# Supplementary material for: A DFT investigation of the blue bottle experiment: E∘half-cell analysis of autoxidation catalysed by redox indicators
Source: R Soc Open Sci. 2017 Nov 8;4(11):170708. doi: 10.1098/rsos.170708 (PMC5717635; doi:10.1098/rsos.170708)
Supplement: calculations.xlsx [file rsos170708supp1.xlsx]

## Sheet: MP2 cc-pVTZ
Calculation procedure	Name	Quantity	Unit		Ref
1. Optimized in water (SMD) at MP2/cc-pVTZ	Hartree	627.509	kcal mol^-1/AU		2014 CODATA
2. Frequency calculation in water (SMD) at MP2/cc-pVTZ	Temp	298.15	K		Room Temp
	Faraday constant	96485.3	C/mol		2014 CODATA
Q-CHEM Developer Version 4.4	calorie	4.184	J/cal		ISO 31-4
Program default output: STANDARD THERMODYNAMIC QUANTITIES AT 298.15 K AND 1.00 ATM	R	8.31446	J mol^-1 K^-1		2014 CODATA
	R	0.0820573	L atm mol^-1 K^-1		2014 CODATA
	[H2O]	55.3446	M		Handbook of Chemistry and Physics, CRC press, 64th Ed
	DG o->*	0.0030188	AU
	DG H2O	0.00378956	AU
					* E_final is electronic+correlation+solvation
			F+I/$C$1-$C$2* J/1000/$C$1+C$9	D-G/$C$1-C$9	Q-CHEM output at line:
					Final energy is	(9) = (6) - (0)	Zero point vibrational energy:	Total Enthalpy:	Total Entropy:
Filenames	Other name	CAS NO	G_soln	G_gas	E_final*	DG_solv	ZPE	H_corr	S
			AU	AU	AU	kcal/mol	kcal/mol	kcal/mol	cal/mol/K
Br-_SP.out	bromide	24959-67-9	-2572.9	-2572.82	-2572.89	-53.9689		1.481	39.012
Br2.out	bromine	7726-95-6	-5145.45	-5145.45	-5145.45	-1.0768	0.493	3.093	-0.509
C2H2O2.out	glyoxal	107-22-2	-227.487	-227.479	-227.502	-6.5107	24.469	27.657	65.93
C2H2O3.out	oxoacetic acid	298-12-4	-302.659	-302.647	-302.68	-9.5783	28.542	31.959	69.347
C2H2O4.out	oxalic acid	144-62-7	-377.83	-377.812	-377.856	-13.2962	32.204	36.064	73.972
C2H4O.out	acetaldehyde	75-07-0	-153.554	-153.546	-153.59	-6.4014	36.471	39.46	62.369
C2H4O2_acetic_acid.out	acetic acid	64-19-7	-228.729	-228.719	-228.769	-8.2492	40.079	43.488	68.546
C2H4O2_glycolaldehyde.out	glycolaldehyde	141-46-8	-228.683	-228.671	-228.724	-9.4897	40.21	43.51	66.731
C2H4O3.out	glycolic acid	79-14-1	-303.853	-303.831	-303.899	-15.9665	44.222	48.027	72.076
C2H6O.out	ethanol	64-17-5	-154.737	-154.731	-154.797	-5.3021	51.62	54.884	64.346
C3H2O3.out	oxomalonaldehyde	497-16-5	-340.64	-340.627	-340.661	-9.5651	30.48	34.885	78.786
C3H4O2.out	methylglyoxal, pyruvaldehyde, 2-oxopropanal	78-98-8	-266.713	-266.705	-266.755	-6.9686	42.633	46.664	73.952
C3H4O3_3-hydroxy-2-oxo-propanal.out	3-hydroxy-2-oxo-propanal	997-10-4	-341.838	-341.816	-341.884	-15.1721	46.699	51.292	80.405
C3H4O3_glucic_acid.out	glucic acid	497-15-4	-341.84	-341.816	-341.887	-17.0987	46.637	51.063	78.183
C3H4O3_pyruvic_acid.out	pyruvic acid	127-17-3	-341.885	-341.871	-341.932	-10.861	46.146	50.6	78.641
C3H6O2.out	hydroxyacetone	116-09-6	-267.908	-267.895	-267.975	-10.1387	58.42	62.658	75.375
C3H6O3_2-hydroxypropionic_acid.out	2-hydroxypropionic_acid	79-33-4	-343.073	-343.06	-343.144	-10.327	61.58	66.172	78.836
C3H6O3_DHA.out	dihydroxyacetone	96-26-4	-343.03	-343.01	-343.101	-14.246	61.737	66.553	80.993
C3H6O3_glyceraldehyde.out	glyceraldehyde	56-82-6	-343.03	-343.013	-343.102	-12.9286	61.994	66.673	79.425
C4H10O.out	2-butanol	78-92-2	-233.165	-233.161	-233.279	-4.7507	87.718	92.487	77.974
C4H6O2.out	diacetyl	431-03-8	-305.939	-305.93	-306.008	-7.2663	60.55	65.457	81.365
C4H8O.out	butanone	78-93-3	-231.989	-231.981	-232.079	-6.9302	72.791	77.394	78.343
C4H8O2.out	acetoin	513-86-0	-307.121	-307.108	-307.213	-10.2577	75.99	81.206	84.704
CH2O.out	formaldehyde	50-00-0	-114.327	-114.323	-114.337	-4.566	17.71	20.096	53.587
CH2O2.out	formic acid	64-18-6	-189.505	-189.495	-189.52	-7.8589	22.396	24.922	59.052
Cl-_SP.out	chloride	16887-00-6	-459.913	-459.809	-459.901	-67.3233		1.481	36.586
Cl2.out	chlorine	7782-50-5	-919.433	-919.437	-919.443	0.4243	0.827	3.305	-3.636
CO2.out	carbon dioxide	124-38-9	-188.346	-188.351	-188.343	1.5525	6.329	8.782	40.755
F-_SP.out	fluoride	16984-48-8	-99.8637	-99.7198	-99.8526	-92.2376		1.481	34.767
F2.out	fluorine	7782-41-4	-199.284	-199.291	-199.296	2.1707	1.45	3.842	-5.854
H2.out	hydrogen	1333-74-0	-1.13786	-1.14337	-1.16209	1.566	6.56	8.93	-14.696
H2O.out	water	7732-18-5	-76.3332	-76.3271	-76.3439	-8.1012	13.928	16.299	46.38
H2O2.out	hydrogen_peroxide	7722-84-1	-151.364	-151.352	-151.372	-9.3801	17.239	19.895	55.913
H3NO.out	hydroxylamine	7803-49-8	-131.521	-131.515	-131.544	-5.749	26.102	28.716	56.038
H3O+.out	hydronium ion	13968-08-6	-76.7212	-76.5703	-76.7505	-96.586	28.351	30.75	47.843
HNO.out	nitroxyl	14332-28-6	-130.304	-130.303	-130.301	-2.8126	9.287	11.662	52.712
HO-.out	hydroxide ion	14280-30-9	-75.8048	-75.6402	-75.8219	-105.186	4.028	6.398	-8.339
HO2-.out	hydroperoxyl ion		-150.869	-150.72	-150.861	-95.4849	7.122	9.561	53.82
O2.out	oxygen	7782-44-7	-150.077	-150.078	-150.09	-1.2283	1.851	4.228	-6.428
	-D*$C$1*1000* $C$4/K/$C$3	-E*$C$1*1000 *$C$4/K/$C$3
			Hess's law							# e		B3LYP		B3LYP-MP2
Reactions	EO_sol	EO_gas	DG_soln	DG_gas	DE_elec	DG_solv	DZPE	DH_corr	DS			EO_sol	EO_gas	DEO_sol	DEO_gas
	V	V	AU	AU	AU	kcal/mol	kcal/mol	kcal/mol	cal/mol/K			V	V	V	V
non-redox reactions for later uses
H2O -> H3O+			-0.388047	-0.243248	-0.406592	-88.4848	14.423	14.451	1.463
H2O -> H++OH-			0.140352	0.443655	0.115377	-185.57	4.523	4.55	-53.256
2H++2e- -> H2	4.92207	8.93728	-0.361765	-0.656878	-0.348909	178.536	-22.286	-19.972	-17.622	2		4.97604	8.96017	0.0539777	0.0228921
O2+4H++4e- -> 2H2O	7.05322	10.9032	-1.0368	-1.60274	-0.971308	338.965	-31.687	-29.434	93.336	4	ORR	6.66619	10.4814	-0.387031	-0.421814
O2+2H++2e- -> H2O2	6.9463	10.7097	-0.510543	-0.787151	-0.468801	168.818	-13.458	-13.235	59.415	2		6.48313	10.2239	-0.463162	-0.485857
H2O2+2H++2e- -> 2H2O	7.16015	11.0966	-0.526261	-0.815585	-0.502506	170.147	-18.229	-16.199	33.921	2		6.84925	10.7388	-0.310899	-0.357771
O2+2H2O+4e- -> 4OH-	3.23404	-1.16931	-0.475396	0.171886	-0.509801	-403.314	-13.595	-11.234	-119.688	4		4.68308	0.725808	1.44904	1.89512
O2+H2O+2e- -> HO2-+OH-	3.57905	-0.621187	-0.263055	0.0456564	-0.249359	-191.341	-4.629	-4.568	5.529	2		4.65631	0.822454	1.07726	1.44364
HO2-+H2O+2e- -> 3OH-	2.88904	-1.71744	-0.21234	0.126229	-0.260441	-211.972	-8.966	-6.666	-125.217	2		4.70985	0.629161	1.82082	2.3466
C2H4O+2H++2e- -> C2H6O	5.53702	9.50104	-0.406964	-0.698314	-0.393515	178.069	-13.697	-13.478	-0.949	2	Reducing agent (Group A)	5.18532	9.06279	-0.351703	-0.438249
C2H2O2+2H++2e- -> C2H4O2_glycolaldehyde	5.7216	9.59719	-0.42053	-0.705381	-0.408324	173.991	-13.105	-13.049	-2.125	2		5.42616	9.2557	-0.295437	-0.341496
C2H2O3+2H++2e- -> C2H4O3	5.68599	9.48766	-0.417912	-0.69733	-0.405133	170.581	-13.166	-12.834	-0.197	2		5.42641	9.22738	-0.259583	-0.260283
C3H2O3+2H++2e- -> C3H4O3_3-hydroxy-2-oxo-propanal	5.73988	9.55849	-0.421874	-0.702536	-0.410162	171.363	-12.627	-12.495	-1.307	2		5.46056	9.24705	-0.279325	-0.311445
C3H2O3+2H++2e- -> C3H4O3_glucic_acid	5.77283	9.54967	-0.424295	-0.701888	-0.413274	169.436	-12.689	-12.724	-3.529	2		5.49675	9.26325	-0.276085	-0.286427
C3H4O2+2H++2e- -> C3H6O2	5.70044	9.57189	-0.418975	-0.703521	-0.406698	173.799	-13.059	-12.908	-1.503	2		5.37456	9.16382	-0.325885	-0.408071
C3H4O3_3-hydroxy-2-oxo-propanal+2H++2e- -> C3H6O3_DHA	5.66453	9.62479	-0.416335	-0.707409	-0.403287	177.896	-13.808	-13.641	-2.338	2		5.34116	9.23361	-0.323366	-0.391176
C3H4O3_3-hydroxy-2-oxo-propanal+2H++2e- -> C3H6O3_glyceraldehyde	5.67011	9.65894	-0.416746	-0.709919	-0.404633	179.213	-13.551	-13.521	-3.906	2		5.31933	9.23645	-0.350782	-0.422484
C3H4O3_glucic_acid+2H++2e- -> C3H6O3_glyceraldehyde	5.63716	9.66776	-0.414324	-0.710567	-0.401521	181.14	-13.489	-13.292	-1.684	2		5.28314	9.22026	-0.354022	-0.447502
C3H4O3_pyruvic_acid+2H++2e- -> C3H6O3_2-hydroxypropionic_acid	5.60667	9.55843	-0.412082	-0.702531	-0.399716	177.504	-13.412	-13.33	-2.731	2		5.25201	9.15613	-0.354653	-0.402293
C4H6O2+2H++2e- -> C4H8O2	5.52884	9.40416	-0.406362	-0.691193	-0.392784	173.978	-13.406	-13.153	0.413	2		5.18388	9.02138	-0.344955	-0.382782
C4H8O+2H++2e- -> C4H10O	5.44068	9.42811	-0.399882	-0.692954	-0.387021	179.149	-13.919	-13.809	-3.295	2		5.073	8.9775	-0.36768	-0.450618
C2H4O+2H2O+2e- -> C2H6O+2OH-	1.71785	-2.57144	-0.126259	0.188997	-0.162762	-193.07	-4.651	-4.378	-107.461	2		3.20221	-0.69275	1.48437	1.87869
C2H2O2+2H2O+2e- -> C2H4O2_glycolaldehyde+2OH-	1.90242	-2.47529	-0.139826	0.18193	-0.17757	-197.149	-4.059	-3.949	-108.637	2		3.44306	-0.499846	1.54063	1.97544
C2H2O3+2H2O+2e- -> C2H4O3+2OH-	1.86681	-2.58482	-0.137208	0.18998	-0.174379	-200.558	-4.12	-3.734	-106.709	2		3.4433	-0.528164	1.57649	2.05665
C3H2O3+2H2O+2e- -> C3H4O3_3-hydroxy-2-oxo-propanal+2OH-	1.9207	-2.51399	-0.141169	0.184775	-0.179408	-199.777	-3.581	-3.395	-107.819	2		3.47745	-0.508495	1.55675	2.00549
C3H2O3+2H2O+2e- -> C3H4O3_glucic_acid+2OH-	1.95366	-2.52281	-0.143591	0.185423	-0.182521	-201.703	-3.643	-3.624	-110.041	2		3.51364	-0.492298	1.55999	2.03051
C3H4O2+2H2O+2e- -> C3H6O2+2OH-	1.88126	-2.50059	-0.13827	0.18379	-0.175944	-197.34	-4.013	-3.808	-108.015	2		3.39145	-0.591725	1.51019	1.90886
C3H4O3_3-hydroxy-2-oxo-propanal+2H2O+2e- -> C3H6O3_DHA+2OH-	1.84535	-2.44769	-0.135631	0.179902	-0.172533	-193.244	-4.762	-4.541	-108.85	2		3.35805	-0.521931	1.5127	1.92576
C3H4O3_3-hydroxy-2-oxo-propanal+2H2O+2e- -> C3H6O3_glyceraldehyde+2OH-	1.85094	-2.41354	-0.136041	0.177392	-0.17388	-191.926	-4.505	-4.421	-110.418	2		3.33622	-0.519089	1.48529	1.89445
C3H4O3_glucic_acid+2H2O+2e- -> C3H6O3_glyceraldehyde+2OH-	1.81798	-2.40472	-0.133619	0.176744	-0.170767	-190	-4.443	-4.192	-108.196	2		3.30003	-0.535286	1.48205	1.86943
C3H4O3_pyruvic_acid+2H2O+2e- -> C3H6O3_2-hydroxypropionic_acid+2OH-	1.78749	-2.51405	-0.131378	0.184779	-0.168963	-193.636	-4.366	-4.23	-109.243	2		3.26891	-0.59941	1.48142	1.91464
C4H6O2+2H2O+2e- -> C4H8O2+2OH-	1.70966	-2.66832	-0.125658	0.196118	-0.162031	-197.161	-4.36	-4.053	-106.099	2		3.20078	-0.734163	1.49112	1.93415
C4H8O+2H2O+2e- -> C4H10O+2OH-	1.6215	-2.64436	-0.119178	0.194357	-0.156267	-191.99	-4.873	-4.709	-109.807	2		3.08989	-0.778048	1.46839	1.86632
CH2O2+2H++2e- -> CH2O+H2O	5.15803	9.08659	-0.379108	-0.667852	-0.347671	172.161	-19.604	-17.429	37.989	2	Reducing agent (Group B)	4.96422	8.8614	-0.193808	-0.225189
C2H2O3+2H++2e- -> C2H2O2+H2O	5.23113	9.15481	-0.384481	-0.672866	-0.352906	171.936	-18.991	-16.905	40.037	2		5.06757	8.95678	-0.163568	-0.198029
C2H4O2_acetic_acid+2H++2e- -> C2H4O+H2O	5.18739	9.08462	-0.381266	-0.667707	-0.351439	170.716	-18.526	-16.631	37.277	2		5.04705	9.01845	-0.140335	-0.0661696
C2H4O3+2H++2e- -> C2H4O2_glycolaldehyde+H2O	5.26675	9.26434	-0.387099	-0.680917	-0.356097	175.345	-18.93	-17.12	38.109	2		5.06733	8.9851	-0.199421	-0.279242
C3H4O3_pyruvic_acid+2H++2e- -> C3H4O2+H2O	5.23795	9.17951	-0.384982	-0.674682	-0.354595	172.761	-18.431	-16.539	38.765	2		5.06949	8.97805	-0.16846	-0.201465
C3H6O3_2-hydroxypropionic_acid+2H++2e- -> C3H6O2+H2O	5.33173	9.19298	-0.391875	-0.675671	-0.361576	169.057	-18.078	-16.117	39.993	2		5.19204	8.98573	-0.139692	-0.207243
CH2O2+H2O+2e- -> CH2O+2OH-	1.33885	-2.98589	-0.0984037	0.219459	-0.116917	-198.978	-10.558	-8.329	-68.523	2		2.98111	-0.894143	1.64226	2.09175
C2H2O3+H2O+2e- -> C2H2O2+2OH-	1.41196	-2.91767	-0.103777	0.214445	-0.122153	-199.203	-9.945	-7.805	-66.475	2		3.08446	-0.798761	1.6725	2.11891
C2H4O2_acetic_acid+H2O+2e- -> C2H4O+2OH-	1.36821	-2.98786	-0.100562	0.219604	-0.120685	-200.423	-9.48	-7.531	-69.235	2		3.06395	-0.737097	1.69574	2.25077
C2H4O3+H2O+2e- -> C2H4O2_glycolaldehyde+2OH-	1.44757	-2.80814	-0.106394	0.206394	-0.125343	-195.794	-9.884	-8.02	-68.403	2		3.08422	-0.770443	1.63665	2.03769
C3H4O3_pyruvic_acid+H2O+2e- -> C3H4O2+2OH-	1.41878	-2.89297	-0.104278	0.212629	-0.123841	-198.379	-9.385	-7.439	-67.747	2		3.08639	-0.777496	1.66761	2.11547
C3H6O3_2-hydroxypropionic_acid+H2O+2e- -> C3H6O2+2OH-	1.51255	-2.8795	-0.11117	0.21164	-0.130823	-202.083	-9.032	-7.017	-66.519	2		3.20893	-0.769811	1.69638	2.10969
CO2+2H++2e- -> CH2O2	5.21233	8.94846	-0.383099	-0.6577	-0.363038	167.558	-12.779	-12.762	15.371	2	Reducing agent (Group D)	4.94897	8.67614	-0.263366	-0.272323
2CO2+2H++2e- -> C2H2O4	4.93551	8.47901	-0.362753	-0.623196	-0.355709	160.568	-9.3	-10.402	-10.464	2		4.54555	8.05815	-0.389962	-0.420861
HNO+2H++2e- -> H3NO	6.00032	9.87683	-0.441015	-0.725934	-0.429523	174.033	-12.031	-11.848	0.4	2		5.75446	9.57427	-0.245854	-0.302566
CO2+2H2O+2e- -> CH2O2+2OH-	1.39316	-3.12402	-0.102395	0.229611	-0.132284	-203.581	-3.733	-3.662	-91.141	2		2.96586	-1.07941	1.5727	2.04461
2CO2+2H2O+2e- -> C2H2O4+2OH-	1.11633	-3.59347	-0.082049	0.264115	-0.124955	-210.571	-0.254	-1.302	-116.976	2		2.56244	-1.6974	1.44611	1.89607
HNO+2H2O+2e- -> H3NO+2OH-	2.18114	-2.19564	-0.160311	0.161377	-0.19877	-197.106	-2.985	-2.748	-106.112	2		3.77136	-0.181275	1.59022	2.01437
2F-+2e- -> F2	-6.03128	-2.02548	0.443291	0.14887	0.409088	186.646	1.45	0.88	-75.388	2		-6.77409	-2.94685	-0.742817	-0.921371
2Cl-+2e- -> Cl2	-5.35609	-2.46855	0.393665	0.181435	0.359644	135.071	0.827	0.343	-76.808	2		-5.62147	-2.82152	-0.265378	-0.352967
2Br-+2e- -> Br2	-4.84371	-2.56782	0.356006	0.188731	0.321503	106.861	0.493	0.131	-78.533	2		-4.9404	-2.69994	-0.0966883	-0.132117
												Average deviation		0.559937	0.735773
												Mean absolute deviation		0.863858	1.09684
													count	52	52

## Sheet: B3LYP 6-311++G(d,p)
Calculation procedure	Name	Quantity	Unit		Ref
1. Optimized in gas phase at B3LYP/6-311++G(d,p)	Hartree	627.509	kcal mol^-1/AU		2014 CODATA
2. Frequency calculation in gas phase at B3LYP/6-311++G(d,p)	Temp	298.15	K		Room Temp
3. Single point energy calculation in water (SMD) at B3LYP/6-311++G(d,p)	Faraday constant	96485.3	C/mol		2014 CODATA
	calorie	4.184	J/cal		ISO 31-4
Q-CHEM Developer Version 4.4	R	8.31446	J mol^-1 K^-1		2014 CODATA
Program default output: STANDARD THERMODYNAMIC QUANTITIES AT 298.15 K AND 1.00 ATM	R	0.0820573	L atm mol^-1 K^-1		2014 CODATA
	[H2O]	55.3446	M		Handbook of Chemistry and Physics, CRC press, 64th Ed
	DG o->*	0.0030188	AU
	DG H2O	0.00378956	AU
			E+G/$C$1+C$9	F+I/$C$1-$C$2*J/1000/$C$1	Q-CHEM output at line:
					Final energy is	(9) = (6) - (0)	Zero point vibrational energy:	Total Enthalpy:	Total Entropy:
Filenames	Other name	CAS NO	G_soln	G_gas	E_elec	DG_solv	ZPE	H_corr	S
			AU	AU	AU	kcal/mol	kcal/mol	kcal/mol	cal/mol/K
oxygen
H2.out	hydrogen	1333-74-0	-1.17538	-1.18099	-1.17957	1.6251	6.32	8.393	31.138
H2O.out	water	7732-18-5	-76.4618	-76.4549	-76.4585	-8.6078	13.354	15.726	45.087
H2O2.out	hydrogen_peroxide	7722-84-1	-151.611	-151.598	-151.602	-9.7243	16.575	19.197	55.747
H3O+.out	hydronium_ion	13968-08-6	-76.8666	-76.7161	-76.7312	-96.3462	21.504	23.934	48.44
HO-.out	hydroxide ion	14280-30-9	-75.9841	-75.8352	-75.8274	-95.3501	5.357	7.431	41.167
HO2-.out	hydroperoxyl ion		-151.144	-151.004	-150.995	-89.7201	8.103	10.542	54.063
O2.out	oxygen	7782-44-7	-150.324	-150.324	-150.309	-2.0186	2.315	4.391	46.797
dye/catalyst										GROUP	SUBGROUP
C12H11NO2.out	indophenol_reduced		-669.134	-669.113	-669.278	-14.5535	128.602	137.331	113.891	other	indophenol
C12H7Cl2NO2.out	DCIP	956-48-9	-1587.17	-1587.16	-1587.28	-13.7604	101.987	111.673	123.501	other	indophenol
C12H7NO3.out	resorufin	211-241-8	-741.983	-741.961	-742.087	-15.665	102.968	110.947	106.579	azine	oxazine
C12H7NO4.out	resazurin	550-82-3	-817.174	-817.151	-817.281	-16.2644	105.794	114.339	110.94	azine	oxazine
C12H9Cl2NO2.out	DCIP_reduced		-1588.4	-1588.38	-1588.52	-12.1003	116.633	126.909	127.447	other	indophenol
C12H9NO2.out	Indophenol	500-85-6	-667.913	-667.893	-668.036	-14.1409	113.945	122.098	109.63	other	indophenol
C12H9NO3.out	dihydroresorufin		-743.185	-743.163	-743.312	-15.7054	117.629	126.158	109.738	azine	oxazine
C14H10O2.out	9,10-phenanthrenediol	604-84-2	-690.009	-689.997	-690.162	-8.9756	126.908	135.032	106.406	other
C14H8O2.out	9,10-phenanthrenequinone	84-11-7	-688.807	-688.794	-688.935	-9.7164	112.392	120.126	105.598	other
C14H9O2-.out	9,10-phenanthrenequinone_reduced_deprotonated		-689.555	-689.475	-689.626	-52.1761	118.154	125.987	104.805	other
C16H10N2O8S2-2_opt.out	indigo_carmine_oxidized		-2123.9	-2123.64	-2123.84	-164.233	157.781	172.896	164.814	other
C16H18N3S-.out	LMB-		-1183.05	-1182.97	-1183.23	-51.1847	192.045	204.523	145.078	azine	thiazine
C16H18N3S+.out	MB+	61-73-4	-1182.79	-1182.73	-1182.99	-41.8081	195.31	208.107	145.775	azine	thiazine
C16H19N3S.out	LMB		-1183.54	-1183.53	-1183.8	-10.263	201.838	214.685	146.443	azine	thiazine
C16H19N3S+2.out	MB+2		-1183.21	-1182.97	-1183.25	-152.269	204.366	216.968	144.359	azine	thiazine
C16H20N3S+.out	LMB+		-1183.98	-1183.9	-1184.18	-56.4084	211.241	224.056	144.576	azine	thiazine
C16H20N3S+_alt.out	LMB+_alt		-1183.97	-1183.89	-1184.18	-49.0996	211.269	224.189	145.27	azine	thiazine
C16H20N3S+3.out	MB+3		-1183.61	-1183.09	-1183.38	-326.181	212.537	224.993	141.907	azine	thiazine
C16H21N3S+2.out	LMB+2		-1184.42	-1184.18	-1184.49	-154.207	220.556	233.245	144.593	azine	thiazine
C16H22N3S+3.out	LMB+3		-1184.83	-1184.31	-1184.62	-329.721	228.838	241.564	144.081	azine	thiazine
C16H8N2O8S2-2.out	indigo_carmine	860-22-0	-2122.73	-2122.48	-2122.65	-158.389	142.912	158.059	170.159	other
C19H14O5S.out	phenol_red	143-74-8	-1506.8	-1506.77	-1507.01	-22.4682	181.981	195.503	153.806	triarylmethane
C19H15N4+.out	triphenyl tetrazolium chloride	298-96-4	-951.823	-951.756	-952.008	-43.9195	188.583	200.226	141.398	other
C19H15O5S-.out	phenol_red_reduced		-1507.58	-1507.47	-1507.72	-69.8188	188.112	201.634	150.632	triarylmethane
C19H16N4.out	triphenylformazan	531-52-2	-952.589	-952.584	-952.843	-5.0471	193.803	206.012	145.061	other
C19H18N4.out	triphenylformazan_reduced		-953.788	-953.774	-954.057	-10.4755	209.263	221.888	148.808	other
C20H19N4+.out	safranin	477-73-6	-992.438	-992.367	-992.669	-45.9376	219.971	233.64	148.086	azine	pyrazine
C20H20N4.out	safranin_reduced		-993.163	-993.145	-993.455	-13.3094	226.125	240.091	151.088	azine	pyrazine
C22H24N3+.out	new_fuchsine	3248-91-7	-1016.86	-1016.8	-1017.16	-42.532	258.053	274.027	165.103	triarylmethane
C22H25N3.out	new_fuchsine_reduced		-1017.61	-1017.59	-1017.95	-14.149	264.466	280.446	171.347	triarylmethane
C23H25N2+.out	malachite_green	569-64-2	-1000.73	-1000.68	-1001.05	-36.8546	266.97	282.339	164.727	triarylmethane
C23H26N2.out	malachite_green_reduced		-1001.48	-1001.47	-1001.85	-6.6756	273.091	288.513	167.668	triarylmethane
C23H26N3+.out	methyl_violet_2B	8004-87-3	-1056.11	-1056.05	-1056.43	-37.6534	276.767	293.325	173.898	triarylmethane
C23H27N3.out	methyl_violet_2B_reduced		-1056.85	-1056.83	-1057.23	-10.9965	283.244	299.639	174.432	triarylmethane
C25H30N3+.out	crystal_violet	548-62-9	-1134.68	-1134.62	-1135.06	-34.0347	312.82	330.872	185.052	triarylmethane
C25H31N3.out	crystal_violet_reduced		-1135.42	-1135.4	-1135.85	-8.5785	318.463	336.692	188.244	triarylmethane
C26H33N3+2.out	methyl_green	36148-59-1	-1174.39	-1174.19	-1174.67	-128.862	338.994	357.851	191.92	triarylmethane
C26H34N3+.out	methyl_green_reduced		-1175.14	-1175.06	-1175.55	-50.1665	345.19	364.046	192.093	triarylmethane
C27H33N2+.out	brilliant_green	633-03-4	-1157.92	-1157.87	-1158.35	-35.1043	338.625	356.98	190.908	triarylmethane
C27H34N2.out	brilliant_green_reduced		-1158.67	-1158.66	-1159.15	-5.2365	344.133	362.816	194.956	triarylmethane
C29H32N3+.out	victoria_blue_R	2185-86-6	-1288.31	-1288.26	-1288.74	-36.9298	341.967	361.844	203.813	triarylmethane
C29H33N3.out	victoria_blue_R_reduced		-1289.06	-1289.05	-1289.54	-10.1177	347.815	367.669	202.589	triarylmethane
C37H34N2O9S3-2	erioglaucine	3844-45-9	-3411.83	-3411.56	-3412.12	-174.011	408.217	438.258	290.466	triarylmethane
C37H35N2O9S3-3	erioglaucine_reduced		-3412.58	-3412.17	-3412.74	-260.166	414.451	443.932	281.455	triarylmethane
reducing_agents
Br-.out	bromide	24959-67-9	-2574.33	-2574.25	-2574.24	-53.1676		1.481	39.012
Br2.out	bromine	7726-95-6	-5148.3	-5148.31	-5148.28	-1.1082	0.465	2.783	58.617
C11H14O2.out	truncated_astaxanthin_ox		-577.996	-577.984	-578.168	-9.6193	140.331	149.446	114.133
C11H16O2.out	truncated_astaxanthin		-579.189	-579.18	-579.389	-7.3697	155.65	164.797	112.564
C14H10O2_benzil.out	benzil	134-81-6	-689.985	-689.977	-690.136	-7.2303	125.544	134.208	114.844
C14H12O2_benzoin.out	benzoin	119-53-9	-691.172	-691.159	-691.34	-10.0878	140.018	149.154	119.463
C2H2O2.out	glyoxal	107-22-2	-227.887	-227.884	-227.894	-4.1254	23.101	26.347	66.334
C2H2O3.out	oxoacetic acid	298-12-4	-303.167	-303.158	-303.174	-7.603	27.177	30.697	70.083
C2H2O4.out	oxalic acid	144-62-7	-378.447	-378.431	-378.451	-11.7581	30.803	34.798	75.026
C2H4O.out	acetaldehyde	75-07-0	-153.855	-153.852	-153.882	-3.9539	34.623	37.67	62.786
C2H4O2_acetic_acid.out	acetic acid	64-19-7	-229.137	-229.122	-229.155	-11.2217	38.296	41.835	69.35
C2H4O2_glycolaldehyde.out	glycolaldehyde	141-46-8	-229.096	-229.087	-229.121	-7.7359	38.19	41.59	67.428
C2H4O3.out	glycolic acid	79-14-1	-304.376	-304.359	-304.397	-12.5307	42.009	45.975	73.381
C2H6O.out	ethanol	64-17-5	-155.046	-155.041	-155.095	-5.3534	50.098	53.353	64.261
C3H2O3.out	oxomalonaldehyde	497-16-5	-341.229	-341.222	-341.238	-6.0915	28.834	33.334	79.385
C3H4O2.out	methylglyoxal, pyruvaldehyde, 2-oxopropanal	78-98-8	-267.203	-267.198	-267.234	-4.8278	40.637	44.82	75.612
C3H4O3_3-hydroxy-2-oxo-propanal.out	3-hydroxy-2-oxo-propanal	997-10-4	-342.44	-342.424	-342.463	-11.6871	43.735	48.439	80.436
C3H4O3_enediol.out	glucic_acid_enediol		-342.451	-342.433	-342.475	-13.1764	44.942	49.38	77.1
C3H4O3_glucic_acid.out	glucic acid	497-15-4	-342.443	-342.425	-342.465	-12.6093	43.741	48.308	79.075
C3H4O3_pyruvic_acid.out	pyruvic acid	127-17-3	-342.482	-342.471	-342.511	-9.1974	44.46	49.055	80.32
C3H4O4_hydroxypyruvic_acid.out	hydroxypyruvic_acid	1113-60-6	-417.722	-417.706	-417.75	-11.6362	47.589	52.769	84.892
C3H4O4_tartronate_semialdehyde.out	tartronate_semialdehyde	2480-77-5	-417.723	-417.707	-417.752	-11.8103	48.008	52.817	81.545
C3H6O2.out	hydroxyacetone	116-09-6	-268.408	-268.394	-268.452	-10.2956	55.49	60.066	78.852
C3H6O3_2-hydroxypropionic_acid.out	2-hydroxypropionic_acid, lactic acid	79-33-4	-343.678	-343.666	-343.731	-9.3678	59.559	64.311	80.099
C3H6O3_DHA.out	dihydroxyacetone	96-26-4	-343.642	-343.625	-343.689	-12.3957	59.356	64.251	81.432
C3H6O3_glyceraldehyde.out	glyceraldehyde	56-82-6	-343.641	-343.626	-343.689	-11.2578	59.156	63.984	80.532
C3H6O4.out	glyceric_acid	473-81-4	-418.92	-418.893	-418.962	-18.6248	63.176	68.408	84.522
C3H7NO2S.out	cysteine	52-90-4	-722.009	-721.993	-722.067	-12.4011	67.772	73.523	89.827
C3H7NO3S.out	cysteine_sulfenic_acid	5722-80-5	-797.236	-797.21	-797.289	-18.2133	71.362	77.759	95.609
C3H7NO4S.out	cysteine_sulfinic_acid	2381-08-0	-872.465	-872.432	-872.512	-23.1245	73.72	80.719	100.99
C3H7NO5S.out	cysteine_sulfonic_acid	7381-67-1	-947.695	-947.663	-947.748	-22.2689	77.135	84.55	103.957
C4H10O.out	2-butanol	78-92-2	-233.647	-233.642	-233.749	-4.7475	85.369	90.203	78.446
C4H4O3_lactone.out	alpha-oxo-gamma-butyrolactone		-380.57	-380.555	-380.603	-11.1671	49.347	53.662	78.207
C4H4O6.out	2-hydroxy-3-oxosuccinic_acid		-606.341	-606.316	-606.369	-17.5331	57.042	63.977	101.776
C4H6O2.out	diacetyl	431-03-8	-306.516	-306.51	-306.572	-5.3466	58.112	63.262	83.182
C4H6O3_4-oxobutyric_acid.out	succinic_semialdehyde	692-29-5	-381.784	-381.761	-381.828	-15.8652	62.33	67.706	87.698
C4H6O3_alpha-ketobutyric_acid.out	alpha-ketobutyric_acid	600-18-0	-381.781	-381.772	-381.84	-7.6193	62.506	67.799	85.363
C4H6O3_lactone.out	alpha-hydroxy-gamma-butyrolactone	52079-23-9	-381.766	-381.751	-381.823	-11.2651	64.609	69.122	78.961
C4H6O4_aldehyde.out	3,4-dihydroxy-2-oxo-butanal		-456.98	-456.962	-457.029	-13.6531	64.782	71.022	95.516
C4H6O4_ketone.out	1,4-dihydroxybutanedione		-456.995	-456.966	-457.033	-20.0934	64.235	70.743	96.733
C4H6O6.out	tataric_acid	526-83-0	-607.544	-607.514	-607.591	-21.0204	71.92	79.185	102.384
C4H8NO2.out	GABA	56-12-2	-362.642	-362.53	-362.619	-72.7514	76.991	82.604	88.913
C4H8O.out	butanone	78-93-3	-232.464	-232.46	-232.543	-4.5946	70.056	74.271	75.016
C4H8O2.out	acetoin	513-86-0	-307.707	-307.696	-307.781	-8.5898	73.361	78.642	84.376
C4H8O3.out	2-hydroxyisobutyric_acid	594-61-6	-382.974	-382.962	-383.052	-9.5918	77.229	82.902	88.465
C4H8O4_erythrose.out	erythrose	583-50-6	-458.182	-458.16	-458.253	-15.9394	80.082	86.341	92.373
C4H8O4_erythrulose.out	erythrulose	496-55-9	-458.19	-458.162	-458.254	-19.2017	79.739	86.277	95.612
C4H8O4_threose.out	threose	95-43-2	-458.187	-458.161	-458.254	-17.727	79.554	86.005	94.052
C4H8O5_o_erythrose.out	threonic_acid	3909-12-04	-533.462	-533.435	-533.534	-19.276	84.077	90.662	95.753
C4H8O5_o_threose.out	threonic_acid	3909-12-04	-533.465	-533.428	-533.526	-25.0328	83.46	90.41	98.386
C4H9NO2.out	GABA	56-12-2	-363.089	-363.066	-363.169	-15.981	85.493	91.271	89.226
C5H11NO2S.out	methionine	59-51-8	-800.6	-800.577	-800.703	-16.3949	103.51	111.282	108.046
C5H11NO3S.out	methionine_sulfoxide	3226-65-1	-875.819	-875.787	-875.917	-21.6471	106.247	114.328	109.953
C5H11NO4S.out	methionine_sulfone	7314-32-1	-951.043	-951.006	-951.141	-25.0598	109.58	118.011	111.261
C5H4O3.out	1,2,3-cyclopentatrione		-418.657	-418.64	-418.691	-12.0766	51.69	56.674	83.996
C5H6O3_enol.out	reductic acid	80-72-8	-419.875	-419.85	-419.925	-17.3987	67.012	72.37	84.913
C5H6O3_keto.out	reductic acid		-419.869	-419.849	-419.922	-14.3579	66.261	71.533	85.522
C5H6O3_lactone.out	3-oxooxan-2-one		-419.868	-419.851	-419.927	-12.3995	67.463	72.427	83.979
C5H6O5.out	alpha-ketoglutaric_acid	328-50-7	-570.414	-570.391	-570.467	-15.9537	71.983	79.053	105.26
C5H8O3_lactone.out	3-hydroxyoxan-2-one	5058-01-05	-421.064	-421.049	-421.149	-10.8715	82.647	87.755	83.42
C5H9NO4.out	glutamic_acid	56-86-0	-551.717	-551.681	-551.794	-24.482	94.551	102.01	105.265
C6H10O6_chain.out	glucose_ox		-686.066	-686.043	-686.173	-16.0015	106.675	115.619	114.962
C6H10O6_GDL.out	D-glucono-1,5-lactone, glucono delta-lactone	90-80-2	-686.098	-686.067	-686.202	-21.4301	108.755	116.94	108.002
C6H10O6_r_alpha.out	glucose_ox		-686.081	-686.053	-686.188	-19.955	108.61	116.754	106.412
C6H10O6_r_beta.out	glucose_ox		-686.08	-686.047	-686.182	-23.109	108.333	116.47	106.381
C6H10O6_r_ester.out	glucose_ox		-686.099	-686.07	-686.205	-20.117	108.874	116.983	106.703
C6H12N2O4S2.out	cystine	56-89-3	-1442.82	-1442.78	-1442.93	-24.256	125.895	136.781	138.122
C6H12O6_chain.out	glucose_chain	50-99-7	-687.264	-687.229	-687.379	-23.5776	121.101	130.668	122.293
C6H12O6_r_alpha.out	glucose_ring-a	50-99-7	-687.275	-687.241	-687.401	-22.9594	123.666	132.047	107.23
C6H12O6_r_beta.out	glucose_ring-b	50-99-7	-687.278	-687.245	-687.404	-22.3235	123.418	131.879	107.823
C6H12O7.out	gluconic acid	526-95-4	-762.544	-762.512	-762.672	-21.8947	125.765	135.169	117.875
C6H4O2_ortho-benzoquinone.out	ortho-benzoquinone	583-63-1	-381.508	-381.496	-381.55	-9.1765	52.978	57.557	80.339
C6H4O2_para-benzoquinone.out	para-benzoquinone	106-51-4	-381.517	-381.508	-381.562	-7.3016	52.982	57.548	79.857
C6H4O3.out	hydroxy-1,4-benzoquinone	2474-72-8	-456.772	-456.754	-456.811	-13.469	55.952	61.164	84.96
C6H4O6_GDL.out	GDL_ox3		-682.482	-682.455	-682.519	-18.9026	63.716	71.177	105.307
C6H6O_keto.out	phenol		-307.465	-307.457	-307.53	-7.1287	64.485	68.753	77.44
C6H6O_phenol.out	phenol	108-95-2	-307.49	-307.484	-307.559	-6.0593	65.257	69.358	74.858
C6H6O2_catechol.out	catechol	120-80-9	-382.74	-382.723	-382.8	-12.1644	67.669	72.671	81.618
C6H6O2_diketo13.out	resorcinol		-382.728	-382.714	-382.789	-11.1393	67.24	72.126	82.62
C6H6O2_hydroquinone.out	hydroquinone	123-31-9	-382.741	-382.726	-382.803	-11.3542	67.656	72.589	81.05
C6H6O2_keto12.out	catechol		-382.703	-382.693	-382.77	-8.4752	67.559	72.322	80.644
C6H6O2_keto12_alt.out	catechol		-382.715	-382.698	-382.773	-12.9191	67.158	72.173	83.332
C6H6O2_keto13.out	resorcinol		-382.724	-382.707	-382.783	-12.2311	67.418	72.334	82.692
C6H6O2_keto14.out	hydroquinone		-382.715	-382.699	-382.774	-12.3814	66.927	72.059	84.128
C6H6O2_resorcinol.out	resorcinol	108-46-3	-382.743	-382.729	-382.807	-10.6972	67.705	72.621	80.994
C6H6O3.out	hydroxyquinol	533-73-3	-457.992	-457.974	-458.052	-13.2668	70.187	76.098	90.01
C6H6O6_ascorbic.out	vitamin_c_ox		-683.689	-683.66	-683.746	-20.5993	78.53	86.325	107.366
C6H6O6_GDL.out	GDL_ox2		-683.692	-683.664	-683.751	-19.7097	78.897	86.515	105.172
C6H6O6_o1_glucuronolactone.out	glucuronolactone_ox		-683.696	-683.67	-683.757	-18.3605	78.459	86.091	104.836
C6H6O6_o2_glucuronolactone.out	glucuronolactone_ox		-683.697	-683.673	-683.759	-17.267	78.404	86.083	105.928
C6H6O6-2_ascorbic.out	vitamin_c		-683.996	-683.662	-683.748	-211.188	76.992	84.498	103.771
C6H7O6-.out	vitamin_c		-684.469	-684.365	-684.464	-66.7889	85.687	93.495	105.55
C6H7O6-_alt.out	vitamin_c		-684.455	-684.345	-684.443	-70.8571	85.409	93.241	105.9
C6H7O6+.out	vitamin_c_ox		-684.073	-683.952	-684.051	-77.9218	86.019	93.956	107.467
C6H7O6+_alt2.out	vitamin_c_ox		-684.063	-683.933	-684.03	-83.7358	85.39	93.404	107.848
C6H7O6+_alt3.out	vitamin_c_ox		-684.054	-683.927	-684.024	-81.689	85.526	93.545	108.691
C6H8O6.out	vitamin_c	50-81-7	-684.909	-684.875	-684.987	-23.0126	94.025	102.03	106.394
C6H8O6_alt2.out	vitamin_c		-684.902	-684.868	-684.979	-23.2507	93.291	101.331	108.038
C6H8O6_alt3.out	vitamin_c		-684.893	-684.859	-684.97	-23.2429	93.612	101.647	107.647
C6H8O6_GDL.out	GDL_ox		-684.897	-684.866	-684.977	-20.9564	93.642	101.608	107.39
C6H8O6_glucuronolactone.out	glucuronolactone	32449-92-6	-684.902	-684.877	-684.989	-17.9117	93.579	101.298	104.378
C6H9O6+.out	vitamin_c		-685.312	-685.194	-685.316	-76.3213	101.167	109.591	109.474
C6H9O6+_alt2.out	vitamin_c		-685.312	-685.194	-685.316	-76.243	101.12	109.582	109.961
C6H9O6+_alt3.out	vitamin_c		-685.281	-685.128	-685.248	-97.8605	100.603	109.195	113.284
C7H4O5.out	gallic_acid_ox		-645.387	-645.362	-645.428	-17.9724	64.954	72.068	101.665
C7H6O.out	benzaldehyde	100-52-7	-345.595	-345.59	-345.669	-4.5535	68.679	73.241	79.682
C7H6O2.out	benzoic_acid	65-85-0	-420.868	-420.855	-420.937	-10.5137	72.065	77.191	84.95
C7H6O5.out	gallic_acid	149-91-7	-646.625	-646.598	-646.688	-19.0027	79.729	87.338	103.208
C7H6O5_keto.out	gallic_acid		-646.587	-646.557	-646.646	-20.7089	79.607	87.01	103.423
C7H6O5_keto_alt.out	gallic_acid		-646.586	-646.559	-646.649	-18.5078	79.528	86.836	101.593
C7H8O.out	benzyl alcohol	100-51-6	-346.782	-346.775	-346.876	-6.1629	83.361	88.41	84.122
C9H17NO4.out	panthenol_ox		-708.869	-708.842	-709.059	-18.5882	164.896	176.221	134.174
C9H19NO4.out	panthenol	81-13-0	-710.059	-710.027	-710.268	-22.2912	179.932	191.284	133.823
CH2O.out	formaldehyde	50-00-0	-114.538	-114.537	-114.542	-2.199	16.628	19.02	53.605
CH2O2.out	formic acid	64-18-6	-189.825	-189.818	-189.828	-6.044	21.136	23.72	59.352
Cl-.out	chloride	16887-00-6	-460.42	-460.319	-460.304	-65.2925		1.481	36.586
Cl2.out	chlorine	7782-50-5	-920.426	-920.43	-920.409	0.4462	0.722	2.934	53.438
CO2.out	carbon dioxide	124-38-9	-188.651	-188.658	-188.647	2.2877	6.383	8.541	52.088
F-.out	fluoride	16984-48-8	-100.04	-99.9029	-99.8887	-88.1346		1.481	34.767
F2.out	fluorine	7782-41-4	-199.583	-199.589	-199.572	2.1416	1.401	3.5	48.365
H3N.out	ammonia	7664-41-7	-56.5708	-56.5675	-56.5827	-3.926	21.488	23.884	48.168
H3NO.out	hydroxylamine	7803-49-8	-131.756	-131.749	-131.767	-6.0945	25.282	27.878	55.961
H4N+.out	ammonium_ion	14798-03-9	-57.0185	-56.8905	-56.9203	-82.1631	31.027	33.409	49.357
HNO.out	nitroxyl	14332-28-6	-130.523	-130.523	-130.516	-2.0353	8.722	11.096	52.71
I-.out	iodide	20461-54-5	-6919.73	-6919.64	-6919.62	-62.5733		1.481	40.428
I2.out	iodine	7553-56-2	-13839.1	-13839.1	-13839.1	-1.7797	0.319	2.722	62.274
S2O3-2.out	thiosulphate		-1022.47	-1022.13	-1022.11	-213.03	7.906	11.52	72.942
S4O6-2.out	tetrathionate		-2044.62	-2044.34	-2044.33	-174.631	17.309	25.012	111.412
SO2.out	sulphur dioxide	7446-09-05	-548.686	-548.682	-548.665	-4.4321	4.198	6.728	59.451
SO3-2.out	sulphite		-624.239	-623.855	-623.837	-243.163	5.684	8.655	66.116
SO4-2.out	sulphate		-699.505	-699.129	-699.116	-237.573	9.047	12.261	68.854
	-D*$C$1*1000* $C$4/K/$C$3	-E*$C$1*1000 *$C$4/K/$C$3
			Hess's law
Reactions	EO_soln	EO_gas	DG_soln	DG_gas	DE_elec	DG_solv	DZPE	DH_corr	DS	# Electrons		PLOT GROUP
	V	V	AU	AU	AU	kcal/mol	kcal/mol	kcal/mol	cal/mol/K				B	I
non-redox reactions for later uses
H2O -> H3O+			-0.404825	-0.261216	-0.272703	-87.7384	8.15	8.208	3.353
H2O -> H++OH-			0.0728778	0.35851	0.358379	-174.481	0.153	-0.087	-0.567
2H+ -> H2O			-75.6521	-75.9325	-75.9131	166.869	-2.946	-0.69	38.381
2H++2e- -> H2	4.97604	8.96017	-0.365733	-0.65856	-0.634166	177.102	-9.98	-8.023	24.432	2
ORR
O2+4H++4e- -> 2H2O	6.66619	10.4814	-0.979912	-1.54073	-1.5173	335.757	-8.207	-5.771	29.965	4		1
O2+2H++2e- -> H2O2	6.48313	10.2239	-0.476502	-0.751441	-0.747809	167.771	-2.04	-1.61	2.244	2		1
H2O2+2H++2e- -> 2H2O	6.84925	10.7388	-0.50341	-0.789289	-0.769487	167.986	-6.167	-4.161	27.721	2		1
O2+2H2O+4e- -> 4OH-	4.68308	0.725808	-0.688401	-0.106692	-0.0837808	-362.166	-7.595	-6.119	27.697	4		4
O2+H2O+2e- -> HO2-+OH-	4.65631	0.822454	-0.342233	-0.0604493	-0.0554428	-174.444	-2.209	-2.144	3.346	2		4
HO2-+H2O+2e- -> 3OH-	4.70985	0.629161	-0.346168	-0.0462425	-0.028338	-187.722	-5.386	-3.975	24.351	2		4
Dye/catalyst
C16H18N3S++2H++2e- -> C16H20N3S+	5.18203	8.77328	-0.380872	-0.644824	-0.647836	160.876	-0.369	-0.467	-7.905	2	MB	2
C16H18N3S++2H++2e- -> C16H20N3S+_alt	4.9483	8.69802	-0.363693	-0.639293	-0.642186	168.185	-0.341	-0.334	-7.211	2	MB	2		/
C16H18N3S++H++2e- -> C16H19N3S	4.69235	7.33022	-0.344881	-0.538761	-0.537439	119.284	-1.622	-1.63	-2.685	2	MB	2
C12H7NO4+2H++2e- -> C12H7NO3+H2O	6.27002	10.0968	-0.460838	-0.742103	-0.719434	167.468	-5.772	-4.082	34.02	2	resazurin	2
C12H7NO3+2H++2e- -> C12H9NO3	5.33546	9.2424	-0.392149	-0.679304	-0.679069	175.436	-1.639	-1.205	-3.547	2	dihydroresorufin	2
C20H19N4++H++2e- -> C20H20N4	4.359	7.02036	-0.320381	-0.515987	-0.513354	120.367	-1.996	-1.757	-0.351	2	safranin	2
C23H25N2++H++2e- -> C23H26N2	4.6533	7.26155	-0.342011	-0.533714	-0.530669	117.917	-2.029	-2.034	-0.412	2	malachite_green	2
C27H33N2++H++2e- -> C27H34N2	4.62461	7.22611	-0.339903	-0.53111	-0.526999	117.606	-2.642	-2.372	0.695	2	brilliant_green	2
C25H30N3++H++2e- -> C25H31N3	4.55734	7.06319	-0.334958	-0.519135	-0.515406	113.195	-2.507	-2.388	-0.161	2	crystal_violet	2
C26H33N3+2+H++2e- -> C26H33N3+	4.65745	8.31763	-0.342316	-0.611335	-0.609638	166.434	-1.954	-2.013	-3.18	2	methyl_green	2
C23H26N3++H++2e- -> C23H27N3	4.56215	7.09403	-0.335312	-0.521402	-0.519723	114.395	-1.673	-1.894	-2.819	2	methyl_violet_2B	2
C22H24N3++H++2e- -> C22H25N3	4.61214	7.18145	-0.338986	-0.527827	-0.523602	116.121	-1.737	-1.789	2.891	2	new_fuchsine	2
C19H14O5S+H++2e- -> C19H15O5S-	5.05451	5.98176	-0.3715	-0.439651	-0.439443	40.3878	-2.019	-2.077	-6.527	2	phenol_red	2
C29H32N3++H++2e- -> C29H33N3	4.61945	7.1547	-0.339523	-0.525861	-0.524238	114.55	-2.302	-2.383	-4.577	2	victoria_blue_R	2
C37H34N2O9S3-2+H++2e- -> C37H35N2O9S3-3	4.65502	4.74091	-0.342138	-0.348451	-0.350287	1.5834	-1.916	-2.534	-12.364	2	erioglaucine	2
C12H9NO2+2H++2e- -> C12H11NO2	5.59188	9.49075	-0.410996	-0.697557	-0.696834	175.064	-1.643	-1.183	-2.445	2	Indophenol	2
C12H7Cl2NO2+2H++2e- -> C12H9Cl2NO2	5.58939	9.5332	-0.410813	-0.700678	-0.700109	177.137	-1.654	-1.18	-2.76	2	DCIP	2
C14H8O2+2H++2e- -> C14H10O2	5.33906	9.26294	-0.392414	-0.680813	-0.681209	176.218	-1.784	-1.51	-5.898	2	9,10-phenanthrenequinone	2
C16H8N2O8S2-2+2H++2e- -> C16H10N2O8S2-2	4.96691	8.74801	-0.365061	-0.642967	-0.646177	169.633	-1.431	-1.579	-12.051	2	indigo_carmine	2
C19H16N4+2H++2e- -> C19H18N4	5.29342	9.08354	-0.389059	-0.667628	-0.668173	170.048	-0.84	-0.54	-2.959	2	triphenylformazan	2
C16H18N3S++2H2O+2e- -> C16H20N3S++2OH-	3.19892	-0.982264	-0.235116	0.0721951	0.0689218	-188.085	-0.063	-0.641	-9.039	2	MB	5
C16H18N3S++2H2O+2e- -> C16H20N3S+_alt+2OH-	2.96519	-1.05753	-0.217937	0.0777267	0.0745713	-180.776	-0.035	-0.508	-8.345	2	MB	5		/
C16H18N3S++H2O+2e- -> C16H19N3S+OH-	3.70079	2.45245	-0.272003	-0.180252	-0.17906	-55.1972	-1.469	-1.717	-3.252	2	MB	5
C12H7NO4+H2O+2e- -> C12H7NO3+2OH-	4.28691	0.341286	-0.315082	-0.0250841	-0.00267651	-181.493	-5.466	-4.256	32.886	2	resazurin	5
C12H7NO3+2H2O+2e- -> C12H9NO3+2OH-	3.35236	-0.513142	-0.246394	0.0377152	0.0376887	-173.525	-1.333	-1.379	-4.681	2	dihydroresorufin	5
C20H19N4++H2O+2e- -> C20H20N4+OH-	3.36745	2.14259	-0.247503	-0.157477	-0.154975	-54.1141	-1.843	-1.844	-0.918	2	safranin	5
C23H25N2++H2O+2e- -> C23H26N2+OH-	3.66175	2.38378	-0.269134	-0.175205	-0.17229	-56.5633	-1.876	-2.121	-0.979	2	malachite_green	5
C27H33N2++H2O+2e- -> C27H34N2+OH-	3.63306	2.34834	-0.267025	-0.1726	-0.168621	-56.8745	-2.489	-2.459	0.128	2	brilliant_green	5
C25H30N3++H2O+2e- -> C25H31N3+OH-	3.56579	2.18542	-0.26208	-0.160625	-0.157027	-61.2861	-2.354	-2.475	-0.728	2	crystal_violet	5
C26H33N3+2+H2O+2e- -> C26H34N3++OH-	3.6659	3.43986	-0.269439	-0.252825	-0.251259	-8.0472	-1.801	-2.1	-3.747	2	methyl_green	5
C23H26N3++H2O+2e- -> C23H27N3+OH-	3.57059	2.21626	-0.262434	-0.162892	-0.161344	-60.0854	-1.52	-1.981	-3.386	2	methyl_violet_2B	5
C22H24N3++H2O+2e- -> C22H25N3+OH-	3.62059	2.30368	-0.266108	-0.169317	-0.165223	-58.3593	-1.584	-1.876	2.324	2	new_fuchsine	5
C19H14O5S+H2O+2e- -> C19H15O5S-+OH-	4.06296	1.10399	-0.298622	-0.0811417	-0.0810638	-134.093	-1.866	-2.164	-7.094	2	phenol_red	5
C29H32N3++H2O+2e- -> C29H33N3+OH-	3.6279	2.27693	-0.266646	-0.167351	-0.165859	-59.9302	-2.149	-2.47	-5.144	2	victoria_blue_R	5
C37H34N2O9S3-2+H2O+2e- -> C37H35N2O9S3-3+OH-	3.66347	-0.136857	-0.26926	0.0100588	0.00809171	-172.897	-1.763	-2.621	-12.931	2	erioglaucine	5
C12H9NO2+2H2O+2e- -> C12H11NO2+2OH-	3.60878	-0.264792	-0.26524	0.0194619	0.0199239	-173.897	-1.337	-1.357	-3.579	2	Indophenol	5
C12H7Cl2NO2+2H2O+2e- -> C12H9Cl2NO2+2OH-	3.60629	-0.22234	-0.265057	0.0163417	0.0166492	-171.825	-1.348	-1.354	-3.894	2	DCIP	5
C14H8O2+2H2O+2e- -> C14H10O2+OH-	3.35595	-0.492607	-0.246658	0.0362059	0.0355484	-172.744	-1.478	-1.684	-7.032	2	9,10-phenanthrenequinone	5
C16H8N2O8S2-2+2H2O+2e- -> C16H10N2O8S2-2+2OH-	2.9838	-1.00753	-0.219306	0.0740522	0.0705812	-179.329	-1.125	-1.753	-13.185	2	indigo_carmine	5
C19H16N4+2H2O+2e- -> C19H18N4+2OH-	3.31031	-0.672005	-0.243304	0.0493915	0.0485846	-178.913	-0.534	-0.714	-4.093	2	triphenylformazan	5
Reducing agent (Group A)
C2H4O+2H++2e- -> C2H6O	5.18532	9.06279	-0.381114	-0.666103	-0.66742	174.077	-0.825	-0.733	-5.231	2	ethanol	3	*
C4H8O+2H++2e- -> C4H10O	5.073	8.9775	-0.372858	-0.659834	-0.660619	175.324	-0.987	-0.484	-3.276	2	2-butanol	3
C7H6O+2H++2e- -> C7H8O	5.14067	9.01359	-0.377832	-0.662487	-0.661576	173.867	-1.618	-1.247	-2.266	2	benzyl alcohol	3
C2H2O2+2H++2e- -> C2H4O2_glycolaldehyde	5.42616	9.2557	-0.398816	-0.680281	-0.681078	171.866	-1.211	-1.173	-5.612	2	diose	3	*
C3H4O2+2H++2e- -> C3H6O2	5.37456	9.16382	-0.395023	-0.673528	-0.673311	170.009	-1.447	-1.17	-3.466	2	hydroxyacetone	3	*
C3H2O3+2H++2e- -> C3H4O3_3-hydroxy-2-oxo-propanal	5.46056	9.24705	-0.401344	-0.679646	-0.680243	169.881	-1.399	-1.311	-5.655	2	3-hydroxy-2-oxo-propanal	3	*
C3H2O3+2H++2e- -> C3H4O3_glucic_acid	5.49675	9.26325	-0.404004	-0.680836	-0.681872	168.959	-1.393	-1.442	-7.016	2	glucic acid	3	*
C3H4O3_3-hydroxy-2-oxo-propanal+2H++2e- -> C3H6O3_DHA	5.34116	9.23361	-0.392568	-0.678658	-0.680409	174.768	-0.679	-0.604	-5.71	2	DHA	3	*
C3H4O3_3-hydroxy-2-oxo-propanal+2H++2e- -> C3H6O3_glyceraldehyde	5.31933	9.23645	-0.390964	-0.678867	-0.68062	175.906	-0.879	-0.871	-6.61	2	triose	3	*
C3H4O3_glucic_acid+2H++2e- -> C3H6O3_glyceraldehyde	5.28314	9.22026	-0.388303	-0.677676	-0.678991	176.828	-0.885	-0.74	-5.249	2	triose	3	*
C4H6O2+2H++2e- -> C4H8O2	5.18388	9.02138	-0.381008	-0.663059	-0.664027	172.234	-1.051	-1.036	-5.512	2	acetoin	3	*
C4H6O4_aldehyde+2H++2e- -> C4H8O4_erythose	5.33589	9.19413	-0.39218	-0.675756	-0.678688	173.19	-1	-1.097	-9.849	2	erythrose	3
C4H6O4_aldehyde+2H++2e- -> C4H8O4_threose	5.39835	9.21783	-0.396771	-0.677498	-0.679096	171.403	-1.528	-1.433	-8.17	2	threose	3
C4H6O4_ketone+2H++2e- -> C4H8O4_ketone	5.23894	9.16609	-0.385055	-0.673695	-0.676009	176.368	-0.796	-0.882	-7.827	2	erythrulose	3
C5H4O3+2H++2e- -> C5H6O3_keto	5.47617	9.33453	-0.402491	-0.686075	-0.686055	173.195	-1.729	-1.557	-5.18	2	reductic acid	3
C5H4O3+2H++2e- -> C5H6O3_enol	5.55763	9.35006	-0.408479	-0.687216	-0.68882	170.155	-0.978	-0.72	-5.789	2	reductic acid	3
C6H12O6_chain+2H++2e- -> C6H12O6_chain	5.28543	9.02898	-0.388472	-0.663618	-0.661143	167.901	-1.874	-1.367	0.625	2	glucose	3
C9H17NO4+2H++2e- -> C9H19NO4	5.18534	9.01287	-0.381115	-0.662434	-0.66363	171.774	-1.264	-1.353	-7.057	2	panthenol	3
C14H10O2+2H++2e- -> C14H12O2	5.12779	8.97365	-0.376885	-0.659551	-0.6582	172.619	-1.826	-1.47	-2.087	2	benzoin	3
C11H14O2+2H++2e- -> C11H16O2	5.21648	9.17308	-0.383405	-0.674209	-0.676443	177.726	-0.981	-1.065	-8.275	2	truncated_astaxanthin	3
C6H6O6+2H++2e- -> C6H8O6	5.57591	9.4314	-0.409822	-0.693195	-0.69571	173.064	-0.805	-0.711	-7.678	2	ascorbic acid	3
C6H6O6+H++2e- -> C6H7O6-	5.09731	6.04973	-0.374645	-0.444647	-0.445449	41.5488	-0.993	-1.038	-5.169	2	ascorbic acid	3
C6H4O2_ortho-benzoquinone+2H++2e- -> C6H6O2_catechol	5.74198	9.58502	-0.422028	-0.704486	-0.704989	172.489	-1.609	-1.302	-5.427	2	catechol	3
C6H4O2_ortho-benzoquinone+2H++2e- -> C6H6O2_keto12	5.24591	9.16893	-0.385567	-0.673904	-0.674314	176.178	-1.719	-1.651	-6.401	2	catechol	3
C7H4O5+2H++2e- -> C7H6O5	5.83126	9.71674	-0.42859	-0.714167	-0.714794	174.446	-1.525	-1.146	-5.163	2	gallic acid	3
C7H4O5+2H++2e- -> C7H6O5_keto	5.30293	9.15141	-0.389758	-0.672616	-0.672618	172.74	-1.647	-1.474	-4.948	2	gallic acid	3
C7H4O5+2H++2e- -> C7H6O5_keto_alt	5.28866	9.18486	-0.388709	-0.675075	-0.675669	174.941	-1.726	-1.648	-6.778	2	gallic acid	3
C6H10O6_r_ester+2H++2e- -> C6H12O6_r_alpha	4.98836	8.83454	-0.366637	-0.649327	-0.650108	172.634	-1.508	-1.352	-6.179	2	alpha-D-glucose	3
C6H10O6_r_ester+2H++2e- -> C6H12O6_r_beta	5.02537	8.88534	-0.369358	-0.653061	-0.653293	173.27	-1.756	-1.52	-5.586	2	beta-D-glucose	3
C4H4O3+2H++2e- -> C4H6O3	5.25465	9.16034	-0.386209	-0.673273	-0.674577	175.379	-1.038	-0.956	-5.952	2	hydroxylactone (1)	3
C5H6O3+2H++2e- -> C5H8O3	5.25184	9.19278	-0.386003	-0.675657	-0.677375	177.005	-1.116	-1.088	-7.265	2	hydroxylactone (2)	3
C6H6O6_o1_glucuronolactone+2H++e- -> C6H6O6_glucuronolactone	5.3999	9.31744	-0.396885	-0.684819	-0.686297	175.926	-1.18	-1.209	-7.164	2	glucuronolactone	3
C6H6O6_o2_glucuronolactone+2H++e- -> C6H6O6_glucuronolactone	5.3838	9.27764	-0.395702	-0.681894	-0.683903	174.832	-1.125	-1.201	-8.256	2	glucuronolactone	3
C6H4O6+2H++2e- -> C6H6O6	5.44164	9.33196	-0.399953	-0.685886	-0.687419	174.67	-1.119	-1.078	-6.841	2	glucono delta-lactone	3
C6H6O6+2H++2e- -> C6H8O6	5.37449	9.25528	-0.395018	-0.680251	-0.680275	174.23	-1.555	-1.323	-4.488	2	glucono delta-lactone	3
C6H8O6+2H++2e- -> C6H10O6	5.33124	9.22878	-0.391839	-0.678303	-0.679471	175.003	-1.187	-1.084	-6.094	2	glucono delta-lactone	3
C2H2O3+2H++2e- -> C2H4O3	5.42641	9.22738	-0.398834	-0.6782	-0.678006	170.549	-1.468	-1.138	-3.408	2	glycolic acid	3	*
C3H4O3_pyruvic_acid+2H++2e- -> C3H6O3_2-hydroxypropionic_acid	5.25201	9.15613	-0.386016	-0.672963	-0.674406	175.306	-1.201	-1.16	-6.927	2	lactic acid	3	*
C3H4O4_hydroxypyruvic_acid+2H++2e- -> C3H6O4	5.28072	9.03701	-0.388125	-0.664208	-0.666331	168.488	-0.713	-0.777	-7.076	2	glyceric acid	3
C4H6O3_alpha-ketobutyric_acid+2H++2e- -> C4H8O3	5.21045	9.0755	-0.382961	-0.667037	-0.666657	173.504	-1.577	-1.313	-3.604	2	2-hydroxybutyric acid	3
C4H4O6+2H++2e- -> C4H6O6	5.36049	9.19269	-0.393989	-0.675651	-0.676623	171.989	-1.422	-1.208	-6.098	2	tataric acid	3
C2H4O+2H2O+2e- -> C2H6O+2OH-	3.20221	-0.69275	-0.235358	0.0509162	0.0493374	-174.884	-0.519	-0.907	-6.365	2	ethanol	6	*
C4H8O+2H2O+2e- -> C4H10O+2OH-	3.08989	-0.778048	-0.227103	0.0571854	0.0561387	-173.638	-0.681	-0.658	-4.41	2	2-butanol	6
C7H6O+2H2O+2e- -> C7H8O+2OH-	3.15756	-0.741956	-0.232076	0.0545327	0.0551818	-175.094	-1.312	-1.421	-3.4	2	benzyl alcohol	6
C2H2O2+2H2O+2e- -> C2H4O2_glycolaldehyde+2OH-	3.44306	-0.499846	-0.25306	0.036738	0.0356793	-177.095	-0.905	-1.347	-6.746	2	diose	6	*
C3H4O2+2H2O+2e- -> C3H6O2+2OH-	3.39145	-0.591725	-0.249267	0.043491	0.0434472	-178.952	-1.141	-1.344	-4.6	2	hydroxyacetone	6	*
C3H2O3+2H2O+2e- -> C3H4O3_3-hydroxy-2-oxo-propanal+2OH-	3.47745	-0.508495	-0.255588	0.0373737	0.0365145	-179.08	-1.093	-1.485	-6.789	2	3-hydroxy-2-oxo-propanal	6	*
C3H2O3+2H2O+2e- -> C3H4O3_glucic_acid+2OH-	3.51364	-0.492298	-0.258248	0.0361832	0.0348862	-180.002	-1.087	-1.616	-8.15	2	glucic acid	6	*
C3H4O3_3-hydroxy-2-oxo-propanal+2H2O+2e- -> C3H6O3_DHA+2OH-	3.35805	-0.521931	-0.246812	0.0383612	0.0363492	-174.193	-0.373	-0.778	-6.844	2	DHA	6	*
C3H4O3_3-hydroxy-2-oxo-propanal+2H2O+2e- -> C3H6O3_glyceraldehyde+2OH-	3.33622	-0.519089	-0.245208	0.0381523	0.0361382	-173.055	-0.573	-1.045	-7.744	2	triose	6	*
C3H4O3_glucic_acid+2H2O+2e- -> C3H6O3_glyceraldehyde+2OH-	3.30003	-0.535286	-0.242548	0.0393428	0.0377666	-172.133	-0.579	-0.914	-6.383	2	triose	6	*
C4H6O2+2H2O+2e- -> C4H8O2+2OH-	3.20078	-0.734163	-0.235253	0.05396	0.0527305	-176.728	-0.745	-1.21	-6.646	2	acetoin	6	*
C4H6O4_aldehyde+2H2O+2e- -> C4H8O4_erythose+2OH-	3.35278	-0.561413	-0.246425	0.0412631	0.0380702	-175.771	-0.694	-1.271	-10.983	2	erythrose	6
C4H6O4_aldehyde+2H2O+2e- -> C4H8O4_threose+2OH-	3.41524	-0.537711	-0.251016	0.039521	0.0376613	-177.559	-1.222	-1.607	-9.304	2	threose	6
C4H6O4_ketone+2H2O+2e- -> C4H8O4_ketone+2OH-	3.25583	-0.589454	-0.239299	0.043324	0.0407492	-172.593	-0.49	-1.056	-8.961	2	erythrulose	6
C5H4O3+2H2O+2e- -> C5H6O3_keto+2OH-	3.49307	-0.421017	-0.256736	0.0309442	0.0307027	-175.766	-1.423	-1.731	-6.314	2	reductic acid	6
C5H4O3+2H2O+2e- -> C5H6O3_enol+2OH-	3.57453	-0.405488	-0.262723	0.0298028	0.0279381	-178.807	-0.672	-0.894	-6.923	2	reductic acid	6
C6H12O6_chain+2H2O+2e- -> C6H12O6_chain+2OH-	3.30232	-0.726562	-0.242716	0.0534013	0.0556152	-181.061	-1.568	-1.541	-0.509	2	glucose	6
C9H17NO4+2H2O+2e- -> C9H19NO4+2OH-	3.20223	-0.742677	-0.23536	0.0545858	0.0531274	-177.188	-0.958	-1.527	-8.191	2	panthenol	6
C14H10O2+2H2O+2e- -> C14H12O2+2OH-	3.14468	-0.781898	-0.23113	0.0574684	0.0585579	-176.342	-1.52	-1.644	-3.221	2	benzoin	6
C11H14O2+2H2O+2e- -> C11H16O2+2OH-	3.23338	-0.582467	-0.237649	0.0428105	0.0403145	-171.235	-0.675	-1.239	-9.409	2	truncated_astaxanthin	6
C6H6O6+2H2O+2e- -> C6H8O6+2OH-	3.59281	-0.324139	-0.264066	0.0238238	0.0210473	-175.898	-0.499	-0.885	-8.812	2	ascorbic acid	6
C6H6O6+H2O+2e- -> C6H7O6-+OH-	4.10576	1.17196	-0.301768	-0.0861376	-0.0870702	-132.932	-0.84	-1.125	-5.736	2	ascorbic acid	6
C6H4O2_ortho-benzoquinone+2H2O+2e- -> C6H6O2_catechol+2OH-	3.75888	-0.170527	-0.276272	0.0125335	0.0117683	-176.473	-1.303	-1.476	-6.561	2	catechol	6
C6H4O2_ortho-benzoquinone+2H2O+2e- -> C6H6O2_keto12+2OH-	3.2628	-0.586611	-0.239812	0.0431151	0.0424433	-172.783	-1.413	-1.825	-7.535	2	catechol	6
C7H4O5+2H2O+2e- -> C7H6O5+2OH-	3.84816	-0.0388021	-0.282834	0.0028519	0.00196355	-174.515	-1.219	-1.32	-6.297	2	gallic acid	6
C7H4O5+2H2O+2e- -> C7H6O5_keto+2OH-	3.31982	-0.604134	-0.244002	0.044403	0.0441395	-176.221	-1.341	-1.648	-6.082	2	gallic acid	6
C7H4O5+2H2O+2e- -> C7H6O5_keto_alt+2OH-	3.30555	-0.57068	-0.242953	0.0419442	0.0410885	-174.02	-1.42	-1.822	-7.912	2	gallic acid	6
C6H10O6_r_ester+2H2O+2e- -> C6H12O6_r_alpha+2OH-	3.00525	-0.921	-0.220882	0.0676922	0.0666494	-176.327	-1.202	-1.526	-7.313	2	alpha-D-glucose	6
C6H10O6_r_ester+2H2O+2e- -> C6H12O6_r_beta+2OH-	3.04226	-0.8702	-0.223602	0.0639585	0.0634652	-175.691	-1.45	-1.694	-6.72	2	beta-D-glucose	6
C4H4O3+2H2O+2e- -> C4H6O3+2OH-	3.27154	-0.595205	-0.240454	0.0437467	0.0421807	-173.583	-0.732	-1.13	-7.086	2	hydroxylactone (1)	6
C5H6O3+2H2O+2e- -> C5H8O3+2OH-	3.26873	-0.562759	-0.240247	0.041362	0.0393825	-171.957	-0.81	-1.262	-8.399	2	hydroxylactone (2)	6
C6H6O6_o1_glucuronolactone+2H2O+e- -> C6H6O6_glucuronolactone+2OH-	3.41679	-0.438101	-0.251129	0.0321998	0.0304611	-173.036	-0.874	-1.383	-8.298	2	glucuronolactone	6
C6H6O6_o2_glucuronolactone+2H2O+e- -> C6H6O6_glucuronolactone+2OH-	3.4007	-0.477904	-0.249947	0.0351253	0.032855	-174.129	-0.819	-1.375	-9.39	2	glucuronolactone	6
C6H4O6+2H2O+2e- -> C6H6O6+2OH-	3.45854	-0.423585	-0.254198	0.0311329	0.0293389	-174.292	-0.813	-1.252	-7.975	2	glucono delta-lactone	6
C6H6O6+2H2O+2e- -> C6H8O6+2OH-	3.39139	-0.500264	-0.249262	0.0367687	0.0364831	-174.731	-1.249	-1.497	-5.622	2	glucono delta-lactone	6
C6H8O6+2H2O+2e- -> C6H10O6+2OH-	3.34813	-0.52676	-0.246083	0.0387161	0.0372866	-173.958	-0.881	-1.258	-7.228	2	glucono delta-lactone	6
C2H2O3+2H2O+2e- -> C2H4O3+2OH-	3.4433	-0.528164	-0.253078	0.0388193	0.0387521	-178.412	-1.162	-1.312	-4.542	2	glycolic acid	6	*
C3H4O3_pyruvic_acid+2H2O+2e- -> C3H6O3_2-hydroxypropionic_acid+2OH-	3.26891	-0.59941	-0.24026	0.0440558	0.0423517	-173.655	-0.895	-1.334	-8.061	2	lactic acid	6	*
C3H4O4_hydroxypyruvic_acid+2H2O+2e- -> C3H6O4+2OH-	3.29761	-0.718539	-0.24237	0.0528116	0.0504263	-180.473	-0.407	-0.951	-8.21	2	glyceric acid	6
C4H6O3_alpha-ketobutyric_acid+2H2O+2e- -> C4H8O3+2OH-	3.22735	-0.680042	-0.237206	0.0499821	0.0501006	-175.457	-1.271	-1.487	-4.738	2	2-hydroxybutyric acid	6
C4H4O6+2H2O+2e- -> C4H6O6+2OH-	3.37738	-0.562849	-0.248233	0.0413686	0.0401348	-176.972	-1.116	-1.382	-7.232	2	tataric acid	6
Reducing agent (Group B)
CH2O2+2H++2e- -> CH2O+H2O	4.96422	8.8614	-0.364863	-0.651301	-0.627206	170.714	-7.454	-5.39	32.634	2	formaldehyde	3	*
C2H2O3+2H++2e- -> C2H2O2+H2O	5.06757	8.95678	-0.372459	-0.658311	-0.633825	170.347	-7.022	-5.04	34.632	2	glyoxal	3	*
C2H4O2_acetic_acid+2H++2e- -> C2H4O+H2O	5.04705	9.01845	-0.370951	-0.662844	-0.639989	174.137	-6.619	-4.855	31.817	2	acetaldehyde	3	*
C2H4O3+2H++2e- -> C2H4O2_glycolaldehyde+H2O	5.06733	8.9851	-0.372442	-0.660393	-0.636898	171.664	-6.765	-5.075	32.428	2	glycoladehyde	3	*
C3H4O3_pyruvic_acid+2H++2e- -> C3H4O2+H2O	5.06949	8.97805	-0.372601	-0.659874	-0.636027	171.239	-6.769	-4.925	33.673	2	methylglyoxal	3	*
C3H4O4_hydroxypyruvic_acid+2H++2e- -> C3H4O3_3-hydroxy-2-oxo-propanal+H2O	5.03788	8.8506	-0.370278	-0.650507	-0.626388	166.818	-6.8	-5.02	33.925	2	3-hydroxy-2-oxo-propanal	3
C3H4O4_tartronate_semialdehyde+2H++2e- -> C3H4O3_glucic_acid+H2O	5.06379	8.86028	-0.372182	-0.651218	-0.625871	166.07	-7.213	-5.199	35.911	2	glucic acid	3
C3H6O3_2-hydroxypropionic_acid+2H++2e- -> C3H6O2+H2O	5.19204	8.98573	-0.381608	-0.660439	-0.634931	165.941	-7.015	-4.935	37.134	2	hydroxyacetone	3	*
C3H6O4+2H++2e- -> C3H6O3_glyceraldehyde+H2O	5.0765	9.05004	-0.373116	-0.665166	-0.640676	174.236	-6.966	-5.114	34.391	2	glyceraldehyde	3
C4H8O5_o_erythose+2H++2e- -> C4H8O4_erythose+H2O	5.05841	8.94457	-0.371786	-0.657414	-0.632798	170.206	-6.941	-5.011	35.001	2	erythrose	3
C4H8O5_o_threose+2H++2e- -> C4H8O4_threose+H2O	5.08346	9.05568	-0.373628	-0.66558	-0.641284	174.175	-6.852	-5.095	34.047	2	threose	3
C6H12O7+2H+2e- -> C6H12O6_chain+H2O	5.05792	8.83524	-0.37175	-0.649379	-0.620771	165.186	-7.61	-5.191	42.799	2	glucose	3
C7H6O2+2H++2e- -> C7H6O+H2O	5.14655	9.08959	-0.378264	-0.668073	-0.644945	172.829	-6.332	-4.64	33.113	2	benzaldehyde	3
CH2O2+H2O+2e- -> CH2O+2OH-	2.98111	-0.894143	-0.219108	0.0657183	0.0895518	-178.247	-7.148	-5.564	31.5	2	formaldehyde	6	*
C2H2O3+H2O+2e- -> C2H2O2+2OH-	3.08446	-0.798761	-0.226704	0.0587079	0.0829329	-178.615	-6.716	-5.214	33.498	2	glyoxal	6	*
C2H4O2_acetic_acid+H2O+2e- -> C2H4O+2OH-	3.06395	-0.737097	-0.225196	0.0541756	0.0767683	-174.825	-6.313	-5.029	30.683	2	acetaldehyde	6	*
C2H4O3+H2O+2e- -> C2H4O2_glycolaldehyde+2OH-	3.08422	-0.770443	-0.226686	0.0566265	0.0798601	-177.298	-6.459	-5.249	31.294	2	glycoladehyde	6	*
C3H4O3_pyruvic_acid+H2O+2e- -> C3H4O2+2OH-	3.08639	-0.777496	-0.226845	0.0571449	0.080731	-177.723	-6.463	-5.099	32.539	2	methylglyoxal	6	*
C3H4O4_hydroxypyruvic_acid+H2O+2e- -> C3H4O3_3-hydroxy-2-oxo-propanal+2OH-	3.05478	-0.904949	-0.224522	0.0665125	0.0903697	-182.143	-6.494	-5.194	32.791	2	3-hydroxy-2-oxo-propanal	6
C3H4O4_tartronate_semialdehyde+H2O+2e- -> C3H4O3_glucic_acid+2OH-	3.08068	-0.895266	-0.226426	0.0658008	0.0908869	-182.891	-6.907	-5.373	34.777	2	glucic acid	6
C3H6O3_2-hydroxypropionic_acid+H2O+2e- -> C3H6O2+2OH-	3.20893	-0.769811	-0.235852	0.0565801	0.0818265	-183.02	-6.709	-5.109	36	2	hydroxyacetone	6	*
C3H6O4+H2O+2e- -> C3H6O3_glyceraldehyde+2OH-	3.09339	-0.705499	-0.22736	0.0518532	0.0760817	-174.725	-6.66	-5.288	33.257	2	glyceraldehyde	6
C4H8O5_o_erythose+H2O+2e- -> C4H8O4_erythose+2OH-	3.0753	-0.810976	-0.226031	0.0596056	0.0839597	-178.756	-6.635	-5.185	33.867	2	erythrose	6
C4H8O5_o_threose+H2O+2e- -> C4H8O4_threose+2OH-	3.10036	-0.699862	-0.227872	0.0514389	0.0754736	-174.787	-6.546	-5.269	32.913	2	threose	6
C6H12O7+H2O+2e- -> C6H12O6_chain+2OH-	3.07481	-0.920299	-0.225995	0.0676408	0.0959868	-183.775	-7.304	-5.365	41.665	2	glucose	6
C7H6O2+H2O+2e- -> C7H6O+2OH-	3.16344	-0.665954	-0.232509	0.0489467	0.0718126	-176.132	-6.026	-4.814	31.979	2	benzaldehyde	6
Reducing agent (Group C)
C3H7NO3S+2H++2e- -> C3H7NO2S+H2O	5.78747	9.7273	-0.425371	-0.714944	-0.691605	172.681	-6.536	-4.926	32.599	2	cysteine	3
C3H7NO4S+2H++2e- -> C3H7NO3S+H2O	5.75269	9.67299	-0.422815	-0.710952	-0.689456	171.78	-5.304	-3.65	33	2	cysteine sulfenic acid	3
C3H7NO5S+2H++2e- -> C3H7NO4S+H2O	5.74641	9.54167	-0.422353	-0.7013	-0.677269	166.013	-6.361	-4.521	35.414	2	cysteine sulfinic acid	3
C6H12N2O4S2+2H++2e- -> 2C3H7NO2S	5.34969	9.28673	-0.393195	-0.682562	-0.656213	174.931	-6.651	-6.151	34.826	2	cysteine	3
C5H6O5+NH3+2H++2e- -> C5H9NO4+H2O	5.23856	8.91151	-0.385027	-0.654984	-0.657055	162.267	-1.866	-1.617	-9.782	2	glutamic acid	3
C5H11NO3S+2H++2e- -> C5H11NO2S+H2O	5.89652	9.82421	-0.433386	-0.722066	-0.698782	172.121	-5.683	-3.736	36.474	2	methionine	3
C5H11NO4S+2H++2e- -> C5H11NO3S+H2O	5.8279	9.71571	-0.428343	-0.714092	-0.689508	170.282	-6.279	-4.373	37.073	2	methionine sulfoxide	3
C3H7NO3S+H2O+2e- -> C3H7NO2S+2OH-	3.80436	-0.0282399	-0.279616	0.00207559	0.025153	-176.28	-6.23	-5.1	31.465	2	cysteine	6
C3H7NO4S+H2O+2e- -> C3H7NO3S+2OH-	3.76959	-0.0825527	-0.277059	0.00606751	0.027302	-177.181	-4.998	-3.824	31.866	2	cysteine sulfenic acid	6
C3H7NO5S+H2O+2e- -> C3H7NO4S+2OH-	3.7633	-0.213871	-0.276598	0.0157192	0.0394887	-182.948	-6.055	-4.695	34.28	2	cysteine sulfinic acid	6
C6H12N2O4S2+H2O+2e- -> 2C3H7NO2S+2OH-	3.36658	-0.468811	-0.247439	0.034457	0.0605447	-174.031	-6.345	-6.325	33.692	2	cysteine	6
C5H6O5+NH3+H2O+2e- -> C5H9NO4+2OH-	3.25545	-0.84403	-0.239271	0.0620351	0.0597027	-186.695	-1.56	-1.791	-10.916	2	glutamic acid	6
C5H11NO3S+H2O+2e- -> C5H11NO2S+2OH-	3.91341	0.0686642	-0.28763	-0.00504673	0.0179754	-176.84	-5.377	-3.91	35.34	2	methionine	6
C5H11NO4S+H2O+2e- -> C5H11NO3S+2OH-	3.8448	-0.039833	-0.282587	0.00292767	0.0272496	-178.68	-5.973	-4.547	35.939	2	methionine sulfoxide	6
Reducing agent (Group D)
CO2+2H++2e- -> CH2O2	4.94897	8.67614	-0.363742	-0.637684	-0.635448	167.145	-1.547	-1.237	0.558	2	carbon dioxide	3	*
2CO2+2H++2e- -> C2H2O4	4.54555	8.05815	-0.334092	-0.592263	-0.611371	159.143	1.737	1.3	-35.856	2	carbon dioxide	3	*
HNO+2H++2e- -> H3NO	5.75446	9.57427	-0.422945	-0.703696	-0.705921	171.418	0.26	0.366	-3.455	2	hydroxylamine	3	*
C4H6O3+NH3+2H++2e- -> C4H9NO2+H2O	5.28734	8.9639	-0.388612	-0.658835	-0.659893	162.433	-1.447	-1.102	-5.924	2	GABA	3
C6H4O2_ortho-benzoquinone+4H++4e- -> C6H6O+H2O	5.61206	9.50666	-0.824957	-1.39745	-1.37655	345.463	-6.967	-5.305	26.194	4	phenol	3
C6H4O2_para-benzoquinone+4H++4e- -> C6H6O+H2O	5.55233	9.42661	-0.816177	-1.38569	-1.36457	343.588	-6.971	-5.296	26.676	4	phenol	3
C6H4O3+4H++4e- -> C6H6O2_catechol+H2O	5.50953	9.38449	-0.809886	-1.37949	-1.35711	343.65	-7.529	-5.599	28.333	4	catechol	3
C6H4O3+2H++2e- -> C6H6O3	5.57987	9.49207	-0.410113	-0.697654	-0.696079	175.679	-2.065	-1.482	-1.656	2		3
C6H6O3+2H++2e- -> C6H6O2_resorcinol+H2O	5.4902	9.35973	-0.403522	-0.687927	-0.667335	169.439	-5.428	-4.167	29.365	2	resorcinol	3
2SO4-2+10H++8e- -> S2O3-2+5H2O	5.84531	12.0231	-1.71849	-3.53473	-3.4481	1096.46	-24.918	-16.452	127.139	8		3
CO2+2H2O+2e- -> CH2O2+2OH-	2.96586	-1.07941	-0.217987	0.079335	0.0813099	-181.816	-1.241	-1.411	-0.576	2		6	*
2CO2+2H2O+2e- -> C2H2O4+2OH-	2.56244	-1.6974	-0.188336	0.124756	0.105387	-189.818	2.043	1.126	-36.99	2		6	*
HNO+2H2O+2e- -> H3NO+2OH-	3.77136	-0.181275	-0.27719	0.0133235	0.0108371	-177.544	0.566	0.192	-4.589	2		6	*
C4H6O3+NH3+H2O+2e- -> C4H9NO2+2OH-	3.30423	-0.791642	-0.242856	0.0581846	0.0568646	-186.528	-1.141	-1.276	-7.058	2		6
C6H4O2_ortho-benzoquinone+3H2O+4e- -> C6H6O+4OH-	3.62895	-0.248879	-0.533446	0.0365845	0.0569612	-352.46	-6.355	-5.653	23.926	4		6
C6H4O2_para-benzoquinone+3H2O+4e- -> C6H6O+4OH-	3.56922	-0.328933	-0.524666	0.0483522	0.0689436	-354.335	-6.359	-5.644	24.408	4		6
C6H4O3+3H2O+4e- -> C6H6O2_catechol+4OH-	3.52642	-0.371055	-0.518375	0.0545441	0.0764056	-354.272	-6.917	-5.947	26.065	4		6
C6H4O3+2H2O+2e- -> C6H6O3+2OH-	3.59676	-0.263478	-0.264357	0.0193653	0.0206786	-173.282	-1.759	-1.656	-2.79	2		6
C6H6O3+H2O+2e- -> C6H6O2_resorcinol+2OH-	3.50709	-0.395816	-0.257767	0.0290919	0.0494232	-179.523	-5.122	-4.341	28.231	2		6
2SO4-2+5H2O+8e- -> S2O3-2+10OH-	3.36643	-0.171322	-0.989711	0.0503678	0.135686	-648.347	-23.388	-17.322	121.469	8		6
S4O6-2+2e- -> 2S2O3-2	4.30255	-1.10786	-0.316232	0.0814259	0.100947	-251.428	-1.497	-1.972	34.472	2
2F-+2e- -> F2	-6.77409	-2.94685	0.497887	0.21659	0.205674	178.411	1.401	0.538	-21.169	2			*
2Cl-+2e- -> Cl2	-5.62147	-2.82152	0.41317	0.207378	0.198046	131.031	0.722	-0.028	-19.734	2			*
2Br-+2e- -> Br2	-4.9404	-2.69994	0.363113	0.198442	0.189506	105.227	0.465	-0.179	-19.407	2			*
2I-+2e-- -> I2	-5.15219	-2.51841	0.378679	0.1851	0.176654	123.367	0.319	-0.24	-18.582	2
