# Supplementary material for: A DFT investigation of the blue bottle experiment: E∘half-cell analysis of autoxidation catalysed by redox indicators
Source: R Soc Open Sci. 2017 Nov 8;4(11):170708. doi: 10.1098/rsos.170708 (PMC5717635; doi:10.1098/rsos.170708)
Supplement: output.zip [file rsos170708supp2.zip]

Archive with 351 entries (344 files):
- B3LYP_6-311++Gdp_reducing_agents/
- B3LYP_6-311++Gdp_reducing_agents/Br-.out
- B3LYP_6-311++Gdp_reducing_agents/Br2.out
- B3LYP_6-311++Gdp_reducing_agents/C11H14O2.out
- B3LYP_6-311++Gdp_reducing_agents/C11H16O2.out
- B3LYP_6-311++Gdp_reducing_agents/C14H10O2_benzil.out
- B3LYP_6-311++Gdp_reducing_agents/C14H12O2_benzoin.out
- B3LYP_6-311++Gdp_reducing_agents/C14H12O2_benzoin_sol.out
- B3LYP_6-311++Gdp_reducing_agents/C2H2O2.out
- B3LYP_6-311++Gdp_reducing_agents/C2H2O3.out
- B3LYP_6-311++Gdp_reducing_agents/C2H2O4.out
- B3LYP_6-311++Gdp_reducing_agents/C2H4O.out
- B3LYP_6-311++Gdp_reducing_agents/C2H4O2_acetic_acid.out
- B3LYP_6-311++Gdp_reducing_agents/C2H4O2_glycolaldehyde.out
- B3LYP_6-311++Gdp_reducing_agents/C2H4O3.out
- B3LYP_6-311++Gdp_reducing_agents/C2H6O.out
- B3LYP_6-311++Gdp_reducing_agents/C3H2O3.out
- B3LYP_6-311++Gdp_reducing_agents/C3H4O2.out
- B3LYP_6-311++Gdp_reducing_agents/C3H4O3_3-hydroxy-2-oxo-propanal.out
- B3LYP_6-311++Gdp_reducing_agents/C3H4O3_enediol.out
- B3LYP_6-311++Gdp_reducing_agents/C3H4O3_glucic_acid.out
- B3LYP_6-311++Gdp_reducing_agents/C3H4O3_pyruvic_acid.out
- B3LYP_6-311++Gdp_reducing_agents/C3H4O4_hydroxypyruvic_acid.out
- B3LYP_6-311++Gdp_reducing_agents/C3H4O4_tartronate_semialdehyde.out
- B3LYP_6-311++Gdp_reducing_agents/C3H6O2.out
- B3LYP_6-311++Gdp_reducing_agents/C3H6O3_2-hydroxypropionic_acid.out
- B3LYP_6-311++Gdp_reducing_agents/C3H6O3_DHA.out
- B3LYP_6-311++Gdp_reducing_agents/C3H6O3_glyceraldehyde.out
- B3LYP_6-311++Gdp_reducing_agents/C3H6O4.out
- B3LYP_6-311++Gdp_reducing_agents/C3H7NO2S.out
- B3LYP_6-311++Gdp_reducing_agents/C3H7NO3S.out
- B3LYP_6-311++Gdp_reducing_agents/C3H7NO4S.out
- B3LYP_6-311++Gdp_reducing_agents/C3H7NO5S.out
- B3LYP_6-311++Gdp_reducing_agents/C4H10O.out
- B3LYP_6-311++Gdp_reducing_agents/C4H4O3_lactone.out
- B3LYP_6-311++Gdp_reducing_agents/C4H4O6.out
- B3LYP_6-311++Gdp_reducing_agents/C4H6O2.out
- B3LYP_6-311++Gdp_reducing_agents/C4H6O3_4-oxobutyric_acid.out
- B3LYP_6-311++Gdp_reducing_agents/C4H6O3_alpha-ketobutyric_acid.out
- B3LYP_6-311++Gdp_reducing_agents/C4H6O3_lactone.out
- B3LYP_6-311++Gdp_reducing_agents/C4H6O4_aldehyde.out
- B3LYP_6-311++Gdp_reducing_agents/C4H6O4_ketone.out
- B3LYP_6-311++Gdp_reducing_agents/C4H6O6.out
- B3LYP_6-311++Gdp_reducing_agents/C4H8NO2.out
- B3LYP_6-311++Gdp_reducing_agents/C4H8O.out
- B3LYP_6-311++Gdp_reducing_agents/C4H8O2.out
- B3LYP_6-311++Gdp_reducing_agents/C4H8O3.out
- B3LYP_6-311++Gdp_reducing_agents/C4H8O4_erythrose.out
- B3LYP_6-311++Gdp_reducing_agents/C4H8O4_erythrulose.out
- B3LYP_6-311++Gdp_reducing_agents/C4H8O4_threose.out
- B3LYP_6-311++Gdp_reducing_agents/C4H8O5_o_erythrose.out
- B3LYP_6-311++Gdp_reducing_agents/C4H8O5_o_threose.out
- B3LYP_6-311++Gdp_reducing_agents/C4H9NO2.out
- B3LYP_6-311++Gdp_reducing_agents/C5H11NO2S.out
- B3LYP_6-311++Gdp_reducing_agents/C5H11NO3S.out
- B3LYP_6-311++Gdp_reducing_agents/C5H11NO4S.out
- B3LYP_6-311++Gdp_reducing_agents/C5H4O3.out
- B3LYP_6-311++Gdp_reducing_agents/C5H6O3_enol.out
- B3LYP_6-311++Gdp_reducing_agents/C5H6O3_keto.out
- B3LYP_6-311++Gdp_reducing_agents/C5H6O3_lactone.out
- B3LYP_6-311++Gdp_reducing_agents/C5H6O5.out
- B3LYP_6-311++Gdp_reducing_agents/C5H8O3_lactone.out
- B3LYP_6-311++Gdp_reducing_agents/C5H9NO4.out
- B3LYP_6-311++Gdp_reducing_agents/C6H10O6_chain.out
- B3LYP_6-311++Gdp_reducing_agents/C6H10O6_GDL.out
- B3LYP_6-311++Gdp_reducing_agents/C6H10O6_r_alpha.out
- B3LYP_6-311++Gdp_reducing_agents/C6H10O6_r_beta.out
- B3LYP_6-311++Gdp_reducing_agents/C6H10O6_r_ester.out
- B3LYP_6-311++Gdp_reducing_agents/C6H12N2O4S2.out
- B3LYP_6-311++Gdp_reducing_agents/C6H12O6_chain.out
- B3LYP_6-311++Gdp_reducing_agents/C6H12O6_r_alpha.out
- B3LYP_6-311++Gdp_reducing_agents/C6H12O6_r_beta.out
- B3LYP_6-311++Gdp_reducing_agents/C6H12O7.out
- B3LYP_6-311++Gdp_reducing_agents/C6H4O2_ortho-benzoquinone.out
- B3LYP_6-311++Gdp_reducing_agents/C6H4O2_para-benzoquinone.out
- B3LYP_6-311++Gdp_reducing_agents/C6H4O3.out
- B3LYP_6-311++Gdp_reducing_agents/C6H4O6_GDL.out
- B3LYP_6-311++Gdp_reducing_agents/C6H6O2_catechol.out
- B3LYP_6-311++Gdp_reducing_agents/C6H6O2_diketo13.out
- B3LYP_6-311++Gdp_reducing_agents/C6H6O2_hydroquinone.out
- B3LYP_6-311++Gdp_reducing_agents/C6H6O2_keto12.out
- B3LYP_6-311++Gdp_reducing_agents/C6H6O2_keto12_alt.out
- B3LYP_6-311++Gdp_reducing_agents/C6H6O2_keto13.out
- B3LYP_6-311++Gdp_reducing_agents/C6H6O2_keto14.out
- B3LYP_6-311++Gdp_reducing_agents/C6H6O2_resorcinol.out
- B3LYP_6-311++Gdp_reducing_agents/C6H6O3.out
- B3LYP_6-311++Gdp_reducing_agents/C6H6O6-2_ascorbic.out
- B3LYP_6-311++Gdp_reducing_agents/C6H6O6_ascorbic.out
- B3LYP_6-311++Gdp_reducing_agents/C6H6O6_GDL.out
- B3LYP_6-311++Gdp_reducing_agents/C6H6O6_o1_glucuronolactone.out
- B3LYP_6-311++Gdp_reducing_agents/C6H6O6_o2_glucuronolactone.out
- B3LYP_6-311++Gdp_reducing_agents/C6H6O_keto.out
- B3LYP_6-311++Gdp_reducing_agents/C6H6O_phenol.out
- B3LYP_6-311++Gdp_reducing_agents/C6H7O6+.out
- B3LYP_6-311++Gdp_reducing_agents/C6H7O6+_alt2.out
- B3LYP_6-311++Gdp_reducing_agents/C6H7O6+_alt3.out
- B3LYP_6-311++Gdp_reducing_agents/C6H7O6-.out
- B3LYP_6-311++Gdp_reducing_agents/C6H7O6-_alt.out
- B3LYP_6-311++Gdp_reducing_agents/C6H8O6.out
- B3LYP_6-311++Gdp_reducing_agents/C6H8O6_alt2.out
- B3LYP_6-311++Gdp_reducing_agents/C6H8O6_alt3.out
- B3LYP_6-311++Gdp_reducing_agents/C6H8O6_GDL.out
- B3LYP_6-311++Gdp_reducing_agents/C6H8O6_glucuronolactone.out
- B3LYP_6-311++Gdp_reducing_agents/C6H9O6+.out
- B3LYP_6-311++Gdp_reducing_agents/C6H9O6+_alt2.out
- B3LYP_6-311++Gdp_reducing_agents/C6H9O6+_alt3.out
- B3LYP_6-311++Gdp_reducing_agents/C7H4O5.out
- B3LYP_6-311++Gdp_reducing_agents/C7H6O.out
- B3LYP_6-311++Gdp_reducing_agents/C7H6O2.out
- B3LYP_6-311++Gdp_reducing_agents/C7H6O5.out
- B3LYP_6-311++Gdp_reducing_agents/C7H6O5_keto.out
- B3LYP_6-311++Gdp_reducing_agents/C7H6O5_keto_alt.out
- B3LYP_6-311++Gdp_reducing_agents/C7H8O.out
- B3LYP_6-311++Gdp_reducing_agents/C9H17NO4.out
- B3LYP_6-311++Gdp_reducing_agents/C9H19NO4.out
- B3LYP_6-311++Gdp_reducing_agents/CH2O.out
- B3LYP_6-311++Gdp_reducing_agents/CH2O2.out
- B3LYP_6-311++Gdp_reducing_agents/Cl-.out
- B3LYP_6-311++Gdp_reducing_agents/Cl2.out
- B3LYP_6-311++Gdp_reducing_agents/CO2.out
- B3LYP_6-311++Gdp_reducing_agents/F-.out
- B3LYP_6-311++Gdp_reducing_agents/F2.out
- B3LYP_6-311++Gdp_reducing_agents/H3N.out
- B3LYP_6-311++Gdp_reducing_agents/H3NO.out
- B3LYP_6-311++Gdp_reducing_agents/H4N+.out
- B3LYP_6-311++Gdp_reducing_agents/HNO.out
- B3LYP_6-311++Gdp_reducing_agents/I-.out
- B3LYP_6-311++Gdp_reducing_agents/I2.out
- B3LYP_6-311++Gdp_reducing_agents/S2O3-2.out
- B3LYP_6-311++Gdp_reducing_agents/S4O6-2.out
- B3LYP_6-311++Gdp_reducing_agents/SO2.out
- B3LYP_6-311++Gdp_reducing_agents/SO3-2.out
- B3LYP_6-311++Gdp_reducing_agents/SO4-2.out
- B3LYP_6-311++Gdp_reducing_agents/unused/
- B3LYP_6-311++Gdp_reducing_agents/unused/C14H10O2_benzil-con.out
- B3LYP_6-311++Gdp_reducing_agents/unused/C14H12O2_benzoin-con.out
- B3LYP_6-311++Gdp_reducing_agents/unused/C2H4O2_glycoladehyde_con.out
- B3LYP_6-311++Gdp_reducing_agents/unused/C2H4O3_con.out
- B3LYP_6-311++Gdp_reducing_agents/unused/C3H2O3_con.out
- B3LYP_6-311++Gdp_reducing_agents/unused/C3H3O3+.out
- B3LYP_6-311++Gdp_reducing_agents/unused/C3H4O3_enediol_con.out
- B3LYP_6-311++Gdp_reducing_agents/unused/C3H6O4_con.out
- B3LYP_6-311++Gdp_reducing_agents/unused/C4H5O3-.out
- B3LYP_6-311++Gdp_reducing_agents/unused/C4H6O4_aldehyde_con.out
- MP2_cc-pVTZ/
- MP2_cc-pVTZ/Br-_SP.out
- MP2_cc-pVTZ/Br2.out
- MP2_cc-pVTZ/C2H2O2.out
- MP2_cc-pVTZ/C2H2O3.out
- MP2_cc-pVTZ/C2H2O4.out
- MP2_cc-pVTZ/C2H4O.out
- MP2_cc-pVTZ/C2H4O2_acetic_acid.out
- MP2_cc-pVTZ/C2H4O2_glycolaldehyde.out
- MP2_cc-pVTZ/C2H4O3.out
- MP2_cc-pVTZ/C2H6O.out
- MP2_cc-pVTZ/C3H2O3.out
- MP2_cc-pVTZ/C3H4O2.out
- MP2_cc-pVTZ/C3H4O3_3-hydroxy-2-oxo-propanal.out
- MP2_cc-pVTZ/C3H4O3_glucic_acid.out
- MP2_cc-pVTZ/C3H4O3_pyruvic_acid.out
- MP2_cc-pVTZ/C3H6O2.out
- MP2_cc-pVTZ/C3H6O3_2-hydroxypropionic_acid.out
- MP2_cc-pVTZ/C3H6O3_DHA.out
- MP2_cc-pVTZ/C3H6O3_glyceraldehyde.out
- MP2_cc-pVTZ/C4H10O.out
- MP2_cc-pVTZ/C4H6O2.out
- MP2_cc-pVTZ/C4H8O.out
- MP2_cc-pVTZ/C4H8O2.out
- MP2_cc-pVTZ/CH2O.out
- MP2_cc-pVTZ/CH2O2.out
- MP2_cc-pVTZ/Cl-_SP.out
- MP2_cc-pVTZ/Cl2.out
- MP2_cc-pVTZ/CO2.out
- MP2_cc-pVTZ/F-_SP.out
- MP2_cc-pVTZ/F2.out
- MP2_cc-pVTZ/H2.out
- MP2_cc-pVTZ/H2O.out
- MP2_cc-pVTZ/H2O2.out
- MP2_cc-pVTZ/H3NO.out
- MP2_cc-pVTZ/H3O+.out
- MP2_cc-pVTZ/HNO.out
- MP2_cc-pVTZ/HO-.out
- MP2_cc-pVTZ/HO2-.out
- MP2_cc-pVTZ/O2.out
- MP2_cc-pVTZ/unused/
- MP2_cc-pVTZ/unused/Br-.out
- MP2_cc-pVTZ/unused/C3H2O3_2i_freq.out
- MP2_cc-pVTZ/unused/Cl-.out
- MP2_cc-pVTZ/unused/F-.out
- B3LYP_6-31Gd/
- B3LYP_6-31Gd/C12H12NO2.out
- B3LYP_6-31Gd/C12H7Cl2NO2.out
- B3LYP_6-31Gd/C12H7NO3.out
- B3LYP_6-31Gd/C12H9Cl2NO2.out
- B3LYP_6-31Gd/C12H9NO2.out
- B3LYP_6-31Gd/C12H9NO3.out
- B3LYP_6-31Gd/C14H10O2_benzil.out
- B3LYP_6-31Gd/C14H10O2_dye.out
- B3LYP_6-31Gd/C14H12O2.out
- B3LYP_6-31Gd/C14H8O2.out
- B3LYP_6-31Gd/C14H9O2-.out
- B3LYP_6-31Gd/C16H10N2O8S2-2.out
- B3LYP_6-31Gd/C16H18N3S+.out
- B3LYP_6-31Gd/C16H19N3S.out
- B3LYP_6-31Gd/C16H8N2O8S2-2.out
- B3LYP_6-31Gd/C19H16N4.out
- B3LYP_6-31Gd/C19H18N4.out
- B3LYP_6-31Gd/C20H19N4+.out
- B3LYP_6-31Gd/C20H20N4.out
- B3LYP_6-31Gd/C20H20N4_solv.out
- B3LYP_6-31Gd/C23H25N2+.out
- B3LYP_6-31Gd/C23H25N2+_solv.out
- B3LYP_6-31Gd/C2H2O2.out
- B3LYP_6-31Gd/C2H2O3.out
- B3LYP_6-31Gd/C2H3O3- (2).out
- B3LYP_6-31Gd/C2H3O3-.out
- B3LYP_6-31Gd/C2H4O2 (2).out
- B3LYP_6-31Gd/C2H4O2.out
- B3LYP_6-31Gd/C2H4O3 (2).out
- B3LYP_6-31Gd/C2H4O3 (3).out
- B3LYP_6-31Gd/C2H4O3.out
- B3LYP_6-31Gd/C33H32N3+.out
- B3LYP_6-31Gd/C33H33N3.out
- B3LYP_6-31Gd/C37H34N2O9S3-2.out
- B3LYP_6-31Gd/C37H35N2O9S3-3.out
- B3LYP_6-31Gd/C37H35N2O9S3-3_solv.out
- B3LYP_6-31Gd/C3H2O3.out
- B3LYP_6-31Gd/C3H3O4-.out
- B3LYP_6-31Gd/C3H4O3 (2).out
- B3LYP_6-31Gd/C3H4O3 (3) .out
- B3LYP_6-31Gd/C3H4O3.out
- B3LYP_6-31Gd/C3H4O4 (2).out
- B3LYP_6-31Gd/C3H4O4 (3).out
- B3LYP_6-31Gd/C3H4O4.out
- B3LYP_6-31Gd/C3H5O4- (2).out
- B3LYP_6-31Gd/C3H5O4-.out
- B3LYP_6-31Gd/C3H6O3 1 (2).out
- B3LYP_6-31Gd/C3H6O3 1 (3).out
- B3LYP_6-31Gd/C3H6O3 1.out
- B3LYP_6-31Gd/C3H6O3 2 (2).out
- B3LYP_6-31Gd/C3H6O3 2 (3).out
- B3LYP_6-31Gd/C3H6O3 2.out
- B3LYP_6-31Gd/C3H6O4 (2).out
- B3LYP_6-31Gd/C3H6O4 (3).out
- B3LYP_6-31Gd/C3H6O4.out
- B3LYP_6-31Gd/C4H4O2.out
- B3LYP_6-31Gd/C4H4O6.out
- B3LYP_6-31Gd/C4H6O2.out
- B3LYP_6-31Gd/C4H6O3.out
- B3LYP_6-31Gd/C4H6O4 1,2.out
- B3LYP_6-31Gd/C4H6O4 2,3.out
- B3LYP_6-31Gd/C4H6O6.out
- B3LYP_6-31Gd/C4H7O5-.out
- B3LYP_6-31Gd/C4H7O5.out
- B3LYP_6-31Gd/C4H8O2.out
- B3LYP_6-31Gd/C4H8O3.out
- B3LYP_6-31Gd/C4H8O4 1 (2).out
- B3LYP_6-31Gd/C4H8O4 1 (3).out
- B3LYP_6-31Gd/C4H8O4 1.out
- B3LYP_6-31Gd/C4H8O4 2.out
- B3LYP_6-31Gd/C4H8O5 (2).out
- B3LYP_6-31Gd/C4H8O5.out
- B3LYP_6-31Gd/C6H10O6 chain.out
- B3LYP_6-31Gd/C6H10O6 ring (2).out
- B3LYP_6-31Gd/C6H10O6 ring (3).out
- B3LYP_6-31Gd/C6H10O6 ring.out
- B3LYP_6-31Gd/C6H11O7-.out
- B3LYP_6-31Gd/C6H12O6 chain.out
- B3LYP_6-31Gd/C6H12O6 ring (2).out
- B3LYP_6-31Gd/C6H12O6 ring.out
- B3LYP_6-31Gd/C6H12O7.out
- B3LYP_6-31Gd/C6H4O3.out
- B3LYP_6-31Gd/C6H6O2 1,2.out
- B3LYP_6-31Gd/C6H6O2 1,3.out
- B3LYP_6-31Gd/C6H6O2.out
- B3LYP_6-31Gd/C6H6O6.out
- B3LYP_6-31Gd/C6H8O6.out
- B3LYP_6-31Gd/C6H8O7.out
- B3LYP_6-31Gd/C7H4O5.out
- B3LYP_6-31Gd/C7H6O5.out
- B3LYP_6-31Gd/CH2O2.out
- B3LYP_6-31Gd/CO2.out
- B3LYP_6-31Gd/H2O.out
- B3LYP_6-31Gd/H2O2.out
- B3LYP_6-31Gd/H3NO.out
- B3LYP_6-31Gd/H3O+.out
- B3LYP_6-31Gd/HNO.out
- B3LYP_6-31Gd/HO-.out
- B3LYP_6-31Gd/HO2-.out
- B3LYP_6-31Gd/O2.out
- B3LYP_6-311++Gdp_oxgen_dyes/
- B3LYP_6-311++Gdp_oxgen_dyes/C12H11NO2.out
- B3LYP_6-311++Gdp_oxgen_dyes/C12H7Cl2NO2.out
- B3LYP_6-311++Gdp_oxgen_dyes/C12H7NO3.out
- B3LYP_6-311++Gdp_oxgen_dyes/C12H7NO4.out
- B3LYP_6-311++Gdp_oxgen_dyes/C12H9Cl2NO2.out
- B3LYP_6-311++Gdp_oxgen_dyes/C12H9NO2.out
- B3LYP_6-311++Gdp_oxgen_dyes/C12H9NO3.out
- B3LYP_6-311++Gdp_oxgen_dyes/C14H10O2.out
- B3LYP_6-311++Gdp_oxgen_dyes/C14H8O2.out
[truncated: 51 more entries]
