# Supplementary material for: A DFT investigation of the blue bottle experiment: E∘half-cell analysis of autoxidation catalysed by redox indicators
Source: R Soc Open Sci. 2017 Nov 8;4(11):170708. doi: 10.1098/rsos.170708 (PMC5717635; doi:10.1098/rsos.170708)
Supplement: output.zip [file rsos170708supp2.zip › B3LYP_6-311++Gdp_reducing_agents/Br2.out]

pikachu 127.0.1
Q-Chem Developer Version! Running on 127.0.1.*
                  Welcome to Q-Chem
     A Quantum Leap Into The Future Of Chemistry


 Q-Chem 4.4, Q-Chem, Inc., Pleasanton, CA (2016)

 Y. Shao,  Z. Gan,  E. Epifanovsky,  A. T. B. Gilbert,  M. Wormit,  
 J. Kussmann,  A. W. Lange,  A. Behn,  J. Deng,  X. Feng,  D. Ghosh,  
 M. Goldey,  P. R. Horn,  L. D. Jacobson,  I. Kaliman,  F. Rob,  
 R. Z. Khaliullin,  T. Kus,  A. Landau,  J. Liu,  E. I. Proynov,  Y. M. Rhee,  
 R. M. Richard,  M. A. Rohrdanz,  R. P. Steele,  E. J. Sundstrom,  
 H. L. Woodcock III,  P. M. Zimmerman,  D. Zuev,  B. Albrecht,  E. Alguire,  
 B. Austin,  S. A. Baeppler,  G. J. O. Beran,  Y. A. Bernard,  
 E. J. Berquist,  K. Brandhorst,  K. B. Bravaya,  S. T. Brown,  D. Casanova,  
 C.-M. Chang,  Y. Chen,  S. H. Chien,  K. D. Closser,  M. P. Coons,  
 D. L. Crittenden,  S. Dasgupta,  M. Diedenhofen,  R. A. DiStasio Jr.,  
 H. Do,  A. D. Dutoi,  R. G. Edgar,  P.-T. Fang,  S. Fatehi,  Q. Feng,  
 L. Fusti-Molnar,  A. Ghysels,  A. Golubeva-Zadorozhnaya,  J. Gomes,  
 A. Gunina,  M. W. D. Hanson-Heine,  P. H. P. Harbach,  A. W. Hauser,  
 J. E. Herr,  E. G. Hohenstein,  Z. C. Holden,  K. Hui,  T.-C. Jagau,  H. Ji,  
 B. Kaduk,  K. Khistyaev,  Jaehoon Kim,  Jihan Kim,  R. A. King,  
 P. Klunzinger,  K. Koh,  D. Kosenkov,  T. Kowalczyk,  C. M. Krauter,  
 A. Kunitsa,  K. U. Lao,  A. Laurent,  K. V. Lawler,  J. Lee,  D. Lefrancois,  
 S. Lehtola,  S. V. Levchenko,  C. Y. Lin,  Y.-S. Lin,  F. Liu,  E. Livshits,  
 R. C. Lochan,  A. Luenser,  P. Manohar,  S. F. Manzer,  S.-P. Mao,  Y. Mao,  
 N. Mardirossian,  A. V. Marenich,  L. A. Martinez-Martinez,  S. A. Maurer,  
 N. J. Mayhall,  J.-M. Mewes,  A. F. Morrison,  K. Nanda,  T. S. Nguyen-Beck,  
 C. M. Oana,  R. Olivares-Amaya,  D. P. O'Neill,  J. A. Parkhill,  
 T. M. Perrine,  R. Peverati,  P. A. Pieniazek,  F. Plasser,  A. Prociuk,  
 D. R. Rehn,  E. Rosta,  N. J. Russ,  N. Sergueev,  S. M. Sharada,  
 S. Sharma,  D. W. Small,  A. Sodt,  T. Stauch,  T. Stein,  D. Stuck,  
 Y.-C. Su,  A. J. W. Thom,  T. Tsuchimochi,  L. Vogt,  O. Vydrov,  T. Wang,  
 M. A. Watson,  J. Wenzel,  A. White,  C. F. Williams,  V. Vanovschi,  
 K. Yao,  S. Yeganeh,  S. R. Yost,  Z.-Q. You,  I. Y. Zhang,  X. Zhang,  
 Y. Zhao,  B. R. Brooks,  G. K. L. Chan,  D. M. Chipman,  C. J. Cramer,  
 W. A. Goddard III,  M. S. Gordon,  W. J. Hehre,  A. Klamt,  
 H. F. Schaefer III,  M. W. Schmidt,  C. D. Sherrill,  D. G. Truhlar,  
 A. Warshel,  X. Xu,  A. Aspuru-Guzik,  R. Baer,  A. T. Bell,  N. A. Besley,  
 J.-D. Chai,  A. Dreuw,  B. D. Dunietz,  T. R. Furlani,  S. R. Gwaltney,  
 C.-P. Hsu,  Y. Jung,  J. Kong,  D. S. Lambrecht,  W. Liang,  C. Ochsenfeld,  
 V. A. Rassolov,  L. V. Slipchenko,  J. E. Subotnik,  T. Van Voorhis,  
 J. M. Herbert,  A. I. Krylov,  P. M. W. Gill,  M. Head-Gordon

 Contributors to earlier versions of Q-Chem not listed above: 
 R. D. Adamson,  J. Baker,  E. F. C. Byrd,  A. K. Chakraborty,  C.-L. Cheng,  
 H. Dachsel,  R. J. Doerksen,  G. Hawkins,  A. Heyden,  S. Hirata,  
 G. Kedziora,  F. J. Keil,  C. Kelley,  P. P. Korambath,  W. Kurlancheek,  
 A. M. Lee,  M. S. Lee,  D. Liotard,  I. Lotan,  P. E. Maslen,  N. Nair,  
 D. Neuhauser,  R. Olson,  B. Peters,  J. Ritchie,  N. E. Schultz,  
 N. Shenvi,  A. C. Simmonett,  K. S. Thanthiriwatte,  Q. Wu,  W. Zhang

 Please cite Q-Chem as follows:
 Y. Shao et al., Mol. Phys. 113, 184-215 (2015)
 DOI: 10.1080/00268976.2014.952696

 Q-Chem 4.4.2 for Intel X86 EM64T Linux

 Parts of Q-Chem use Armadillo 5.200.1 (Boston Tea Smuggler).
 http://arma.sourceforge.net/

 Q-Chem begins on Sun Aug 13 20:24:39 2017  


Host: 0

     Scratch files written to /scratch/taweetham/qchem22335//

Checking the input file for inconsistencies... 	...done.

--------------------------------------------------------------
User input:
--------------------------------------------------------------
$molecule
0 1
  Br   0.0 0.0 0.0
  Br   1.5 0.0 0.0
$end

$rem
   job_type optimization
   BASIS  =  6-311++G**
   METHOD  =  B3LYP
$end

--------------------------------------------------------------
 ----------------------------------------------------------------
             Standard Nuclear Orientation (Angstroms)
    I     Atom           X                Y                Z
 ----------------------------------------------------------------
    1      Br      0.0000000000     0.0000000000    -0.7500000000
    2      Br      0.0000000000     0.0000000000     0.7500000000
 ----------------------------------------------------------------
 Molecular Point Group                 D*h   NOp =***
 Largest Abelian Subgroup              D2h   NOp =  1
 Nuclear Repulsion Energy =   432.1613888200 hartrees
 There are       35 alpha and       35 beta electrons
 Requested basis set is 6-311++G(d,p)
 There are 38 shells and 96 basis functions

 Total QAlloc Memory Limit   2000 MB
 Mega-Array Size        61 MB
 MEM_STATIC part        62 MB
 A cutoff of  1.0D-11 yielded    691 shell pairs
 There are      4628 function pairs (      5249 Cartesian)

 -------------------------------------------------------
 OpenMP Integral Computing Module                       
 Release: version 1.0, May 2013, Q-Chem Inc. Pittsburgh 
 -------------------------------------------------------
 Integral Job Info:
 Integral job number is                      11
 Integral operator is                         1
 short-range coefficients                     0
 long-range coefficients              100000000
 Omega coefficients                           0
 if combine SR and LR in K                    0
 Integral screening is                        0
 Integral computing path is                   2
 max size of driver memory is            800000
 size of driver memory is                593474
 size of scratch memory is             29522520
 max col of scratch BK array               1296
 max len of scratch array in speh3          155
 max len of scratch index in speh4           18
 max int batch size is                      520
 min int batch size is                       52
 fixed nKL is                                45
 max L of basis functions is                  2
 order of int derivative is                   0
 number of shells is                         38
 number of basis is                         102
 number of cartesian basis is               102
 number of contracted shell pairs           691
 number of primitive shell pairs           2007
 maxK2 (contraction) of shell pair           36
 max number of K2 of shell pair               1
 max number of CS2 of shell pair            102
 max number of PS2 of shell pair            222
 mem total for path MDJ                   24402
 -------------------------------------------------------
 Smallest overlap matrix eigenvalue = 3.12E-04

 Scale SEOQF with 1.000000e-01/1.000000e-01/1.000000e-01

 Standard Electronic Orientation quadrupole field applied
 Nucleus-field energy     =    -0.0000000042 hartrees
 Guess from superposition of atomic densities
 Warning:  Energy on first SCF cycle will be non-variational
 A restricted hybrid HF-DFT SCF calculation will be
 performed using Pulay DIIS extrapolation
 Exchange:     0.2000 Hartree-Fock + 0.0800 Slater + 0.7200 B88
 Correlation:  0.1900 VWN1RPA + 0.8100 LYP
 Using SG-1 standard quadrature grid
 SCF converges when DIIS error is below 1.0E-08
 ---------------------------------------
  Cycle       Energy         DIIS Error
 ---------------------------------------
    1   -5150.2634962283      1.66E-01
    2   -5147.5153493479      4.21E-03
    3   -5147.5184931553      3.77E-03
    4   -5147.5231141525      3.90E-04
    5   -5147.5232137851      7.29E-05
    6   -5147.5232166262      1.05E-05
    7   -5147.5232167492      2.54E-06
    8   -5147.5232167557      3.75E-08
    9   -5147.5232167554      2.65E-09 Convergence criterion met
 ---------------------------------------
 SCF time:  CPU 9.26 s  wall 9.28 s
 SCF   energy in the final basis set = -5147.5232167554
 Total energy in the final basis set = -5147.5232167554

 --------------------------------------------------------------

                    Orbital Energies (a.u.)
 --------------------------------------------------------------

 Alpha MOs
 -- Occupied --
*******-482.875 -62.542 -62.542 -56.361 -56.361 -56.357 -56.357
-56.357 -56.357  -8.776  -8.770  -6.628  -6.605  -6.585  -6.585
 -6.583  -6.583  -2.771  -2.731  -2.731  -2.701  -2.701  -2.693
 -2.693  -2.693  -2.689  -2.689  -1.154  -0.658  -0.526  -0.526
 -0.459  -0.218  -0.218
 -- Virtual --
  0.000   0.017   0.032   0.032   0.053   0.084   0.084   0.124
  0.153   0.269   0.298   0.298   0.371   0.371   0.439   0.439
  0.464   0.468   0.469   0.469   0.648   0.648   0.716   0.905
  1.010   1.010   1.529   1.792   1.905   1.905   1.975   1.975
  2.027   3.897   3.897   3.963   3.991   3.991   3.992   3.992
  4.057   4.057   4.320   6.427   7.095   7.406   7.406   7.529
  7.574   7.574   7.762  47.771  48.336 289.650 289.650 289.794
289.794 289.826 289.9541020.5491021.308
 --------------------------------------------------------------

          Ground-State Mulliken Net Atomic Charges

     Atom                 Charge (a.u.)
  ----------------------------------------
      1 Br                   -0.000000
      2 Br                    0.000000
  ----------------------------------------
  Sum of atomic charges =     0.000000

 -----------------------------------------------------------------
                    Cartesian Multipole Moments
 -----------------------------------------------------------------
    Charge (ESU x 10^10)
                 0.0000
    Dipole Moment (Debye)
         X      -0.0000      Y       0.0000      Z      -0.0000
       Tot       0.0000
    Quadrupole Moments (Debye-Ang)
        XX     -35.7159     XY      -0.0000     YY     -35.7159
        XZ      -0.0000     YZ      -0.0000     ZZ     -37.2075
    Octopole Moments (Debye-Ang^2)
       XXX      -0.0000    XXY       0.0000    XYY      -0.0000
       YYY       0.0000    XXZ      -0.0000    XYZ       0.0000
       YYZ       0.0000    XZZ       0.0000    YZZ       0.0000
       ZZZ      -0.0000
    Hexadecapole Moments (Debye-Ang^3)
      XXXX     -42.1568   XXXY      -0.0000   XXYY     -14.0522
      XYYY      -0.0000   YYYY     -42.1568   XXXZ      -0.0000
      XXYZ      -0.0000   XYYZ      -0.0000   YYYZ      -0.0000
      XXZZ     -38.8564   XYZZ      -0.0000   YYZZ     -38.8564
      XZZZ      -0.0000   YZZZ      -0.0000   ZZZZ    -160.4515
 -----------------------------------------------------------------
 Calculating analytic gradient of the SCF energy
 Gradient of SCF Energy
            1           2
    1   0.0000000  -0.0000000
    2   0.0000000  -0.0000000
    3   1.7954957  -1.7954957
 Max gradient component =       1.795E+00
 RMS gradient           =       1.037E+00
 Gradient time:  CPU 4.29 s  wall 4.29 s
 Geometry Optimization Parameters
   NAtoms,    NIC,     NZ,  NCons,   NDum,   NFix, NCnnct, MaxDiis
        2       5       0       0       0       0       0       0


** GEOMETRY OPTIMIZATION IN DELOCALIZED INTERNAL COORDINATES **
   Searching for a Minimum

   Optimization Cycle:   1

                       Coordinates (Angstroms)
     ATOM                X               Y               Z
      1  Br        0.0000000000    0.0000000000   -0.7500000000
      2  Br        0.0000000000    0.0000000000    0.7500000000
   Point Group: d*h   Number of degrees of freedom:     1


   Energy is  -5147.523216755


 Attempting to Generate Delocalized Internal Coordinates

 ** Taking Steepest Descent Step **
 Calculated Step too Large.  Step scaled by  0.167085
 Step Taken.  Stepsize is  0.300000

                             Maximum     Tolerance    Cnvgd?
         Gradient           1.795496      0.000300      NO
         Displacement       0.300000      0.001200      NO
         Energy change     *********      0.000001      NO


 New Cartesian Coordinates Obtained by Inverse Iteration

 Displacement from previous Coordinates is:  0.212132
 ----------------------------------------------------------------
             Standard Nuclear Orientation (Angstroms)
    I     Atom           X                Y                Z
 ----------------------------------------------------------------
    1      Br      0.0000000000     0.0000000000    -0.8293765816
    2      Br      0.0000000000     0.0000000000     0.8293765816
 ----------------------------------------------------------------
 Molecular Point Group                 D*h   NOp =***
 Largest Abelian Subgroup              D2h   NOp =  1
 Nuclear Repulsion Energy =   390.8008120773 hartrees
 There are       35 alpha and       35 beta electrons
 Applying Cartesian multipole field
    Component          Value
    ---------          -----
     (2,0,0)        1.00000E-11
     (0,2,0)        2.00000E-11
     (0,0,2)       -3.00000E-11
 Nucleus-field energy     =    -0.0000000052 hartrees
 Requested basis set is 6-311++G(d,p)
 There are 38 shells and 96 basis functions
 A cutoff of  1.0D-11 yielded    673 shell pairs
 There are      4514 function pairs (      5121 Cartesian)
 Smallest overlap matrix eigenvalue = 5.66E-04
 Guess MOs from SCF MO coefficient file
 Reading MOs from coefficient file
 Reading MOs from coefficient file
 A restricted hybrid HF-DFT SCF calculation will be
 performed using Pulay DIIS extrapolation
 Exchange:     0.2000 Hartree-Fock + 0.0800 Slater + 0.7200 B88
 Correlation:  0.1900 VWN1RPA + 0.8100 LYP
 Using SG-1 standard quadrature grid
 SCF converges when DIIS error is below 1.0E-08
 Geometry optimization detected.  Setting ReadMinima to 0
 Setting SaveMinima to 0
 Inaccurate integrated density:
   Number of electrons =    70
   Numerical integral  =    70.324156888101
   Relative error      =     0.4630812687 %
 ---------------------------------------
  Cycle       Energy         DIIS Error
 ---------------------------------------
    1   -5148.0241400438      3.50E-02
    2   -5147.9098873117      3.67E-03
    3   -5147.9129486404      4.29E-03
    4   -5147.9200341806      3.15E-04
    5   -5147.9201552358      1.88E-05
    6   -5147.9201555745      1.17E-05
    7   -5147.9201557398      8.62E-07
    8   -5147.9201557404      3.78E-08
    9   -5147.9201557405      2.35E-09 Convergence criterion met
 ---------------------------------------
 SCF time:  CPU 8.95 s  wall 8.95 s
 SCF   energy in the final basis set = -5147.9201557405
 Total energy in the final basis set = -5147.9201557405

 --------------------------------------------------------------

                    Orbital Energies (a.u.)
 --------------------------------------------------------------

 Alpha MOs
 -- Occupied --
*******-482.865 -62.526 -62.526 -56.345 -56.345 -56.341 -56.341
-56.341 -56.341  -8.747  -8.746  -6.589  -6.581  -6.561  -6.561
 -6.561  -6.561  -2.717  -2.695  -2.695  -2.681  -2.681  -2.679
 -2.670  -2.670  -2.669  -2.668  -1.076  -0.676  -0.475  -0.475
 -0.463  -0.235  -0.235
 -- Virtual --
  0.002   0.004   0.038   0.038   0.053   0.083   0.083   0.098
  0.137   0.278   0.320   0.320   0.415   0.415   0.435   0.435
  0.440   0.442   0.442   0.479   0.629   0.629   0.697   0.850
  0.946   0.946   1.386   1.934   1.934   1.962   1.984   1.984
  2.014   3.912   3.912   4.011   4.011   4.026   4.026   4.070
  4.070   4.119   4.293   6.338   6.941   7.283   7.456   7.456
  7.568   7.568   7.869  47.712  48.179 289.586 289.682 289.682
289.779 289.779 290.0901020.4671021.075
 --------------------------------------------------------------

          Ground-State Mulliken Net Atomic Charges

     Atom                 Charge (a.u.)
  ----------------------------------------
      1 Br                    0.000000
      2 Br                   -0.000000
  ----------------------------------------
  Sum of atomic charges =    -0.000000

 -----------------------------------------------------------------
                    Cartesian Multipole Moments
 -----------------------------------------------------------------
    Charge (ESU x 10^10)
                 0.0000
    Dipole Moment (Debye)
         X       0.0000      Y      -0.0000      Z       0.0000
       Tot       0.0000
    Quadrupole Moments (Debye-Ang)
        XX     -36.0790     XY      -0.0000     YY     -36.0790
        XZ      -0.0000     YZ       0.0000     ZZ     -35.9293
    Octopole Moments (Debye-Ang^2)
       XXX       0.0000    XXY      -0.0000    XYY       0.0000
       YYY      -0.0000    XXZ       0.0000    XYZ       0.0000
       YYZ       0.0000    XZZ      -0.0000    YZZ      -0.0000
       ZZZ       0.0000
    Hexadecapole Moments (Debye-Ang^3)
      XXXX     -42.6787   XXXY      -0.0000   XXYY     -14.2262
      XYYY      -0.0000   YYYY     -42.6787   XXXZ       0.0000
      XXYZ      -0.0000   XYYZ       0.0000   YYYZ      -0.0000
      XXZZ     -42.4458   XYZZ      -0.0000   YYZZ     -42.4458
      XZZZ       0.0000   YZZZ       0.0000   ZZZZ    -179.3753
 -----------------------------------------------------------------
 Calculating analytic gradient of the SCF energy
 Gradient of SCF Energy
            1           2
    1  -0.0000000   0.0000000
    2   0.0000000  -0.0000000
    3   0.9411794  -0.9411794
 Max gradient component =       9.412E-01
 RMS gradient           =       5.434E-01
 Gradient time:  CPU 4.11 s  wall 4.11 s
 Geometry Optimization Parameters
   NAtoms,    NIC,     NZ,  NCons,   NDum,   NFix, NCnnct, MaxDiis
        2       5       0       0       0       0       0       0


** GEOMETRY OPTIMIZATION IN DELOCALIZED INTERNAL COORDINATES **
   Searching for a Minimum

   Optimization Cycle:   2

                       Coordinates (Angstroms)
     ATOM                X               Y               Z
      1  Br        0.0000000000    0.0000000000   -0.8293765816
      2  Br        0.0000000000    0.0000000000    0.8293765816
   Point Group: d*h   Number of degrees of freedom:     1


   Energy is  -5147.920155740

 Hessian Updated using BFGS Update

 ** Taking Steepest Descent Step **
 Calculated Step too Large.  Step scaled by  0.318749
 Step Taken.  Stepsize is  0.300000

                             Maximum     Tolerance    Cnvgd?
         Gradient           0.941179      0.000300      NO
         Displacement       0.300000      0.001200      NO
         Energy change     -0.396939      0.000001      NO


 New Cartesian Coordinates Obtained by Inverse Iteration

 Displacement from previous Coordinates is:  0.212132
 ----------------------------------------------------------------
             Standard Nuclear Orientation (Angstroms)
    I     Atom           X                Y                Z
 ----------------------------------------------------------------
    1      Br      0.0000000000     0.0000000000    -0.9087531632
    2      Br      0.0000000000     0.0000000000     0.9087531632
 ----------------------------------------------------------------
 Molecular Point Group                 D*h   NOp =***
 Largest Abelian Subgroup              D2h   NOp =  1
 Nuclear Repulsion Energy =   356.6656543559 hartrees
 There are       35 alpha and       35 beta electrons
 Applying Cartesian multipole field
    Component          Value
    ---------          -----
     (2,0,0)        1.00000E-11
     (0,2,0)        2.00000E-11
     (0,0,2)       -3.00000E-11
 Nucleus-field energy     =    -0.0000000062 hartrees
 Requested basis set is 6-311++G(d,p)
 There are 38 shells and 96 basis functions
 A cutoff of  1.0D-11 yielded    669 shell pairs
 There are      4490 function pairs (      5097 Cartesian)
 Smallest overlap matrix eigenvalue = 9.56E-04
 Guess MOs from SCF MO coefficient file
 Reading MOs from coefficient file
 Reading MOs from coefficient file
 A restricted hybrid HF-DFT SCF calculation will be
 performed using Pulay DIIS extrapolation
 Exchange:     0.2000 Hartree-Fock + 0.0800 Slater + 0.7200 B88
 Correlation:  0.1900 VWN1RPA + 0.8100 LYP
 Using SG-1 standard quadrature grid
 SCF converges when DIIS error is below 1.0E-08
 Geometry optimization detected.  Setting ReadMinima to 0
 Setting SaveMinima to 0
 Inaccurate integrated density:
   Number of electrons =    70
   Numerical integral  =    70.183637588162
   Relative error      =     0.2623394117 %
 ---------------------------------------
  Cycle       Energy         DIIS Error
 ---------------------------------------
    1   -5148.1513343807      2.43E-02
    2   -5148.1216038532      2.07E-03
    3   -5148.1232438195      2.14E-03
    4   -5148.1246883124      1.79E-04
    5   -5148.1247227522      2.51E-05
    6   -5148.1247232856      1.37E-05
    7   -5148.1247235001      3.80E-07
    8   -5148.1247235002      1.72E-08
    9   -5148.1247235006      9.60E-10 Convergence criterion met
 ---------------------------------------
 SCF time:  CPU 8.50 s  wall 8.51 s
 SCF   energy in the final basis set = -5148.1247235006
 Total energy in the final basis set = -5148.1247235006

 --------------------------------------------------------------

                    Orbital Energies (a.u.)
 --------------------------------------------------------------

 Alpha MOs
 -- Occupied --
*******-482.864 -62.521 -62.521 -56.341 -56.341 -56.337 -56.337
-56.337 -56.337  -8.736  -8.735  -6.573  -6.571  -6.552  -6.552
 -6.552  -6.552  -2.693  -2.679  -2.679  -2.675  -2.673  -2.673
 -2.661  -2.661  -2.660  -2.660  -1.004  -0.694  -0.462  -0.436
 -0.436  -0.252  -0.252
 -- Virtual --
 -0.023   0.003   0.043   0.043   0.053   0.068   0.082   0.082
  0.133   0.290   0.344   0.344   0.419   0.421   0.421   0.431
  0.431   0.450   0.450   0.490   0.610   0.610   0.670   0.788
  0.881   0.881   1.275   1.936   1.936   1.995   1.995   2.017
  2.065   3.920   3.920   3.980   3.980   4.015   4.016   4.113
  4.113   4.124   4.391   6.325   6.788   7.345   7.495   7.495
  7.548   7.548   7.784  47.689  48.046 289.663 289.703 289.703
289.754 289.754 289.9931020.4401020.885
 --------------------------------------------------------------

          Ground-State Mulliken Net Atomic Charges

     Atom                 Charge (a.u.)
  ----------------------------------------
      1 Br                    0.000000
      2 Br                   -0.000000
  ----------------------------------------
  Sum of atomic charges =     0.000000

 -----------------------------------------------------------------
                    Cartesian Multipole Moments
 -----------------------------------------------------------------
    Charge (ESU x 10^10)
                 0.0000
    Dipole Moment (Debye)
         X      -0.0000      Y      -0.0000      Z      -0.0000
       Tot       0.0000
    Quadrupole Moments (Debye-Ang)
        XX     -36.4656     XY       0.0000     YY     -36.4656
        XZ       0.0000     YZ      -0.0000     ZZ     -34.8293
    Octopole Moments (Debye-Ang^2)
       XXX      -0.0000    XXY       0.0000    XYY      -0.0000
       YYY      -0.0000    XXZ      -0.0000    XYZ       0.0000
       YYZ      -0.0000    XZZ      -0.0000    YZZ      -0.0000
       ZZZ      -0.0000
    Hexadecapole Moments (Debye-Ang^3)
      XXXX     -43.5006   XXXY       0.0000   XXYY     -14.5002
      XYYY       0.0000   YYYY     -43.5006   XXXZ       0.0000
      XXYZ      -0.0000   XYYZ       0.0000   YYYZ      -0.0000
      XXZZ     -46.8099   XYZZ       0.0000   YYZZ     -46.8099
      XZZZ       0.0000   YZZZ      -0.0000   ZZZZ    -201.3436
 -----------------------------------------------------------------
 Calculating analytic gradient of the SCF energy
 Gradient of SCF Energy
            1           2
    1  -0.0000000   0.0000000
    2  -0.0000000   0.0000000
    3   0.4712437  -0.4712437
 Max gradient component =       4.712E-01
 RMS gradient           =       2.721E-01
 Gradient time:  CPU 3.93 s  wall 3.93 s
 Geometry Optimization Parameters
   NAtoms,    NIC,     NZ,  NCons,   NDum,   NFix, NCnnct, MaxDiis
        2       5       0       0       0       0       0       0


** GEOMETRY OPTIMIZATION IN DELOCALIZED INTERNAL COORDINATES **
   Searching for a Minimum

   Optimization Cycle:   3

                       Coordinates (Angstroms)
     ATOM                X               Y               Z
      1  Br        0.0000000000    0.0000000000   -0.9087531632
      2  Br        0.0000000000    0.0000000000    0.9087531632
   Point Group: d*h   Number of degrees of freedom:     1


   Energy is  -5148.124723501

 Hessian Updated using BFGS Update

 ** Taking Steepest Descent Step **
 Calculated Step too Large.  Step scaled by  0.636613
 Step Taken.  Stepsize is  0.300000

                             Maximum     Tolerance    Cnvgd?
         Gradient           0.471244      0.000300      NO
         Displacement       0.300000      0.001200      NO
         Energy change     -0.204568      0.000001      NO


 New Cartesian Coordinates Obtained by Inverse Iteration

 Displacement from previous Coordinates is:  0.212132
 ----------------------------------------------------------------
             Standard Nuclear Orientation (Angstroms)
    I     Atom           X                Y                Z
 ----------------------------------------------------------------
    1      Br      0.0000000000     0.0000000000    -0.9881297449
    2      Br      0.0000000000     0.0000000000     0.9881297449
 ----------------------------------------------------------------
 Molecular Point Group                 D*h   NOp =***
 Largest Abelian Subgroup              D2h   NOp =  1
 Nuclear Repulsion Energy =   328.0146593107 hartrees
 There are       35 alpha and       35 beta electrons
 Applying Cartesian multipole field
    Component          Value
    ---------          -----
     (2,0,0)        1.00000E-11
     (0,2,0)        2.00000E-11
     (0,0,2)       -3.00000E-11
 Nucleus-field energy     =    -0.0000000073 hartrees
 Requested basis set is 6-311++G(d,p)
 There are 38 shells and 96 basis functions
 A cutoff of  1.0D-11 yielded    666 shell pairs
 There are      4479 function pairs (      5084 Cartesian)
 Smallest overlap matrix eigenvalue = 1.52E-03
 Guess MOs from SCF MO coefficient file
 Reading MOs from coefficient file
 Reading MOs from coefficient file
 A restricted hybrid HF-DFT SCF calculation will be
 performed using Pulay DIIS extrapolation
 Exchange:     0.2000 Hartree-Fock + 0.0800 Slater + 0.7200 B88
 Correlation:  0.1900 VWN1RPA + 0.8100 LYP
 Using SG-1 standard quadrature grid
 SCF converges when DIIS error is below 1.0E-08
 Geometry optimization detected.  Setting ReadMinima to 0
 Setting SaveMinima to 0
 Inaccurate integrated density:
   Number of electrons =    70
   Numerical integral  =    70.093904421654
   Relative error      =     0.1341491738 %
 ---------------------------------------
  Cycle       Energy         DIIS Error
 ---------------------------------------
    1   -5148.2144815207      1.66E-02
    2   -5148.2233236012      1.43E-03
    3   -5148.2241754237      1.26E-03
    4   -5148.2251107042      7.97E-05
    5   -5148.2251178074      1.78E-05
    6   -5148.2251179864      9.99E-06
    7   -5148.2251180627      1.66E-07
    8   -5148.2251180626      1.08E-08
    9   -5148.2251180627      4.72E-10 Convergence criterion met
 ---------------------------------------
 SCF time:  CPU 8.23 s  wall 8.29 s
 SCF   energy in the final basis set = -5148.2251180627
 Total energy in the final basis set = -5148.2251180627

 --------------------------------------------------------------

                    Orbital Energies (a.u.)
 --------------------------------------------------------------

 Alpha MOs
 -- Occupied --
*******-482.867 -62.521 -62.521 -56.342 -56.342 -56.337 -56.337
-56.337 -56.337  -8.733  -8.733  -6.569  -6.568  -6.549  -6.549
 -6.549  -6.549  -2.683  -2.675  -2.674  -2.674  -2.672  -2.672
 -2.658  -2.658  -2.658  -2.658  -0.944  -0.712  -0.457  -0.407
 -0.407  -0.267  -0.267
 -- Virtual --
 -0.064   0.005   0.047   0.047   0.052   0.055   0.080   0.080
  0.130   0.304   0.367   0.367   0.402   0.407   0.407   0.428
  0.428   0.477   0.477   0.501   0.593   0.593   0.643   0.724
  0.820   0.820   1.189   1.929   1.929   2.004   2.004   2.051
  2.075   3.924   3.924   3.927   3.928   4.010   4.011   4.139
  4.139   4.238   4.264   6.376   6.658   7.508   7.508   7.537
  7.537   7.552   7.621  47.700  47.940 289.704 289.704 289.741
289.741 289.825 289.8361020.4541020.743
 --------------------------------------------------------------

          Ground-State Mulliken Net Atomic Charges

     Atom                 Charge (a.u.)
  ----------------------------------------
      1 Br                    0.000000
      2 Br                   -0.000000
  ----------------------------------------
  Sum of atomic charges =     0.000000

 -----------------------------------------------------------------
                    Cartesian Multipole Moments
 -----------------------------------------------------------------
    Charge (ESU x 10^10)
                 0.0000
    Dipole Moment (Debye)
         X      -0.0000      Y      -0.0000      Z      -0.0000
       Tot       0.0000
    Quadrupole Moments (Debye-Ang)
        XX     -36.8411     XY       0.0000     YY     -36.8411
        XZ      -0.0000     YZ      -0.0000     ZZ     -33.9031
    Octopole Moments (Debye-Ang^2)
       XXX      -0.0000    XXY      -0.0000    XYY      -0.0000
       YYY      -0.0000    XXZ       0.0000    XYZ       0.0000
       YYZ       0.0000    XZZ      -0.0000    YZZ      -0.0000
       ZZZ      -0.0000
    Hexadecapole Moments (Debye-Ang^3)
      XXXX     -44.4651   XXXY       0.0000   XXYY     -14.8217
      XYYY       0.0000   YYYY     -44.4651   XXXZ      -0.0000
      XXYZ       0.0000   XYYZ      -0.0000   YYYZ       0.0000
      XXZZ     -51.9233   XYZZ       0.0000   YYZZ     -51.9233
      XZZZ      -0.0000   YZZZ       0.0000   ZZZZ    -226.4104
 -----------------------------------------------------------------
 Calculating analytic gradient of the SCF energy
 Gradient of SCF Energy
            1           2
    1  -0.0000000   0.0000000
    2  -0.0000000   0.0000000
    3   0.2202943  -0.2202943
 Max gradient component =       2.203E-01
 RMS gradient           =       1.272E-01
 Gradient time:  CPU 3.78 s  wall 3.78 s
 Geometry Optimization Parameters
   NAtoms,    NIC,     NZ,  NCons,   NDum,   NFix, NCnnct, MaxDiis
        2       5       0       0       0       0       0       0

 Cartesian Hessian Update
 Hessian Updated using BFGS Update


** GEOMETRY OPTIMIZATION IN DELOCALIZED INTERNAL COORDINATES **
   Searching for a Minimum

   Optimization Cycle:   4

                       Coordinates (Angstroms)
     ATOM                X               Y               Z
      1  Br        0.0000000000    0.0000000000   -0.9881297449
      2  Br        0.0000000000    0.0000000000    0.9881297449
   Point Group: d*h   Number of degrees of freedom:     1


   Energy is  -5148.225118063

 Hessian Updated using BFGS Update

  1 Hessian modes will be used to form the next step
  Hessian Eigenvalues:
     0.836498

 Minimum Search - Taking Simple RFO Step
 Searching for Lamda that Minimizes Along All modes
 Value Taken    Lamda =  -0.05446766
 Step Taken.  Stepsize is  0.247253

                             Maximum     Tolerance    Cnvgd?
         Gradient           0.220294      0.000300      NO
         Displacement       0.247253      0.001200      NO
         Energy change     -0.100395      0.000001      NO


 New Cartesian Coordinates Obtained by Inverse Iteration

 Displacement from previous Coordinates is:  0.174835
 ----------------------------------------------------------------
             Standard Nuclear Orientation (Angstroms)
    I     Atom           X                Y                Z
 ----------------------------------------------------------------
    1      Br      0.0000000000     0.0000000000    -1.0535501814
    2      Br      0.0000000000     0.0000000000     1.0535501814
 ----------------------------------------------------------------
 Molecular Point Group                 D*h   NOp =***
 Largest Abelian Subgroup              D2h   NOp =  1
 Nuclear Repulsion Energy =   307.6465149458 hartrees
 There are       35 alpha and       35 beta electrons
 Applying Cartesian multipole field
    Component          Value
    ---------          -----
     (2,0,0)        1.00000E-11
     (0,2,0)        2.00000E-11
     (0,0,2)       -3.00000E-11
 Nucleus-field energy     =    -0.0000000083 hartrees
 Requested basis set is 6-311++G(d,p)
 There are 38 shells and 96 basis functions
 A cutoff of  1.0D-11 yielded    657 shell pairs
 There are      4414 function pairs (      5002 Cartesian)
 Smallest overlap matrix eigenvalue = 2.14E-03
 Guess MOs from SCF MO coefficient file
 Reading MOs from coefficient file
 Reading MOs from coefficient file
 A restricted hybrid HF-DFT SCF calculation will be
 performed using Pulay DIIS extrapolation
 Exchange:     0.2000 Hartree-Fock + 0.0800 Slater + 0.7200 B88
 Correlation:  0.1900 VWN1RPA + 0.8100 LYP
 Using SG-1 standard quadrature grid
 SCF converges when DIIS error is below 1.0E-08
 Geometry optimization detected.  Setting ReadMinima to 0
 Setting SaveMinima to 0
 ---------------------------------------
  Cycle       Energy         DIIS Error
 ---------------------------------------
    1   -5148.2400349531      9.69E-03
    2   -5148.2621086322      1.04E-03
    3   -5148.2623982655      9.12E-04
    4   -5148.2632782685      7.71E-05
    5   -5148.2632832082      2.84E-05
    6   -5148.2632834705      1.32E-06
    7   -5148.2632834730      1.07E-07
    8   -5148.2632834728      6.36E-09 Convergence criterion met
 ---------------------------------------
 SCF time:  CPU 7.29 s  wall 7.34 s
 SCF   energy in the final basis set = -5148.2632834728
 Total energy in the final basis set = -5148.2632834728

 --------------------------------------------------------------

                    Orbital Energies (a.u.)
 --------------------------------------------------------------

 Alpha MOs
 -- Occupied --
*******-482.870 -62.523 -62.523 -56.345 -56.345 -56.339 -56.339
-56.339 -56.339  -8.733  -8.733  -6.568  -6.568  -6.549  -6.549
 -6.549  -6.549  -2.681  -2.676  -2.674  -2.674  -2.672  -2.672
 -2.658  -2.658  -2.658  -2.658  -0.905  -0.726  -0.450  -0.389
 -0.389  -0.278  -0.278
 -- Virtual --
 -0.100   0.005   0.044   0.049   0.049   0.056   0.079   0.079
  0.127   0.316   0.380   0.380   0.390   0.408   0.408   0.426
  0.426   0.495   0.495   0.509   0.581   0.581   0.624   0.671
  0.773   0.773   1.130   1.924   1.924   2.006   2.006   2.032
  2.089   3.890   3.890   3.935   3.935   4.003   4.003   4.135
  4.137   4.137   4.341   6.403   6.577   7.504   7.504   7.535
  7.537   7.537   7.654  47.716  47.878 289.695 289.695 289.738
289.738 289.771 289.8741020.4721020.664
 --------------------------------------------------------------

          Ground-State Mulliken Net Atomic Charges

     Atom                 Charge (a.u.)
  ----------------------------------------
      1 Br                   -0.000000
      2 Br                    0.000000
  ----------------------------------------
  Sum of atomic charges =     0.000000

 -----------------------------------------------------------------
                    Cartesian Multipole Moments
 -----------------------------------------------------------------
    Charge (ESU x 10^10)
                 0.0000
    Dipole Moment (Debye)
         X      -0.0000      Y      -0.0000      Z       0.0000
       Tot       0.0000
    Quadrupole Moments (Debye-Ang)
        XX     -37.1213     XY      -0.0000     YY     -37.1213
        XZ      -0.0000     YZ      -0.0000     ZZ     -33.2574
    Octopole Moments (Debye-Ang^2)
       XXX      -0.0000    XXY      -0.0000    XYY      -0.0000
       YYY      -0.0000    XXZ      -0.0000    XYZ      -0.0000
       YYZ      -0.0000    XZZ      -0.0000    YZZ      -0.0000
       ZZZ       0.0000
    Hexadecapole Moments (Debye-Ang^3)
      XXXX     -45.2536   XXXY      -0.0000   XXYY     -15.0845
      XYYY      -0.0000   YYYY     -45.2536   XXXZ      -0.0000
      XXYZ      -0.0000   XYYZ      -0.0000   YYYZ      -0.0000
      XXZZ     -56.6540   XYZZ      -0.0000   YYZZ     -56.6540
      XZZZ      -0.0000   YZZZ      -0.0000   ZZZZ    -249.3823
 -----------------------------------------------------------------
 Calculating analytic gradient of the SCF energy
 Gradient of SCF Energy
            1           2
    1   0.0000000  -0.0000000
    2  -0.0000000   0.0000000
    3   0.1001860  -0.1001860
 Max gradient component =       1.002E-01
 RMS gradient           =       5.784E-02
 Gradient time:  CPU 3.67 s  wall 3.67 s
 Geometry Optimization Parameters
   NAtoms,    NIC,     NZ,  NCons,   NDum,   NFix, NCnnct, MaxDiis
        2       5       0       0       0       0       0       0

 Cartesian Hessian Update
 Hessian Updated using BFGS Update


** GEOMETRY OPTIMIZATION IN DELOCALIZED INTERNAL COORDINATES **
   Searching for a Minimum

   Optimization Cycle:   5

                       Coordinates (Angstroms)
     ATOM                X               Y               Z
      1  Br        0.0000000000    0.0000000000   -1.0535501814
      2  Br        0.0000000000    0.0000000000    1.0535501814
   Point Group: d*h   Number of degrees of freedom:     1


   Energy is  -5148.263283473

 Hessian Updated using BFGS Update

  1 Hessian modes will be used to form the next step
  Hessian Eigenvalues:
     0.485770

 Minimum Search - Taking Simple RFO Step
 Searching for Lamda that Minimizes Along All modes
 Value Taken    Lamda =  -0.01985124
 Step Taken.  Stepsize is  0.198144

                             Maximum     Tolerance    Cnvgd?
         Gradient           0.100186      0.000300      NO
         Displacement       0.198144      0.001200      NO
         Energy change     -0.038165      0.000001      NO


 New Cartesian Coordinates Obtained by Inverse Iteration

 Displacement from previous Coordinates is:  0.140109
 ----------------------------------------------------------------
             Standard Nuclear Orientation (Angstroms)
    I     Atom           X                Y                Z
 ----------------------------------------------------------------
    1      Br      0.0000000000     0.0000000000    -1.1059769241
    2      Br      0.0000000000     0.0000000000     1.1059769241
 ----------------------------------------------------------------
 Molecular Point Group                 D*h   NOp =***
 Largest Abelian Subgroup              D2h   NOp =  1
 Nuclear Repulsion Energy =   293.0631141979 hartrees
 There are       35 alpha and       35 beta electrons
 Applying Cartesian multipole field
    Component          Value
    ---------          -----
     (2,0,0)        1.00000E-11
     (0,2,0)        2.00000E-11
     (0,0,2)       -3.00000E-11
 Nucleus-field energy     =    -0.0000000092 hartrees
 Requested basis set is 6-311++G(d,p)
 There are 38 shells and 96 basis functions
 A cutoff of  1.0D-11 yielded    650 shell pairs
 There are      4395 function pairs (      4983 Cartesian)
 Smallest overlap matrix eigenvalue = 2.74E-03
 Guess MOs from SCF MO coefficient file
 Reading MOs from coefficient file
 Reading MOs from coefficient file
 A restricted hybrid HF-DFT SCF calculation will be
 performed using Pulay DIIS extrapolation
 Exchange:     0.2000 Hartree-Fock + 0.0800 Slater + 0.7200 B88
 Correlation:  0.1900 VWN1RPA + 0.8100 LYP
 Using SG-1 standard quadrature grid
 SCF converges when DIIS error is below 1.0E-08
 Geometry optimization detected.  Setting ReadMinima to 0
 Setting SaveMinima to 0
 ---------------------------------------
  Cycle       Energy         DIIS Error
 ---------------------------------------
    1   -5148.2556813933      5.94E-03
    2   -5148.2764762912      7.93E-04
    3   -5148.2765928888      7.23E-04
    4   -5148.2772238551      6.84E-05
    5   -5148.2772262816      1.05E-05
    6   -5148.2772263200      1.42E-06
    7   -5148.2772263226      1.04E-07
    8   -5148.2772263228      1.00E-08
    9   -5148.2772263228      9.51E-09 Convergence criterion met
 ---------------------------------------
 SCF time:  CPU 7.89 s  wall 7.89 s
 SCF   energy in the final basis set = -5148.2772263228
 Total energy in the final basis set = -5148.2772263228

 --------------------------------------------------------------

                    Orbital Energies (a.u.)
 --------------------------------------------------------------

 Alpha MOs
 -- Occupied --
*******-482.873 -62.525 -62.525 -56.347 -56.347 -56.341 -56.341
-56.341 -56.341  -8.734  -8.734  -6.569  -6.569  -6.550  -6.550
 -6.550  -6.550  -2.681  -2.678  -2.674  -2.674  -2.674  -2.674
 -2.659  -2.659  -2.659  -2.659  -0.880  -0.736  -0.443  -0.377
 -0.377  -0.285  -0.285
 -- Virtual --
 -0.127   0.006   0.041   0.051   0.051   0.057   0.079   0.079
  0.126   0.327   0.380   0.380   0.383   0.420   0.420   0.425
  0.425   0.506   0.506   0.515   0.573   0.573   0.611   0.631
  0.739   0.739   1.087   1.923   1.923   1.980   2.005   2.005
  2.114   3.875   3.875   3.940   3.940   3.996   3.996   4.052
  4.123   4.123   4.391   6.415   6.538   7.498   7.498   7.518
  7.540   7.540   7.661  47.726  47.846 289.687 289.687 289.737
289.737 289.767 289.8511020.4821020.625
 --------------------------------------------------------------

          Ground-State Mulliken Net Atomic Charges

     Atom                 Charge (a.u.)
  ----------------------------------------
      1 Br                   -0.000000
      2 Br                    0.000000
  ----------------------------------------
  Sum of atomic charges =     0.000000

 -----------------------------------------------------------------
                    Cartesian Multipole Moments
 -----------------------------------------------------------------
    Charge (ESU x 10^10)
                 0.0000
    Dipole Moment (Debye)
         X      -0.0000      Y       0.0000      Z       0.0000
       Tot       0.0000
    Quadrupole Moments (Debye-Ang)
        XX     -37.3197     XY       0.0000     YY     -37.3197
        XZ       0.0000     YZ      -0.0000     ZZ     -32.8079
    Octopole Moments (Debye-Ang^2)
       XXX      -0.0000    XXY       0.0000    XYY      -0.0000
       YYY       0.0000    XXZ       0.0000    XYZ       0.0000
       YYZ       0.0000    XZZ      -0.0000    YZZ       0.0000
       ZZZ       0.0000
    Hexadecapole Moments (Debye-Ang^3)
      XXXX     -45.8364   XXXY       0.0000   XXYY     -15.2788
      XYYY       0.0000   YYYY     -45.8364   XXXZ       0.0000
      XXYZ      -0.0000   XYYZ       0.0000   YYYZ      -0.0000
      XXZZ     -60.7536   XYZZ       0.0000   YYZZ     -60.7536
      XZZZ       0.0000   YZZZ      -0.0000   ZZZZ    -269.2851
 -----------------------------------------------------------------
 Calculating analytic gradient of the SCF energy
 Gradient of SCF Energy
            1           2
    1   0.0000000  -0.0000000
    2  -0.0000000   0.0000000
    3   0.0440385  -0.0440385
 Max gradient component =       4.404E-02
 RMS gradient           =       2.543E-02
 Gradient time:  CPU 3.57 s  wall 3.57 s
 Geometry Optimization Parameters
   NAtoms,    NIC,     NZ,  NCons,   NDum,   NFix, NCnnct, MaxDiis
        2       5       0       0       0       0       0       0

 Cartesian Hessian Update
 Hessian Updated using BFGS Update


** GEOMETRY OPTIMIZATION IN DELOCALIZED INTERNAL COORDINATES **
   Searching for a Minimum

   Optimization Cycle:   6

                       Coordinates (Angstroms)
     ATOM                X               Y               Z
      1  Br        0.0000000000    0.0000000000   -1.1059769241
      2  Br        0.0000000000    0.0000000000    1.1059769241
   Point Group: d*h   Number of degrees of freedom:     1


   Energy is  -5148.277226323

 Hessian Updated using BFGS Update

  1 Hessian modes will be used to form the next step
  Hessian Eigenvalues:
     0.283367

 Minimum Search - Taking Simple RFO Step
 Searching for Lamda that Minimizes Along All modes
 Value Taken    Lamda =  -0.00668641
 Step Taken.  Stepsize is  0.151829

                             Maximum     Tolerance    Cnvgd?
         Gradient           0.044038      0.000300      NO
         Displacement       0.151829      0.001200      NO
         Energy change     -0.013943      0.000001      NO


 New Cartesian Coordinates Obtained by Inverse Iteration

 Displacement from previous Coordinates is:  0.107359
 ----------------------------------------------------------------
             Standard Nuclear Orientation (Angstroms)
    I     Atom           X                Y                Z
 ----------------------------------------------------------------
    1      Br      0.0000000000     0.0000000000    -1.1461491632
    2      Br      0.0000000000     0.0000000000     1.1461491632
 ----------------------------------------------------------------
 Molecular Point Group                 D*h   NOp =***
 Largest Abelian Subgroup              D2h   NOp =  1
 Nuclear Repulsion Energy =   282.7913259648 hartrees
 There are       35 alpha and       35 beta electrons
 Applying Cartesian multipole field
    Component          Value
    ---------          -----
     (2,0,0)        1.00000E-11
     (0,2,0)        2.00000E-11
     (0,0,2)       -3.00000E-11
 Nucleus-field energy     =    -0.0000000099 hartrees
 Requested basis set is 6-311++G(d,p)
 There are 38 shells and 96 basis functions
 A cutoff of  1.0D-11 yielded    646 shell pairs
 There are      4383 function pairs (      4971 Cartesian)
 Smallest overlap matrix eigenvalue = 3.28E-03
 Guess MOs from SCF MO coefficient file
 Reading MOs from coefficient file
 Reading MOs from coefficient file
 A restricted hybrid HF-DFT SCF calculation will be
 performed using Pulay DIIS extrapolation
 Exchange:     0.2000 Hartree-Fock + 0.0800 Slater + 0.7200 B88
 Correlation:  0.1900 VWN1RPA + 0.8100 LYP
 Using SG-1 standard quadrature grid
 SCF converges when DIIS error is below 1.0E-08
 Geometry optimization detected.  Setting ReadMinima to 0
 Setting SaveMinima to 0
 ---------------------------------------
  Cycle       Energy         DIIS Error
 ---------------------------------------
    1   -5148.2647090608      3.75E-03
    2   -5148.2809082991      5.82E-04
    3   -5148.2809646788      5.39E-04
    4   -5148.2813276560      4.97E-05
    5   -5148.2813286019      5.06E-06
    6   -5148.2813286125      1.11E-06
    7   -5148.2813286138      9.87E-08
    8   -5148.2813286141      2.88E-09 Convergence criterion met
 ---------------------------------------
 SCF time:  CPU 6.98 s  wall 7.09 s
 SCF   energy in the final basis set = -5148.2813286141
 Total energy in the final basis set = -5148.2813286141

 --------------------------------------------------------------

                    Orbital Energies (a.u.)
 --------------------------------------------------------------

 Alpha MOs
 -- Occupied --
*******-482.875 -62.527 -62.527 -56.349 -56.349 -56.343 -56.343
-56.343 -56.343  -8.735  -8.735  -6.570  -6.570  -6.551  -6.551
 -6.551  -6.551  -2.681  -2.679  -2.675  -2.675  -2.675  -2.675
 -2.660  -2.660  -2.660  -2.660  -0.865  -0.743  -0.437  -0.370
 -0.370  -0.291  -0.291
 -- Virtual --
 -0.146   0.006   0.039   0.052   0.052   0.059   0.078   0.078
  0.124   0.335   0.378   0.379   0.379   0.424   0.424   0.432
  0.432   0.513   0.513   0.520   0.567   0.567   0.601   0.602
  0.715   0.715   1.057   1.925   1.925   1.939   2.003   2.003
  2.125   3.870   3.870   3.944   3.944   3.991   3.991   4.002
  4.107   4.107   4.400   6.420   6.522   7.494   7.494   7.530
  7.542   7.542   7.634  47.731  47.830 289.683 289.683 289.735
289.735 289.782 289.8111020.4871020.606
 --------------------------------------------------------------

          Ground-State Mulliken Net Atomic Charges

     Atom                 Charge (a.u.)
  ----------------------------------------
      1 Br                   -0.000000
      2 Br                    0.000000
  ----------------------------------------
  Sum of atomic charges =     0.000000

 -----------------------------------------------------------------
                    Cartesian Multipole Moments
 -----------------------------------------------------------------
    Charge (ESU x 10^10)
                 0.0000
    Dipole Moment (Debye)
         X       0.0000      Y       0.0000      Z       0.0000
       Tot       0.0000
    Quadrupole Moments (Debye-Ang)
        XX     -37.4546     XY       0.0000     YY     -37.4546
        XZ      -0.0000     YZ      -0.0000     ZZ     -32.5005
    Octopole Moments (Debye-Ang^2)
       XXX       0.0000    XXY       0.0000    XYY       0.0000
       YYY       0.0000    XXZ      -0.0000    XYZ      -0.0000
       YYZ      -0.0000    XZZ       0.0000    YZZ       0.0000
       ZZZ       0.0000
    Hexadecapole Moments (Debye-Ang^3)
      XXXX     -46.2413   XXXY       0.0000   XXYY     -15.4138
      XYYY       0.0000   YYYY     -46.2413   XXXZ      -0.0000
      XXYZ      -0.0000   XYYZ       0.0000   YYYZ      -0.0000
      XXZZ     -64.0685   XYZZ       0.0000   YYZZ     -64.0685
      XZZZ       0.0000   YZZZ       0.0000   ZZZZ    -285.4276
 -----------------------------------------------------------------
 Calculating analytic gradient of the SCF energy
 Gradient of SCF Energy
            1           2
    1   0.0000000  -0.0000000
    2   0.0000000  -0.0000000
    3   0.0113926  -0.0113926
 Max gradient component =       1.139E-02
 RMS gradient           =       6.578E-03
 Gradient time:  CPU 3.50 s  wall 3.50 s
 Geometry Optimization Parameters
   NAtoms,    NIC,     NZ,  NCons,   NDum,   NFix, NCnnct, MaxDiis
        2       5       0       0       0       0       0       0

 Cartesian Hessian Update
 Hessian Updated using BFGS Update


** GEOMETRY OPTIMIZATION IN DELOCALIZED INTERNAL COORDINATES **
   Searching for a Minimum

   Optimization Cycle:   7

                       Coordinates (Angstroms)
     ATOM                X               Y               Z
      1  Br        0.0000000000    0.0000000000   -1.1461491632
      2  Br        0.0000000000    0.0000000000    1.1461491632
   Point Group: d*h   Number of degrees of freedom:     1


   Energy is  -5148.281328614

 Hessian Updated using BFGS Update

  1 Hessian modes will be used to form the next step
  Hessian Eigenvalues:
     0.215017

 Minimum Search - Taking Simple RFO Step
 Searching for Lamda that Minimizes Along All modes
 Value Taken    Lamda =  -0.00060195
 Step Taken.  Stepsize is  0.052837

                             Maximum     Tolerance    Cnvgd?
         Gradient           0.011393      0.000300      NO
         Displacement       0.052837      0.001200      NO
         Energy change     -0.004102      0.000001      NO


 New Cartesian Coordinates Obtained by Inverse Iteration

 Displacement from previous Coordinates is:  0.037361
 ----------------------------------------------------------------
             Standard Nuclear Orientation (Angstroms)
    I     Atom           X                Y                Z
 ----------------------------------------------------------------
    1      Br      0.0000000000     0.0000000000    -1.1601292108
    2      Br      0.0000000000     0.0000000000     1.1601292108
 ----------------------------------------------------------------
 Molecular Point Group                 D*h   NOp =***
 Largest Abelian Subgroup              D2h   NOp =  1
 Nuclear Repulsion Energy =   279.3835709013 hartrees
 There are       35 alpha and       35 beta electrons
 Applying Cartesian multipole field
    Component          Value
    ---------          -----
     (2,0,0)        1.00000E-11
     (0,2,0)        2.00000E-11
     (0,0,2)       -3.00000E-11
 Nucleus-field energy     =    -0.0000000101 hartrees
 Requested basis set is 6-311++G(d,p)
 There are 38 shells and 96 basis functions
 A cutoff of  1.0D-11 yielded    642 shell pairs
 There are      4371 function pairs (      4959 Cartesian)
 Smallest overlap matrix eigenvalue = 3.48E-03
 Guess MOs from SCF MO coefficient file
 Reading MOs from coefficient file
 Reading MOs from coefficient file
 A restricted hybrid HF-DFT SCF calculation will be
 performed using Pulay DIIS extrapolation
 Exchange:     0.2000 Hartree-Fock + 0.0800 Slater + 0.7200 B88
 Correlation:  0.1900 VWN1RPA + 0.8100 LYP
 Using SG-1 standard quadrature grid
 SCF converges when DIIS error is below 1.0E-08
 Geometry optimization detected.  Setting ReadMinima to 0
 Setting SaveMinima to 0
 ---------------------------------------
  Cycle       Energy         DIIS Error
 ---------------------------------------
    1   -5148.2756824837      1.19E-03
    2   -5148.2816325206      1.97E-04
    3   -5148.2816388527      1.84E-04
    4   -5148.2816814520      1.69E-05
    5   -5148.2816815431      1.34E-06
    6   -5148.2816815437      3.55E-07
    7   -5148.2816815440      3.88E-08
    8   -5148.2816815436      1.06E-09 Convergence criterion met
 ---------------------------------------
 SCF time:  CPU 6.83 s  wall 6.83 s
 SCF   energy in the final basis set = -5148.2816815436
 Total energy in the final basis set = -5148.2816815436

 --------------------------------------------------------------

                    Orbital Energies (a.u.)
 --------------------------------------------------------------

 Alpha MOs
 -- Occupied --
*******-482.875 -62.527 -62.527 -56.349 -56.349 -56.343 -56.343
-56.343 -56.343  -8.735  -8.735  -6.571  -6.571  -6.552  -6.552
 -6.552  -6.552  -2.681  -2.680  -2.675  -2.675  -2.675  -2.675
 -2.660  -2.660  -2.660  -2.660  -0.860  -0.745  -0.434  -0.368
 -0.368  -0.292  -0.292
 -- Virtual --
 -0.153   0.006   0.038   0.052   0.052   0.059   0.078   0.078
  0.124   0.338   0.377   0.379   0.379   0.424   0.424   0.437
  0.437   0.515   0.515   0.522   0.565   0.565   0.591   0.600
  0.707   0.707   1.046   1.925   1.926   1.926   2.002   2.002
  2.127   3.869   3.869   3.945   3.945   3.988   3.989   3.989
  4.101   4.101   4.397   6.422   6.519   7.493   7.493   7.537
  7.542   7.542   7.620  47.732  47.825 289.682 289.682 289.735
289.735 289.789 289.7951020.4881020.601
 --------------------------------------------------------------

          Ground-State Mulliken Net Atomic Charges

     Atom                 Charge (a.u.)
  ----------------------------------------
      1 Br                   -0.000000
      2 Br                    0.000000
  ----------------------------------------
  Sum of atomic charges =    -0.000000

 -----------------------------------------------------------------
                    Cartesian Multipole Moments
 -----------------------------------------------------------------
    Charge (ESU x 10^10)
                 0.0000
    Dipole Moment (Debye)
         X      -0.0000      Y       0.0000      Z       0.0000
       Tot       0.0000
    Quadrupole Moments (Debye-Ang)
        XX     -37.4981     XY       0.0000     YY     -37.4981
        XZ      -0.0000     YZ      -0.0000     ZZ     -32.4007
    Octopole Moments (Debye-Ang^2)
       XXX       0.0000    XXY       0.0000    XYY       0.0000
       YYY       0.0000    XXZ      -0.0000    XYZ      -0.0000
       YYZ      -0.0000    XZZ      -0.0000    YZZ       0.0000
       ZZZ       0.0000
    Hexadecapole Moments (Debye-Ang^3)
      XXXX     -46.3729   XXXY       0.0000   XXYY     -15.4576
      XYYY       0.0000   YYYY     -46.3729   XXXZ      -0.0000
      XXYZ      -0.0000   XYYZ      -0.0000   YYYZ      -0.0000
      XXZZ     -65.2561   XYZZ       0.0000   YYZZ     -65.2561
      XZZZ      -0.0000   YZZZ      -0.0000   ZZZZ    -291.2260
 -----------------------------------------------------------------
 Calculating analytic gradient of the SCF energy
 Gradient of SCF Energy
            1           2
    1   0.0000000  -0.0000000
    2   0.0000000  -0.0000000
    3   0.0021643  -0.0021643
 Max gradient component =       2.164E-03
 RMS gradient           =       1.250E-03
 Gradient time:  CPU 3.47 s  wall 3.47 s
 Geometry Optimization Parameters
   NAtoms,    NIC,     NZ,  NCons,   NDum,   NFix, NCnnct, MaxDiis
        2       5       0       0       0       0       0       0

 Cartesian Hessian Update
 Hessian Updated using BFGS Update


** GEOMETRY OPTIMIZATION IN DELOCALIZED INTERNAL COORDINATES **
   Searching for a Minimum

   Optimization Cycle:   8

                       Coordinates (Angstroms)
     ATOM                X               Y               Z
      1  Br        0.0000000000    0.0000000000   -1.1601292108
      2  Br        0.0000000000    0.0000000000    1.1601292108
   Point Group: d*h   Number of degrees of freedom:     1


   Energy is  -5148.281681544

 Hessian Updated using BFGS Update

  1 Hessian modes will be used to form the next step
  Hessian Eigenvalues:
     0.174658

 Minimum Search - Taking Simple RFO Step
 Searching for Lamda that Minimizes Along All modes
 Value Taken    Lamda =  -0.00002682
 Step Taken.  Stepsize is  0.012390

                             Maximum     Tolerance    Cnvgd?
         Gradient           0.002164      0.000300      NO
         Displacement       0.012390      0.001200      NO
         Energy change     -0.000353      0.000001      NO


 New Cartesian Coordinates Obtained by Inverse Iteration

 Displacement from previous Coordinates is:  0.008761
 ----------------------------------------------------------------
             Standard Nuclear Orientation (Angstroms)
    I     Atom           X                Y                Z
 ----------------------------------------------------------------
    1      Br      0.0000000000     0.0000000000    -1.1634073500
    2      Br      0.0000000000     0.0000000000     1.1634073500
 ----------------------------------------------------------------
 Molecular Point Group                 D*h   NOp =***
 Largest Abelian Subgroup              D2h   NOp =  1
 Nuclear Repulsion Energy =   278.5963502864 hartrees
 There are       35 alpha and       35 beta electrons
 Applying Cartesian multipole field
    Component          Value
    ---------          -----
     (2,0,0)        1.00000E-11
     (0,2,0)        2.00000E-11
     (0,0,2)       -3.00000E-11
 Nucleus-field energy     =    -0.0000000102 hartrees
 Requested basis set is 6-311++G(d,p)
 There are 38 shells and 96 basis functions
 A cutoff of  1.0D-11 yielded    642 shell pairs
 There are      4371 function pairs (      4959 Cartesian)
 Smallest overlap matrix eigenvalue = 3.52E-03
 Guess MOs from SCF MO coefficient file
 Reading MOs from coefficient file
 Reading MOs from coefficient file
 A restricted hybrid HF-DFT SCF calculation will be
 performed using Pulay DIIS extrapolation
 Exchange:     0.2000 Hartree-Fock + 0.0800 Slater + 0.7200 B88
 Correlation:  0.1900 VWN1RPA + 0.8100 LYP
 Using SG-1 standard quadrature grid
 SCF converges when DIIS error is below 1.0E-08
 Geometry optimization detected.  Setting ReadMinima to 0
 Setting SaveMinima to 0
 ---------------------------------------
  Cycle       Energy         DIIS Error
 ---------------------------------------
    1   -5148.2802723680      2.71E-04
    2   -5148.2816933081      4.58E-05
    3   -5148.2816936484      4.29E-05
    4   -5148.2816959629      3.93E-06
    5   -5148.2816959676      2.88E-07
    6   -5148.2816959677      7.92E-08
    7   -5148.2816959673      9.48E-09 Convergence criterion met
 ---------------------------------------
 SCF time:  CPU 5.99 s  wall 6.18 s
 SCF   energy in the final basis set = -5148.2816959673
 Total energy in the final basis set = -5148.2816959673

 --------------------------------------------------------------

                    Orbital Energies (a.u.)
 --------------------------------------------------------------

 Alpha MOs
 -- Occupied --
*******-482.875 -62.528 -62.528 -56.349 -56.349 -56.344 -56.344
-56.344 -56.344  -8.735  -8.735  -6.571  -6.571  -6.552  -6.552
 -6.552  -6.552  -2.681  -2.680  -2.676  -2.676  -2.675  -2.675
 -2.660  -2.660  -2.660  -2.660  -0.859  -0.745  -0.434  -0.367
 -0.367  -0.293  -0.293
 -- Virtual --
 -0.154   0.006   0.038   0.052   0.052   0.059   0.078   0.078
  0.123   0.338   0.377   0.379   0.379   0.424   0.424   0.438
  0.438   0.515   0.515   0.522   0.565   0.565   0.589   0.599
  0.705   0.705   1.044   1.922   1.926   1.926   2.002   2.002
  2.127   3.869   3.869   3.946   3.946   3.984   3.989   3.989
  4.100   4.100   4.396   6.422   6.519   7.493   7.493   7.539
  7.542   7.542   7.616  47.733  47.825 289.682 289.682 289.735
289.735 289.790 289.7911020.4881020.600
 --------------------------------------------------------------

          Ground-State Mulliken Net Atomic Charges

     Atom                 Charge (a.u.)
  ----------------------------------------
      1 Br                    0.000000
      2 Br                   -0.000000
  ----------------------------------------
  Sum of atomic charges =     0.000000

 -----------------------------------------------------------------
                    Cartesian Multipole Moments
 -----------------------------------------------------------------
    Charge (ESU x 10^10)
                 0.0000
    Dipole Moment (Debye)
         X      -0.0000      Y      -0.0000      Z      -0.0000
       Tot       0.0000
    Quadrupole Moments (Debye-Ang)
        XX     -37.5080     XY      -0.0000     YY     -37.5080
        XZ       0.0000     YZ      -0.0000     ZZ     -32.3777
    Octopole Moments (Debye-Ang^2)
       XXX      -0.0000    XXY      -0.0000    XYY      -0.0000
       YYY      -0.0000    XXZ       0.0000    XYZ       0.0000
       YYZ       0.0000    XZZ      -0.0000    YZZ      -0.0000
       ZZZ      -0.0000
    Hexadecapole Moments (Debye-Ang^3)
      XXXX     -46.4030   XXXY      -0.0000   XXYY     -15.4677
      XYYY      -0.0000   YYYY     -46.4030   XXXZ       0.0000
      XXYZ       0.0000   XYYZ       0.0000   YYYZ       0.0000
      XXZZ     -65.5371   XYZZ      -0.0000   YYZZ     -65.5371
      XZZZ       0.0000   YZZZ       0.0000   ZZZZ    -292.5991
 -----------------------------------------------------------------
 Calculating analytic gradient of the SCF energy
 Gradient of SCF Energy
            1           2
    1   0.0000000  -0.0000000
    2   0.0000000  -0.0000000
    3   0.0001726  -0.0001726
 Max gradient component =       1.726E-04
 RMS gradient           =       9.965E-05
 Gradient time:  CPU 3.49 s  wall 3.49 s
 Geometry Optimization Parameters
   NAtoms,    NIC,     NZ,  NCons,   NDum,   NFix, NCnnct, MaxDiis
        2       5       0       0       0       0       0       0

 Cartesian Hessian Update
 Hessian Updated using BFGS Update


** GEOMETRY OPTIMIZATION IN DELOCALIZED INTERNAL COORDINATES **
   Searching for a Minimum

   Optimization Cycle:   9

                       Coordinates (Angstroms)
     ATOM                X               Y               Z
      1  Br        0.0000000000    0.0000000000   -1.1634073500
      2  Br        0.0000000000    0.0000000000    1.1634073500
   Point Group: d*h   Number of degrees of freedom:     1


   Energy is  -5148.281695967

 Hessian Updated using BFGS Update

  1 Hessian modes will be used to form the next step
  Hessian Eigenvalues:
     0.160754

 Minimum Search - Taking Simple RFO Step
 Searching for Lamda that Minimizes Along All modes
 Value Taken    Lamda =   0.00000000
 Step Taken.  Stepsize is  0.001074

                             Maximum     Tolerance    Cnvgd?
         Gradient           0.000173      0.000300     YES
         Displacement       0.001074      0.001200     YES
         Energy change     -0.000014      0.000001      NO


                       Distance Matrix (Angstroms)
             Br(  1)
   Br(  2)  2.326815

 Final energy is   -5148.2816959672846     


 ******************************
 **  OPTIMIZATION CONVERGED  **
 ******************************

                       Coordinates (Angstroms)
     ATOM                X               Y               Z
      1  Br        0.0000000000    0.0000000000   -1.1634073500
      2  Br        0.0000000000    0.0000000000    1.1634073500

Z-matrix Print:
$molecule
0 1
Br
Br 1 2.326815
$end


 --------------------------------------------------------------

                    Orbital Energies (a.u.)
 --------------------------------------------------------------

 Alpha MOs
 -- Occupied --
*******-482.875 -62.528 -62.528 -56.349 -56.349 -56.344 -56.344
-56.344 -56.344  -8.735  -8.735  -6.571  -6.571  -6.552  -6.552
 -6.552  -6.552  -2.681  -2.680  -2.676  -2.676  -2.675  -2.675
 -2.660  -2.660  -2.660  -2.660  -0.859  -0.745  -0.434  -0.367
 -0.367  -0.293  -0.293
 -- Virtual --
 -0.154   0.006   0.038   0.052   0.052   0.059   0.078   0.078
  0.123   0.338   0.377   0.379   0.379   0.424   0.424   0.438
  0.438   0.515   0.515   0.522   0.565   0.565   0.589   0.599
  0.705   0.705   1.044   1.922   1.926   1.926   2.002   2.002
  2.127   3.869   3.869   3.946   3.946   3.984   3.989   3.989
  4.100   4.100   4.396   6.422   6.519   7.493   7.493   7.539
  7.542   7.542   7.616  47.733  47.825 289.682 289.682 289.735
289.735 289.790 289.7911020.4881020.600
 --------------------------------------------------------------

          Ground-State Mulliken Net Atomic Charges

     Atom                 Charge (a.u.)
  ----------------------------------------
      1 Br                    0.000000
      2 Br                   -0.000000
  ----------------------------------------
  Sum of atomic charges =     0.000000

 -----------------------------------------------------------------
                    Cartesian Multipole Moments
 -----------------------------------------------------------------
    Charge (ESU x 10^10)
                 0.0000
    Dipole Moment (Debye)
         X      -0.0000      Y      -0.0000      Z      -0.0000
       Tot       0.0000
    Quadrupole Moments (Debye-Ang)
        XX     -37.5080     XY      -0.0000     YY     -37.5080
        XZ       0.0000     YZ      -0.0000     ZZ     -32.3777
    Octopole Moments (Debye-Ang^2)
       XXX      -0.0000    XXY      -0.0000    XYY      -0.0000
       YYY      -0.0000    XXZ       0.0000    XYZ       0.0000
       YYZ       0.0000    XZZ      -0.0000    YZZ      -0.0000
       ZZZ      -0.0000
    Hexadecapole Moments (Debye-Ang^3)
      XXXX     -46.4030   XXXY      -0.0000   XXYY     -15.4677
      XYYY      -0.0000   YYYY     -46.4030   XXXZ       0.0000
      XXYZ       0.0000   XYYZ       0.0000   YYYZ       0.0000
      XXZZ     -65.5371   XYZZ      -0.0000   YYZZ     -65.5371
      XZZZ       0.0000   YZZZ       0.0000   ZZZZ    -292.5991
 -----------------------------------------------------------------
Archival summary:
1\1\pikachu\OPT\ProcedureUnspecified\BasisUnspecified\r2\taweetha\SunAug1320:26:242017SunAug1320:26:242017\0\\#,OPT,ProcedureUnspecified,BasisUnspecified,\\0,1\Br\Br,1,2.32681\\\@

 Total job time:  105.19s(wall), 104.51s(cpu) 
 Sun Aug 13 20:26:25 2017

        *************************************************************
        *                                                           *
        *  Thank you very much for using Q-Chem.  Have a nice day.  *
        *                                                           *
        *************************************************************


 
User input: 2 of 3 
 
pikachu 127.0.1
Q-Chem Developer Version! Running on 127.0.1.*
                  Welcome to Q-Chem
     A Quantum Leap Into The Future Of Chemistry


 Q-Chem 4.4, Q-Chem, Inc., Pleasanton, CA (2016)

 Y. Shao,  Z. Gan,  E. Epifanovsky,  A. T. B. Gilbert,  M. Wormit,  
 J. Kussmann,  A. W. Lange,  A. Behn,  J. Deng,  X. Feng,  D. Ghosh,  
 M. Goldey,  P. R. Horn,  L. D. Jacobson,  I. Kaliman,  F. Rob,  
 R. Z. Khaliullin,  T. Kus,  A. Landau,  J. Liu,  E. I. Proynov,  Y. M. Rhee,  
 R. M. Richard,  M. A. Rohrdanz,  R. P. Steele,  E. J. Sundstrom,  
 H. L. Woodcock III,  P. M. Zimmerman,  D. Zuev,  B. Albrecht,  E. Alguire,  
 B. Austin,  S. A. Baeppler,  G. J. O. Beran,  Y. A. Bernard,  
 E. J. Berquist,  K. Brandhorst,  K. B. Bravaya,  S. T. Brown,  D. Casanova,  
 C.-M. Chang,  Y. Chen,  S. H. Chien,  K. D. Closser,  M. P. Coons,  
 D. L. Crittenden,  S. Dasgupta,  M. Diedenhofen,  R. A. DiStasio Jr.,  
 H. Do,  A. D. Dutoi,  R. G. Edgar,  P.-T. Fang,  S. Fatehi,  Q. Feng,  
 L. Fusti-Molnar,  A. Ghysels,  A. Golubeva-Zadorozhnaya,  J. Gomes,  
 A. Gunina,  M. W. D. Hanson-Heine,  P. H. P. Harbach,  A. W. Hauser,  
 J. E. Herr,  E. G. Hohenstein,  Z. C. Holden,  K. Hui,  T.-C. Jagau,  H. Ji,  
 B. Kaduk,  K. Khistyaev,  Jaehoon Kim,  Jihan Kim,  R. A. King,  
 P. Klunzinger,  K. Koh,  D. Kosenkov,  T. Kowalczyk,  C. M. Krauter,  
 A. Kunitsa,  K. U. Lao,  A. Laurent,  K. V. Lawler,  J. Lee,  D. Lefrancois,  
 S. Lehtola,  S. V. Levchenko,  C. Y. Lin,  Y.-S. Lin,  F. Liu,  E. Livshits,  
 R. C. Lochan,  A. Luenser,  P. Manohar,  S. F. Manzer,  S.-P. Mao,  Y. Mao,  
 N. Mardirossian,  A. V. Marenich,  L. A. Martinez-Martinez,  S. A. Maurer,  
 N. J. Mayhall,  J.-M. Mewes,  A. F. Morrison,  K. Nanda,  T. S. Nguyen-Beck,  
 C. M. Oana,  R. Olivares-Amaya,  D. P. O'Neill,  J. A. Parkhill,  
 T. M. Perrine,  R. Peverati,  P. A. Pieniazek,  F. Plasser,  A. Prociuk,  
 D. R. Rehn,  E. Rosta,  N. J. Russ,  N. Sergueev,  S. M. Sharada,  
 S. Sharma,  D. W. Small,  A. Sodt,  T. Stauch,  T. Stein,  D. Stuck,  
 Y.-C. Su,  A. J. W. Thom,  T. Tsuchimochi,  L. Vogt,  O. Vydrov,  T. Wang,  
 M. A. Watson,  J. Wenzel,  A. White,  C. F. Williams,  V. Vanovschi,  
 K. Yao,  S. Yeganeh,  S. R. Yost,  Z.-Q. You,  I. Y. Zhang,  X. Zhang,  
 Y. Zhao,  B. R. Brooks,  G. K. L. Chan,  D. M. Chipman,  C. J. Cramer,  
 W. A. Goddard III,  M. S. Gordon,  W. J. Hehre,  A. Klamt,  
 H. F. Schaefer III,  M. W. Schmidt,  C. D. Sherrill,  D. G. Truhlar,  
 A. Warshel,  X. Xu,  A. Aspuru-Guzik,  R. Baer,  A. T. Bell,  N. A. Besley,  
 J.-D. Chai,  A. Dreuw,  B. D. Dunietz,  T. R. Furlani,  S. R. Gwaltney,  
 C.-P. Hsu,  Y. Jung,  J. Kong,  D. S. Lambrecht,  W. Liang,  C. Ochsenfeld,  
 V. A. Rassolov,  L. V. Slipchenko,  J. E. Subotnik,  T. Van Voorhis,  
 J. M. Herbert,  A. I. Krylov,  P. M. W. Gill,  M. Head-Gordon

 Contributors to earlier versions of Q-Chem not listed above: 
 R. D. Adamson,  J. Baker,  E. F. C. Byrd,  A. K. Chakraborty,  C.-L. Cheng,  
 H. Dachsel,  R. J. Doerksen,  G. Hawkins,  A. Heyden,  S. Hirata,  
 G. Kedziora,  F. J. Keil,  C. Kelley,  P. P. Korambath,  W. Kurlancheek,  
 A. M. Lee,  M. S. Lee,  D. Liotard,  I. Lotan,  P. E. Maslen,  N. Nair,  
 D. Neuhauser,  R. Olson,  B. Peters,  J. Ritchie,  N. E. Schultz,  
 N. Shenvi,  A. C. Simmonett,  K. S. Thanthiriwatte,  Q. Wu,  W. Zhang

 Please cite Q-Chem as follows:
 Y. Shao et al., Mol. Phys. 113, 184-215 (2015)
 DOI: 10.1080/00268976.2014.952696

 Q-Chem 4.4.2 for Intel X86 EM64T Linux

 Parts of Q-Chem use Armadillo 5.200.1 (Boston Tea Smuggler).
 http://arma.sourceforge.net/

 Q-Chem begins on Sun Aug 13 20:26:25 2017  


Host: 0

     Scratch files written to /scratch/taweetham/qchem22335//
The previous job contains 0 fragments, simply inherited here

Checking the input file for inconsistencies... 	...done.

--------------------------------------------------------------
User input:
--------------------------------------------------------------

$molecule
read
$end

$rem
   BASIS  =  6-311++G**
   JOB_TYPE  =  frequency
   METHOD  =  B3LYP
   SCF_GUESS = read
$end

--------------------------------------------------------------
 ----------------------------------------------------------------
             Standard Nuclear Orientation (Angstroms)
    I     Atom           X                Y                Z
 ----------------------------------------------------------------
    1      Br      0.0000000000     0.0000000000    -1.1634073500
    2      Br      0.0000000000     0.0000000000     1.1634073500
 ----------------------------------------------------------------
 Molecular Point Group                 D*h   NOp =***
 Largest Abelian Subgroup              D2h   NOp =  1
 Nuclear Repulsion Energy =   278.5963502864 hartrees
 There are       35 alpha and       35 beta electrons
 Requested basis set is 6-311++G(d,p)
 There are 38 shells and 96 basis functions

 Total QAlloc Memory Limit   2000 MB
 Mega-Array Size        61 MB
 MEM_STATIC part        62 MB

                       Distance Matrix (Angstroms)
             Br(  1)
   Br(  2)  2.326815

 A cutoff of  1.0D-11 yielded    642 shell pairs
 There are      4371 function pairs (      4959 Cartesian)

 -------------------------------------------------------
 OpenMP Integral Computing Module                       
 Release: version 1.0, May 2013, Q-Chem Inc. Pittsburgh 
 -------------------------------------------------------
 Integral Job Info:
 Integral job number is                      11
 Integral operator is                         1
 short-range coefficients                     0
 long-range coefficients              100000000
 Omega coefficients                           0
 if combine SR and LR in K                    0
 Integral screening is                        0
 Integral computing path is                   2
 max size of driver memory is            800000
 size of driver memory is                593474
 size of scratch memory is             29522520
 max col of scratch BK array               1296
 max len of scratch array in speh3          155
 max len of scratch index in speh4           18
 max int batch size is                      520
 min int batch size is                       52
 fixed nKL is                                45
 max L of basis functions is                  2
 order of int derivative is                   0
 number of shells is                         38
 number of basis is                         102
 number of cartesian basis is               102
 number of contracted shell pairs           642
 number of primitive shell pairs           1852
 maxK2 (contraction) of shell pair           36
 max number of K2 of shell pair               1
 max number of CS2 of shell pair             96
 max number of PS2 of shell pair            186
 mem total for path MDJ                   24402
 -------------------------------------------------------
 Smallest overlap matrix eigenvalue = 3.52E-03
 Guess MOs from SCF MO coefficient file
 Reading MOs from coefficient file
 Reading MOs from coefficient file
 A restricted hybrid HF-DFT SCF calculation will be
 performed using Pulay DIIS extrapolation
 Exchange:     0.2000 Hartree-Fock + 0.0800 Slater + 0.7200 B88
 Correlation:  0.1900 VWN1RPA + 0.8100 LYP
 Using SG-1 standard quadrature grid
 SCF converges when DIIS error is below 1.0E-08
 ---------------------------------------
  Cycle       Energy         DIIS Error
 ---------------------------------------
    1   -5148.2816959674      4.44E-09
    2   -5148.2816959678      1.55E-09 Convergence criterion met
 ---------------------------------------
 SCF time:  CPU 1.78 s  wall 1.78 s
 SCF   energy in the final basis set = -5148.2816959678
 Total energy in the final basis set = -5148.2816959678

 --------------------------------------------------------------

                    Orbital Energies (a.u.)
 --------------------------------------------------------------

 Alpha MOs
 -- Occupied --
*******-482.875 -62.528 -62.528 -56.349 -56.349 -56.344 -56.344
-56.344 -56.344  -8.735  -8.735  -6.571  -6.571  -6.552  -6.552
 -6.552  -6.552  -2.681  -2.680  -2.676  -2.676  -2.675  -2.675
 -2.660  -2.660  -2.660  -2.660  -0.859  -0.745  -0.434  -0.367
 -0.367  -0.293  -0.293
 -- Virtual --
 -0.154   0.006   0.038   0.052   0.052   0.059   0.078   0.078
  0.123   0.338   0.377   0.379   0.379   0.424   0.424   0.438
  0.438   0.515   0.515   0.522   0.565   0.565   0.589   0.599
  0.705   0.705   1.044   1.922   1.926   1.926   2.002   2.002
  2.127   3.869   3.869   3.946   3.946   3.984   3.989   3.989
  4.100   4.100   4.396   6.422   6.519   7.493   7.493   7.539
  7.542   7.542   7.616  47.733  47.825 289.682 289.682 289.735
289.735 289.790 289.7911020.4881020.600
 --------------------------------------------------------------

          Ground-State Mulliken Net Atomic Charges

     Atom                 Charge (a.u.)
  ----------------------------------------
      1 Br                    0.000000
      2 Br                   -0.000000
  ----------------------------------------
  Sum of atomic charges =     0.000000

 -----------------------------------------------------------------
                    Cartesian Multipole Moments
 -----------------------------------------------------------------
    Charge (ESU x 10^10)
                 0.0000
    Dipole Moment (Debye)
         X      -0.0000      Y      -0.0000      Z      -0.0000
       Tot       0.0000
    Quadrupole Moments (Debye-Ang)
        XX     -37.5080     XY       0.0000     YY     -37.5080
        XZ      -0.0000     YZ      -0.0000     ZZ     -32.3777
    Octopole Moments (Debye-Ang^2)
       XXX      -0.0000    XXY      -0.0000    XYY      -0.0000
       YYY      -0.0000    XXZ       0.0000    XYZ       0.0000
       YYZ       0.0000    XZZ      -0.0000    YZZ       0.0000
       ZZZ      -0.0000
    Hexadecapole Moments (Debye-Ang^3)
      XXXX     -46.4030   XXXY       0.0000   XXYY     -15.4677
      XYYY       0.0000   YYYY     -46.4030   XXXZ      -0.0000
      XXYZ       0.0000   XYYZ       0.0000   YYYZ       0.0000
      XXZZ     -65.5371   XYZZ       0.0000   YYZZ     -65.5371
      XZZZ      -0.0000   YZZZ      -0.0000   ZZZZ    -292.5991
 -----------------------------------------------------------------
 Calculating MO derivatives via CPSCF
   1         3           6      0.104472    0.046828
   2         3           6      0.015073    0.009706
   3         3           6      0.002255    0.001338
   4         5           4      0.000408    0.000372
   5         5           4      0.000031    0.000027
   6         9           0      0.000000    0.000000    Roots Converged
 Calculating analytic Hessian of the SCF energy
 Polarizability Matrix (a.u.)
            1           2           3
    1 -25.1132751   0.0000000  -0.0000000
    2   0.0000000 -25.1132751  -0.0000000
    3  -0.0000000  -0.0000000 -54.0484958

 Direct stationary perturbation theory relativistic correction:

 rels  =      33.589565599641
 relv  =    -113.578582128269
 rel2e =      17.822050190224
 E_rel =     -62.166966338404

 Hessian of the SCF Energy
            1           2           3           4           5           6
    1  -0.0009886  -0.0000000   0.0000000   0.0009886   0.0000000  -0.0000000
    2  -0.0000000  -0.0009886   0.0000000   0.0000000   0.0009886  -0.0000000
    3   0.0000000   0.0000000   0.1580546  -0.0000000  -0.0000000  -0.1580546
    4   0.0009886   0.0000000  -0.0000000  -0.0009886  -0.0000000   0.0000000
    5   0.0000000   0.0009886  -0.0000000  -0.0000000  -0.0009886   0.0000000
    6  -0.0000000  -0.0000000  -0.1580546   0.0000000   0.0000000   0.1580546
 Gradient time:  CPU 42.90 s  wall 42.92 s
 **********************************************************************
 **                                                                  **
 **                       VIBRATIONAL ANALYSIS                       **
 **                       --------------------                       **
 **                                                                  **
 **        VIBRATIONAL FREQUENCIES (CM**-1) AND NORMAL MODES         **
 **     FORCE CONSTANTS (mDYN/ANGSTROM) AND REDUCED MASSES (AMU)     **
 **                  INFRARED INTENSITIES (KM/MOL)                   **
 **                                                                  **
 **********************************************************************


 Mode:                 1
 Frequency:       325.34
 Force Cnst:      4.9215
 Red. Mass:      78.9183
 IR Active:          YES
 IR Intens:        0.000
 Raman Active:       YES
               X      Y      Z        X      Y      Z        X      Y      Z
 Br         0.000  0.000 -0.707
 Br        -0.000  0.000  0.707
 TransDip   0.000  0.000 -0.000

 STANDARD THERMODYNAMIC QUANTITIES AT   298.15 K  AND     1.00 ATM

   This Molecule has  0 Imaginary Frequencies
   Zero point vibrational energy:        0.465 kcal/mol

   Atom    1 Element Br Has Mass   78.91830
   Atom    2 Element Br Has Mass   78.91830
   Molecular Mass:   157.836600 amu
   Principal axes and moments of inertia in amu*Bohr^2:
                             1           2           3
    Eigenvalues --        0.00000   762.90253   762.90253
          X               0.00000     0.00000     1.00000
          Y               0.00000     1.00000     0.00000
          Z               1.00000     0.00000     0.00000
   Rotational Symmetry Number is   2
   The Molecule is a Symmetric Top
   Translational Enthalpy:        0.889 kcal/mol
   Rotational Enthalpy:           0.592 kcal/mol
   Vibrational Enthalpy:          0.709 kcal/mol
   gas constant (RT):             0.592 kcal/mol
   Translational Entropy:        41.078  cal/mol.K
   Rotational Entropy:           16.255  cal/mol.K
   Vibrational Entropy:           1.283  cal/mol.K

   Total Enthalpy:                2.783 kcal/mol
   Total Entropy:                58.617  cal/mol.K

 ======================================================================

 STANDARD THERMODYNAMIC QUANTITIES FOR ANHARMONIC VIBRATION -- TOSH

   Zero point vibrational energy: ************ kcal/mol

   Vibrational Enthalpy:   ************ kcal/mol
   Vibrational Entropy:           0.000  cal/mol.K

   Total Enthalpy:         ************ kcal/mol
   Total Entropy:                57.334  cal/mol.K

 ======================================================================

 STANDARD THERMODYNAMIC QUANTITIES FOR ANHARMONIC VIBRATION -- VPT2

   Zero point vibrational energy: ************ kcal/mol

   Vibrational Enthalpy:   ************ kcal/mol
   Vibrational Entropy:           0.000  cal/mol.K

   Total Enthalpy:         ************ kcal/mol
   Total Entropy:                57.334  cal/mol.K

 ======================================================================

Archival summary:
1\1\pikachu\FREQ\ProcedureUnspecified\BasisUnspecified\r2\taweetha\SunAug1320:27:092017SunAug1320:27:092017\0\\#,FREQ,ProcedureUnspecified,BasisUnspecified,\\0,1\Br\Br,1,2.32681\\\@

 Total job time:  44.84s(wall), 44.82s(cpu) 
 Sun Aug 13 20:27:09 2017

        *************************************************************
        *                                                           *
        *  Thank you very much for using Q-Chem.  Have a nice day.  *
        *                                                           *
        *************************************************************


 
User input: 3 of 3 
 
pikachu 127.0.1
Q-Chem Developer Version! Running on 127.0.1.*
                  Welcome to Q-Chem
     A Quantum Leap Into The Future Of Chemistry


 Q-Chem 4.4, Q-Chem, Inc., Pleasanton, CA (2016)

 Y. Shao,  Z. Gan,  E. Epifanovsky,  A. T. B. Gilbert,  M. Wormit,  
 J. Kussmann,  A. W. Lange,  A. Behn,  J. Deng,  X. Feng,  D. Ghosh,  
 M. Goldey,  P. R. Horn,  L. D. Jacobson,  I. Kaliman,  F. Rob,  
 R. Z. Khaliullin,  T. Kus,  A. Landau,  J. Liu,  E. I. Proynov,  Y. M. Rhee,  
 R. M. Richard,  M. A. Rohrdanz,  R. P. Steele,  E. J. Sundstrom,  
 H. L. Woodcock III,  P. M. Zimmerman,  D. Zuev,  B. Albrecht,  E. Alguire,  
 B. Austin,  S. A. Baeppler,  G. J. O. Beran,  Y. A. Bernard,  
 E. J. Berquist,  K. Brandhorst,  K. B. Bravaya,  S. T. Brown,  D. Casanova,  
 C.-M. Chang,  Y. Chen,  S. H. Chien,  K. D. Closser,  M. P. Coons,  
 D. L. Crittenden,  S. Dasgupta,  M. Diedenhofen,  R. A. DiStasio Jr.,  
 H. Do,  A. D. Dutoi,  R. G. Edgar,  P.-T. Fang,  S. Fatehi,  Q. Feng,  
 L. Fusti-Molnar,  A. Ghysels,  A. Golubeva-Zadorozhnaya,  J. Gomes,  
 A. Gunina,  M. W. D. Hanson-Heine,  P. H. P. Harbach,  A. W. Hauser,  
 J. E. Herr,  E. G. Hohenstein,  Z. C. Holden,  K. Hui,  T.-C. Jagau,  H. Ji,  
 B. Kaduk,  K. Khistyaev,  Jaehoon Kim,  Jihan Kim,  R. A. King,  
 P. Klunzinger,  K. Koh,  D. Kosenkov,  T. Kowalczyk,  C. M. Krauter,  
 A. Kunitsa,  K. U. Lao,  A. Laurent,  K. V. Lawler,  J. Lee,  D. Lefrancois,  
 S. Lehtola,  S. V. Levchenko,  C. Y. Lin,  Y.-S. Lin,  F. Liu,  E. Livshits,  
 R. C. Lochan,  A. Luenser,  P. Manohar,  S. F. Manzer,  S.-P. Mao,  Y. Mao,  
 N. Mardirossian,  A. V. Marenich,  L. A. Martinez-Martinez,  S. A. Maurer,  
 N. J. Mayhall,  J.-M. Mewes,  A. F. Morrison,  K. Nanda,  T. S. Nguyen-Beck,  
 C. M. Oana,  R. Olivares-Amaya,  D. P. O'Neill,  J. A. Parkhill,  
 T. M. Perrine,  R. Peverati,  P. A. Pieniazek,  F. Plasser,  A. Prociuk,  
 D. R. Rehn,  E. Rosta,  N. J. Russ,  N. Sergueev,  S. M. Sharada,  
 S. Sharma,  D. W. Small,  A. Sodt,  T. Stauch,  T. Stein,  D. Stuck,  
 Y.-C. Su,  A. J. W. Thom,  T. Tsuchimochi,  L. Vogt,  O. Vydrov,  T. Wang,  
 M. A. Watson,  J. Wenzel,  A. White,  C. F. Williams,  V. Vanovschi,  
 K. Yao,  S. Yeganeh,  S. R. Yost,  Z.-Q. You,  I. Y. Zhang,  X. Zhang,  
 Y. Zhao,  B. R. Brooks,  G. K. L. Chan,  D. M. Chipman,  C. J. Cramer,  
 W. A. Goddard III,  M. S. Gordon,  W. J. Hehre,  A. Klamt,  
 H. F. Schaefer III,  M. W. Schmidt,  C. D. Sherrill,  D. G. Truhlar,  
 A. Warshel,  X. Xu,  A. Aspuru-Guzik,  R. Baer,  A. T. Bell,  N. A. Besley,  
 J.-D. Chai,  A. Dreuw,  B. D. Dunietz,  T. R. Furlani,  S. R. Gwaltney,  
 C.-P. Hsu,  Y. Jung,  J. Kong,  D. S. Lambrecht,  W. Liang,  C. Ochsenfeld,  
 V. A. Rassolov,  L. V. Slipchenko,  J. E. Subotnik,  T. Van Voorhis,  
 J. M. Herbert,  A. I. Krylov,  P. M. W. Gill,  M. Head-Gordon

 Contributors to earlier versions of Q-Chem not listed above: 
 R. D. Adamson,  J. Baker,  E. F. C. Byrd,  A. K. Chakraborty,  C.-L. Cheng,  
 H. Dachsel,  R. J. Doerksen,  G. Hawkins,  A. Heyden,  S. Hirata,  
 G. Kedziora,  F. J. Keil,  C. Kelley,  P. P. Korambath,  W. Kurlancheek,  
 A. M. Lee,  M. S. Lee,  D. Liotard,  I. Lotan,  P. E. Maslen,  N. Nair,  
 D. Neuhauser,  R. Olson,  B. Peters,  J. Ritchie,  N. E. Schultz,  
 N. Shenvi,  A. C. Simmonett,  K. S. Thanthiriwatte,  Q. Wu,  W. Zhang

 Please cite Q-Chem as follows:
 Y. Shao et al., Mol. Phys. 113, 184-215 (2015)
 DOI: 10.1080/00268976.2014.952696

 Q-Chem 4.4.2 for Intel X86 EM64T Linux

 Parts of Q-Chem use Armadillo 5.200.1 (Boston Tea Smuggler).
 http://arma.sourceforge.net/

 Q-Chem begins on Sun Aug 13 20:27:09 2017  


Host: 0

     Scratch files written to /scratch/taweetham/qchem22335//
The previous job contains 0 fragments, simply inherited here

Checking the input file for inconsistencies... 	...done.

--------------------------------------------------------------
User input:
--------------------------------------------------------------

$molecule
read
$end

$rem
   BASIS  =  6-311++G**
   METHOD  =  B3LYP
   SCF_GUESS = read
   SOLVENT_METHOD = SMD
$end


--------------------------------------------------------------
 ----------------------------------------------------------------
             Standard Nuclear Orientation (Angstroms)
    I     Atom           X                Y                Z
 ----------------------------------------------------------------
    1      Br      0.0000000000     0.0000000000    -1.1634073500
    2      Br      0.0000000000     0.0000000000     1.1634073500
 ----------------------------------------------------------------
 Nuclear Repulsion Energy =   278.5963502864 hartrees
 There are       35 alpha and       35 beta electrons
 Requested basis set is 6-311++G(d,p)
 There are 38 shells and 96 basis functions

 Total QAlloc Memory Limit   2000 MB
 Mega-Array Size        61 MB
 MEM_STATIC part        62 MB

                       Distance Matrix (Angstroms)
             Br(  1)
   Br(  2)  2.326815

 A cutoff of  1.0D-08 yielded    610 shell pairs
 There are      4147 function pairs (      4705 Cartesian)

 -------------------------------------------------------
 OpenMP Integral Computing Module                       
 Release: version 1.0, May 2013, Q-Chem Inc. Pittsburgh 
 -------------------------------------------------------
 Integral Job Info:
 Integral job number is                      11
 Integral operator is                         1
 short-range coefficients                     0
 long-range coefficients              100000000
 Omega coefficients                           0
 if combine SR and LR in K                    0
 Integral screening is                        0
 Integral computing path is                   2
 max size of driver memory is            800000
 size of driver memory is                593474
 size of scratch memory is             29522520
 max col of scratch BK array               1296
 max len of scratch array in speh3          155
 max len of scratch index in speh4           18
 max int batch size is                      520
 min int batch size is                       52
 fixed nKL is                                45
 max L of basis functions is                  2
 order of int derivative is                   0
 number of shells is                         38
 number of basis is                         102
 number of cartesian basis is               102
 number of contracted shell pairs           610
 number of primitive shell pairs           1780
 maxK2 (contraction) of shell pair           36
 max number of K2 of shell pair               1
 max number of CS2 of shell pair             90
 max number of PS2 of shell pair            186
 mem total for path MDJ                   24402
 -------------------------------------------------------
 Smallest overlap matrix eigenvalue = 3.52E-03

 Scale SEOQF with 1.000000e-01/1.000000e-01/1.000000e-01

 Standard Electronic Orientation quadrupole field applied
 Nucleus-field energy     =    -0.0000000102 hartrees
 Guess MOs from SCF MO coefficient file
 Reading MOs from coefficient file
 Reading MOs from coefficient file
 A restricted hybrid HF-DFT SCF calculation will be
 performed using Pulay DIIS extrapolation
 Exchange:     0.2000 Hartree-Fock + 0.0800 Slater + 0.7200 B88
 Correlation:  0.1900 VWN1RPA + 0.8100 LYP
 Using SG-1 standard quadrature grid
 SCF converges when DIIS error is below 1.0E-05
 ---------------------------------------
  Cycle       Energy         DIIS Error
 ---------------------------------------
    1   -5148.2816954402      1.10E-05
    2   -5148.2816957087      5.71E-08 Convergence criterion met
 ---------------------------------------
 SCF time:  CPU 1.60 s  wall 1.64 s

 Citation of the SMD model:
 Marenich, A.V.; Cramer, C.J.; Truhlar, D.G.
 J. Phys. Chem. B 2009, 113, 6378-6396.
 iSolventCode=           1
 Solvent: water                                                           

 vradii
            1           2
    1   3.0600000   3.0600000
Changing PCM_TESSEL_METHOD to VTN
Changing PCM_VDW_RADII to SMD_RADIUS
 Discretize the solute cavity surface with Lebedev spheres
	Using 302 Lebedev grid points for each H atom
	Using 302 Lebedev grid points for other atoms
	Atomic van der Waals radii will be scaled by 1.20
 Removing interior tesserae...
 Keep 426 surface tesserae and discard 178 interior tesserae
 Molecular Surface Area = 163.789 Angst**2
Using SCRF singleton
 A restricted hybrid HF-DFT SCF calculation will be
 performed using Pulay DIIS extrapolation
 Polarizable Continuum solvation model will be applied
 Exchange:     0.2000 Hartree-Fock + 0.0800 Slater + 0.7200 B88
 Correlation:  0.1900 VWN1RPA + 0.8100 LYP
 Using SG-1 standard quadrature grid
 SCF converges when DIIS error is below 1.0E-05

 Citation of the SMD model:
 Marenich, A.V.; Cramer, C.J.; Truhlar, D.G.
 J. Phys. Chem. B 2009, 113, 6378-6396.
 iSolventCode=           1
 Solvent: water                                                           

 vradii
            1           2
    1   3.0600000   3.0600000
 ---------------------------------------
  Cycle       Energy         DIIS Error
 ---------------------------------------
    1   -5148.2816954387      6.13E-08
 Time req'd to invert C: 0.10 s (CPU) 0.10 s (wall)
    2   -5148.2821127487      6.15E-05
    3   -5148.2821114396      6.15E-05
    4   -5148.2821116712      6.15E-05
    5   -5148.2821114790      6.15E-05
    6   -5148.2821111635      6.15E-05
    7   -5148.2821104709      6.15E-05
    8   -5148.2821105429      6.15E-05
    9   -5148.2821105952      6.15E-05
   10   -5148.2821119369      6.15E-05
   11   -5148.2821127968      6.15E-05
   12   -5148.2821131525      6.15E-05
   13   -5148.2821129526      6.15E-05
   14   -5148.2821127409      6.15E-05
   15   -5148.2821125942      6.15E-05
   16   -5148.2821127526      6.15E-05
   17   -5148.2821167845      5.26E-05
   18   -5148.2821203192      6.19E-06 Convergence criterion met
 ---------------------------------------
 SCF time:  CPU 8.91 s  wall 8.93 s
(0)  E-EN(g) gas-phase elect-nuc energy                -5148.281695439 a.u.
(3)  G-ENP(liq) elect-nuc-pol free energy of system    -5148.282120319 a.u.
(4)  G-CDS(liq) cavity-dispersion-solvent structure 
     free energy                                               -0.8416 kcal/mol
(6)  G-S(liq) free energy of system                    -5148.283461467 a.u.
(9)  DeltaG-S(liq) free energy of  solvation
     (9) = (6) - (0)                                           -1.1082 kcal/mol
 SCF   energy in the final basis set = -5148.2834614673
 Total energy in the final basis set = -5148.2834614673

 --------------------------------------------------------------

                    Orbital Energies (a.u.)
 --------------------------------------------------------------

 Alpha MOs
 -- Occupied --
*******-482.876 -62.528 -62.528 -56.350 -56.350 -56.344 -56.344
-56.344 -56.344  -8.736  -8.736  -6.572  -6.572  -6.553  -6.553
 -6.552  -6.552  -2.682  -2.681  -2.676  -2.676  -2.676  -2.676
 -2.661  -2.661  -2.661  -2.661  -0.859  -0.746  -0.434  -0.368
 -0.368  -0.294  -0.294
 -- Virtual --
 -0.154   0.005   0.040   0.050   0.050   0.061   0.077   0.077
  0.124   0.339   0.377   0.377   0.378   0.423   0.423   0.437
  0.437   0.514   0.514   0.521   0.564   0.564   0.589   0.598
  0.704   0.704   1.044   1.922   1.925   1.925   2.001   2.001
  2.127   3.869   3.869   3.945   3.945   3.984   3.988   3.988
  4.099   4.099   4.396   6.421   6.518   7.492   7.492   7.538
  7.541   7.541   7.616  47.732  47.824 289.681 289.681 289.734
289.734 289.789 289.7901020.4871020.600
 --------------------------------------------------------------

          Ground-State Mulliken Net Atomic Charges

     Atom                 Charge (a.u.)
  ----------------------------------------
      1 Br                    0.000002
      2 Br                   -0.000002
  ----------------------------------------
  Sum of atomic charges =     0.000000

 -----------------------------------------------------------------
                    Cartesian Multipole Moments
 -----------------------------------------------------------------
    Charge (ESU x 10^10)
                 0.0000
    Dipole Moment (Debye)
         X       0.0000      Y       0.0000      Z      -0.0000
       Tot       0.0000
    Quadrupole Moments (Debye-Ang)
        XX     -37.5175     XY      -0.0000     YY     -37.5175
        XZ       0.0000     YZ       0.0000     ZZ     -32.2763
    Octopole Moments (Debye-Ang^2)
       XXX       0.0000    XXY       0.0000    XYY       0.0000
       YYY       0.0000    XXZ       0.0000    XYZ      -0.0000
       YYZ       0.0000    XZZ      -0.0000    YZZ       0.0000
       ZZZ      -0.0000
    Hexadecapole Moments (Debye-Ang^3)
      XXXX     -46.4362   XXXY      -0.0000   XXYY     -15.4787
      XYYY      -0.0000   YYYY     -46.4362   XXXZ      -0.0000
      XXYZ       0.0000   XYYZ      -0.0000   YYYZ       0.0000
      XXZZ     -65.4952   XYZZ      -0.0000   YYZZ     -65.4952
      XZZZ       0.0000   YZZZ       0.0000   ZZZZ    -291.9372
 -----------------------------------------------------------------
Archival summary:
1\1\pikachu\SP\ProcedureUnspecified\BasisUnspecified\r2\taweetha\SunAug1320:27:202017SunAug1320:27:202017\0\\#,ProcedureUnspecified,BasisUnspecified,\\0,1\Br\Br,1,2.32681\\\@

 Total job time:  10.67s(wall), 10.59s(cpu) 
 Sun Aug 13 20:27:20 2017

        *************************************************************
        *                                                           *
        *  Thank you very much for using Q-Chem.  Have a nice day.  *
        *                                                           *
        *************************************************************
