# Supplementary material for: A DFT investigation of the blue bottle experiment: E∘half-cell analysis of autoxidation catalysed by redox indicators
Source: R Soc Open Sci. 2017 Nov 8;4(11):170708. doi: 10.1098/rsos.170708 (PMC5717635; doi:10.1098/rsos.170708)
Supplement: output.zip [file rsos170708supp2.zip › B3LYP_6-311++Gdp_reducing_agents/C11H14O2.out]

pikachu 127.0.1
Q-Chem Developer Version! Running on 127.0.1.*
                  Welcome to Q-Chem
     A Quantum Leap Into The Future Of Chemistry


 Q-Chem 4.4, Q-Chem, Inc., Pleasanton, CA (2016)

 Y. Shao,  Z. Gan,  E. Epifanovsky,  A. T. B. Gilbert,  M. Wormit,  
 J. Kussmann,  A. W. Lange,  A. Behn,  J. Deng,  X. Feng,  D. Ghosh,  
 M. Goldey,  P. R. Horn,  L. D. Jacobson,  I. Kaliman,  F. Rob,  
 R. Z. Khaliullin,  T. Kus,  A. Landau,  J. Liu,  E. I. Proynov,  Y. M. Rhee,  
 R. M. Richard,  M. A. Rohrdanz,  R. P. Steele,  E. J. Sundstrom,  
 H. L. Woodcock III,  P. M. Zimmerman,  D. Zuev,  B. Albrecht,  E. Alguire,  
 B. Austin,  S. A. Baeppler,  G. J. O. Beran,  Y. A. Bernard,  
 E. J. Berquist,  K. Brandhorst,  K. B. Bravaya,  S. T. Brown,  D. Casanova,  
 C.-M. Chang,  Y. Chen,  S. H. Chien,  K. D. Closser,  M. P. Coons,  
 D. L. Crittenden,  S. Dasgupta,  M. Diedenhofen,  R. A. DiStasio Jr.,  
 H. Do,  A. D. Dutoi,  R. G. Edgar,  P.-T. Fang,  S. Fatehi,  Q. Feng,  
 L. Fusti-Molnar,  A. Ghysels,  A. Golubeva-Zadorozhnaya,  J. Gomes,  
 A. Gunina,  M. W. D. Hanson-Heine,  P. H. P. Harbach,  A. W. Hauser,  
 J. E. Herr,  E. G. Hohenstein,  Z. C. Holden,  K. Hui,  T.-C. Jagau,  H. Ji,  
 B. Kaduk,  K. Khistyaev,  Jaehoon Kim,  Jihan Kim,  R. A. King,  
 P. Klunzinger,  K. Koh,  D. Kosenkov,  T. Kowalczyk,  C. M. Krauter,  
 A. Kunitsa,  K. U. Lao,  A. Laurent,  K. V. Lawler,  J. Lee,  D. Lefrancois,  
 S. Lehtola,  S. V. Levchenko,  C. Y. Lin,  Y.-S. Lin,  F. Liu,  E. Livshits,  
 R. C. Lochan,  A. Luenser,  P. Manohar,  S. F. Manzer,  S.-P. Mao,  Y. Mao,  
 N. Mardirossian,  A. V. Marenich,  L. A. Martinez-Martinez,  S. A. Maurer,  
 N. J. Mayhall,  J.-M. Mewes,  A. F. Morrison,  K. Nanda,  T. S. Nguyen-Beck,  
 C. M. Oana,  R. Olivares-Amaya,  D. P. O'Neill,  J. A. Parkhill,  
 T. M. Perrine,  R. Peverati,  P. A. Pieniazek,  F. Plasser,  A. Prociuk,  
 D. R. Rehn,  E. Rosta,  N. J. Russ,  N. Sergueev,  S. M. Sharada,  
 S. Sharma,  D. W. Small,  A. Sodt,  T. Stauch,  T. Stein,  D. Stuck,  
 Y.-C. Su,  A. J. W. Thom,  T. Tsuchimochi,  L. Vogt,  O. Vydrov,  T. Wang,  
 M. A. Watson,  J. Wenzel,  A. White,  C. F. Williams,  V. Vanovschi,  
 K. Yao,  S. Yeganeh,  S. R. Yost,  Z.-Q. You,  I. Y. Zhang,  X. Zhang,  
 Y. Zhao,  B. R. Brooks,  G. K. L. Chan,  D. M. Chipman,  C. J. Cramer,  
 W. A. Goddard III,  M. S. Gordon,  W. J. Hehre,  A. Klamt,  
 H. F. Schaefer III,  M. W. Schmidt,  C. D. Sherrill,  D. G. Truhlar,  
 A. Warshel,  X. Xu,  A. Aspuru-Guzik,  R. Baer,  A. T. Bell,  N. A. Besley,  
 J.-D. Chai,  A. Dreuw,  B. D. Dunietz,  T. R. Furlani,  S. R. Gwaltney,  
 C.-P. Hsu,  Y. Jung,  J. Kong,  D. S. Lambrecht,  W. Liang,  C. Ochsenfeld,  
 V. A. Rassolov,  L. V. Slipchenko,  J. E. Subotnik,  T. Van Voorhis,  
 J. M. Herbert,  A. I. Krylov,  P. M. W. Gill,  M. Head-Gordon

 Contributors to earlier versions of Q-Chem not listed above: 
 R. D. Adamson,  J. Baker,  E. F. C. Byrd,  A. K. Chakraborty,  C.-L. Cheng,  
 H. Dachsel,  R. J. Doerksen,  G. Hawkins,  A. Heyden,  S. Hirata,  
 G. Kedziora,  F. J. Keil,  C. Kelley,  P. P. Korambath,  W. Kurlancheek,  
 A. M. Lee,  M. S. Lee,  D. Liotard,  I. Lotan,  P. E. Maslen,  N. Nair,  
 D. Neuhauser,  R. Olson,  B. Peters,  J. Ritchie,  N. E. Schultz,  
 N. Shenvi,  A. C. Simmonett,  K. S. Thanthiriwatte,  Q. Wu,  W. Zhang

 Please cite Q-Chem as follows:
 Y. Shao et al., Mol. Phys. 113, 184-215 (2015)
 DOI: 10.1080/00268976.2014.952696

 Q-Chem 4.4.2 for Intel X86 EM64T Linux

 Parts of Q-Chem use Armadillo 5.200.1 (Boston Tea Smuggler).
 http://arma.sourceforge.net/

 Q-Chem begins on Wed Aug 16 10:38:34 2017  


Host: 0

     Scratch files written to /scratch/taweetham/qchem27403//

Checking the input file for inconsistencies... 	...done.

--------------------------------------------------------------
User input:
--------------------------------------------------------------
$molecule
0 1
  C   -4.1675134    1.3711914   -0.3117720
  C   -4.3952571    0.0032019   -0.2775336
  C   -2.8076580    1.9016733    0.0143926
  C   -1.8030484    0.9963990    0.5860961
  C   -2.2513950   -0.3662361    1.0072730
  C   -3.1814208   -0.9579812   -0.0769749
  C   -5.2042079    2.4033854   -0.7148930
  C   -5.7569028   -0.6160447   -0.4681196
  C   -3.5946422   -2.3739828    0.3977935
  C   -2.4256411   -1.1105925   -1.4178466
  C   -6.9065717   -0.0800061   -0.0360220
  O   -0.6316160    1.3307579    0.6796691
  O   -2.5268440    3.0732079   -0.1937670
  H   -2.8434179   -0.2586455    1.9434656
  H   -1.3730649   -1.0129884    1.2280419
  H   -6.1420526    2.0030131   -1.1310845
  H   -4.7896518    3.0123020   -1.5457817
  H   -5.4203200    3.0769783    0.1406663
  H   -5.8236345   -1.6005476   -0.9127620
  H   -4.1735567   -2.3152343    1.3447426
  H   -2.6941437   -2.9992554    0.5830145
  H   -4.1957671   -2.9154444   -0.3599386
  H   -2.0801714   -0.1332914   -1.8149978
  H   -3.0919449   -1.5638602   -2.1832398
  H   -1.5367587   -1.7664740   -1.2949078
  H   -6.9413346    0.8591927    0.5019268
  H   -7.8374220   -0.6179164   -0.1847304
$end

$rem
   job_type optimization
   BASIS  =  6-311++G**
   METHOD  =  B3LYP
$end

--------------------------------------------------------------
 ----------------------------------------------------------------
             Standard Nuclear Orientation (Angstroms)
    I     Atom           X                Y                Z
 ----------------------------------------------------------------
    1      C      -0.2076767833    -1.1819743956     0.0913837899
    2      C      -0.9566667082    -0.0144086597     0.0759216420
    3      C       1.2803698272    -1.1063545982    -0.0390003829
    4      C       1.9035953788     0.1700016732    -0.4106339105
    5      C       1.0059127863     1.2847688056    -0.8426515888
    6      C      -0.2132588221     1.3581680569     0.1054712407
    7      C      -0.7877804511    -2.5705087237     0.2866237318
    8      C      -2.4644909026     0.0038818832     0.0757162705
    9      C      -1.0935358802     2.5407483001    -0.3718481070
   10      C       0.2405618823     1.6605277444     1.5529018841
   11      C      -3.2387266222    -0.8922244739    -0.5514493723
   12      O       3.1125249513     0.3290435121    -0.3331701761
   13      O       1.9768203947    -2.0904124417     0.1641424450
   14      H       0.6310664927     1.0476621217    -1.8633347484
   15      H       1.5729863155     2.2407354450    -0.8978476596
   16      H      -1.8522535659    -2.6098265705     0.5666543003
   17      H      -0.2742754822    -3.0483683311     1.1474228141
   18      H      -0.6055248658    -3.1875511895    -0.6180613226
   19      H      -2.9752504096     0.8358982153     0.5429201798
   20      H      -1.4746256528     2.3545332952    -1.3991749974
   21      H      -0.5022962244     3.4821832430    -0.3893440878
   22      H      -1.9523498442     2.7282073395     0.3034203054
   23      H       0.8939525880     0.8609741508     1.9603211594
   24      H      -0.6431561230     1.7410860109     2.2220744816
   25      H       0.8010712203     2.6193578841     1.5962661175
   26      H      -2.8262847283    -1.7131025590    -1.1248101749
   27      H      -4.3176447190    -0.7765912928    -0.5288957024
 ----------------------------------------------------------------
 Molecular Point Group                 C1    NOp =  1
 Largest Abelian Subgroup              C1    NOp =  1
 Nuclear Repulsion Energy =   806.5716383520 hartrees
 There are       48 alpha and       48 beta electrons
 Requested basis set is 6-311++G(d,p)
 There are 148 shells and 384 basis functions

 Total QAlloc Memory Limit   2000 MB
 Mega-Array Size        61 MB
 MEM_STATIC part        62 MB
 A cutoff of  1.0D-11 yielded   9529 shell pairs
 There are     65288 function pairs (     69708 Cartesian)

 -------------------------------------------------------
 OpenMP Integral Computing Module                       
 Release: version 1.0, May 2013, Q-Chem Inc. Pittsburgh 
 -------------------------------------------------------
 Integral Job Info:
 Integral job number is                      11
 Integral operator is                         1
 short-range coefficients                     0
 long-range coefficients              100000000
 Omega coefficients                           0
 if combine SR and LR in K                    0
 Integral screening is                        0
 Integral computing path is                   2
 max size of driver memory is            800000
 size of driver memory is                593474
 size of scratch memory is              2260544
 max col of scratch BK array               1296
 max len of scratch array in speh3          155
 max len of scratch index in speh4           18
 max int batch size is                      520
 min int batch size is                       52
 fixed nKL is                                52
 max L of basis functions is                  2
 order of int derivative is                   0
 number of shells is                        148
 number of basis is                         397
 number of cartesian basis is               397
 number of contracted shell pairs          9529
 number of primitive shell pairs          21335
 maxK2 (contraction) of shell pair           36
 max number of K2 of shell pair               1
 max number of CS2 of shell pair           1728
 max number of PS2 of shell pair           2976
 mem total for path MDJ                  112254
 -------------------------------------------------------
 Smallest overlap matrix eigenvalue = 7.43E-07

 Q-Chem warning in module /home/taweetham/qchem/stvman/mkSTV.C, line 278:

 Overlap eigenvalue is smaller than square root of threshold

 Linear dependence detected in AO basis
 Number of orthogonalized atomic orbitals = 383
 Maximum deviation from orthogonality = 2.984E-10

 Scale SEOQF with 1.000000e-01/1.000000e-01/1.000000e-01

 Standard Electronic Orientation quadrupole field applied
 Nucleus-field energy     =     0.0000000238 hartrees
 Guess from superposition of atomic densities
 Warning:  Energy on first SCF cycle will be non-variational
 A restricted hybrid HF-DFT SCF calculation will be
 performed using Pulay DIIS extrapolation
 Exchange:     0.2000 Hartree-Fock + 0.0800 Slater + 0.7200 B88
 Correlation:  0.1900 VWN1RPA + 0.8100 LYP
 Using SG-1 standard quadrature grid
 SCF converges when DIIS error is below 1.0E-08
 ---------------------------------------
  Cycle       Energy         DIIS Error
 ---------------------------------------
    1    -580.5875866170      3.11E-02
    2    -577.8583994260      4.19E-03
    3    -577.3926206345      7.22E-03
    4    -578.0962059682      1.88E-03
    5    -578.1517409768      3.79E-04
    6    -578.1533417307      2.19E-04
    7    -578.1541568693      7.46E-05
    8    -578.1542437253      1.91E-05
    9    -578.1542491482      6.59E-06
   10    -578.1542493663      2.30E-06
   11    -578.1542494635      6.30E-07
   12    -578.1542496011      1.68E-07
   13    -578.1542495767      4.06E-08
   14    -578.1542495805      2.19E-08
   15    -578.1542495816      5.72E-09 Convergence criterion met
 ---------------------------------------
 SCF time:  CPU 927.14 s  wall 927.94 s
 SCF   energy in the final basis set = -578.1542495816
 Total energy in the final basis set = -578.1542495816

 --------------------------------------------------------------

                    Orbital Energies (a.u.)
 --------------------------------------------------------------

 Alpha MOs
 -- Occupied --
-19.130 -19.126 -10.270 -10.268 -10.230 -10.226 -10.212 -10.209
-10.198 -10.198 -10.188 -10.188 -10.181  -1.071  -1.039  -0.880
 -0.817  -0.790  -0.752  -0.711  -0.705  -0.679  -0.618  -0.592
 -0.568  -0.516  -0.503  -0.493  -0.475  -0.466  -0.454  -0.443
 -0.437  -0.426  -0.423  -0.413  -0.410  -0.404  -0.400  -0.378
 -0.375  -0.358  -0.353  -0.349  -0.321  -0.288  -0.259  -0.255
 -- Virtual --
 -0.113  -0.056  -0.021  -0.005  -0.001   0.003   0.006   0.017
  0.021   0.028   0.030   0.036   0.045   0.053   0.055   0.057
  0.061   0.068   0.074   0.081   0.084   0.091   0.094   0.095
  0.097   0.107   0.108   0.111   0.116   0.119   0.122   0.123
  0.128   0.129   0.135   0.140   0.142   0.144   0.146   0.153
  0.154   0.160   0.162   0.164   0.166   0.167   0.171   0.175
  0.178   0.183   0.185   0.194   0.198   0.200   0.205   0.209
  0.216   0.217   0.223   0.230   0.233   0.236   0.242   0.245
  0.247   0.259   0.261   0.265   0.274   0.275   0.280   0.288
  0.294   0.302   0.308   0.312   0.319   0.324   0.331   0.340
  0.343   0.348   0.357   0.365   0.371   0.381   0.382   0.387
  0.396   0.407   0.415   0.425   0.435   0.454   0.464   0.481
  0.486   0.499   0.508   0.513   0.522   0.537   0.545   0.553
  0.557   0.568   0.574   0.582   0.590   0.605   0.615   0.620
  0.624   0.637   0.640   0.650   0.656   0.663   0.666   0.672
  0.686   0.689   0.693   0.703   0.705   0.718   0.725   0.732
  0.739   0.745   0.750   0.752   0.763   0.772   0.780   0.800
  0.810   0.832   0.840   0.849   0.868   0.871   0.898   0.914
  0.936   0.949   0.965   0.971   0.985   1.004   1.040   1.053
  1.083   1.092   1.110   1.125   1.137   1.146   1.164   1.184
  1.212   1.231   1.237   1.242   1.253   1.264   1.302   1.310
  1.335   1.351   1.374   1.386   1.417   1.430   1.449   1.452
  1.463   1.476   1.485   1.505   1.510   1.516   1.539   1.541
  1.551   1.561   1.569   1.581   1.595   1.601   1.610   1.624
  1.635   1.641   1.654   1.669   1.683   1.691   1.699   1.708
  1.720   1.733   1.745   1.758   1.779   1.786   1.798   1.805
  1.817   1.829   1.841   1.866   1.892   1.912   1.926   1.939
  1.949   1.967   1.982   2.007   2.038   2.047   2.072   2.073
  2.080   2.103   2.124   2.153   2.156   2.176   2.191   2.197
  2.204   2.239   2.244   2.277   2.319   2.321   2.345   2.385
  2.430   2.442   2.450   2.459   2.475   2.481   2.497   2.507
  2.520   2.526   2.538   2.545   2.569   2.596   2.615   2.629
  2.654   2.661   2.666   2.697   2.712   2.732   2.742   2.758
  2.770   2.789   2.807   2.838   2.848   2.860   2.880   2.891
  2.902   2.916   2.940   2.954   2.970   2.972   3.014   3.027
  3.051   3.067   3.100   3.104   3.130   3.187   3.223   3.256
  3.268   3.296   3.329   3.362   3.384   3.446   3.515   3.539
  3.628   3.674   3.717   3.730   3.734   3.747   3.768   3.773
  3.785   3.808   3.823   3.866   4.047   4.146   4.186   4.198
  4.256   4.306   4.385   4.498   5.060   5.116   5.159   5.303
  5.670   5.832  23.640  23.735  23.784  23.842  23.895  23.913
 23.920  23.929  23.936  24.046  24.212  49.972  50.054
 --------------------------------------------------------------

          Ground-State Mulliken Net Atomic Charges

     Atom                 Charge (a.u.)
  ----------------------------------------
      1 C                     0.080208
      2 C                     0.443652
      3 C                    -0.596253
      4 C                     0.155882
      5 C                    -0.554783
      6 C                     0.789038
      7 C                    -0.669550
      8 C                     0.231189
      9 C                    -0.589468
     10 C                    -0.675307
     11 C                    -0.638920
     12 O                    -0.193143
     13 O                    -0.197860
     14 H                     0.188107
     15 H                     0.220008
     16 H                     0.136567
     17 H                     0.191756
     18 H                     0.189750
     19 H                     0.196457
     20 H                     0.158892
     21 H                     0.153862
     22 H                     0.127568
     23 H                     0.188662
     24 H                     0.171257
     25 H                     0.161705
     26 H                     0.176622
     27 H                     0.154099
  ----------------------------------------
  Sum of atomic charges =    -0.000000

 -----------------------------------------------------------------
                    Cartesian Multipole Moments
 -----------------------------------------------------------------
    Charge (ESU x 10^10)
                -0.0000
    Dipole Moment (Debye)
         X      -6.0293      Y       2.4018      Z      -0.3698
       Tot       6.5006
    Quadrupole Moments (Debye-Ang)
        XX     -92.1653     XY       6.1293     YY     -79.0845
        XZ      -0.0121     YZ       1.9031     ZZ     -77.2627
    Octopole Moments (Debye-Ang^2)
       XXX     -65.8779    XXY       6.1798    XYY     -10.4779
       YYY       9.6989    XXZ       1.5701    XYZ      -2.4221
       YYZ      -2.4527    XZZ      10.1219    YZZ      -2.8076
       ZZZ      -2.2592
    Hexadecapole Moments (Debye-Ang^3)
      XXXX   -1678.5968   XXXY      13.0549   XXYY    -502.0569
      XYYY      41.4181   YYYY   -1280.7746   XXXZ      13.8107
      XXYZ      18.7104   XYYZ      -2.8423   YYYZ       5.5121
      XXZZ    -317.4039   XYZZ      -4.4941   YYZZ    -258.2242
      XZZZ      -5.8696   YZZZ      -2.6283   ZZZZ    -308.6643
 -----------------------------------------------------------------
 Calculating analytic gradient of the SCF energy
 Gradient of SCF Energy
            1           2           3           4           5           6
    1   0.0185073   0.0002816   0.0210428  -0.0392075   0.0049736   0.0120829
    2  -0.0175402   0.0057170   0.0427089  -0.0394045  -0.0014882  -0.0068832
    3   0.0010810   0.0010861  -0.0162667   0.0093319   0.0093642   0.0010697
            7           8           9          10          11          12
    1  -0.0066752  -0.0188610   0.0052403  -0.0024280  -0.0001454   0.0121567
    2   0.0075222   0.0062315  -0.0039874   0.0000139  -0.0047748   0.0067260
    3  -0.0091014   0.0035926   0.0042164  -0.0107897   0.0003918   0.0000322
           13          14          15          16          17          18
    1   0.0017419  -0.0033238   0.0062491  -0.0081699  -0.0023642   0.0027961
    2  -0.0029636  -0.0032733   0.0121193  -0.0062167  -0.0015612  -0.0025607
    3   0.0030540  -0.0076674  -0.0029894   0.0077965   0.0122972  -0.0104392
           19          20          21          22          23          24
    1  -0.0035555  -0.0020964   0.0041655  -0.0071277   0.0061950  -0.0094027
    2  -0.0022215  -0.0033741   0.0109608   0.0023653  -0.0085661   0.0002085
    3  -0.0038744  -0.0106233   0.0004907   0.0070647   0.0032806   0.0058699
           25          26          27
    1   0.0059828   0.0024805  -0.0005388
    2   0.0091437  -0.0005323   0.0016307
    3   0.0005499  -0.0000047   0.0011867
 Max gradient component =       4.271E-02
 RMS gradient           =       1.067E-02
 Gradient time:  CPU 281.94 s  wall 281.98 s
 Geometry Optimization Parameters
   NAtoms,    NIC,     NZ,  NCons,   NDum,   NFix, NCnnct, MaxDiis
       27     194       0       0       0       0       0       0


** GEOMETRY OPTIMIZATION IN DELOCALIZED INTERNAL COORDINATES **
   Searching for a Minimum

   Optimization Cycle:   1

                       Coordinates (Angstroms)
     ATOM                X               Y               Z
      1  C        -0.2076767833   -1.1819743956    0.0913837899
      2  C        -0.9566667082   -0.0144086597    0.0759216420
      3  C         1.2803698272   -1.1063545982   -0.0390003829
      4  C         1.9035953788    0.1700016732   -0.4106339105
      5  C         1.0059127863    1.2847688056   -0.8426515888
      6  C        -0.2132588221    1.3581680569    0.1054712407
      7  C        -0.7877804511   -2.5705087237    0.2866237318
      8  C        -2.4644909026    0.0038818832    0.0757162705
      9  C        -1.0935358802    2.5407483001   -0.3718481070
     10  C         0.2405618823    1.6605277444    1.5529018841
     11  C        -3.2387266222   -0.8922244739   -0.5514493723
     12  O         3.1125249513    0.3290435121   -0.3331701761
     13  O         1.9768203947   -2.0904124417    0.1641424450
     14  H         0.6310664927    1.0476621217   -1.8633347484
     15  H         1.5729863155    2.2407354450   -0.8978476596
     16  H        -1.8522535659   -2.6098265705    0.5666543003
     17  H        -0.2742754822   -3.0483683311    1.1474228141
     18  H        -0.6055248658   -3.1875511895   -0.6180613226
     19  H        -2.9752504096    0.8358982153    0.5429201798
     20  H        -1.4746256528    2.3545332952   -1.3991749974
     21  H        -0.5022962244    3.4821832430   -0.3893440878
     22  H        -1.9523498442    2.7282073395    0.3034203054
     23  H         0.8939525880    0.8609741508    1.9603211594
     24  H        -0.6431561230    1.7410860109    2.2220744816
     25  H         0.8010712203    2.6193578841    1.5962661175
     26  H        -2.8262847283   -1.7131025590   -1.1248101749
     27  H        -4.3176447190   -0.7765912928   -0.5288957024
   Point Group: c1    Number of degrees of freedom:    75


   Energy is   -578.154249582


 Attempting to Generate Delocalized Internal Coordinates

 75 Hessian modes will be used to form the next step
  Hessian Eigenvalues:
     0.002619    0.002995    0.006611    0.006870    0.008129    0.009991
     0.010710    0.011772    0.011954    0.012512    0.016479    0.019130
     0.030335    0.030409    0.041027    0.047573    0.051016    0.052993
     0.053971    0.055475    0.055744    0.056567    0.066229    0.074001
     0.075306    0.089183    0.094547    0.128827    0.159693    0.160000
     0.160000    0.160000    0.160000    0.160000    0.160000    0.160000
     0.160000    0.160000    0.160000    0.160000    0.161505    0.209125
     0.220100    0.249674    0.249804    0.249874    0.249924    0.249998
     0.263849    0.268836    0.276863    0.279294    0.306131    0.315589
     0.315803    0.322960    0.322975    0.324068    0.324392    0.324429
     0.324477    0.324509    0.325566    0.325851    0.325955    0.327633
     0.335286    0.351766    0.353578    0.356451    0.357161    0.463337
     0.571896    0.942531    0.945883

 Minimum Search - Taking Simple RFO Step
 Searching for Lamda that Minimizes Along All modes
 Value Taken    Lamda =  -0.01779684
 Calculated Step too Large.  Step scaled by  0.794464
 Step Taken.  Stepsize is  0.300000

                             Maximum     Tolerance    Cnvgd?
         Gradient           0.023827      0.000300      NO
         Displacement       0.149532      0.001200      NO
         Energy change     *********      0.000001      NO


 New Cartesian Coordinates Obtained by Inverse Iteration

 Displacement from previous Coordinates is:  0.733679
 ----------------------------------------------------------------
             Standard Nuclear Orientation (Angstroms)
    I     Atom           X                Y                Z
 ----------------------------------------------------------------
    1      C      -0.2037235300    -1.1899859166     0.0909966822
    2      C      -0.9425928720    -0.0307684752     0.0813851783
    3      C       1.2768958994    -1.1406446469    -0.0362825090
    4      C       1.9266881582     0.1684731782    -0.4068319625
    5      C       1.0012193691     1.2709654411    -0.8300240532
    6      C      -0.2298985914     1.3431039409     0.1075422014
    7      C      -0.7383809822    -2.5816346396     0.3100138482
    8      C      -2.4238004515     0.0104018320     0.1011104661
    9      C      -1.1290531553     2.4932355304    -0.3943930107
   10      C       0.2063093415     1.6677900487     1.5567285403
   11      C      -3.2480829937    -0.7929542414    -0.5842126707
   12      O       3.1324243568     0.3106938722    -0.3357680628
   13      O       1.9602923462    -2.1381728229     0.1322975177
   14      H       0.6396231514     1.0420636900    -1.8455096679
   15      H       1.5505964643     2.2183645153    -0.8710629323
   16      H      -1.7854291300    -2.6062104051     0.6095614852
   17      H      -0.1699344105    -3.0541775728     1.1236027053
   18      H      -0.5933118298    -3.2026465507    -0.5831359856
   19      H      -2.8807162096     0.8262672619     0.6498513147
   20      H      -1.5045697891     2.2958255084    -1.4068908415
   21      H      -0.5511276239     3.4259890598    -0.4242117143
   22      H      -1.9854912325     2.6750706445     0.2649935303
   23      H       0.8668448087     0.9002715888     1.9775419445
   24      H      -0.6693704383     1.7418430357     2.2147758092
   25      H       0.7385857559     2.6276622014     1.5893404878
   26      H      -2.8905483015    -1.5739816490    -1.2411665777
   27      H      -4.3203840577    -0.6403899837    -0.5292335917
 ----------------------------------------------------------------
 Molecular Point Group                 C1    NOp =  1
 Largest Abelian Subgroup              C1    NOp =  1
 Nuclear Repulsion Energy =   807.8176822946 hartrees
 There are       48 alpha and       48 beta electrons
 Applying Cartesian multipole field
    Component          Value
    ---------          -----
     (2,0,0)        1.00000E-11
     (0,2,0)        2.00000E-11
     (0,0,2)       -3.00000E-11
 Nucleus-field energy     =     0.0000000235 hartrees
 Requested basis set is 6-311++G(d,p)
 There are 148 shells and 384 basis functions
 A cutoff of  1.0D-11 yielded   9534 shell pairs
 There are     65344 function pairs (     69771 Cartesian)
 Smallest overlap matrix eigenvalue = 6.67E-07

 Q-Chem warning in module /home/taweetham/qchem/stvman/mkSTV.C, line 278:

 Overlap eigenvalue is smaller than square root of threshold

 Linear dependence detected in AO basis
 Number of orthogonalized atomic orbitals = 383
 Maximum deviation from orthogonality = 1.364E-10
 Guess MOs from SCF MO coefficient file
 Reading MOs from coefficient file
 Reading MOs from coefficient file
 A restricted hybrid HF-DFT SCF calculation will be
 performed using Pulay DIIS extrapolation
 Exchange:     0.2000 Hartree-Fock + 0.0800 Slater + 0.7200 B88
 Correlation:  0.1900 VWN1RPA + 0.8100 LYP
 Using SG-1 standard quadrature grid
 SCF converges when DIIS error is below 1.0E-08
 Geometry optimization detected.  Setting ReadMinima to 0
 Setting SaveMinima to 0
 Inaccurate integrated density:
   Number of electrons =    96
   Numerical integral  =    96.139751321568
   Relative error      =     0.1455742933 %
 ---------------------------------------
  Cycle       Energy         DIIS Error
 ---------------------------------------
    1    -578.2359036337      1.30E-03
    2    -578.1619419854      2.50E-04
    3    -578.1597111810      4.47E-04
    4    -578.1632073949      8.96E-05
    5    -578.1633208801      3.05E-05
    6    -578.1633313311      1.42E-05
    7    -578.1633340811      4.69E-06
    8    -578.1633348516      1.82E-06
    9    -578.1633347284      7.57E-07
   10    -578.1633348597      1.98E-07
   11    -578.1633347999      6.31E-08
   12    -578.1633347894      3.12E-08
   13    -578.1633347938      4.45E-09 Convergence criterion met
 ---------------------------------------
 SCF time:  CPU 822.63 s  wall 824.21 s
 SCF   energy in the final basis set = -578.1633347938
 Total energy in the final basis set = -578.1633347938

 --------------------------------------------------------------

                    Orbital Energies (a.u.)
 --------------------------------------------------------------

 Alpha MOs
 -- Occupied --
-19.132 -19.126 -10.271 -10.266 -10.225 -10.225 -10.208 -10.207
-10.198 -10.196 -10.185 -10.184 -10.174  -1.071  -1.042  -0.883
 -0.818  -0.792  -0.752  -0.714  -0.708  -0.677  -0.618  -0.593
 -0.568  -0.516  -0.504  -0.495  -0.476  -0.467  -0.456  -0.443
 -0.438  -0.428  -0.423  -0.416  -0.408  -0.404  -0.402  -0.381
 -0.377  -0.362  -0.356  -0.351  -0.319  -0.292  -0.260  -0.251
 -- Virtual --
 -0.110  -0.052  -0.021  -0.004  -0.001   0.003   0.006   0.018
  0.022   0.028   0.030   0.037   0.047   0.053   0.055   0.057
  0.061   0.068   0.075   0.080   0.084   0.091   0.094   0.097
  0.097   0.106   0.110   0.112   0.116   0.121   0.122   0.124
  0.129   0.129   0.135   0.141   0.143   0.144   0.148   0.153
  0.155   0.161   0.164   0.165   0.167   0.169   0.172   0.175
  0.179   0.183   0.186   0.194   0.198   0.202   0.207   0.210
  0.216   0.220   0.223   0.230   0.233   0.236   0.244   0.245
  0.249   0.260   0.264   0.267   0.275   0.276   0.282   0.289
  0.298   0.302   0.311   0.312   0.321   0.327   0.332   0.341
  0.346   0.348   0.363   0.367   0.370   0.381   0.382   0.384
  0.395   0.408   0.417   0.426   0.437   0.456   0.461   0.479
  0.481   0.498   0.508   0.519   0.521   0.538   0.546   0.554
  0.558   0.567   0.574   0.583   0.594   0.607   0.618   0.619
  0.630   0.640   0.644   0.653   0.656   0.665   0.666   0.676
  0.687   0.691   0.697   0.706   0.712   0.721   0.726   0.738
  0.740   0.751   0.753   0.756   0.764   0.778   0.787   0.802
  0.812   0.826   0.841   0.852   0.868   0.873   0.899   0.915
  0.943   0.947   0.964   0.973   0.993   0.999   1.039   1.052
  1.083   1.100   1.118   1.126   1.141   1.149   1.164   1.183
  1.214   1.234   1.239   1.246   1.256   1.272   1.300   1.312
  1.344   1.350   1.381   1.394   1.421   1.436   1.454   1.463
  1.475   1.478   1.494   1.509   1.511   1.518   1.539   1.544
  1.553   1.561   1.569   1.579   1.598   1.611   1.616   1.627
  1.640   1.649   1.655   1.672   1.689   1.694   1.706   1.715
  1.724   1.730   1.751   1.755   1.779   1.789   1.801   1.805
  1.823   1.834   1.843   1.873   1.889   1.914   1.928   1.947
  1.959   1.973   1.986   2.011   2.037   2.052   2.075   2.079
  2.090   2.108   2.137   2.155   2.160   2.186   2.196   2.205
  2.207   2.249   2.250   2.287   2.333   2.336   2.369   2.400
  2.449   2.463   2.470   2.480   2.486   2.499   2.510   2.524
  2.539   2.546   2.554   2.562   2.589   2.594   2.613   2.633
  2.648   2.658   2.674   2.700   2.707   2.745   2.747   2.767
  2.784   2.793   2.806   2.841   2.858   2.867   2.885   2.887
  2.908   2.909   2.940   2.957   2.969   2.972   3.018   3.027
  3.062   3.069   3.107   3.112   3.132   3.171   3.239   3.255
  3.276   3.295   3.335   3.378   3.386   3.452   3.532   3.554
  3.628   3.675   3.722   3.757   3.765   3.778   3.792   3.798
  3.804   3.834   3.849   3.878   4.056   4.139   4.180   4.203
  4.260   4.317   4.394   4.501   5.061   5.112   5.162   5.295
  5.672   5.823  23.647  23.752  23.802  23.863  23.868  23.923
 23.953  23.959  23.970  24.091  24.222  49.974  50.053
 --------------------------------------------------------------

          Ground-State Mulliken Net Atomic Charges

     Atom                 Charge (a.u.)
  ----------------------------------------
      1 C                     0.118274
      2 C                     0.395696
      3 C                    -0.649681
      4 C                     0.177660
      5 C                    -0.577980
      6 C                     0.800790
      7 C                    -0.615295
      8 C                     0.276857
      9 C                    -0.605359
     10 C                    -0.657833
     11 C                    -0.657948
     12 O                    -0.199660
     13 O                    -0.203163
     14 H                     0.189917
     15 H                     0.216991
     16 H                     0.133552
     17 H                     0.188242
     18 H                     0.188288
     19 H                     0.198913
     20 H                     0.163390
     21 H                     0.154203
     22 H                     0.124596
     23 H                     0.185418
     24 H                     0.171115
     25 H                     0.160682
     26 H                     0.170602
     27 H                     0.151735
  ----------------------------------------
  Sum of atomic charges =    -0.000000

 -----------------------------------------------------------------
                    Cartesian Multipole Moments
 -----------------------------------------------------------------
    Charge (ESU x 10^10)
                -0.0000
    Dipole Moment (Debye)
         X      -5.9629      Y       2.5658      Z      -0.3056
       Tot       6.4987
    Quadrupole Moments (Debye-Ang)
        XX     -92.2431     XY       5.8035     YY     -79.5217
        XZ       0.3484     YZ       1.8749     ZZ     -76.7887
    Octopole Moments (Debye-Ang^2)
       XXX     -65.8233    XXY       7.8921    XYY     -10.0465
       YYY      12.1216    XXZ       1.6508    XYZ      -3.1054
       YYZ      -1.9731    XZZ       9.1505    YZZ      -2.1754
       ZZZ      -2.1353
    Hexadecapole Moments (Debye-Ang^3)
      XXXX   -1680.5631   XXXY      25.9502   XXYY    -503.7955
      XYYY      53.6240   YYYY   -1270.0435   XXXZ      16.4412
      XXYZ      19.0401   XYYZ      -1.2231   YYYZ       5.0302
      XXZZ    -314.2895   XYZZ       0.8492   YYZZ    -256.2702
      XZZZ      -4.6140   YZZZ      -0.9400   ZZZZ    -308.9820
 -----------------------------------------------------------------
 Calculating analytic gradient of the SCF energy
 Gradient of SCF Energy
            1           2           3           4           5           6
    1   0.0068545  -0.0014144   0.0074424  -0.0222405   0.0027625   0.0049572
    2  -0.0080884   0.0031695   0.0205019  -0.0172050   0.0008938  -0.0025153
    3  -0.0008075   0.0007858  -0.0065934   0.0026826   0.0022840   0.0016749
            7           8           9          10          11          12
    1  -0.0004558  -0.0056728   0.0004089  -0.0005980  -0.0006879   0.0101698
    2   0.0026063   0.0050941  -0.0018869  -0.0001574  -0.0037042   0.0032229
    3  -0.0049745   0.0017770   0.0019456  -0.0033098  -0.0013263   0.0006362
           13          14          15          16          17          18
    1   0.0008213  -0.0014861   0.0011271   0.0002314  -0.0012066   0.0012840
    2  -0.0051379  -0.0012041   0.0024840  -0.0026606  -0.0006368  -0.0001611
    3   0.0020465  -0.0021787  -0.0015084   0.0036636   0.0052432  -0.0026264
           19          20          21          22          23          24
    1  -0.0009576  -0.0002332   0.0005673  -0.0022623   0.0014377  -0.0022892
    2   0.0003700  -0.0008240   0.0028525   0.0004141  -0.0019207  -0.0001104
    3  -0.0030272  -0.0030401   0.0004821   0.0021263   0.0014756   0.0015568
           25          26          27
    1   0.0016436  -0.0001874  -0.0000159
    2   0.0020717   0.0015980   0.0009342
    3   0.0002748  -0.0000215   0.0007587
 Max gradient component =       2.224E-02
 RMS gradient           =       4.850E-03
 Gradient time:  CPU 282.41 s  wall 282.45 s
 Geometry Optimization Parameters
   NAtoms,    NIC,     NZ,  NCons,   NDum,   NFix, NCnnct, MaxDiis
       27     194       0       0       0       0       0       0

 Cartesian Hessian Update
 Hessian Updated using BFGS Update


** GEOMETRY OPTIMIZATION IN DELOCALIZED INTERNAL COORDINATES **
   Searching for a Minimum

   Optimization Cycle:   2

                       Coordinates (Angstroms)
     ATOM                X               Y               Z
      1  C        -0.2037235300   -1.1899859166    0.0909966822
      2  C        -0.9425928720   -0.0307684752    0.0813851783
      3  C         1.2768958994   -1.1406446469   -0.0362825090
      4  C         1.9266881582    0.1684731782   -0.4068319625
      5  C         1.0012193691    1.2709654411   -0.8300240532
      6  C        -0.2298985914    1.3431039409    0.1075422014
      7  C        -0.7383809822   -2.5816346396    0.3100138482
      8  C        -2.4238004515    0.0104018320    0.1011104661
      9  C        -1.1290531553    2.4932355304   -0.3943930107
     10  C         0.2063093415    1.6677900487    1.5567285403
     11  C        -3.2480829937   -0.7929542414   -0.5842126707
     12  O         3.1324243568    0.3106938722   -0.3357680628
     13  O         1.9602923462   -2.1381728229    0.1322975177
     14  H         0.6396231514    1.0420636900   -1.8455096679
     15  H         1.5505964643    2.2183645153   -0.8710629323
     16  H        -1.7854291300   -2.6062104051    0.6095614852
     17  H        -0.1699344105   -3.0541775728    1.1236027053
     18  H        -0.5933118298   -3.2026465507   -0.5831359856
     19  H        -2.8807162096    0.8262672619    0.6498513147
     20  H        -1.5045697891    2.2958255084   -1.4068908415
     21  H        -0.5511276239    3.4259890598   -0.4242117143
     22  H        -1.9854912325    2.6750706445    0.2649935303
     23  H         0.8668448087    0.9002715888    1.9775419445
     24  H        -0.6693704383    1.7418430357    2.2147758092
     25  H         0.7385857559    2.6276622014    1.5893404878
     26  H        -2.8905483015   -1.5739816490   -1.2411665777
     27  H        -4.3203840577   -0.6403899837   -0.5292335917
   Point Group: c1    Number of degrees of freedom:    75


   Energy is   -578.163334794

 Hessian Updated using BFGS Update

 66 Hessian modes will be used to form the next step
  Hessian Eigenvalues:
     0.002615    0.002994    0.006483    0.006933    0.008786    0.009988
     0.010784    0.011873    0.011951    0.012601    0.016742    0.019374
     0.030343    0.030424    0.040936    0.047665    0.051350    0.052993
     0.053964    0.055464    0.055750    0.056447    0.064950    0.073352
     0.075081    0.089103    0.094390    0.128661    0.149010    0.159758
     0.160676    0.161419    0.207337    0.220844    0.235047    0.249683
     0.249922    0.249946    0.256928    0.268204    0.272405    0.277894
     0.279321    0.304368    0.310851    0.316325    0.319186    0.323027
     0.323412    0.324185    0.324450    0.324494    0.325294    0.325571
     0.325907    0.327392    0.332195    0.336460    0.353475    0.353897
     0.357148    0.369793    0.460747    0.572162    0.937702    0.943317

 Minimum Search - Taking Simple RFO Step
 Searching for Lamda that Minimizes Along All modes
 Value Taken    Lamda =  -0.00620574
 Calculated Step too Large.  Step scaled by  0.722552
 Step Taken.  Stepsize is  0.300000

                             Maximum     Tolerance    Cnvgd?
         Gradient           0.011658      0.000300      NO
         Displacement       0.112785      0.001200      NO
         Energy change     -0.009085      0.000001      NO


 New Cartesian Coordinates Obtained by Inverse Iteration

 Displacement from previous Coordinates is:  0.810573
 ----------------------------------------------------------------
             Standard Nuclear Orientation (Angstroms)
    I     Atom           X                Y                Z
 ----------------------------------------------------------------
    1      C      -0.2075341737    -1.1845037865     0.0691659154
    2      C      -0.9285407716    -0.0281048154     0.0842100200
    3      C       1.2721764740    -1.1651433552    -0.0495766025
    4      C       1.9559272801     0.1723982935    -0.3656259227
    5      C       1.0306732409     1.2777272983    -0.7936540049
    6      C      -0.2339447388     1.3533611577     0.1017732767
    7      C      -0.7707939822    -2.5675531302     0.2447369723
    8      C      -2.3923879671    -0.0175095665     0.1624047001
    9      C      -1.1141814174     2.4901547431    -0.4542544921
   10      C       0.1620129836     1.7088717834     1.5554017225
   11      C      -3.2298766420    -0.8260679729    -0.4974072275
   12      O       3.1563545390     0.2918918248    -0.2780217660
   13      O       1.9452395480    -2.1721431052     0.0774849383
   14      H       0.7072592159     1.0666131888    -1.8194905606
   15      H       1.5773618356     2.2198078594    -0.7997970739
   16      H      -1.8203263555    -2.5496674105     0.5246464066
   17      H      -0.2052495633    -3.0873455464     1.0211135347
   18      H      -0.6545821152    -3.1641192019    -0.6624621516
   19      H      -2.8295960868     0.7610087262     0.7800739830
   20      H      -1.4766700017     2.2677201812    -1.4590576003
   21      H      -0.5225152483     3.4058157092    -0.5067966613
   22      H      -1.9749733283     2.7035961735     0.1786024307
   23      H       0.8210452692     0.9630183223     2.0007020149
   24      H      -0.7232160223     1.7845806154     2.1897306805
   25      H       0.6761606994     2.6720428451     1.5798935578
   26      H      -2.8842986279    -1.5942953350    -1.1779537662
   27      H      -4.3024599911    -0.7157010509    -0.3848241928
 ----------------------------------------------------------------
 Molecular Point Group                 C1    NOp =  1
 Largest Abelian Subgroup              C1    NOp =  1
 Nuclear Repulsion Energy =   808.1828451208 hartrees
 There are       48 alpha and       48 beta electrons
 Applying Cartesian multipole field
    Component          Value
    ---------          -----
     (2,0,0)        1.00000E-11
     (0,2,0)        2.00000E-11
     (0,0,2)       -3.00000E-11
 Nucleus-field energy     =     0.0000000239 hartrees
 Requested basis set is 6-311++G(d,p)
 There are 148 shells and 384 basis functions
 A cutoff of  1.0D-11 yielded   9527 shell pairs
 There are     65294 function pairs (     69716 Cartesian)
 Smallest overlap matrix eigenvalue = 6.48E-07

 Q-Chem warning in module /home/taweetham/qchem/stvman/mkSTV.C, line 278:

 Overlap eigenvalue is smaller than square root of threshold

 Linear dependence detected in AO basis
 Number of orthogonalized atomic orbitals = 383
 Maximum deviation from orthogonality = 1.501E-10
 Guess MOs from SCF MO coefficient file
 Reading MOs from coefficient file
 Reading MOs from coefficient file
 A restricted hybrid HF-DFT SCF calculation will be
 performed using Pulay DIIS extrapolation
 Exchange:     0.2000 Hartree-Fock + 0.0800 Slater + 0.7200 B88
 Correlation:  0.1900 VWN1RPA + 0.8100 LYP
 Using SG-1 standard quadrature grid
 SCF converges when DIIS error is below 1.0E-08
 Geometry optimization detected.  Setting ReadMinima to 0
 Setting SaveMinima to 0
 Inaccurate integrated density:
   Number of electrons =    96
   Numerical integral  =    96.131628884379
   Relative error      =     0.1371134212 %
 ---------------------------------------
  Cycle       Energy         DIIS Error
 ---------------------------------------
    1    -578.2266615402      1.16E-03
    2    -578.1640483768      2.65E-04
    3    -578.1612242823      4.87E-04
    4    -578.1654650507      9.34E-05
    5    -578.1655909005      2.65E-05
    6    -578.1655970558      1.51E-05
    7    -578.1656001059      3.94E-06
    8    -578.1656005906      1.79E-06
    9    -578.1656005922      7.04E-07
   10    -578.1656006647      1.72E-07
   11    -578.1656006041      6.65E-08
   12    -578.1656006044      3.36E-08
   13    -578.1656006101      6.91E-09 Convergence criterion met
 ---------------------------------------
 SCF time:  CPU 826.22 s  wall 826.88 s
 SCF   energy in the final basis set = -578.1656006101
 Total energy in the final basis set = -578.1656006101

 --------------------------------------------------------------

                    Orbital Energies (a.u.)
 --------------------------------------------------------------

 Alpha MOs
 -- Occupied --
-19.133 -19.126 -10.272 -10.266 -10.225 -10.222 -10.205 -10.205
-10.197 -10.195 -10.183 -10.182 -10.171  -1.073  -1.045  -0.884
 -0.821  -0.791  -0.751  -0.716  -0.710  -0.674  -0.617  -0.594
 -0.569  -0.517  -0.504  -0.495  -0.476  -0.467  -0.457  -0.443
 -0.439  -0.429  -0.423  -0.418  -0.408  -0.407  -0.403  -0.382
 -0.378  -0.364  -0.358  -0.351  -0.318  -0.295  -0.261  -0.249
 -- Virtual --
 -0.107  -0.049  -0.021  -0.005  -0.001   0.003   0.006   0.018
  0.022   0.028   0.030   0.038   0.047   0.054   0.055   0.057
  0.061   0.069   0.075   0.080   0.083   0.092   0.095   0.097
  0.098   0.106   0.110   0.112   0.117   0.121   0.122   0.125
  0.128   0.129   0.136   0.141   0.143   0.144   0.149   0.154
  0.155   0.160   0.164   0.166   0.167   0.169   0.173   0.176
  0.180   0.185   0.188   0.195   0.199   0.202   0.206   0.211
  0.216   0.221   0.223   0.231   0.235   0.237   0.245   0.246
  0.252   0.260   0.265   0.267   0.274   0.277   0.284   0.289
  0.298   0.302   0.311   0.313   0.321   0.330   0.332   0.343
  0.347   0.350   0.362   0.365   0.371   0.380   0.381   0.385
  0.395   0.406   0.419   0.427   0.437   0.457   0.462   0.478
  0.482   0.496   0.505   0.518   0.522   0.538   0.547   0.550
  0.559   0.568   0.575   0.585   0.592   0.611   0.621   0.624
  0.634   0.641   0.644   0.655   0.656   0.665   0.668   0.677
  0.690   0.694   0.702   0.706   0.714   0.724   0.728   0.737
  0.739   0.752   0.753   0.759   0.770   0.776   0.791   0.800
  0.817   0.824   0.840   0.852   0.868   0.882   0.901   0.913
  0.942   0.945   0.964   0.982   0.996   1.002   1.041   1.056
  1.085   1.097   1.120   1.126   1.147   1.153   1.171   1.187
  1.213   1.233   1.236   1.246   1.258   1.266   1.298   1.311
  1.342   1.352   1.386   1.396   1.420   1.436   1.451   1.462
  1.476   1.487   1.498   1.508   1.515   1.524   1.539   1.545
  1.556   1.561   1.566   1.588   1.605   1.614   1.619   1.633
  1.638   1.651   1.655   1.676   1.692   1.702   1.707   1.714
  1.720   1.735   1.749   1.755   1.777   1.793   1.801   1.804
  1.823   1.839   1.846   1.878   1.893   1.917   1.931   1.953
  1.964   1.980   1.987   2.017   2.038   2.052   2.081   2.087
  2.093   2.112   2.137   2.158   2.164   2.195   2.200   2.211
  2.217   2.249   2.262   2.291   2.334   2.346   2.379   2.409
  2.461   2.470   2.478   2.488   2.498   2.510   2.517   2.534
  2.548   2.554   2.566   2.573   2.597   2.602   2.629   2.634
  2.641   2.655   2.676   2.700   2.707   2.744   2.749   2.773
  2.794   2.796   2.809   2.839   2.861   2.873   2.877   2.886
  2.906   2.912   2.936   2.955   2.972   2.979   3.025   3.036
  3.062   3.068   3.108   3.113   3.132   3.170   3.246   3.268
  3.285   3.291   3.340   3.387   3.389   3.453   3.537   3.565
  3.625   3.679   3.727   3.758   3.776   3.789   3.796   3.808
  3.816   3.863   3.873   3.885   4.057   4.129   4.168   4.209
  4.261   4.315   4.400   4.499   5.059   5.110   5.163   5.292
  5.673   5.817  23.643  23.755  23.812  23.857  23.875  23.929
 23.970  23.975  23.986  24.130  24.233  49.975  50.055
 --------------------------------------------------------------

          Ground-State Mulliken Net Atomic Charges

     Atom                 Charge (a.u.)
  ----------------------------------------
      1 C                     0.101862
      2 C                     0.457447
      3 C                    -0.651943
      4 C                     0.153821
      5 C                    -0.533016
      6 C                     0.758435
      7 C                    -0.606199
      8 C                     0.252109
      9 C                    -0.604172
     10 C                    -0.643317
     11 C                    -0.677431
     12 O                    -0.202678
     13 O                    -0.205249
     14 H                     0.187258
     15 H                     0.213748
     16 H                     0.126624
     17 H                     0.184026
     18 H                     0.192918
     19 H                     0.209425
     20 H                     0.165255
     21 H                     0.153522
     22 H                     0.128889
     23 H                     0.182480
     24 H                     0.169448
     25 H                     0.160166
     26 H                     0.175064
     27 H                     0.151508
  ----------------------------------------
  Sum of atomic charges =    -0.000000

 -----------------------------------------------------------------
                    Cartesian Multipole Moments
 -----------------------------------------------------------------
    Charge (ESU x 10^10)
                -0.0000
    Dipole Moment (Debye)
         X      -5.8932      Y       2.6367      Z      -0.2560
       Tot       6.4613
    Quadrupole Moments (Debye-Ang)
        XX     -92.2232     XY       6.1509     YY     -79.7044
        XZ       0.0101     YZ       1.7654     ZZ     -76.6951
    Octopole Moments (Debye-Ang^2)
       XXX     -65.8830    XXY       7.3086    XYY     -10.6545
       YYY      14.2341    XXZ       2.1174    XYZ      -3.8262
       YYZ      -2.2119    XZZ       9.0937    YZZ      -1.3986
       ZZZ      -3.0982
    Hexadecapole Moments (Debye-Ang^3)
      XXXX   -1682.8927   XXXY      26.8664   XXYY    -504.8001
      XYYY      49.7639   YYYY   -1282.5805   XXXZ      14.3095
      XXYZ      15.8913   XYYZ       3.0069   YYYZ      -0.3473
      XXZZ    -311.6529   XYZZ      -1.5478   YYZZ    -257.0872
      XZZZ       1.9218   YZZZ      -5.6090   ZZZZ    -299.9493
 -----------------------------------------------------------------
 Calculating analytic gradient of the SCF energy
 Gradient of SCF Energy
            1           2           3           4           5           6
    1  -0.0026013  -0.0022797   0.0010222  -0.0072242   0.0012978  -0.0002799
    2   0.0011864  -0.0031804   0.0066634  -0.0042707   0.0017055   0.0009097
    3   0.0006900   0.0010378  -0.0030352   0.0018299  -0.0023642   0.0015538
            7           8           9          10          11          12
    1   0.0006930   0.0027814  -0.0003139   0.0007118   0.0012674   0.0043569
    2   0.0008380   0.0004424   0.0014377   0.0001392  -0.0023623   0.0005716
    3  -0.0032885  -0.0002097   0.0004994   0.0003552  -0.0002654  -0.0001711
           13          14          15          16          17          18
    1   0.0012466  -0.0004385  -0.0008793  -0.0003199  -0.0012082   0.0004881
    2  -0.0031434   0.0000455  -0.0018114   0.0009414   0.0005994   0.0006246
    3   0.0010983   0.0009811  -0.0005988  -0.0002332   0.0003966   0.0015994
           19          20          21          22          23          24
    1   0.0002972   0.0006898  -0.0008316   0.0014643  -0.0010558   0.0010048
    2  -0.0004612   0.0006321  -0.0009097   0.0000721   0.0011494  -0.0001147
    3  -0.0007806   0.0010227   0.0003068  -0.0008845   0.0000903  -0.0006433
           25          26          27
    1  -0.0003766   0.0003389   0.0001488
    2  -0.0012083  -0.0006930   0.0001966
    3   0.0000992   0.0005757   0.0003384
 Max gradient component =       7.224E-03
 RMS gradient           =       1.774E-03
 Gradient time:  CPU 285.37 s  wall 285.41 s
 Geometry Optimization Parameters
   NAtoms,    NIC,     NZ,  NCons,   NDum,   NFix, NCnnct, MaxDiis
       27     194       0       0       0       0       0       0

 Cartesian Hessian Update
 Hessian Updated using BFGS Update


** GEOMETRY OPTIMIZATION IN DELOCALIZED INTERNAL COORDINATES **
   Searching for a Minimum

   Optimization Cycle:   3

                       Coordinates (Angstroms)
     ATOM                X               Y               Z
      1  C        -0.2075341737   -1.1845037865    0.0691659154
      2  C        -0.9285407716   -0.0281048154    0.0842100200
      3  C         1.2721764740   -1.1651433552   -0.0495766025
      4  C         1.9559272801    0.1723982935   -0.3656259227
      5  C         1.0306732409    1.2777272983   -0.7936540049
      6  C        -0.2339447388    1.3533611577    0.1017732767
      7  C        -0.7707939822   -2.5675531302    0.2447369723
      8  C        -2.3923879671   -0.0175095665    0.1624047001
      9  C        -1.1141814174    2.4901547431   -0.4542544921
     10  C         0.1620129836    1.7088717834    1.5554017225
     11  C        -3.2298766420   -0.8260679729   -0.4974072275
     12  O         3.1563545390    0.2918918248   -0.2780217660
     13  O         1.9452395480   -2.1721431052    0.0774849383
     14  H         0.7072592159    1.0666131888   -1.8194905606
     15  H         1.5773618356    2.2198078594   -0.7997970739
     16  H        -1.8203263555   -2.5496674105    0.5246464066
     17  H        -0.2052495633   -3.0873455464    1.0211135347
     18  H        -0.6545821152   -3.1641192019   -0.6624621516
     19  H        -2.8295960868    0.7610087262    0.7800739830
     20  H        -1.4766700017    2.2677201812   -1.4590576003
     21  H        -0.5225152483    3.4058157092   -0.5067966613
     22  H        -1.9749733283    2.7035961735    0.1786024307
     23  H         0.8210452692    0.9630183223    2.0007020149
     24  H        -0.7232160223    1.7845806154    2.1897306805
     25  H         0.6761606994    2.6720428451    1.5798935578
     26  H        -2.8842986279   -1.5942953350   -1.1779537662
     27  H        -4.3024599911   -0.7157010509   -0.3848241928
   Point Group: c1    Number of degrees of freedom:    75


   Energy is   -578.165600610

 Hessian Updated using BFGS Update

 67 Hessian modes will be used to form the next step
  Hessian Eigenvalues:
     0.002651    0.002990    0.006021    0.006996    0.008409    0.009996
     0.010819    0.011819    0.011982    0.012661    0.017351    0.021273
     0.030364    0.031271    0.041131    0.047581    0.052475    0.053161
     0.053941    0.055461    0.055756    0.056783    0.065029    0.073161
     0.074852    0.088857    0.094130    0.129607    0.152897    0.159778
     0.160290    0.160956    0.164787    0.205056    0.217940    0.237803
     0.249721    0.249925    0.251939    0.262476    0.267819    0.276903
     0.279288    0.289986    0.308742    0.314755    0.316996    0.323021
     0.323405    0.324179    0.324447    0.324491    0.325284    0.325477
     0.325899    0.327308    0.328680    0.332419    0.353445    0.353888
     0.356622    0.363419    0.386341    0.527769    0.572378    0.923773
     0.943809

 Minimum Search - Taking Simple RFO Step
 Searching for Lamda that Minimizes Along All modes
 Value Taken    Lamda =  -0.00257833
 Calculated Step too Large.  Step scaled by  0.674160
 Step Taken.  Stepsize is  0.300000

                             Maximum     Tolerance    Cnvgd?
         Gradient           0.013876      0.000300      NO
         Displacement       0.187774      0.001200      NO
         Energy change     -0.002266      0.000001      NO


 New Cartesian Coordinates Obtained by Inverse Iteration

 Displacement from previous Coordinates is:  0.673496
 ----------------------------------------------------------------
             Standard Nuclear Orientation (Angstroms)
    I     Atom           X                Y                Z
 ----------------------------------------------------------------
    1      C      -0.1957894967    -1.2005990648     0.0588012177
    2      C      -0.9177165435    -0.0441136894     0.0887792071
    3      C       1.2842889669    -1.1795951630    -0.0657032638
    4      C       1.9746568304     0.1736146360    -0.3469683146
    5      C       1.0491570209     1.2798485914    -0.7720322460
    6      C      -0.2352628304     1.3420943292     0.0952055898
    7      C      -0.7544859372    -2.5875051402     0.2453363766
    8      C      -2.3802751300    -0.0307316573     0.2151952387
    9      C      -1.1206386401     2.4556813865    -0.4980635450
   10      C       0.1291236544     1.7243599428     1.5502269215
   11      C      -3.2546710695    -0.7554634134    -0.4910340300
   12      O       3.1698032290     0.2927446378    -0.2378530903
   13      O       1.9623963019    -2.1831401927     0.0386566176
   14      H       0.7537969534     1.0837444433    -1.8091392320
   15      H       1.5903835085     2.2266660055    -0.7491047959
   16      H      -1.7892009169    -2.5718850676     0.5763799217
   17      H      -0.1438777937    -3.1230791318     0.9743355674
   18      H      -0.6916830186    -3.1695692015    -0.6777561766
   19      H      -2.7841470182     0.6929084415     0.9184528724
   20      H      -1.4736666347     2.2014025532    -1.4991423983
   21      H      -0.5353518709     3.3747124128    -0.5715483928
   22      H      -1.9905013986     2.6763968808     0.1209139704
   23      H       0.8024162736     0.9986334409     2.0089311589
   24      H      -0.7667713271     1.7846882172     2.1719755133
   25      H       0.6180751050     2.7013865871     1.5694685631
   26      H      -2.9455578102    -1.4547655253    -1.2588145174
   27      H      -4.3214363549    -0.6419808137    -0.3344806021
 ----------------------------------------------------------------
 Molecular Point Group                 C1    NOp =  1
 Largest Abelian Subgroup              C1    NOp =  1
 Nuclear Repulsion Energy =   807.0944406194 hartrees
 There are       48 alpha and       48 beta electrons
 Applying Cartesian multipole field
    Component          Value
    ---------          -----
     (2,0,0)        1.00000E-11
     (0,2,0)        2.00000E-11
     (0,0,2)       -3.00000E-11
 Nucleus-field energy     =     0.0000000239 hartrees
 Requested basis set is 6-311++G(d,p)
 There are 148 shells and 384 basis functions
 A cutoff of  1.0D-11 yielded   9524 shell pairs
 There are     65223 function pairs (     69632 Cartesian)
 Smallest overlap matrix eigenvalue = 6.59E-07

 Q-Chem warning in module /home/taweetham/qchem/stvman/mkSTV.C, line 278:

 Overlap eigenvalue is smaller than square root of threshold

 Linear dependence detected in AO basis
 Number of orthogonalized atomic orbitals = 383
 Maximum deviation from orthogonality = 1.594E-10
 Guess MOs from SCF MO coefficient file
 Reading MOs from coefficient file
 Reading MOs from coefficient file
 A restricted hybrid HF-DFT SCF calculation will be
 performed using Pulay DIIS extrapolation
 Exchange:     0.2000 Hartree-Fock + 0.0800 Slater + 0.7200 B88
 Correlation:  0.1900 VWN1RPA + 0.8100 LYP
 Using SG-1 standard quadrature grid
 SCF converges when DIIS error is below 1.0E-08
 Geometry optimization detected.  Setting ReadMinima to 0
 Setting SaveMinima to 0
 ---------------------------------------
  Cycle       Energy         DIIS Error
 ---------------------------------------
    1    -578.1843228563      9.43E-04
    2    -578.1662759423      1.27E-04
    3    -578.1660989110      1.80E-04
    4    -578.1666321774      6.26E-05
    5    -578.1666885286      1.74E-05
    6    -578.1666923902      6.42E-06
    7    -578.1666930453      3.20E-06
    8    -578.1666934212      1.07E-06
    9    -578.1666934376      3.23E-07
   10    -578.1666934305      1.18E-07
   11    -578.1666933764      3.87E-08
   12    -578.1666933866      1.72E-08
   13    -578.1666933888      5.30E-09 Convergence criterion met
 ---------------------------------------
 SCF time:  CPU 802.98 s  wall 804.47 s
 SCF   energy in the final basis set = -578.1666933888
 Total energy in the final basis set = -578.1666933888

 --------------------------------------------------------------

                    Orbital Energies (a.u.)
 --------------------------------------------------------------

 Alpha MOs
 -- Occupied --
-19.133 -19.126 -10.272 -10.267 -10.225 -10.223 -10.206 -10.205
-10.196 -10.195 -10.184 -10.182 -10.171  -1.074  -1.047  -0.884
 -0.820  -0.791  -0.750  -0.715  -0.710  -0.673  -0.617  -0.594
 -0.568  -0.517  -0.504  -0.495  -0.477  -0.467  -0.457  -0.443
 -0.439  -0.429  -0.422  -0.420  -0.408  -0.405  -0.403  -0.383
 -0.379  -0.365  -0.359  -0.352  -0.314  -0.296  -0.263  -0.248
 -- Virtual --
 -0.105  -0.047  -0.022  -0.006  -0.002   0.002   0.006   0.018
  0.022   0.027   0.031   0.038   0.047   0.054   0.054   0.057
  0.061   0.069   0.076   0.080   0.082   0.092   0.094   0.097
  0.099   0.105   0.111   0.113   0.116   0.120   0.122   0.126
  0.128   0.128   0.136   0.141   0.143   0.144   0.148   0.153
  0.155   0.160   0.164   0.166   0.168   0.169   0.171   0.175
  0.179   0.185   0.187   0.194   0.198   0.202   0.206   0.211
  0.216   0.220   0.222   0.229   0.234   0.237   0.244   0.248
  0.253   0.260   0.265   0.267   0.273   0.278   0.284   0.290
  0.298   0.301   0.311   0.313   0.320   0.330   0.333   0.342
  0.346   0.351   0.359   0.364   0.369   0.378   0.381   0.386
  0.396   0.405   0.422   0.427   0.436   0.456   0.464   0.478
  0.479   0.496   0.504   0.522   0.523   0.538   0.547   0.550
  0.557   0.568   0.575   0.588   0.592   0.609   0.620   0.625
  0.634   0.639   0.645   0.653   0.655   0.664   0.667   0.677
  0.691   0.694   0.701   0.705   0.718   0.723   0.731   0.735
  0.741   0.751   0.753   0.761   0.769   0.776   0.791   0.802
  0.813   0.821   0.841   0.852   0.868   0.883   0.898   0.917
  0.933   0.949   0.957   0.984   0.997   1.007   1.040   1.055
  1.083   1.100   1.114   1.123   1.145   1.157   1.171   1.187
  1.214   1.232   1.236   1.251   1.260   1.267   1.297   1.307
  1.340   1.356   1.390   1.400   1.419   1.436   1.449   1.461
  1.475   1.487   1.497   1.507   1.516   1.519   1.531   1.544
  1.554   1.560   1.570   1.590   1.603   1.612   1.624   1.633
  1.635   1.649   1.654   1.678   1.691   1.703   1.705   1.710
  1.721   1.735   1.746   1.753   1.777   1.795   1.800   1.802
  1.821   1.839   1.842   1.878   1.887   1.913   1.930   1.944
  1.965   1.978   1.991   2.015   2.030   2.051   2.077   2.093
  2.097   2.113   2.138   2.155   2.159   2.192   2.196   2.210
  2.219   2.246   2.267   2.293   2.329   2.349   2.377   2.410
  2.460   2.467   2.475   2.486   2.497   2.508   2.514   2.532
  2.547   2.551   2.564   2.574   2.595   2.605   2.621   2.635
  2.637   2.654   2.676   2.700   2.707   2.741   2.745   2.774
  2.791   2.800   2.810   2.841   2.864   2.873   2.876   2.884
  2.905   2.911   2.934   2.951   2.973   2.980   3.025   3.035
  3.055   3.069   3.106   3.116   3.135   3.167   3.248   3.256
  3.279   3.285   3.341   3.387   3.391   3.451   3.543   3.568
  3.625   3.681   3.724   3.760   3.771   3.786   3.792   3.809
  3.815   3.862   3.869   3.884   4.055   4.123   4.161   4.210
  4.258   4.306   4.389   4.495   5.059   5.109   5.162   5.290
  5.674   5.815  23.640  23.755  23.808  23.854  23.877  23.928
 23.969  23.973  23.983  24.126  24.240  49.975  50.056
 --------------------------------------------------------------

          Ground-State Mulliken Net Atomic Charges

     Atom                 Charge (a.u.)
  ----------------------------------------
      1 C                     0.118378
      2 C                     0.447940
      3 C                    -0.654108
      4 C                     0.136876
      5 C                    -0.508967
      6 C                     0.718422
      7 C                    -0.595773
      8 C                     0.242818
      9 C                    -0.602568
     10 C                    -0.636237
     11 C                    -0.670760
     12 O                    -0.202322
     13 O                    -0.204949
     14 H                     0.186089
     15 H                     0.212156
     16 H                     0.135533
     17 H                     0.182273
     18 H                     0.191026
     19 H                     0.221927
     20 H                     0.167503
     21 H                     0.157169
     22 H                     0.131289
     23 H                     0.182625
     24 H                     0.166038
     25 H                     0.160108
     26 H                     0.167617
     27 H                     0.149896
  ----------------------------------------
  Sum of atomic charges =     0.000000

 -----------------------------------------------------------------
                    Cartesian Multipole Moments
 -----------------------------------------------------------------
    Charge (ESU x 10^10)
                -0.0000
    Dipole Moment (Debye)
         X      -5.8488      Y       2.6576      Z      -0.2393
       Tot       6.4287
    Quadrupole Moments (Debye-Ang)
        XX     -92.3305     XY       6.0962     YY     -80.0840
        XZ      -0.1260     YZ       1.6050     ZZ     -76.4235
    Octopole Moments (Debye-Ang^2)
       XXX     -66.9980    XXY       7.7609    XYY     -10.0557
       YYY      15.1658    XXZ       1.7422    XYZ      -4.3480
       YYZ      -1.7351    XZZ       8.0805    YZZ      -1.2488
       ZZZ      -3.7938
    Hexadecapole Moments (Debye-Ang^3)
      XXXX   -1698.3403   XXXY      32.5057   XXYY    -510.1626
      XYYY      54.5589   YYYY   -1280.7106   XXXZ      12.6219
      XXYZ      15.0891   XYYZ       4.0908   YYYZ      -1.7206
      XXZZ    -310.5140   XYZZ       0.7738   YYZZ    -257.0665
      XZZZ       4.0174   YZZZ      -4.6248   ZZZZ    -299.9585
 -----------------------------------------------------------------
 Calculating analytic gradient of the SCF energy
 Gradient of SCF Energy
            1           2           3           4           5           6
    1  -0.0014276  -0.0033019  -0.0005258  -0.0001778   0.0005499  -0.0012275
    2   0.0013784  -0.0015913   0.0011195  -0.0008420   0.0008553   0.0007154
    3  -0.0003162   0.0008125  -0.0013463   0.0011404  -0.0024676   0.0018443
            7           8           9          10          11          12
    1   0.0006672   0.0038790   0.0003869   0.0006216  -0.0008057   0.0001527
    2  -0.0002795  -0.0000583   0.0009345   0.0001834  -0.0011071   0.0000715
    3  -0.0002335  -0.0001298   0.0003816   0.0003088  -0.0003898  -0.0004618
           13          14          15          16          17          18
    1   0.0009900  -0.0000987  -0.0004585   0.0003695  -0.0003911   0.0003255
    2  -0.0008116   0.0000778  -0.0010363   0.0003239   0.0003465   0.0000727
    3   0.0006643   0.0010531  -0.0001739  -0.0004417  -0.0004420   0.0012763
           19          20          21          22          23          24
    1   0.0001556   0.0003621  -0.0003748   0.0011298  -0.0007951   0.0005413
    2  -0.0005081   0.0005056  -0.0007817   0.0002439   0.0007774   0.0000215
    3  -0.0008422   0.0007918   0.0001222  -0.0006905  -0.0000901  -0.0004490
           25          26          27
    1  -0.0002294  -0.0003216   0.0000044
    2  -0.0007709   0.0001916  -0.0000321
    3   0.0000154   0.0000369   0.0000269
 Max gradient component =       3.879E-03
 RMS gradient           =       9.292E-04
 Gradient time:  CPU 282.51 s  wall 282.55 s
 Geometry Optimization Parameters
   NAtoms,    NIC,     NZ,  NCons,   NDum,   NFix, NCnnct, MaxDiis
       27     194       0       0       0       0       0       0

 Cartesian Hessian Update
 Hessian Updated using BFGS Update


** GEOMETRY OPTIMIZATION IN DELOCALIZED INTERNAL COORDINATES **
   Searching for a Minimum

   Optimization Cycle:   4

                       Coordinates (Angstroms)
     ATOM                X               Y               Z
      1  C        -0.1957894967   -1.2005990648    0.0588012177
      2  C        -0.9177165435   -0.0441136894    0.0887792071
      3  C         1.2842889669   -1.1795951630   -0.0657032638
      4  C         1.9746568304    0.1736146360   -0.3469683146
      5  C         1.0491570209    1.2798485914   -0.7720322460
      6  C        -0.2352628304    1.3420943292    0.0952055898
      7  C        -0.7544859372   -2.5875051402    0.2453363766
      8  C        -2.3802751300   -0.0307316573    0.2151952387
      9  C        -1.1206386401    2.4556813865   -0.4980635450
     10  C         0.1291236544    1.7243599428    1.5502269215
     11  C        -3.2546710695   -0.7554634134   -0.4910340300
     12  O         3.1698032290    0.2927446378   -0.2378530903
     13  O         1.9623963019   -2.1831401927    0.0386566176
     14  H         0.7537969534    1.0837444433   -1.8091392320
     15  H         1.5903835085    2.2266660055   -0.7491047959
     16  H        -1.7892009169   -2.5718850676    0.5763799217
     17  H        -0.1438777937   -3.1230791318    0.9743355674
     18  H        -0.6916830186   -3.1695692015   -0.6777561766
     19  H        -2.7841470182    0.6929084415    0.9184528724
     20  H        -1.4736666347    2.2014025532   -1.4991423983
     21  H        -0.5353518709    3.3747124128   -0.5715483928
     22  H        -1.9905013986    2.6763968808    0.1209139704
     23  H         0.8024162736    0.9986334409    2.0089311589
     24  H        -0.7667713271    1.7846882172    2.1719755133
     25  H         0.6180751050    2.7013865871    1.5694685631
     26  H        -2.9455578102   -1.4547655253   -1.2588145174
     27  H        -4.3214363549   -0.6419808137   -0.3344806021
   Point Group: c1    Number of degrees of freedom:    75


   Energy is   -578.166693389

 Hessian Updated using BFGS Update

 68 Hessian modes will be used to form the next step
  Hessian Eigenvalues:
     0.002692    0.002975    0.005526    0.007003    0.009360    0.010285
     0.010830    0.011795    0.012001    0.012865    0.017797    0.022639
     0.030363    0.032188    0.041139    0.047366    0.052753    0.052951
     0.053941    0.055483    0.055761    0.056806    0.064922    0.072904
     0.075660    0.089142    0.094502    0.126943    0.154276    0.159867
     0.160205    0.160546    0.160949    0.163995    0.206543    0.223519
     0.234500    0.249817    0.250742    0.251163    0.264271    0.267403
     0.276866    0.279320    0.296942    0.308667    0.315543    0.317013
     0.323014    0.323404    0.324176    0.324452    0.324505    0.325337
     0.325503    0.325899    0.327424    0.328676    0.332596    0.347831
     0.353634    0.354867    0.357227    0.391636    0.531627    0.579336
     0.927229    0.943886

 Minimum Search - Taking Simple RFO Step
 Searching for Lamda that Minimizes Along All modes
 Value Taken    Lamda =  -0.00094720
 Calculated Step too Large.  Step scaled by  0.914266
 Step Taken.  Stepsize is  0.300000

                             Maximum     Tolerance    Cnvgd?
         Gradient           0.003505      0.000300      NO
         Displacement       0.115234      0.001200      NO
         Energy change     -0.001093      0.000001      NO


 New Cartesian Coordinates Obtained by Inverse Iteration

 Displacement from previous Coordinates is:  0.719294
 ----------------------------------------------------------------
             Standard Nuclear Orientation (Angstroms)
    I     Atom           X                Y                Z
 ----------------------------------------------------------------
    1      C      -0.1838943041    -1.2107324484     0.0511466573
    2      C      -0.8961211634    -0.0488842166     0.1040907315
    3      C       1.2952954560    -1.1962841282    -0.0784468998
    4      C       1.9970236148     0.1675966034    -0.3146629605
    5      C       1.0820663384     1.2831437074    -0.7392816014
    6      C      -0.2252868298     1.3369195659     0.0902368192
    7      C      -0.7593530284    -2.5968038468     0.2061934856
    8      C      -2.3589756759    -0.0231784778     0.2757969129
    9      C      -1.1311401812     2.4067844815    -0.5527330565
   10      C       0.0945427170     1.7571181839     1.5455502738
   11      C      -3.2594568826    -0.7076697336    -0.4340295647
   12      O       3.1877988482     0.2800037036    -0.1725439149
   13      O       1.9659301027    -2.2066231307    -0.0221576683
   14      H       0.8198204011     1.1063703250    -1.7901628002
   15      H       1.6225305480     2.2313474566    -0.6837280649
   16      H      -1.7801711385    -2.5788002871     0.5800171411
   17      H      -0.1251669644    -3.1752774436     0.8810123398
   18      H      -0.7498355630    -3.1360651262    -0.7467716716
   19      H      -2.7310210975     0.6778675804     1.0215399536
   20      H      -1.4436908707     2.1161429296    -1.5588646314
   21      H      -0.5800789325     3.3480820960    -0.6279299053
   22      H      -2.0313759135     2.5998559833     0.0347512709
   23      H       0.7920693363     1.0650176180     2.0235144539
   24      H      -0.8140737657     1.7888521167     2.1523781058
   25      H       0.5420082744     2.7552136016     1.5568445695
   26      H      -2.9754693180    -1.3825402946    -1.2338442100
   27      H      -4.3209099550    -0.5910023739    -0.2468976343
 ----------------------------------------------------------------
 Molecular Point Group                 C1    NOp =  1
 Largest Abelian Subgroup              C1    NOp =  1
 Nuclear Repulsion Energy =   806.6934637174 hartrees
 There are       48 alpha and       48 beta electrons
 Applying Cartesian multipole field
    Component          Value
    ---------          -----
     (2,0,0)        1.00000E-11
     (0,2,0)        2.00000E-11
     (0,0,2)       -3.00000E-11
 Nucleus-field energy     =     0.0000000240 hartrees
 Requested basis set is 6-311++G(d,p)
 There are 148 shells and 384 basis functions
 A cutoff of  1.0D-11 yielded   9534 shell pairs
 There are     65256 function pairs (     69668 Cartesian)
 Smallest overlap matrix eigenvalue = 6.38E-07

 Q-Chem warning in module /home/taweetham/qchem/stvman/mkSTV.C, line 278:

 Overlap eigenvalue is smaller than square root of threshold

 Linear dependence detected in AO basis
 Number of orthogonalized atomic orbitals = 383
 Maximum deviation from orthogonality = 1.436E-10
 Guess MOs from SCF MO coefficient file
 Reading MOs from coefficient file
 Reading MOs from coefficient file
 A restricted hybrid HF-DFT SCF calculation will be
 performed using Pulay DIIS extrapolation
 Exchange:     0.2000 Hartree-Fock + 0.0800 Slater + 0.7200 B88
 Correlation:  0.1900 VWN1RPA + 0.8100 LYP
 Using SG-1 standard quadrature grid
 SCF converges when DIIS error is below 1.0E-08
 Geometry optimization detected.  Setting ReadMinima to 0
 Setting SaveMinima to 0
 ---------------------------------------
  Cycle       Energy         DIIS Error
 ---------------------------------------
    1    -578.1813525478      9.31E-04
    2    -578.1668575134      1.21E-04
    3    -578.1666331820      1.82E-04
    4    -578.1671480715      6.23E-05
    5    -578.1672032537      1.31E-05
    6    -578.1672051736      5.52E-06
    7    -578.1672053592      3.29E-06
    8    -578.1672057928      9.23E-07
    9    -578.1672058166      1.88E-07
   10    -578.1672057612      9.94E-08
   11    -578.1672057673      3.37E-08
   12    -578.1672057752      1.16E-08
   13    -578.1672057774      5.85E-09 Convergence criterion met
 ---------------------------------------
 SCF time:  CPU 801.12 s  wall 802.13 s
 SCF   energy in the final basis set = -578.1672057774
 Total energy in the final basis set = -578.1672057774

 --------------------------------------------------------------

                    Orbital Energies (a.u.)
 --------------------------------------------------------------

 Alpha MOs
 -- Occupied --
-19.133 -19.126 -10.272 -10.267 -10.224 -10.223 -10.207 -10.205
-10.195 -10.195 -10.185 -10.182 -10.172  -1.075  -1.048  -0.884
 -0.820  -0.791  -0.750  -0.714  -0.710  -0.672  -0.616  -0.594
 -0.568  -0.517  -0.504  -0.495  -0.477  -0.466  -0.457  -0.442
 -0.438  -0.429  -0.422  -0.420  -0.409  -0.405  -0.402  -0.384
 -0.379  -0.365  -0.359  -0.352  -0.312  -0.297  -0.265  -0.247
 -- Virtual --
 -0.103  -0.045  -0.022  -0.007  -0.002   0.001   0.006   0.018
  0.022   0.027   0.031   0.038   0.047   0.053   0.054   0.057
  0.060   0.070   0.076   0.079   0.081   0.092   0.094   0.097
  0.100   0.104   0.111   0.113   0.116   0.120   0.122   0.127
  0.127   0.128   0.137   0.140   0.142   0.143   0.148   0.152
  0.155   0.160   0.162   0.165   0.168   0.170   0.171   0.176
  0.179   0.185   0.187   0.194   0.196   0.202   0.206   0.211
  0.215   0.220   0.222   0.229   0.234   0.237   0.245   0.250
  0.253   0.260   0.265   0.266   0.272   0.279   0.284   0.290
  0.299   0.300   0.310   0.314   0.319   0.328   0.332   0.342
  0.347   0.352   0.356   0.363   0.368   0.376   0.380   0.388
  0.397   0.405   0.423   0.427   0.436   0.453   0.465   0.476
  0.479   0.495   0.505   0.523   0.525   0.536   0.546   0.550
  0.555   0.567   0.576   0.590   0.592   0.607   0.622   0.628
  0.634   0.638   0.644   0.653   0.655   0.663   0.664   0.677
  0.688   0.695   0.703   0.703   0.720   0.724   0.729   0.736
  0.744   0.750   0.753   0.761   0.769   0.775   0.791   0.803
  0.811   0.821   0.840   0.850   0.869   0.880   0.894   0.920
  0.927   0.951   0.954   0.988   0.999   1.013   1.034   1.056
  1.086   1.095   1.110   1.127   1.147   1.160   1.175   1.187
  1.213   1.230   1.236   1.255   1.260   1.270   1.298   1.303
  1.339   1.359   1.390   1.401   1.417   1.436   1.444   1.458
  1.475   1.488   1.496   1.507   1.513   1.521   1.524   1.544
  1.554   1.561   1.567   1.591   1.602   1.612   1.626   1.633
  1.640   1.647   1.654   1.676   1.689   1.697   1.703   1.711
  1.722   1.734   1.744   1.755   1.777   1.793   1.798   1.805
  1.821   1.837   1.843   1.878   1.883   1.912   1.929   1.939
  1.968   1.976   1.996   2.016   2.029   2.050   2.073   2.092
  2.101   2.115   2.135   2.153   2.156   2.187   2.198   2.209
  2.221   2.244   2.272   2.294   2.324   2.350   2.371   2.414
  2.460   2.463   2.473   2.484   2.494   2.504   2.513   2.530
  2.545   2.548   2.561   2.576   2.591   2.609   2.624   2.635
  2.635   2.660   2.679   2.699   2.706   2.737   2.742   2.777
  2.789   2.797   2.813   2.841   2.865   2.869   2.879   2.883
  2.902   2.911   2.935   2.949   2.973   2.981   3.023   3.032
  3.052   3.071   3.107   3.118   3.134   3.168   3.247   3.254
  3.272   3.281   3.342   3.388   3.391   3.451   3.550   3.573
  3.623   3.681   3.723   3.760   3.766   3.781   3.790   3.808
  3.815   3.859   3.864   3.884   4.051   4.120   4.154   4.217
  4.256   4.298   4.381   4.499   5.060   5.107   5.163   5.287
  5.675   5.810  23.636  23.756  23.804  23.851  23.877  23.925
 23.965  23.970  23.979  24.124  24.248  49.975  50.054
 --------------------------------------------------------------

          Ground-State Mulliken Net Atomic Charges

     Atom                 Charge (a.u.)
  ----------------------------------------
      1 C                     0.103035
      2 C                     0.464321
      3 C                    -0.633973
      4 C                     0.096548
      5 C                    -0.475871
      6 C                     0.702410
      7 C                    -0.577953
      8 C                     0.219933
      9 C                    -0.602586
     10 C                    -0.640470
     11 C                    -0.664272
     12 O                    -0.200749
     13 O                    -0.206149
     14 H                     0.182502
     15 H                     0.213588
     16 H                     0.139696
     17 H                     0.181574
     18 H                     0.192660
     19 H                     0.225132
     20 H                     0.167041
     21 H                     0.162049
     22 H                     0.131718
     23 H                     0.183264
     24 H                     0.162800
     25 H                     0.159511
     26 H                     0.164499
     27 H                     0.149740
  ----------------------------------------
  Sum of atomic charges =     0.000000

 -----------------------------------------------------------------
                    Cartesian Multipole Moments
 -----------------------------------------------------------------
    Charge (ESU x 10^10)
                -0.0000
    Dipole Moment (Debye)
         X      -5.8149      Y       2.7124      Z      -0.2275
       Tot       6.4204
    Quadrupole Moments (Debye-Ang)
        XX     -92.4112     XY       6.1788     YY     -80.3962
        XZ      -0.3288     YZ       1.3588     ZZ     -76.3459
    Octopole Moments (Debye-Ang^2)
       XXX     -68.3535    XXY       8.3688    XYY     -10.3906
       YYY      16.3459    XXZ       1.0417    XYZ      -4.9943
       YYZ      -1.4301    XZZ       7.4786    YZZ      -0.8942
       ZZZ      -5.0531
    Hexadecapole Moments (Debye-Ang^3)
      XXXX   -1711.1911   XXXY      37.2107   XXYY    -513.1880
      XYYY      59.9124   YYYY   -1280.8219   XXXZ      11.0464
      XXYZ      11.8861   XYYZ       6.4631   YYYZ      -6.9903
      XXZZ    -309.8772   XYZZ       2.3552   YYZZ    -257.0007
      XZZZ       7.6584   YZZZ      -7.6905   ZZZZ    -297.0579
 -----------------------------------------------------------------
 Calculating analytic gradient of the SCF energy
 Gradient of SCF Energy
            1           2           3           4           5           6
    1   0.0000724  -0.0012361  -0.0003112   0.0029540   0.0003745  -0.0008511
    2   0.0007569   0.0003869  -0.0020590   0.0013946  -0.0004027   0.0003397
    3  -0.0006640   0.0004780   0.0016760  -0.0007724  -0.0012182   0.0008723
            7           8           9          10          11          12
    1  -0.0002269   0.0020344   0.0002723   0.0000017  -0.0003713  -0.0015901
    2  -0.0003895   0.0000981  -0.0006542  -0.0003286   0.0003934  -0.0002517
    3   0.0004911  -0.0006748   0.0002291   0.0000353   0.0001982  -0.0003336
           13          14          15          16          17          18
    1  -0.0002690   0.0000283  -0.0001206  -0.0000672   0.0002592   0.0001608
    2   0.0005669   0.0000283   0.0000820   0.0001908   0.0001093  -0.0003642
    3  -0.0002578   0.0003067   0.0001528  -0.0005609  -0.0002754   0.0002531
           19          20          21          22          23          24
    1  -0.0003756  -0.0000458  -0.0000006  -0.0004992  -0.0000303  -0.0001416
    2   0.0004227   0.0001735  -0.0001977  -0.0000949   0.0000844   0.0000809
    3   0.0000575   0.0000208   0.0001433   0.0001110   0.0001151  -0.0000431
           25          26          27
    1   0.0000277  -0.0000555   0.0000068
    2  -0.0000543  -0.0002105  -0.0001012
    3  -0.0001238  -0.0001679  -0.0000484
 Max gradient component =       2.954E-03
 RMS gradient           =       6.634E-04
 Gradient time:  CPU 280.65 s  wall 280.69 s
 Geometry Optimization Parameters
   NAtoms,    NIC,     NZ,  NCons,   NDum,   NFix, NCnnct, MaxDiis
       27     194       0       0       0       0       0       0

 Cartesian Hessian Update
 Hessian Updated using BFGS Update


** GEOMETRY OPTIMIZATION IN DELOCALIZED INTERNAL COORDINATES **
   Searching for a Minimum

   Optimization Cycle:   5

                       Coordinates (Angstroms)
     ATOM                X               Y               Z
      1  C        -0.1838943041   -1.2107324484    0.0511466573
      2  C        -0.8961211634   -0.0488842166    0.1040907315
      3  C         1.2952954560   -1.1962841282   -0.0784468998
      4  C         1.9970236148    0.1675966034   -0.3146629605
      5  C         1.0820663384    1.2831437074   -0.7392816014
      6  C        -0.2252868298    1.3369195659    0.0902368192
      7  C        -0.7593530284   -2.5968038468    0.2061934856
      8  C        -2.3589756759   -0.0231784778    0.2757969129
      9  C        -1.1311401812    2.4067844815   -0.5527330565
     10  C         0.0945427170    1.7571181839    1.5455502738
     11  C        -3.2594568826   -0.7076697336   -0.4340295647
     12  O         3.1877988482    0.2800037036   -0.1725439149
     13  O         1.9659301027   -2.2066231307   -0.0221576683
     14  H         0.8198204011    1.1063703250   -1.7901628002
     15  H         1.6225305480    2.2313474566   -0.6837280649
     16  H        -1.7801711385   -2.5788002871    0.5800171411
     17  H        -0.1251669644   -3.1752774436    0.8810123398
     18  H        -0.7498355630   -3.1360651262   -0.7467716716
     19  H        -2.7310210975    0.6778675804    1.0215399536
     20  H        -1.4436908707    2.1161429296   -1.5588646314
     21  H        -0.5800789325    3.3480820960   -0.6279299053
     22  H        -2.0313759135    2.5998559833    0.0347512709
     23  H         0.7920693363    1.0650176180    2.0235144539
     24  H        -0.8140737657    1.7888521167    2.1523781058
     25  H         0.5420082744    2.7552136016    1.5568445695
     26  H        -2.9754693180   -1.3825402946   -1.2338442100
     27  H        -4.3209099550   -0.5910023739   -0.2468976343
   Point Group: c1    Number of degrees of freedom:    75


   Energy is   -578.167205777

 Hessian Updated using BFGS Update

 69 Hessian modes will be used to form the next step
  Hessian Eigenvalues:
     0.002789    0.002889    0.003921    0.007007    0.009325    0.010313
     0.010919    0.011885    0.012314    0.013326    0.018422    0.022708
     0.030360    0.032409    0.041135    0.047452    0.052721    0.053939
     0.055426    0.055693    0.056668    0.056875    0.065430    0.072966
     0.075442    0.089155    0.094488    0.130600    0.154753    0.158685
     0.159924    0.160267    0.160459    0.160944    0.163518    0.207399
     0.223049    0.239851    0.249479    0.250501    0.253237    0.264899
     0.275888    0.279294    0.279873    0.296820    0.309188    0.312873
     0.317556    0.322900    0.323409    0.324191    0.324462    0.324491
     0.325476    0.325509    0.325903    0.327901    0.329308    0.332573
     0.350045    0.353614    0.356002    0.360896    0.393649    0.541542
     0.579111    0.934658    0.943153

 Minimum Search - Taking Simple RFO Step
 Searching for Lamda that Minimizes Along All modes
 Value Taken    Lamda =  -0.00035296
 Step Taken.  Stepsize is  0.261134

                             Maximum     Tolerance    Cnvgd?
         Gradient           0.001637      0.000300      NO
         Displacement       0.110432      0.001200      NO
         Energy change     -0.000512      0.000001      NO


 New Cartesian Coordinates Obtained by Inverse Iteration

 Displacement from previous Coordinates is:  0.572117
 ----------------------------------------------------------------
             Standard Nuclear Orientation (Angstroms)
    I     Atom           X                Y                Z
 ----------------------------------------------------------------
    1      C      -0.1792786222    -1.2178575964     0.0314486448
    2      C      -0.8858106611    -0.0533313416     0.1053786976
    3      C       1.2973776864    -1.2064650006    -0.1150840212
    4      C       2.0043200731     0.1642609760    -0.2781627014
    5      C       1.1054441183     1.2889702617    -0.7097049413
    6      C      -0.2208647012     1.3361471296     0.0830213352
    7      C      -0.7617632218    -2.6019573114     0.1758162432
    8      C      -2.3474907865    -0.0302043050     0.3220423038
    9      C      -1.1242912754     2.3856504837    -0.5997026461
   10      C       0.0622539947     1.7811269973     1.5389692014
   11      C      -3.2665131804    -0.6912872701    -0.3842630881
   12      O       3.1910872249     0.2702399318    -0.0966580758
   13      O       1.9652440636    -2.2193166835    -0.0761946735
   14      H       0.8737496989     1.1283420614    -1.7715394360
   15      H       1.6477605371     2.2348424327    -0.6269056646
   16      H      -1.7610090031    -2.5865055170     0.6050137913
   17      H      -0.1015766541    -3.2092889108     0.7990941861
   18      H      -0.8102049923    -3.1071556330    -0.7953477659
   19      H      -2.6935679110     0.6439938871     1.1042510681
   20      H      -1.4257699745     2.0615302421    -1.5996563906
   21      H      -0.5775024395     3.3281576464    -0.6986306344
   22      H      -2.0311559490     2.5900489489    -0.0265471591
   23      H       0.7718377201     1.1116558363     2.0326367445
   24      H      -0.8558062118     1.7925961479     2.1323851017
   25      H       0.4819904889     2.7917256633     1.5481797310
   26      H      -3.0027851400    -1.3376884521    -1.2136993250
   27      H      -4.3226108295    -0.5817761792    -0.1651223943
 ----------------------------------------------------------------
 Molecular Point Group                 C1    NOp =  1
 Largest Abelian Subgroup              C1    NOp =  1
 Nuclear Repulsion Energy =   806.4035346536 hartrees
 There are       48 alpha and       48 beta electrons
 Applying Cartesian multipole field
    Component          Value
    ---------          -----
     (2,0,0)        1.00000E-11
     (0,2,0)        2.00000E-11
     (0,0,2)       -3.00000E-11
 Nucleus-field energy     =     0.0000000241 hartrees
 Requested basis set is 6-311++G(d,p)
 There are 148 shells and 384 basis functions
 A cutoff of  1.0D-11 yielded   9536 shell pairs
 There are     65270 function pairs (     69687 Cartesian)
 Smallest overlap matrix eigenvalue = 6.48E-07

 Q-Chem warning in module /home/taweetham/qchem/stvman/mkSTV.C, line 278:

 Overlap eigenvalue is smaller than square root of threshold

 Linear dependence detected in AO basis
 Number of orthogonalized atomic orbitals = 383
 Maximum deviation from orthogonality = 1.573E-10
 Guess MOs from SCF MO coefficient file
 Reading MOs from coefficient file
 Reading MOs from coefficient file
 A restricted hybrid HF-DFT SCF calculation will be
 performed using Pulay DIIS extrapolation
 Exchange:     0.2000 Hartree-Fock + 0.0800 Slater + 0.7200 B88
 Correlation:  0.1900 VWN1RPA + 0.8100 LYP
 Using SG-1 standard quadrature grid
 SCF converges when DIIS error is below 1.0E-08
 Geometry optimization detected.  Setting ReadMinima to 0
 Setting SaveMinima to 0
 ---------------------------------------
  Cycle       Energy         DIIS Error
 ---------------------------------------
    1    -578.1866748586      7.86E-04
    2    -578.1670158543      1.13E-04
    3    -578.1668327597      1.67E-04
    4    -578.1672743178      6.00E-05
    5    -578.1673231965      1.00E-05
    6    -578.1673244216      4.44E-06
    7    -578.1673249531      2.32E-06
    8    -578.1673251551      9.20E-07
    9    -578.1673252024      2.11E-07
   10    -578.1673251733      1.06E-07
   11    -578.1673251603      2.94E-08
   12    -578.1673251706      9.89E-09 Convergence criterion met
 ---------------------------------------
 SCF time:  CPU 757.59 s  wall 759.88 s
 SCF   energy in the final basis set = -578.1673251706
 Total energy in the final basis set = -578.1673251706

 --------------------------------------------------------------

                    Orbital Energies (a.u.)
 --------------------------------------------------------------

 Alpha MOs
 -- Occupied --
-19.133 -19.126 -10.272 -10.267 -10.225 -10.223 -10.207 -10.205
-10.195 -10.195 -10.185 -10.182 -10.172  -1.075  -1.048  -0.884
 -0.820  -0.791  -0.750  -0.714  -0.709  -0.672  -0.616  -0.594
 -0.568  -0.517  -0.503  -0.495  -0.477  -0.466  -0.457  -0.443
 -0.438  -0.429  -0.423  -0.421  -0.410  -0.404  -0.401  -0.384
 -0.379  -0.365  -0.359  -0.352  -0.311  -0.297  -0.266  -0.247
 -- Virtual --
 -0.103  -0.044  -0.022  -0.008  -0.002   0.001   0.006   0.018
  0.022   0.026   0.031   0.038   0.047   0.053   0.054   0.057
  0.060   0.070   0.076   0.079   0.081   0.092   0.093   0.098
  0.100   0.104   0.111   0.113   0.115   0.119   0.121   0.126
  0.127   0.128   0.138   0.139   0.143   0.143   0.147   0.152
  0.155   0.159   0.162   0.164   0.167   0.170   0.171   0.177
  0.179   0.184   0.187   0.193   0.195   0.202   0.206   0.211
  0.215   0.220   0.222   0.228   0.235   0.238   0.245   0.249
  0.254   0.260   0.264   0.266   0.272   0.279   0.285   0.291
  0.298   0.301   0.310   0.315   0.318   0.326   0.332   0.342
  0.348   0.352   0.354   0.362   0.367   0.375   0.379   0.388
  0.399   0.405   0.424   0.426   0.437   0.453   0.465   0.476
  0.481   0.492   0.504   0.522   0.525   0.534   0.545   0.548
  0.555   0.568   0.577   0.590   0.593   0.606   0.621   0.629
  0.633   0.638   0.643   0.652   0.653   0.661   0.665   0.678
  0.685   0.696   0.701   0.704   0.720   0.725   0.729   0.737
  0.745   0.750   0.755   0.761   0.769   0.775   0.790   0.805
  0.809   0.818   0.840   0.849   0.870   0.883   0.891   0.913
  0.924   0.946   0.952   0.986   0.999   1.017   1.036   1.053
  1.086   1.099   1.108   1.135   1.141   1.161   1.175   1.189
  1.213   1.231   1.236   1.257   1.261   1.275   1.296   1.303
  1.336   1.362   1.389   1.402   1.418   1.435   1.440   1.457
  1.474   1.488   1.493   1.507   1.513   1.519   1.526   1.544
  1.552   1.560   1.566   1.591   1.600   1.613   1.629   1.633
  1.645   1.648   1.654   1.676   1.688   1.694   1.700   1.713
  1.724   1.737   1.744   1.754   1.775   1.791   1.795   1.807
  1.819   1.834   1.841   1.875   1.884   1.914   1.929   1.936
  1.969   1.979   1.999   2.013   2.029   2.048   2.070   2.092
  2.103   2.118   2.133   2.151   2.157   2.185   2.198   2.209
  2.224   2.243   2.277   2.296   2.318   2.352   2.365   2.418
  2.457   2.458   2.471   2.483   2.492   2.503   2.512   2.531
  2.545   2.546   2.561   2.578   2.589   2.613   2.628   2.633
  2.636   2.663   2.681   2.699   2.707   2.735   2.739   2.777
  2.788   2.796   2.813   2.840   2.866   2.866   2.879   2.883
  2.902   2.912   2.937   2.949   2.969   2.981   3.020   3.030
  3.051   3.070   3.108   3.116   3.135   3.168   3.245   3.249
  3.267   3.281   3.341   3.387   3.390   3.451   3.550   3.573
  3.625   3.681   3.723   3.759   3.763   3.778   3.792   3.807
  3.815   3.856   3.859   3.884   4.050   4.121   4.155   4.222
  4.259   4.290   4.375   4.499   5.058   5.106   5.164   5.286
  5.674   5.811  23.634  23.754  23.800  23.852  23.875  23.924
 23.963  23.971  23.978  24.121  24.253  49.975  50.054
 --------------------------------------------------------------

          Ground-State Mulliken Net Atomic Charges

     Atom                 Charge (a.u.)
  ----------------------------------------
      1 C                     0.096012
      2 C                     0.463347
      3 C                    -0.600604
      4 C                     0.056623
      5 C                    -0.423146
      6 C                     0.676802
      7 C                    -0.570162
      8 C                     0.195555
      9 C                    -0.603313
     10 C                    -0.645613
     11 C                    -0.658232
     12 O                    -0.200066
     13 O                    -0.207673
     14 H                     0.180497
     15 H                     0.213558
     16 H                     0.143830
     17 H                     0.180443
     18 H                     0.193095
     19 H                     0.226499
     20 H                     0.166705
     21 H                     0.163933
     22 H                     0.137141
     23 H                     0.185060
     24 H                     0.158290
     25 H                     0.160094
     26 H                     0.161248
     27 H                     0.150078
  ----------------------------------------
  Sum of atomic charges =     0.000000

 -----------------------------------------------------------------
                    Cartesian Multipole Moments
 -----------------------------------------------------------------
    Charge (ESU x 10^10)
                 0.0000
    Dipole Moment (Debye)
         X      -5.8007      Y       2.7414      Z      -0.2478
       Tot       6.4207
    Quadrupole Moments (Debye-Ang)
        XX     -92.4285     XY       6.3300     YY     -80.5448
        XZ      -0.6630     YZ       1.1120     ZZ     -76.2619
    Octopole Moments (Debye-Ang^2)
       XXX     -68.4547    XXY       8.4972    XYY     -10.4096
       YYY      17.3613    XXZ       0.1726    XYZ      -5.5459
       YYZ      -1.0894    XZZ       7.0340    YZZ      -0.5928
       ZZZ      -5.6100
    Hexadecapole Moments (Debye-Ang^3)
      XXXX   -1714.7531   XXXY      39.6538   XXYY    -514.9675
      XYYY      61.0032   YYYY   -1283.9266   XXXZ       6.8109
      XXYZ       8.7584   XYYZ       8.1610   YYYZ     -12.0291
      XXZZ    -308.5667   XYZZ       2.9812   YYZZ    -257.5117
      XZZZ       9.7514   YZZZ     -10.6112   ZZZZ    -295.1650
 -----------------------------------------------------------------
 Calculating analytic gradient of the SCF energy
 Gradient of SCF Energy
            1           2           3           4           5           6
    1   0.0008399   0.0001245  -0.0008496   0.0012687  -0.0002660   0.0001602
    2  -0.0003431   0.0002457  -0.0023514   0.0020915  -0.0004053  -0.0002607
    3   0.0005896  -0.0004673  -0.0031686   0.0027818  -0.0006134   0.0005327
            7           8           9          10          11          12
    1  -0.0003504  -0.0004579   0.0005317  -0.0000741   0.0000423  -0.0004548
    2   0.0002976  -0.0002280  -0.0002721   0.0000418   0.0002467  -0.0003624
    3   0.0004336  -0.0002420   0.0001549  -0.0003075   0.0003426  -0.0011097
           13          14          15          16          17          18
    1  -0.0004757  -0.0000689   0.0001702   0.0000255   0.0002634   0.0001942
    2   0.0007783   0.0002406   0.0003939  -0.0001001  -0.0002616  -0.0001414
    3   0.0014649  -0.0003123   0.0001205  -0.0000418   0.0002525  -0.0004065
           19          20          21          22          23          24
    1  -0.0002308  -0.0001764   0.0001040  -0.0003214   0.0002498  -0.0003188
    2   0.0000686  -0.0001617   0.0002926   0.0001714  -0.0002609  -0.0000738
    3   0.0003300  -0.0002368  -0.0000450  -0.0000001   0.0001082   0.0000686
           25          26          27
    1   0.0001478  -0.0000785   0.0000010
    2   0.0002960   0.0000637  -0.0000058
    3  -0.0000191  -0.0001638  -0.0000460
 Max gradient component =       3.169E-03
 RMS gradient           =       7.037E-04
 Gradient time:  CPU 282.55 s  wall 282.60 s
 Geometry Optimization Parameters
   NAtoms,    NIC,     NZ,  NCons,   NDum,   NFix, NCnnct, MaxDiis
       27     194       0       0       0       0       0       0

 Cartesian Hessian Update
 Hessian Updated using BFGS Update


** GEOMETRY OPTIMIZATION IN DELOCALIZED INTERNAL COORDINATES **
   Searching for a Minimum

   Optimization Cycle:   6

                       Coordinates (Angstroms)
     ATOM                X               Y               Z
      1  C        -0.1792786222   -1.2178575964    0.0314486448
      2  C        -0.8858106611   -0.0533313416    0.1053786976
      3  C         1.2973776864   -1.2064650006   -0.1150840212
      4  C         2.0043200731    0.1642609760   -0.2781627014
      5  C         1.1054441183    1.2889702617   -0.7097049413
      6  C        -0.2208647012    1.3361471296    0.0830213352
      7  C        -0.7617632218   -2.6019573114    0.1758162432
      8  C        -2.3474907865   -0.0302043050    0.3220423038
      9  C        -1.1242912754    2.3856504837   -0.5997026461
     10  C         0.0622539947    1.7811269973    1.5389692014
     11  C        -3.2665131804   -0.6912872701   -0.3842630881
     12  O         3.1910872249    0.2702399318   -0.0966580758
     13  O         1.9652440636   -2.2193166835   -0.0761946735
     14  H         0.8737496989    1.1283420614   -1.7715394360
     15  H         1.6477605371    2.2348424327   -0.6269056646
     16  H        -1.7610090031   -2.5865055170    0.6050137913
     17  H        -0.1015766541   -3.2092889108    0.7990941861
     18  H        -0.8102049923   -3.1071556330   -0.7953477659
     19  H        -2.6935679110    0.6439938871    1.1042510681
     20  H        -1.4257699745    2.0615302421   -1.5996563906
     21  H        -0.5775024395    3.3281576464   -0.6986306344
     22  H        -2.0311559490    2.5900489489   -0.0265471591
     23  H         0.7718377201    1.1116558363    2.0326367445
     24  H        -0.8558062118    1.7925961479    2.1323851017
     25  H         0.4819904889    2.7917256633    1.5481797310
     26  H        -3.0027851400   -1.3376884521   -1.2136993250
     27  H        -4.3226108295   -0.5817761792   -0.1651223943
   Point Group: c1    Number of degrees of freedom:    75


   Energy is   -578.167325171

 Hessian Updated using BFGS Update

 70 Hessian modes will be used to form the next step
  Hessian Eigenvalues:
     0.002522    0.002897    0.003479    0.007135    0.009298    0.010173
     0.010887    0.011912    0.012602    0.017128    0.022163    0.024947
     0.030366    0.033078    0.041358    0.047421    0.052816    0.053941
     0.055429    0.055693    0.056721    0.057913    0.065364    0.072976
     0.074741    0.089148    0.094458    0.130612    0.154075    0.157781
     0.159920    0.160053    0.160406    0.160727    0.161279    0.165656
     0.206815    0.221990    0.239019    0.249651    0.250743    0.253497
     0.264911    0.275846    0.279015    0.280535    0.288366    0.308756
     0.316138    0.317472    0.322955    0.323407    0.324173    0.324466
     0.324492    0.325423    0.325508    0.325918    0.328040    0.331273
     0.333192    0.352937    0.353757    0.355987    0.359690    0.392498
     0.538322    0.577908    0.927804    0.943901

 Minimum Search - Taking Simple RFO Step
 Searching for Lamda that Minimizes Along All modes
 Value Taken    Lamda =  -0.00019393
 Step Taken.  Stepsize is  0.128459

                             Maximum     Tolerance    Cnvgd?
         Gradient           0.001251      0.000300      NO
         Displacement       0.043477      0.001200      NO
         Energy change     -0.000119      0.000001      NO


 New Cartesian Coordinates Obtained by Inverse Iteration

 Displacement from previous Coordinates is:  0.162567
 ----------------------------------------------------------------
             Standard Nuclear Orientation (Angstroms)
    I     Atom           X                Y                Z
 ----------------------------------------------------------------
    1      C      -0.1794639514    -1.2179311369     0.0318344274
    2      C      -0.8843938858    -0.0530941440     0.1107684732
    3      C       1.2977771537    -1.2068377915    -0.1120218115
    4      C       2.0045067094     0.1608114540    -0.2727112616
    5      C       1.1092212321     1.2885613513    -0.7020809149
    6      C      -0.2200617809     1.3373142715     0.0833393663
    7      C      -0.7651338082    -2.6010777697     0.1694346032
    8      C      -2.3467958598    -0.0322858524     0.3295475065
    9      C      -1.1215500709     2.3835917412    -0.6084305444
   10      C       0.0577175782     1.7899392534     1.5382924002
   11      C      -3.2639046834    -0.6971185052    -0.3756871108
   12      O       3.1877283475     0.2702438963    -0.0668161385
   13      O       1.9619361167    -2.2234440971    -0.1131078556
   14      H       0.8827813443     1.1299646932    -1.7654558638
   15      H       1.6533756304     2.2327364398    -0.6157863245
   16      H      -1.7542303720    -2.5873975215     0.6219717824
   17      H      -0.0959402639    -3.2203002407     0.7704538164
   18      H      -0.8385703285    -3.0911380678    -0.8076188074
   19      H      -2.6921386401     0.6414649666     1.1115204377
   20      H      -1.4269900092     2.0492928704    -1.6036884506
   21      H      -0.5717028479     3.3229117105    -0.7196636478
   22      H      -2.0247560345     2.5971814627    -0.0338656658
   23      H       0.7707107536     1.1265474934     2.0347363497
   24      H      -0.8603733316     1.7979660990     2.1312099432
   25      H       0.4711341581     2.8029626813     1.5449229458
   26      H      -2.9974866493    -1.3439319797    -1.2035456187
   27      H      -4.3203324540    -0.5904788328    -0.1565339049
 ----------------------------------------------------------------
 Molecular Point Group                 C1    NOp =  1
 Largest Abelian Subgroup              C1    NOp =  1
 Nuclear Repulsion Energy =   806.4229764320 hartrees
 There are       48 alpha and       48 beta electrons
 Applying Cartesian multipole field
    Component          Value
    ---------          -----
     (2,0,0)        1.00000E-11
     (0,2,0)        2.00000E-11
     (0,0,2)       -3.00000E-11
 Nucleus-field energy     =     0.0000000241 hartrees
 Requested basis set is 6-311++G(d,p)
 There are 148 shells and 384 basis functions
 A cutoff of  1.0D-11 yielded   9536 shell pairs
 There are     65290 function pairs (     69708 Cartesian)
 Smallest overlap matrix eigenvalue = 6.43E-07

 Q-Chem warning in module /home/taweetham/qchem/stvman/mkSTV.C, line 278:

 Overlap eigenvalue is smaller than square root of threshold

 Linear dependence detected in AO basis
 Number of orthogonalized atomic orbitals = 383
 Maximum deviation from orthogonality = 3.442E-10
 Guess MOs from SCF MO coefficient file
 Reading MOs from coefficient file
 Reading MOs from coefficient file
 A restricted hybrid HF-DFT SCF calculation will be
 performed using Pulay DIIS extrapolation
 Exchange:     0.2000 Hartree-Fock + 0.0800 Slater + 0.7200 B88
 Correlation:  0.1900 VWN1RPA + 0.8100 LYP
 Using SG-1 standard quadrature grid
 SCF converges when DIIS error is below 1.0E-08
 Geometry optimization detected.  Setting ReadMinima to 0
 Setting SaveMinima to 0
 ---------------------------------------
  Cycle       Energy         DIIS Error
 ---------------------------------------
    1    -578.1639918742      3.83E-04
    2    -578.1673468140      4.11E-05
    3    -578.1673096718      6.92E-05
    4    -578.1673896822      1.77E-05
    5    -578.1673935562      6.84E-06
    6    -578.1673944202      2.90E-06
    7    -578.1673945489      1.27E-06
    8    -578.1673945163      3.65E-07
    9    -578.1673944723      1.25E-07
   10    -578.1673944600      4.56E-08
   11    -578.1673944736      1.88E-08
   12    -578.1673944735      8.56E-09 Convergence criterion met
 ---------------------------------------
 SCF time:  CPU 735.40 s  wall 736.39 s
 SCF   energy in the final basis set = -578.1673944735
 Total energy in the final basis set = -578.1673944735

 --------------------------------------------------------------

                    Orbital Energies (a.u.)
 --------------------------------------------------------------

 Alpha MOs
 -- Occupied --
-19.133 -19.126 -10.272 -10.267 -10.225 -10.224 -10.207 -10.205
-10.195 -10.195 -10.185 -10.182 -10.172  -1.074  -1.047  -0.884
 -0.820  -0.791  -0.750  -0.714  -0.709  -0.672  -0.616  -0.594
 -0.568  -0.517  -0.503  -0.495  -0.477  -0.466  -0.457  -0.443
 -0.438  -0.429  -0.423  -0.421  -0.411  -0.404  -0.401  -0.384
 -0.379  -0.365  -0.359  -0.352  -0.311  -0.297  -0.266  -0.247
 -- Virtual --
 -0.102  -0.044  -0.022  -0.008  -0.002   0.001   0.006   0.018
  0.022   0.026   0.031   0.038   0.047   0.053   0.054   0.057
  0.060   0.070   0.076   0.079   0.081   0.092   0.094   0.098
  0.100   0.104   0.111   0.113   0.115   0.119   0.121   0.127
  0.127   0.128   0.138   0.139   0.143   0.143   0.147   0.152
  0.155   0.160   0.162   0.164   0.167   0.171   0.171   0.177
  0.179   0.185   0.187   0.193   0.195   0.203   0.206   0.211
  0.214   0.220   0.222   0.228   0.235   0.238   0.245   0.250
  0.254   0.259   0.264   0.266   0.273   0.279   0.286   0.292
  0.298   0.301   0.310   0.315   0.318   0.326   0.331   0.342
  0.348   0.353   0.354   0.363   0.367   0.375   0.379   0.389
  0.400   0.404   0.424   0.425   0.437   0.452   0.465   0.474
  0.482   0.492   0.505   0.523   0.524   0.533   0.545   0.547
  0.555   0.567   0.577   0.590   0.593   0.606   0.621   0.631
  0.633   0.638   0.644   0.651   0.652   0.661   0.665   0.678
  0.684   0.697   0.700   0.704   0.720   0.725   0.728   0.737
  0.745   0.750   0.756   0.761   0.769   0.775   0.789   0.804
  0.809   0.818   0.839   0.847   0.870   0.876   0.891   0.911
  0.923   0.947   0.951   0.989   0.999   1.018   1.032   1.052
  1.086   1.098   1.107   1.139   1.144   1.161   1.177   1.190
  1.211   1.230   1.235   1.256   1.260   1.278   1.296   1.303
  1.336   1.363   1.388   1.402   1.415   1.435   1.441   1.456
  1.475   1.486   1.493   1.508   1.512   1.520   1.528   1.545
  1.552   1.560   1.567   1.590   1.600   1.614   1.629   1.634
  1.646   1.647   1.655   1.674   1.688   1.693   1.700   1.713
  1.724   1.737   1.743   1.752   1.775   1.794   1.796   1.807
  1.819   1.833   1.843   1.874   1.883   1.915   1.929   1.935
  1.969   1.978   2.001   2.012   2.029   2.048   2.070   2.092
  2.104   2.120   2.133   2.150   2.158   2.183   2.198   2.210
  2.226   2.244   2.276   2.297   2.317   2.353   2.365   2.417
  2.456   2.458   2.471   2.483   2.490   2.503   2.512   2.531
  2.545   2.546   2.561   2.580   2.588   2.613   2.629   2.635
  2.636   2.662   2.683   2.699   2.705   2.735   2.738   2.777
  2.787   2.794   2.812   2.840   2.865   2.868   2.878   2.884
  2.901   2.911   2.937   2.950   2.969   2.982   3.019   3.028
  3.050   3.069   3.107   3.114   3.133   3.169   3.245   3.251
  3.266   3.281   3.342   3.385   3.389   3.450   3.549   3.573
  3.622   3.678   3.723   3.760   3.763   3.778   3.794   3.808
  3.817   3.855   3.859   3.885   4.050   4.122   4.154   4.223
  4.259   4.289   4.375   4.502   5.062   5.105   5.165   5.284
  5.677   5.807  23.633  23.753  23.800  23.852  23.874  23.924
 23.963  23.972  23.978  24.122  24.253  49.976  50.049
 --------------------------------------------------------------

          Ground-State Mulliken Net Atomic Charges

     Atom                 Charge (a.u.)
  ----------------------------------------
      1 C                     0.108615
      2 C                     0.458559
      3 C                    -0.610212
      4 C                     0.051447
      5 C                    -0.427235
      6 C                     0.683435
      7 C                    -0.574088
      8 C                     0.204403
      9 C                    -0.604085
     10 C                    -0.651218
     11 C                    -0.658006
     12 O                    -0.199179
     13 O                    -0.207482
     14 H                     0.180696
     15 H                     0.214246
     16 H                     0.145252
     17 H                     0.181729
     18 H                     0.193596
     19 H                     0.225989
     20 H                     0.166812
     21 H                     0.163944
     22 H                     0.138136
     23 H                     0.185488
     24 H                     0.157928
     25 H                     0.159940
     26 H                     0.160734
     27 H                     0.150556
  ----------------------------------------
  Sum of atomic charges =     0.000000

 -----------------------------------------------------------------
                    Cartesian Multipole Moments
 -----------------------------------------------------------------
    Charge (ESU x 10^10)
                 0.0000
    Dipole Moment (Debye)
         X      -5.8007      Y       2.7482      Z      -0.2309
       Tot       6.4229
    Quadrupole Moments (Debye-Ang)
        XX     -92.3968     XY       6.3546     YY     -80.5562
        XZ      -0.7009     YZ       0.9422     ZZ     -76.2858
    Octopole Moments (Debye-Ang^2)
       XXX     -68.1674    XXY       8.4358    XYY     -10.5211
       YYY      17.7133    XXZ      -0.1295    XYZ      -5.9614
       YYZ      -0.7920    XZZ       6.9720    YZZ      -0.4958
       ZZZ      -5.7829
    Hexadecapole Moments (Debye-Ang^3)
      XXXX   -1712.7927   XXXY      39.0568   XXYY    -514.7914
      XYYY      60.4572   YYYY   -1285.7601   XXXZ       5.2938
      XXYZ       7.1871   XYYZ       9.0306   YYYZ     -14.9545
      XXZZ    -308.2134   XYZZ       2.9134   YYZZ    -257.8944
      XZZZ       9.9258   YZZZ     -12.2847   ZZZZ    -295.0223
 -----------------------------------------------------------------
 Calculating analytic gradient of the SCF energy
 Gradient of SCF Energy
            1           2           3           4           5           6
    1   0.0002078   0.0007086  -0.0001579   0.0004566  -0.0006216   0.0004143
    2  -0.0006332  -0.0001487  -0.0008313   0.0006387   0.0002319  -0.0001704
    3  -0.0012290  -0.0001657   0.0023463  -0.0018830   0.0013339  -0.0003850
            7           8           9          10          11          12
    1  -0.0003727  -0.0012677   0.0002427  -0.0000812   0.0001654  -0.0001188
    2   0.0004371  -0.0002591   0.0002355   0.0001475   0.0000184  -0.0000759
    3   0.0001156   0.0004406   0.0000936  -0.0002508   0.0000401   0.0001289
           13          14          15          16          17          18
    1  -0.0003417   0.0002173   0.0000722   0.0001196   0.0000429   0.0001622
    2   0.0003453  -0.0000626   0.0003244  -0.0002171  -0.0001669   0.0000632
    3  -0.0003853  -0.0002074   0.0000333   0.0001539   0.0003724  -0.0003698
           19          20          21          22          23          24
    1   0.0000132  -0.0001199   0.0000564   0.0000869   0.0001610  -0.0001009
    2  -0.0002447  -0.0002111   0.0003020   0.0001877  -0.0002122  -0.0000702
    3   0.0001166  -0.0001655  -0.0001414  -0.0000974   0.0000115   0.0000788
           25          26          27
    1   0.0000630   0.0000084  -0.0000160
    2   0.0002053   0.0001155   0.0000510
    3   0.0000448  -0.0000011  -0.0000289
 Max gradient component =       2.346E-03
 RMS gradient           =       4.900E-04
 Gradient time:  CPU 284.40 s  wall 284.45 s
 Geometry Optimization Parameters
   NAtoms,    NIC,     NZ,  NCons,   NDum,   NFix, NCnnct, MaxDiis
       27     194       0       0       0       0       0       0

 Cartesian Hessian Update
 Hessian Updated using BFGS Update


** GEOMETRY OPTIMIZATION IN DELOCALIZED INTERNAL COORDINATES **
   Searching for a Minimum

   Optimization Cycle:   7

                       Coordinates (Angstroms)
     ATOM                X               Y               Z
      1  C        -0.1794639514   -1.2179311369    0.0318344274
      2  C        -0.8843938858   -0.0530941440    0.1107684732
      3  C         1.2977771537   -1.2068377915   -0.1120218115
      4  C         2.0045067094    0.1608114540   -0.2727112616
      5  C         1.1092212321    1.2885613513   -0.7020809149
      6  C        -0.2200617809    1.3373142715    0.0833393663
      7  C        -0.7651338082   -2.6010777697    0.1694346032
      8  C        -2.3467958598   -0.0322858524    0.3295475065
      9  C        -1.1215500709    2.3835917412   -0.6084305444
     10  C         0.0577175782    1.7899392534    1.5382924002
     11  C        -3.2639046834   -0.6971185052   -0.3756871108
     12  O         3.1877283475    0.2702438963   -0.0668161385
     13  O         1.9619361167   -2.2234440971   -0.1131078556
     14  H         0.8827813443    1.1299646932   -1.7654558638
     15  H         1.6533756304    2.2327364398   -0.6157863245
     16  H        -1.7542303720   -2.5873975215    0.6219717824
     17  H        -0.0959402639   -3.2203002407    0.7704538164
     18  H        -0.8385703285   -3.0911380678   -0.8076188074
     19  H        -2.6921386401    0.6414649666    1.1115204377
     20  H        -1.4269900092    2.0492928704   -1.6036884506
     21  H        -0.5717028479    3.3229117105   -0.7196636478
     22  H        -2.0247560345    2.5971814627   -0.0338656658
     23  H         0.7707107536    1.1265474934    2.0347363497
     24  H        -0.8603733316    1.7979660990    2.1312099432
     25  H         0.4711341581    2.8029626813    1.5449229458
     26  H        -2.9974866493   -1.3439319797   -1.2035456187
     27  H        -4.3203324540   -0.5904788328   -0.1565339049
   Point Group: c1    Number of degrees of freedom:    75


   Energy is   -578.167394473

 Hessian Updated using BFGS Update

 71 Hessian modes will be used to form the next step
  Hessian Eigenvalues:
     0.002720    0.002897    0.003339    0.006683    0.009350    0.009728
     0.010542    0.011149    0.012056    0.017745    0.022587    0.030347
     0.032251    0.036658    0.045978    0.048010    0.052731    0.053940
     0.055426    0.055699    0.056830    0.057173    0.065429    0.073793
     0.075092    0.089487    0.094330    0.130631    0.154688    0.158374
     0.159833    0.159939    0.160070    0.160249    0.160580    0.161394
     0.163342    0.206799    0.221747    0.238695    0.249561    0.250602
     0.253091    0.265487    0.275576    0.279021    0.280970    0.286390
     0.308171    0.313894    0.318604    0.322980    0.323425    0.324239
     0.324478    0.324494    0.325247    0.325504    0.325893    0.326502
     0.328808    0.332689    0.346874    0.353618    0.355745    0.359618
     0.394736    0.534798    0.578272    0.924279    0.943274

 Minimum Search - Taking Simple RFO Step
 Searching for Lamda that Minimizes Along All modes
 Value Taken    Lamda =  -0.00010789
 Step Taken.  Stepsize is  0.091314

                             Maximum     Tolerance    Cnvgd?
         Gradient           0.001010      0.000300      NO
         Displacement       0.034964      0.001200      NO
         Energy change     -0.000069      0.000001      NO


 New Cartesian Coordinates Obtained by Inverse Iteration

 Displacement from previous Coordinates is:  0.135652
 ----------------------------------------------------------------
             Standard Nuclear Orientation (Angstroms)
    I     Atom           X                Y                Z
 ----------------------------------------------------------------
    1      C      -0.1802061074    -1.2163727699     0.0352775752
    2      C      -0.8837742945    -0.0508415664     0.1148604369
    3      C       1.2964720448    -1.2073139117    -0.1204782029
    4      C       2.0026743584     0.1593044670    -0.2678618425
    5      C       1.1093950630     1.2863686403    -0.7025894781
    6      C      -0.2191984955     1.3384897558     0.0851357467
    7      C      -0.7672792047    -2.5992369910     0.1707534145
    8      C      -2.3460649715    -0.0264026188     0.3222379706
    9      C      -1.1235429188     2.3834175577    -0.6039780883
   10      C       0.0605342099     1.7926311548     1.5394598602
   11      C      -3.2587193404    -0.7055102923    -0.3757912436
   12      O       3.1846274233     0.2695173627    -0.0539972916
   13      O       1.9602082934    -2.2246381288    -0.1327441195
   14      H       0.8811467649     1.1238510120    -1.7646038181
   15      H       1.6549766408     2.2293470641    -0.6199985605
   16      H      -1.7497571531    -2.5849095618     0.6375473038
   17      H      -0.0913450378    -3.2240913988     0.7570369067
   18      H      -0.8576556227    -3.0832315402    -0.8072292486
   19      H      -2.6966808913     0.6647841701     1.0860482449
   20      H      -1.4203672782     2.0564657912    -1.6037665569
   21      H      -0.5791131572     3.3266362583    -0.7031633691
   22      H      -2.0310463508     2.5852284640    -0.0321802386
   23      H       0.7707486895     1.1285227900     2.0377888947
   24      H      -0.8571357269     1.8061952456     2.1323817051
   25      H       0.4775242352     2.8037492897     1.5435056211
   26      H      -2.9867896032    -1.3710335272    -1.1867710617
   27      H      -4.3165675168    -0.5944722711    -0.1658624291
 ----------------------------------------------------------------
 Molecular Point Group                 C1    NOp =  1
 Largest Abelian Subgroup              C1    NOp =  1
 Nuclear Repulsion Energy =   806.6741817944 hartrees
 There are       48 alpha and       48 beta electrons
 Applying Cartesian multipole field
    Component          Value
    ---------          -----
     (2,0,0)        1.00000E-11
     (0,2,0)        2.00000E-11
     (0,0,2)       -3.00000E-11
 Nucleus-field energy     =     0.0000000241 hartrees
 Requested basis set is 6-311++G(d,p)
 There are 148 shells and 384 basis functions
 A cutoff of  1.0D-11 yielded   9538 shell pairs
 There are     65298 function pairs (     69716 Cartesian)
 Smallest overlap matrix eigenvalue = 6.39E-07

 Q-Chem warning in module /home/taweetham/qchem/stvman/mkSTV.C, line 278:

 Overlap eigenvalue is smaller than square root of threshold

 Linear dependence detected in AO basis
 Number of orthogonalized atomic orbitals = 383
 Maximum deviation from orthogonality = 1.053E-10
 Guess MOs from SCF MO coefficient file
 Reading MOs from coefficient file
 Reading MOs from coefficient file
 A restricted hybrid HF-DFT SCF calculation will be
 performed using Pulay DIIS extrapolation
 Exchange:     0.2000 Hartree-Fock + 0.0800 Slater + 0.7200 B88
 Correlation:  0.1900 VWN1RPA + 0.8100 LYP
 Using SG-1 standard quadrature grid
 SCF converges when DIIS error is below 1.0E-08
 Geometry optimization detected.  Setting ReadMinima to 0
 Setting SaveMinima to 0
 ---------------------------------------
  Cycle       Energy         DIIS Error
 ---------------------------------------
    1    -578.1694699230      2.21E-04
    2    -578.1674386614      2.62E-05
    3    -578.1674192559      4.53E-05
    4    -578.1674587414      8.87E-06
    5    -578.1674599693      4.00E-06
    6    -578.1674599232      1.81E-06
    7    -578.1674600149      8.75E-07
    8    -578.1674599897      2.56E-07
    9    -578.1674600112      8.00E-08
   10    -578.1674600156      2.83E-08
   11    -578.1674600103      1.24E-08
   12    -578.1674600090      3.37E-09 Convergence criterion met
 ---------------------------------------
 SCF time:  CPU 721.24 s  wall 721.83 s
 SCF   energy in the final basis set = -578.1674600090
 Total energy in the final basis set = -578.1674600090

 --------------------------------------------------------------

                    Orbital Energies (a.u.)
 --------------------------------------------------------------

 Alpha MOs
 -- Occupied --
-19.133 -19.126 -10.272 -10.267 -10.225 -10.223 -10.207 -10.205
-10.195 -10.195 -10.185 -10.182 -10.172  -1.074  -1.047  -0.884
 -0.820  -0.792  -0.751  -0.714  -0.710  -0.672  -0.617  -0.594
 -0.568  -0.517  -0.503  -0.495  -0.477  -0.466  -0.457  -0.443
 -0.438  -0.429  -0.423  -0.420  -0.411  -0.404  -0.402  -0.383
 -0.379  -0.365  -0.359  -0.352  -0.311  -0.297  -0.265  -0.247
 -- Virtual --
 -0.102  -0.045  -0.022  -0.008  -0.002   0.001   0.006   0.018
  0.022   0.026   0.031   0.038   0.047   0.053   0.054   0.057
  0.060   0.070   0.076   0.079   0.081   0.093   0.094   0.098
  0.100   0.104   0.111   0.113   0.115   0.119   0.122   0.127
  0.127   0.128   0.138   0.139   0.143   0.143   0.147   0.152
  0.155   0.159   0.162   0.164   0.168   0.171   0.171   0.177
  0.180   0.185   0.187   0.193   0.195   0.203   0.206   0.211
  0.214   0.220   0.222   0.228   0.236   0.238   0.245   0.250
  0.254   0.259   0.264   0.266   0.273   0.279   0.287   0.292
  0.298   0.301   0.310   0.315   0.318   0.326   0.332   0.343
  0.348   0.353   0.353   0.363   0.367   0.375   0.378   0.388
  0.400   0.405   0.425   0.426   0.437   0.451   0.464   0.474
  0.482   0.492   0.504   0.523   0.524   0.532   0.544   0.547
  0.555   0.567   0.577   0.590   0.594   0.606   0.622   0.631
  0.634   0.638   0.643   0.652   0.653   0.661   0.664   0.677
  0.684   0.696   0.700   0.704   0.721   0.725   0.729   0.738
  0.745   0.750   0.756   0.760   0.770   0.775   0.790   0.803
  0.809   0.817   0.838   0.846   0.870   0.875   0.892   0.909
  0.923   0.946   0.951   0.989   1.000   1.017   1.034   1.054
  1.084   1.100   1.111   1.139   1.144   1.161   1.178   1.191
  1.211   1.230   1.235   1.255   1.261   1.280   1.296   1.303
  1.335   1.363   1.388   1.403   1.416   1.436   1.440   1.455
  1.475   1.487   1.493   1.508   1.512   1.520   1.528   1.544
  1.553   1.561   1.568   1.590   1.601   1.614   1.629   1.633
  1.646   1.649   1.656   1.673   1.687   1.694   1.701   1.714
  1.724   1.735   1.743   1.754   1.776   1.795   1.796   1.808
  1.819   1.833   1.842   1.874   1.884   1.915   1.929   1.936
  1.969   1.979   2.001   2.013   2.031   2.048   2.070   2.093
  2.104   2.119   2.133   2.148   2.158   2.184   2.199   2.209
  2.225   2.245   2.277   2.299   2.318   2.352   2.363   2.418
  2.456   2.459   2.473   2.484   2.491   2.504   2.513   2.532
  2.545   2.547   2.562   2.580   2.588   2.612   2.631   2.636
  2.639   2.662   2.685   2.697   2.705   2.735   2.739   2.778
  2.788   2.796   2.811   2.841   2.865   2.867   2.879   2.885
  2.901   2.911   2.940   2.951   2.970   2.982   3.022   3.030
  3.049   3.069   3.108   3.116   3.131   3.169   3.246   3.251
  3.267   3.282   3.342   3.385   3.389   3.449   3.550   3.573
  3.622   3.678   3.723   3.761   3.764   3.779   3.794   3.809
  3.817   3.856   3.860   3.886   4.051   4.123   4.155   4.223
  4.260   4.290   4.377   4.502   5.062   5.105   5.166   5.283
  5.677   5.807  23.633  23.754  23.801  23.853  23.874  23.925
 23.964  23.973  23.979  24.123  24.251  49.976  50.049
 --------------------------------------------------------------

          Ground-State Mulliken Net Atomic Charges

     Atom                 Charge (a.u.)
  ----------------------------------------
      1 C                     0.113504
      2 C                     0.464478
      3 C                    -0.611320
      4 C                     0.053103
      5 C                    -0.422480
      6 C                     0.669493
      7 C                    -0.573784
      8 C                     0.205496
      9 C                    -0.602352
     10 C                    -0.651171
     11 C                    -0.659532
     12 O                    -0.199480
     13 O                    -0.208014
     14 H                     0.179533
     15 H                     0.214427
     16 H                     0.145014
     17 H                     0.181455
     18 H                     0.194731
     19 H                     0.224433
     20 H                     0.166199
     21 H                     0.164076
     22 H                     0.135687
     23 H                     0.185956
     24 H                     0.158855
     25 H                     0.159427
     26 H                     0.161458
     27 H                     0.150807
  ----------------------------------------
  Sum of atomic charges =     0.000000

 -----------------------------------------------------------------
                    Cartesian Multipole Moments
 -----------------------------------------------------------------
    Charge (ESU x 10^10)
                 0.0000
    Dipole Moment (Debye)
         X      -5.8102      Y       2.7514      Z      -0.2315
       Tot       6.4328
    Quadrupole Moments (Debye-Ang)
        XX     -92.3296     XY       6.3557     YY     -80.5155
        XZ      -0.6823     YZ       0.8813     ZZ     -76.3549
    Octopole Moments (Debye-Ang^2)
       XXX     -68.0715    XXY       8.4715    XYY     -10.7394
       YYY      17.6470    XXZ      -0.2992    XYZ      -6.2046
       YYZ      -0.5947    XZZ       7.1444    YZZ      -0.4238
       ZZZ      -5.7628
    Hexadecapole Moments (Debye-Ang^3)
      XXXX   -1709.1930   XXXY      38.6106   XXYY    -513.8663
      XYYY      60.5851   YYYY   -1286.3743   XXXZ       4.7761
      XXYZ       6.3054   XYYZ       9.4750   YYYZ     -16.7428
      XXZZ    -308.3760   XYZZ       2.9209   YYZZ    -258.0011
      XZZZ       9.6808   YZZZ     -13.7901   ZZZZ    -294.6170
 -----------------------------------------------------------------
 Calculating analytic gradient of the SCF energy
 Gradient of SCF Energy
            1           2           3           4           5           6
    1  -0.0003621   0.0004891  -0.0000203  -0.0000350  -0.0002518   0.0002554
    2  -0.0001087   0.0000509  -0.0001238   0.0001827  -0.0000283  -0.0000433
    3  -0.0004069   0.0006927   0.0006566  -0.0006854   0.0007114  -0.0005666
            7           8           9          10          11          12
    1  -0.0001605  -0.0006641  -0.0001859  -0.0000458   0.0000458   0.0000651
    2   0.0000435   0.0000564   0.0000706   0.0000416   0.0001637  -0.0000862
    3  -0.0001354  -0.0000287  -0.0000494   0.0000035  -0.0002191  -0.0001333
           13          14          15          16          17          18
    1   0.0001921   0.0002282  -0.0000193   0.0001385  -0.0001467   0.0001185
    2   0.0001369   0.0000135  -0.0000888  -0.0001070   0.0000226   0.0000855
    3  -0.0000372  -0.0000442  -0.0000086  -0.0000015   0.0000774   0.0000488
           19          20          21          22          23          24
    1   0.0002214   0.0000359  -0.0000494   0.0000206  -0.0000349   0.0001320
    2  -0.0001197  -0.0000032  -0.0000336  -0.0001013   0.0000386   0.0000289
    3  -0.0000326   0.0000121  -0.0000168   0.0000409  -0.0000449   0.0000171
           25          26          27
    1  -0.0000614   0.0001128  -0.0000180
    2  -0.0000460  -0.0000128  -0.0000329
    3   0.0000496   0.0000785   0.0000223
 Max gradient component =       7.114E-04
 RMS gradient           =       2.200E-04
 Gradient time:  CPU 284.82 s  wall 284.87 s
 Geometry Optimization Parameters
   NAtoms,    NIC,     NZ,  NCons,   NDum,   NFix, NCnnct, MaxDiis
       27     194       0       0       0       0       0       0

 Cartesian Hessian Update
 Hessian Updated using BFGS Update


** GEOMETRY OPTIMIZATION IN DELOCALIZED INTERNAL COORDINATES **
   Searching for a Minimum

   Optimization Cycle:   8

                       Coordinates (Angstroms)
     ATOM                X               Y               Z
      1  C        -0.1802061074   -1.2163727699    0.0352775752
      2  C        -0.8837742945   -0.0508415664    0.1148604369
      3  C         1.2964720448   -1.2073139117   -0.1204782029
      4  C         2.0026743584    0.1593044670   -0.2678618425
      5  C         1.1093950630    1.2863686403   -0.7025894781
      6  C        -0.2191984955    1.3384897558    0.0851357467
      7  C        -0.7672792047   -2.5992369910    0.1707534145
      8  C        -2.3460649715   -0.0264026188    0.3222379706
      9  C        -1.1235429188    2.3834175577   -0.6039780883
     10  C         0.0605342099    1.7926311548    1.5394598602
     11  C        -3.2587193404   -0.7055102923   -0.3757912436
     12  O         3.1846274233    0.2695173627   -0.0539972916
     13  O         1.9602082934   -2.2246381288   -0.1327441195
     14  H         0.8811467649    1.1238510120   -1.7646038181
     15  H         1.6549766408    2.2293470641   -0.6199985605
     16  H        -1.7497571531   -2.5849095618    0.6375473038
     17  H        -0.0913450378   -3.2240913988    0.7570369067
     18  H        -0.8576556227   -3.0832315402   -0.8072292486
     19  H        -2.6966808913    0.6647841701    1.0860482449
     20  H        -1.4203672782    2.0564657912   -1.6037665569
     21  H        -0.5791131572    3.3266362583   -0.7031633691
     22  H        -2.0310463508    2.5852284640   -0.0321802386
     23  H         0.7707486895    1.1285227900    2.0377888947
     24  H        -0.8571357269    1.8061952456    2.1323817051
     25  H         0.4775242352    2.8037492897    1.5435056211
     26  H        -2.9867896032   -1.3710335272   -1.1867710617
     27  H        -4.3165675168   -0.5944722711   -0.1658624291
   Point Group: c1    Number of degrees of freedom:    75


   Energy is   -578.167460009

 Hessian Updated using BFGS Update

 72 Hessian modes will be used to form the next step
  Hessian Eigenvalues:
     0.002451    0.002890    0.003078    0.005734    0.008066    0.009549
     0.010944    0.011994    0.013570    0.018005    0.022501    0.030345
     0.032732    0.035920    0.043454    0.047464    0.052695    0.053940
     0.055434    0.055688    0.056967    0.058910    0.065380    0.073239
     0.074850    0.088908    0.095122    0.132404    0.154232    0.156606
     0.159801    0.159926    0.160029    0.160115    0.160406    0.161195
     0.161582    0.165902    0.206893    0.222047    0.237745    0.249524
     0.251013    0.255042    0.264307    0.275897    0.279113    0.285798
     0.287642    0.308045    0.313339    0.319552    0.322982    0.323423
     0.324213    0.324446    0.324492    0.325409    0.325510    0.325939
     0.327642    0.331958    0.333473    0.348674    0.353603    0.356115
     0.359346    0.398505    0.534750    0.578091    0.924939    0.943363

 Minimum Search - Taking Simple RFO Step
 Searching for Lamda that Minimizes Along All modes
 Value Taken    Lamda =  -0.00007277
 Step Taken.  Stepsize is  0.133338

                             Maximum     Tolerance    Cnvgd?
         Gradient           0.000432      0.000300      NO
         Displacement       0.048331      0.001200      NO
         Energy change     -0.000066      0.000001      NO


 New Cartesian Coordinates Obtained by Inverse Iteration

 Displacement from previous Coordinates is:  0.242507
 ----------------------------------------------------------------
             Standard Nuclear Orientation (Angstroms)
    I     Atom           X                Y                Z
 ----------------------------------------------------------------
    1      C      -0.1797152932    -1.2148343885     0.0239611961
    2      C      -0.8825434247    -0.0486402539     0.1043591848
    3      C       1.2961411224    -1.2077549614    -0.1391440654
    4      C       2.0035074072     0.1588066700    -0.2512113886
    5      C       1.1178136126     1.2876538768    -0.6965643447
    6      C      -0.2178880576     1.3402351817     0.0801639402
    7      C      -0.7675029197    -2.5973111886     0.1618406863
    8      C      -2.3419182841    -0.0222887222     0.3237878954
    9      C      -1.1173116364     2.3848656985    -0.6153316806
   10      C       0.0492207367     1.7937997825     1.5371903600
   11      C      -3.2606173991    -0.7185943205    -0.3493552908
   12      O       3.1793122224     0.2698431963    -0.0049120034
   13      O       1.9567606232    -2.2270239657    -0.1727297949
   14      H       0.8979095764     1.1254698905    -1.7602556996
   15      H       1.6637157427     2.2296717689    -0.6080248731
   16      H      -1.7369534255    -2.5823376018     0.6557727156
   17      H      -0.0776765877    -3.2297305950     0.7226425028
   18      H      -0.8889448033    -3.0724914043    -0.8169006353
   19      H      -2.6873478648     0.6867280759     1.0736347874
   20      H      -1.4028061697     2.0610498163    -1.6192039831
   21      H      -0.5732744299     3.3290147198    -0.7053208180
   22      H      -2.0308341128     2.5828947456    -0.0519528155
   23      H       0.7520054140     1.1279122432     2.0432158486
   24      H      -0.8744193730     1.8113407981     2.1206352931
   25      H       0.4696332300     2.8033326779     1.5442210802
   26      H      -2.9968012113    -1.4025920069    -1.1474729073
   27      H      -4.3164006422    -0.6025652879    -0.1320270591
 ----------------------------------------------------------------
 Molecular Point Group                 C1    NOp =  1
 Largest Abelian Subgroup              C1    NOp =  1
 Nuclear Repulsion Energy =   806.8619292162 hartrees
 There are       48 alpha and       48 beta electrons
 Applying Cartesian multipole field
    Component          Value
    ---------          -----
     (2,0,0)        1.00000E-11
     (0,2,0)        2.00000E-11
     (0,0,2)       -3.00000E-11
 Nucleus-field energy     =     0.0000000242 hartrees
 Requested basis set is 6-311++G(d,p)
 There are 148 shells and 384 basis functions
 A cutoff of  1.0D-11 yielded   9532 shell pairs
 There are     65256 function pairs (     69673 Cartesian)
 Smallest overlap matrix eigenvalue = 6.46E-07

 Q-Chem warning in module /home/taweetham/qchem/stvman/mkSTV.C, line 278:

 Overlap eigenvalue is smaller than square root of threshold

 Linear dependence detected in AO basis
 Number of orthogonalized atomic orbitals = 383
 Maximum deviation from orthogonality = 2.817E-10
 Guess MOs from SCF MO coefficient file
 Reading MOs from coefficient file
 Reading MOs from coefficient file
 A restricted hybrid HF-DFT SCF calculation will be
 performed using Pulay DIIS extrapolation
 Exchange:     0.2000 Hartree-Fock + 0.0800 Slater + 0.7200 B88
 Correlation:  0.1900 VWN1RPA + 0.8100 LYP
 Using SG-1 standard quadrature grid
 SCF converges when DIIS error is below 1.0E-08
 Geometry optimization detected.  Setting ReadMinima to 0
 Setting SaveMinima to 0
 ---------------------------------------
  Cycle       Energy         DIIS Error
 ---------------------------------------
    1    -578.1738359634      4.42E-04
    2    -578.1674594155      3.82E-05
    3    -578.1674677983      4.78E-05
    4    -578.1675013557      2.07E-05
    5    -578.1675064803      6.19E-06
    6    -578.1675068710      2.68E-06
    7    -578.1675069003      1.52E-06
    8    -578.1675070783      2.98E-07
    9    -578.1675071013      1.21E-07
   10    -578.1675070740      5.47E-08
   11    -578.1675070687      1.55E-08
   12    -578.1675070719      6.67E-09 Convergence criterion met
 ---------------------------------------
 SCF time:  CPU 734.16 s  wall 735.97 s
 SCF   energy in the final basis set = -578.1675070719
 Total energy in the final basis set = -578.1675070719

 --------------------------------------------------------------

                    Orbital Energies (a.u.)
 --------------------------------------------------------------

 Alpha MOs
 -- Occupied --
-19.133 -19.126 -10.272 -10.267 -10.225 -10.223 -10.207 -10.205
-10.196 -10.195 -10.185 -10.182 -10.172  -1.074  -1.047  -0.884
 -0.820  -0.792  -0.751  -0.714  -0.710  -0.673  -0.617  -0.594
 -0.568  -0.517  -0.503  -0.495  -0.477  -0.466  -0.457  -0.443
 -0.438  -0.429  -0.423  -0.420  -0.411  -0.404  -0.402  -0.383
 -0.379  -0.365  -0.360  -0.351  -0.312  -0.298  -0.265  -0.247
 -- Virtual --
 -0.102  -0.045  -0.022  -0.008  -0.002   0.001   0.006   0.018
  0.022   0.027   0.031   0.038   0.047   0.053   0.054   0.057
  0.061   0.070   0.076   0.078   0.082   0.092   0.094   0.099
  0.100   0.104   0.111   0.113   0.115   0.119   0.121   0.126
  0.127   0.129   0.138   0.139   0.142   0.143   0.147   0.152
  0.155   0.159   0.162   0.164   0.168   0.170   0.171   0.177
  0.180   0.186   0.188   0.192   0.196   0.204   0.206   0.211
  0.214   0.220   0.222   0.229   0.237   0.238   0.245   0.249
  0.254   0.259   0.264   0.266   0.273   0.279   0.287   0.293
  0.298   0.300   0.310   0.315   0.318   0.325   0.331   0.343
  0.348   0.353   0.354   0.363   0.366   0.374   0.377   0.388
  0.401   0.404   0.425   0.426   0.437   0.449   0.463   0.473
  0.482   0.492   0.504   0.522   0.524   0.531   0.543   0.547
  0.555   0.567   0.577   0.589   0.594   0.607   0.623   0.631
  0.634   0.639   0.642   0.652   0.654   0.660   0.664   0.677
  0.683   0.696   0.699   0.705   0.721   0.725   0.730   0.738
  0.746   0.750   0.756   0.760   0.771   0.775   0.790   0.802
  0.809   0.817   0.837   0.845   0.869   0.874   0.890   0.904
  0.922   0.945   0.949   0.989   1.001   1.016   1.036   1.053
  1.080   1.103   1.114   1.144   1.145   1.163   1.179   1.194
  1.208   1.229   1.234   1.252   1.260   1.283   1.295   1.304
  1.333   1.364   1.388   1.404   1.415   1.435   1.438   1.453
  1.474   1.488   1.494   1.508   1.513   1.520   1.531   1.544
  1.553   1.561   1.569   1.588   1.602   1.614   1.628   1.634
  1.647   1.651   1.656   1.671   1.686   1.693   1.700   1.715
  1.725   1.734   1.743   1.755   1.775   1.796   1.797   1.808
  1.817   1.832   1.840   1.873   1.886   1.917   1.927   1.936
  1.969   1.980   2.000   2.015   2.033   2.046   2.070   2.094
  2.104   2.120   2.132   2.147   2.159   2.184   2.199   2.209
  2.226   2.245   2.279   2.299   2.316   2.353   2.360   2.419
  2.456   2.461   2.473   2.484   2.491   2.504   2.514   2.533
  2.544   2.547   2.562   2.582   2.588   2.612   2.631   2.637
  2.643   2.662   2.687   2.695   2.704   2.735   2.739   2.779
  2.787   2.798   2.810   2.841   2.862   2.868   2.879   2.885
  2.902   2.912   2.941   2.950   2.970   2.982   3.024   3.033
  3.048   3.070   3.108   3.118   3.129   3.169   3.247   3.250
  3.268   3.283   3.343   3.383   3.389   3.449   3.549   3.573
  3.621   3.677   3.723   3.762   3.765   3.779   3.795   3.810
  3.818   3.856   3.860   3.888   4.051   4.125   4.156   4.224
  4.261   4.288   4.378   4.500   5.063   5.105   5.169   5.281
  5.678   5.806  23.633  23.754  23.802  23.853  23.875  23.925
 23.964  23.973  23.980  24.123  24.250  49.976  50.047
 --------------------------------------------------------------

          Ground-State Mulliken Net Atomic Charges

     Atom                 Charge (a.u.)
  ----------------------------------------
      1 C                     0.124790
      2 C                     0.471993
      3 C                    -0.602848
      4 C                     0.045271
      5 C                    -0.410115
      6 C                     0.647981
      7 C                    -0.579452
      8 C                     0.204317
      9 C                    -0.602057
     10 C                    -0.649712
     11 C                    -0.660527
     12 O                    -0.199579
     13 O                    -0.209196
     14 H                     0.178682
     15 H                     0.213882
     16 H                     0.145054
     17 H                     0.181126
     18 H                     0.195553
     19 H                     0.221861
     20 H                     0.165811
     21 H                     0.163988
     22 H                     0.135245
     23 H                     0.186945
     24 H                     0.157875
     25 H                     0.159524
     26 H                     0.162170
     27 H                     0.151416
  ----------------------------------------
  Sum of atomic charges =     0.000000

 -----------------------------------------------------------------
                    Cartesian Multipole Moments
 -----------------------------------------------------------------
    Charge (ESU x 10^10)
                 0.0000
    Dipole Moment (Debye)
         X      -5.8065      Y       2.7577      Z      -0.2434
       Tot       6.4328
    Quadrupole Moments (Debye-Ang)
        XX     -92.2099     XY       6.3863     YY     -80.4723
        XZ      -0.8436     YZ       0.7116     ZZ     -76.4656
    Octopole Moments (Debye-Ang^2)
       XXX     -67.7452    XXY       8.3627    XYY     -10.9776
       YYY      17.6773    XXZ      -0.8540    XYZ      -6.6710
       YYZ      -0.2179    XZZ       7.2579    YZZ      -0.2548
       ZZZ      -5.6418
    Hexadecapole Moments (Debye-Ang^3)
      XXXX   -1705.5274   XXXY      38.0900   XXYY    -513.0213
      XYYY      60.0402   YYYY   -1288.0768   XXXZ       1.5634
      XXYZ       4.5738   XYYZ      10.6047   YYYZ     -19.4433
      XXZZ    -308.6122   XYZZ       2.7698   YYZZ    -258.3830
      XZZZ      10.0985   YZZZ     -15.8705   ZZZZ    -293.5280
 -----------------------------------------------------------------
 Calculating analytic gradient of the SCF energy
 Gradient of SCF Energy
            1           2           3           4           5           6
    1  -0.0004377   0.0003034   0.0000696  -0.0004243  -0.0000421   0.0000220
    2   0.0001986   0.0000639   0.0004632  -0.0003280  -0.0002204   0.0001637
    3   0.0002209  -0.0006951  -0.0003138   0.0001991   0.0003173  -0.0001461
            7           8           9          10          11          12
    1   0.0000960  -0.0002654  -0.0003309  -0.0000022   0.0001697   0.0002128
    2  -0.0001507   0.0000368  -0.0000452   0.0000117   0.0001605  -0.0000081
    3  -0.0000472   0.0003293  -0.0001196   0.0001357  -0.0001550  -0.0002404
           13          14          15          16          17          18
    1   0.0002375   0.0001708  -0.0000545   0.0000329  -0.0001309   0.0000554
    2  -0.0000910   0.0000501  -0.0001867   0.0000184   0.0000769   0.0000561
    3   0.0001812  -0.0000160  -0.0000098  -0.0000764  -0.0000408   0.0001863
           19          20          21          22          23          24
    1   0.0001330   0.0000923  -0.0000202  -0.0000182  -0.0000904   0.0001052
    2   0.0000535   0.0001107  -0.0002034  -0.0001739   0.0001029   0.0000245
    3   0.0000446   0.0001088   0.0000673   0.0000736  -0.0000326  -0.0000143
           25          26          27
    1  -0.0000657   0.0001752   0.0000068
    2  -0.0001319  -0.0000676   0.0000157
    3  -0.0000032   0.0000643  -0.0000182
 Max gradient component =       6.951E-04
 RMS gradient           =       1.831E-04
 Gradient time:  CPU 283.05 s  wall 283.09 s
 Geometry Optimization Parameters
   NAtoms,    NIC,     NZ,  NCons,   NDum,   NFix, NCnnct, MaxDiis
       27     194       0       0       0       0       0       0

 Cartesian Hessian Update
 Hessian Updated using BFGS Update


** GEOMETRY OPTIMIZATION IN DELOCALIZED INTERNAL COORDINATES **
   Searching for a Minimum

   Optimization Cycle:   9

                       Coordinates (Angstroms)
     ATOM                X               Y               Z
      1  C        -0.1797152932   -1.2148343885    0.0239611961
      2  C        -0.8825434247   -0.0486402539    0.1043591848
      3  C         1.2961411224   -1.2077549614   -0.1391440654
      4  C         2.0035074072    0.1588066700   -0.2512113886
      5  C         1.1178136126    1.2876538768   -0.6965643447
      6  C        -0.2178880576    1.3402351817    0.0801639402
      7  C        -0.7675029197   -2.5973111886    0.1618406863
      8  C        -2.3419182841   -0.0222887222    0.3237878954
      9  C        -1.1173116364    2.3848656985   -0.6153316806
     10  C         0.0492207367    1.7937997825    1.5371903600
     11  C        -3.2606173991   -0.7185943205   -0.3493552908
     12  O         3.1793122224    0.2698431963   -0.0049120034
     13  O         1.9567606232   -2.2270239657   -0.1727297949
     14  H         0.8979095764    1.1254698905   -1.7602556996
     15  H         1.6637157427    2.2296717689   -0.6080248731
     16  H        -1.7369534255   -2.5823376018    0.6557727156
     17  H        -0.0776765877   -3.2297305950    0.7226425028
     18  H        -0.8889448033   -3.0724914043   -0.8169006353
     19  H        -2.6873478648    0.6867280759    1.0736347874
     20  H        -1.4028061697    2.0610498163   -1.6192039831
     21  H        -0.5732744299    3.3290147198   -0.7053208180
     22  H        -2.0308341128    2.5828947456   -0.0519528155
     23  H         0.7520054140    1.1279122432    2.0432158486
     24  H        -0.8744193730    1.8113407981    2.1206352931
     25  H         0.4696332300    2.8033326779    1.5442210802
     26  H        -2.9968012113   -1.4025920069   -1.1474729073
     27  H        -4.3164006422   -0.6025652879   -0.1320270591
   Point Group: c1    Number of degrees of freedom:    75


   Energy is   -578.167507072

 Hessian Updated using BFGS Update

 73 Hessian modes will be used to form the next step
  Hessian Eigenvalues:
     0.001293    0.002916    0.003053    0.005516    0.007970    0.009673
     0.011122    0.012119    0.016434    0.018610    0.022767    0.030605
     0.032702    0.036798    0.044507    0.047340    0.052904    0.053940
     0.055436    0.055667    0.057113    0.058812    0.065428    0.073142
     0.074779    0.088745    0.095126    0.131163    0.153606    0.155809
     0.159799    0.159926    0.160017    0.160091    0.160289    0.160416
     0.161311    0.161633    0.166593    0.207194    0.224209    0.235827
     0.249522    0.251249    0.254385    0.264147    0.275803    0.279093
     0.286170    0.288504    0.308540    0.316400    0.318815    0.322991
     0.323428    0.324259    0.324489    0.324619    0.325409    0.325532
     0.325943    0.327600    0.331809    0.335812    0.352680    0.353948
     0.356088    0.360630    0.401087    0.535278    0.579291    0.925925
     0.943536

 Minimum Search - Taking Simple RFO Step
 Searching for Lamda that Minimizes Along All modes
 Value Taken    Lamda =  -0.00005986
 Step Taken.  Stepsize is  0.182605

                             Maximum     Tolerance    Cnvgd?
         Gradient           0.000712      0.000300      NO
         Displacement       0.066638      0.001200      NO
         Energy change     -0.000047      0.000001      NO


 New Cartesian Coordinates Obtained by Inverse Iteration

 Displacement from previous Coordinates is:  0.315709
 ----------------------------------------------------------------
             Standard Nuclear Orientation (Angstroms)
    I     Atom           X                Y                Z
 ----------------------------------------------------------------
    1      C      -0.1786989209    -1.2146997495     0.0164912709
    2      C      -0.8801678693    -0.0476491703     0.1067642246
    3      C       1.2956747683    -1.2088879658    -0.1581510579
    4      C       2.0035264957     0.1579780026    -0.2261859867
    5      C       1.1268107656     1.2878680333    -0.6860928631
    6      C      -0.2158024717     1.3417920975     0.0792670293
    7      C      -0.7684870372    -2.5973554233     0.1454729638
    8      C      -2.3384156082    -0.0196674836     0.3299948772
    9      C      -1.1094901509     2.3820476736    -0.6303943710
   10      C       0.0386976177     1.8042581403     1.5358439803
   11      C      -3.2614876739    -0.7326452973    -0.3201787753
   12      O       3.1692466684     0.2704373470     0.0646399212
   13      O       1.9519276458    -2.2294587679    -0.2276025906
   14      H       0.9151318880     1.1232978326    -1.7510469666
   15      H       1.6725427134     2.2296506909    -0.5934355556
   16      H      -1.7167027467    -2.5875641084     0.6799701628
   17      H      -0.0595247174    -3.2463126813     0.6613682243
   18      H      -0.9360247903    -3.0490183932    -0.8377338422
   19      H      -2.6821264273     0.7053300366     1.0651763414
   20      H      -1.3937176278     2.0475159412    -1.6311848384
   21      H      -0.5614903126     3.3230739197    -0.7301286043
   22      H      -2.0234594490     2.5905377333    -0.0717502929
   23      H       0.7366599802     1.1412866473     2.0522754605
   24      H      -0.8903350075     1.8261626847     2.1106284164
   25      H       0.4595300824     2.8137063772     1.5398989216
   26      H      -3.0052504387    -1.4335985637    -1.1057580260
   27      H      -4.3155033236    -0.6116311084    -0.0971298923
 ----------------------------------------------------------------
 Molecular Point Group                 C1    NOp =  1
 Largest Abelian Subgroup              C1    NOp =  1
 Nuclear Repulsion Energy =   806.9401179621 hartrees
 There are       48 alpha and       48 beta electrons
 Applying Cartesian multipole field
    Component          Value
    ---------          -----
     (2,0,0)        1.00000E-11
     (0,2,0)        2.00000E-11
     (0,0,2)       -3.00000E-11
 Nucleus-field energy     =     0.0000000242 hartrees
 Requested basis set is 6-311++G(d,p)
 There are 148 shells and 384 basis functions
 A cutoff of  1.0D-11 yielded   9538 shell pairs
 There are     65294 function pairs (     69715 Cartesian)
 Smallest overlap matrix eigenvalue = 6.47E-07

 Q-Chem warning in module /home/taweetham/qchem/stvman/mkSTV.C, line 278:

 Overlap eigenvalue is smaller than square root of threshold

 Linear dependence detected in AO basis
 Number of orthogonalized atomic orbitals = 383
 Maximum deviation from orthogonality = 3.347E-10
 Guess MOs from SCF MO coefficient file
 Reading MOs from coefficient file
 Reading MOs from coefficient file
 A restricted hybrid HF-DFT SCF calculation will be
 performed using Pulay DIIS extrapolation
 Exchange:     0.2000 Hartree-Fock + 0.0800 Slater + 0.7200 B88
 Correlation:  0.1900 VWN1RPA + 0.8100 LYP
 Using SG-1 standard quadrature grid
 SCF converges when DIIS error is below 1.0E-08
 Geometry optimization detected.  Setting ReadMinima to 0
 Setting SaveMinima to 0
 ---------------------------------------
  Cycle       Energy         DIIS Error
 ---------------------------------------
    1    -578.1705611919      5.80E-04
    2    -578.1674686069      4.45E-05
    3    -578.1675022130      4.79E-05
    4    -578.1675304623      2.55E-05
    5    -578.1675381957      7.30E-06
    6    -578.1675387033      3.38E-06
    7    -578.1675388516      1.78E-06
    8    -578.1675391380      2.88E-07
    9    -578.1675391212      1.28E-07
   10    -578.1675391031      6.83E-08
   11    -578.1675391032      1.68E-08
   12    -578.1675391084      4.65E-09 Convergence criterion met
 ---------------------------------------
 SCF time:  CPU 737.10 s  wall 739.03 s
 SCF   energy in the final basis set = -578.1675391084
 Total energy in the final basis set = -578.1675391084

 --------------------------------------------------------------

                    Orbital Energies (a.u.)
 --------------------------------------------------------------

 Alpha MOs
 -- Occupied --
-19.133 -19.126 -10.272 -10.267 -10.225 -10.224 -10.207 -10.205
-10.196 -10.195 -10.185 -10.183 -10.172  -1.074  -1.047  -0.884
 -0.820  -0.792  -0.751  -0.715  -0.710  -0.673  -0.617  -0.594
 -0.569  -0.517  -0.503  -0.495  -0.477  -0.465  -0.457  -0.444
 -0.438  -0.429  -0.422  -0.420  -0.411  -0.404  -0.402  -0.383
 -0.379  -0.365  -0.360  -0.351  -0.313  -0.298  -0.265  -0.247
 -- Virtual --
 -0.102  -0.046  -0.022  -0.007  -0.002   0.001   0.006   0.018
  0.022   0.027   0.031   0.038   0.046   0.053   0.054   0.057
  0.061   0.070   0.076   0.078   0.082   0.092   0.094   0.099
  0.100   0.104   0.110   0.113   0.114   0.119   0.121   0.126
  0.128   0.129   0.138   0.138   0.142   0.143   0.147   0.152
  0.155   0.159   0.162   0.164   0.168   0.170   0.171   0.178
  0.180   0.186   0.188   0.192   0.195   0.204   0.207   0.211
  0.214   0.220   0.222   0.229   0.237   0.239   0.244   0.249
  0.255   0.258   0.264   0.266   0.274   0.280   0.288   0.294
  0.298   0.300   0.310   0.316   0.317   0.325   0.331   0.343
  0.348   0.353   0.355   0.363   0.366   0.374   0.375   0.388
  0.401   0.404   0.424   0.426   0.437   0.447   0.462   0.472
  0.483   0.491   0.504   0.521   0.524   0.530   0.542   0.546
  0.556   0.566   0.577   0.588   0.594   0.607   0.623   0.630
  0.634   0.639   0.642   0.652   0.655   0.659   0.664   0.677
  0.682   0.696   0.698   0.705   0.721   0.725   0.730   0.739
  0.746   0.749   0.756   0.759   0.771   0.776   0.791   0.800
  0.809   0.815   0.834   0.844   0.868   0.871   0.887   0.901
  0.921   0.943   0.948   0.988   1.001   1.015   1.037   1.053
  1.078   1.106   1.117   1.145   1.151   1.164   1.180   1.196
  1.206   1.228   1.232   1.251   1.260   1.286   1.295   1.305
  1.330   1.365   1.386   1.405   1.414   1.435   1.435   1.452
  1.474   1.488   1.494   1.508   1.512   1.520   1.533   1.543
  1.553   1.562   1.571   1.587   1.603   1.613   1.626   1.635
  1.647   1.653   1.657   1.669   1.686   1.692   1.700   1.716
  1.726   1.734   1.742   1.755   1.775   1.795   1.799   1.808
  1.815   1.832   1.838   1.871   1.889   1.918   1.926   1.936
  1.969   1.981   2.000   2.015   2.035   2.045   2.068   2.096
  2.103   2.121   2.131   2.144   2.161   2.184   2.200   2.208
  2.227   2.246   2.279   2.300   2.315   2.354   2.355   2.418
  2.455   2.460   2.474   2.484   2.490   2.505   2.514   2.534
  2.544   2.546   2.562   2.583   2.586   2.611   2.632   2.638
  2.647   2.663   2.690   2.695   2.702   2.733   2.739   2.779
  2.785   2.799   2.810   2.841   2.859   2.868   2.878   2.885
  2.902   2.912   2.943   2.950   2.968   2.983   3.025   3.033
  3.047   3.068   3.109   3.117   3.127   3.168   3.246   3.249
  3.267   3.286   3.345   3.381   3.389   3.448   3.547   3.572
  3.619   3.674   3.722   3.764   3.765   3.778   3.795   3.810
  3.818   3.854   3.861   3.889   4.051   4.127   4.156   4.225
  4.261   4.283   4.379   4.499   5.066   5.104   5.172   5.278
  5.680   5.804  23.633  23.753  23.802  23.853  23.876  23.925
 23.964  23.974  23.980  24.121  24.247  49.977  50.043
 --------------------------------------------------------------

          Ground-State Mulliken Net Atomic Charges

     Atom                 Charge (a.u.)
  ----------------------------------------
      1 C                     0.140574
      2 C                     0.465020
      3 C                    -0.585797
      4 C                     0.034664
      5 C                    -0.389265
      6 C                     0.622028
      7 C                    -0.586379
      8 C                     0.210583
      9 C                    -0.604140
     10 C                    -0.653584
     11 C                    -0.661448
     12 O                    -0.199759
     13 O                    -0.210542
     14 H                     0.177530
     15 H                     0.213337
     16 H                     0.146198
     17 H                     0.181453
     18 H                     0.196075
     19 H                     0.219039
     20 H                     0.165818
     21 H                     0.163649
     22 H                     0.135881
     23 H                     0.188367
     24 H                     0.156929
     25 H                     0.159783
     26 H                     0.162192
     27 H                     0.151794
  ----------------------------------------
  Sum of atomic charges =     0.000000

 -----------------------------------------------------------------
                    Cartesian Multipole Moments
 -----------------------------------------------------------------
    Charge (ESU x 10^10)
                 0.0000
    Dipole Moment (Debye)
         X      -5.7985      Y       2.7614      Z      -0.2672
       Tot       6.4280
    Quadrupole Moments (Debye-Ang)
        XX     -92.0267     XY       6.4221     YY     -80.4138
        XZ      -1.0439     YZ       0.4716     ZZ     -76.6331
    Octopole Moments (Debye-Ang^2)
       XXX     -67.1100    XXY       8.2399    XYY     -11.1857
       YYY      17.7855    XXZ      -1.8352    XYZ      -7.3211
       YYZ       0.1121    XZZ       7.2125    YZZ      -0.0157
       ZZZ      -5.9936
    Hexadecapole Moments (Debye-Ang^3)
      XXXX   -1699.0379   XXXY      37.1495   XXYY    -511.9564
      XYYY      58.8218   YYYY   -1290.6806   XXXZ      -3.1892
      XXYZ       1.9174   XYYZ      11.7352   YYYZ     -24.2218
      XXZZ    -308.9615   XYZZ       2.6380   YYZZ    -259.3569
      XZZZ       9.9969   YZZZ     -19.2659   ZZZZ    -293.3180
 -----------------------------------------------------------------
 Calculating analytic gradient of the SCF energy
 Gradient of SCF Energy
            1           2           3           4           5           6
    1  -0.0001203   0.0001718   0.0001373  -0.0007182  -0.0001078  -0.0000345
    2   0.0000396   0.0001536   0.0008227  -0.0006647  -0.0000677   0.0000737
    3   0.0004811   0.0000980  -0.0008914   0.0006901   0.0001052  -0.0003950
            7           8           9          10          11          12
    1   0.0001769  -0.0001236  -0.0001683  -0.0000075   0.0000406   0.0003277
    2  -0.0001979   0.0000924   0.0000282  -0.0000270   0.0000493   0.0000930
    3  -0.0000543  -0.0000276  -0.0000362   0.0001538  -0.0000736  -0.0002008
           13          14          15          16          17          18
    1   0.0000860   0.0000716   0.0000172  -0.0000042   0.0000019  -0.0000389
    2  -0.0003063   0.0000694  -0.0001021   0.0000805   0.0000761  -0.0000170
    3   0.0002397  -0.0000490  -0.0000412  -0.0000840  -0.0000840   0.0000934
           19          20          21          22          23          24
    1   0.0000554   0.0000499   0.0000215   0.0000765  -0.0000680   0.0000460
    2   0.0000695   0.0000477  -0.0001335  -0.0000955   0.0000443   0.0000223
    3   0.0000489   0.0001054   0.0000168   0.0000129  -0.0000122  -0.0000187
           25          26          27
    1  -0.0000449   0.0001456   0.0000106
    2  -0.0000857  -0.0000316  -0.0000334
    3  -0.0000412  -0.0000108  -0.0000252
 Max gradient component =       8.914E-04
 RMS gradient           =       2.241E-04
 Gradient time:  CPU 287.62 s  wall 287.70 s
 Geometry Optimization Parameters
   NAtoms,    NIC,     NZ,  NCons,   NDum,   NFix, NCnnct, MaxDiis
       27     194       0       0       0       0       0       0

 Cartesian Hessian Update
 Hessian Updated using BFGS Update


** GEOMETRY OPTIMIZATION IN DELOCALIZED INTERNAL COORDINATES **
   Searching for a Minimum

   Optimization Cycle:  10

                       Coordinates (Angstroms)
     ATOM                X               Y               Z
      1  C        -0.1786989209   -1.2146997495    0.0164912709
      2  C        -0.8801678693   -0.0476491703    0.1067642246
      3  C         1.2956747683   -1.2088879658   -0.1581510579
      4  C         2.0035264957    0.1579780026   -0.2261859867
      5  C         1.1268107656    1.2878680333   -0.6860928631
      6  C        -0.2158024717    1.3417920975    0.0792670293
      7  C        -0.7684870372   -2.5973554233    0.1454729638
      8  C        -2.3384156082   -0.0196674836    0.3299948772
      9  C        -1.1094901509    2.3820476736   -0.6303943710
     10  C         0.0386976177    1.8042581403    1.5358439803
     11  C        -3.2614876739   -0.7326452973   -0.3201787753
     12  O         3.1692466684    0.2704373470    0.0646399212
     13  O         1.9519276458   -2.2294587679   -0.2276025906
     14  H         0.9151318880    1.1232978326   -1.7510469666
     15  H         1.6725427134    2.2296506909   -0.5934355556
     16  H        -1.7167027467   -2.5875641084    0.6799701628
     17  H        -0.0595247174   -3.2463126813    0.6613682243
     18  H        -0.9360247903   -3.0490183932   -0.8377338422
     19  H        -2.6821264273    0.7053300366    1.0651763414
     20  H        -1.3937176278    2.0475159412   -1.6311848384
     21  H        -0.5614903126    3.3230739197   -0.7301286043
     22  H        -2.0234594490    2.5905377333   -0.0717502929
     23  H         0.7366599802    1.1412866473    2.0522754605
     24  H        -0.8903350075    1.8261626847    2.1106284164
     25  H         0.4595300824    2.8137063772    1.5398989216
     26  H        -3.0052504387   -1.4335985637   -1.1057580260
     27  H        -4.3155033236   -0.6116311084   -0.0971298923
   Point Group: c1    Number of degrees of freedom:    75


   Energy is   -578.167539108

 Hessian Updated using BFGS Update

 74 Hessian modes will be used to form the next step
  Hessian Eigenvalues:
     0.001230    0.002940    0.003110    0.005455    0.007890    0.009675
     0.011096    0.012058    0.016989    0.019428    0.023199    0.030639
     0.032703    0.037522    0.045137    0.047184    0.052843    0.053940
     0.055428    0.055670    0.057142    0.058048    0.065418    0.073175
     0.074740    0.088619    0.094418    0.131523    0.152897    0.155294
     0.159790    0.159936    0.160004    0.160034    0.160085    0.160351
     0.160556    0.161046    0.161372    0.164527    0.207559    0.218378
     0.238364    0.249521    0.250899    0.256441    0.264416    0.275930
     0.279055    0.284197    0.287408    0.308409    0.316254    0.319267
     0.322995    0.323471    0.324262    0.324492    0.324577    0.325375
     0.325641    0.325950    0.327455    0.331603    0.333911    0.348569
     0.353642    0.355919    0.359997    0.398203    0.535162    0.578181
     0.925003    0.943432

 Minimum Search - Taking Simple RFO Step
 Searching for Lamda that Minimizes Along All modes
 Value Taken    Lamda =  -0.00001550
 Step Taken.  Stepsize is  0.044499

                             Maximum     Tolerance    Cnvgd?
         Gradient           0.000574      0.000300      NO
         Displacement       0.015305      0.001200      NO
         Energy change     -0.000032      0.000001      NO


 New Cartesian Coordinates Obtained by Inverse Iteration

 Displacement from previous Coordinates is:  0.088983
 ----------------------------------------------------------------
             Standard Nuclear Orientation (Angstroms)
    I     Atom           X                Y                Z
 ----------------------------------------------------------------
    1      C      -0.1780172891    -1.2149533027     0.0111379680
    2      C      -0.8796397058    -0.0481293630     0.1032294683
    3      C       1.2968899649    -1.2087803126    -0.1602829609
    4      C       2.0049983119     0.1593050913    -0.2202342123
    5      C       1.1298657467     1.2885771394    -0.6846049451
    6      C      -0.2150378207     1.3416618666     0.0775696906
    7      C      -0.7687490312    -2.5973350029     0.1390863712
    8      C      -2.3369402635    -0.0199624077     0.3315276589
    9      C      -1.1063908058     2.3817463151    -0.6357366347
   10      C       0.0357293358     1.8048592170     1.5344948873
   11      C      -3.2649310602    -0.7358168011    -0.3087372402
   12      O       3.1663845426     0.2730187298     0.0863514904
   13      O       1.9534027825    -2.2286284937    -0.2353524746
   14      H       0.9205355393     1.1229361820    -1.7497425362
   15      H       1.6742375449     2.2310249549    -0.5903270634
   16      H      -1.7139200711    -2.5881190316     0.6791535904
   17      H      -0.0577912810    -3.2491092428     0.6486479852
   18      H      -0.9426632114    -3.0455040713    -0.8446666770
   19      H      -2.6773690188     0.7086615636     1.0645338040
   20      H      -1.3864444511     2.0468948449    -1.6377438065
   21      H      -0.5587397871     3.3232982200    -0.7335174278
   22      H      -2.0229708194     2.5903239265    -0.0812716959
   23      H       0.7336673606     1.1429799026     2.0524293149
   24      H      -0.8946541205     1.8253084709     2.1071810499
   25      H       0.4550438436     2.8150305702     1.5395891131
   26      H      -3.0162652718    -1.4411793623    -1.0926717392
   27      H      -4.3171669118    -0.6116551574    -0.0790248472
 ----------------------------------------------------------------
 Molecular Point Group                 C1    NOp =  1
 Largest Abelian Subgroup              C1    NOp =  1
 Nuclear Repulsion Energy =   806.8832256093 hartrees
 There are       48 alpha and       48 beta electrons
 Applying Cartesian multipole field
    Component          Value
    ---------          -----
     (2,0,0)        1.00000E-11
     (0,2,0)        2.00000E-11
     (0,0,2)       -3.00000E-11
 Nucleus-field energy     =     0.0000000242 hartrees
 Requested basis set is 6-311++G(d,p)
 There are 148 shells and 384 basis functions
 A cutoff of  1.0D-11 yielded   9536 shell pairs
 There are     65292 function pairs (     69713 Cartesian)
 Smallest overlap matrix eigenvalue = 6.48E-07

 Q-Chem warning in module /home/taweetham/qchem/stvman/mkSTV.C, line 278:

 Overlap eigenvalue is smaller than square root of threshold

 Linear dependence detected in AO basis
 Number of orthogonalized atomic orbitals = 383
 Maximum deviation from orthogonality = 1.562E-10
 Guess MOs from SCF MO coefficient file
 Reading MOs from coefficient file
 Reading MOs from coefficient file
 A restricted hybrid HF-DFT SCF calculation will be
 performed using Pulay DIIS extrapolation
 Exchange:     0.2000 Hartree-Fock + 0.0800 Slater + 0.7200 B88
 Correlation:  0.1900 VWN1RPA + 0.8100 LYP
 Using SG-1 standard quadrature grid
 SCF converges when DIIS error is below 1.0E-08
 Geometry optimization detected.  Setting ReadMinima to 0
 Setting SaveMinima to 0
 ---------------------------------------
  Cycle       Energy         DIIS Error
 ---------------------------------------
    1    -578.1683691808      1.69E-04
    2    -578.1675432877      1.21E-05
    3    -578.1675448986      1.41E-05
    4    -578.1675474794      6.74E-06
    5    -578.1675482404      1.74E-06
    6    -578.1675482030      1.02E-06
    7    -578.1675482742      5.11E-07
    8    -578.1675483249      8.91E-08
    9    -578.1675483194      3.69E-08
   10    -578.1675483126      1.47E-08
   11    -578.1675483139      5.05E-09 Convergence criterion met
 ---------------------------------------
 SCF time:  CPU 664.07 s  wall 665.19 s
 SCF   energy in the final basis set = -578.1675483139
 Total energy in the final basis set = -578.1675483139

 --------------------------------------------------------------

                    Orbital Energies (a.u.)
 --------------------------------------------------------------

 Alpha MOs
 -- Occupied --
-19.133 -19.126 -10.272 -10.267 -10.225 -10.224 -10.207 -10.205
-10.196 -10.195 -10.185 -10.183 -10.172  -1.074  -1.047  -0.884
 -0.820  -0.792  -0.751  -0.715  -0.710  -0.673  -0.617  -0.594
 -0.569  -0.517  -0.503  -0.495  -0.477  -0.465  -0.457  -0.444
 -0.438  -0.429  -0.422  -0.420  -0.411  -0.404  -0.402  -0.383
 -0.379  -0.365  -0.360  -0.351  -0.313  -0.299  -0.265  -0.247
 -- Virtual --
 -0.102  -0.046  -0.022  -0.007  -0.002   0.001   0.006   0.018
  0.022   0.027   0.031   0.038   0.046   0.052   0.054   0.057
  0.061   0.070   0.077   0.078   0.082   0.092   0.094   0.100
  0.100   0.104   0.110   0.113   0.114   0.119   0.121   0.126
  0.128   0.129   0.138   0.138   0.142   0.143   0.147   0.152
  0.155   0.159   0.161   0.164   0.168   0.170   0.171   0.178
  0.181   0.186   0.188   0.192   0.195   0.204   0.206   0.211
  0.214   0.220   0.222   0.229   0.237   0.239   0.244   0.249
  0.255   0.258   0.264   0.266   0.274   0.280   0.288   0.294
  0.298   0.300   0.310   0.316   0.317   0.325   0.331   0.343
  0.349   0.353   0.356   0.363   0.365   0.373   0.375   0.387
  0.402   0.404   0.424   0.426   0.437   0.446   0.462   0.472
  0.483   0.491   0.504   0.521   0.525   0.529   0.541   0.546
  0.556   0.566   0.577   0.588   0.594   0.607   0.623   0.630
  0.634   0.639   0.643   0.651   0.655   0.659   0.664   0.677
  0.681   0.696   0.698   0.705   0.721   0.725   0.730   0.738
  0.746   0.748   0.756   0.759   0.771   0.776   0.791   0.800
  0.809   0.815   0.833   0.844   0.868   0.870   0.886   0.899
  0.921   0.942   0.948   0.989   1.002   1.014   1.036   1.052
  1.077   1.106   1.116   1.146   1.153   1.165   1.180   1.197
  1.205   1.227   1.231   1.250   1.260   1.287   1.296   1.305
  1.329   1.365   1.386   1.405   1.414   1.434   1.435   1.452
  1.474   1.488   1.494   1.508   1.512   1.521   1.534   1.543
  1.552   1.562   1.571   1.587   1.603   1.613   1.626   1.635
  1.647   1.654   1.657   1.668   1.686   1.692   1.699   1.716
  1.726   1.734   1.742   1.755   1.775   1.795   1.800   1.807
  1.814   1.832   1.837   1.871   1.889   1.918   1.925   1.936
  1.968   1.981   2.000   2.016   2.035   2.045   2.068   2.096
  2.103   2.121   2.131   2.144   2.161   2.184   2.200   2.208
  2.228   2.246   2.279   2.299   2.315   2.354   2.355   2.418
  2.454   2.460   2.474   2.483   2.490   2.505   2.514   2.535
  2.544   2.546   2.562   2.583   2.586   2.611   2.631   2.638
  2.647   2.662   2.690   2.696   2.701   2.733   2.739   2.779
  2.785   2.800   2.810   2.840   2.859   2.868   2.877   2.884
  2.902   2.912   2.943   2.950   2.968   2.983   3.024   3.033
  3.046   3.068   3.109   3.116   3.125   3.168   3.246   3.249
  3.267   3.286   3.346   3.380   3.388   3.448   3.547   3.572
  3.618   3.674   3.722   3.763   3.765   3.777   3.795   3.810
  3.818   3.854   3.861   3.889   4.051   4.127   4.155   4.225
  4.260   4.282   4.379   4.499   5.067   5.104   5.173   5.277
  5.681   5.802  23.633  23.753  23.802  23.852  23.876  23.925
 23.963  23.974  23.980  24.121  24.246  49.977  50.042
 --------------------------------------------------------------

          Ground-State Mulliken Net Atomic Charges

     Atom                 Charge (a.u.)
  ----------------------------------------
      1 C                     0.148835
      2 C                     0.462256
      3 C                    -0.587033
      4 C                     0.032823
      5 C                    -0.387434
      6 C                     0.621041
      7 C                    -0.588727
      8 C                     0.212478
      9 C                    -0.605830
     10 C                    -0.653824
     11 C                    -0.662036
     12 O                    -0.199501
     13 O                    -0.210722
     14 H                     0.177230
     15 H                     0.213006
     16 H                     0.146292
     17 H                     0.181646
     18 H                     0.195895
     19 H                     0.218388
     20 H                     0.165719
     21 H                     0.163603
     22 H                     0.136305
     23 H                     0.188912
     24 H                     0.156481
     25 H                     0.159896
     26 H                     0.162597
     27 H                     0.151704
  ----------------------------------------
  Sum of atomic charges =     0.000000

 -----------------------------------------------------------------
                    Cartesian Multipole Moments
 -----------------------------------------------------------------
    Charge (ESU x 10^10)
                 0.0000
    Dipole Moment (Debye)
         X      -5.7925      Y       2.7563      Z      -0.2835
       Tot       6.4211
    Quadrupole Moments (Debye-Ang)
        XX     -91.9812     XY       6.4282     YY     -80.3892
        XZ      -1.1475     YZ       0.4309     ZZ     -76.6784
    Octopole Moments (Debye-Ang^2)
       XXX     -66.9837    XXY       8.1571    XYY     -11.2645
       YYY      17.7412    XXZ      -2.1825    XYZ      -7.4198
       YYZ       0.1223    XZZ       7.1792    YZZ       0.0170
       ZZZ      -6.1030
    Hexadecapole Moments (Debye-Ang^3)
      XXXX   -1698.6207   XXXY      36.7187   XXYY    -511.9304
      XYYY      58.2560   YYYY   -1290.7442   XXXZ      -5.2202
      XXYZ       1.4781   XYYZ      11.8364   YYYZ     -24.7874
      XXZZ    -309.2820   XYZZ       2.4794   YYZZ    -259.4854
      XZZZ       9.7486   YZZZ     -19.7021   ZZZZ    -293.1229
 -----------------------------------------------------------------
 Calculating analytic gradient of the SCF energy
 Gradient of SCF Energy
            1           2           3           4           5           6
    1  -0.0000888   0.0000613   0.0000092  -0.0000791  -0.0001348  -0.0000662
    2   0.0001004  -0.0000236   0.0003864  -0.0004230   0.0000452   0.0000043
    3   0.0001659  -0.0001173  -0.0002172   0.0000334   0.0001422  -0.0001680
            7           8           9          10          11          12
    1   0.0000590   0.0000307  -0.0000153   0.0000251  -0.0000013   0.0000745
    2  -0.0001113   0.0000471   0.0000250   0.0000063  -0.0000053   0.0000899
    3   0.0000799   0.0000882  -0.0000114   0.0001280  -0.0000344   0.0000219
           13          14          15          16          17          18
    1   0.0000793   0.0000458   0.0000051  -0.0000380  -0.0000069  -0.0000146
    2  -0.0001408   0.0000180  -0.0000485   0.0000586   0.0000459  -0.0000175
    3   0.0000500  -0.0000001   0.0000039  -0.0000507  -0.0000803   0.0000609
           19          20          21          22          23          24
    1   0.0000027   0.0000229  -0.0000021   0.0000283  -0.0000336   0.0000124
    2  -0.0000036   0.0000375  -0.0000427  -0.0000200   0.0000242  -0.0000049
    3   0.0000100   0.0000333   0.0000116  -0.0000331  -0.0000118  -0.0000369
           25          26          27
    1  -0.0000146   0.0000380   0.0000009
    2  -0.0000230  -0.0000045  -0.0000203
    3  -0.0000155  -0.0000141  -0.0000386
 Max gradient component =       4.230E-04
 RMS gradient           =       8.993E-05
 Gradient time:  CPU 286.07 s  wall 286.13 s
 Geometry Optimization Parameters
   NAtoms,    NIC,     NZ,  NCons,   NDum,   NFix, NCnnct, MaxDiis
       27     194       0       0       0       0       0       0

 Cartesian Hessian Update
 Hessian Updated using BFGS Update


** GEOMETRY OPTIMIZATION IN DELOCALIZED INTERNAL COORDINATES **
   Searching for a Minimum

   Optimization Cycle:  11

                       Coordinates (Angstroms)
     ATOM                X               Y               Z
      1  C        -0.1780172891   -1.2149533027    0.0111379680
      2  C        -0.8796397058   -0.0481293630    0.1032294683
      3  C         1.2968899649   -1.2087803126   -0.1602829609
      4  C         2.0049983119    0.1593050913   -0.2202342123
      5  C         1.1298657467    1.2885771394   -0.6846049451
      6  C        -0.2150378207    1.3416618666    0.0775696906
      7  C        -0.7687490312   -2.5973350029    0.1390863712
      8  C        -2.3369402635   -0.0199624077    0.3315276589
      9  C        -1.1063908058    2.3817463151   -0.6357366347
     10  C         0.0357293358    1.8048592170    1.5344948873
     11  C        -3.2649310602   -0.7358168011   -0.3087372402
     12  O         3.1663845426    0.2730187298    0.0863514904
     13  O         1.9534027825   -2.2286284937   -0.2353524746
     14  H         0.9205355393    1.1229361820   -1.7497425362
     15  H         1.6742375449    2.2310249549   -0.5903270634
     16  H        -1.7139200711   -2.5881190316    0.6791535904
     17  H        -0.0577912810   -3.2491092428    0.6486479852
     18  H        -0.9426632114   -3.0455040713   -0.8446666770
     19  H        -2.6773690188    0.7086615636    1.0645338040
     20  H        -1.3864444511    2.0468948449   -1.6377438065
     21  H        -0.5587397871    3.3232982200   -0.7335174278
     22  H        -2.0229708194    2.5903239265   -0.0812716959
     23  H         0.7336673606    1.1429799026    2.0524293149
     24  H        -0.8946541205    1.8253084709    2.1071810499
     25  H         0.4550438436    2.8150305702    1.5395891131
     26  H        -3.0162652718   -1.4411793623   -1.0926717392
     27  H        -4.3171669118   -0.6116551574   -0.0790248472
   Point Group: c1    Number of degrees of freedom:    75


   Energy is   -578.167548314

 Hessian Updated using BFGS Update

 75 Hessian modes will be used to form the next step
  Hessian Eigenvalues:
     0.001288    0.002946    0.003154    0.005264    0.007932    0.009672
     0.010972    0.011753    0.016575    0.020211    0.024151    0.030607
     0.032860    0.034791    0.044815    0.047006    0.052796    0.053941
     0.055428    0.055678    0.056855    0.058507    0.065391    0.073428
     0.074753    0.088167    0.094676    0.131681    0.152401    0.153997
     0.157605    0.159890    0.159976    0.160000    0.160011    0.160134
     0.160338    0.160358    0.160568    0.161756    0.163586    0.200493
     0.208159    0.236087    0.248574    0.250202    0.256633    0.262898
     0.275998    0.278140    0.281658    0.287008    0.307209    0.315034
     0.319001    0.322931    0.323326    0.324262    0.324331    0.324526
     0.325220    0.325510    0.325947    0.327252    0.331585    0.333451
     0.344704    0.353591    0.355992    0.359968    0.399547    0.537698
     0.577718    0.920364    0.943240

 Minimum Search - Taking Simple RFO Step
 Searching for Lamda that Minimizes Along All modes
 Value Taken    Lamda =  -0.00000403
 Step Taken.  Stepsize is  0.017570

                             Maximum     Tolerance    Cnvgd?
         Gradient           0.000272      0.000300     YES
         Displacement       0.006573      0.001200      NO
         Energy change     -0.000009      0.000001      NO


 New Cartesian Coordinates Obtained by Inverse Iteration

 Displacement from previous Coordinates is:  0.032669
 ----------------------------------------------------------------
             Standard Nuclear Orientation (Angstroms)
    I     Atom           X                Y                Z
 ----------------------------------------------------------------
    1      C      -0.1777233656    -1.2151057411     0.0104596298
    2      C      -0.8797406848    -0.0484026858     0.1030115688
    3      C       1.2976509827    -1.2082955223    -0.1566646228
    4      C       2.0051840519     0.1609139883    -0.2171942750
    5      C       1.1298571272     1.2882705137    -0.6853356918
    6      C      -0.2148287016     1.3415270644     0.0777645875
    7      C      -0.7684087322    -2.5977114238     0.1355179838
    8      C      -2.3370910730    -0.0196848632     0.3308534137
    9      C      -1.1061395728     2.3815989195    -0.6357033911
   10      C       0.0365570240     1.8048252824     1.5343824222
   11      C      -3.2666195107    -0.7363174373    -0.3063433348
   12      O       3.1660420828     0.2753097641     0.0907109948
   13      O       1.9547724076    -2.2275952602    -0.2315505890
   14      H       0.9197202478     1.1194024868    -1.7497764100
   15      H       1.6731814430     2.2316449438    -0.5934582802
   16      H      -1.7147564324    -2.5898667026     0.6735250956
   17      H      -0.0586034328    -3.2499847928     0.6463500251
   18      H      -0.9394889405    -3.0446696496    -0.8493818210
   19      H      -2.6770661758     0.7110802496     1.0619250121
   20      H      -1.3886497315     2.0450345360    -1.6365662417
   21      H      -0.5575341530     3.3223803397    -0.7364554759
   22      H      -2.0214729318     2.5926933820    -0.0799536991
   23      H       0.7347266614     1.1428714469     2.0520679198
   24      H      -0.8935909086     1.8253335407     2.1075893821
   25      H       0.4560133565     2.8150026825     1.5394539156
   26      H      -3.0206349250    -1.4440890565    -1.0888965356
   27      H      -4.3182920606    -0.6097115599    -0.0753134518
 ----------------------------------------------------------------
 Molecular Point Group                 C1    NOp =  1
 Largest Abelian Subgroup              C1    NOp =  1
 Nuclear Repulsion Energy =   806.8586154006 hartrees
 There are       48 alpha and       48 beta electrons
 Applying Cartesian multipole field
    Component          Value
    ---------          -----
     (2,0,0)        1.00000E-11
     (0,2,0)        2.00000E-11
     (0,0,2)       -3.00000E-11
 Nucleus-field energy     =     0.0000000242 hartrees
 Requested basis set is 6-311++G(d,p)
 There are 148 shells and 384 basis functions
 A cutoff of  1.0D-11 yielded   9535 shell pairs
 There are     65287 function pairs (     69707 Cartesian)
 Smallest overlap matrix eigenvalue = 6.46E-07

 Q-Chem warning in module /home/taweetham/qchem/stvman/mkSTV.C, line 278:

 Overlap eigenvalue is smaller than square root of threshold

 Linear dependence detected in AO basis
 Number of orthogonalized atomic orbitals = 383
 Maximum deviation from orthogonality = 3.045E-10
 Guess MOs from SCF MO coefficient file
 Reading MOs from coefficient file
 Reading MOs from coefficient file
 A restricted hybrid HF-DFT SCF calculation will be
 performed using Pulay DIIS extrapolation
 Exchange:     0.2000 Hartree-Fock + 0.0800 Slater + 0.7200 B88
 Correlation:  0.1900 VWN1RPA + 0.8100 LYP
 Using SG-1 standard quadrature grid
 SCF converges when DIIS error is below 1.0E-08
 Geometry optimization detected.  Setting ReadMinima to 0
 Setting SaveMinima to 0
 ---------------------------------------
  Cycle       Energy         DIIS Error
 ---------------------------------------
    1    -578.1666321605      4.91E-05
    2    -578.1675487533      7.60E-06
    3    -578.1675478518      1.17E-05
    4    -578.1675502720      2.96E-06
    5    -578.1675502505      9.11E-07
    6    -578.1675503142      3.39E-07
    7    -578.1675503502      1.74E-07
    8    -578.1675503337      7.15E-08
    9    -578.1675503444      2.74E-08
   10    -578.1675503401      1.13E-08
   11    -578.1675503438      4.30E-09 Convergence criterion met
 ---------------------------------------
 SCF time:  CPU 648.09 s  wall 648.65 s
 SCF   energy in the final basis set = -578.1675503438
 Total energy in the final basis set = -578.1675503438

 --------------------------------------------------------------

                    Orbital Energies (a.u.)
 --------------------------------------------------------------

 Alpha MOs
 -- Occupied --
-19.133 -19.126 -10.272 -10.267 -10.225 -10.224 -10.207 -10.205
-10.196 -10.195 -10.185 -10.183 -10.172  -1.074  -1.047  -0.884
 -0.820  -0.792  -0.751  -0.715  -0.710  -0.673  -0.617  -0.594
 -0.569  -0.517  -0.503  -0.495  -0.477  -0.465  -0.457  -0.444
 -0.438  -0.429  -0.423  -0.420  -0.411  -0.404  -0.402  -0.383
 -0.379  -0.365  -0.360  -0.351  -0.313  -0.299  -0.265  -0.247
 -- Virtual --
 -0.102  -0.046  -0.022  -0.007  -0.002   0.001   0.006   0.018
  0.022   0.027   0.031   0.038   0.046   0.052   0.054   0.057
  0.061   0.071   0.076   0.078   0.082   0.092   0.094   0.100
  0.100   0.104   0.110   0.113   0.114   0.119   0.121   0.126
  0.128   0.129   0.138   0.138   0.142   0.143   0.147   0.152
  0.155   0.159   0.161   0.164   0.168   0.170   0.171   0.178
  0.181   0.186   0.188   0.192   0.196   0.204   0.206   0.211
  0.214   0.220   0.222   0.229   0.237   0.239   0.244   0.249
  0.255   0.258   0.265   0.266   0.274   0.280   0.288   0.294
  0.298   0.300   0.310   0.316   0.317   0.325   0.331   0.343
  0.349   0.353   0.356   0.363   0.365   0.373   0.375   0.387
  0.401   0.404   0.424   0.426   0.437   0.446   0.462   0.472
  0.483   0.491   0.504   0.520   0.525   0.530   0.541   0.546
  0.557   0.566   0.577   0.589   0.594   0.607   0.623   0.630
  0.634   0.639   0.643   0.651   0.655   0.659   0.664   0.677
  0.681   0.696   0.698   0.705   0.721   0.725   0.730   0.738
  0.746   0.748   0.756   0.759   0.771   0.776   0.791   0.800
  0.809   0.815   0.833   0.844   0.868   0.870   0.886   0.900
  0.921   0.942   0.948   0.990   1.002   1.013   1.036   1.052
  1.077   1.106   1.116   1.146   1.153   1.165   1.180   1.197
  1.205   1.227   1.231   1.250   1.260   1.287   1.295   1.305
  1.329   1.365   1.386   1.405   1.413   1.434   1.435   1.452
  1.474   1.488   1.493   1.508   1.512   1.521   1.534   1.543
  1.552   1.562   1.571   1.586   1.603   1.613   1.626   1.635
  1.647   1.653   1.657   1.668   1.686   1.691   1.699   1.716
  1.726   1.734   1.742   1.755   1.775   1.795   1.800   1.807
  1.814   1.833   1.837   1.871   1.889   1.918   1.925   1.936
  1.968   1.981   2.000   2.016   2.035   2.045   2.068   2.096
  2.102   2.121   2.131   2.144   2.161   2.184   2.200   2.208
  2.228   2.247   2.279   2.299   2.315   2.354   2.355   2.418
  2.454   2.460   2.474   2.483   2.490   2.505   2.514   2.534
  2.544   2.546   2.562   2.583   2.586   2.611   2.631   2.638
  2.647   2.662   2.690   2.696   2.701   2.733   2.739   2.779
  2.785   2.800   2.809   2.840   2.859   2.868   2.877   2.884
  2.903   2.912   2.942   2.950   2.968   2.982   3.024   3.032
  3.046   3.068   3.109   3.116   3.125   3.168   3.246   3.249
  3.267   3.286   3.346   3.380   3.388   3.448   3.546   3.572
  3.617   3.674   3.722   3.763   3.765   3.777   3.795   3.810
  3.818   3.853   3.861   3.889   4.051   4.127   4.155   4.225
  4.259   4.281   4.380   4.498   5.067   5.104   5.173   5.277
  5.681   5.802  23.633  23.752  23.802  23.852  23.876  23.925
 23.963  23.974  23.979  24.121  24.246  49.978  50.042
 --------------------------------------------------------------

          Ground-State Mulliken Net Atomic Charges

     Atom                 Charge (a.u.)
  ----------------------------------------
      1 C                     0.152002
      2 C                     0.459268
      3 C                    -0.587851
      4 C                     0.033153
      5 C                    -0.387850
      6 C                     0.621354
      7 C                    -0.590221
      8 C                     0.216259
      9 C                    -0.606808
     10 C                    -0.654074
     11 C                    -0.662975
     12 O                    -0.199499
     13 O                    -0.210579
     14 H                     0.177219
     15 H                     0.212894
     16 H                     0.146144
     17 H                     0.181760
     18 H                     0.195821
     19 H                     0.218105
     20 H                     0.165855
     21 H                     0.163416
     22 H                     0.136407
     23 H                     0.188992
     24 H                     0.156586
     25 H                     0.159999
     26 H                     0.163003
     27 H                     0.151619
  ----------------------------------------
  Sum of atomic charges =     0.000000

 -----------------------------------------------------------------
                    Cartesian Multipole Moments
 -----------------------------------------------------------------
    Charge (ESU x 10^10)
                 0.0000
    Dipole Moment (Debye)
         X      -5.7918      Y       2.7521      Z      -0.2923
       Tot       6.4191
    Quadrupole Moments (Debye-Ang)
        XX     -91.9833     XY       6.4170     YY     -80.3731
        XZ      -1.1748     YZ       0.4439     ZZ     -76.6886
    Octopole Moments (Debye-Ang^2)
       XXX     -67.0178    XXY       8.1201    XYY     -11.2892
       YYY      17.6479    XXZ      -2.3301    XYZ      -7.4021
       YYZ       0.0250    XZZ       7.1908    YZZ      -0.0085
       ZZZ      -6.2547
    Hexadecapole Moments (Debye-Ang^3)
      XXXX   -1699.1677   XXXY      36.3801   XXYY    -512.0056
      XYYY      58.0348   YYYY   -1290.5579   XXXZ      -6.0412
      XXYZ       1.5383   XYYZ      11.5847   YYYZ     -24.7137
      XXZZ    -309.4424   XYZZ       2.3797   YYZZ    -259.4027
      XZZZ       9.3148   YZZZ     -19.6703   ZZZZ    -292.9191
 -----------------------------------------------------------------
 Calculating analytic gradient of the SCF energy
 Gradient of SCF Energy
            1           2           3           4           5           6
    1   0.0000306  -0.0000014   0.0000766  -0.0000290  -0.0000042  -0.0000432
    2   0.0000308   0.0000128  -0.0000077   0.0000003   0.0000282  -0.0000272
    3  -0.0000627  -0.0000552   0.0001596   0.0001077  -0.0000360  -0.0000690
            7           8           9          10          11          12
    1  -0.0000168   0.0000012   0.0000565   0.0000085   0.0000111  -0.0000181
    2  -0.0000135   0.0000047  -0.0000043   0.0000054   0.0000114  -0.0000140
    3   0.0000370   0.0000482   0.0000356   0.0000443   0.0000030  -0.0000339
           13          14          15          16          17          18
    1  -0.0000215  -0.0000019   0.0000167  -0.0000115   0.0000167   0.0000065
    2  -0.0000398   0.0000015   0.0000124   0.0000097  -0.0000046  -0.0000234
    3  -0.0000829  -0.0000043   0.0000198  -0.0000172  -0.0000024   0.0000022
           19          20          21          22          23          24
    1  -0.0000368  -0.0000070   0.0000122  -0.0000100  -0.0000041  -0.0000196
    2  -0.0000127  -0.0000139   0.0000137   0.0000185  -0.0000064   0.0000009
    3  -0.0000158  -0.0000166  -0.0000077  -0.0000120   0.0000010  -0.0000028
           25          26          27
    1  -0.0000001  -0.0000095  -0.0000020
    2   0.0000094   0.0000054   0.0000026
    3   0.0000018  -0.0000127  -0.0000289
 Max gradient component =       1.596E-04
 RMS gradient           =       3.354E-05
 Gradient time:  CPU 284.76 s  wall 284.81 s
 Geometry Optimization Parameters
   NAtoms,    NIC,     NZ,  NCons,   NDum,   NFix, NCnnct, MaxDiis
       27     194       0       0       0       0       0       0

 Cartesian Hessian Update
 Hessian Updated using BFGS Update


** GEOMETRY OPTIMIZATION IN DELOCALIZED INTERNAL COORDINATES **
   Searching for a Minimum

   Optimization Cycle:  12

                       Coordinates (Angstroms)
     ATOM                X               Y               Z
      1  C        -0.1777233656   -1.2151057411    0.0104596298
      2  C        -0.8797406848   -0.0484026858    0.1030115688
      3  C         1.2976509827   -1.2082955223   -0.1566646228
      4  C         2.0051840519    0.1609139883   -0.2171942750
      5  C         1.1298571272    1.2882705137   -0.6853356918
      6  C        -0.2148287016    1.3415270644    0.0777645875
      7  C        -0.7684087322   -2.5977114238    0.1355179838
      8  C        -2.3370910730   -0.0196848632    0.3308534137
      9  C        -1.1061395728    2.3815989195   -0.6357033911
     10  C         0.0365570240    1.8048252824    1.5343824222
     11  C        -3.2666195107   -0.7363174373   -0.3063433348
     12  O         3.1660420828    0.2753097641    0.0907109948
     13  O         1.9547724076   -2.2275952602   -0.2315505890
     14  H         0.9197202478    1.1194024868   -1.7497764100
     15  H         1.6731814430    2.2316449438   -0.5934582802
     16  H        -1.7147564324   -2.5898667026    0.6735250956
     17  H        -0.0586034328   -3.2499847928    0.6463500251
     18  H        -0.9394889405   -3.0446696496   -0.8493818210
     19  H        -2.6770661758    0.7110802496    1.0619250121
     20  H        -1.3886497315    2.0450345360   -1.6365662417
     21  H        -0.5575341530    3.3223803397   -0.7364554759
     22  H        -2.0214729318    2.5926933820   -0.0799536991
     23  H         0.7347266614    1.1428714469    2.0520679198
     24  H        -0.8935909086    1.8253335407    2.1075893821
     25  H         0.4560133565    2.8150026825    1.5394539156
     26  H        -3.0206349250   -1.4440890565   -1.0888965356
     27  H        -4.3182920606   -0.6097115599   -0.0753134518
   Point Group: c1    Number of degrees of freedom:    75


   Energy is   -578.167550344

 Hessian Updated using BFGS Update

 75 Hessian modes will be used to form the next step
  Hessian Eigenvalues:
     0.001289    0.002946    0.003176    0.004885    0.007976    0.009576
     0.009683    0.014439    0.016920    0.020305    0.024473    0.030580
     0.032830    0.037234    0.045248    0.046973    0.052866    0.053941
     0.055428    0.055643    0.056880    0.058505    0.065481    0.073161
     0.074781    0.088636    0.094686    0.128602    0.151602    0.154668
     0.156251    0.159891    0.159998    0.160000    0.160068    0.160180
     0.160337    0.160400    0.160580    0.161741    0.164259    0.194334
     0.208755    0.234749    0.249711    0.250396    0.257235    0.262092
     0.276049    0.277607    0.283341    0.286994    0.306829    0.315421
     0.318576    0.322915    0.323350    0.324255    0.324520    0.324527
     0.325444    0.325696    0.325942    0.327011    0.331768    0.334167
     0.346692    0.353590    0.355983    0.359969    0.399296    0.541558
     0.578003    0.920627    0.942477

 Minimum Search - Taking Simple RFO Step
 Searching for Lamda that Minimizes Along All modes
 Value Taken    Lamda =  -0.00000102
 Step Taken.  Stepsize is  0.009008

                             Maximum     Tolerance    Cnvgd?
         Gradient           0.000076      0.000300     YES
         Displacement       0.003036      0.001200      NO
         Energy change     -0.000002      0.000001      NO


 New Cartesian Coordinates Obtained by Inverse Iteration

 Displacement from previous Coordinates is:  0.012563
 ----------------------------------------------------------------
             Standard Nuclear Orientation (Angstroms)
    I     Atom           X                Y                Z
 ----------------------------------------------------------------
    1      C      -0.1777633272    -1.2151125880     0.0104484162
    2      C      -0.8797259871    -0.0484254736     0.1030995028
    3      C       1.2976719129    -1.2081972389    -0.1559172435
    4      C       2.0053169737     0.1611683647    -0.2176952601
    5      C       1.1297161179     1.2881699446    -0.6859560140
    6      C      -0.2146795848     1.3414796878     0.0778158227
    7      C      -0.7685862964    -2.5976827217     0.1344020673
    8      C      -2.3370813018    -0.0194737725     0.3303951389
    9      C      -1.1063079688     2.3814989128    -0.6354040120
   10      C       0.0372368359     1.8047642511     1.5342328748
   11      C      -3.2668147645    -0.7365882584    -0.3059715678
   12      O       3.1655874491     0.2760997938     0.0921538412
   13      O       1.9552736784    -2.2273834779    -0.2272391312
   14      H       0.9191458134     1.1188184658    -1.7502004554
   15      H       1.6727877293     2.2317206139    -0.5946143176
   16      H      -1.7149412411    -2.5902871870     0.6723735170
   17      H      -0.0590094036    -3.2505116924     0.6448594246
   18      H      -0.9395594123    -3.0436540937    -0.8509716249
   19      H      -2.6768971936     0.7119914866     1.0608489650
   20      H      -1.3889675230     2.0450117381    -1.6362335825
   21      H      -0.5578907092     3.3223756385    -0.7361590655
   22      H      -2.0215146666     2.5923878804    -0.0793951488
   23      H       0.7356898930     1.1428936173     2.0516500240
   24      H      -0.8926350448     1.8251699708     2.1078812147
   25      H       0.4566016372     2.8149682897     1.5391853463
   26      H      -3.0212012926    -1.4452347955    -1.0878412605
   27      H      -4.3183882709    -0.6095129108    -0.0747293402
 ----------------------------------------------------------------
 Molecular Point Group                 C1    NOp =  1
 Largest Abelian Subgroup              C1    NOp =  1
 Nuclear Repulsion Energy =   806.8728512649 hartrees
 There are       48 alpha and       48 beta electrons
 Applying Cartesian multipole field
    Component          Value
    ---------          -----
     (2,0,0)        1.00000E-11
     (0,2,0)        2.00000E-11
     (0,0,2)       -3.00000E-11
 Nucleus-field energy     =     0.0000000242 hartrees
 Requested basis set is 6-311++G(d,p)
 There are 148 shells and 384 basis functions
 A cutoff of  1.0D-11 yielded   9535 shell pairs
 There are     65287 function pairs (     69707 Cartesian)
 Smallest overlap matrix eigenvalue = 6.45E-07

 Q-Chem warning in module /home/taweetham/qchem/stvman/mkSTV.C, line 278:

 Overlap eigenvalue is smaller than square root of threshold

 Linear dependence detected in AO basis
 Number of orthogonalized atomic orbitals = 383
 Maximum deviation from orthogonality = 1.401E-10
 Guess MOs from SCF MO coefficient file
 Reading MOs from coefficient file
 Reading MOs from coefficient file
 A restricted hybrid HF-DFT SCF calculation will be
 performed using Pulay DIIS extrapolation
 Exchange:     0.2000 Hartree-Fock + 0.0800 Slater + 0.7200 B88
 Correlation:  0.1900 VWN1RPA + 0.8100 LYP
 Using SG-1 standard quadrature grid
 SCF converges when DIIS error is below 1.0E-08
 Geometry optimization detected.  Setting ReadMinima to 0
 Setting SaveMinima to 0
 ---------------------------------------
  Cycle       Energy         DIIS Error
 ---------------------------------------
    1    -578.1671340280      3.51E-05
    2    -578.1675504164      3.05E-06
    3    -578.1675504674      3.78E-06
    4    -578.1675506088      1.45E-06
    5    -578.1675506158      4.44E-07
    6    -578.1675506968      1.84E-07
    7    -578.1675507065      1.12E-07
    8    -578.1675506865      2.96E-08
    9    -578.1675506892      1.16E-08
   10    -578.1675506881      4.21E-09 Convergence criterion met
 ---------------------------------------
 SCF time:  CPU 582.10 s  wall 582.82 s
 SCF   energy in the final basis set = -578.1675506881
 Total energy in the final basis set = -578.1675506881

 --------------------------------------------------------------

                    Orbital Energies (a.u.)
 --------------------------------------------------------------

 Alpha MOs
 -- Occupied --
-19.133 -19.126 -10.272 -10.267 -10.225 -10.224 -10.207 -10.205
-10.196 -10.195 -10.185 -10.183 -10.172  -1.074  -1.047  -0.884
 -0.820  -0.792  -0.751  -0.715  -0.710  -0.673  -0.617  -0.594
 -0.569  -0.517  -0.503  -0.495  -0.477  -0.465  -0.457  -0.444
 -0.438  -0.429  -0.423  -0.420  -0.411  -0.404  -0.402  -0.383
 -0.379  -0.365  -0.360  -0.351  -0.313  -0.299  -0.265  -0.247
 -- Virtual --
 -0.102  -0.046  -0.022  -0.007  -0.002   0.001   0.006   0.018
  0.022   0.027   0.031   0.038   0.046   0.052   0.054   0.057
  0.061   0.071   0.076   0.078   0.082   0.092   0.094   0.100
  0.100   0.104   0.110   0.113   0.114   0.119   0.121   0.126
  0.128   0.129   0.138   0.138   0.142   0.143   0.147   0.152
  0.155   0.159   0.161   0.164   0.168   0.170   0.171   0.178
  0.181   0.186   0.188   0.192   0.196   0.204   0.206   0.211
  0.214   0.220   0.222   0.229   0.237   0.239   0.244   0.249
  0.255   0.258   0.265   0.266   0.274   0.280   0.288   0.294
  0.298   0.300   0.310   0.316   0.317   0.325   0.331   0.343
  0.349   0.353   0.355   0.362   0.365   0.373   0.375   0.387
  0.401   0.404   0.424   0.426   0.437   0.446   0.462   0.472
  0.483   0.491   0.504   0.520   0.525   0.530   0.541   0.546
  0.557   0.566   0.577   0.589   0.594   0.607   0.623   0.630
  0.634   0.640   0.643   0.651   0.655   0.659   0.664   0.677
  0.681   0.696   0.698   0.705   0.721   0.725   0.730   0.739
  0.746   0.748   0.756   0.759   0.771   0.776   0.791   0.800
  0.809   0.815   0.833   0.844   0.868   0.870   0.887   0.900
  0.921   0.942   0.948   0.989   1.002   1.013   1.036   1.052
  1.078   1.106   1.116   1.146   1.153   1.165   1.180   1.197
  1.205   1.227   1.231   1.250   1.260   1.287   1.295   1.305
  1.329   1.365   1.386   1.405   1.413   1.434   1.435   1.452
  1.474   1.488   1.493   1.508   1.512   1.521   1.534   1.543
  1.552   1.562   1.571   1.586   1.603   1.613   1.626   1.634
  1.647   1.653   1.657   1.668   1.686   1.691   1.699   1.716
  1.726   1.734   1.742   1.755   1.775   1.795   1.800   1.807
  1.814   1.833   1.837   1.871   1.889   1.918   1.925   1.936
  1.968   1.981   2.000   2.016   2.035   2.045   2.068   2.096
  2.102   2.121   2.131   2.144   2.161   2.183   2.200   2.208
  2.228   2.247   2.279   2.299   2.315   2.354   2.356   2.418
  2.454   2.460   2.474   2.483   2.490   2.505   2.514   2.535
  2.544   2.546   2.562   2.583   2.586   2.611   2.631   2.638
  2.648   2.662   2.690   2.696   2.701   2.732   2.739   2.779
  2.785   2.800   2.809   2.840   2.859   2.868   2.877   2.884
  2.902   2.912   2.942   2.950   2.968   2.982   3.024   3.032
  3.046   3.068   3.109   3.116   3.125   3.168   3.246   3.249
  3.267   3.286   3.346   3.380   3.388   3.448   3.546   3.572
  3.617   3.674   3.722   3.763   3.765   3.777   3.795   3.810
  3.818   3.853   3.861   3.889   4.051   4.127   4.155   4.225
  4.259   4.282   4.380   4.499   5.067   5.104   5.173   5.277
  5.681   5.802  23.633  23.752  23.802  23.852  23.876  23.925
 23.963  23.974  23.979  24.121  24.246  49.978  50.042
 --------------------------------------------------------------

          Ground-State Mulliken Net Atomic Charges

     Atom                 Charge (a.u.)
  ----------------------------------------
      1 C                     0.152253
      2 C                     0.459640
      3 C                    -0.589818
      4 C                     0.033957
      5 C                    -0.388808
      6 C                     0.622248
      7 C                    -0.589920
      8 C                     0.217208
      9 C                    -0.607037
     10 C                    -0.654149
     11 C                    -0.663259
     12 O                    -0.199349
     13 O                    -0.210760
     14 H                     0.177107
     15 H                     0.212855
     16 H                     0.146146
     17 H                     0.181809
     18 H                     0.195789
     19 H                     0.218037
     20 H                     0.165851
     21 H                     0.163389
     22 H                     0.136353
     23 H                     0.189116
     24 H                     0.156654
     25 H                     0.159990
     26 H                     0.163098
     27 H                     0.151598
  ----------------------------------------
  Sum of atomic charges =     0.000000

 -----------------------------------------------------------------
                    Cartesian Multipole Moments
 -----------------------------------------------------------------
    Charge (ESU x 10^10)
                 0.0000
    Dipole Moment (Debye)
         X      -5.7916      Y       2.7504      Z      -0.3014
       Tot       6.4186
    Quadrupole Moments (Debye-Ang)
        XX     -91.9801     XY       6.4154     YY     -80.3701
        XZ      -1.1992     YZ       0.4624     ZZ     -76.6876
    Octopole Moments (Debye-Ang^2)
       XXX     -66.9977    XXY       8.1101    XYY     -11.3064
       YYY      17.6239    XXZ      -2.4125    XYZ      -7.3651
       YYZ      -0.0411    XZZ       7.2036    YZZ      -0.0227
       ZZZ      -6.3145
    Hexadecapole Moments (Debye-Ang^3)
      XXXX   -1699.0987   XXXY      36.2908   XXYY    -512.0104
      XYYY      57.9665   YYYY   -1290.4837   XXXZ      -6.4539
      XXYZ       1.6396   XYYZ      11.4103   YYYZ     -24.5081
      XXZZ    -309.4491   XYZZ       2.3337   YYZZ    -259.3498
      XZZZ       9.0843   YZZZ     -19.5569   ZZZZ    -292.8092
 -----------------------------------------------------------------
 Calculating analytic gradient of the SCF energy
 Gradient of SCF Energy
            1           2           3           4           5           6
    1   0.0000257  -0.0000045  -0.0000448   0.0001321  -0.0000208  -0.0000173
    2   0.0000110  -0.0000094  -0.0000751   0.0000076   0.0000200   0.0000052
    3   0.0000122   0.0000349   0.0000210  -0.0001269   0.0000321  -0.0000219
            7           8           9          10          11          12
    1  -0.0000307   0.0000056   0.0000269  -0.0000098   0.0000102  -0.0000454
    2   0.0000215  -0.0000031  -0.0000112   0.0000041   0.0000142   0.0000101
    3  -0.0000026  -0.0000304   0.0000222   0.0000071  -0.0000037   0.0000657
           13          14          15          16          17          18
    1  -0.0000383   0.0000232   0.0000032   0.0000072   0.0000066   0.0000157
    2   0.0000367  -0.0000155   0.0000067  -0.0000033  -0.0000164  -0.0000097
    3   0.0000121   0.0000148   0.0000192  -0.0000090   0.0000146  -0.0000068
           19          20          21          22          23          24
    1  -0.0000145  -0.0000027   0.0000058  -0.0000062  -0.0000026  -0.0000088
    2  -0.0000019  -0.0000092   0.0000083   0.0000090  -0.0000074   0.0000027
    3  -0.0000123  -0.0000120  -0.0000061  -0.0000084   0.0000034   0.0000033
           25          26          27
    1  -0.0000046  -0.0000090  -0.0000021
    2   0.0000020   0.0000004   0.0000027
    3   0.0000046  -0.0000118  -0.0000152
 Max gradient component =       1.321E-04
 RMS gradient           =       2.819E-05
 Gradient time:  CPU 288.19 s  wall 288.29 s
 Geometry Optimization Parameters
   NAtoms,    NIC,     NZ,  NCons,   NDum,   NFix, NCnnct, MaxDiis
       27     194       0       0       0       0       0       0

 Cartesian Hessian Update
 Hessian Updated using BFGS Update


** GEOMETRY OPTIMIZATION IN DELOCALIZED INTERNAL COORDINATES **
   Searching for a Minimum

   Optimization Cycle:  13

                       Coordinates (Angstroms)
     ATOM                X               Y               Z
      1  C        -0.1777633272   -1.2151125880    0.0104484162
      2  C        -0.8797259871   -0.0484254736    0.1030995028
      3  C         1.2976719129   -1.2081972389   -0.1559172435
      4  C         2.0053169737    0.1611683647   -0.2176952601
      5  C         1.1297161179    1.2881699446   -0.6859560140
      6  C        -0.2146795848    1.3414796878    0.0778158227
      7  C        -0.7685862964   -2.5976827217    0.1344020673
      8  C        -2.3370813018   -0.0194737725    0.3303951389
      9  C        -1.1063079688    2.3814989128   -0.6354040120
     10  C         0.0372368359    1.8047642511    1.5342328748
     11  C        -3.2668147645   -0.7365882584   -0.3059715678
     12  O         3.1655874491    0.2760997938    0.0921538412
     13  O         1.9552736784   -2.2273834779   -0.2272391312
     14  H         0.9191458134    1.1188184658   -1.7502004554
     15  H         1.6727877293    2.2317206139   -0.5946143176
     16  H        -1.7149412411   -2.5902871870    0.6723735170
     17  H        -0.0590094036   -3.2505116924    0.6448594246
     18  H        -0.9395594123   -3.0436540937   -0.8509716249
     19  H        -2.6768971936    0.7119914866    1.0608489650
     20  H        -1.3889675230    2.0450117381   -1.6362335825
     21  H        -0.5578907092    3.3223756385   -0.7361590655
     22  H        -2.0215146666    2.5923878804   -0.0793951488
     23  H         0.7356898930    1.1428936173    2.0516500240
     24  H        -0.8926350448    1.8251699708    2.1078812147
     25  H         0.4566016372    2.8149682897    1.5391853463
     26  H        -3.0212012926   -1.4452347955   -1.0878412605
     27  H        -4.3183882709   -0.6095129108   -0.0747293402
   Point Group: c1    Number of degrees of freedom:    75


   Energy is   -578.167550688

 Hessian Updated using BFGS Update

 75 Hessian modes will be used to form the next step
  Hessian Eigenvalues:
     0.001288    0.002946    0.003180    0.004877    0.007366    0.009359
     0.009843    0.015852    0.019943    0.021289    0.025879    0.030589
     0.032831    0.035904    0.044842    0.047592    0.052787    0.053943
     0.055428    0.055642    0.057011    0.058265    0.065436    0.073119
     0.074707    0.089070    0.097178    0.128856    0.151328    0.153331
     0.156464    0.159867    0.159893    0.160005    0.160051    0.160147
     0.160332    0.160365    0.160592    0.161209    0.163864    0.197255
     0.211475    0.234297    0.249686    0.251007    0.256460    0.263190
     0.275616    0.277946    0.282039    0.287579    0.306870    0.315698
     0.317192    0.323100    0.323365    0.324253    0.324400    0.324525
     0.325231    0.325567    0.325950    0.327393    0.331705    0.333387
     0.345564    0.353592    0.356018    0.359972    0.400812    0.539279
     0.577831    0.921691    0.943691

 Minimum Search - Taking Simple RFO Step
 Searching for Lamda that Minimizes Along All modes
 Value Taken    Lamda =   0.00000000
 Step Taken.  Stepsize is  0.004671

                             Maximum     Tolerance    Cnvgd?
         Gradient           0.000057      0.000300     YES
         Displacement       0.002579      0.001200      NO
         Energy change     -0.000000      0.000001     YES

 Final energy is   -578.16755068814359     


 ******************************
 **  OPTIMIZATION CONVERGED  **
 ******************************

                       Coordinates (Angstroms)
     ATOM                X               Y               Z
      1  C        -0.1777633272   -1.2151125880    0.0104484162
      2  C        -0.8797259871   -0.0484254736    0.1030995028
      3  C         1.2976719129   -1.2081972389   -0.1559172435
      4  C         2.0053169737    0.1611683647   -0.2176952601
      5  C         1.1297161179    1.2881699446   -0.6859560140
      6  C        -0.2146795848    1.3414796878    0.0778158227
      7  C        -0.7685862964   -2.5976827217    0.1344020673
      8  C        -2.3370813018   -0.0194737725    0.3303951389
      9  C        -1.1063079688    2.3814989128   -0.6354040120
     10  C         0.0372368359    1.8047642511    1.5342328748
     11  C        -3.2668147645   -0.7365882584   -0.3059715678
     12  O         3.1655874491    0.2760997938    0.0921538412
     13  O         1.9552736784   -2.2273834779   -0.2272391312
     14  H         0.9191458134    1.1188184658   -1.7502004554
     15  H         1.6727877293    2.2317206139   -0.5946143176
     16  H        -1.7149412411   -2.5902871870    0.6723735170
     17  H        -0.0590094036   -3.2505116924    0.6448594246
     18  H        -0.9395594123   -3.0436540937   -0.8509716249
     19  H        -2.6768971936    0.7119914866    1.0608489650
     20  H        -1.3889675230    2.0450117381   -1.6362335825
     21  H        -0.5578907092    3.3223756385   -0.7361590655
     22  H        -2.0215146666    2.5923878804   -0.0793951488
     23  H         0.7356898930    1.1428936173    2.0516500240
     24  H        -0.8926350448    1.8251699708    2.1078812147
     25  H         0.4566016372    2.8149682897    1.5391853463
     26  H        -3.0212012926   -1.4452347955   -1.0878412605
     27  H        -4.3183882709   -0.6095129108   -0.0747293402

Z-matrix Print:
$molecule
0 1
C 
C  1 1.364732
C  1 1.475258 2 122.367930
H  3 1.088154 1 115.157872 2 136.360774 0
C  3 1.335522 1 127.139476 2 -47.309323 0
H  5 1.083433 3 122.497025 1 0.171680 0
H  5 1.084172 3 120.707708 1 -178.088244 0
C  2 1.484801 1 120.980068 3 -177.140684 0
O  8 1.215017 2 122.716634 1 179.185608 0
C  2 1.508621 1 125.200379 3 -0.525709 0
H  10 1.088603 2 112.014105 1 -21.965070 0
H  10 1.090987 2 109.397105 1 -143.914396 0
H  10 1.095027 2 111.128008 1 99.147289 0
C  1 1.541026 2 123.227031 3 175.652038 0
C  8 1.542641 2 117.674698 1 0.093831 0
O  15 1.206418 8 121.028008 2 155.029004 0
C  15 1.502024 8 114.274972 2 -24.978364 0
H  17 1.092501 15 109.401233 8 173.784677 0
H  17 1.098015 15 107.351535 8 -69.221403 0
C  14 1.544449 1 111.456024 2 145.398634 0
H  20 1.091432 14 112.269211 1 67.140621 0
H  20 1.093060 14 111.396704 1 -54.136438 0
H  20 1.093692 14 109.412063 1 -173.559801 0
C  14 1.548950 1 108.936849 2 -94.207072 0
H  24 1.092534 14 111.597188 1 63.112695 0
H  24 1.092772 14 111.148145 1 -57.338908 0
H  24 1.093802 14 110.050530 1 -176.755805 0
$end


 --------------------------------------------------------------

                    Orbital Energies (a.u.)
 --------------------------------------------------------------

 Alpha MOs
 -- Occupied --
-19.133 -19.126 -10.272 -10.267 -10.225 -10.224 -10.207 -10.205
-10.196 -10.195 -10.185 -10.183 -10.172  -1.074  -1.047  -0.884
 -0.820  -0.792  -0.751  -0.715  -0.710  -0.673  -0.617  -0.594
 -0.569  -0.517  -0.503  -0.495  -0.477  -0.465  -0.457  -0.444
 -0.438  -0.429  -0.423  -0.420  -0.411  -0.404  -0.402  -0.383
 -0.379  -0.365  -0.360  -0.351  -0.313  -0.299  -0.265  -0.247
 -- Virtual --
 -0.102  -0.046  -0.022  -0.007  -0.002   0.001   0.006   0.018
  0.022   0.027   0.031   0.038   0.046   0.052   0.054   0.057
  0.061   0.071   0.076   0.078   0.082   0.092   0.094   0.100
  0.100   0.104   0.110   0.113   0.114   0.119   0.121   0.126
  0.128   0.129   0.138   0.138   0.142   0.143   0.147   0.152
  0.155   0.159   0.161   0.164   0.168   0.170   0.171   0.178
  0.181   0.186   0.188   0.192   0.196   0.204   0.206   0.211
  0.214   0.220   0.222   0.229   0.237   0.239   0.244   0.249
  0.255   0.258   0.265   0.266   0.274   0.280   0.288   0.294
  0.298   0.300   0.310   0.316   0.317   0.325   0.331   0.343
  0.349   0.353   0.355   0.362   0.365   0.373   0.375   0.387
  0.401   0.404   0.424   0.426   0.437   0.446   0.462   0.472
  0.483   0.491   0.504   0.520   0.525   0.530   0.541   0.546
  0.557   0.566   0.577   0.589   0.594   0.607   0.623   0.630
  0.634   0.640   0.643   0.651   0.655   0.659   0.664   0.677
  0.681   0.696   0.698   0.705   0.721   0.725   0.730   0.739
  0.746   0.748   0.756   0.759   0.771   0.776   0.791   0.800
  0.809   0.815   0.833   0.844   0.868   0.870   0.887   0.900
  0.921   0.942   0.948   0.989   1.002   1.013   1.036   1.052
  1.078   1.106   1.116   1.146   1.153   1.165   1.180   1.197
  1.205   1.227   1.231   1.250   1.260   1.287   1.295   1.305
  1.329   1.365   1.386   1.405   1.413   1.434   1.435   1.452
  1.474   1.488   1.493   1.508   1.512   1.521   1.534   1.543
  1.552   1.562   1.571   1.586   1.603   1.613   1.626   1.634
  1.647   1.653   1.657   1.668   1.686   1.691   1.699   1.716
  1.726   1.734   1.742   1.755   1.775   1.795   1.800   1.807
  1.814   1.833   1.837   1.871   1.889   1.918   1.925   1.936
  1.968   1.981   2.000   2.016   2.035   2.045   2.068   2.096
  2.102   2.121   2.131   2.144   2.161   2.183   2.200   2.208
  2.228   2.247   2.279   2.299   2.315   2.354   2.356   2.418
  2.454   2.460   2.474   2.483   2.490   2.505   2.514   2.535
  2.544   2.546   2.562   2.583   2.586   2.611   2.631   2.638
  2.648   2.662   2.690   2.696   2.701   2.732   2.739   2.779
  2.785   2.800   2.809   2.840   2.859   2.868   2.877   2.884
  2.902   2.912   2.942   2.950   2.968   2.982   3.024   3.032
  3.046   3.068   3.109   3.116   3.125   3.168   3.246   3.249
  3.267   3.286   3.346   3.380   3.388   3.448   3.546   3.572
  3.617   3.674   3.722   3.763   3.765   3.777   3.795   3.810
  3.818   3.853   3.861   3.889   4.051   4.127   4.155   4.225
  4.259   4.282   4.380   4.499   5.067   5.104   5.173   5.277
  5.681   5.802  23.633  23.752  23.802  23.852  23.876  23.925
 23.963  23.974  23.979  24.121  24.246  49.978  50.042
 --------------------------------------------------------------

          Ground-State Mulliken Net Atomic Charges

     Atom                 Charge (a.u.)
  ----------------------------------------
      1 C                     0.152253
      2 C                     0.459640
      3 C                    -0.589818
      4 C                     0.033957
      5 C                    -0.388808
      6 C                     0.622248
      7 C                    -0.589920
      8 C                     0.217208
      9 C                    -0.607037
     10 C                    -0.654149
     11 C                    -0.663259
     12 O                    -0.199349
     13 O                    -0.210760
     14 H                     0.177107
     15 H                     0.212855
     16 H                     0.146146
     17 H                     0.181809
     18 H                     0.195789
     19 H                     0.218037
     20 H                     0.165851
     21 H                     0.163389
     22 H                     0.136353
     23 H                     0.189116
     24 H                     0.156654
     25 H                     0.159990
     26 H                     0.163098
     27 H                     0.151598
  ----------------------------------------
  Sum of atomic charges =     0.000000

 -----------------------------------------------------------------
                    Cartesian Multipole Moments
 -----------------------------------------------------------------
    Charge (ESU x 10^10)
                 0.0000
    Dipole Moment (Debye)
         X      -5.7916      Y       2.7504      Z      -0.3014
       Tot       6.4186
    Quadrupole Moments (Debye-Ang)
        XX     -91.9801     XY       6.4154     YY     -80.3701
        XZ      -1.1992     YZ       0.4624     ZZ     -76.6876
    Octopole Moments (Debye-Ang^2)
       XXX     -66.9977    XXY       8.1101    XYY     -11.3064
       YYY      17.6239    XXZ      -2.4125    XYZ      -7.3651
       YYZ      -0.0411    XZZ       7.2036    YZZ      -0.0227
       ZZZ      -6.3145
    Hexadecapole Moments (Debye-Ang^3)
      XXXX   -1699.0987   XXXY      36.2908   XXYY    -512.0104
      XYYY      57.9665   YYYY   -1290.4837   XXXZ      -6.4539
      XXYZ       1.6396   XYYZ      11.4103   YYYZ     -24.5081
      XXZZ    -309.4491   XYZZ       2.3337   YYZZ    -259.3498
      XZZZ       9.0843   YZZZ     -19.5569   ZZZZ    -292.8092
 -----------------------------------------------------------------
Archival summary:
1\1\pikachu\OPT\ProcedureUnspecified\BasisUnspecified\21114\taweetha\WedAug1614:23:252017WedAug1614:23:252017\0\\#,OPT,ProcedureUnspecified,BasisUnspecified,\\0,1\C\C,1,1.36473\C,1,1.47526,2,122.368\H,3,1.08815,1,115.158,2,136.361,0\C,3,1.33552,1,127.139,2,-47.3093,0\H,5,1.08343,3,122.497,1,0.17168,0\H,5,1.08417,3,120.708,1,-178.088,0\C,2,1.4848,1,120.98,3,-177.141,0\O,8,1.21502,2,122.717,1,179.186,0\C,2,1.50862,1,125.2,3,-0.525709,0\H,10,1.0886,2,112.014,1,-21.9651,0\H,10,1.09099,2,109.397,1,-143.914,0\H,10,1.09503,2,111.128,1,99.1473,0\C,1,1.54103,2,123.227,3,175.652,0\C,8,1.54264,2,117.675,1,0.0938313,0\O,15,1.20642,8,121.028,2,155.029,0\C,15,1.50202,8,114.275,2,-24.9784,0\H,17,1.0925,15,109.401,8,173.785,0\H,17,1.09801,15,107.352,8,-69.2214,0\C,14,1.54445,1,111.456,2,145.399,0\H,20,1.09143,14,112.269,1,67.1406,0\H,20,1.09306,14,111.397,1,-54.1364,0\H,20,1.09369,14,109.412,1,-173.56,0\C,14,1.54895,1,108.937,2,-94.2071,0\H,24,1.09253,14,111.597,1,63.1127,0\H,24,1.09277,14,111.148,1,-57.3389,0\H,24,1.0938,14,110.051,1,-176.756,0\\\@

 Total job time:  13490.48s(wall), 13474.18s(cpu) 
 Wed Aug 16 14:23:25 2017

        *************************************************************
        *                                                           *
        *  Thank you very much for using Q-Chem.  Have a nice day.  *
        *                                                           *
        *************************************************************


 
User input: 2 of 3 
 
pikachu 127.0.1
Q-Chem Developer Version! Running on 127.0.1.*
                  Welcome to Q-Chem
     A Quantum Leap Into The Future Of Chemistry


 Q-Chem 4.4, Q-Chem, Inc., Pleasanton, CA (2016)

 Y. Shao,  Z. Gan,  E. Epifanovsky,  A. T. B. Gilbert,  M. Wormit,  
 J. Kussmann,  A. W. Lange,  A. Behn,  J. Deng,  X. Feng,  D. Ghosh,  
 M. Goldey,  P. R. Horn,  L. D. Jacobson,  I. Kaliman,  F. Rob,  
 R. Z. Khaliullin,  T. Kus,  A. Landau,  J. Liu,  E. I. Proynov,  Y. M. Rhee,  
 R. M. Richard,  M. A. Rohrdanz,  R. P. Steele,  E. J. Sundstrom,  
 H. L. Woodcock III,  P. M. Zimmerman,  D. Zuev,  B. Albrecht,  E. Alguire,  
 B. Austin,  S. A. Baeppler,  G. J. O. Beran,  Y. A. Bernard,  
 E. J. Berquist,  K. Brandhorst,  K. B. Bravaya,  S. T. Brown,  D. Casanova,  
 C.-M. Chang,  Y. Chen,  S. H. Chien,  K. D. Closser,  M. P. Coons,  
 D. L. Crittenden,  S. Dasgupta,  M. Diedenhofen,  R. A. DiStasio Jr.,  
 H. Do,  A. D. Dutoi,  R. G. Edgar,  P.-T. Fang,  S. Fatehi,  Q. Feng,  
 L. Fusti-Molnar,  A. Ghysels,  A. Golubeva-Zadorozhnaya,  J. Gomes,  
 A. Gunina,  M. W. D. Hanson-Heine,  P. H. P. Harbach,  A. W. Hauser,  
 J. E. Herr,  E. G. Hohenstein,  Z. C. Holden,  K. Hui,  T.-C. Jagau,  H. Ji,  
 B. Kaduk,  K. Khistyaev,  Jaehoon Kim,  Jihan Kim,  R. A. King,  
 P. Klunzinger,  K. Koh,  D. Kosenkov,  T. Kowalczyk,  C. M. Krauter,  
 A. Kunitsa,  K. U. Lao,  A. Laurent,  K. V. Lawler,  J. Lee,  D. Lefrancois,  
 S. Lehtola,  S. V. Levchenko,  C. Y. Lin,  Y.-S. Lin,  F. Liu,  E. Livshits,  
 R. C. Lochan,  A. Luenser,  P. Manohar,  S. F. Manzer,  S.-P. Mao,  Y. Mao,  
 N. Mardirossian,  A. V. Marenich,  L. A. Martinez-Martinez,  S. A. Maurer,  
 N. J. Mayhall,  J.-M. Mewes,  A. F. Morrison,  K. Nanda,  T. S. Nguyen-Beck,  
 C. M. Oana,  R. Olivares-Amaya,  D. P. O'Neill,  J. A. Parkhill,  
 T. M. Perrine,  R. Peverati,  P. A. Pieniazek,  F. Plasser,  A. Prociuk,  
 D. R. Rehn,  E. Rosta,  N. J. Russ,  N. Sergueev,  S. M. Sharada,  
 S. Sharma,  D. W. Small,  A. Sodt,  T. Stauch,  T. Stein,  D. Stuck,  
 Y.-C. Su,  A. J. W. Thom,  T. Tsuchimochi,  L. Vogt,  O. Vydrov,  T. Wang,  
 M. A. Watson,  J. Wenzel,  A. White,  C. F. Williams,  V. Vanovschi,  
 K. Yao,  S. Yeganeh,  S. R. Yost,  Z.-Q. You,  I. Y. Zhang,  X. Zhang,  
 Y. Zhao,  B. R. Brooks,  G. K. L. Chan,  D. M. Chipman,  C. J. Cramer,  
 W. A. Goddard III,  M. S. Gordon,  W. J. Hehre,  A. Klamt,  
 H. F. Schaefer III,  M. W. Schmidt,  C. D. Sherrill,  D. G. Truhlar,  
 A. Warshel,  X. Xu,  A. Aspuru-Guzik,  R. Baer,  A. T. Bell,  N. A. Besley,  
 J.-D. Chai,  A. Dreuw,  B. D. Dunietz,  T. R. Furlani,  S. R. Gwaltney,  
 C.-P. Hsu,  Y. Jung,  J. Kong,  D. S. Lambrecht,  W. Liang,  C. Ochsenfeld,  
 V. A. Rassolov,  L. V. Slipchenko,  J. E. Subotnik,  T. Van Voorhis,  
 J. M. Herbert,  A. I. Krylov,  P. M. W. Gill,  M. Head-Gordon

 Contributors to earlier versions of Q-Chem not listed above: 
 R. D. Adamson,  J. Baker,  E. F. C. Byrd,  A. K. Chakraborty,  C.-L. Cheng,  
 H. Dachsel,  R. J. Doerksen,  G. Hawkins,  A. Heyden,  S. Hirata,  
 G. Kedziora,  F. J. Keil,  C. Kelley,  P. P. Korambath,  W. Kurlancheek,  
 A. M. Lee,  M. S. Lee,  D. Liotard,  I. Lotan,  P. E. Maslen,  N. Nair,  
 D. Neuhauser,  R. Olson,  B. Peters,  J. Ritchie,  N. E. Schultz,  
 N. Shenvi,  A. C. Simmonett,  K. S. Thanthiriwatte,  Q. Wu,  W. Zhang

 Please cite Q-Chem as follows:
 Y. Shao et al., Mol. Phys. 113, 184-215 (2015)
 DOI: 10.1080/00268976.2014.952696

 Q-Chem 4.4.2 for Intel X86 EM64T Linux

 Parts of Q-Chem use Armadillo 5.200.1 (Boston Tea Smuggler).
 http://arma.sourceforge.net/

 Q-Chem begins on Wed Aug 16 14:23:25 2017  


Host: 0

     Scratch files written to /scratch/taweetham/qchem27403//
The previous job contains 0 fragments, simply inherited here

Checking the input file for inconsistencies... 	...done.

--------------------------------------------------------------
User input:
--------------------------------------------------------------

$molecule
read
$end

$rem
   BASIS  =  6-311++G**
   JOB_TYPE  =  frequency
   METHOD  =  B3LYP
   SCF_GUESS = read
$end

--------------------------------------------------------------
 ----------------------------------------------------------------
             Standard Nuclear Orientation (Angstroms)
    I     Atom           X                Y                Z
 ----------------------------------------------------------------
    1      C      -0.0612806779    -1.2089408509     0.0493478613
    2      C      -0.8880487462    -0.1235301337     0.0782054210
    3      C       1.4074449605    -1.0472828835    -0.0967555373
    4      C       1.9623814226     0.3874622706    -0.2120468105
    5      C       0.9779265689     1.3894311618    -0.7440097184
    6      C      -0.3783776602     1.3285501010    -0.0021731544
    7      C      -0.4998418953    -2.6411898857     0.2289675266
    8      C      -2.3438678453    -0.2448765581     0.2837578882
    9      C      -1.3646571486     2.2314930450    -0.7750059349
   10      C      -0.2059873613     1.8810379133     1.4345884476
   11      C      -3.1776109642    -1.0874392447    -0.3315311607
   12      O       3.0971324723     0.6429102683     0.1081557049
   13      O       2.1736192401    -1.9901613023    -0.1117470015
   14      H       0.8071590281     1.1507908486    -1.8020859234
   15      H       1.4129154860     2.3900853863    -0.6889305824
   16      H      -1.4512960166    -2.7139488125     0.7528919962
   17      H       0.2670450684    -3.1887057609     0.7788425094
   18      H      -0.6025367045    -3.1466373270    -0.7369829091
   19      H      -2.7751945673     0.4765619210     0.9748171022
   20      H      -1.5900141240     1.8217923787    -1.7630036420
   21      H      -0.9204506780     3.2215355988    -0.9116018270
   22      H      -2.3077124124     2.3650180130    -0.2420508104
   23      H       0.5507005660     1.3236309198     1.9916797682
   24      H      -1.1431514038     1.8245961794     1.9937739392
   25      H       0.1004035754     2.9304339041     1.3985855090
   26      H      -2.8414311603    -1.7988623810    -1.0763038570
   27      H      -4.2409342739    -1.0665722073    -0.1209698711
 ----------------------------------------------------------------
 Molecular Point Group                 C1    NOp =  1
 Largest Abelian Subgroup              C1    NOp =  1
 Nuclear Repulsion Energy =   806.8728512649 hartrees
 There are       48 alpha and       48 beta electrons
 Requested basis set is 6-311++G(d,p)
 There are 148 shells and 384 basis functions

 Total QAlloc Memory Limit   2000 MB
 Mega-Array Size        61 MB
 MEM_STATIC part        62 MB
 A cutoff of  1.0D-11 yielded   9535 shell pairs
 There are     65287 function pairs (     69707 Cartesian)

 -------------------------------------------------------
 OpenMP Integral Computing Module                       
 Release: version 1.0, May 2013, Q-Chem Inc. Pittsburgh 
 -------------------------------------------------------
 Integral Job Info:
 Integral job number is                      11
 Integral operator is                         1
 short-range coefficients                     0
 long-range coefficients              100000000
 Omega coefficients                           0
 if combine SR and LR in K                    0
 Integral screening is                        0
 Integral computing path is                   2
 max size of driver memory is            800000
 size of driver memory is                593474
 size of scratch memory is              2260544
 max col of scratch BK array               1296
 max len of scratch array in speh3          155
 max len of scratch index in speh4           18
 max int batch size is                      520
 min int batch size is                       52
 fixed nKL is                                52
 max L of basis functions is                  2
 order of int derivative is                   0
 number of shells is                        148
 number of basis is                         397
 number of cartesian basis is               397
 number of contracted shell pairs          9535
 number of primitive shell pairs          21389
 maxK2 (contraction) of shell pair           36
 max number of K2 of shell pair               1
 max number of CS2 of shell pair           1741
 max number of PS2 of shell pair           2958
 mem total for path MDJ                  112938
 -------------------------------------------------------
 Smallest overlap matrix eigenvalue = 6.45E-07

 Q-Chem warning in module /home/taweetham/qchem/stvman/mkSTV.C, line 278:

 Overlap eigenvalue is smaller than square root of threshold

 Linear dependence detected in AO basis
 Number of orthogonalized atomic orbitals = 383
 Maximum deviation from orthogonality = 3.076E-10
 Guess MOs from SCF MO coefficient file
 Reading MOs from coefficient file
 Reading MOs from coefficient file
 A restricted hybrid HF-DFT SCF calculation will be
 performed using Pulay DIIS extrapolation
 Exchange:     0.2000 Hartree-Fock + 0.0800 Slater + 0.7200 B88
 Correlation:  0.1900 VWN1RPA + 0.8100 LYP
 Using SG-1 standard quadrature grid
 SCF converges when DIIS error is below 1.0E-08
 ---------------------------------------
  Cycle       Energy         DIIS Error
 ---------------------------------------
    1    -578.1912311733      4.64E-03
    2    -578.1554282216      7.70E-04
    3    -578.1383576519      1.26E-03
    4    -578.1657806499      3.13E-04
    5    -578.1672025288      1.04E-04
    6    -578.1673638356      3.27E-05
    7    -578.1673785771      1.08E-05
    8    -578.1673806984      3.76E-06
    9    -578.1673809143      1.24E-06
   10    -578.1673809253      3.26E-07
   11    -578.1673809389      1.44E-07
   12    -578.1673809676      7.89E-08
   13    -578.1673809637      2.23E-08
   14    -578.1673809605      6.28E-09 Convergence criterion met
 ---------------------------------------
 SCF time:  CPU 910.25 s  wall 911.12 s
 SCF   energy in the final basis set = -578.1673809605
 Total energy in the final basis set = -578.1673809605

 --------------------------------------------------------------

                    Orbital Energies (a.u.)
 --------------------------------------------------------------

 Alpha MOs
 -- Occupied --
-19.133 -19.126 -10.272 -10.267 -10.225 -10.224 -10.207 -10.205
-10.196 -10.195 -10.185 -10.183 -10.172  -1.074  -1.047  -0.884
 -0.820  -0.792  -0.751  -0.715  -0.710  -0.673  -0.617  -0.594
 -0.569  -0.517  -0.503  -0.495  -0.477  -0.465  -0.457  -0.444
 -0.438  -0.429  -0.423  -0.420  -0.411  -0.404  -0.402  -0.383
 -0.379  -0.365  -0.360  -0.351  -0.313  -0.299  -0.265  -0.247
 -- Virtual --
 -0.102  -0.046  -0.022  -0.007  -0.002   0.001   0.006   0.018
  0.022   0.027   0.031   0.038   0.046   0.053   0.054   0.057
  0.061   0.071   0.076   0.078   0.082   0.092   0.094   0.100
  0.100   0.104   0.110   0.113   0.114   0.119   0.121   0.126
  0.128   0.129   0.138   0.138   0.142   0.143   0.147   0.152
  0.155   0.159   0.161   0.164   0.168   0.170   0.171   0.178
  0.181   0.186   0.188   0.192   0.196   0.204   0.206   0.211
  0.214   0.220   0.222   0.229   0.237   0.239   0.244   0.249
  0.255   0.258   0.265   0.266   0.274   0.280   0.288   0.294
  0.298   0.300   0.310   0.315   0.317   0.324   0.331   0.343
  0.349   0.353   0.355   0.363   0.365   0.373   0.375   0.387
  0.401   0.404   0.424   0.426   0.437   0.446   0.462   0.472
  0.483   0.491   0.504   0.520   0.525   0.530   0.541   0.546
  0.557   0.566   0.577   0.589   0.594   0.607   0.623   0.630
  0.634   0.640   0.643   0.651   0.655   0.659   0.664   0.677
  0.681   0.696   0.698   0.705   0.721   0.725   0.730   0.739
  0.746   0.748   0.756   0.759   0.771   0.776   0.791   0.800
  0.809   0.815   0.833   0.844   0.868   0.871   0.887   0.900
  0.921   0.942   0.948   0.989   1.002   1.013   1.036   1.052
  1.078   1.106   1.116   1.146   1.153   1.165   1.180   1.196
  1.205   1.227   1.231   1.250   1.260   1.287   1.295   1.305
  1.329   1.365   1.386   1.405   1.413   1.434   1.435   1.452
  1.474   1.488   1.493   1.508   1.512   1.521   1.534   1.543
  1.552   1.562   1.571   1.586   1.603   1.613   1.626   1.634
  1.647   1.653   1.657   1.668   1.686   1.691   1.699   1.716
  1.726   1.734   1.742   1.755   1.775   1.795   1.799   1.807
  1.814   1.833   1.837   1.871   1.889   1.918   1.925   1.936
  1.968   1.981   2.000   2.016   2.035   2.045   2.068   2.096
  2.102   2.121   2.131   2.144   2.161   2.183   2.200   2.208
  2.228   2.247   2.279   2.299   2.315   2.354   2.356   2.418
  2.454   2.460   2.474   2.483   2.490   2.505   2.514   2.535
  2.544   2.546   2.562   2.583   2.586   2.611   2.631   2.638
  2.648   2.662   2.690   2.696   2.701   2.732   2.739   2.779
  2.785   2.800   2.810   2.840   2.859   2.868   2.877   2.884
  2.902   2.912   2.942   2.950   2.968   2.982   3.024   3.032
  3.046   3.068   3.109   3.116   3.125   3.168   3.246   3.249
  3.267   3.286   3.346   3.380   3.388   3.448   3.546   3.572
  3.617   3.674   3.722   3.763   3.765   3.777   3.795   3.810
  3.818   3.853   3.861   3.889   4.051   4.127   4.155   4.225
  4.259   4.282   4.380   4.499   5.067   5.104   5.173   5.277
  5.681   5.802  23.633  23.752  23.802  23.852  23.876  23.925
 23.963  23.974  23.979  24.121  24.246  49.978  50.042
 --------------------------------------------------------------

          Ground-State Mulliken Net Atomic Charges

     Atom                 Charge (a.u.)
  ----------------------------------------
      1 C                     0.152896
      2 C                     0.459426
      3 C                    -0.584150
      4 C                     0.032995
      5 C                    -0.387140
      6 C                     0.617113
      7 C                    -0.589616
      8 C                     0.213274
      9 C                    -0.606580
     10 C                    -0.652803
     11 C                    -0.662439
     12 O                    -0.199309
     13 O                    -0.210933
     14 H                     0.177172
     15 H                     0.212369
     16 H                     0.145954
     17 H                     0.181785
     18 H                     0.195729
     19 H                     0.217826
     20 H                     0.165642
     21 H                     0.163295
     22 H                     0.136454
     23 H                     0.189329
     24 H                     0.157005
     25 H                     0.159937
     26 H                     0.162988
     27 H                     0.151780
  ----------------------------------------
  Sum of atomic charges =     0.000000

 -----------------------------------------------------------------
                    Cartesian Multipole Moments
 -----------------------------------------------------------------
    Charge (ESU x 10^10)
                 0.0000
    Dipole Moment (Debye)
         X      -6.0509      Y       2.0810      Z      -0.5076
       Tot       6.4189
    Quadrupole Moments (Debye-Ang)
        XX     -92.9778     XY       4.7863     YY     -79.0041
        XZ      -1.6766     YZ       0.4890     ZZ     -76.7674
    Octopole Moments (Debye-Ang^2)
       XXX     -63.9906    XXY       1.6232    XYY     -10.8680
       YYY       9.6099    XXZ      -1.0559    XYZ      -6.6334
       YYZ      -1.2659    XZZ       9.2000    YZZ      -0.8780
       ZZZ      -2.5410
    Hexadecapole Moments (Debye-Ang^3)
      XXXX   -1705.5400   XXXY      16.3014   XXYY    -515.3016
      XYYY      29.9701   YYYY   -1272.0664   XXXZ     -20.8651
      XXYZ       7.9225   XYYZ       7.3752   YYYZ       2.0229
      XXZZ    -310.5905   XYZZ      -3.2862   YYZZ    -258.8766
      XZZZ      -0.6860   YZZZ       2.9319   ZZZZ    -290.7740
 -----------------------------------------------------------------
 Calculating MO derivatives via CPSCF
   1         3          81      0.313225    0.035541
   2         3          81      0.038247    0.004447
   3         3          81      0.002483    0.000336
   4        43          41      0.000136    0.000025
   5        83           1      0.000001    0.000001
   6        84           0      0.000000    0.000000    Roots Converged
 Calculating analytic Hessian of the SCF energy
 Polarizability Matrix (a.u.)
            1           2           3
    1-171.1969620   3.9066701  -3.8371913
    2   3.9066701-145.6041082  -3.2407756
    3  -3.8371913  -3.2407756 -97.8373618

 Direct stationary perturbation theory relativistic correction:

 rels  =       0.156365870340
 relv  =      -0.830904337771
 rel2e =       0.415219000575
 E_rel =      -0.259319466856

 Hessian of the SCF Energy
            1           2           3           4           5           6
    1   0.5632860  -0.1048631  -0.0365072  -0.2158352   0.1403947   0.0083422
    2  -0.1048631   0.6711213  -0.0231780   0.1455165  -0.3130788  -0.0039635
    3  -0.0365072  -0.0231780   0.1564072   0.0044914   0.0006258  -0.0566395
    4  -0.2158352   0.1455165   0.0044914   0.5923608  -0.1173316  -0.0445695
    5   0.1403947  -0.3130788   0.0006258  -0.1173316   0.6033130   0.0099929
    6   0.0083422  -0.0039635  -0.0566395  -0.0445695   0.0099929   0.2003571
    7  -0.1621044  -0.0474353   0.0086956  -0.0289254   0.0245159   0.0039138
    8  -0.0508602  -0.1036115   0.0086387   0.0360092  -0.0000105  -0.0036878
    9   0.0108946   0.0098547  -0.0749557   0.0012157  -0.0020317  -0.0013362
   10  -0.0048464  -0.0257772   0.0043521  -0.0011499  -0.0001257  -0.0012760
   11   0.0020543   0.0061049  -0.0018077  -0.0040572   0.0069686   0.0004990
   12  -0.0006244   0.0044535   0.0168573   0.0001251  -0.0013759  -0.0007275
   13  -0.0004308   0.0026491  -0.0009372  -0.0154835  -0.0079374   0.0063510
   14  -0.0020490   0.0010739  -0.0011723  -0.0310350  -0.0047831   0.0154198
   15   0.0004346  -0.0020235  -0.0027030   0.0018277   0.0015548  -0.0018592
   16   0.0119932   0.0164774  -0.0006341  -0.0949723  -0.0235748   0.0058917
   17  -0.0043489  -0.0275987   0.0007894  -0.0185518  -0.1407692   0.0027401
   18   0.0023684   0.0001948   0.0018952   0.0108454   0.0097014  -0.0711313
   19  -0.0964064  -0.0309277   0.0047740   0.0145059   0.0173646  -0.0014462
   20  -0.0314566  -0.1833050   0.0119877  -0.0011436  -0.0279711   0.0027828
   21   0.0071741   0.0169240  -0.0726539  -0.0005651  -0.0002021   0.0035657
   22  -0.0335711   0.0162978   0.0092517  -0.2069502  -0.0153667   0.0225131
   23   0.0250140   0.0107416  -0.0001580  -0.0021186  -0.0954037  -0.0115095
   24   0.0002138   0.0008143   0.0112962   0.0288738  -0.0069977  -0.0807626
   25   0.0001928  -0.0026184  -0.0004340   0.0105655  -0.0005601   0.0060253
   26  -0.0027338  -0.0024190   0.0008082   0.0186467  -0.0260198   0.0161593
   27  -0.0003927  -0.0011125  -0.0000313   0.0004310   0.0043855  -0.0017017
   28  -0.0001893   0.0006393  -0.0002916  -0.0003800  -0.0052919  -0.0099659
   29  -0.0006668  -0.0000963  -0.0008976  -0.0039403  -0.0213297  -0.0286458
   30  -0.0029168   0.0028287   0.0000801  -0.0043298  -0.0140421  -0.0005814
   31   0.0015112  -0.0045999  -0.0008591  -0.0292644  -0.0210561  -0.0138671
   32   0.0053066  -0.0060804  -0.0014606  -0.0186531   0.0067174   0.0012290
   33   0.0026704   0.0005431  -0.0010071  -0.0002064   0.0027375   0.0083868
   34  -0.0002828  -0.0061666   0.0008654   0.0012352  -0.0001910  -0.0000602
   35  -0.0020617  -0.0085873   0.0021902   0.0013192  -0.0027457  -0.0003606
   36   0.0017726  -0.0022363  -0.0017744  -0.0000302   0.0009268   0.0002997
   37  -0.0595923   0.0520610   0.0050808  -0.0030462  -0.0130860   0.0006446
   38   0.0423347  -0.0051946  -0.0014799  -0.0075819   0.0105227   0.0006824
   39   0.0044792  -0.0025650   0.0192272   0.0011456   0.0000412   0.0034784
   40  -0.0000633  -0.0000963  -0.0004222   0.0010250   0.0010216   0.0002756
   41  -0.0002762   0.0001030   0.0006982  -0.0000543  -0.0001186   0.0012155
   42  -0.0005735   0.0004888   0.0000665  -0.0002025  -0.0013524   0.0004818
   43   0.0009321   0.0001289   0.0002843  -0.0049033   0.0018734   0.0025260
   44  -0.0001900   0.0003226  -0.0004493   0.0003246   0.0009411  -0.0000795
   45  -0.0005949  -0.0000847   0.0002098   0.0032475  -0.0010860  -0.0008865
   46  -0.0078349  -0.0041552   0.0026390  -0.0029911   0.0018192  -0.0007609
   47  -0.0287600  -0.0017303   0.0152059  -0.0001652   0.0014309  -0.0000720
   48   0.0007275  -0.0012943  -0.0024576   0.0005088  -0.0000472   0.0004585
   49   0.0092002  -0.0011535   0.0062328  -0.0008007  -0.0025158  -0.0001149
   50   0.0213300  -0.0195572   0.0160178  -0.0032758  -0.0037486   0.0014004
   51  -0.0009736   0.0000816  -0.0017800   0.0005220   0.0005092  -0.0002431
   52  -0.0020987  -0.0033644  -0.0076084  -0.0009657   0.0005607   0.0000874
   53  -0.0029480  -0.0187800  -0.0263988  -0.0024798  -0.0007924   0.0003576
   54   0.0003633   0.0013223   0.0076608  -0.0003360   0.0008569   0.0003138
   55  -0.0047831  -0.0030787   0.0004386  -0.0131449   0.0214467   0.0191385
   56  -0.0022062   0.0012818  -0.0007954   0.0035625   0.0024549   0.0005496
   57   0.0023326   0.0000342  -0.0001669  -0.0017191  -0.0033427   0.0006630
   58  -0.0002040   0.0001612   0.0001723   0.0006483  -0.0010400   0.0006057
   59  -0.0000470  -0.0000076  -0.0001268  -0.0003019   0.0012950   0.0004873
   60   0.0001000   0.0004485   0.0000953  -0.0005878  -0.0011326   0.0004032
   61   0.0004474   0.0008000   0.0000942  -0.0033552   0.0018196  -0.0023186
   62  -0.0002026  -0.0005578   0.0003552   0.0031453  -0.0005685   0.0020960
   63   0.0003458   0.0006782  -0.0000309  -0.0023941   0.0011595  -0.0012054
   64   0.0003378   0.0002591  -0.0000296  -0.0004316  -0.0005304  -0.0001738
   65  -0.0005316  -0.0001639   0.0000881   0.0003909   0.0008320  -0.0005242
   66  -0.0000797   0.0000471   0.0000628   0.0008382  -0.0004549   0.0003930
   67   0.0003328  -0.0003482   0.0003885  -0.0001419   0.0007122   0.0001035
   68   0.0000667   0.0001059   0.0002955  -0.0008457   0.0013256  -0.0006148
   69   0.0005479  -0.0003645   0.0005444   0.0000014   0.0021285   0.0006305
   70   0.0001278   0.0001606  -0.0000451  -0.0002202  -0.0003941   0.0002870
   71  -0.0003007  -0.0001551   0.0001642   0.0007913   0.0006365   0.0001038
   72  -0.0003726  -0.0003104   0.0001012   0.0005624   0.0012494   0.0007445
   73   0.0002437  -0.0001012   0.0001243   0.0002998   0.0003590  -0.0005732
   74  -0.0000156   0.0002742  -0.0004438   0.0005160   0.0001466  -0.0027944
   75   0.0004682  -0.0006777   0.0000861   0.0006021  -0.0004556  -0.0050813
   76  -0.0006013  -0.0003435  -0.0001407   0.0011293   0.0006450  -0.0009393
   77   0.0002140   0.0007135  -0.0000539   0.0036107  -0.0035227   0.0040047
   78  -0.0017080  -0.0011049  -0.0000760  -0.0010849   0.0049249  -0.0032866
   79   0.0002383  -0.0001215   0.0000252   0.0011922  -0.0035301  -0.0006398
   80  -0.0021996  -0.0009213   0.0005568  -0.0022957   0.0042813  -0.0074665
   81   0.0015099   0.0002030  -0.0003147   0.0007864  -0.0082770   0.0052665
            7           8           9          10          11          12
    1  -0.1621044  -0.0508602   0.0108946  -0.0048464   0.0020543  -0.0006244
    2  -0.0474353  -0.1036115   0.0098547  -0.0257772   0.0061049   0.0044535
    3   0.0086956   0.0086387  -0.0749557   0.0043521  -0.0018077   0.0168573
    4  -0.0289254   0.0360092   0.0012157  -0.0011499  -0.0040572   0.0001251
    5   0.0245159  -0.0000105  -0.0020317  -0.0001257   0.0069686  -0.0013759
    6   0.0039138  -0.0036878  -0.0013362  -0.0012760   0.0004990  -0.0007275
    7   0.6421214  -0.2026453  -0.0100092  -0.0900786  -0.0237870   0.0151039
    8  -0.2026453   0.7227633  -0.0237732  -0.0089429  -0.1210135   0.0111475
    9  -0.0100092  -0.0237732   0.1809417  -0.0006555   0.0153462  -0.0975860
   10  -0.0900786  -0.0089429  -0.0006555   0.8920697   0.0771844   0.1850914
   11  -0.0237870  -0.1210135   0.0153462   0.0771844   0.4644775  -0.0197393
   12   0.0151039   0.0111475  -0.0975860   0.1850914  -0.0197393   0.2617748
   13   0.0130766  -0.0027507   0.0009386  -0.1056839   0.0398727  -0.0110411
   14   0.0199054  -0.0125507   0.0141863   0.0425305  -0.1613603   0.0337490
   15  -0.0085216   0.0058231   0.0197741  -0.0142777   0.0285598  -0.0926747
   16   0.0050114   0.0016575  -0.0031124  -0.0298904   0.0044179   0.0029857
   17  -0.0003285   0.0010869   0.0012101   0.0157407   0.0063014  -0.0168294
   18  -0.0041773  -0.0011569  -0.0086039  -0.0054316  -0.0093585   0.0135214
   19  -0.0164838  -0.0339031   0.0040780  -0.0036975   0.0042979   0.0007366
   20  -0.0153831  -0.0059138   0.0026693   0.0021269   0.0010826   0.0002806
   21   0.0036555   0.0039196   0.0053593   0.0011046   0.0002025   0.0031687
   22   0.0051015  -0.0006997  -0.0000488   0.0003708   0.0008055  -0.0007819
   23   0.0006307  -0.0045477   0.0025674   0.0011746  -0.0012603  -0.0001189
   24   0.0041590   0.0005682   0.0137028  -0.0001857   0.0007736  -0.0028600
   25  -0.0021607  -0.0005638  -0.0004969  -0.0021600  -0.0039112   0.0043528
   26  -0.0010037   0.0001592   0.0008532  -0.0006899  -0.0012176   0.0006289
   27   0.0001418   0.0006913   0.0004528   0.0016493   0.0023320  -0.0033954
   28  -0.0012988  -0.0004455  -0.0000080   0.0020010  -0.0008901   0.0035269
   29  -0.0032255  -0.0009114  -0.0012247   0.0005845  -0.0018048  -0.0005510
   30   0.0034740  -0.0002007   0.0001979   0.0002478   0.0010541   0.0010151
   31   0.0013983   0.0008820   0.0017436   0.0003413   0.0001737  -0.0003220
   32  -0.0020959   0.0007606   0.0007905  -0.0002617  -0.0006948   0.0001914
   33  -0.0012864   0.0000412  -0.0010901  -0.0001950   0.0000107   0.0002233
   34  -0.0364759  -0.0242852  -0.0108313  -0.6705464  -0.1245479  -0.1750955
   35  -0.0433939  -0.0084875  -0.0119821  -0.1268452  -0.1261888  -0.0329690
   36  -0.0118950  -0.0060230   0.0199274  -0.1679775  -0.0268032  -0.1072990
   37  -0.3256005   0.2889148   0.0053887   0.0079808   0.0127120  -0.0036182
   38   0.2843049  -0.4581958  -0.0079493   0.0328356  -0.0578076   0.0004925
   39   0.0038512   0.0017950  -0.0580648  -0.0016938  -0.0014056   0.0205450
   40   0.0001737   0.0009451   0.0021922  -0.0059177  -0.0079397  -0.0226272
   41   0.0008651  -0.0013456  -0.0029446   0.0014471   0.0082665   0.0213268
   42  -0.0008106   0.0004918   0.0008354  -0.0032600  -0.0038317  -0.0121685
   43  -0.0044031   0.0002129  -0.0026405   0.0099516   0.0229737   0.0009747
   44   0.0041120   0.0020403   0.0019495  -0.0115966  -0.0254620  -0.0010960
   45  -0.0023074   0.0002176   0.0005586   0.0046921   0.0147525   0.0000972
   46  -0.0000240  -0.0008582   0.0018391  -0.0001980   0.0007741  -0.0001617
   47   0.0000149  -0.0068473   0.0005593  -0.0011041   0.0011449  -0.0000650
   48  -0.0005073   0.0004164   0.0005135   0.0000098  -0.0000039   0.0002118
   49  -0.0010047  -0.0015516   0.0012514   0.0002700  -0.0000582  -0.0002182
   50   0.0029689  -0.0018600   0.0001375   0.0003982  -0.0006607   0.0001796
   51  -0.0016285   0.0018579   0.0007121  -0.0000334   0.0001129  -0.0000152
   52   0.0003931  -0.0019342   0.0005860   0.0001489   0.0003864   0.0002881
   53   0.0013653  -0.0018471   0.0006280   0.0001390   0.0001974   0.0007192
   54   0.0007889  -0.0002391  -0.0003231  -0.0002139  -0.0000378  -0.0003849
   55   0.0010298   0.0009841  -0.0020250   0.0001306   0.0007401   0.0002662
   56   0.0005939  -0.0001444  -0.0005811  -0.0000040   0.0002762  -0.0000984
   57  -0.0013845   0.0000340   0.0002384  -0.0000560  -0.0005220   0.0001514
   58   0.0001995   0.0000203  -0.0000694  -0.0001102   0.0004252   0.0001592
   59   0.0004073  -0.0000006  -0.0000310  -0.0001455   0.0001226   0.0000728
   60  -0.0000860  -0.0001094  -0.0000498  -0.0001293   0.0002052   0.0002339
   61   0.0004153   0.0001644  -0.0001712   0.0000446   0.0002645  -0.0002443
   62  -0.0012556  -0.0000706   0.0000033   0.0004585  -0.0000733   0.0001438
   63   0.0003249  -0.0000126   0.0000006   0.0000932   0.0000436  -0.0001927
   64  -0.0003657  -0.0004102  -0.0002089   0.0004709  -0.0015557   0.0017360
   65   0.0003339   0.0002248  -0.0000064   0.0005208   0.0016604  -0.0009138
   66   0.0000746  -0.0000936  -0.0002086  -0.0006605  -0.0001275   0.0011088
   67   0.0002233   0.0001466   0.0000310   0.0003122   0.0003195  -0.0002055
   68   0.0003948  -0.0000912  -0.0001997   0.0007960   0.0008312   0.0004392
   69  -0.0001616  -0.0005680  -0.0001285  -0.0001912  -0.0001716  -0.0006714
   70  -0.0002086  -0.0002649  -0.0000527  -0.0000659  -0.0005717  -0.0003840
   71   0.0005370   0.0001931  -0.0000759  -0.0003619   0.0005293  -0.0000466
   72   0.0005031   0.0002808  -0.0000786  -0.0014822   0.0008129  -0.0011438
   73  -0.0000722   0.0000743  -0.0000695   0.0001404   0.0000414  -0.0000187
   74  -0.0011472   0.0000832  -0.0001897  -0.0001111  -0.0007065   0.0001632
   75  -0.0015180  -0.0002255  -0.0004661   0.0003216  -0.0003971   0.0000278
   76  -0.0001357   0.0001257   0.0002867  -0.0000470  -0.0001380  -0.0000679
   77  -0.0002154  -0.0001722  -0.0006786   0.0000141  -0.0000054   0.0000826
   78   0.0002577   0.0003293   0.0004101   0.0000328  -0.0001532  -0.0000487
   79   0.0001986  -0.0000209  -0.0000464   0.0001593   0.0000134   0.0000637
   80   0.0009664   0.0003092   0.0009119   0.0000153   0.0002913  -0.0002679
   81  -0.0006510  -0.0001625  -0.0007326   0.0001246  -0.0003463   0.0002313
           13          14          15          16          17          18
    1  -0.0004308  -0.0020490   0.0004346   0.0119932  -0.0043489   0.0023684
    2   0.0026491   0.0010739  -0.0020235   0.0164774  -0.0275987   0.0001948
    3  -0.0009372  -0.0011723  -0.0027030  -0.0006341   0.0007894   0.0018952
    4  -0.0154835  -0.0310350   0.0018277  -0.0949723  -0.0185518   0.0108454
    5  -0.0079374  -0.0047831   0.0015548  -0.0235748  -0.1407692   0.0097014
    6   0.0063510   0.0154198  -0.0018592   0.0058917   0.0027401  -0.0711313
    7   0.0130766   0.0199054  -0.0085216   0.0050114  -0.0003285  -0.0041773
    8  -0.0027507  -0.0125507   0.0058231   0.0016575   0.0010869  -0.0011569
    9   0.0009386   0.0141863   0.0197741  -0.0031124   0.0012101  -0.0086039
   10  -0.1056839   0.0425305  -0.0142777  -0.0298904   0.0157407  -0.0054316
   11   0.0398727  -0.1613603   0.0285598   0.0044179   0.0063014  -0.0093585
   12  -0.0110411   0.0337490  -0.0926747   0.0029857  -0.0168294   0.0135214
   13   0.4512260   0.0473091   0.0423145  -0.1300715   0.0033208   0.0302062
   14   0.0473091   0.5845259   0.0199222  -0.0073493  -0.0817127   0.0082529
   15   0.0423145   0.0199222   0.4928070   0.0395481   0.0028785  -0.0831689
   16  -0.1300715  -0.0073493   0.0395481   0.4698719  -0.0066456  -0.0051575
   17   0.0033208  -0.0817127   0.0028785  -0.0066456   0.4547817  -0.0106353
   18   0.0302062   0.0082529  -0.0831689  -0.0051575  -0.0106353   0.4343869
   19   0.0000754  -0.0003613  -0.0001689  -0.0026595   0.0013783   0.0019935
   20  -0.0001908   0.0002737   0.0000158   0.0026562   0.0020481   0.0005190
   21  -0.0001808  -0.0002952  -0.0004073   0.0025141  -0.0004618   0.0103615
   22   0.0008433   0.0006163   0.0002233  -0.0131881  -0.0133116  -0.0030936
   23  -0.0015053  -0.0053215  -0.0009925  -0.0315522  -0.0030938   0.0043161
   24   0.0012471   0.0000325   0.0007577  -0.0011328   0.0019758   0.0044445
   25  -0.0320274   0.0229219  -0.0101710  -0.1130900   0.0289776  -0.0270685
   26   0.0062891  -0.0012667  -0.0006126   0.0326628  -0.1030272   0.0270857
   27   0.0105852  -0.0104589   0.0064003  -0.0285254   0.0246105  -0.0962220
   28  -0.0008669   0.0109102   0.0294771  -0.0748240  -0.0044076  -0.0117340
   29   0.0014153   0.0008238  -0.0020147  -0.0022025  -0.0814931  -0.0324230
   30   0.0051381  -0.0066654  -0.0232732  -0.0057948  -0.0191237  -0.1404467
   31  -0.0001254  -0.0016904  -0.0002321  -0.0040843   0.0033718   0.0025397
   32  -0.0001424   0.0002010  -0.0000593   0.0015131   0.0007552   0.0011925
   33   0.0001920   0.0000476   0.0000108   0.0019044   0.0012532   0.0003877
   34  -0.0478189   0.0006466  -0.0234027   0.0026766   0.0037726  -0.0055152
   35   0.0221352   0.0199257   0.0081062   0.0024748  -0.0018432   0.0034975
   36  -0.0312937  -0.0001592   0.0146643   0.0008968   0.0047444  -0.0066329
   37  -0.0000875  -0.0008774   0.0016745  -0.0012070  -0.0011832   0.0016327
   38  -0.0064599  -0.0087916   0.0008368  -0.0019659   0.0003103  -0.0001316
   39  -0.0005467  -0.0008195  -0.0030882   0.0005741   0.0000700   0.0013732
   40  -0.0457396  -0.0111945  -0.0480003   0.0015554   0.0052457   0.0289117
   41  -0.0091927  -0.0603078  -0.0478170  -0.0006232  -0.0007582   0.0004747
   42  -0.0416127  -0.0527991  -0.2766501  -0.0005758  -0.0038396  -0.0170005
   43  -0.0882074  -0.0954382  -0.0060746  -0.0109407  -0.0254442  -0.0014075
   44  -0.0933475  -0.2684627  -0.0153189  -0.0002632  -0.0009197   0.0003578
   45  -0.0074985  -0.0176267  -0.0482929   0.0066217   0.0145838  -0.0009877
   46   0.0000217  -0.0000917   0.0000364  -0.0001028  -0.0000194   0.0002382
   47   0.0002047   0.0000409  -0.0000596  -0.0003127  -0.0000445  -0.0009389
   48  -0.0000606  -0.0000425  -0.0000195  -0.0000772   0.0000313   0.0001981
   49   0.0000208   0.0002394   0.0000542   0.0002572  -0.0001046  -0.0010282
   50   0.0000378   0.0001405  -0.0001245   0.0006928  -0.0002294  -0.0014995
   51  -0.0000325  -0.0001198   0.0000603  -0.0001318  -0.0001916   0.0005124
   52  -0.0000025   0.0000330  -0.0000884   0.0001946   0.0000057   0.0003149
   53   0.0000295  -0.0000651  -0.0002420   0.0009725  -0.0003546   0.0021717
   54   0.0000347   0.0000407   0.0000593  -0.0001154  -0.0000690  -0.0007006
   55   0.0000760  -0.0001136  -0.0001156   0.0003483   0.0006162  -0.0001586
   56   0.0001667   0.0001525   0.0001173   0.0003667  -0.0002908  -0.0001007
   57  -0.0002779   0.0002711  -0.0002121   0.0004656  -0.0006310   0.0002173
   58   0.0010440  -0.0010484  -0.0010276  -0.0047230  -0.0085556  -0.0174717
   59  -0.0009698   0.0002571   0.0003844   0.0039293   0.0067252   0.0185919
   60   0.0009007  -0.0002387   0.0004425  -0.0016234  -0.0056713  -0.0145968
   61   0.0008822   0.0014336  -0.0002852   0.0067364   0.0201575  -0.0033679
   62  -0.0016669   0.0006009  -0.0002553  -0.0073476  -0.0190426   0.0020840
   63   0.0008375  -0.0003110   0.0002903   0.0068968   0.0147759  -0.0031215
   64  -0.0026571   0.0042705  -0.0029439  -0.0167099   0.0008145   0.0097207
   65   0.0020480  -0.0027271   0.0019093   0.0163189  -0.0024601  -0.0102725
   66  -0.0022526   0.0020819  -0.0008603  -0.0147138   0.0006692   0.0072704
   67   0.0006490  -0.0002595   0.0003081  -0.0028206   0.0009973  -0.0007056
   68  -0.0001497   0.0003627   0.0006096  -0.0094340   0.0047141  -0.0062461
   69  -0.0003972   0.0003456   0.0016724  -0.0207549   0.0154108  -0.0151648
   70   0.0010996  -0.0001542  -0.0006117   0.0031914   0.0010283  -0.0023399
   71  -0.0007928  -0.0009380  -0.0021428   0.0105525  -0.0014830  -0.0058699
   72  -0.0012785  -0.0028411  -0.0049091   0.0244676   0.0015319  -0.0145616
   73   0.0002205   0.0010536   0.0001056  -0.0019030  -0.0028905  -0.0001842
   74  -0.0004974   0.0000180   0.0008727  -0.0033239  -0.0116962   0.0001116
   75  -0.0011120  -0.0004926   0.0013334  -0.0093436  -0.0300712  -0.0027352
   76  -0.0000165   0.0000859   0.0000141   0.0002595  -0.0001000   0.0000252
   77  -0.0000419  -0.0001517  -0.0000489  -0.0003893   0.0000042  -0.0003228
   78   0.0000075   0.0001683   0.0000295   0.0004043  -0.0001147   0.0003684
   79  -0.0000167  -0.0002934  -0.0000963  -0.0009084   0.0004637   0.0000431
   80   0.0001675   0.0000425   0.0001211   0.0002934   0.0000893   0.0004043
   81  -0.0002311  -0.0004762  -0.0001837  -0.0014770   0.0003656   0.0001393
           19          20          21          22          23          24
    1  -0.0964064  -0.0314566   0.0071741  -0.0335711   0.0250140   0.0002138
    2  -0.0309277  -0.1833050   0.0169240   0.0162978   0.0107416   0.0008143
    3   0.0047740   0.0119877  -0.0726539   0.0092517  -0.0001580   0.0112962
    4   0.0145059  -0.0011436  -0.0005651  -0.2069502  -0.0021186   0.0288738
    5   0.0173646  -0.0279711  -0.0002021  -0.0153667  -0.0954037  -0.0069977
    6  -0.0014462   0.0027828   0.0035657   0.0225131  -0.0115095  -0.0807626
    7  -0.0164838  -0.0153831   0.0036555   0.0051015   0.0006307   0.0041590
    8  -0.0339031  -0.0059138   0.0039196  -0.0006997  -0.0045477   0.0005682
    9   0.0040780   0.0026693   0.0053593  -0.0000488   0.0025674   0.0137028
   10  -0.0036975   0.0021269   0.0011046   0.0003708   0.0011746  -0.0001857
   11   0.0042979   0.0010826   0.0002025   0.0008055  -0.0012603   0.0007736
   12   0.0007366   0.0002806   0.0031687  -0.0007819  -0.0001189  -0.0028600
   13   0.0000754  -0.0001908  -0.0001808   0.0008433  -0.0015053   0.0012471
   14  -0.0003613   0.0002737  -0.0002952   0.0006163  -0.0053215   0.0000325
   15  -0.0001689   0.0000158  -0.0004073   0.0002233  -0.0009925   0.0007577
   16  -0.0026595   0.0026562   0.0025141  -0.0131881  -0.0315522  -0.0011328
   17   0.0013783   0.0020481  -0.0004618  -0.0133116  -0.0030938   0.0019758
   18   0.0019935   0.0005190   0.0103615  -0.0030936   0.0043161   0.0044445
   19   0.5892150  -0.0244630  -0.0091436  -0.0034034  -0.0000212  -0.0007990
   20  -0.0244630   0.4711883   0.0051678  -0.0023139  -0.0017396  -0.0005305
   21  -0.0091436   0.0051678   0.5317143  -0.0012430  -0.0004152  -0.0062255
   22  -0.0034034  -0.0023139  -0.0012430   0.6194025   0.1244673   0.0216973
   23  -0.0000212  -0.0017396  -0.0004152   0.1244673   0.5298672   0.2887541
   24  -0.0007990  -0.0005305  -0.0062255   0.0216973   0.2887541   0.3805531
   25   0.0003887  -0.0005045  -0.0009544   0.0000202  -0.0023701   0.0003460
   26   0.0003379  -0.0007219  -0.0015417  -0.0007346  -0.0022697   0.0012268
   27   0.0000205  -0.0001142  -0.0000084   0.0000282   0.0011563   0.0003390
   28   0.0002697  -0.0000901   0.0004972  -0.0002315  -0.0006028   0.0004895
   29   0.0007058  -0.0002522   0.0020764  -0.0005570  -0.0001716   0.0005979
   30  -0.0002860   0.0000752  -0.0002444   0.0000055   0.0011074   0.0000687
   31  -0.0018817   0.0010985  -0.0011737  -0.2643966  -0.1746830  -0.1192504
   32   0.0035535  -0.0001485   0.0003990  -0.1589774  -0.2505294  -0.1537553
   33  -0.0012273   0.0002254  -0.0001702  -0.1163686  -0.1568995  -0.1699158
   34  -0.0018690  -0.0000458   0.0005350  -0.0000377  -0.0003229  -0.0002446
   35  -0.0029358   0.0005335   0.0007004  -0.0002905   0.0005795  -0.0006543
   36  -0.0006344  -0.0000392  -0.0006272   0.0002273  -0.0001846   0.0005283
   37   0.0002785   0.0034818   0.0010818  -0.0023458   0.0021928  -0.0014553
   38  -0.0035216  -0.0024549   0.0031513   0.0022994   0.0003868   0.0001827
   39   0.0006252  -0.0001251  -0.0027906  -0.0002445  -0.0010378  -0.0033019
   40  -0.0000417   0.0000031  -0.0000413  -0.0002636   0.0002463  -0.0003442
   41   0.0000148  -0.0001041  -0.0000621  -0.0000844   0.0000701  -0.0001626
   42   0.0000188   0.0000180  -0.0000919   0.0002816   0.0001353   0.0002093
   43   0.0001328  -0.0000945  -0.0001598   0.0003578  -0.0016415   0.0000390
   44  -0.0001331  -0.0000156  -0.0001482   0.0000521   0.0000658   0.0000721
   45   0.0000050   0.0000311  -0.0000443   0.0001053   0.0010628   0.0001950
   46  -0.2516777  -0.0134577   0.1149282   0.0019356   0.0028357  -0.0007929
   47  -0.0111715  -0.0472332   0.0078391  -0.0001755  -0.0016481   0.0007405
   48   0.1144684   0.0104102  -0.1097893   0.0005100  -0.0001635   0.0000480
   49  -0.1804128   0.0923211  -0.0962635  -0.0009217   0.0000795   0.0001446
   50   0.0912857  -0.1100673   0.0675478  -0.0001056   0.0000789   0.0006569
   51  -0.0935340   0.0691794  -0.1144550   0.0005608  -0.0001257   0.0001881
   52  -0.0457125  -0.0131636  -0.0217358   0.0007095   0.0004205  -0.0003808
   53  -0.0121558  -0.0943031  -0.1054118  -0.0006126  -0.0002729  -0.0012029
   54  -0.0201323  -0.1025494  -0.2476118  -0.0003497   0.0001287   0.0006159
   55   0.0000879  -0.0000973   0.0007566  -0.0968257   0.0704418   0.0747406
   56  -0.0001250  -0.0002646   0.0000093   0.0643540  -0.1662194  -0.1192809
   57   0.0001678   0.0002429  -0.0000633   0.0736821  -0.1162038  -0.1506388
   58  -0.0000382  -0.0000109  -0.0000906   0.0001114   0.0003020   0.0003410
   59  -0.0000184   0.0000448   0.0000474   0.0000541  -0.0000889   0.0003100
   60  -0.0000545  -0.0000191  -0.0000817   0.0001347  -0.0003785  -0.0002368
   61  -0.0001208   0.0000995   0.0003815  -0.0005285  -0.0005654   0.0003891
   62   0.0001743  -0.0002160  -0.0004289   0.0004722  -0.0002548  -0.0001088
   63  -0.0001315   0.0001199   0.0002175  -0.0001714  -0.0000507  -0.0001282
   64   0.0000150  -0.0000419   0.0000803  -0.0002868  -0.0005117   0.0009808
   65  -0.0000176   0.0000313  -0.0000070   0.0000750  -0.0017691   0.0001430
   66   0.0000287  -0.0000070  -0.0000823   0.0002840   0.0011663  -0.0002735
   67  -0.0000046  -0.0000547   0.0000128  -0.0005150   0.0000634   0.0001871
   68  -0.0000301  -0.0000008   0.0000135  -0.0000922   0.0000123  -0.0000156
   69   0.0000696  -0.0000689  -0.0000744   0.0001376  -0.0000891   0.0000523
   70  -0.0000162   0.0000181  -0.0000317  -0.0002243  -0.0000424  -0.0005302
   71  -0.0000039   0.0000147  -0.0000386  -0.0000063  -0.0004578  -0.0004416
   72  -0.0000055   0.0000315  -0.0000637   0.0008024  -0.0006690  -0.0004877
   73   0.0000170  -0.0000346   0.0001244  -0.0001593   0.0001901   0.0001275
   74   0.0001537  -0.0000887   0.0002337   0.0003432  -0.0000972   0.0000064
   75   0.0002656  -0.0001215   0.0005202   0.0000367  -0.0004046   0.0001484
   76  -0.0005484   0.0005716  -0.0010707   0.0108329  -0.0144804  -0.0146048
   77   0.0000944   0.0002232   0.0010062   0.0055272  -0.0087839  -0.0145110
   78   0.0004117  -0.0006915   0.0003068   0.0086046  -0.0109316  -0.0059509
   79  -0.0000116   0.0001699  -0.0001920  -0.0158357   0.0023583   0.0057454
   80   0.0004289  -0.0006390  -0.0002241  -0.0220376   0.0021268   0.0008058
   81  -0.0001012   0.0005096   0.0002705  -0.0167861  -0.0000604   0.0076337
           25          26          27          28          29          30
    1   0.0001928  -0.0027338  -0.0003927  -0.0001893  -0.0006668  -0.0029168
    2  -0.0026184  -0.0024190  -0.0011125   0.0006393  -0.0000963   0.0028287
    3  -0.0004340   0.0008082  -0.0000313  -0.0002916  -0.0008976   0.0000801
    4   0.0105655   0.0186467   0.0004310  -0.0003800  -0.0039403  -0.0043298
    5  -0.0005601  -0.0260198   0.0043855  -0.0052919  -0.0213297  -0.0140421
    6   0.0060253   0.0161593  -0.0017017  -0.0099659  -0.0286458  -0.0005814
    7  -0.0021607  -0.0010037   0.0001418  -0.0012988  -0.0032255   0.0034740
    8  -0.0005638   0.0001592   0.0006913  -0.0004455  -0.0009114  -0.0002007
    9  -0.0004969   0.0008532   0.0004528  -0.0000080  -0.0012247   0.0001979
   10  -0.0021600  -0.0006899   0.0016493   0.0020010   0.0005845   0.0002478
   11  -0.0039112  -0.0012176   0.0023320  -0.0008901  -0.0018048   0.0010541
   12   0.0043528   0.0006289  -0.0033954   0.0035269  -0.0005510   0.0010151
   13  -0.0320274   0.0062891   0.0105852  -0.0008669   0.0014153   0.0051381
   14   0.0229219  -0.0012667  -0.0104589   0.0109102   0.0008238  -0.0066654
   15  -0.0101710  -0.0006126   0.0064003   0.0294771  -0.0020147  -0.0232732
   16  -0.1130900   0.0326628  -0.0285254  -0.0748240  -0.0022025  -0.0057948
   17   0.0289776  -0.1030272   0.0246105  -0.0044076  -0.0814931  -0.0191237
   18  -0.0270685   0.0270857  -0.0962220  -0.0117340  -0.0324230  -0.1404467
   19   0.0003887   0.0003379   0.0000205   0.0002697   0.0007058  -0.0002860
   20  -0.0005045  -0.0007219  -0.0001142  -0.0000901  -0.0002522   0.0000752
   21  -0.0009544  -0.0015417  -0.0000084   0.0004972   0.0020764  -0.0002444
   22   0.0000202  -0.0007346   0.0000282  -0.0002315  -0.0005570   0.0000055
   23  -0.0023701  -0.0022697   0.0011563  -0.0006028  -0.0001716   0.0011074
   24   0.0003460   0.0012268   0.0003390   0.0004895   0.0005979   0.0000687
   25   0.5329870   0.0469189  -0.0412590  -0.0058363   0.0031424  -0.0084260
   26   0.0469189   0.5219809   0.0423996  -0.0061784   0.0072726  -0.0034717
   27  -0.0412590   0.0423996   0.5429561  -0.0257104   0.0171678  -0.0253419
   28  -0.0058363  -0.0061784  -0.0257104   0.5731081  -0.0101935  -0.0131222
   29   0.0031424   0.0072726   0.0171678  -0.0101935   0.5512019  -0.0490287
   30  -0.0084260  -0.0034717  -0.0253419  -0.0131222  -0.0490287   0.4597306
   31  -0.0000653   0.0007419  -0.0003395   0.0001103   0.0004684   0.0003873
   32   0.0002743  -0.0001863  -0.0001587   0.0003198   0.0001303  -0.0004868
   33   0.0004169   0.0005523  -0.0002419   0.0002187  -0.0002172  -0.0002544
   34  -0.0022877   0.0000289   0.0020749  -0.0006708  -0.0002159  -0.0008665
   35   0.0013756   0.0004737  -0.0008193   0.0000974   0.0007620  -0.0006620
   36  -0.0021117  -0.0003511   0.0020323  -0.0008302   0.0001925  -0.0010382
   37   0.0010184   0.0005347  -0.0000848   0.0003331   0.0012403  -0.0015409
   38  -0.0000665  -0.0000871  -0.0003552   0.0002820  -0.0001745   0.0009205
   39   0.0001277  -0.0001539  -0.0000776  -0.0001062   0.0001496  -0.0000294
   40   0.0010432   0.0002929   0.0014286  -0.0050846  -0.0005513   0.0024457
   41   0.0001020   0.0001128  -0.0005271   0.0009955   0.0002566  -0.0003569
   42  -0.0017053   0.0005731   0.0009281   0.0037124   0.0009599  -0.0004588
   43   0.0007452  -0.0016341   0.0001887   0.0010530  -0.0007760  -0.0014150
   44   0.0005769   0.0005089  -0.0001419   0.0005669   0.0005335  -0.0002887
   45  -0.0007764  -0.0000724  -0.0001964  -0.0000352   0.0012338   0.0009641
   46   0.0000759   0.0001214  -0.0000497   0.0000480   0.0000314   0.0000013
   47   0.0000276   0.0001547  -0.0000181  -0.0000704  -0.0002434   0.0001546
   48   0.0000720  -0.0000306  -0.0000265   0.0000433   0.0001061  -0.0000719
   49  -0.0000526   0.0000852   0.0000064  -0.0001272  -0.0002934   0.0000944
   50  -0.0001088  -0.0000598  -0.0000334  -0.0001047  -0.0005230   0.0002313
   51   0.0000429  -0.0000372  -0.0000133   0.0001010   0.0002521  -0.0000742
   52  -0.0000197  -0.0000106  -0.0000295  -0.0000320  -0.0000062   0.0000375
   53  -0.0004239  -0.0004930  -0.0000773   0.0000414   0.0002984   0.0001429
   54   0.0000058   0.0000988   0.0000013  -0.0000462  -0.0000919   0.0000263
   55  -0.0000458   0.0001127  -0.0000035  -0.0008376  -0.0000070   0.0005891
   56  -0.0002201  -0.0010839   0.0003446  -0.0004794  -0.0004314   0.0000798
   57   0.0005763  -0.0002473  -0.0003197  -0.0003508   0.0000345  -0.0001718
   58  -0.0577338  -0.0195515  -0.0458311  -0.0026668   0.0027058  -0.0014456
   59  -0.0202263  -0.0861549  -0.0931226   0.0026561  -0.0023691   0.0016723
   60  -0.0464089  -0.0910227  -0.2586497  -0.0028886   0.0030730  -0.0008121
   61  -0.0908501  -0.0998886   0.0133926   0.0005202   0.0001498   0.0009034
   62  -0.0978697  -0.2566151   0.0278364  -0.0006041   0.0003835  -0.0010888
   63   0.0126995   0.0270181  -0.0509972   0.0009799   0.0009294   0.0005953
   64  -0.2418503   0.0269823   0.1125998   0.0005701  -0.0002768   0.0012991
   65   0.0253501  -0.0490502  -0.0140332  -0.0006227   0.0004772  -0.0009579
   66   0.1133636  -0.0151682  -0.1133712  -0.0005561  -0.0000223   0.0013289
   67   0.0004357  -0.0008196  -0.0005302  -0.1745821   0.0951641  -0.0910126
   68  -0.0003707  -0.0004003  -0.0019117   0.0957774  -0.1184360   0.0685968
   69  -0.0001757  -0.0036523  -0.0055421  -0.0896645   0.0672029  -0.1119090
   70   0.0006251  -0.0000772  -0.0001980  -0.2427285  -0.0127665   0.1136009
   71  -0.0002825  -0.0001544   0.0008859  -0.0130774  -0.0483057   0.0067931
   72   0.0016680  -0.0002326   0.0014279   0.1128518   0.0070326  -0.1139686
   73   0.0000838  -0.0004636   0.0004152  -0.0676655  -0.0698428   0.0029565
   74   0.0003936   0.0006031   0.0012168  -0.0693514  -0.2856129   0.0127901
   75   0.0002521  -0.0008427   0.0016830   0.0033395   0.0139644  -0.0453163
   76   0.0000687  -0.0000544   0.0000089   0.0000357   0.0000032  -0.0000861
   77  -0.0000920   0.0002462  -0.0001731   0.0000325  -0.0002260  -0.0000908
   78   0.0002390  -0.0003027  -0.0000063   0.0001390   0.0002617  -0.0000764
   79  -0.0000704   0.0000844  -0.0000173  -0.0000273  -0.0000895   0.0000613
   80   0.0001276  -0.0002848   0.0000303   0.0000914   0.0002412   0.0000174
   81  -0.0001998   0.0003359  -0.0000785  -0.0000665  -0.0001176   0.0000620
           31          32          33          34          35          36
    1   0.0015112   0.0053066   0.0026704  -0.0002828  -0.0020617   0.0017726
    2  -0.0045999  -0.0060804   0.0005431  -0.0061666  -0.0085873  -0.0022363
    3  -0.0008591  -0.0014606  -0.0010071   0.0008654   0.0021902  -0.0017744
    4  -0.0292644  -0.0186531  -0.0002064   0.0012352   0.0013192  -0.0000302
    5  -0.0210561   0.0067174   0.0027375  -0.0001910  -0.0027457   0.0009268
    6  -0.0138671   0.0012290   0.0083868  -0.0000602  -0.0003606   0.0002997
    7   0.0013983  -0.0020959  -0.0012864  -0.0364759  -0.0433939  -0.0118950
    8   0.0008820   0.0007606   0.0000412  -0.0242852  -0.0084875  -0.0060230
    9   0.0017436   0.0007905  -0.0010901  -0.0108313  -0.0119821   0.0199274
   10   0.0003413  -0.0002617  -0.0001950  -0.6705464  -0.1268452  -0.1679775
   11   0.0001737  -0.0006948   0.0000107  -0.1245479  -0.1261888  -0.0268032
   12  -0.0003220   0.0001914   0.0002233  -0.1750955  -0.0329690  -0.1072990
   13  -0.0001254  -0.0001424   0.0001920  -0.0478189   0.0221352  -0.0312937
   14  -0.0016904   0.0002010   0.0000476   0.0006466   0.0199257  -0.0001592
   15  -0.0002321  -0.0000593   0.0000108  -0.0234027   0.0081062   0.0146643
   16  -0.0040843   0.0015131   0.0019044   0.0026766   0.0024748   0.0008968
   17   0.0033718   0.0007552   0.0012532   0.0037726  -0.0018432   0.0047444
   18   0.0025397   0.0011925   0.0003877  -0.0055152   0.0034975  -0.0066329
   19  -0.0018817   0.0035535  -0.0012273  -0.0018690  -0.0029358  -0.0006344
   20   0.0010985  -0.0001485   0.0002254  -0.0000458   0.0005335  -0.0000392
   21  -0.0011737   0.0003990  -0.0001702   0.0005350   0.0007004  -0.0006272
   22  -0.2643966  -0.1589774  -0.1163686  -0.0000377  -0.0002905   0.0002273
   23  -0.1746830  -0.2505294  -0.1568995  -0.0003229   0.0005795  -0.0001846
   24  -0.1192504  -0.1537553  -0.1699158  -0.0002446  -0.0006543   0.0005283
   25  -0.0000653   0.0002743   0.0004169  -0.0022877   0.0013756  -0.0021117
   26   0.0007419  -0.0001863   0.0005523   0.0000289   0.0004737  -0.0003511
   27  -0.0003395  -0.0001587  -0.0002419   0.0020749  -0.0008193   0.0020323
   28   0.0001103   0.0003198   0.0002187  -0.0006708   0.0000974  -0.0008302
   29   0.0004684   0.0001303  -0.0002172  -0.0002159   0.0007620   0.0001925
   30   0.0003873  -0.0004868  -0.0002544  -0.0008665  -0.0006620  -0.0010382
   31   0.6990738   0.1188434   0.0035339  -0.0002068  -0.0002010  -0.0000170
   32   0.1188434   0.4713793   0.3160075   0.0001332   0.0002856  -0.0000594
   33   0.0035339   0.3160075   0.4055584   0.0001330   0.0000259  -0.0000027
   34  -0.0002068   0.0001332   0.0001330   0.7521832   0.1493672   0.2069903
   35  -0.0002010   0.0002856   0.0000259   0.1493672   0.1177588   0.0307882
   36  -0.0000170  -0.0000594  -0.0000027   0.2069903   0.0307882   0.0811859
   37  -0.0006325   0.0010683   0.0005918   0.0066846  -0.0027337   0.0020334
   38  -0.0001015  -0.0009462  -0.0006530  -0.0003453   0.0056504   0.0016357
   39  -0.0003500  -0.0000100   0.0003089   0.0024199   0.0015320  -0.0019966
   40   0.0000138   0.0000548  -0.0000346  -0.0029784   0.0041170   0.0020895
   41   0.0000070   0.0000353   0.0000440   0.0028247  -0.0017931  -0.0013332
   42  -0.0000182  -0.0000340  -0.0000164  -0.0004256   0.0020975   0.0003643
   43  -0.0004860  -0.0000039   0.0000621   0.0017195  -0.0021291   0.0011607
   44  -0.0000506   0.0001171   0.0000643  -0.0002249   0.0050046  -0.0008166
   45   0.0002708  -0.0000625  -0.0000823   0.0019185  -0.0019330  -0.0002760
   46  -0.0011418  -0.0000018  -0.0004520  -0.0002833  -0.0004686  -0.0000573
   47   0.0013704  -0.0000322   0.0002678  -0.0007135  -0.0008846  -0.0001756
   48  -0.0006395  -0.0001766   0.0004149   0.0000710   0.0000037  -0.0000910
   49   0.0000090   0.0008614  -0.0004449   0.0000794   0.0002448   0.0000358
   50  -0.0000551  -0.0000986  -0.0003352  -0.0000433   0.0003574  -0.0000136
   51  -0.0000540  -0.0007594  -0.0000676   0.0000311  -0.0001602  -0.0000067
   52   0.0004356  -0.0004723   0.0007680  -0.0001719  -0.0000645  -0.0001376
   53   0.0001239  -0.0002219  -0.0002960  -0.0000893  -0.0000373  -0.0002245
   54  -0.0000515  -0.0000304  -0.0004442  -0.0000324  -0.0000762   0.0000889
   55   0.0092562  -0.0159717  -0.0147332  -0.0001350  -0.0003715  -0.0000644
   56   0.0099046  -0.0101237  -0.0162719   0.0000391  -0.0000894   0.0000444
   57   0.0050851  -0.0150386  -0.0069174   0.0000473   0.0002365  -0.0000640
   58  -0.0000201   0.0000823  -0.0003416   0.0003190  -0.0001412   0.0000660
   59  -0.0001109  -0.0000020  -0.0000139  -0.0001456  -0.0000411  -0.0000350
   60   0.0002944   0.0000998   0.0004689   0.0001913  -0.0000180   0.0000149
   61   0.0003631  -0.0001324   0.0002778   0.0001801  -0.0001574   0.0001468
   62   0.0000527   0.0001933   0.0000974  -0.0000862   0.0002101  -0.0000358
   63   0.0000464   0.0000057   0.0001697  -0.0000178  -0.0000660  -0.0000172
   64   0.0004744  -0.0002919   0.0000005  -0.0011318   0.0004568  -0.0008064
   65  -0.0004040   0.0000995   0.0000429   0.0006259  -0.0005336   0.0005505
   66  -0.0001338   0.0000090  -0.0004220  -0.0001921   0.0000201  -0.0004545
   67   0.0001570  -0.0001277  -0.0000749  -0.0002388  -0.0000284   0.0002444
   68  -0.0000195  -0.0000297  -0.0000120  -0.0001621  -0.0004362  -0.0005637
   69   0.0000521   0.0000450   0.0000525   0.0007020   0.0000855   0.0005915
   70   0.0001923  -0.0000924  -0.0001566   0.0001805   0.0002975   0.0002677
   71  -0.0001413   0.0000777   0.0001663  -0.0000339  -0.0001335   0.0000231
   72  -0.0004654   0.0002641   0.0003364   0.0007020  -0.0000470   0.0006573
   73   0.0001836  -0.0000507  -0.0001826  -0.0000785  -0.0001114  -0.0000527
   74  -0.0001346   0.0000327   0.0000007   0.0001944   0.0004019   0.0000944
   75  -0.0000898   0.0001543   0.0001041  -0.0000125   0.0002107  -0.0000016
   76  -0.0857818   0.0597263   0.0676712   0.0000647   0.0000778   0.0000232
   77   0.0563788  -0.1656320  -0.1346997   0.0000101   0.0000184  -0.0000151
   78   0.0631187  -0.1356084  -0.1782804   0.0000278   0.0000783   0.0000125
   79  -0.3254334   0.0055386   0.0572632  -0.0001092  -0.0000297  -0.0000463
   80   0.0098311  -0.0460594  -0.0127292  -0.0000235  -0.0001605   0.0000690
   81   0.0607912  -0.0126880  -0.0575097  -0.0000131   0.0001751  -0.0000850
           37          38          39          40          41          42
    1  -0.0595923   0.0423347   0.0044792  -0.0000633  -0.0002762  -0.0005735
    2   0.0520610  -0.0051946  -0.0025650  -0.0000963   0.0001030   0.0004888
    3   0.0050808  -0.0014799   0.0192272  -0.0004222   0.0006982   0.0000665
    4  -0.0030462  -0.0075819   0.0011456   0.0010250  -0.0000543  -0.0002025
    5  -0.0130860   0.0105227   0.0000412   0.0010216  -0.0001186  -0.0013524
    6   0.0006446   0.0006824   0.0034784   0.0002756   0.0012155   0.0004818
    7  -0.3256005   0.2843049   0.0038512   0.0001737   0.0008651  -0.0008106
    8   0.2889148  -0.4581958   0.0017950   0.0009451  -0.0013456   0.0004918
    9   0.0053887  -0.0079493  -0.0580648   0.0021922  -0.0029446   0.0008354
   10   0.0079808   0.0328356  -0.0016938  -0.0059177   0.0014471  -0.0032600
   11   0.0127120  -0.0578076  -0.0014056  -0.0079397   0.0082665  -0.0038317
   12  -0.0036182   0.0004925   0.0205450  -0.0226272   0.0213268  -0.0121685
   13  -0.0000875  -0.0064599  -0.0005467  -0.0457396  -0.0091927  -0.0416127
   14  -0.0008774  -0.0087916  -0.0008195  -0.0111945  -0.0603078  -0.0527991
   15   0.0016745   0.0008368  -0.0030882  -0.0480003  -0.0478170  -0.2766501
   16  -0.0012070  -0.0019659   0.0005741   0.0015554  -0.0006232  -0.0005758
   17  -0.0011832   0.0003103   0.0000700   0.0052457  -0.0007582  -0.0038396
   18   0.0016327  -0.0001316   0.0013732   0.0289117   0.0004747  -0.0170005
   19   0.0002785  -0.0035216   0.0006252  -0.0000417   0.0000148   0.0000188
   20   0.0034818  -0.0024549  -0.0001251   0.0000031  -0.0001041   0.0000180
   21   0.0010818   0.0031513  -0.0027906  -0.0000413  -0.0000621  -0.0000919
   22  -0.0023458   0.0022994  -0.0002445  -0.0002636  -0.0000844   0.0002816
   23   0.0021928   0.0003868  -0.0010378   0.0002463   0.0000701   0.0001353
   24  -0.0014553   0.0001827  -0.0033019  -0.0003442  -0.0001626   0.0002093
   25   0.0010184  -0.0000665   0.0001277   0.0010432   0.0001020  -0.0017053
   26   0.0005347  -0.0000871  -0.0001539   0.0002929   0.0001128   0.0005731
   27  -0.0000848  -0.0003552  -0.0000776   0.0014286  -0.0005271   0.0009281
   28   0.0003331   0.0002820  -0.0001062  -0.0050846   0.0009955   0.0037124
   29   0.0012403  -0.0001745   0.0001496  -0.0005513   0.0002566   0.0009599
   30  -0.0015409   0.0009205  -0.0000294   0.0024457  -0.0003569  -0.0004588
   31  -0.0006325  -0.0001015  -0.0003500   0.0000138   0.0000070  -0.0000182
   32   0.0010683  -0.0009462  -0.0000100   0.0000548   0.0000353  -0.0000340
   33   0.0005918  -0.0006530   0.0003089  -0.0000346   0.0000440  -0.0000164
   34   0.0066846  -0.0003453   0.0024199  -0.0029784   0.0028247  -0.0004256
   35  -0.0027337   0.0056504   0.0015320   0.0041170  -0.0017931   0.0020975
   36   0.0020334   0.0016357  -0.0019966   0.0020895  -0.0013332   0.0003643
   37   0.3787443  -0.3432216  -0.0117560  -0.0001338  -0.0003549  -0.0000412
   38  -0.3432216   0.5141413   0.0031930   0.0004036  -0.0000938   0.0006387
   39  -0.0117560   0.0031930   0.0237135  -0.0002573   0.0005769  -0.0001150
   40  -0.0001338   0.0004036  -0.0002573   0.0584861   0.0089322   0.0450605
   41  -0.0003549  -0.0000938   0.0005769   0.0089322   0.0598668   0.0571128
   42  -0.0000412   0.0006387  -0.0001150   0.0450605   0.0571128   0.3038165
   43   0.0007450   0.0017285   0.0005310  -0.0020327  -0.0045458  -0.0000731
   44   0.0000887  -0.0027053  -0.0001385  -0.0017323  -0.0047115  -0.0002802
   45  -0.0001140   0.0017082  -0.0001791  -0.0113443  -0.0280523  -0.0006819
   46  -0.0001788  -0.0010684   0.0000989   0.0000096  -0.0000094  -0.0000122
   47   0.0011006   0.0014210   0.0000415   0.0000065   0.0000158  -0.0000000
   48  -0.0007900  -0.0005434   0.0003838  -0.0000005  -0.0000109  -0.0000005
   49  -0.0020271  -0.0015056   0.0002558   0.0000165  -0.0000169  -0.0000117
   50  -0.0006643   0.0022998  -0.0010552   0.0000154   0.0000362  -0.0000162
   51   0.0000777  -0.0021803  -0.0000521  -0.0000166  -0.0000108   0.0000087
   52   0.0002244   0.0010522   0.0002926   0.0000162  -0.0000258  -0.0000129
   53  -0.0007726   0.0011194  -0.0003599   0.0000036  -0.0000179   0.0000017
   54  -0.0000445   0.0002791   0.0005316   0.0000104   0.0000158  -0.0000063
   55  -0.0011325   0.0003169   0.0005235   0.0000549  -0.0000073  -0.0001494
   56  -0.0002678   0.0003803   0.0002199  -0.0000354  -0.0000237  -0.0000056
   57   0.0006296  -0.0004255  -0.0000612   0.0000874  -0.0000031  -0.0000086
   58  -0.0000802  -0.0000323   0.0000286  -0.0006358   0.0002646   0.0005288
   59  -0.0001774   0.0000621   0.0000114   0.0000314   0.0002716  -0.0001869
   60   0.0000518   0.0000455   0.0000121  -0.0004677   0.0000554   0.0006711
   61  -0.0001493  -0.0000435   0.0000468   0.0000038  -0.0000806   0.0001284
   62   0.0004837   0.0000564   0.0000123   0.0000103  -0.0002637  -0.0001042
   63  -0.0001627   0.0000491  -0.0000107  -0.0001602  -0.0002847  -0.0000868
   64   0.0001132   0.0003397   0.0000066   0.0004205  -0.0000685  -0.0000726
   65  -0.0002578  -0.0000017   0.0000278  -0.0003096  -0.0001335   0.0002936
   66   0.0000208  -0.0000526   0.0000537  -0.0000591   0.0001965   0.0002673
   67  -0.0000482  -0.0001092   0.0000169  -0.0000444  -0.0000974  -0.0000957
   68  -0.0001505   0.0000010   0.0000218  -0.0001611  -0.0000503   0.0000805
   69   0.0001196   0.0001159  -0.0000200  -0.0001734  -0.0000707   0.0003085
   70   0.0000850   0.0001732  -0.0000054   0.0001487   0.0000325  -0.0000140
   71  -0.0002372   0.0000013   0.0000343   0.0006827   0.0003446  -0.0004962
   72  -0.0001652  -0.0002046   0.0000439   0.0015940  -0.0003874  -0.0009547
   73   0.0000980  -0.0001252  -0.0000151  -0.0000258  -0.0000468  -0.0000828
   74   0.0004983  -0.0001179   0.0000018   0.0000904   0.0003676   0.0000296
   75   0.0005929  -0.0001521   0.0000880  -0.0001898   0.0003022   0.0002515
   76   0.0001001  -0.0000186  -0.0000834  -0.0000124  -0.0000183   0.0000186
   77   0.0001169   0.0000075   0.0001876  -0.0000297  -0.0000052   0.0000203
   78  -0.0001570   0.0002030  -0.0001670  -0.0000047  -0.0000095   0.0000218
   79  -0.0001439   0.0000963   0.0000346   0.0000063   0.0000171   0.0000007
   80  -0.0005095   0.0002107  -0.0002450  -0.0000528  -0.0000201   0.0000046
   81   0.0003091  -0.0000068   0.0001948   0.0000478   0.0000144   0.0000093
           43          44          45          46          47          48
    1   0.0009321  -0.0001900  -0.0005949  -0.0078349  -0.0287600   0.0007275
    2   0.0001289   0.0003226  -0.0000847  -0.0041552  -0.0017303  -0.0012943
    3   0.0002843  -0.0004493   0.0002098   0.0026390   0.0152059  -0.0024576
    4  -0.0049033   0.0003246   0.0032475  -0.0029911  -0.0001652   0.0005088
    5   0.0018734   0.0009411  -0.0010860   0.0018192   0.0014309  -0.0000472
    6   0.0025260  -0.0000795  -0.0008865  -0.0007609  -0.0000720   0.0004585
    7  -0.0044031   0.0041120  -0.0023074  -0.0000240   0.0000149  -0.0005073
    8   0.0002129   0.0020403   0.0002176  -0.0008582  -0.0068473   0.0004164
    9  -0.0026405   0.0019495   0.0005586   0.0018391   0.0005593   0.0005135
   10   0.0099516  -0.0115966   0.0046921  -0.0001980  -0.0011041   0.0000098
   11   0.0229737  -0.0254620   0.0147525   0.0007741   0.0011449  -0.0000039
   12   0.0009747  -0.0010960   0.0000972  -0.0001617  -0.0000650   0.0002118
   13  -0.0882074  -0.0933475  -0.0074985   0.0000217   0.0002047  -0.0000606
   14  -0.0954382  -0.2684627  -0.0176267  -0.0000917   0.0000409  -0.0000425
   15  -0.0060746  -0.0153189  -0.0482929   0.0000364  -0.0000596  -0.0000195
   16  -0.0109407  -0.0002632   0.0066217  -0.0001028  -0.0003127  -0.0000772
   17  -0.0254442  -0.0009197   0.0145838  -0.0000194  -0.0000445   0.0000313
   18  -0.0014075   0.0003578  -0.0009877   0.0002382  -0.0009389   0.0001981
   19   0.0001328  -0.0001331   0.0000050  -0.2516777  -0.0111715   0.1144684
   20  -0.0000945  -0.0000156   0.0000311  -0.0134577  -0.0472332   0.0104102
   21  -0.0001598  -0.0001482  -0.0000443   0.1149282   0.0078391  -0.1097893
   22   0.0003578   0.0000521   0.0001053   0.0019356  -0.0001755   0.0005100
   23  -0.0016415   0.0000658   0.0010628   0.0028357  -0.0016481  -0.0001635
   24   0.0000390   0.0000721   0.0001950  -0.0007929   0.0007405   0.0000480
   25   0.0007452   0.0005769  -0.0007764   0.0000759   0.0000276   0.0000720
   26  -0.0016341   0.0005089  -0.0000724   0.0001214   0.0001547  -0.0000306
   27   0.0001887  -0.0001419  -0.0001964  -0.0000497  -0.0000181  -0.0000265
   28   0.0010530   0.0005669  -0.0000352   0.0000480  -0.0000704   0.0000433
   29  -0.0007760   0.0005335   0.0012338   0.0000314  -0.0002434   0.0001061
   30  -0.0014150  -0.0002887   0.0009641   0.0000013   0.0001546  -0.0000719
   31  -0.0004860  -0.0000506   0.0002708  -0.0011418   0.0013704  -0.0006395
   32  -0.0000039   0.0001171  -0.0000625  -0.0000018  -0.0000322  -0.0001766
   33   0.0000621   0.0000643  -0.0000823  -0.0004520   0.0002678   0.0004149
   34   0.0017195  -0.0002249   0.0019185  -0.0002833  -0.0007135   0.0000710
   35  -0.0021291   0.0050046  -0.0019330  -0.0004686  -0.0008846   0.0000037
   36   0.0011607  -0.0008166  -0.0002760  -0.0000573  -0.0001756  -0.0000910
   37   0.0007450   0.0000887  -0.0001140  -0.0001788   0.0011006  -0.0007900
   38   0.0017285  -0.0027053   0.0017082  -0.0010684   0.0014210  -0.0005434
   39   0.0005310  -0.0001385  -0.0001791   0.0000989   0.0000415   0.0003838
   40  -0.0020327  -0.0017323  -0.0113443   0.0000096   0.0000065  -0.0000005
   41  -0.0045458  -0.0047115  -0.0280523  -0.0000094   0.0000158  -0.0000109
   42  -0.0000731  -0.0002802  -0.0006819  -0.0000122  -0.0000000  -0.0000005
   43   0.0948139   0.1020365   0.0061376   0.0000003   0.0000253  -0.0000012
   44   0.1020365   0.2915066   0.0162414  -0.0000330  -0.0000096  -0.0000047
   45   0.0061376   0.0162414   0.0494765   0.0000041  -0.0000158   0.0000157
   46   0.0000003  -0.0000330   0.0000041   0.2755563   0.0145022  -0.1254485
   47   0.0000253  -0.0000096  -0.0000158   0.0145022   0.0532247  -0.0081817
   48  -0.0000012  -0.0000047   0.0000157  -0.1254485  -0.0081817   0.1146678
   49  -0.0000236   0.0000706  -0.0000241  -0.0156611   0.0116607  -0.0145963
   50  -0.0000470   0.0000172  -0.0000038  -0.0017590   0.0006873  -0.0026609
   51   0.0000454  -0.0000294   0.0000203   0.0105205  -0.0094990   0.0100194
   52  -0.0000280  -0.0000072  -0.0000106   0.0030542   0.0133902   0.0257397
   53  -0.0000707  -0.0000564   0.0000132   0.0008392   0.0006721   0.0021231
   54   0.0000095   0.0000241  -0.0000159  -0.0019794  -0.0058525  -0.0134820
   55   0.0000255  -0.0001653  -0.0000381   0.0000185   0.0000637  -0.0000321
   56   0.0000836   0.0000008  -0.0000276   0.0001610   0.0000782  -0.0001311
   57   0.0000101   0.0000455  -0.0000011  -0.0002535   0.0000043  -0.0000036
   58  -0.0000627   0.0000940  -0.0000418   0.0000020  -0.0000098   0.0000081
   59   0.0001062  -0.0000029  -0.0001148  -0.0000097   0.0000038   0.0000020
   60   0.0000597   0.0000431   0.0000770   0.0000144   0.0000306  -0.0000271
   61  -0.0002944  -0.0002593  -0.0001647   0.0000026   0.0000193  -0.0000495
   62   0.0010241   0.0006801  -0.0000765   0.0000361   0.0000468   0.0000051
   63  -0.0002919  -0.0002650   0.0004316  -0.0000111  -0.0000220  -0.0000018
   64   0.0002943  -0.0000359  -0.0000363   0.0000582   0.0000445  -0.0000323
   65   0.0003947   0.0002121   0.0000676  -0.0000287  -0.0000430   0.0000309
   66  -0.0000230   0.0000027  -0.0001054   0.0000011  -0.0000147   0.0000326
   67   0.0000610  -0.0001895   0.0001386  -0.0000252  -0.0000099  -0.0000330
   68   0.0001153  -0.0001544   0.0001385  -0.0000044   0.0000041  -0.0000104
   69   0.0001610   0.0001740  -0.0003776   0.0000314   0.0000428  -0.0000113
   70   0.0001298   0.0001414  -0.0002427   0.0000325   0.0000438   0.0000027
   71   0.0002447   0.0002503  -0.0001085  -0.0000275  -0.0000226  -0.0000174
   72  -0.0002757  -0.0000094   0.0001463  -0.0000222  -0.0000215   0.0000183
   73   0.0004967   0.0001541   0.0000319   0.0000066  -0.0000035  -0.0000049
   74   0.0008702   0.0003390  -0.0008090   0.0000084  -0.0000455   0.0000362
   75   0.0003129   0.0000554  -0.0001585   0.0000007  -0.0001082   0.0000329
   76   0.0000198   0.0000294  -0.0000024  -0.0005305  -0.0000010  -0.0000147
   77  -0.0000470  -0.0000139   0.0000217   0.0007499  -0.0002653   0.0004311
   78   0.0000460   0.0000282  -0.0000021  -0.0003107   0.0002134  -0.0010661
   79  -0.0000966  -0.0000190   0.0000581  -0.0001728   0.0000227   0.0001264
   80   0.0000541  -0.0000260   0.0000016   0.0001144   0.0001246  -0.0002772
   81  -0.0001861   0.0000081   0.0000957  -0.0000411  -0.0000552   0.0000328
           49          50          51          52          53          54
    1   0.0092002   0.0213300  -0.0009736  -0.0020987  -0.0029480   0.0003633
    2  -0.0011535  -0.0195572   0.0000816  -0.0033644  -0.0187800   0.0013223
    3   0.0062328   0.0160178  -0.0017800  -0.0076084  -0.0263988   0.0076608
    4  -0.0008007  -0.0032758   0.0005220  -0.0009657  -0.0024798  -0.0003360
    5  -0.0025158  -0.0037486   0.0005092   0.0005607  -0.0007924   0.0008569
    6  -0.0001149   0.0014004  -0.0002431   0.0000874   0.0003576   0.0003138
    7  -0.0010047   0.0029689  -0.0016285   0.0003931   0.0013653   0.0007889
    8  -0.0015516  -0.0018600   0.0018579  -0.0019342  -0.0018471  -0.0002391
    9   0.0012514   0.0001375   0.0007121   0.0005860   0.0006280  -0.0003231
   10   0.0002700   0.0003982  -0.0000334   0.0001489   0.0001390  -0.0002139
   11  -0.0000582  -0.0006607   0.0001129   0.0003864   0.0001974  -0.0000378
   12  -0.0002182   0.0001796  -0.0000152   0.0002881   0.0007192  -0.0003849
   13   0.0000208   0.0000378  -0.0000325  -0.0000025   0.0000295   0.0000347
   14   0.0002394   0.0001405  -0.0001198   0.0000330  -0.0000651   0.0000407
   15   0.0000542  -0.0001245   0.0000603  -0.0000884  -0.0002420   0.0000593
   16   0.0002572   0.0006928  -0.0001318   0.0001946   0.0009725  -0.0001154
   17  -0.0001046  -0.0002294  -0.0001916   0.0000057  -0.0003546  -0.0000690
   18  -0.0010282  -0.0014995   0.0005124   0.0003149   0.0021717  -0.0007006
   19  -0.1804128   0.0912857  -0.0935340  -0.0457125  -0.0121558  -0.0201323
   20   0.0923211  -0.1100673   0.0691794  -0.0131636  -0.0943031  -0.1025494
   21  -0.0962635   0.0675478  -0.1144550  -0.0217358  -0.1054118  -0.2476118
   22  -0.0009217  -0.0001056   0.0005608   0.0007095  -0.0006126  -0.0003497
   23   0.0000795   0.0000789  -0.0001257   0.0004205  -0.0002729   0.0001287
   24   0.0001446   0.0006569   0.0001881  -0.0003808  -0.0012029   0.0006159
   25  -0.0000526  -0.0001088   0.0000429  -0.0000197  -0.0004239   0.0000058
   26   0.0000852  -0.0000598  -0.0000372  -0.0000106  -0.0004930   0.0000988
   27   0.0000064  -0.0000334  -0.0000133  -0.0000295  -0.0000773   0.0000013
   28  -0.0001272  -0.0001047   0.0001010  -0.0000320   0.0000414  -0.0000462
   29  -0.0002934  -0.0005230   0.0002521  -0.0000062   0.0002984  -0.0000919
   30   0.0000944   0.0002313  -0.0000742   0.0000375   0.0001429   0.0000263
   31   0.0000090  -0.0000551  -0.0000540   0.0004356   0.0001239  -0.0000515
   32   0.0008614  -0.0000986  -0.0007594  -0.0004723  -0.0002219  -0.0000304
   33  -0.0004449  -0.0003352  -0.0000676   0.0007680  -0.0002960  -0.0004442
   34   0.0000794  -0.0000433   0.0000311  -0.0001719  -0.0000893  -0.0000324
   35   0.0002448   0.0003574  -0.0001602  -0.0000645  -0.0000373  -0.0000762
   36   0.0000358  -0.0000136  -0.0000067  -0.0001376  -0.0002245   0.0000889
   37  -0.0020271  -0.0006643   0.0000777   0.0002244  -0.0007726  -0.0000445
   38  -0.0015056   0.0022998  -0.0021803   0.0010522   0.0011194   0.0002791
   39   0.0002558  -0.0010552  -0.0000521   0.0002926  -0.0003599   0.0005316
   40   0.0000165   0.0000154  -0.0000166   0.0000162   0.0000036   0.0000104
   41  -0.0000169   0.0000362  -0.0000108  -0.0000258  -0.0000179   0.0000158
   42  -0.0000117  -0.0000162   0.0000087  -0.0000129   0.0000017  -0.0000063
   43  -0.0000236  -0.0000470   0.0000454  -0.0000280  -0.0000707   0.0000095
   44   0.0000706   0.0000172  -0.0000294  -0.0000072  -0.0000564   0.0000241
   45  -0.0000241  -0.0000038   0.0000203  -0.0000106   0.0000132  -0.0000159
   46  -0.0156611  -0.0017590   0.0105205   0.0030542   0.0008392  -0.0019794
   47   0.0116607   0.0006873  -0.0094990   0.0133902   0.0006721  -0.0058525
   48  -0.0145963  -0.0026609   0.0100194   0.0257397   0.0021231  -0.0134820
   49   0.1940134  -0.0997317   0.1057933  -0.0027223   0.0012818  -0.0015353
   50  -0.0997317   0.1254617  -0.0732292  -0.0108780   0.0076475  -0.0072811
   51   0.1057933  -0.0732292   0.1210202  -0.0213601   0.0142226  -0.0160441
   52  -0.0027223  -0.0108780  -0.0213601   0.0467504   0.0138278   0.0237168
   53   0.0012818   0.0076475   0.0142226   0.0138278   0.1072496   0.1132931
   54  -0.0015353  -0.0072811  -0.0160441   0.0237168   0.1132931   0.2691913
   55   0.0000189   0.0000508  -0.0000294   0.0000101   0.0002684  -0.0000117
   56  -0.0000611   0.0000050   0.0000378   0.0001311   0.0000571   0.0000256
   57   0.0000900  -0.0000154   0.0000329  -0.0001541   0.0000113   0.0001011
   58   0.0000021   0.0000098  -0.0000015   0.0000080  -0.0000085   0.0000008
   59   0.0000031   0.0000150  -0.0000114   0.0000113   0.0000155   0.0000072
   60   0.0000259   0.0000157  -0.0000048  -0.0000061   0.0000188   0.0000044
   61   0.0000237   0.0000192  -0.0000105   0.0000083   0.0001381  -0.0000083
   62  -0.0000048  -0.0000635   0.0000155  -0.0000139  -0.0001696   0.0000261
   63  -0.0000012   0.0000413   0.0000073   0.0000023   0.0001018  -0.0000179
   64   0.0000062  -0.0000018   0.0000013   0.0000083   0.0000355   0.0000015
   65  -0.0000195   0.0000074  -0.0000038  -0.0000027  -0.0000048  -0.0000067
   66  -0.0000206  -0.0000073   0.0000145   0.0000094  -0.0000180  -0.0000036
   67   0.0000192  -0.0000273  -0.0000250  -0.0000036   0.0000122   0.0000146
   68   0.0000069   0.0000092  -0.0000126   0.0000098   0.0000285   0.0000063
   69  -0.0000067  -0.0000032  -0.0000116   0.0000050   0.0000094  -0.0000088
   70  -0.0000037   0.0000189   0.0000025   0.0000066   0.0000111  -0.0000055
   71   0.0000106   0.0000094  -0.0000194   0.0000018   0.0000039   0.0000072
   72   0.0000009   0.0000077  -0.0000148   0.0000126  -0.0000150  -0.0000034
   73  -0.0000114  -0.0000241  -0.0000056   0.0000085   0.0000281  -0.0000141
   74  -0.0000666  -0.0000846   0.0000568  -0.0000081  -0.0000031  -0.0000141
   75  -0.0000942  -0.0001870   0.0000703  -0.0000094   0.0000355  -0.0000240
   76  -0.0001183   0.0000109   0.0001435  -0.0002735   0.0004563  -0.0000549
   77   0.0000575   0.0000744  -0.0000221   0.0002195   0.0000118  -0.0001497
   78   0.0003920   0.0001717   0.0000766  -0.0002086   0.0001692   0.0005784
   79  -0.0000493  -0.0000116  -0.0000055   0.0000536  -0.0000124  -0.0000154
   80   0.0001606   0.0001058   0.0000862  -0.0000988   0.0001182   0.0002658
   81  -0.0000173   0.0000579   0.0000394  -0.0001179   0.0002272  -0.0001023
           55          56          57          58          59          60
    1  -0.0047831  -0.0022062   0.0023326  -0.0002040  -0.0000470   0.0001000
    2  -0.0030787   0.0012818   0.0000342   0.0001612  -0.0000076   0.0004485
    3   0.0004386  -0.0007954  -0.0001669   0.0001723  -0.0001268   0.0000953
    4  -0.0131449   0.0035625  -0.0017191   0.0006483  -0.0003019  -0.0005878
    5   0.0214467   0.0024549  -0.0033427  -0.0010400   0.0012950  -0.0011326
    6   0.0191385   0.0005496   0.0006630   0.0006057   0.0004873   0.0004032
    7   0.0010298   0.0005939  -0.0013845   0.0001995   0.0004073  -0.0000860
    8   0.0009841  -0.0001444   0.0000340   0.0000203  -0.0000006  -0.0001094
    9  -0.0020250  -0.0005811   0.0002384  -0.0000694  -0.0000310  -0.0000498
   10   0.0001306  -0.0000040  -0.0000560  -0.0001102  -0.0001455  -0.0001293
   11   0.0007401   0.0002762  -0.0005220   0.0004252   0.0001226   0.0002052
   12   0.0002662  -0.0000984   0.0001514   0.0001592   0.0000728   0.0002339
   13   0.0000760   0.0001667  -0.0002779   0.0010440  -0.0009698   0.0009007
   14  -0.0001136   0.0001525   0.0002711  -0.0010484   0.0002571  -0.0002387
   15  -0.0001156   0.0001173  -0.0002121  -0.0010276   0.0003844   0.0004425
   16   0.0003483   0.0003667   0.0004656  -0.0047230   0.0039293  -0.0016234
   17   0.0006162  -0.0002908  -0.0006310  -0.0085556   0.0067252  -0.0056713
   18  -0.0001586  -0.0001007   0.0002173  -0.0174717   0.0185919  -0.0145968
   19   0.0000879  -0.0001250   0.0001678  -0.0000382  -0.0000184  -0.0000545
   20  -0.0000973  -0.0002646   0.0002429  -0.0000109   0.0000448  -0.0000191
   21   0.0007566   0.0000093  -0.0000633  -0.0000906   0.0000474  -0.0000817
   22  -0.0968257   0.0643540   0.0736821   0.0001114   0.0000541   0.0001347
   23   0.0704418  -0.1662194  -0.1162038   0.0003020  -0.0000889  -0.0003785
   24   0.0747406  -0.1192809  -0.1506388   0.0003410   0.0003100  -0.0002368
   25  -0.0000458  -0.0002201   0.0005763  -0.0577338  -0.0202263  -0.0464089
   26   0.0001127  -0.0010839  -0.0002473  -0.0195515  -0.0861549  -0.0910227
   27  -0.0000035   0.0003446  -0.0003197  -0.0458311  -0.0931226  -0.2586497
   28  -0.0008376  -0.0004794  -0.0003508  -0.0026668   0.0026561  -0.0028886
   29  -0.0000070  -0.0004314   0.0000345   0.0027058  -0.0023691   0.0030730
   30   0.0005891   0.0000798  -0.0001718  -0.0014456   0.0016723  -0.0008121
   31   0.0092562   0.0099046   0.0050851  -0.0000201  -0.0001109   0.0002944
   32  -0.0159717  -0.0101237  -0.0150386   0.0000823  -0.0000020   0.0000998
   33  -0.0147332  -0.0162719  -0.0069174  -0.0003416  -0.0000139   0.0004689
   34  -0.0001350   0.0000391   0.0000473   0.0003190  -0.0001456   0.0001913
   35  -0.0003715  -0.0000894   0.0002365  -0.0001412  -0.0000411  -0.0000180
   36  -0.0000644   0.0000444  -0.0000640   0.0000660  -0.0000350   0.0000149
   37  -0.0011325  -0.0002678   0.0006296  -0.0000802  -0.0001774   0.0000518
   38   0.0003169   0.0003803  -0.0004255  -0.0000323   0.0000621   0.0000455
   39   0.0005235   0.0002199  -0.0000612   0.0000286   0.0000114   0.0000121
   40   0.0000549  -0.0000354   0.0000874  -0.0006358   0.0000314  -0.0004677
   41  -0.0000073  -0.0000237  -0.0000031   0.0002646   0.0002716   0.0000554
   42  -0.0001494  -0.0000056  -0.0000086   0.0005288  -0.0001869   0.0006711
   43   0.0000255   0.0000836   0.0000101  -0.0000627   0.0001062   0.0000597
   44  -0.0001653   0.0000008   0.0000455   0.0000940  -0.0000029   0.0000431
   45  -0.0000381  -0.0000276  -0.0000011  -0.0000418  -0.0001148   0.0000770
   46   0.0000185   0.0001610  -0.0002535   0.0000020  -0.0000097   0.0000144
   47   0.0000637   0.0000782   0.0000043  -0.0000098   0.0000038   0.0000306
   48  -0.0000321  -0.0001311  -0.0000036   0.0000081   0.0000020  -0.0000271
   49   0.0000189  -0.0000611   0.0000900   0.0000021   0.0000031   0.0000259
   50   0.0000508   0.0000050  -0.0000154   0.0000098   0.0000150   0.0000157
   51  -0.0000294   0.0000378   0.0000329  -0.0000015  -0.0000114  -0.0000048
   52   0.0000101   0.0001311  -0.0001541   0.0000080   0.0000113  -0.0000061
   53   0.0002684   0.0000571   0.0000113  -0.0000085   0.0000155   0.0000188
   54  -0.0000117   0.0000256   0.0001011   0.0000008   0.0000072   0.0000044
   55   0.1046630  -0.0714079  -0.0758857   0.0000495   0.0000247  -0.0001818
   56  -0.0714079   0.1740887   0.1368912   0.0000253   0.0000059  -0.0000031
   57  -0.0758857   0.1368912   0.1548770   0.0000256   0.0000711   0.0000035
   58   0.0000495   0.0000253   0.0000256   0.0599736   0.0198257   0.0528100
   59   0.0000247   0.0000059   0.0000711   0.0198257   0.0913021   0.0993615
   60  -0.0001818  -0.0000031   0.0000035   0.0528100   0.0993615   0.2812302
   61   0.0001835  -0.0001017  -0.0004171  -0.0032443  -0.0044539   0.0012045
   62  -0.0000591   0.0000694  -0.0000121  -0.0046330  -0.0103632   0.0015870
   63  -0.0001183   0.0000263   0.0001393  -0.0124366  -0.0264966   0.0049574
   64   0.0006028  -0.0011225   0.0000198   0.0066526  -0.0009710  -0.0034176
   65  -0.0005337  -0.0008758   0.0008353   0.0111478  -0.0020249  -0.0061445
   66   0.0003300   0.0010968   0.0000629   0.0252662  -0.0020344  -0.0138053
   67   0.0002092   0.0000477  -0.0001932   0.0003037   0.0003090  -0.0002427
   68  -0.0000132  -0.0000358  -0.0000624  -0.0002457   0.0007783  -0.0003895
   69   0.0000002  -0.0000192  -0.0000359  -0.0013419   0.0011939  -0.0009935
   70   0.0002856  -0.0005728  -0.0005321   0.0001878  -0.0000397   0.0000915
   71  -0.0005488  -0.0001352  -0.0004630   0.0000905  -0.0001393  -0.0000138
   72  -0.0008587  -0.0003119   0.0000187  -0.0002841  -0.0001229   0.0003568
   73   0.0003739  -0.0000858   0.0000460  -0.0000003   0.0002750   0.0001653
   74   0.0000006   0.0000316   0.0000949   0.0001748   0.0003128  -0.0000150
   75  -0.0002759   0.0000575   0.0000397   0.0003442   0.0001189   0.0003118
   76  -0.0014419  -0.0033931  -0.0009854   0.0000266  -0.0000113   0.0000245
   77  -0.0033670   0.0033699  -0.0067800  -0.0000252   0.0000146   0.0001205
   78  -0.0010437  -0.0060364   0.0060501  -0.0000169  -0.0000376   0.0000017
   79   0.0009222   0.0006465  -0.0010557  -0.0000087  -0.0000050   0.0000252
   80   0.0006754  -0.0025340   0.0049398  -0.0000272  -0.0000319   0.0000516
   81  -0.0010581   0.0041631  -0.0039306   0.0000437   0.0000017  -0.0000270
           61          62          63          64          65          66
    1   0.0004474  -0.0002026   0.0003458   0.0003378  -0.0005316  -0.0000797
    2   0.0008000  -0.0005578   0.0006782   0.0002591  -0.0001639   0.0000471
    3   0.0000942   0.0003552  -0.0000309  -0.0000296   0.0000881   0.0000628
    4  -0.0033552   0.0031453  -0.0023941  -0.0004316   0.0003909   0.0008382
    5   0.0018196  -0.0005685   0.0011595  -0.0005304   0.0008320  -0.0004549
    6  -0.0023186   0.0020960  -0.0012054  -0.0001738  -0.0005242   0.0003930
    7   0.0004153  -0.0012556   0.0003249  -0.0003657   0.0003339   0.0000746
    8   0.0001644  -0.0000706  -0.0000126  -0.0004102   0.0002248  -0.0000936
    9  -0.0001712   0.0000033   0.0000006  -0.0002089  -0.0000064  -0.0002086
   10   0.0000446   0.0004585   0.0000932   0.0004709   0.0005208  -0.0006605
   11   0.0002645  -0.0000733   0.0000436  -0.0015557   0.0016604  -0.0001275
   12  -0.0002443   0.0001438  -0.0001927   0.0017360  -0.0009138   0.0011088
   13   0.0008822  -0.0016669   0.0008375  -0.0026571   0.0020480  -0.0022526
   14   0.0014336   0.0006009  -0.0003110   0.0042705  -0.0027271   0.0020819
   15  -0.0002852  -0.0002553   0.0002903  -0.0029439   0.0019093  -0.0008603
   16   0.0067364  -0.0073476   0.0068968  -0.0167099   0.0163189  -0.0147138
   17   0.0201575  -0.0190426   0.0147759   0.0008145  -0.0024601   0.0006692
   18  -0.0033679   0.0020840  -0.0031215   0.0097207  -0.0102725   0.0072704
   19  -0.0001208   0.0001743  -0.0001315   0.0000150  -0.0000176   0.0000287
   20   0.0000995  -0.0002160   0.0001199  -0.0000419   0.0000313  -0.0000070
   21   0.0003815  -0.0004289   0.0002175   0.0000803  -0.0000070  -0.0000823
   22  -0.0005285   0.0004722  -0.0001714  -0.0002868   0.0000750   0.0002840
   23  -0.0005654  -0.0002548  -0.0000507  -0.0005117  -0.0017691   0.0011663
   24   0.0003891  -0.0001088  -0.0001282   0.0009808   0.0001430  -0.0002735
   25  -0.0908501  -0.0978697   0.0126995  -0.2418503   0.0253501   0.1133636
   26  -0.0998886  -0.2566151   0.0270181   0.0269823  -0.0490502  -0.0151682
   27   0.0133926   0.0278364  -0.0509972   0.1125998  -0.0140332  -0.1133712
   28   0.0005202  -0.0006041   0.0009799   0.0005701  -0.0006227  -0.0005561
   29   0.0001498   0.0003835   0.0009294  -0.0002768   0.0004772  -0.0000223
   30   0.0009034  -0.0010888   0.0005953   0.0012991  -0.0009579   0.0013289
   31   0.0003631   0.0000527   0.0000464   0.0004744  -0.0004040  -0.0001338
   32  -0.0001324   0.0001933   0.0000057  -0.0002919   0.0000995   0.0000090
   33   0.0002778   0.0000974   0.0001697   0.0000005   0.0000429  -0.0004220
   34   0.0001801  -0.0000862  -0.0000178  -0.0011318   0.0006259  -0.0001921
   35  -0.0001574   0.0002101  -0.0000660   0.0004568  -0.0005336   0.0000201
   36   0.0001468  -0.0000358  -0.0000172  -0.0008064   0.0005505  -0.0004545
   37  -0.0001493   0.0004837  -0.0001627   0.0001132  -0.0002578   0.0000208
   38  -0.0000435   0.0000564   0.0000491   0.0003397  -0.0000017  -0.0000526
   39   0.0000468   0.0000123  -0.0000107   0.0000066   0.0000278   0.0000537
   40   0.0000038   0.0000103  -0.0001602   0.0004205  -0.0003096  -0.0000591
   41  -0.0000806  -0.0002637  -0.0002847  -0.0000685  -0.0001335   0.0001965
   42   0.0001284  -0.0001042  -0.0000868  -0.0000726   0.0002936   0.0002673
   43  -0.0002944   0.0010241  -0.0002919   0.0002943   0.0003947  -0.0000230
   44  -0.0002593   0.0006801  -0.0002650  -0.0000359   0.0002121   0.0000027
   45  -0.0001647  -0.0000765   0.0004316  -0.0000363   0.0000676  -0.0001054
   46   0.0000026   0.0000361  -0.0000111   0.0000582  -0.0000287   0.0000011
   47   0.0000193   0.0000468  -0.0000220   0.0000445  -0.0000430  -0.0000147
   48  -0.0000495   0.0000051  -0.0000018  -0.0000323   0.0000309   0.0000326
   49   0.0000237  -0.0000048  -0.0000012   0.0000062  -0.0000195  -0.0000206
   50   0.0000192  -0.0000635   0.0000413  -0.0000018   0.0000074  -0.0000073
   51  -0.0000105   0.0000155   0.0000073   0.0000013  -0.0000038   0.0000145
   52   0.0000083  -0.0000139   0.0000023   0.0000083  -0.0000027   0.0000094
   53   0.0001381  -0.0001696   0.0001018   0.0000355  -0.0000048  -0.0000180
   54  -0.0000083   0.0000261  -0.0000179   0.0000015  -0.0000067  -0.0000036
   55   0.0001835  -0.0000591  -0.0001183   0.0006028  -0.0005337   0.0003300
   56  -0.0001017   0.0000694   0.0000263  -0.0011225  -0.0008758   0.0010968
   57  -0.0004171  -0.0000121   0.0001393   0.0000198   0.0008353   0.0000629
   58  -0.0032443  -0.0046330  -0.0124366   0.0066526   0.0111478   0.0252662
   59  -0.0044539  -0.0103632  -0.0264966  -0.0009710  -0.0020249  -0.0020344
   60   0.0012045   0.0015870   0.0049574  -0.0034176  -0.0061445  -0.0138053
   61   0.0995711   0.1060264  -0.0121903  -0.0110032  -0.0251935   0.0022343
   62   0.1060264   0.2805730  -0.0321294   0.0014607   0.0043937  -0.0003458
   63  -0.0121903  -0.0321294   0.0516141   0.0064176   0.0152276  -0.0023596
   64  -0.0110032   0.0014607   0.0064176   0.2639791  -0.0287427  -0.1240116
   65  -0.0251935   0.0043937   0.0152276  -0.0287427   0.0517349   0.0130984
   66   0.0022343  -0.0003458  -0.0023596  -0.1240116   0.0130984   0.1214605
   67  -0.0000008   0.0002209  -0.0000446   0.0004310  -0.0001559   0.0001774
   68   0.0000339   0.0003242  -0.0003324  -0.0000637  -0.0001664  -0.0000509
   69   0.0002465  -0.0000831   0.0002005  -0.0000727  -0.0000793   0.0002023
   70  -0.0000248   0.0000651  -0.0000746   0.0004226  -0.0001311   0.0001973
   71  -0.0001020   0.0000531   0.0000577  -0.0000083   0.0003019   0.0002015
   72  -0.0000898  -0.0000611  -0.0000680  -0.0007776   0.0004269  -0.0003096
   73   0.0002069   0.0001329  -0.0004490  -0.0003697  -0.0002738  -0.0001035
   74  -0.0002104   0.0006846  -0.0003243  -0.0000830  -0.0000159  -0.0001370
   75  -0.0000426   0.0004670  -0.0004019  -0.0001771   0.0001229  -0.0000868
   76  -0.0000494   0.0000165   0.0000010  -0.0000755   0.0000545   0.0000107
   77   0.0000769  -0.0000163   0.0000307   0.0000990   0.0000576  -0.0001199
   78  -0.0001246   0.0000277   0.0000283  -0.0002003   0.0000499   0.0001235
   79   0.0000315  -0.0000361   0.0000104   0.0000245  -0.0000358  -0.0000299
   80  -0.0000137   0.0000057   0.0000299  -0.0000469  -0.0000626   0.0000647
   81   0.0000387  -0.0000270  -0.0000120   0.0000967   0.0000346  -0.0000386
           67          68          69          70          71          72
    1   0.0003328   0.0000667   0.0005479   0.0001278  -0.0003007  -0.0003726
    2  -0.0003482   0.0001059  -0.0003645   0.0001606  -0.0001551  -0.0003104
    3   0.0003885   0.0002955   0.0005444  -0.0000451   0.0001642   0.0001012
    4  -0.0001419  -0.0008457   0.0000014  -0.0002202   0.0007913   0.0005624
    5   0.0007122   0.0013256   0.0021285  -0.0003941   0.0006365   0.0012494
    6   0.0001035  -0.0006148   0.0006305   0.0002870   0.0001038   0.0007445
    7   0.0002233   0.0003948  -0.0001616  -0.0002086   0.0005370   0.0005031
    8   0.0001466  -0.0000912  -0.0005680  -0.0002649   0.0001931   0.0002808
    9   0.0000310  -0.0001997  -0.0001285  -0.0000527  -0.0000759  -0.0000786
   10   0.0003122   0.0007960  -0.0001912  -0.0000659  -0.0003619  -0.0014822
   11   0.0003195   0.0008312  -0.0001716  -0.0005717   0.0005293   0.0008129
   12  -0.0002055   0.0004392  -0.0006714  -0.0003840  -0.0000466  -0.0011438
   13   0.0006490  -0.0001497  -0.0003972   0.0010996  -0.0007928  -0.0012785
   14  -0.0002595   0.0003627   0.0003456  -0.0001542  -0.0009380  -0.0028411
   15   0.0003081   0.0006096   0.0016724  -0.0006117  -0.0021428  -0.0049091
   16  -0.0028206  -0.0094340  -0.0207549   0.0031914   0.0105525   0.0244676
   17   0.0009973   0.0047141   0.0154108   0.0010283  -0.0014830   0.0015319
   18  -0.0007056  -0.0062461  -0.0151648  -0.0023399  -0.0058699  -0.0145616
   19  -0.0000046  -0.0000301   0.0000696  -0.0000162  -0.0000039  -0.0000055
   20  -0.0000547  -0.0000008  -0.0000689   0.0000181   0.0000147   0.0000315
   21   0.0000128   0.0000135  -0.0000744  -0.0000317  -0.0000386  -0.0000637
   22  -0.0005150  -0.0000922   0.0001376  -0.0002243  -0.0000063   0.0008024
   23   0.0000634   0.0000123  -0.0000891  -0.0000424  -0.0004578  -0.0006690
   24   0.0001871  -0.0000156   0.0000523  -0.0005302  -0.0004416  -0.0004877
   25   0.0004357  -0.0003707  -0.0001757   0.0006251  -0.0002825   0.0016680
   26  -0.0008196  -0.0004003  -0.0036523  -0.0000772  -0.0001544  -0.0002326
   27  -0.0005302  -0.0019117  -0.0055421  -0.0001980   0.0008859   0.0014279
   28  -0.1745821   0.0957774  -0.0896645  -0.2427285  -0.0130774   0.1128518
   29   0.0951641  -0.1184360   0.0672029  -0.0127665  -0.0483057   0.0070326
   30  -0.0910126   0.0685968  -0.1119090   0.1136009   0.0067931  -0.1139686
   31   0.0001570  -0.0000195   0.0000521   0.0001923  -0.0001413  -0.0004654
   32  -0.0001277  -0.0000297   0.0000450  -0.0000924   0.0000777   0.0002641
   33  -0.0000749  -0.0000120   0.0000525  -0.0001566   0.0001663   0.0003364
   34  -0.0002388  -0.0001621   0.0007020   0.0001805  -0.0000339   0.0007020
   35  -0.0000284  -0.0004362   0.0000855   0.0002975  -0.0001335  -0.0000470
   36   0.0002444  -0.0005637   0.0005915   0.0002677   0.0000231   0.0006573
   37  -0.0000482  -0.0001505   0.0001196   0.0000850  -0.0002372  -0.0001652
   38  -0.0001092   0.0000010   0.0001159   0.0001732   0.0000013  -0.0002046
   39   0.0000169   0.0000218  -0.0000200  -0.0000054   0.0000343   0.0000439
   40  -0.0000444  -0.0001611  -0.0001734   0.0001487   0.0006827   0.0015940
   41  -0.0000974  -0.0000503  -0.0000707   0.0000325   0.0003446  -0.0003874
   42  -0.0000957   0.0000805   0.0003085  -0.0000140  -0.0004962  -0.0009547
   43   0.0000610   0.0001153   0.0001610   0.0001298   0.0002447  -0.0002757
   44  -0.0001895  -0.0001544   0.0001740   0.0001414   0.0002503  -0.0000094
   45   0.0001386   0.0001385  -0.0003776  -0.0002427  -0.0001085   0.0001463
   46  -0.0000252  -0.0000044   0.0000314   0.0000325  -0.0000275  -0.0000222
   47  -0.0000099   0.0000041   0.0000428   0.0000438  -0.0000226  -0.0000215
   48  -0.0000330  -0.0000104  -0.0000113   0.0000027  -0.0000174   0.0000183
   49   0.0000192   0.0000069  -0.0000067  -0.0000037   0.0000106   0.0000009
   50  -0.0000273   0.0000092  -0.0000032   0.0000189   0.0000094   0.0000077
   51  -0.0000250  -0.0000126  -0.0000116   0.0000025  -0.0000194  -0.0000148
   52  -0.0000036   0.0000098   0.0000050   0.0000066   0.0000018   0.0000126
   53   0.0000122   0.0000285   0.0000094   0.0000111   0.0000039  -0.0000150
   54   0.0000146   0.0000063  -0.0000088  -0.0000055   0.0000072  -0.0000034
   55   0.0002092  -0.0000132   0.0000002   0.0002856  -0.0005488  -0.0008587
   56   0.0000477  -0.0000358  -0.0000192  -0.0005728  -0.0001352  -0.0003119
   57  -0.0001932  -0.0000624  -0.0000359  -0.0005321  -0.0004630   0.0000187
   58   0.0003037  -0.0002457  -0.0013419   0.0001878   0.0000905  -0.0002841
   59   0.0003090   0.0007783   0.0011939  -0.0000397  -0.0001393  -0.0001229
   60  -0.0002427  -0.0003895  -0.0009935   0.0000915  -0.0000138   0.0003568
   61  -0.0000008   0.0000339   0.0002465  -0.0000248  -0.0001020  -0.0000898
   62   0.0002209   0.0003242  -0.0000831   0.0000651   0.0000531  -0.0000611
   63  -0.0000446  -0.0003324   0.0002005  -0.0000746   0.0000577  -0.0000680
   64   0.0004310  -0.0000637  -0.0000727   0.0004226  -0.0000083  -0.0007776
   65  -0.0001559  -0.0001664  -0.0000793  -0.0001311   0.0003019   0.0004269
   66   0.0001774  -0.0000509   0.0002023   0.0001973   0.0002015  -0.0003096
   67   0.1865909  -0.1053721   0.1000629  -0.0185382   0.0145641  -0.0140994
   68  -0.1053721   0.1253184  -0.0726618  -0.0021818   0.0006819  -0.0017419
   69   0.1000629  -0.0726618   0.1225429   0.0111541  -0.0094446   0.0089998
   70  -0.0185382  -0.0021818   0.0111541   0.2625989   0.0154260  -0.1238440
   71   0.0145641   0.0006819  -0.0094446   0.0154260   0.0491502  -0.0051269
   72  -0.0140994  -0.0017419   0.0089998  -0.1238440  -0.0051269   0.1247464
   73   0.0072713   0.0220953  -0.0003445  -0.0072488  -0.0270227   0.0007670
   74  -0.0049606  -0.0146768   0.0004892  -0.0000483  -0.0003763   0.0003845
   75   0.0056330   0.0146288  -0.0008095   0.0034545   0.0158556  -0.0010839
   76  -0.0000346   0.0000013  -0.0000119  -0.0000386   0.0000380   0.0000999
   77  -0.0000295  -0.0000186   0.0000021  -0.0001171   0.0000507   0.0001269
   78  -0.0000369   0.0000036   0.0000026   0.0000286   0.0000148   0.0000525
   79   0.0000017  -0.0000005   0.0000048   0.0000033   0.0000081  -0.0000104
   80   0.0000324  -0.0000011   0.0000310   0.0000377   0.0000025  -0.0000464
   81  -0.0000197  -0.0000085  -0.0000418  -0.0000185  -0.0000023  -0.0000024
           73          74          75          76          77          78
    1   0.0002437  -0.0000156   0.0004682  -0.0006013   0.0002140  -0.0017080
    2  -0.0001012   0.0002742  -0.0006777  -0.0003435   0.0007135  -0.0011049
    3   0.0001243  -0.0004438   0.0000861  -0.0001407  -0.0000539  -0.0000760
    4   0.0002998   0.0005160   0.0006021   0.0011293   0.0036107  -0.0010849
    5   0.0003590   0.0001466  -0.0004556   0.0006450  -0.0035227   0.0049249
    6  -0.0005732  -0.0027944  -0.0050813  -0.0009393   0.0040047  -0.0032866
    7  -0.0000722  -0.0011472  -0.0015180  -0.0001357  -0.0002154   0.0002577
    8   0.0000743   0.0000832  -0.0002255   0.0001257  -0.0001722   0.0003293
    9  -0.0000695  -0.0001897  -0.0004661   0.0002867  -0.0006786   0.0004101
   10   0.0001404  -0.0001111   0.0003216  -0.0000470   0.0000141   0.0000328
   11   0.0000414  -0.0007065  -0.0003971  -0.0001380  -0.0000054  -0.0001532
   12  -0.0000187   0.0001632   0.0000278  -0.0000679   0.0000826  -0.0000487
   13   0.0002205  -0.0004974  -0.0011120  -0.0000165  -0.0000419   0.0000075
   14   0.0010536   0.0000180  -0.0004926   0.0000859  -0.0001517   0.0001683
   15   0.0001056   0.0008727   0.0013334   0.0000141  -0.0000489   0.0000295
   16  -0.0019030  -0.0033239  -0.0093436   0.0002595  -0.0003893   0.0004043
   17  -0.0028905  -0.0116962  -0.0300712  -0.0001000   0.0000042  -0.0001147
   18  -0.0001842   0.0001116  -0.0027352   0.0000252  -0.0003228   0.0003684
   19   0.0000170   0.0001537   0.0002656  -0.0005484   0.0000944   0.0004117
   20  -0.0000346  -0.0000887  -0.0001215   0.0005716   0.0002232  -0.0006915
   21   0.0001244   0.0002337   0.0005202  -0.0010707   0.0010062   0.0003068
   22  -0.0001593   0.0003432   0.0000367   0.0108329   0.0055272   0.0086046
   23   0.0001901  -0.0000972  -0.0004046  -0.0144804  -0.0087839  -0.0109316
   24   0.0001275   0.0000064   0.0001484  -0.0146048  -0.0145110  -0.0059509
   25   0.0000838   0.0003936   0.0002521   0.0000687  -0.0000920   0.0002390
   26  -0.0004636   0.0006031  -0.0008427  -0.0000544   0.0002462  -0.0003027
   27   0.0004152   0.0012168   0.0016830   0.0000089  -0.0001731  -0.0000063
   28  -0.0676655  -0.0693514   0.0033395   0.0000357   0.0000325   0.0001390
   29  -0.0698428  -0.2856129   0.0139644   0.0000032  -0.0002260   0.0002617
   30   0.0029565   0.0127901  -0.0453163  -0.0000861  -0.0000908  -0.0000764
   31   0.0001836  -0.0001346  -0.0000898  -0.0857818   0.0563788   0.0631187
   32  -0.0000507   0.0000327   0.0001543   0.0597263  -0.1656320  -0.1356084
   33  -0.0001826   0.0000007   0.0001041   0.0676712  -0.1346997  -0.1782804
   34  -0.0000785   0.0001944  -0.0000125   0.0000647   0.0000101   0.0000278
   35  -0.0001114   0.0004019   0.0002107   0.0000778   0.0000184   0.0000783
   36  -0.0000527   0.0000944  -0.0000016   0.0000232  -0.0000151   0.0000125
   37   0.0000980   0.0004983   0.0005929   0.0001001   0.0001169  -0.0001570
   38  -0.0001252  -0.0001179  -0.0001521  -0.0000186   0.0000075   0.0002030
   39  -0.0000151   0.0000018   0.0000880  -0.0000834   0.0001876  -0.0001670
   40  -0.0000258   0.0000904  -0.0001898  -0.0000124  -0.0000297  -0.0000047
   41  -0.0000468   0.0003676   0.0003022  -0.0000183  -0.0000052  -0.0000095
   42  -0.0000828   0.0000296   0.0002515   0.0000186   0.0000203   0.0000218
   43   0.0004967   0.0008702   0.0003129   0.0000198  -0.0000470   0.0000460
   44   0.0001541   0.0003390   0.0000554   0.0000294  -0.0000139   0.0000282
   45   0.0000319  -0.0008090  -0.0001585  -0.0000024   0.0000217  -0.0000021
   46   0.0000066   0.0000084   0.0000007  -0.0005305   0.0007499  -0.0003107
   47  -0.0000035  -0.0000455  -0.0001082  -0.0000010  -0.0002653   0.0002134
   48  -0.0000049   0.0000362   0.0000329  -0.0000147   0.0004311  -0.0010661
   49  -0.0000114  -0.0000666  -0.0000942  -0.0001183   0.0000575   0.0003920
   50  -0.0000241  -0.0000846  -0.0001870   0.0000109   0.0000744   0.0001717
   51  -0.0000056   0.0000568   0.0000703   0.0001435  -0.0000221   0.0000766
   52   0.0000085  -0.0000081  -0.0000094  -0.0002735   0.0002195  -0.0002086
   53   0.0000281  -0.0000031   0.0000355   0.0004563   0.0000118   0.0001692
   54  -0.0000141  -0.0000141  -0.0000240  -0.0000549  -0.0001497   0.0005784
   55   0.0003739   0.0000006  -0.0002759  -0.0014419  -0.0033670  -0.0010437
   56  -0.0000858   0.0000316   0.0000575  -0.0033931   0.0033699  -0.0060364
   57   0.0000460   0.0000949   0.0000397  -0.0009854  -0.0067800   0.0060501
   58  -0.0000003   0.0001748   0.0003442   0.0000266  -0.0000252  -0.0000169
   59   0.0002750   0.0003128   0.0001189  -0.0000113   0.0000146  -0.0000376
   60   0.0001653  -0.0000150   0.0003118   0.0000245   0.0001205   0.0000017
   61   0.0002069  -0.0002104  -0.0000426  -0.0000494   0.0000769  -0.0001246
   62   0.0001329   0.0006846   0.0004670   0.0000165  -0.0000163   0.0000277
   63  -0.0004490  -0.0003243  -0.0004019   0.0000010   0.0000307   0.0000283
   64  -0.0003697  -0.0000830  -0.0001771  -0.0000755   0.0000990  -0.0002003
   65  -0.0002738  -0.0000159   0.0001229   0.0000545   0.0000576   0.0000499
   66  -0.0001035  -0.0001370  -0.0000868   0.0000107  -0.0001199   0.0001235
   67   0.0072713  -0.0049606   0.0056330  -0.0000346  -0.0000295  -0.0000369
   68   0.0220953  -0.0146768   0.0146288   0.0000013  -0.0000186   0.0000036
   69  -0.0003445   0.0004892  -0.0008095  -0.0000119   0.0000021   0.0000026
   70  -0.0072488  -0.0000483   0.0034545  -0.0000386  -0.0001171   0.0000286
   71  -0.0270227  -0.0003763   0.0158556   0.0000380   0.0000507   0.0000148
   72   0.0007670   0.0003845  -0.0010839   0.0000999   0.0001269   0.0000525
   73   0.0679379   0.0767399  -0.0027613  -0.0000414  -0.0001109   0.0000350
   74   0.0767399   0.3102315  -0.0118731   0.0000177  -0.0000010   0.0000308
   75  -0.0027613  -0.0118731   0.0514481   0.0000448  -0.0000172   0.0000807
   76  -0.0000414   0.0000177   0.0000448   0.0820501  -0.0611799  -0.0687889
   77  -0.0001109  -0.0000010  -0.0000172  -0.0611799   0.1710271   0.1518664
   78   0.0000350   0.0000308   0.0000807  -0.0687889   0.1518664   0.1811710
   79  -0.0000129  -0.0000432  -0.0000425  -0.0048405  -0.0015567  -0.0000594
   80   0.0000441  -0.0000042   0.0000528   0.0178785   0.0029950  -0.0035508
   81  -0.0000370  -0.0000132  -0.0000607   0.0184787  -0.0002178  -0.0003538
           79          80          81
    1   0.0002383  -0.0021996   0.0015099
    2  -0.0001215  -0.0009213   0.0002030
    3   0.0000252   0.0005568  -0.0003147
    4   0.0011922  -0.0022957   0.0007864
    5  -0.0035301   0.0042813  -0.0082770
    6  -0.0006398  -0.0074665   0.0052665
    7   0.0001986   0.0009664  -0.0006510
    8  -0.0000209   0.0003092  -0.0001625
    9  -0.0000464   0.0009119  -0.0007326
   10   0.0001593   0.0000153   0.0001246
   11   0.0000134   0.0002913  -0.0003463
   12   0.0000637  -0.0002679   0.0002313
   13  -0.0000167   0.0001675  -0.0002311
   14  -0.0002934   0.0000425  -0.0004762
   15  -0.0000963   0.0001211  -0.0001837
   16  -0.0009084   0.0002934  -0.0014770
   17   0.0004637   0.0000893   0.0003656
   18   0.0000431   0.0004043   0.0001393
   19  -0.0000116   0.0004289  -0.0001012
   20   0.0001699  -0.0006390   0.0005096
   21  -0.0001920  -0.0002241   0.0002705
   22  -0.0158357  -0.0220376  -0.0167861
   23   0.0023583   0.0021268  -0.0000604
   24   0.0057454   0.0008058   0.0076337
   25  -0.0000704   0.0001276  -0.0001998
   26   0.0000844  -0.0002848   0.0003359
   27  -0.0000173   0.0000303  -0.0000785
   28  -0.0000273   0.0000914  -0.0000665
   29  -0.0000895   0.0002412  -0.0001176
   30   0.0000613   0.0000174   0.0000620
   31  -0.3254334   0.0098311   0.0607912
   32   0.0055386  -0.0460594  -0.0126880
   33   0.0572632  -0.0127292  -0.0575097
   34  -0.0001092  -0.0000235  -0.0000131
   35  -0.0000297  -0.0001605   0.0001751
   36  -0.0000463   0.0000690  -0.0000850
   37  -0.0001439  -0.0005095   0.0003091
   38   0.0000963   0.0002107  -0.0000068
   39   0.0000346  -0.0002450   0.0001948
   40   0.0000063  -0.0000528   0.0000478
   41   0.0000171  -0.0000201   0.0000144
   42   0.0000007   0.0000046   0.0000093
   43  -0.0000966   0.0000541  -0.0001861
   44  -0.0000190  -0.0000260   0.0000081
   45   0.0000581   0.0000016   0.0000957
   46  -0.0001728   0.0001144  -0.0000411
   47   0.0000227   0.0001246  -0.0000552
   48   0.0001264  -0.0002772   0.0000328
   49  -0.0000493   0.0001606  -0.0000173
   50  -0.0000116   0.0001058   0.0000579
   51  -0.0000055   0.0000862   0.0000394
   52   0.0000536  -0.0000988  -0.0001179
   53  -0.0000124   0.0001182   0.0002272
   54  -0.0000154   0.0002658  -0.0001023
   55   0.0009222   0.0006754  -0.0010581
   56   0.0006465  -0.0025340   0.0041631
   57  -0.0010557   0.0049398  -0.0039306
   58  -0.0000087  -0.0000272   0.0000437
   59  -0.0000050  -0.0000319   0.0000017
   60   0.0000252   0.0000516  -0.0000270
   61   0.0000315  -0.0000137   0.0000387
   62  -0.0000361   0.0000057  -0.0000270
   63   0.0000104   0.0000299  -0.0000120
   64   0.0000245  -0.0000469   0.0000967
   65  -0.0000358  -0.0000626   0.0000346
   66  -0.0000299   0.0000647  -0.0000386
   67   0.0000017   0.0000324  -0.0000197
   68  -0.0000005  -0.0000011  -0.0000085
   69   0.0000048   0.0000310  -0.0000418
   70   0.0000033   0.0000377  -0.0000185
   71   0.0000081   0.0000025  -0.0000023
   72  -0.0000104  -0.0000464  -0.0000024
   73  -0.0000129   0.0000441  -0.0000370
   74  -0.0000432  -0.0000042  -0.0000132
   75  -0.0000425   0.0000528  -0.0000607
   76  -0.0048405   0.0178785   0.0184787
   77  -0.0015567   0.0029950  -0.0002178
   78  -0.0000594  -0.0035508  -0.0003538
   79   0.3449059  -0.0036136  -0.0612055
   80  -0.0036136   0.0398009   0.0163623
   81  -0.0612055   0.0163623   0.0494982
 Gradient time:  CPU 20486.38 s  wall 20491.37 s
 **********************************************************************
 **                                                                  **
 **                       VIBRATIONAL ANALYSIS                       **
 **                       --------------------                       **
 **                                                                  **
 **        VIBRATIONAL FREQUENCIES (CM**-1) AND NORMAL MODES         **
 **     FORCE CONSTANTS (mDYN/ANGSTROM) AND REDUCED MASSES (AMU)     **
 **                  INFRARED INTENSITIES (KM/MOL)                   **
 **                                                                  **
 **********************************************************************


 Mode:                 1                      2                      3
 Frequency:        36.00                  72.86                  95.22
 Force Cnst:      0.0042                 0.0106                 0.0160
 Red. Mass:       5.5043                 3.3783                 2.9876
 IR Active:          YES                    YES                    YES
 IR Intens:        0.121                  1.557                  2.640
 Raman Active:       YES                    YES                    YES
               X      Y      Z        X      Y      Z        X      Y      Z
 C          0.011 -0.004 -0.047   -0.011 -0.003 -0.108    0.007 -0.030 -0.025
 C          0.023  0.005  0.001   -0.007  0.002 -0.061    0.014 -0.029  0.029
 C          0.007 -0.014 -0.101    0.007  0.010  0.052    0.010 -0.008  0.003
 C          0.006 -0.005  0.102    0.007  0.011 -0.002   -0.036  0.008 -0.011
 C          0.057  0.001  0.024    0.006 -0.004 -0.023   -0.050 -0.080 -0.148
 C          0.012  0.007 -0.054    0.009 -0.001 -0.020    0.013 -0.031 -0.022
 C          0.000 -0.003 -0.062   -0.043 -0.011 -0.252    0.016 -0.037 -0.077
 C          0.036  0.024  0.098    0.003  0.022 -0.002    0.020 -0.023  0.098
 C          0.033 -0.066 -0.170    0.021  0.026 -0.005   -0.054 -0.044  0.052
 C         -0.076  0.102 -0.080    0.020 -0.029 -0.011    0.164  0.005 -0.056
 C         -0.023 -0.027  0.247   -0.055 -0.069  0.196   -0.036  0.150 -0.058
 O         -0.056 -0.002  0.320    0.013  0.017 -0.029   -0.099  0.093  0.145
 O         -0.006 -0.022 -0.269    0.031  0.027  0.238    0.032  0.010  0.056
 H          0.120 -0.007  0.015    0.007 -0.022 -0.019   -0.123 -0.232 -0.100
 H          0.053  0.001  0.049    0.002 -0.002 -0.039   -0.070 -0.063 -0.300
 H          0.089 -0.003  0.102    0.074 -0.048 -0.039   -0.080 -0.062 -0.259
 H          0.078 -0.062 -0.232    0.057 -0.148 -0.533   -0.072 -0.010  0.074
 H         -0.193  0.063 -0.075   -0.321  0.170 -0.318    0.221 -0.048 -0.094
 H          0.089  0.092  0.061    0.043  0.124 -0.085    0.089 -0.159  0.285
 H          0.106 -0.138 -0.156    0.019  0.047 -0.013   -0.156 -0.065  0.084
 H          0.015 -0.063 -0.207    0.035  0.022  0.013   -0.062 -0.049 -0.013
 H         -0.003 -0.060 -0.235    0.022  0.031 -0.006   -0.002 -0.030  0.142
 H         -0.097  0.150 -0.004    0.009 -0.053 -0.020    0.216  0.016 -0.116
 H         -0.104  0.132 -0.124    0.019 -0.021 -0.011    0.217  0.026  0.035
 H         -0.085  0.103 -0.135    0.040 -0.034  0.008    0.171  0.000 -0.117
 H         -0.103 -0.104  0.286   -0.140 -0.192  0.277   -0.085  0.313 -0.238
 H         -0.005  0.012  0.335   -0.037 -0.013  0.283   -0.026  0.131 -0.006
 TransDip   0.007  0.003 -0.008   -0.003 -0.010 -0.038    0.016 -0.020 -0.045

 Mode:                 4                      5                      6
 Frequency:       100.44                 155.31                 196.66
 Force Cnst:      0.0166                 0.0216                 0.0418
 Red. Mass:       2.7951                 1.5176                 1.8347
 IR Active:          YES                    YES                    YES
 IR Intens:        0.501                  0.304                  0.078
 Raman Active:       YES                    YES                    YES
               X      Y      Z        X      Y      Z        X      Y      Z
 C          0.017 -0.014 -0.016   -0.000 -0.001 -0.047   -0.025  0.021  0.023
 C          0.022 -0.016  0.061   -0.016 -0.011 -0.074   -0.018  0.029  0.059
 C          0.019 -0.009  0.012    0.003  0.012 -0.020   -0.029  0.001  0.026
 C          0.029 -0.009  0.014    0.010  0.010 -0.005   -0.008 -0.018  0.018
 C          0.016  0.029  0.105    0.017  0.018  0.003   -0.006 -0.018  0.010
 C         -0.021 -0.007  0.030   -0.001 -0.012 -0.034    0.004  0.032  0.040
 C          0.015 -0.024 -0.111    0.061 -0.005  0.030    0.025 -0.006 -0.104
 C          0.028 -0.026  0.138   -0.010  0.019 -0.014   -0.026  0.003 -0.025
 C         -0.033 -0.119 -0.091    0.032  0.040 -0.013   -0.001  0.012  0.018
 C         -0.141  0.095  0.005   -0.031 -0.098  0.003    0.052  0.138 -0.007
 C         -0.033  0.155 -0.021   -0.087  0.018  0.091    0.069 -0.126  0.016
 O          0.073 -0.048 -0.113    0.007  0.002  0.013    0.004 -0.034 -0.008
 O          0.019 -0.009  0.042    0.000  0.010  0.016   -0.060 -0.024 -0.014
 H          0.061  0.107  0.079    0.046  0.051 -0.010   -0.032 -0.051  0.021
 H          0.015  0.025  0.182    0.008  0.019  0.045    0.009 -0.022 -0.032
 H         -0.075 -0.060 -0.285   -0.149 -0.019 -0.361   -0.162 -0.105 -0.466
 H         -0.071 -0.023  0.012   -0.116  0.171  0.458   -0.131  0.072  0.194
 H          0.205  0.000 -0.144    0.550 -0.195  0.077    0.467 -0.029 -0.140
 H          0.100 -0.175  0.339    0.052  0.058 -0.017   -0.113  0.056 -0.134
 H          0.067 -0.201 -0.080    0.094  0.120 -0.061   -0.138 -0.097  0.095
 H         -0.096 -0.095 -0.123    0.030  0.056  0.093    0.067 -0.043 -0.156
 H         -0.081 -0.163 -0.166   -0.000 -0.012 -0.058    0.068  0.161  0.103
 H         -0.149  0.168  0.091   -0.072 -0.162 -0.005    0.082  0.198  0.012
 H         -0.171  0.098 -0.047   -0.050 -0.096 -0.029    0.071  0.172  0.029
 H         -0.185  0.106 -0.050    0.008 -0.107  0.080    0.039  0.139 -0.110
 H         -0.092  0.329 -0.216   -0.177 -0.028  0.093    0.167 -0.178  0.112
 H         -0.021  0.132  0.045   -0.068  0.067  0.182    0.053 -0.176 -0.060
 TransDip  -0.003  0.015  0.016    0.016 -0.004  0.005    0.007 -0.001 -0.005

 Mode:                 7                      8                      9
 Frequency:       218.57                 238.51                 262.03
 Force Cnst:      0.0319                 0.0499                 0.0663
 Red. Mass:       1.1351                 1.4899                 1.6381
 IR Active:          YES                    YES                    YES
 IR Intens:        0.060                  0.880                  1.344
 Raman Active:       YES                    YES                    YES
               X      Y      Z        X      Y      Z        X      Y      Z
 C         -0.010  0.010 -0.008    0.016 -0.013  0.063    0.002 -0.005  0.103
 C         -0.008  0.012  0.007   -0.012 -0.030  0.029   -0.021 -0.020  0.046
 C         -0.010 -0.000 -0.005    0.025  0.008  0.048    0.008  0.015  0.082
 C         -0.006 -0.005 -0.005    0.014  0.013  0.031    0.014  0.016  0.050
 C         -0.007 -0.013 -0.015   -0.021 -0.048  0.008   -0.014 -0.051 -0.006
 C         -0.002  0.013 -0.001   -0.007 -0.033  0.025    0.002 -0.023  0.019
 C         -0.004  0.007 -0.008    0.023 -0.024 -0.016    0.007 -0.022 -0.037
 C          0.001 -0.040  0.042   -0.031  0.032 -0.051   -0.045  0.021 -0.052
 C          0.018  0.036  0.004    0.024 -0.025 -0.008    0.035 -0.027 -0.018
 C          0.009  0.033 -0.009   -0.011 -0.013  0.017    0.042  0.012 -0.000
 C          0.038 -0.040 -0.008   -0.079  0.044 -0.005   -0.076  0.013 -0.004
 O         -0.008 -0.003  0.000    0.023  0.059 -0.033    0.031  0.051 -0.037
 O         -0.018 -0.007  0.007    0.032  0.015 -0.053    0.002  0.013 -0.066
 H         -0.021 -0.044 -0.005   -0.038 -0.119  0.026   -0.024 -0.156  0.019
 H         -0.002 -0.014 -0.048   -0.050 -0.032 -0.064   -0.039 -0.034 -0.111
 H         -0.005 -0.002 -0.013    0.031 -0.054 -0.001   -0.012 -0.079 -0.076
 H         -0.001  0.013 -0.006    0.029 -0.067 -0.068   -0.013 -0.083 -0.070
 H          0.005  0.007 -0.008   -0.001  0.044 -0.050    0.039  0.083 -0.096
 H         -0.011 -0.120  0.120   -0.024  0.138 -0.157   -0.056  0.110 -0.151
 H          0.299  0.237 -0.144   -0.162 -0.167  0.094    0.392  0.168 -0.181
 H         -0.114  0.142  0.337    0.157 -0.118 -0.244   -0.115  0.090  0.345
 H         -0.120 -0.250 -0.171    0.115  0.220  0.090   -0.142 -0.336 -0.258
 H         -0.275 -0.212  0.131   -0.320 -0.277  0.173    0.238  0.180 -0.098
 H         -0.093  0.410 -0.142   -0.128  0.381 -0.138    0.127 -0.205  0.121
 H          0.400 -0.082 -0.039    0.404 -0.134 -0.003   -0.199  0.081 -0.029
 H          0.074  0.050 -0.078   -0.121 -0.076  0.090   -0.105 -0.098  0.089
 H          0.041 -0.132  0.015   -0.087  0.178 -0.055   -0.083  0.124 -0.051
 TransDip   0.007 -0.001  0.004   -0.012 -0.024  0.014    0.001 -0.029  0.023

 Mode:                10                     11                     12
 Frequency:       304.01                 305.45                 322.06
 Force Cnst:      0.1512                 0.1421                 0.1550
 Red. Mass:       2.7772                 2.5844                 2.5362
 IR Active:          YES                    YES                    YES
 IR Intens:        0.312                  0.929                  0.813
 Raman Active:       YES                    YES                    YES
               X      Y      Z        X      Y      Z        X      Y      Z
 C         -0.035  0.019 -0.014    0.044 -0.059 -0.048    0.010 -0.001 -0.000
 C         -0.032  0.005 -0.036    0.052 -0.035 -0.027    0.068  0.033  0.044
 C         -0.045  0.073  0.013    0.039 -0.062 -0.059    0.001 -0.031 -0.030
 C          0.024  0.050  0.049   -0.026 -0.048 -0.048   -0.024  0.004 -0.057
 C          0.065  0.112  0.066   -0.012  0.026  0.013   -0.019  0.020 -0.026
 C          0.012 -0.009 -0.020   -0.005  0.012  0.025    0.031  0.001  0.034
 C         -0.020  0.022  0.018    0.053 -0.057  0.031   -0.103  0.035 -0.022
 C         -0.047 -0.012 -0.048    0.037  0.056 -0.122    0.078  0.146 -0.026
 C         -0.120 -0.164 -0.016   -0.110 -0.000  0.131   -0.051 -0.150 -0.032
 C          0.193 -0.028 -0.036   -0.031  0.162 -0.022   -0.018 -0.088  0.076
 C         -0.064 -0.028 -0.009   -0.060  0.056  0.006    0.155  0.038  0.033
 O          0.065 -0.093  0.019   -0.042 -0.075  0.027   -0.057  0.074 -0.001
 O         -0.028  0.091 -0.004    0.092 -0.026  0.033   -0.014 -0.045  0.018
 H          0.203  0.243  0.014   -0.030  0.112 -0.003   -0.087  0.041 -0.018
 H          0.019  0.122  0.245    0.036  0.001  0.087    0.009  0.008 -0.027
 H         -0.011  0.035  0.037    0.076 -0.032  0.080   -0.188  0.110 -0.172
 H         -0.009  0.041  0.022    0.083 -0.014  0.034   -0.230  0.003  0.128
 H         -0.036 -0.007  0.036    0.018 -0.119  0.067    0.030  0.006 -0.022
 H         -0.042 -0.031 -0.023    0.056  0.235 -0.299    0.019  0.306 -0.238
 H         -0.079 -0.268  0.017   -0.062  0.145  0.061    0.122 -0.222 -0.042
 H         -0.312 -0.088 -0.089   -0.239  0.082  0.309   -0.219 -0.073 -0.017
 H         -0.131 -0.312 -0.002   -0.124 -0.201  0.150   -0.129 -0.305 -0.139
 H          0.146 -0.178 -0.121   -0.061  0.241  0.096   -0.105 -0.201  0.081
 H          0.244  0.151  0.064   -0.058  0.276 -0.056   -0.060 -0.068  0.009
 H          0.411 -0.092 -0.076   -0.009  0.151 -0.184    0.065 -0.108  0.191
 H         -0.098 -0.028 -0.025   -0.162 -0.169  0.175    0.264 -0.120  0.237
 H         -0.053 -0.040  0.049   -0.065  0.291 -0.038    0.121  0.105 -0.151
 TransDip   0.006  0.013  0.011   -0.018  0.015 -0.020   -0.021  0.007 -0.019

 Mode:                13                     14                     15
 Frequency:       337.95                 360.12                 373.95
 Force Cnst:      0.2308                 0.2460                 0.3706
 Red. Mass:       3.4297                 3.2193                 4.4976
 IR Active:          YES                    YES                    YES
 IR Intens:        1.649                  1.949                  4.840
 Raman Active:       YES                    YES                    YES
               X      Y      Z        X      Y      Z        X      Y      Z
 C         -0.056 -0.053  0.014   -0.017 -0.066 -0.130   -0.005 -0.094  0.127
 C         -0.028 -0.023  0.087   -0.006 -0.052 -0.003    0.054 -0.034 -0.006
 C         -0.098  0.047 -0.056    0.020 -0.046 -0.090   -0.015  0.003  0.101
 C         -0.122 -0.004 -0.082   -0.026  0.023 -0.044   -0.090  0.004  0.053
 C         -0.035  0.057 -0.002   -0.025  0.036  0.102    0.003  0.037 -0.026
 C          0.007 -0.010  0.041    0.016 -0.027  0.107    0.004  0.001 -0.065
 C          0.166 -0.134 -0.004   -0.144 -0.019  0.051   -0.257 -0.054 -0.014
 C         -0.033  0.079  0.050   -0.022 -0.087 -0.025    0.070 -0.022  0.012
 C          0.128 -0.000 -0.095    0.159 -0.031 -0.049    0.007  0.082  0.010
 C          0.043 -0.024  0.046    0.100  0.103  0.066   -0.026 -0.019 -0.065
 C          0.048  0.053 -0.018   -0.074 -0.055 -0.017    0.065 -0.021  0.026
 O         -0.123 -0.126  0.005   -0.060  0.153 -0.029   -0.042 -0.132 -0.028
 O          0.017  0.141  0.041    0.061 -0.012  0.022    0.233  0.209 -0.075
 H         -0.073  0.173 -0.021   -0.041  0.202  0.069    0.068  0.036 -0.037
 H         -0.025  0.046  0.100   -0.022  0.026  0.252    0.015  0.031 -0.000
 H          0.246 -0.334  0.122   -0.171  0.180  0.025   -0.410  0.073 -0.282
 H          0.345 -0.031 -0.153   -0.228  0.017  0.210   -0.505 -0.212  0.184
 H          0.125 -0.087 -0.026   -0.148 -0.207  0.152   -0.077  0.014 -0.069
 H         -0.081  0.173 -0.081   -0.011 -0.098 -0.002    0.092 -0.047  0.051
 H          0.273 -0.044 -0.111    0.283 -0.120 -0.041   -0.079  0.171 -0.007
 H          0.218 -0.039 -0.089    0.263 -0.084 -0.098    0.085  0.054  0.054
 H          0.048  0.092 -0.260    0.089  0.096 -0.202    0.049  0.132  0.073
 H          0.050 -0.051  0.009    0.166  0.188  0.063   -0.047 -0.028 -0.046
 H          0.060 -0.024  0.074    0.150  0.163  0.155   -0.043 -0.018 -0.094
 H          0.063 -0.029  0.063    0.092  0.100 -0.101   -0.022 -0.020 -0.045
 H          0.190 -0.014  0.110   -0.148 -0.056 -0.051    0.043  0.020 -0.021
 H          0.008  0.082 -0.224   -0.064 -0.014  0.036    0.074 -0.049  0.072
 TransDip  -0.021  0.005 -0.035   -0.006 -0.043  0.012   -0.066 -0.014  0.021

 Mode:                16                     17                     18
 Frequency:       399.15                 434.30                 443.97
 Force Cnst:      0.2995                 0.4318                 0.4701
 Red. Mass:       3.1906                 3.8860                 4.0478
 IR Active:          YES                    YES                    YES
 IR Intens:        1.272                  3.162                  4.089
 Raman Active:       YES                    YES                    YES
               X      Y      Z        X      Y      Z        X      Y      Z
 C          0.010 -0.076  0.131    0.114  0.111  0.228    0.044  0.049 -0.122
 C          0.048 -0.034 -0.032    0.034  0.051  0.041   -0.015  0.042 -0.022
 C         -0.020 -0.073  0.080    0.084 -0.037 -0.029    0.077 -0.075  0.015
 C         -0.057  0.012  0.033   -0.032 -0.072 -0.189   -0.080 -0.084  0.177
 C          0.018  0.130  0.088   -0.018  0.057 -0.039   -0.143 -0.115  0.157
 C         -0.027  0.015 -0.094   -0.019  0.080  0.030   -0.169  0.068  0.002
 C          0.029 -0.129 -0.015    0.027  0.156 -0.037    0.053  0.086 -0.001
 C          0.073  0.004  0.001   -0.001 -0.121 -0.058    0.014  0.041  0.026
 C         -0.040  0.092 -0.027   -0.008  0.017 -0.079   -0.121  0.105 -0.137
 C          0.056 -0.025 -0.104    0.025 -0.018  0.079    0.097 -0.033  0.014
 C          0.047  0.032  0.015   -0.123 -0.051 -0.017    0.049  0.030  0.006
 O         -0.066  0.137 -0.045   -0.101 -0.080  0.054   -0.026 -0.046 -0.056
 O         -0.088 -0.131 -0.009    0.061 -0.069  0.024    0.132 -0.045 -0.018
 H          0.231  0.472 -0.023   -0.115  0.295 -0.073   -0.047 -0.245  0.168
 H          0.081  0.081  0.482    0.087  0.002  0.144   -0.087 -0.135  0.042
 H          0.024 -0.235 -0.036   -0.028  0.088 -0.155    0.076  0.123  0.045
 H          0.043 -0.196 -0.106   -0.063 -0.042 -0.111    0.080  0.155  0.033
 H          0.043  0.029 -0.101    0.086  0.413 -0.181    0.030 -0.030  0.063
 H          0.118  0.009  0.024   -0.002 -0.188  0.021    0.016  0.106 -0.040
 H         -0.105  0.175 -0.046    0.077 -0.106 -0.048   -0.010  0.053 -0.141
 H          0.019  0.073  0.022   -0.030  0.015 -0.168   -0.063  0.078 -0.148
 H         -0.008  0.123  0.024   -0.052  0.036 -0.159   -0.184  0.167 -0.262
 H          0.064 -0.087 -0.176    0.006 -0.125 -0.004    0.197 -0.173 -0.263
 H          0.099  0.028 -0.029    0.034 -0.049  0.093    0.248 -0.006  0.267
 H          0.135 -0.048 -0.112    0.073 -0.028  0.199    0.222 -0.069  0.037
 H          0.016  0.042 -0.009   -0.334 -0.052 -0.113    0.122  0.002  0.067
 H          0.054  0.046  0.047   -0.086  0.043  0.169    0.030  0.042 -0.095
 TransDip   0.033 -0.003  0.013    0.015  0.023 -0.050   -0.051  0.010  0.039

 Mode:                19                     20                     21
 Frequency:       472.07                 552.66                 561.74
 Force Cnst:      0.3794                 0.6530                 0.5139
 Red. Mass:       2.8894                 3.6287                 2.7644
 IR Active:          YES                    YES                    YES
 IR Intens:        7.117                  1.251                 13.044
 Raman Active:       YES                    YES                    YES
               X      Y      Z        X      Y      Z        X      Y      Z
 C         -0.004 -0.020 -0.016    0.044  0.096  0.003   -0.091  0.013  0.032
 C          0.088  0.038 -0.150   -0.007  0.003 -0.057   -0.088  0.085 -0.077
 C         -0.072  0.020  0.119   -0.016  0.042  0.044    0.033 -0.090  0.031
 C         -0.102  0.005  0.086   -0.116 -0.079  0.029    0.001 -0.094 -0.024
 C         -0.028 -0.009 -0.026   -0.033 -0.092  0.095    0.079 -0.040  0.003
 C          0.058  0.078  0.060    0.021 -0.176 -0.022    0.066  0.048 -0.008
 C          0.041 -0.037  0.018    0.058  0.211 -0.020    0.017 -0.050  0.005
 C          0.154 -0.027 -0.137    0.029  0.028 -0.013   -0.160  0.157 -0.025
 C          0.023 -0.041 -0.012    0.129 -0.128  0.123   -0.005 -0.036  0.019
 C          0.008  0.047  0.117   -0.017 -0.033 -0.143   -0.003  0.015  0.033
 C          0.010  0.006  0.024    0.036  0.018  0.013   -0.015 -0.015  0.015
 O         -0.065 -0.024 -0.053   -0.124  0.001 -0.048   -0.038  0.070 -0.016
 O         -0.079  0.021 -0.036   -0.018  0.042 -0.012    0.143 -0.014 -0.023
 H         -0.141 -0.230  0.043    0.099  0.165  0.017    0.074  0.106 -0.028
 H          0.050 -0.030 -0.273   -0.019 -0.118  0.393    0.228 -0.111  0.129
 H          0.073 -0.064  0.074    0.056  0.220 -0.028    0.040 -0.209  0.030
 H          0.109  0.025 -0.017    0.046  0.176 -0.040    0.114  0.025 -0.052
 H          0.007 -0.073  0.042    0.050  0.233 -0.032    0.058 -0.025 -0.013
 H          0.269 -0.197  0.118    0.067  0.011  0.026   -0.128 -0.080  0.243
 H          0.081 -0.196  0.039    0.052  0.022  0.079   -0.031 -0.115  0.057
 H         -0.057 -0.023 -0.140    0.215 -0.152  0.238   -0.160  0.023 -0.052
 H         -0.006 -0.061 -0.057    0.169 -0.097  0.184    0.012 -0.158  0.080
 H         -0.009  0.045  0.139    0.002  0.130 -0.007   -0.030  0.015  0.070
 H         -0.019  0.022  0.068   -0.032  0.057 -0.162   -0.041 -0.033 -0.035
 H         -0.007  0.052  0.159   -0.069 -0.026 -0.375   -0.039  0.028  0.098
 H         -0.272  0.140 -0.235    0.040  0.055 -0.019    0.177  0.290 -0.190
 H          0.098 -0.075  0.475    0.046 -0.035  0.061    0.017 -0.548  0.225
 TransDip   0.027 -0.011  0.080   -0.020 -0.018  0.023    0.010 -0.103  0.052

 Mode:                22                     23                     24
 Frequency:       629.58                 714.25                 734.80
 Force Cnst:      0.6405                 1.3749                 1.1470
 Red. Mass:       2.7427                 4.5744                 3.6057
 IR Active:          YES                    YES                    YES
 IR Intens:        1.575                  7.986                  0.463
 Raman Active:       YES                    YES                    YES
               X      Y      Z        X      Y      Z        X      Y      Z
 C         -0.014  0.011 -0.113    0.074 -0.017 -0.108   -0.018 -0.001 -0.026
 C          0.033  0.036  0.118   -0.034 -0.066 -0.096   -0.054 -0.054 -0.157
 C         -0.036 -0.029  0.077    0.115 -0.045  0.289   -0.027  0.082  0.182
 C         -0.089 -0.068  0.095   -0.049  0.121  0.031    0.102 -0.154 -0.163
 C          0.138 -0.002 -0.052   -0.090  0.217 -0.188    0.053 -0.143 -0.044
 C          0.120  0.106 -0.056   -0.016 -0.027  0.019   -0.062 -0.059  0.024
 C          0.018  0.040 -0.011    0.032  0.054 -0.022   -0.008 -0.001 -0.006
 C         -0.015 -0.124  0.086   -0.110  0.034  0.090    0.053 -0.054  0.068
 C          0.000  0.007  0.002    0.058 -0.044  0.033   -0.086  0.051 -0.052
 C          0.000 -0.004  0.000    0.001  0.017  0.042    0.008  0.045  0.141
 C         -0.062 -0.028 -0.035   -0.027  0.007  0.007    0.041  0.028  0.012
 O         -0.081  0.041 -0.062   -0.005 -0.098  0.006    0.019  0.044  0.043
 O          0.018  0.011 -0.021    0.034 -0.144 -0.065   -0.043  0.094 -0.046
 H          0.220  0.056 -0.077   -0.127  0.310 -0.195    0.028  0.381 -0.150
 H          0.354 -0.099  0.039   -0.204  0.265 -0.089    0.199 -0.231  0.410
 H          0.051  0.054  0.047    0.048  0.236  0.036   -0.006  0.039  0.007
 H          0.064  0.143  0.031   -0.015  0.066  0.052   -0.019  0.011  0.019
 H          0.017 -0.092  0.059   -0.067 -0.104  0.073   -0.026 -0.044  0.019
 H         -0.149  0.019 -0.148   -0.033  0.110  0.055    0.136  0.115 -0.060
 H         -0.063 -0.048  0.039    0.148 -0.072  0.024   -0.058  0.066 -0.066
 H         -0.178  0.079 -0.058    0.149 -0.087  0.013   -0.039  0.033 -0.032
 H          0.042 -0.142  0.112    0.007  0.062 -0.084   -0.110  0.088 -0.100
 H         -0.091 -0.081  0.047   -0.005  0.074  0.108    0.058  0.116  0.147
 H         -0.091 -0.144 -0.163   -0.011  0.064  0.027    0.051  0.137  0.225
 H         -0.048  0.018  0.250   -0.015  0.020 -0.034    0.025  0.034 -0.025
 H         -0.109 -0.257  0.161    0.301  0.059  0.106    0.122 -0.060  0.134
 H         -0.114  0.346 -0.324   -0.087 -0.164 -0.288   -0.004  0.208 -0.247
 TransDip  -0.039  0.002 -0.007    0.022  0.080  0.036   -0.007 -0.014  0.016

 Mode:                25                     26                     27
 Frequency:       761.27                 820.87                 864.53
 Force Cnst:      1.0045                 1.0556                 1.2653
 Red. Mass:       2.9418                 2.6588                 2.8733
 IR Active:          YES                    YES                    YES
 IR Intens:        2.009                  0.289                  0.204
 Raman Active:       YES                    YES                    YES
               X      Y      Z        X      Y      Z        X      Y      Z
 C         -0.010 -0.009 -0.132    0.185 -0.059  0.002   -0.096 -0.016  0.028
 C          0.049  0.025  0.292    0.044 -0.134  0.037   -0.027 -0.023  0.045
 C          0.014  0.028  0.140    0.037  0.098 -0.069   -0.076 -0.104 -0.087
 C          0.042 -0.039 -0.065   -0.067  0.002  0.050   -0.024  0.041  0.123
 C         -0.027 -0.023 -0.049    0.087 -0.037 -0.003    0.068  0.033 -0.144
 C         -0.039 -0.035  0.023    0.034 -0.042 -0.037   -0.042 -0.150 -0.065
 C          0.003 -0.013 -0.027    0.051 -0.005 -0.009   -0.000  0.118  0.009
 C          0.023  0.072 -0.137   -0.092  0.084 -0.026    0.039  0.002 -0.033
 C         -0.039  0.022 -0.021   -0.058  0.044 -0.056   -0.060 -0.019 -0.042
 C         -0.013 -0.031 -0.056    0.020  0.027  0.089    0.014  0.027  0.170
 C          0.008 -0.013 -0.003   -0.049 -0.002  0.010    0.037  0.004 -0.004
 O          0.017 -0.003  0.024   -0.058 -0.009 -0.032    0.025  0.014 -0.024
 O         -0.012  0.012 -0.030   -0.081  0.019  0.021    0.053 -0.017  0.016
 H         -0.029  0.293 -0.114    0.209 -0.110 -0.010    0.381  0.081 -0.206
 H         -0.021 -0.041  0.246    0.182 -0.080 -0.009   -0.076  0.085  0.062
 H          0.052  0.128  0.085   -0.022  0.465 -0.075    0.022 -0.174  0.002
 H          0.037  0.127  0.072   -0.241 -0.299  0.097    0.157  0.222 -0.103
 H         -0.083 -0.265  0.119   -0.184  0.022  0.004    0.154  0.192 -0.050
 H         -0.054 -0.136  0.038    0.024  0.030  0.104    0.014 -0.022 -0.026
 H         -0.002  0.112 -0.066   -0.137  0.143 -0.080   -0.104  0.257 -0.148
 H          0.109 -0.031  0.069   -0.046  0.050  0.008    0.230 -0.119  0.162
 H         -0.055  0.128 -0.074   -0.022  0.038  0.012   -0.039  0.195 -0.056
 H         -0.026 -0.081 -0.088   -0.001  0.060  0.154    0.038  0.152  0.266
 H         -0.007 -0.063 -0.049   -0.009  0.021  0.042    0.012  0.132  0.179
 H          0.003 -0.035  0.007   -0.009  0.036  0.091   -0.005  0.026 -0.040
 H         -0.242  0.111 -0.235    0.213  0.161 -0.029   -0.125 -0.005 -0.066
 H          0.102 -0.185  0.497   -0.056 -0.407  0.015    0.072  0.067  0.170
 TransDip   0.023 -0.020  0.034   -0.013  0.005  0.010   -0.012 -0.007 -0.002

 Mode:                28                     29                     30
 Frequency:       928.33                 945.22                 954.33
 Force Cnst:      1.0828                 0.8397                 1.0326
 Red. Mass:       2.1325                 1.5951                 1.9244
 IR Active:          YES                    YES                    YES
 IR Intens:        2.959                  0.134                  0.232
 Raman Active:       YES                    YES                    YES
               X      Y      Z        X      Y      Z        X      Y      Z
 C         -0.025 -0.047 -0.000   -0.016 -0.016  0.005   -0.038 -0.033 -0.013
 C          0.004 -0.064  0.009    0.001 -0.017  0.005    0.018 -0.027  0.018
 C         -0.057 -0.051  0.045   -0.009 -0.011 -0.009   -0.013 -0.027  0.080
 C          0.002 -0.018 -0.063    0.003  0.019  0.017    0.011  0.041 -0.111
 C          0.170  0.093  0.049   -0.074 -0.023  0.008   -0.016  0.029  0.132
 C         -0.017 -0.018  0.117    0.112 -0.044  0.040    0.086 -0.061 -0.066
 C          0.016  0.080 -0.013    0.000  0.028  0.003   -0.008  0.056 -0.016
 C         -0.001  0.005 -0.008   -0.001  0.002 -0.002   -0.005 -0.001  0.002
 C         -0.074  0.041  0.018   -0.047  0.115 -0.026    0.015  0.003 -0.121
 C         -0.035 -0.079 -0.066    0.084 -0.072 -0.016    0.015  0.021  0.051
 C         -0.007  0.004  0.004   -0.001 -0.004  0.001   -0.007  0.011 -0.014
 O         -0.032  0.022 -0.003    0.015 -0.005  0.003   -0.026 -0.007  0.014
 O          0.013  0.007 -0.009    0.004 -0.001  0.001    0.011 -0.009 -0.016
 H         -0.144 -0.307  0.186   -0.038  0.092 -0.021   -0.189 -0.220  0.209
 H          0.324  0.053 -0.430   -0.198  0.022  0.145   -0.197  0.121 -0.182
 H          0.034  0.056  0.013    0.002 -0.022 -0.003    0.032 -0.038  0.041
 H          0.061  0.136 -0.020    0.028  0.041 -0.022    0.089  0.179 -0.025
 H          0.038  0.042  0.005    0.030  0.047 -0.011    0.055 -0.021  0.018
 H          0.073  0.014  0.028    0.000 -0.015  0.016    0.005 -0.035  0.043
 H          0.150 -0.074  0.014    0.077 -0.186  0.067   -0.439  0.333 -0.153
 H          0.075 -0.036 -0.067   -0.260  0.176 -0.268   -0.155  0.114  0.128
 H         -0.197  0.213 -0.239   -0.133 -0.045 -0.138    0.254 -0.219  0.359
 H          0.079  0.092 -0.051   -0.049  0.264  0.500    0.015  0.008  0.041
 H          0.044  0.145  0.084   -0.163 -0.024 -0.422    0.014 -0.004  0.047
 H          0.008 -0.103 -0.414   -0.217  0.011 -0.200    0.030  0.018  0.084
 H          0.059  0.027  0.010   -0.005  0.000 -0.005    0.021 -0.078  0.084
 H         -0.011 -0.069 -0.017   -0.003  0.008 -0.010    0.000 -0.049  0.027
 TransDip  -0.044 -0.031 -0.012    0.002 -0.010 -0.006    0.005  0.002  0.014

 Mode:                31                     32                     33
 Frequency:       964.43                 997.55                1017.89
 Force Cnst:      0.7276                 1.4978                 0.7870
 Red. Mass:       1.3277                 2.5546                 1.2892
 IR Active:          YES                    YES                    YES
 IR Intens:       44.112                 24.387                 11.429
 Raman Active:       YES                    YES                    YES
               X      Y      Z        X      Y      Z        X      Y      Z
 C          0.003  0.009  0.002    0.037  0.139 -0.014    0.009  0.010  0.009
 C          0.012  0.007 -0.007    0.000  0.160 -0.009    0.090  0.044 -0.002
 C          0.003  0.004 -0.005    0.138  0.093  0.016   -0.008  0.001 -0.008
 C         -0.001 -0.003  0.010   -0.050  0.045 -0.016    0.005 -0.011  0.006
 C         -0.002 -0.006 -0.011    0.071  0.006  0.019   -0.016 -0.009  0.001
 C         -0.008  0.005  0.004   -0.005 -0.081 -0.016    0.008 -0.005  0.001
 C         -0.012 -0.006 -0.001   -0.051 -0.141  0.002   -0.034 -0.006 -0.010
 C          0.004 -0.032  0.033   -0.025  0.004  0.033   -0.017  0.041 -0.069
 C         -0.002  0.001  0.010   -0.029 -0.006 -0.029   -0.034 -0.023  0.001
 C         -0.001 -0.004 -0.002   -0.005 -0.086  0.062    0.011  0.001 -0.003
 C         -0.022  0.109 -0.116    0.037 -0.021 -0.018   -0.052 -0.023  0.034
 O          0.003  0.000 -0.001   -0.064 -0.031 -0.017    0.006  0.003  0.001
 O         -0.002  0.002  0.001   -0.006 -0.043 -0.003   -0.008  0.010  0.002
 H          0.013  0.026 -0.020    0.120 -0.168  0.047   -0.018  0.021 -0.005
 H          0.017 -0.016  0.025    0.087  0.001 -0.093   -0.011 -0.013  0.030
 H          0.003 -0.044  0.018   -0.027 -0.194  0.048    0.018 -0.128  0.062
 H          0.001  0.012 -0.002   -0.042 -0.090  0.043    0.067  0.125 -0.016
 H          0.026 -0.010 -0.004   -0.045 -0.213  0.039    0.059 -0.081  0.020
 H          0.023 -0.051  0.065   -0.253 -0.097 -0.002    0.212 -0.401  0.541
 H          0.039 -0.031  0.015   -0.075  0.096 -0.060    0.022  0.084 -0.055
 H          0.019 -0.012 -0.012    0.054 -0.032  0.053    0.172 -0.102  0.082
 H         -0.024  0.017 -0.035   -0.002  0.035  0.007   -0.047  0.129 -0.061
 H          0.002  0.007  0.005    0.106  0.247  0.241   -0.016 -0.006  0.026
 H         -0.002  0.008 -0.003    0.008  0.223  0.108   -0.019 -0.025 -0.057
 H         -0.005 -0.003 -0.021   -0.048 -0.091 -0.496   -0.018  0.010  0.033
 H          0.107 -0.520  0.547   -0.232 -0.127 -0.035    0.200 -0.140  0.255
 H          0.077 -0.420  0.434    0.057  0.266  0.076   -0.142  0.082 -0.430
 TransDip   0.074 -0.135  0.147    0.043  0.151 -0.021    0.076 -0.018  0.075

 Mode:                34                     35                     36
 Frequency:      1032.58                1047.64                1053.70
 Force Cnst:      0.8502                 1.1874                 0.9658
 Red. Mass:       1.3534                 1.8362                 1.4764
 IR Active:          YES                    YES                    YES
 IR Intens:        5.387                  3.081                  2.651
 Raman Active:       YES                    YES                    YES
               X      Y      Z        X      Y      Z        X      Y      Z
 C         -0.002 -0.021 -0.014    0.034  0.013 -0.036   -0.006 -0.011 -0.123
 C         -0.022 -0.021  0.029    0.151  0.097  0.017   -0.001 -0.000  0.004
 C         -0.033 -0.024 -0.008   -0.064 -0.030 -0.008    0.009  0.009  0.038
 C          0.003 -0.012  0.030    0.019 -0.052  0.037    0.005 -0.009 -0.018
 C         -0.010  0.003 -0.044   -0.045  0.007 -0.027    0.001  0.012  0.022
 C         -0.020  0.016 -0.011    0.025  0.005 -0.007    0.010 -0.003  0.004
 C          0.041  0.009  0.014   -0.017 -0.017  0.042    0.023 -0.001  0.143
 C         -0.012  0.043 -0.039    0.009 -0.047  0.029   -0.019  0.025 -0.000
 C          0.081  0.049 -0.010    0.007 -0.009 -0.026   -0.027 -0.020 -0.000
 C         -0.071 -0.040  0.029   -0.044 -0.057  0.027    0.023  0.013 -0.010
 C          0.031 -0.009  0.001   -0.110 -0.001  0.010    0.020 -0.009 -0.011
 O          0.017  0.006 -0.001    0.029  0.015  0.004   -0.005 -0.000  0.002
 O          0.005  0.006  0.002   -0.008  0.028  0.002   -0.002  0.000 -0.008
 H         -0.066  0.115 -0.056   -0.209  0.145 -0.026   -0.069 -0.025  0.041
 H         -0.006 -0.002  0.031   -0.037  0.000  0.031    0.031  0.003 -0.046
 H         -0.013  0.141 -0.065   -0.048 -0.168 -0.044   -0.173 -0.197 -0.248
 H         -0.077 -0.146  0.016    0.027 -0.069 -0.071   -0.080 -0.439 -0.169
 H         -0.043  0.114 -0.034    0.073  0.149 -0.057    0.103  0.637 -0.215
 H          0.008 -0.263  0.293    0.033  0.297 -0.309   -0.084 -0.100  0.089
 H         -0.061 -0.162  0.110   -0.080  0.072 -0.038    0.010  0.068 -0.045
 H         -0.306  0.197 -0.166   -0.008  0.008  0.048    0.112 -0.071  0.063
 H          0.121 -0.297  0.153    0.061 -0.035  0.072   -0.034  0.099 -0.042
 H          0.119  0.063 -0.127    0.101  0.104 -0.011   -0.036 -0.021  0.036
 H          0.097  0.205  0.327    0.049  0.171  0.196   -0.028 -0.062 -0.102
 H          0.084 -0.094 -0.320    0.042 -0.093 -0.349   -0.024  0.030  0.103
 H         -0.067 -0.165  0.108    0.221  0.251 -0.092   -0.096 -0.095  0.021
 H          0.029  0.199 -0.030   -0.151 -0.429 -0.149    0.030  0.099  0.039
 TransDip  -0.042 -0.044  0.043   -0.040  0.031 -0.024    0.013 -0.046  0.020

 Mode:                37                     38                     39
 Frequency:      1057.24                1114.89                1146.63
 Force Cnst:      1.2186                 1.2914                 1.7728
 Red. Mass:       1.8503                 1.7634                 2.2885
 IR Active:          YES                    YES                    YES
 IR Intens:       33.154                  9.225                  0.806
 Raman Active:       YES                    YES                    YES
               X      Y      Z        X      Y      Z        X      Y      Z
 C          0.004  0.013  0.036   -0.016  0.022 -0.028    0.084 -0.107  0.009
 C          0.015  0.090 -0.043    0.017  0.064  0.039    0.173 -0.013 -0.058
 C         -0.124 -0.089 -0.000   -0.056 -0.053  0.053   -0.030 -0.006  0.017
 C          0.035 -0.077  0.011    0.015  0.047 -0.101    0.016 -0.001 -0.031
 C         -0.036  0.048  0.013    0.026 -0.024  0.053   -0.037 -0.030  0.027
 C          0.033  0.001 -0.015   -0.077 -0.011 -0.113    0.035 -0.016 -0.082
 C          0.114 -0.037 -0.045    0.044 -0.022  0.007   -0.056  0.054 -0.011
 C         -0.035  0.012  0.040    0.037 -0.025 -0.024   -0.122  0.078  0.087
 C         -0.039 -0.046 -0.012    0.025  0.024  0.072   -0.018  0.031  0.064
 C          0.028 -0.012  0.007    0.010  0.010  0.042   -0.042  0.031  0.023
 C          0.024 -0.013 -0.025   -0.042  0.010  0.015    0.038 -0.044 -0.041
 O          0.030  0.026  0.008   -0.026 -0.004  0.008    0.004  0.003  0.008
 O          0.017  0.027  0.000    0.016 -0.002 -0.009   -0.028  0.026 -0.002
 H         -0.187  0.025  0.043    0.607 -0.321  0.008    0.133 -0.058  0.001
 H         -0.114  0.087 -0.080   -0.349  0.137 -0.015   -0.131  0.008  0.038
 H          0.058  0.562 -0.054   -0.008  0.140 -0.061    0.025 -0.175  0.090
 H         -0.225 -0.262  0.193   -0.080 -0.152  0.043    0.154  0.258 -0.090
 H         -0.257 -0.124  0.048   -0.081  0.044 -0.014    0.167 -0.024  0.006
 H         -0.210 -0.077  0.024    0.133  0.025 -0.014   -0.490 -0.044 -0.013
 H         -0.019  0.158 -0.100    0.205 -0.245  0.141    0.216 -0.171  0.090
 H          0.203 -0.131  0.138   -0.043  0.019 -0.150    0.031 -0.019 -0.135
 H         -0.020  0.152 -0.030   -0.079 -0.048 -0.102   -0.137  0.058 -0.164
 H         -0.008  0.049  0.114    0.001  0.026  0.066    0.029 -0.056 -0.157
 H         -0.042 -0.012 -0.110   -0.016  0.020  0.002    0.053  0.018  0.171
 H         -0.044  0.008 -0.021   -0.029  0.021  0.017    0.100 -0.009  0.028
 H         -0.168 -0.135  0.007    0.150  0.062  0.049   -0.351 -0.127 -0.139
 H          0.044  0.150  0.076   -0.068 -0.134 -0.114    0.071  0.150  0.158
 TransDip  -0.179 -0.029  0.033   -0.072  0.057 -0.032    0.010 -0.024 -0.013

 Mode:                40                     41                     42
 Frequency:      1168.62                1209.85                1238.40
 Force Cnst:      2.6650                 2.2050                 2.8007
 Red. Mass:       3.3121                 2.5568                 3.0995
 IR Active:          YES                    YES                    YES
 IR Intens:        5.006                 17.419                 42.426
 Raman Active:       YES                    YES                    YES
               X      Y      Z        X      Y      Z        X      Y      Z
 C         -0.034  0.018  0.003   -0.064 -0.115  0.014   -0.175 -0.042  0.019
 C          0.046  0.102 -0.057    0.060  0.012 -0.021   -0.054 -0.005  0.040
 C         -0.033 -0.049  0.004   -0.012 -0.025  0.013    0.113  0.073 -0.012
 C         -0.043  0.185 -0.009   -0.023  0.212 -0.065   -0.010  0.045  0.002
 C          0.092 -0.126 -0.051   -0.052 -0.113  0.011   -0.081 -0.026  0.050
 C          0.131 -0.138  0.233   -0.069  0.168  0.038    0.238  0.002 -0.185
 C          0.048 -0.019  0.008    0.040  0.042 -0.007    0.055  0.016 -0.009
 C          0.002 -0.011  0.021   -0.010  0.010  0.018    0.046 -0.034 -0.017
 C         -0.059  0.062 -0.050    0.009 -0.065 -0.031   -0.084  0.002  0.077
 C         -0.086  0.065 -0.079    0.027 -0.073  0.006   -0.088  0.006  0.050
 C         -0.020 -0.004 -0.005   -0.004 -0.004 -0.003   -0.018  0.005  0.004
 O         -0.025 -0.027 -0.011    0.027 -0.029  0.017   -0.001 -0.018  0.003
 O          0.022 -0.027 -0.002    0.008 -0.018 -0.003    0.006 -0.030  0.001
 H          0.129  0.062 -0.085    0.267  0.014 -0.067   -0.263  0.089  0.055
 H         -0.343  0.036  0.308    0.524 -0.362  0.180    0.201 -0.145  0.024
 H         -0.009  0.154 -0.066    0.010  0.181 -0.044   -0.002  0.208 -0.075
 H         -0.075 -0.145  0.048    0.009  0.019  0.010   -0.059 -0.056  0.069
 H         -0.088  0.047 -0.012   -0.030  0.069 -0.013   -0.131  0.046 -0.005
 H         -0.060 -0.009 -0.017   -0.143 -0.026 -0.022    0.147  0.026 -0.017
 H         -0.103  0.060 -0.040   -0.082  0.129 -0.080    0.283 -0.025 -0.006
 H         -0.107  0.088 -0.033    0.117 -0.079  0.199    0.205 -0.149 -0.120
 H         -0.062  0.040 -0.039    0.123  0.020  0.148   -0.217  0.228 -0.241
 H         -0.034 -0.261 -0.460    0.049  0.134  0.168    0.122  0.038 -0.190
 H          0.107 -0.154  0.209   -0.060  0.111 -0.123    0.086  0.112  0.329
 H          0.200 -0.017  0.168   -0.113 -0.037 -0.246    0.200 -0.077 -0.100
 H          0.001 -0.027  0.024   -0.039 -0.016 -0.009    0.069  0.017  0.029
 H         -0.034 -0.021 -0.066   -0.009 -0.010 -0.015   -0.029 -0.047 -0.057
 TransDip  -0.024  0.067  0.010    0.006  0.131 -0.027    0.202  0.034 -0.042

 Mode:                43                     44                     45
 Frequency:      1274.90                1310.07                1324.24
 Force Cnst:      1.7647                 3.5500                 1.8379
 Red. Mass:       1.8428                 3.5106                 1.7788
 IR Active:          YES                    YES                    YES
 IR Intens:       13.215                 87.825                  8.731
 Raman Active:       YES                    YES                    YES
               X      Y      Z        X      Y      Z        X      Y      Z
 C          0.010 -0.012 -0.001    0.222  0.173 -0.039    0.021  0.063 -0.007
 C         -0.051 -0.059 -0.004   -0.128 -0.084  0.037   -0.005  0.001  0.001
 C          0.029  0.030  0.001   -0.180 -0.135  0.025   -0.035 -0.027  0.006
 C          0.025 -0.094 -0.009   -0.014  0.155 -0.032    0.016 -0.028 -0.021
 C         -0.044  0.009 -0.020    0.021 -0.092  0.031   -0.176  0.096  0.001
 C          0.114  0.155  0.088    0.094  0.077 -0.077    0.060 -0.104  0.051
 C         -0.014  0.011  0.004   -0.055 -0.029  0.004   -0.003 -0.016  0.002
 C         -0.006  0.005  0.001   -0.039  0.023  0.008   -0.006  0.006  0.008
 C         -0.030 -0.053 -0.029   -0.032 -0.030  0.030    0.001  0.031 -0.021
 C         -0.046 -0.054 -0.013   -0.021 -0.021  0.010   -0.018  0.031 -0.006
 C          0.012 -0.005 -0.007    0.028 -0.038 -0.037   -0.001 -0.013 -0.012
 O         -0.022  0.009 -0.004    0.020 -0.011  0.010    0.027  0.007  0.014
 O         -0.010  0.007 -0.000    0.024  0.005 -0.003    0.004  0.010 -0.001
 H          0.608 -0.155 -0.096   -0.285  0.139  0.037    0.555 -0.194 -0.067
 H         -0.506  0.207  0.040    0.053 -0.107  0.118    0.648 -0.244 -0.146
 H         -0.005 -0.047  0.011    0.025 -0.301  0.111    0.002 -0.050  0.009
 H          0.016  0.019 -0.027   -0.039 -0.058 -0.038   -0.027 -0.037  0.014
 H          0.033  0.006  0.001    0.107 -0.128  0.037   -0.011 -0.022  0.007
 H          0.092  0.034  0.031    0.541  0.251  0.127    0.137  0.068  0.031
 H         -0.019  0.178 -0.118    0.090  0.076 -0.046   -0.041 -0.025  0.012
 H          0.060 -0.057  0.138    0.068 -0.075 -0.020   -0.037  0.042 -0.027
 H          0.056  0.179  0.070   -0.060  0.139 -0.070    0.007 -0.064  0.019
 H          0.108  0.101 -0.069    0.061  0.083  0.004   -0.028 -0.083 -0.100
 H          0.010  0.131  0.086    0.019  0.106  0.088    0.016 -0.105  0.031
 H          0.054 -0.080 -0.171    0.023 -0.028 -0.016    0.076 -0.005  0.009
 H         -0.024 -0.017 -0.011   -0.115 -0.057 -0.080   -0.047 -0.029 -0.019
 H          0.022  0.028  0.036    0.060  0.085  0.112    0.000 -0.001 -0.003
 TransDip   0.110 -0.020  0.031   -0.275  0.120 -0.013    0.032 -0.089  0.009

 Mode:                46                     47                     48
 Frequency:      1337.49                1404.85                1415.85
 Force Cnst:      1.4992                 1.3951                 1.4628
 Red. Mass:       1.4224                 1.1998                 1.2385
 IR Active:          YES                    YES                    YES
 IR Intens:        5.287                 10.976                  8.668
 Raman Active:       YES                    YES                    YES
               X      Y      Z        X      Y      Z        X      Y      Z
 C         -0.065 -0.030  0.010   -0.000 -0.005 -0.000    0.015  0.020 -0.004
 C          0.045  0.031  0.004   -0.000  0.001  0.002   -0.011 -0.005  0.002
 C          0.041  0.031 -0.006    0.001  0.002  0.001   -0.013  0.001  0.002
 C         -0.002 -0.016  0.008   -0.001  0.001 -0.001   -0.000  0.002 -0.001
 C          0.019  0.003 -0.006    0.000 -0.002  0.001   -0.003  0.001 -0.000
 C         -0.040 -0.009  0.006   -0.003  0.004 -0.001    0.006 -0.002 -0.002
 C          0.017  0.000 -0.001   -0.002 -0.003 -0.000   -0.048 -0.131  0.007
 C         -0.023  0.066  0.074   -0.000  0.001  0.001   -0.000 -0.003 -0.003
 C          0.016 -0.000 -0.002    0.062 -0.061  0.055    0.002 -0.004  0.004
 C          0.012 -0.004 -0.011    0.015  0.031  0.074   -0.004 -0.006 -0.012
 C         -0.003 -0.084 -0.076   -0.000 -0.001 -0.001    0.002  0.002  0.002
 O         -0.006 -0.000 -0.003    0.001 -0.000  0.000    0.001 -0.000  0.000
 O         -0.003 -0.005  0.001   -0.000 -0.000 -0.000    0.007 -0.006 -0.001
 H         -0.029 -0.004  0.004    0.000  0.007 -0.000    0.003 -0.010  0.002
 H         -0.056  0.033  0.005    0.003 -0.003 -0.004    0.014 -0.007  0.008
 H         -0.010  0.080 -0.036   -0.000  0.021  0.004   -0.008  0.542  0.143
 H          0.010  0.019  0.024    0.012  0.017  0.001    0.295  0.457  0.094
 H         -0.047  0.034 -0.011    0.008  0.014 -0.009    0.199  0.459 -0.306
 H          0.681  0.402  0.173    0.013 -0.001  0.010    0.002 -0.003 -0.003
 H         -0.053 -0.019  0.023   -0.227  0.377 -0.077   -0.006  0.027 -0.009
 H         -0.043  0.028  0.025   -0.363  0.104 -0.256   -0.023  0.005 -0.018
 H          0.008 -0.019 -0.009   -0.123  0.248 -0.320   -0.006  0.022 -0.016
 H         -0.038 -0.005  0.054    0.037 -0.254 -0.265   -0.000  0.047  0.041
 H          0.015  0.023  0.006   -0.168 -0.147 -0.270    0.027  0.032  0.047
 H         -0.059  0.018  0.047   -0.054  0.021 -0.363    0.010 -0.005  0.064
 H         -0.420 -0.227 -0.146   -0.005 -0.005  0.001    0.017  0.007  0.004
 H         -0.023 -0.108 -0.095   -0.001 -0.001 -0.003    0.005  0.012  0.010
 TransDip   0.069  0.003 -0.025   -0.047  0.041 -0.086   -0.005  0.094 -0.001

 Mode:                49                     50                     51
 Frequency:      1427.62                1453.71                1461.23
 Force Cnst:      1.4472                 1.5400                 1.3840
 Red. Mass:       1.2051                 1.2369                 1.1001
 IR Active:          YES                    YES                    YES
 IR Intens:        3.255                 11.333                 10.746
 Raman Active:       YES                    YES                    YES
               X      Y      Z        X      Y      Z        X      Y      Z
 C         -0.009  0.002  0.001   -0.018 -0.026  0.001    0.007 -0.002 -0.001
 C          0.017  0.004 -0.003    0.044  0.033  0.002   -0.013 -0.004  0.001
 C          0.001 -0.003  0.000    0.012  0.007 -0.002   -0.003 -0.001  0.002
 C          0.001  0.000 -0.004    0.000 -0.004  0.000    0.001 -0.009 -0.006
 C         -0.012  0.013 -0.009   -0.000  0.007 -0.009    0.002  0.057 -0.062
 C         -0.008 -0.008  0.000   -0.004 -0.004  0.001    0.007  0.007 -0.004
 C          0.009  0.012 -0.001    0.001  0.007  0.003   -0.003  0.000  0.001
 C         -0.000 -0.004 -0.003   -0.105 -0.051 -0.017    0.012  0.005  0.001
 C          0.053 -0.048  0.043    0.002  0.003 -0.002   -0.014  0.008  0.003
 C         -0.014 -0.039 -0.089    0.005  0.001 -0.000    0.009  0.000  0.015
 C         -0.002  0.004  0.004   -0.008 -0.036 -0.031    0.002  0.005  0.004
 O          0.003  0.000  0.002    0.000  0.000 -0.000    0.007  0.002  0.001
 O         -0.001  0.002 -0.000   -0.004  0.002  0.001   -0.000  0.001 -0.000
 H          0.002 -0.121  0.022   -0.019 -0.079  0.016   -0.198 -0.618  0.137
 H          0.060 -0.030  0.109    0.001 -0.002  0.084    0.047 -0.022  0.668
 H         -0.002 -0.060 -0.027   -0.001  0.053 -0.001   -0.005  0.007 -0.002
 H         -0.034 -0.048 -0.001    0.007 -0.037 -0.048    0.011  0.000 -0.017
 H         -0.041 -0.048  0.034    0.047 -0.013  0.005    0.014 -0.007  0.003
 H         -0.066 -0.036 -0.011    0.290  0.145  0.024   -0.023 -0.010 -0.004
 H         -0.187  0.293 -0.056   -0.017 -0.014  0.010    0.075  0.046 -0.036
 H         -0.299  0.087 -0.196    0.009  0.000  0.012    0.093 -0.055 -0.094
 H         -0.092  0.201 -0.255   -0.002 -0.017 -0.005    0.019 -0.109  0.077
 H         -0.041  0.292  0.305   -0.030 -0.042  0.002   -0.008 -0.106 -0.077
 H          0.197  0.212  0.309    0.011  0.007  0.014   -0.018  0.072 -0.021
 H          0.023 -0.017  0.445   -0.045  0.013 -0.020   -0.122  0.037 -0.059
 H          0.023  0.011  0.010    0.544  0.170  0.050   -0.063 -0.019 -0.006
 H         -0.003  0.003 -0.000    0.119  0.528  0.472   -0.012 -0.059 -0.052
 TransDip   0.012  0.029  0.048    0.083  0.050  0.047   -0.047 -0.076  0.056

 Mode:                52                     53                     54
 Frequency:      1478.90                1485.00                1490.29
 Force Cnst:      1.3674                 1.3595                 1.3756
 Red. Mass:       1.0612                 1.0464                 1.0512
 IR Active:          YES                    YES                    YES
 IR Intens:       12.167                  0.419                  3.894
 Raman Active:       YES                    YES                    YES
               X      Y      Z        X      Y      Z        X      Y      Z
 C         -0.024  0.002 -0.016   -0.001 -0.004 -0.002   -0.000 -0.001  0.000
 C          0.020 -0.013 -0.001    0.002  0.001  0.001    0.003  0.001  0.002
 C          0.010 -0.001  0.002    0.001  0.000 -0.000   -0.001 -0.001  0.001
 C         -0.000 -0.000  0.000    0.002  0.000  0.001   -0.002  0.001 -0.002
 C          0.002  0.000 -0.003    0.000 -0.006  0.005    0.006  0.012 -0.012
 C         -0.003  0.003  0.003   -0.004  0.005  0.001   -0.016 -0.002 -0.019
 C          0.008  0.008 -0.055    0.001  0.002 -0.006    0.001  0.000 -0.001
 C         -0.008 -0.002 -0.002   -0.000 -0.000 -0.001   -0.002  0.000 -0.000
 C          0.004  0.003 -0.001   -0.031 -0.021  0.009    0.007 -0.025 -0.029
 C         -0.000 -0.002  0.002    0.022  0.028 -0.025   -0.030  0.024  0.005
 C          0.002 -0.000  0.002    0.001  0.001  0.000    0.000 -0.001 -0.001
 O         -0.001 -0.001 -0.000   -0.002 -0.000 -0.000    0.003  0.000  0.001
 O         -0.003  0.002 -0.000   -0.000  0.000  0.000    0.000  0.000 -0.000
 H         -0.006 -0.019  0.004    0.020  0.056 -0.015   -0.082 -0.141  0.040
 H         -0.008  0.002  0.025   -0.011  0.004 -0.063    0.022 -0.010  0.154
 H          0.330 -0.247  0.511    0.032 -0.023  0.050    0.001 -0.007 -0.001
 H         -0.429 -0.058  0.496   -0.041 -0.005  0.046   -0.003  0.007  0.011
 H          0.070  0.285 -0.180    0.009  0.026 -0.017   -0.011  0.005 -0.002
 H         -0.001  0.007 -0.008    0.003 -0.001  0.003    0.015 -0.003  0.013
 H         -0.042 -0.020  0.018    0.390  0.197 -0.174    0.127 -0.226  0.044
 H          0.013  0.001  0.027   -0.116 -0.005 -0.266   -0.296  0.167  0.318
 H         -0.015 -0.015 -0.029    0.165  0.099  0.299    0.116  0.419  0.078
 H          0.032  0.013 -0.028   -0.383 -0.250  0.258    0.035  0.215  0.135
 H         -0.021  0.028 -0.030    0.217 -0.227  0.304   -0.025 -0.417 -0.053
 H         -0.001 -0.000  0.021   -0.146  0.054 -0.237    0.444 -0.120 -0.091
 H          0.006  0.019 -0.013   -0.006 -0.001 -0.000    0.001 -0.003  0.002
 H          0.004  0.006  0.010   -0.001 -0.006 -0.005    0.001  0.005  0.002
 TransDip   0.029 -0.046  0.098    0.010  0.014  0.011    0.017 -0.001  0.061

 Mode:                55                     56                     57
 Frequency:      1491.34                1503.89                1505.96
 Force Cnst:      1.4127                 1.3984                 1.4174
 Red. Mass:       1.0781                 1.0494                 1.0608
 IR Active:          YES                    YES                    YES
 IR Intens:        3.371                  9.590                 12.387
 Raman Active:       YES                    YES                    YES
               X      Y      Z        X      Y      Z        X      Y      Z
 C         -0.005 -0.032 -0.001    0.001 -0.005  0.000   -0.007 -0.001  0.001
 C         -0.029  0.037  0.003    0.001 -0.001 -0.001    0.012  0.010 -0.002
 C          0.003  0.008 -0.000    0.001  0.001 -0.000    0.003  0.001 -0.001
 C         -0.001 -0.001 -0.000    0.000 -0.002 -0.001   -0.004 -0.001  0.003
 C         -0.002  0.002  0.001    0.007 -0.001 -0.003    0.003  0.002  0.001
 C          0.002 -0.006 -0.001   -0.022  0.025  0.014   -0.027 -0.035  0.013
 C         -0.045  0.024 -0.001    0.001  0.000 -0.000   -0.001  0.002 -0.000
 C          0.019  0.002  0.001   -0.003  0.002  0.002   -0.006  0.000  0.002
 C          0.003 -0.000  0.001   -0.001  0.017  0.030   -0.032 -0.013  0.009
 C         -0.002  0.001 -0.004   -0.030  0.016 -0.005   -0.014 -0.022  0.017
 C         -0.003 -0.001  0.001    0.000 -0.004 -0.003   -0.001 -0.004 -0.004
 O          0.000 -0.000  0.000   -0.000  0.000 -0.000    0.002  0.000 -0.000
 O          0.002 -0.003  0.001   -0.000  0.000 -0.000   -0.000 -0.000  0.000
 H          0.007  0.006 -0.001    0.005 -0.011 -0.000    0.001  0.047 -0.011
 H          0.010 -0.002 -0.015   -0.024  0.013  0.015    0.030 -0.006 -0.057
 H          0.142  0.303  0.341   -0.002 -0.011 -0.006    0.010  0.017  0.020
 H         -0.070 -0.396 -0.345   -0.000  0.014  0.014   -0.011 -0.031 -0.017
 H          0.661 -0.186  0.026   -0.019  0.011 -0.003    0.035 -0.013  0.003
 H          0.009 -0.000 -0.001    0.035  0.025  0.005    0.032  0.021  0.005
 H         -0.035 -0.004  0.010   -0.112  0.257 -0.062    0.438  0.204 -0.187
 H          0.004 -0.000  0.012    0.280 -0.168 -0.339   -0.137  0.003 -0.314
 H         -0.016 -0.004 -0.030   -0.095 -0.420 -0.054    0.184  0.075  0.343
 H         -0.016  0.011  0.028    0.030  0.243  0.170    0.332  0.218 -0.224
 H          0.015 -0.029  0.022   -0.016 -0.421 -0.047   -0.194  0.208 -0.277
 H          0.022 -0.006 -0.002    0.454 -0.132 -0.086    0.108 -0.038  0.249
 H         -0.041 -0.010 -0.010    0.001 -0.002 -0.004    0.011  0.000 -0.002
 H         -0.015 -0.041 -0.045    0.004  0.012  0.012    0.003  0.017  0.016
 TransDip   0.032 -0.048 -0.013    0.043 -0.081 -0.038    0.072  0.067 -0.055

 Mode:                58                     59                     60
 Frequency:      1614.77                1676.07                1731.24
 Force Cnst:     11.1196                 7.3951                22.6593
 Red. Mass:       7.2380                 4.4680                12.8317
 IR Active:          YES                    YES                    YES
 IR Intens:       69.546                  1.474                299.751
 Raman Active:       YES                    YES                    YES
               X      Y      Z        X      Y      Z        X      Y      Z
 C         -0.297  0.432  0.004   -0.028  0.069  0.004   -0.011  0.002  0.002
 C          0.334 -0.382 -0.028   -0.017 -0.091 -0.015    0.074 -0.040 -0.007
 C          0.031 -0.056  0.003   -0.019  0.015  0.003   -0.498  0.631 -0.003
 C          0.011  0.014  0.008    0.001 -0.000 -0.000   -0.064 -0.059 -0.026
 C          0.012 -0.017 -0.005    0.003 -0.001 -0.001   -0.002 -0.006  0.008
 C         -0.030  0.059  0.001   -0.010  0.007 -0.001   -0.004  0.005  0.004
 C          0.006 -0.062  0.016   -0.001 -0.009 -0.003   -0.002  0.013 -0.003
 C         -0.116 -0.013 -0.011    0.296  0.239  0.143   -0.048 -0.023 -0.014
 C          0.004  0.011 -0.001   -0.001 -0.000  0.000    0.003  0.003  0.000
 C          0.007  0.007  0.011    0.002  0.002  0.002    0.001  0.002 -0.004
 C          0.057  0.037  0.035   -0.240 -0.222 -0.163    0.024  0.023  0.017
 O         -0.018 -0.006 -0.006   -0.001  0.000 -0.000    0.063  0.023  0.018
 O          0.014  0.007 -0.001    0.017 -0.016 -0.001    0.341 -0.422 -0.003
 H         -0.027 -0.008 -0.002   -0.009 -0.008  0.002    0.031 -0.027  0.005
 H         -0.080  0.021  0.066   -0.008  0.003  0.014   -0.031 -0.007 -0.007
 H         -0.020  0.314 -0.004    0.007 -0.002  0.023    0.014 -0.110  0.011
 H         -0.014 -0.343 -0.239   -0.020 -0.024  0.006   -0.085 -0.048  0.022
 H          0.202 -0.216  0.075    0.007 -0.019  0.002   -0.037 -0.037  0.036
 H         -0.141 -0.007 -0.055   -0.420 -0.083  0.086    0.009 -0.007 -0.004
 H          0.011 -0.012  0.008    0.011  0.000 -0.002   -0.004 -0.002  0.006
 H          0.009  0.011 -0.010   -0.007  0.003 -0.004   -0.008  0.005 -0.005
 H          0.012 -0.029  0.020    0.006  0.001  0.009   -0.000 -0.005 -0.005
 H         -0.015 -0.035 -0.001   -0.005 -0.008  0.002   -0.007 -0.005 -0.003
 H         -0.011 -0.034 -0.021    0.001 -0.006 -0.002    0.005 -0.001  0.001
 H         -0.007  0.009 -0.064   -0.005  0.004 -0.005   -0.004  0.002  0.015
 H         -0.121  0.032 -0.032    0.515 -0.010 -0.082   -0.040  0.011  0.008
 H          0.049 -0.059 -0.003   -0.170  0.290  0.327    0.021 -0.026 -0.014
 TransDip   0.255 -0.074 -0.026    0.002  0.010  0.038   -0.473  0.289  0.027

 Mode:                61                     62                     63
 Frequency:      1799.05                3014.07                3027.39
 Force Cnst:     23.2095                 5.6937                 5.5899
 Red. Mass:      12.1711                 1.0637                 1.0352
 IR Active:          YES                    YES                    YES
 IR Intens:      162.145                  7.636                 17.125
 Raman Active:       YES                    YES                    YES
               X      Y      Z        X      Y      Z        X      Y      Z
 C          0.011 -0.024  0.005   -0.000  0.000  0.000    0.000 -0.000 -0.000
 C         -0.003  0.010 -0.001    0.000 -0.000  0.000    0.000  0.000 -0.000
 C         -0.092  0.050 -0.013   -0.000 -0.000 -0.000   -0.000  0.000  0.000
 C          0.752  0.135  0.205   -0.000 -0.001 -0.001   -0.000 -0.000 -0.000
 C         -0.057  0.010 -0.021   -0.002  0.011 -0.070    0.000  0.000  0.003
 C         -0.022 -0.000 -0.001   -0.001 -0.000 -0.001    0.000 -0.000  0.001
 C         -0.000  0.006 -0.000   -0.000  0.000 -0.000   -0.000 -0.000 -0.000
 C         -0.002 -0.002 -0.002   -0.000  0.000  0.000   -0.000  0.000  0.000
 C          0.005 -0.002 -0.001    0.002 -0.003  0.004   -0.008  0.015 -0.013
 C          0.003 -0.000  0.001   -0.000 -0.002 -0.003   -0.007 -0.026 -0.036
 C          0.002  0.001  0.001    0.000  0.000  0.000   -0.000  0.000  0.000
 O         -0.492 -0.106 -0.136    0.000  0.000 -0.000    0.000  0.000  0.000
 O          0.036 -0.030  0.001   -0.000  0.000  0.000    0.000 -0.000  0.000
 H         -0.106  0.041  0.002    0.161  0.202  0.887   -0.005 -0.006 -0.031
 H          0.229 -0.088  0.083   -0.137 -0.319 -0.037    0.002  0.002 -0.001
 H          0.003 -0.016  0.003   -0.000  0.000  0.000    0.002 -0.000 -0.001
 H         -0.005  0.007  0.005    0.001 -0.001  0.001   -0.001  0.001 -0.001
 H         -0.001  0.006  0.002   -0.000 -0.000 -0.001    0.000  0.002  0.004
 H          0.010  0.002  0.003    0.001 -0.002 -0.002    0.002 -0.005 -0.004
 H          0.003  0.002 -0.002   -0.013 -0.029 -0.064    0.047  0.098  0.218
 H         -0.015  0.004 -0.001    0.032  0.064 -0.008   -0.120 -0.251  0.031
 H          0.010  0.003  0.014   -0.037  0.004  0.024    0.167 -0.018 -0.101
 H          0.025  0.018 -0.005    0.029 -0.022  0.021    0.326 -0.249  0.227
 H         -0.021 -0.004 -0.037   -0.041 -0.004  0.022   -0.415 -0.032  0.235
 H          0.014 -0.002  0.013    0.016  0.057 -0.003    0.170  0.585 -0.035
 H         -0.004 -0.000  0.000    0.000 -0.000 -0.000    0.000 -0.000 -0.001
 H          0.002 -0.001 -0.000   -0.001 -0.000  0.000   -0.001 -0.000  0.000
 TransDip   0.386  0.081  0.103    0.030 -0.012 -0.082   -0.023 -0.037 -0.125

 Mode:                64                     65                     66
 Frequency:      3032.69                3034.81                3087.42
 Force Cnst:      5.6192                 5.6755                 6.1678
 Red. Mass:       1.0370                 1.0459                 1.0982
 IR Active:          YES                    YES                    YES
 IR Intens:       22.546                 11.266                  3.008
 Raman Active:       YES                    YES                    YES
               X      Y      Z        X      Y      Z        X      Y      Z
 C          0.000 -0.000  0.000    0.000 -0.001 -0.000   -0.000 -0.000  0.000
 C          0.000  0.001 -0.000   -0.001  0.001  0.000    0.000  0.000 -0.000
 C         -0.000  0.000  0.000    0.001 -0.000 -0.000    0.000  0.001 -0.000
 C          0.000  0.000 -0.000   -0.000  0.000 -0.000   -0.002 -0.001 -0.001
 C          0.001  0.001  0.011   -0.000 -0.000 -0.001   -0.032 -0.072 -0.028
 C         -0.001  0.000  0.000    0.000 -0.000 -0.000    0.000 -0.000 -0.001
 C         -0.001 -0.004 -0.003   -0.010 -0.048 -0.032    0.000 -0.000  0.002
 C         -0.001  0.001  0.001    0.000  0.000 -0.000   -0.001  0.001  0.001
 C          0.018 -0.030  0.029   -0.002  0.003 -0.003    0.016  0.023  0.013
 C         -0.003 -0.011 -0.017    0.000  0.001  0.002    0.007  0.011 -0.007
 C         -0.000 -0.000 -0.000   -0.000  0.001  0.001    0.000 -0.000 -0.000
 O          0.000 -0.000  0.000   -0.000 -0.000 -0.000    0.001  0.000  0.000
 O          0.000 -0.000  0.000   -0.000  0.000  0.000    0.000 -0.000  0.000
 H         -0.022 -0.029 -0.129    0.002  0.003  0.014    0.049  0.055  0.298
 H          0.008  0.013  0.002   -0.000  0.000 -0.000    0.338  0.799  0.050
 H          0.029  0.001 -0.017    0.300  0.013 -0.177    0.009  0.000 -0.004
 H         -0.024  0.016 -0.018   -0.257  0.172 -0.199   -0.010  0.007 -0.007
 H          0.007  0.035  0.070    0.081  0.383  0.760   -0.001 -0.006 -0.011
 H          0.009 -0.014 -0.015   -0.001  0.003  0.002    0.008 -0.014 -0.014
 H         -0.105 -0.212 -0.481    0.010  0.019  0.043   -0.044 -0.090 -0.219
 H          0.249  0.527 -0.066   -0.023 -0.049  0.006   -0.096 -0.203  0.030
 H         -0.354  0.039  0.211    0.031 -0.003 -0.019   -0.056  0.015  0.037
 H          0.150 -0.114  0.106   -0.016  0.012 -0.011    0.043 -0.029  0.029
 H         -0.188 -0.014  0.107    0.019  0.001 -0.011   -0.098 -0.003  0.057
 H          0.076  0.260 -0.015   -0.008 -0.027  0.001   -0.029 -0.101  0.004
 H          0.000 -0.001  0.000    0.004 -0.008 -0.007    0.000 -0.000 -0.000
 H         -0.001  0.000  0.000   -0.002  0.001  0.000   -0.003 -0.000  0.001
 TransDip   0.061 -0.136  0.031   -0.030 -0.097 -0.037   -0.003 -0.055  0.004

 Mode:                67                     68                     69
 Frequency:      3092.30                3093.94                3096.89
 Force Cnst:      6.2072                 6.1373                 6.2193
 Red. Mass:       1.1017                 1.0882                 1.1006
 IR Active:          YES                    YES                    YES
 IR Intens:        5.936                 11.467                 52.537
 Raman Active:       YES                    YES                    YES
               X      Y      Z        X      Y      Z        X      Y      Z
 C          0.000 -0.000  0.000    0.000  0.000 -0.001    0.000  0.000 -0.000
 C         -0.000  0.000 -0.000    0.000 -0.000 -0.000    0.000  0.000 -0.000
 C          0.000  0.000 -0.000   -0.001  0.000 -0.000   -0.000  0.000 -0.000
 C         -0.000  0.000 -0.000   -0.000 -0.000 -0.000   -0.001 -0.000 -0.000
 C         -0.005 -0.010 -0.004   -0.001 -0.002 -0.001   -0.012 -0.027 -0.011
 C          0.000 -0.000 -0.001   -0.000 -0.000 -0.000   -0.001 -0.002 -0.000
 C          0.001 -0.001  0.004   -0.018  0.016 -0.082    0.000  0.000 -0.001
 C         -0.000  0.001  0.001   -0.001  0.000  0.001    0.001 -0.003 -0.002
 C         -0.038 -0.051 -0.020   -0.001 -0.001 -0.000   -0.029 -0.044 -0.021
 C          0.029  0.048 -0.028    0.002  0.003 -0.002   -0.029 -0.051  0.028
 C          0.000  0.000  0.000    0.000 -0.000 -0.000   -0.000 -0.000  0.000
 O          0.000  0.000  0.000    0.000  0.000  0.000    0.000  0.000  0.000
 O          0.000  0.000  0.000   -0.000 -0.000  0.000    0.000 -0.000  0.000
 H          0.007  0.008  0.047    0.001  0.001  0.006    0.018  0.022  0.114
 H          0.050  0.117  0.009    0.008  0.019  0.001    0.132  0.303  0.017
 H          0.017  0.001 -0.008   -0.369 -0.023  0.185   -0.007 -0.000  0.004
 H         -0.028  0.020 -0.019    0.549 -0.388  0.379    0.006 -0.004  0.004
 H         -0.002 -0.011 -0.019    0.042  0.224  0.413    0.001  0.003  0.006
 H          0.004 -0.009 -0.008    0.005 -0.008 -0.007   -0.017  0.029  0.027
 H          0.081  0.163  0.404    0.002  0.003  0.009    0.076  0.149  0.364
 H          0.217  0.472 -0.067    0.006  0.014 -0.002    0.185  0.406 -0.061
 H          0.152 -0.032 -0.099    0.007 -0.001 -0.004    0.082 -0.022 -0.055
 H          0.157 -0.099  0.101    0.009 -0.006  0.006   -0.158  0.102 -0.102
 H         -0.376 -0.015  0.217   -0.026 -0.001  0.015    0.370  0.014 -0.213
 H         -0.130 -0.464  0.019   -0.009 -0.030  0.001    0.140  0.494 -0.017
 H          0.001 -0.000 -0.001   -0.000  0.002  0.004   -0.001  0.002  0.002
 H         -0.002  0.000  0.000    0.000  0.000  0.000    0.008 -0.000 -0.002
 TransDip  -0.017 -0.026 -0.071   -0.001  0.044 -0.099   -0.107 -0.206 -0.000

 Mode:                70                     71                     72
 Frequency:      3103.83                3108.35                3129.09
 Force Cnst:      6.2590                 6.2637                 6.2373
 Red. Mass:       1.1027                 1.1003                 1.0812
 IR Active:          YES                    YES                    YES
 IR Intens:       13.121                 20.305                 16.658
 Raman Active:       YES                    YES                    YES
               X      Y      Z        X      Y      Z        X      Y      Z
 C          0.000 -0.000  0.000    0.000  0.000 -0.000   -0.000  0.001 -0.000
 C         -0.000 -0.000  0.000   -0.000 -0.000 -0.000    0.000 -0.001 -0.000
 C         -0.000 -0.000  0.000   -0.000 -0.000 -0.000   -0.000 -0.000 -0.000
 C         -0.000 -0.000 -0.000    0.000 -0.000  0.000   -0.000 -0.000 -0.000
 C          0.000 -0.001 -0.001    0.001  0.001  0.000   -0.000 -0.000 -0.000
 C         -0.001  0.001 -0.000   -0.001 -0.000  0.001    0.001 -0.000 -0.000
 C          0.000 -0.000 -0.000    0.001 -0.000 -0.000   -0.001  0.000 -0.001
 C          0.002 -0.003 -0.003    0.007 -0.013 -0.012    0.030 -0.051 -0.049
 C          0.009 -0.002 -0.012   -0.055  0.011  0.068    0.014 -0.001 -0.013
 C         -0.080  0.043 -0.010   -0.014  0.004 -0.000    0.009 -0.001 -0.002
 C         -0.000 -0.000 -0.000   -0.002 -0.000  0.000   -0.018 -0.006 -0.003
 O          0.000  0.000  0.000   -0.000  0.000 -0.000    0.000  0.000  0.000
 O          0.000  0.000  0.000    0.000  0.000 -0.000    0.000 -0.000  0.000
 H          0.001  0.001  0.006    0.000 -0.003 -0.010    0.000  0.001  0.003
 H          0.001  0.004 -0.000   -0.001 -0.005 -0.000    0.003  0.006  0.000
 H         -0.002 -0.000  0.001   -0.004 -0.000  0.002    0.000  0.000 -0.001
 H          0.001 -0.001  0.001   -0.002  0.002 -0.002    0.006 -0.005  0.005
 H          0.000  0.001  0.002    0.000  0.001  0.002    0.000  0.002  0.004
 H         -0.022  0.039  0.036   -0.089  0.148  0.143   -0.364  0.610  0.580
 H          0.020  0.033  0.074   -0.106 -0.181 -0.409    0.017  0.029  0.064
 H         -0.008 -0.023  0.001    0.055  0.148 -0.003   -0.016 -0.037  0.002
 H         -0.120  0.015  0.071    0.713 -0.088 -0.405   -0.167  0.022  0.095
 H          0.543 -0.410  0.399    0.073 -0.056  0.053   -0.033  0.025 -0.025
 H          0.476  0.042 -0.289    0.092  0.007 -0.057   -0.081 -0.006  0.048
 H         -0.064 -0.150  0.007   -0.004  0.002 -0.000   -0.002 -0.011  0.001
 H         -0.002  0.002  0.003   -0.005  0.008  0.008   -0.047  0.087  0.094
 H          0.010 -0.000 -0.002    0.039 -0.001 -0.008    0.273 -0.007 -0.058
 TransDip  -0.098  0.058 -0.023   -0.114 -0.005  0.089    0.070 -0.083 -0.073

 Mode:                73                     74                     75
 Frequency:      3138.26                3144.12                3227.88
 Force Cnst:      6.3872                 6.2136                 6.8532
 Red. Mass:       1.1007                 1.0668                 1.1164
 IR Active:          YES                    YES                    YES
 IR Intens:        2.904                  7.251                  6.945
 Raman Active:       YES                    YES                    YES
               X      Y      Z        X      Y      Z        X      Y      Z
 C         -0.000  0.001  0.000   -0.000  0.000  0.000    0.000 -0.000  0.000
 C         -0.001 -0.000 -0.000    0.001  0.000 -0.000    0.000  0.000  0.000
 C         -0.000  0.001  0.000    0.000  0.000  0.000   -0.000 -0.000  0.000
 C          0.000  0.000 -0.000    0.000  0.000  0.000    0.000  0.000  0.000
 C          0.000 -0.000  0.000    0.000  0.000  0.000    0.000  0.000  0.000
 C          0.000 -0.000  0.000   -0.000  0.000  0.000   -0.000  0.000 -0.000
 C         -0.086  0.020  0.019   -0.017  0.003  0.004    0.002  0.000 -0.001
 C          0.001 -0.003 -0.004   -0.004  0.021  0.018   -0.004  0.006  0.006
 C         -0.000 -0.000 -0.000   -0.002  0.000  0.002   -0.000  0.000  0.000
 C         -0.000  0.000 -0.000   -0.001  0.000  0.000   -0.000  0.000  0.000
 C          0.007  0.009  0.007   -0.042 -0.040 -0.031   -0.074  0.040  0.052
 O         -0.000 -0.000  0.000   -0.000 -0.000 -0.000   -0.000 -0.000 -0.000
 O          0.000 -0.000  0.000   -0.000 -0.000 -0.000   -0.000 -0.000  0.000
 H         -0.000 -0.000 -0.001   -0.000 -0.000 -0.000   -0.000 -0.000 -0.000
 H          0.000  0.000 -0.000   -0.001 -0.002  0.000   -0.000 -0.000 -0.000
 H          0.721  0.048 -0.399    0.144  0.009 -0.080   -0.018 -0.001  0.011
 H          0.352 -0.251  0.266    0.063 -0.044  0.047   -0.005  0.003 -0.003
 H         -0.034 -0.046 -0.099   -0.006 -0.007 -0.014    0.000 -0.001 -0.003
 H         -0.020  0.034  0.031    0.109 -0.187 -0.176    0.039 -0.067 -0.065
 H          0.000  0.001  0.002   -0.002 -0.003 -0.007   -0.000 -0.001 -0.001
 H          0.001  0.003 -0.000    0.002  0.004 -0.000    0.000  0.000 -0.000
 H          0.001 -0.000 -0.001    0.026 -0.003 -0.015    0.004 -0.001 -0.002
 H          0.000 -0.000  0.000    0.004 -0.003  0.003    0.001 -0.000  0.000
 H          0.000 -0.000 -0.000    0.012  0.001 -0.007    0.002  0.000 -0.001
 H          0.000 -0.000  0.000   -0.000  0.000 -0.000   -0.000 -0.000 -0.000
 H          0.048 -0.096 -0.101   -0.219  0.433  0.453    0.220 -0.474 -0.494
 H         -0.116  0.005  0.024    0.649 -0.021 -0.136    0.667 -0.010 -0.128
 TransDip  -0.044  0.010  0.030   -0.085 -0.012  0.000   -0.071  0.029  0.036

 STANDARD THERMODYNAMIC QUANTITIES AT   298.15 K  AND     1.00 ATM

   This Molecule has  0 Imaginary Frequencies
   Zero point vibrational energy:      140.331 kcal/mol

   Atom    1 Element C  Has Mass   12.00000
   Atom    2 Element C  Has Mass   12.00000
   Atom    3 Element C  Has Mass   12.00000
   Atom    4 Element C  Has Mass   12.00000
   Atom    5 Element C  Has Mass   12.00000
   Atom    6 Element C  Has Mass   12.00000
   Atom    7 Element C  Has Mass   12.00000
   Atom    8 Element C  Has Mass   12.00000
   Atom    9 Element C  Has Mass   12.00000
   Atom   10 Element C  Has Mass   12.00000
   Atom   11 Element C  Has Mass   12.00000
   Atom   12 Element O  Has Mass   15.99491
   Atom   13 Element O  Has Mass   15.99491
   Atom   14 Element H  Has Mass    1.00783
   Atom   15 Element H  Has Mass    1.00783
   Atom   16 Element H  Has Mass    1.00783
   Atom   17 Element H  Has Mass    1.00783
   Atom   18 Element H  Has Mass    1.00783
   Atom   19 Element H  Has Mass    1.00783
   Atom   20 Element H  Has Mass    1.00783
   Atom   21 Element H  Has Mass    1.00783
   Atom   22 Element H  Has Mass    1.00783
   Atom   23 Element H  Has Mass    1.00783
   Atom   24 Element H  Has Mass    1.00783
   Atom   25 Element H  Has Mass    1.00783
   Atom   26 Element H  Has Mass    1.00783
   Atom   27 Element H  Has Mass    1.00783
   Molecular Mass:   178.099440 amu
   Principal axes and moments of inertia in amu*Bohr^2:
                             1           2           3
    Eigenvalues --     1729.61061  2312.08854  3583.00269
          X               0.99958     0.02890     0.00213
          Y              -0.02890     0.99958     0.00078
          Z              -0.00211    -0.00085     1.00000
   Rotational Symmetry Number is   1
   The Molecule is an Asymmetric Top
   Translational Enthalpy:        0.889 kcal/mol
   Rotational Enthalpy:           0.889 kcal/mol
   Vibrational Enthalpy:        147.076 kcal/mol
   gas constant (RT):             0.592 kcal/mol
   Translational Entropy:        41.438  cal/mol.K
   Rotational Entropy:           31.039  cal/mol.K
   Vibrational Entropy:          41.657  cal/mol.K

   Total Enthalpy:              149.446 kcal/mol
   Total Entropy:               114.133  cal/mol.K

 ======================================================================

 STANDARD THERMODYNAMIC QUANTITIES FOR ANHARMONIC VIBRATION -- TOSH

   Zero point vibrational energy: ************ kcal/mol

   Vibrational Enthalpy:       Infinity kcal/mol
   Vibrational Entropy:             NaN  cal/mol.K

   Total Enthalpy:             Infinity kcal/mol
   Total Entropy:                   NaN  cal/mol.K

 ======================================================================

 STANDARD THERMODYNAMIC QUANTITIES FOR ANHARMONIC VIBRATION -- VPT2

   Zero point vibrational energy: ************ kcal/mol

   Vibrational Enthalpy:       Infinity kcal/mol
   Vibrational Entropy:             NaN  cal/mol.K

   Total Enthalpy:             Infinity kcal/mol
   Total Entropy:                   NaN  cal/mol.K

 ======================================================================

Archival summary:
1\1\pikachu\FREQ\ProcedureUnspecified\BasisUnspecified\21114\taweetha\WedAug1620:20:092017WedAug1620:20:092017\0\\#,FREQ,ProcedureUnspecified,BasisUnspecified,\\0,1\C\C,1,1.36473\C,1,1.47526,2,122.368\H,3,1.08815,1,115.158,2,136.361,0\C,3,1.33552,1,127.139,2,-47.3093,0\H,5,1.08343,3,122.497,1,0.17168,0\H,5,1.08417,3,120.708,1,-178.088,0\C,2,1.4848,1,120.98,3,-177.141,0\O,8,1.21502,2,122.717,1,179.186,0\C,2,1.50862,1,125.2,3,-0.525709,0\H,10,1.0886,2,112.014,1,-21.9651,0\H,10,1.09099,2,109.397,1,-143.914,0\H,10,1.09503,2,111.128,1,99.1473,0\C,1,1.54103,2,123.227,3,175.652,0\C,8,1.54264,2,117.675,1,0.0938313,0\O,15,1.20642,8,121.028,2,155.029,0\C,15,1.50202,8,114.275,2,-24.9784,0\H,17,1.0925,15,109.401,8,173.785,0\H,17,1.09801,15,107.352,8,-69.2214,0\C,14,1.54445,1,111.456,2,145.399,0\H,20,1.09143,14,112.269,1,67.1406,0\H,20,1.09306,14,111.397,1,-54.1364,0\H,20,1.09369,14,109.412,1,-173.56,0\C,14,1.54895,1,108.937,2,-94.2071,0\H,24,1.09253,14,111.597,1,63.1127,0\H,24,1.09277,14,111.148,1,-57.3389,0\H,24,1.0938,14,110.051,1,-176.756,0\\\@

 Total job time:  21404.12s(wall), 21398.25s(cpu) 
 Wed Aug 16 20:20:09 2017

        *************************************************************
        *                                                           *
        *  Thank you very much for using Q-Chem.  Have a nice day.  *
        *                                                           *
        *************************************************************


 
User input: 3 of 3 
 
pikachu 127.0.1
Q-Chem Developer Version! Running on 127.0.1.*
                  Welcome to Q-Chem
     A Quantum Leap Into The Future Of Chemistry


 Q-Chem 4.4, Q-Chem, Inc., Pleasanton, CA (2016)

 Y. Shao,  Z. Gan,  E. Epifanovsky,  A. T. B. Gilbert,  M. Wormit,  
 J. Kussmann,  A. W. Lange,  A. Behn,  J. Deng,  X. Feng,  D. Ghosh,  
 M. Goldey,  P. R. Horn,  L. D. Jacobson,  I. Kaliman,  F. Rob,  
 R. Z. Khaliullin,  T. Kus,  A. Landau,  J. Liu,  E. I. Proynov,  Y. M. Rhee,  
 R. M. Richard,  M. A. Rohrdanz,  R. P. Steele,  E. J. Sundstrom,  
 H. L. Woodcock III,  P. M. Zimmerman,  D. Zuev,  B. Albrecht,  E. Alguire,  
 B. Austin,  S. A. Baeppler,  G. J. O. Beran,  Y. A. Bernard,  
 E. J. Berquist,  K. Brandhorst,  K. B. Bravaya,  S. T. Brown,  D. Casanova,  
 C.-M. Chang,  Y. Chen,  S. H. Chien,  K. D. Closser,  M. P. Coons,  
 D. L. Crittenden,  S. Dasgupta,  M. Diedenhofen,  R. A. DiStasio Jr.,  
 H. Do,  A. D. Dutoi,  R. G. Edgar,  P.-T. Fang,  S. Fatehi,  Q. Feng,  
 L. Fusti-Molnar,  A. Ghysels,  A. Golubeva-Zadorozhnaya,  J. Gomes,  
 A. Gunina,  M. W. D. Hanson-Heine,  P. H. P. Harbach,  A. W. Hauser,  
 J. E. Herr,  E. G. Hohenstein,  Z. C. Holden,  K. Hui,  T.-C. Jagau,  H. Ji,  
 B. Kaduk,  K. Khistyaev,  Jaehoon Kim,  Jihan Kim,  R. A. King,  
 P. Klunzinger,  K. Koh,  D. Kosenkov,  T. Kowalczyk,  C. M. Krauter,  
 A. Kunitsa,  K. U. Lao,  A. Laurent,  K. V. Lawler,  J. Lee,  D. Lefrancois,  
 S. Lehtola,  S. V. Levchenko,  C. Y. Lin,  Y.-S. Lin,  F. Liu,  E. Livshits,  
 R. C. Lochan,  A. Luenser,  P. Manohar,  S. F. Manzer,  S.-P. Mao,  Y. Mao,  
 N. Mardirossian,  A. V. Marenich,  L. A. Martinez-Martinez,  S. A. Maurer,  
 N. J. Mayhall,  J.-M. Mewes,  A. F. Morrison,  K. Nanda,  T. S. Nguyen-Beck,  
 C. M. Oana,  R. Olivares-Amaya,  D. P. O'Neill,  J. A. Parkhill,  
 T. M. Perrine,  R. Peverati,  P. A. Pieniazek,  F. Plasser,  A. Prociuk,  
 D. R. Rehn,  E. Rosta,  N. J. Russ,  N. Sergueev,  S. M. Sharada,  
 S. Sharma,  D. W. Small,  A. Sodt,  T. Stauch,  T. Stein,  D. Stuck,  
 Y.-C. Su,  A. J. W. Thom,  T. Tsuchimochi,  L. Vogt,  O. Vydrov,  T. Wang,  
 M. A. Watson,  J. Wenzel,  A. White,  C. F. Williams,  V. Vanovschi,  
 K. Yao,  S. Yeganeh,  S. R. Yost,  Z.-Q. You,  I. Y. Zhang,  X. Zhang,  
 Y. Zhao,  B. R. Brooks,  G. K. L. Chan,  D. M. Chipman,  C. J. Cramer,  
 W. A. Goddard III,  M. S. Gordon,  W. J. Hehre,  A. Klamt,  
 H. F. Schaefer III,  M. W. Schmidt,  C. D. Sherrill,  D. G. Truhlar,
[truncated: 18,898 more chars]
