# Supplementary material for: A DFT investigation of the blue bottle experiment: E∘half-cell analysis of autoxidation catalysed by redox indicators
Source: R Soc Open Sci. 2017 Nov 8;4(11):170708. doi: 10.1098/rsos.170708 (PMC5717635; doi:10.1098/rsos.170708)
Supplement: output.zip [file rsos170708supp2.zip › B3LYP_6-311++Gdp_reducing_agents/C11H16O2.out]

pikachu 127.0.1
Q-Chem Developer Version! Running on 127.0.1.*
                  Welcome to Q-Chem
     A Quantum Leap Into The Future Of Chemistry


 Q-Chem 4.4, Q-Chem, Inc., Pleasanton, CA (2016)

 Y. Shao,  Z. Gan,  E. Epifanovsky,  A. T. B. Gilbert,  M. Wormit,  
 J. Kussmann,  A. W. Lange,  A. Behn,  J. Deng,  X. Feng,  D. Ghosh,  
 M. Goldey,  P. R. Horn,  L. D. Jacobson,  I. Kaliman,  F. Rob,  
 R. Z. Khaliullin,  T. Kus,  A. Landau,  J. Liu,  E. I. Proynov,  Y. M. Rhee,  
 R. M. Richard,  M. A. Rohrdanz,  R. P. Steele,  E. J. Sundstrom,  
 H. L. Woodcock III,  P. M. Zimmerman,  D. Zuev,  B. Albrecht,  E. Alguire,  
 B. Austin,  S. A. Baeppler,  G. J. O. Beran,  Y. A. Bernard,  
 E. J. Berquist,  K. Brandhorst,  K. B. Bravaya,  S. T. Brown,  D. Casanova,  
 C.-M. Chang,  Y. Chen,  S. H. Chien,  K. D. Closser,  M. P. Coons,  
 D. L. Crittenden,  S. Dasgupta,  M. Diedenhofen,  R. A. DiStasio Jr.,  
 H. Do,  A. D. Dutoi,  R. G. Edgar,  P.-T. Fang,  S. Fatehi,  Q. Feng,  
 L. Fusti-Molnar,  A. Ghysels,  A. Golubeva-Zadorozhnaya,  J. Gomes,  
 A. Gunina,  M. W. D. Hanson-Heine,  P. H. P. Harbach,  A. W. Hauser,  
 J. E. Herr,  E. G. Hohenstein,  Z. C. Holden,  K. Hui,  T.-C. Jagau,  H. Ji,  
 B. Kaduk,  K. Khistyaev,  Jaehoon Kim,  Jihan Kim,  R. A. King,  
 P. Klunzinger,  K. Koh,  D. Kosenkov,  T. Kowalczyk,  C. M. Krauter,  
 A. Kunitsa,  K. U. Lao,  A. Laurent,  K. V. Lawler,  J. Lee,  D. Lefrancois,  
 S. Lehtola,  S. V. Levchenko,  C. Y. Lin,  Y.-S. Lin,  F. Liu,  E. Livshits,  
 R. C. Lochan,  A. Luenser,  P. Manohar,  S. F. Manzer,  S.-P. Mao,  Y. Mao,  
 N. Mardirossian,  A. V. Marenich,  L. A. Martinez-Martinez,  S. A. Maurer,  
 N. J. Mayhall,  J.-M. Mewes,  A. F. Morrison,  K. Nanda,  T. S. Nguyen-Beck,  
 C. M. Oana,  R. Olivares-Amaya,  D. P. O'Neill,  J. A. Parkhill,  
 T. M. Perrine,  R. Peverati,  P. A. Pieniazek,  F. Plasser,  A. Prociuk,  
 D. R. Rehn,  E. Rosta,  N. J. Russ,  N. Sergueev,  S. M. Sharada,  
 S. Sharma,  D. W. Small,  A. Sodt,  T. Stauch,  T. Stein,  D. Stuck,  
 Y.-C. Su,  A. J. W. Thom,  T. Tsuchimochi,  L. Vogt,  O. Vydrov,  T. Wang,  
 M. A. Watson,  J. Wenzel,  A. White,  C. F. Williams,  V. Vanovschi,  
 K. Yao,  S. Yeganeh,  S. R. Yost,  Z.-Q. You,  I. Y. Zhang,  X. Zhang,  
 Y. Zhao,  B. R. Brooks,  G. K. L. Chan,  D. M. Chipman,  C. J. Cramer,  
 W. A. Goddard III,  M. S. Gordon,  W. J. Hehre,  A. Klamt,  
 H. F. Schaefer III,  M. W. Schmidt,  C. D. Sherrill,  D. G. Truhlar,  
 A. Warshel,  X. Xu,  A. Aspuru-Guzik,  R. Baer,  A. T. Bell,  N. A. Besley,  
 J.-D. Chai,  A. Dreuw,  B. D. Dunietz,  T. R. Furlani,  S. R. Gwaltney,  
 C.-P. Hsu,  Y. Jung,  J. Kong,  D. S. Lambrecht,  W. Liang,  C. Ochsenfeld,  
 V. A. Rassolov,  L. V. Slipchenko,  J. E. Subotnik,  T. Van Voorhis,  
 J. M. Herbert,  A. I. Krylov,  P. M. W. Gill,  M. Head-Gordon

 Contributors to earlier versions of Q-Chem not listed above: 
 R. D. Adamson,  J. Baker,  E. F. C. Byrd,  A. K. Chakraborty,  C.-L. Cheng,  
 H. Dachsel,  R. J. Doerksen,  G. Hawkins,  A. Heyden,  S. Hirata,  
 G. Kedziora,  F. J. Keil,  C. Kelley,  P. P. Korambath,  W. Kurlancheek,  
 A. M. Lee,  M. S. Lee,  D. Liotard,  I. Lotan,  P. E. Maslen,  N. Nair,  
 D. Neuhauser,  R. Olson,  B. Peters,  J. Ritchie,  N. E. Schultz,  
 N. Shenvi,  A. C. Simmonett,  K. S. Thanthiriwatte,  Q. Wu,  W. Zhang

 Please cite Q-Chem as follows:
 Y. Shao et al., Mol. Phys. 113, 184-215 (2015)
 DOI: 10.1080/00268976.2014.952696

 Q-Chem 4.4.2 for Intel X86 EM64T Linux

 Parts of Q-Chem use Armadillo 5.200.1 (Boston Tea Smuggler).
 http://arma.sourceforge.net/

 Q-Chem begins on Wed Aug 16 10:37:35 2017  


Host: 0

     Scratch files written to /scratch/taweetham/qchem27352//

Checking the input file for inconsistencies... 	...done.

--------------------------------------------------------------
User input:
--------------------------------------------------------------
$molecule
0 1
  C   -4.1765467    1.4070382   -0.1847260
  C   -4.3465329    0.0436644   -0.3634843
  C   -2.8529104    1.9438909    0.2448739
  C   -1.6339632    1.0718678    0.1734422
  C   -2.0138705   -0.2929162    0.7174991
  C   -3.1657757   -0.9396374   -0.1146362
  C   -5.2338486    2.4558976   -0.4786606
  C   -5.6413773   -0.5891417   -0.8094960
  C   -3.6373773   -2.1637039    0.7104757
  C   -2.6416507   -1.4450233   -1.4789457
  C   -6.8665077   -0.1793020   -0.4533792
  O   -0.5444895    1.6318138    0.8653180
  O   -2.7537863    3.0994953    0.6336903
  H   -1.3359943    0.9592177   -0.8876561
  H   -2.3472597   -0.1438563    1.7708804
  H   -1.1293894   -0.9676790    0.7401630
  H   -6.1270010    2.1104544   -1.0186120
  H   -4.7960706    3.2020453   -1.1752587
  H   -5.5228913    2.9795818    0.4565902
  H   -5.5900668   -1.5084594   -1.3826098
  H   -4.0502565   -1.8398517    1.6904059
  H   -2.7909852   -2.8593318    0.9005720
  H   -4.4216586   -2.7460312    0.1845827
  H   -2.3049451   -0.6080186   -2.1231896
  H   -3.4302210   -1.9908714   -2.0371332
  H   -1.7886066   -2.1429156   -1.3365246
  H   -7.0303928    0.6614002    0.2078300
  H   -7.7348238   -0.7361077   -0.7908699
  H   -0.7929763    1.6925613    1.8253194
$end

$rem
   job_type optimization
   BASIS  =  6-311++G**
   METHOD  =  B3LYP
$end

--------------------------------------------------------------
 ----------------------------------------------------------------
             Standard Nuclear Orientation (Angstroms)
    I     Atom           X                Y                Z
 ----------------------------------------------------------------
    1      C      -0.1738204048    -1.1969718111     0.0988824230
    2      C      -0.9974271611    -0.0828488453     0.0925669894
    3      C       1.3066346440    -1.0308121317     0.0252362451
    4      C       1.9203142127     0.3168116166     0.2674482827
    5      C       1.0912448315     1.3404411063    -0.4860697746
    6      C      -0.3911102661     1.3480695453     0.0039794365
    7      C      -0.6553182076    -2.6270060485     0.2648729151
    8      C      -2.5020768200    -0.1511651834     0.1783241987
    9      C      -1.1649858903     2.2076221122    -1.0274479317
   10      C      -0.5088928576     2.0262322383     1.3887844618
   11      C      -3.2681067496    -1.0924121638    -0.3899930725
   12      O       3.2753107602     0.3538959082    -0.1091067598
   13      O       2.0235465670    -1.9938148428    -0.2094728996
   14      H       1.8661454901     0.5455453100     1.3501078597
   15      H       1.1303889126     1.0627081373    -1.5651024500
   16      H       1.5348623007     2.3560783990    -0.3870256648
   17      H      -1.7066051365    -2.7568630401     0.5590372966
   18      H      -0.1022298515    -3.0814272061     1.1141252700
   19      H      -0.4321105091    -3.2139917053    -0.6506111343
   20      H      -3.0250618227     0.6740048397     0.6493001519
   21      H      -1.1296482527     1.7375019851    -2.0341012958
   22      H      -0.7232440606     3.2253727797    -1.1013539549
   23      H      -2.2307053772     2.3380247623    -0.7481580940
   24      H       0.0131328056     1.4443274098     2.1748338935
   25      H      -1.5690174783     2.1221605936     1.7023129146
   26      H      -0.0740138843     3.0485841517     1.3623550755
   27      H      -2.8564229772    -1.9012859521    -0.9791244563
   28      H      -4.3481315219    -1.0223476674    -0.3091050804
   29      H       3.3230707592     0.1931960700    -1.0883580968
 ----------------------------------------------------------------
 Molecular Point Group                 C1    NOp =  1
 Largest Abelian Subgroup              C1    NOp =  1
 Nuclear Repulsion Energy =   832.8412131190 hartrees
 There are       49 alpha and       49 beta electrons
 Requested basis set is 6-311++G(d,p)
 There are 158 shells and 398 basis functions

 Total QAlloc Memory Limit   2000 MB
 Mega-Array Size        61 MB
 MEM_STATIC part        62 MB
 A cutoff of  1.0D-11 yielded  10805 shell pairs
 There are     69431 function pairs (     73950 Cartesian)

 -------------------------------------------------------
 OpenMP Integral Computing Module                       
 Release: version 1.0, May 2013, Q-Chem Inc. Pittsburgh 
 -------------------------------------------------------
 Integral Job Info:
 Integral job number is                      11
 Integral operator is                         1
 short-range coefficients                     0
 long-range coefficients              100000000
 Omega coefficients                           0
 if combine SR and LR in K                    0
 Integral screening is                        0
 Integral computing path is                   2
 max size of driver memory is            800000
 size of driver memory is                593474
 size of scratch memory is              2260544
 max col of scratch BK array               1296
 max len of scratch array in speh3          155
 max len of scratch index in speh4           18
 max int batch size is                      520
 min int batch size is                       52
 fixed nKL is                                52
 max L of basis functions is                  2
 order of int derivative is                   0
 number of shells is                        158
 number of basis is                         411
 number of cartesian basis is               411
 number of contracted shell pairs         10805
 number of primitive shell pairs          23707
 maxK2 (contraction) of shell pair           36
 max number of K2 of shell pair               1
 max number of CS2 of shell pair           1974
 max number of PS2 of shell pair           3408
 mem total for path MDJ                  111896
 -------------------------------------------------------
 Smallest overlap matrix eigenvalue = 6.68E-07

 Q-Chem warning in module /home/taweetham/qchem/stvman/mkSTV.C, line 278:

 Overlap eigenvalue is smaller than square root of threshold

 Linear dependence detected in AO basis
 Number of orthogonalized atomic orbitals = 397
 Maximum deviation from orthogonality = 1.760E-10

 Scale SEOQF with 1.000000e-01/1.000000e-01/1.000000e-01

 Standard Electronic Orientation quadrupole field applied
 Nucleus-field energy     =     0.0000000250 hartrees
 Guess from superposition of atomic densities
 Warning:  Energy on first SCF cycle will be non-variational
 A restricted hybrid HF-DFT SCF calculation will be
 performed using Pulay DIIS extrapolation
 Exchange:     0.2000 Hartree-Fock + 0.0800 Slater + 0.7200 B88
 Correlation:  0.1900 VWN1RPA + 0.8100 LYP
 Using SG-1 standard quadrature grid
 SCF converges when DIIS error is below 1.0E-08
 ---------------------------------------
  Cycle       Energy         DIIS Error
 ---------------------------------------
    1    -581.7395939023      3.02E-02
    2    -579.0781618151      3.99E-03
    3    -578.8138705411      5.83E-03
    4    -579.3323332517      1.55E-03
    5    -579.3697910270      3.10E-04
    6    -579.3710194069      1.54E-04
    7    -579.3713955770      4.68E-05
    8    -579.3714311119      1.85E-05
    9    -579.3714375159      3.29E-06
   10    -579.3714377804      1.29E-06
   11    -579.3714378063      2.69E-07
   12    -579.3714378285      8.53E-08
   13    -579.3714378093      2.48E-08
   14    -579.3714378153      1.15E-08
   15    -579.3714378113      3.86E-09 Convergence criterion met
 ---------------------------------------
 SCF time:  CPU 1035.64 s  wall 1036.79 s
 SCF   energy in the final basis set = -579.3714378113
 Total energy in the final basis set = -579.3714378113

 --------------------------------------------------------------

                    Orbital Energies (a.u.)
 --------------------------------------------------------------

 Alpha MOs
 -- Occupied --
-19.130 -19.111 -10.256 -10.233 -10.218 -10.215 -10.202 -10.201
-10.189 -10.188 -10.184 -10.179 -10.173  -1.053  -1.021  -0.868
 -0.808  -0.783  -0.753  -0.702  -0.699  -0.664  -0.629  -0.583
 -0.573  -0.540  -0.498  -0.495  -0.482  -0.463  -0.455  -0.436
 -0.428  -0.424  -0.417  -0.413  -0.406  -0.399  -0.388  -0.376
 -0.371  -0.363  -0.349  -0.344  -0.334  -0.310  -0.286  -0.254
 -0.251
 -- Virtual --
 -0.078  -0.018  -0.012  -0.003   0.001   0.006   0.011   0.020
  0.024   0.029   0.033   0.037   0.047   0.053   0.056   0.060
  0.062   0.067   0.070   0.080   0.084   0.092   0.094   0.099
  0.102   0.105   0.107   0.110   0.113   0.117   0.121   0.124
  0.126   0.130   0.135   0.139   0.142   0.143   0.148   0.151
  0.152   0.157   0.159   0.165   0.165   0.168   0.173   0.175
  0.178   0.179   0.182   0.187   0.191   0.194   0.203   0.209
  0.213   0.215   0.217   0.223   0.227   0.231   0.232   0.240
  0.245   0.248   0.249   0.255   0.267   0.269   0.274   0.280
  0.288   0.292   0.296   0.308   0.313   0.314   0.319   0.325
  0.329   0.336   0.341   0.349   0.357   0.362   0.368   0.369
  0.380   0.382   0.387   0.391   0.406   0.421   0.437   0.439
  0.443   0.456   0.473   0.477   0.491   0.504   0.514   0.516
  0.531   0.537   0.552   0.554   0.559   0.574   0.580   0.587
  0.597   0.603   0.622   0.632   0.634   0.644   0.647   0.648
  0.649   0.658   0.668   0.670   0.681   0.688   0.691   0.696
  0.705   0.721   0.730   0.741   0.742   0.746   0.748   0.761
  0.765   0.766   0.776   0.796   0.797   0.816   0.831   0.849
  0.857   0.866   0.883   0.897   0.914   0.920   0.953   0.955
  0.991   1.005   1.008   1.043   1.063   1.087   1.105   1.119
  1.125   1.148   1.162   1.186   1.194   1.205   1.226   1.237
  1.240   1.246   1.268   1.296   1.309   1.346   1.371   1.378
  1.401   1.416   1.419   1.441   1.450   1.458   1.477   1.479
  1.491   1.496   1.504   1.521   1.531   1.545   1.561   1.576
  1.581   1.591   1.603   1.612   1.621   1.627   1.636   1.638
  1.645   1.659   1.669   1.680   1.684   1.704   1.713   1.724
  1.729   1.745   1.757   1.776   1.794   1.800   1.809   1.815
  1.826   1.832   1.870   1.878   1.902   1.914   1.934   1.954
  1.971   1.983   2.004   2.026   2.040   2.053   2.058   2.066
  2.069   2.104   2.127   2.138   2.148   2.159   2.175   2.188
  2.195   2.215   2.227   2.251   2.271   2.298   2.320   2.338
  2.346   2.386   2.424   2.446   2.450   2.468   2.485   2.491
  2.499   2.510   2.514   2.531   2.541   2.547   2.577   2.601
  2.619   2.631   2.637   2.661   2.675   2.681   2.687   2.693
  2.726   2.739   2.757   2.767   2.785   2.811   2.838   2.853
  2.867   2.871   2.893   2.911   2.921   2.948   2.975   2.990
  3.002   3.022   3.057   3.066   3.075   3.099   3.107   3.122
  3.158   3.184   3.230   3.251   3.255   3.285   3.304   3.379
  3.402   3.505   3.530   3.554   3.604   3.682   3.728   3.740
  3.743   3.756   3.783   3.787   3.804   3.809   3.820   3.884
  3.981   4.054   4.173   4.223   4.225   4.233   4.284   4.380
  4.499   5.095   5.115   5.276   5.419   5.641   5.783  23.637
 23.746  23.799  23.842  23.869  23.903  23.926  23.942  23.947
 24.056  24.223  49.955  50.016
 --------------------------------------------------------------

          Ground-State Mulliken Net Atomic Charges

     Atom                 Charge (a.u.)
  ----------------------------------------
      1 C                    -0.094321
      2 C                     0.299119
      3 C                    -0.012005
      4 C                    -0.372203
      5 C                    -0.332142
      6 C                     0.543371
      7 C                    -0.658949
      8 C                     0.220367
      9 C                    -0.678264
     10 C                    -0.643592
     11 C                    -0.664610
     12 O                    -0.152976
     13 O                    -0.227076
     14 H                     0.205399
     15 H                     0.161109
     16 H                     0.193483
     17 H                     0.132028
     18 H                     0.179208
     19 H                     0.194940
     20 H                     0.192463
     21 H                     0.154740
     22 H                     0.165475
     23 H                     0.132197
     24 H                     0.144095
     25 H                     0.151826
     26 H                     0.170558
     27 H                     0.172753
     28 H                     0.148864
     29 H                     0.274143
  ----------------------------------------
  Sum of atomic charges =     0.000000

 -----------------------------------------------------------------
                    Cartesian Multipole Moments
 -----------------------------------------------------------------
    Charge (ESU x 10^10)
                 0.0000
    Dipole Moment (Debye)
         X      -4.1273      Y       2.4248      Z      -0.4608
       Tot       4.8090
    Quadrupole Moments (Debye-Ang)
        XX     -89.0015     XY       6.1599     YY     -82.7155
        XZ      -3.2321     YZ       0.2378     ZZ     -77.9763
    Octopole Moments (Debye-Ang^2)
       XXX     -42.1332    XXY       6.5580    XYY     -12.2583
       YYY       7.6362    XXZ     -13.1641    XYZ      -6.4812
       YYZ       1.2850    XZZ      19.9877    YZZ      -2.6771
       ZZZ      -3.4645
    Hexadecapole Moments (Debye-Ang^3)
      XXXX   -1785.0471   XXXY      12.8637   XXYY    -539.5298
      XYYY      37.3927   YYYY   -1306.2956   XXXZ     -63.2289
      XXYZ       8.6088   XYYZ       7.6177   YYYZ       1.4720
      XXZZ    -321.8889   XYZZ      -1.7524   YYZZ    -268.7665
      XZZZ     -10.2973   YZZZ       2.0063   ZZZZ    -312.2978
 -----------------------------------------------------------------
 Calculating analytic gradient of the SCF energy
 Gradient of SCF Energy
            1           2           3           4           5           6
    1   0.0245588  -0.0057814   0.0008567  -0.0000816   0.0066940   0.0035010
    2  -0.0189592   0.0084323   0.0265022  -0.0143376  -0.0038266  -0.0047049
    3  -0.0069147   0.0019920  -0.0009976  -0.0022236   0.0017344   0.0085683
            7           8           9          10          11          12
    1  -0.0085303  -0.0170327   0.0088293  -0.0010056   0.0006779  -0.0058139
    2   0.0085568   0.0054211  -0.0033910  -0.0034473  -0.0059143  -0.0007328
    3  -0.0089435   0.0087903   0.0060522  -0.0099338  -0.0003021   0.0214438
           13          14          15          16          17          18
    1   0.0048764  -0.0048135   0.0026901   0.0051126  -0.0059643  -0.0021260
    2  -0.0023855   0.0040357  -0.0047710   0.0109571  -0.0075089  -0.0011156
    3   0.0010786   0.0069774  -0.0088547   0.0003400   0.0082960   0.0123086
           19          20          21          22          23          24
    1   0.0032870  -0.0041195   0.0009612   0.0028066  -0.0098298   0.0045718
    2  -0.0029561  -0.0014830  -0.0057075   0.0107557   0.0013473  -0.0061332
    3  -0.0106655  -0.0038808  -0.0097356  -0.0010343   0.0032662   0.0063177
           25          26          27          28          29
    1  -0.0099381   0.0042974   0.0020997  -0.0003705  -0.0004131
    2   0.0008399   0.0099716  -0.0001617   0.0017601  -0.0010435
    3   0.0031278  -0.0002843  -0.0002560   0.0008209  -0.0270878
 Max gradient component =       2.709E-02
 RMS gradient           =       8.224E-03
 Gradient time:  CPU 311.31 s  wall 311.36 s
 Geometry Optimization Parameters
   NAtoms,    NIC,     NZ,  NCons,   NDum,   NFix, NCnnct, MaxDiis
       29     212       0       0       0       0       0       0


** GEOMETRY OPTIMIZATION IN DELOCALIZED INTERNAL COORDINATES **
   Searching for a Minimum

   Optimization Cycle:   1

                       Coordinates (Angstroms)
     ATOM                X               Y               Z
      1  C        -0.1738204048   -1.1969718111    0.0988824230
      2  C        -0.9974271611   -0.0828488453    0.0925669894
      3  C         1.3066346440   -1.0308121317    0.0252362451
      4  C         1.9203142127    0.3168116166    0.2674482827
      5  C         1.0912448315    1.3404411063   -0.4860697746
      6  C        -0.3911102661    1.3480695453    0.0039794365
      7  C        -0.6553182076   -2.6270060485    0.2648729151
      8  C        -2.5020768200   -0.1511651834    0.1783241987
      9  C        -1.1649858903    2.2076221122   -1.0274479317
     10  C        -0.5088928576    2.0262322383    1.3887844618
     11  C        -3.2681067496   -1.0924121638   -0.3899930725
     12  O         3.2753107602    0.3538959082   -0.1091067598
     13  O         2.0235465670   -1.9938148428   -0.2094728996
     14  H         1.8661454901    0.5455453100    1.3501078597
     15  H         1.1303889126    1.0627081373   -1.5651024500
     16  H         1.5348623007    2.3560783990   -0.3870256648
     17  H        -1.7066051365   -2.7568630401    0.5590372966
     18  H        -0.1022298515   -3.0814272061    1.1141252700
     19  H        -0.4321105091   -3.2139917053   -0.6506111343
     20  H        -3.0250618227    0.6740048397    0.6493001519
     21  H        -1.1296482527    1.7375019851   -2.0341012958
     22  H        -0.7232440606    3.2253727797   -1.1013539549
     23  H        -2.2307053772    2.3380247623   -0.7481580940
     24  H         0.0131328056    1.4443274098    2.1748338935
     25  H        -1.5690174783    2.1221605936    1.7023129146
     26  H        -0.0740138843    3.0485841517    1.3623550755
     27  H        -2.8564229772   -1.9012859521   -0.9791244563
     28  H        -4.3481315219   -1.0223476674   -0.3091050804
     29  H         3.3230707592    0.1931960700   -1.0883580968
   Point Group: c1    Number of degrees of freedom:    81


   Energy is   -579.371437811


 Attempting to Generate Delocalized Internal Coordinates

 81 Hessian modes will be used to form the next step
  Hessian Eigenvalues:
     0.002605    0.003036    0.004105    0.006795    0.008036    0.009578
     0.009726    0.010847    0.012605    0.014741    0.016385    0.019232
     0.030337    0.030444    0.034785    0.040430    0.049392    0.050500
     0.052982    0.053539    0.053989    0.054880    0.054892    0.062264
     0.065108    0.067216    0.075286    0.075564    0.081652    0.092187
     0.128343    0.144361    0.159523    0.160000    0.160000    0.160000
     0.160000    0.160000    0.160000    0.160000    0.160000    0.160000
     0.160000    0.160000    0.160000    0.168291    0.194191    0.220161
     0.237742    0.249382    0.249944    0.249992    0.260751    0.268698
     0.276770    0.279564    0.294272    0.305579    0.314530    0.314876
     0.320877    0.323147    0.323953    0.324332    0.324612    0.325270
     0.325294    0.325817    0.326350    0.326638    0.327485    0.328252
     0.337526    0.353599    0.354508    0.357476    0.445063    0.465146
     0.488500    0.571939    0.939426

 Minimum Search - Taking Simple RFO Step
 Searching for Lamda that Minimizes Along All modes
 Value Taken    Lamda =  -0.01761796
 Calculated Step too Large.  Step scaled by  0.765119
 Step Taken.  Stepsize is  0.300000

                             Maximum     Tolerance    Cnvgd?
         Gradient           0.022692      0.000300      NO
         Displacement       0.124807      0.001200      NO
         Energy change     *********      0.000001      NO


 New Cartesian Coordinates Obtained by Inverse Iteration

 Displacement from previous Coordinates is:  0.661948
 ----------------------------------------------------------------
             Standard Nuclear Orientation (Angstroms)
    I     Atom           X                Y                Z
 ----------------------------------------------------------------
    1      C      -0.1679843448    -1.2007683622     0.1155996142
    2      C      -0.9799858536    -0.0967755493     0.0859129593
    3      C       1.3107183077    -1.0573535643     0.0294052930
    4      C       1.9218118022     0.3145697789     0.2524413008
    5      C       1.0634885900     1.3320332454    -0.4924175862
    6      C      -0.4062672097     1.3339368861    -0.0052246217
    7      C      -0.6143091077    -2.6289764801     0.3109013494
    8      C      -2.4627536938    -0.1423499694     0.1633423919
    9      C      -1.2106166931     2.1772221408    -1.0241919461
   10      C      -0.5130372808     2.0059815801     1.3833674579
   11      C      -3.2771196092    -1.0088267378    -0.4522222543
   12      O       3.2890173968     0.3728952639    -0.0906460818
   13      O       2.0122512738    -2.0270175693    -0.2141928541
   14      H       1.8806928392     0.5357224183     1.3278200233
   15      H       1.0867237225     1.0759708285    -1.5651547061
   16      H       1.4890583526     2.3392596614    -0.3885418206
   17      H      -1.6566299504    -2.7303744546     0.6107523153
   18      H      -0.0215499830    -3.0804263150     1.1205544927
   19      H      -0.4257550422    -3.2237939291    -0.5915269020
   20      H      -2.9362321042     0.6740202205     0.6995754687
   21      H      -1.1862008166     1.7193089611    -2.0221601809
   22      H      -0.7810331358     3.1857818488    -1.0999970764
   23      H      -2.2623813743     2.2940691565    -0.7346394023
   24      H       0.0216896939     1.4420505187     2.1576316620
   25      H      -1.5588274029     2.0867777957     1.7058752558
   26      H      -0.0990362380     3.0229582496     1.3513925932
   27      H      -2.9159063888    -1.7945775176    -1.1006731497
   28      H      -4.3518863523    -0.9058837603    -0.3478577979
   29      H       3.3777826566     0.1741960220    -1.0379890489
 ----------------------------------------------------------------
 Molecular Point Group                 C1    NOp =  1
 Largest Abelian Subgroup              C1    NOp =  1
 Nuclear Repulsion Energy =   834.8126886501 hartrees
 There are       49 alpha and       49 beta electrons
 Applying Cartesian multipole field
    Component          Value
    ---------          -----
     (2,0,0)        1.00000E-11
     (0,2,0)        2.00000E-11
     (0,0,2)       -3.00000E-11
 Nucleus-field energy     =     0.0000000248 hartrees
 Requested basis set is 6-311++G(d,p)
 There are 158 shells and 398 basis functions
 A cutoff of  1.0D-11 yielded  10822 shell pairs
 There are     69513 function pairs (     74034 Cartesian)
 Smallest overlap matrix eigenvalue = 5.99E-07

 Q-Chem warning in module /home/taweetham/qchem/stvman/mkSTV.C, line 278:

 Overlap eigenvalue is smaller than square root of threshold

 Linear dependence detected in AO basis
 Number of orthogonalized atomic orbitals = 397
 Maximum deviation from orthogonality = 1.830E-10
 Guess MOs from SCF MO coefficient file
 Reading MOs from coefficient file
 Reading MOs from coefficient file
 A restricted hybrid HF-DFT SCF calculation will be
 performed using Pulay DIIS extrapolation
 Exchange:     0.2000 Hartree-Fock + 0.0800 Slater + 0.7200 B88
 Correlation:  0.1900 VWN1RPA + 0.8100 LYP
 Using SG-1 standard quadrature grid
 SCF converges when DIIS error is below 1.0E-08
 Geometry optimization detected.  Setting ReadMinima to 0
 Setting SaveMinima to 0
 Inaccurate integrated density:
   Number of electrons =    98
   Numerical integral  =    98.159329140003
   Relative error      =     0.1625807551 %
 ---------------------------------------
  Cycle       Energy         DIIS Error
 ---------------------------------------
    1    -579.4728542917      1.10E-03
    2    -579.3786953230      2.36E-04
    3    -579.3771518254      3.74E-04
    4    -579.3799062843      8.97E-05
    5    -579.3800337254      2.78E-05
    6    -579.3800435683      1.14E-05
    7    -579.3800450807      3.32E-06
    8    -579.3800455003      1.35E-06
    9    -579.3800455085      4.06E-07
   10    -579.3800455275      1.58E-07
   11    -579.3800454938      3.00E-08
   12    -579.3800455058      1.68E-08
   13    -579.3800455050      4.97E-09 Convergence criterion met
 ---------------------------------------
 SCF time:  CPU 924.13 s  wall 925.31 s
 SCF   energy in the final basis set = -579.3800455050
 Total energy in the final basis set = -579.3800455050

 --------------------------------------------------------------

                    Orbital Energies (a.u.)
 --------------------------------------------------------------

 Alpha MOs
 -- Occupied --
-19.129 -19.113 -10.257 -10.234 -10.213 -10.213 -10.198 -10.198
-10.187 -10.186 -10.180 -10.176 -10.168  -1.054  -1.025  -0.873
 -0.809  -0.786  -0.753  -0.705  -0.702  -0.667  -0.633  -0.583
 -0.576  -0.539  -0.500  -0.496  -0.482  -0.466  -0.457  -0.439
 -0.428  -0.424  -0.419  -0.414  -0.404  -0.402  -0.390  -0.378
 -0.372  -0.365  -0.351  -0.346  -0.337  -0.308  -0.289  -0.254
 -0.251
 -- Virtual --
 -0.076  -0.018  -0.011  -0.001   0.002   0.006   0.012   0.022
  0.025   0.029   0.033   0.037   0.047   0.053   0.057   0.060
  0.064   0.067   0.070   0.082   0.086   0.092   0.095   0.100
  0.103   0.105   0.110   0.111   0.115   0.117   0.121   0.125
  0.128   0.131   0.135   0.141   0.143   0.144   0.148   0.151
  0.153   0.158   0.161   0.165   0.167   0.170   0.174   0.175
  0.180   0.181   0.183   0.187   0.192   0.195   0.206   0.208
  0.214   0.215   0.219   0.223   0.229   0.231   0.233   0.239
  0.247   0.247   0.255   0.259   0.269   0.272   0.276   0.283
  0.287   0.296   0.300   0.310   0.314   0.315   0.320   0.326
  0.330   0.337   0.344   0.349   0.359   0.366   0.370   0.372
  0.376   0.384   0.391   0.394   0.404   0.424   0.433   0.439
  0.444   0.458   0.471   0.478   0.490   0.509   0.515   0.517
  0.535   0.541   0.553   0.556   0.561   0.574   0.584   0.587
  0.596   0.606   0.626   0.630   0.637   0.646   0.649   0.649
  0.654   0.661   0.669   0.674   0.683   0.690   0.697   0.701
  0.712   0.725   0.730   0.745   0.746   0.749   0.750   0.764
  0.769   0.773   0.784   0.802   0.806   0.818   0.827   0.845
  0.858   0.863   0.879   0.897   0.918   0.923   0.951   0.955
  0.994   1.005   1.011   1.046   1.073   1.085   1.107   1.120
  1.139   1.150   1.165   1.189   1.196   1.208   1.230   1.234
  1.246   1.254   1.271   1.300   1.311   1.349   1.376   1.384
  1.400   1.421   1.427   1.441   1.462   1.464   1.480   1.488
  1.498   1.508   1.510   1.528   1.536   1.542   1.564   1.576
  1.581   1.593   1.609   1.614   1.622   1.630   1.635   1.646
  1.656   1.658   1.678   1.687   1.689   1.711   1.716   1.729
  1.735   1.749   1.757   1.775   1.798   1.803   1.810   1.819
  1.827   1.845   1.874   1.875   1.904   1.917   1.940   1.965
  1.981   1.988   2.010   2.037   2.044   2.056   2.066   2.075
  2.089   2.113   2.135   2.145   2.158   2.171   2.187   2.195
  2.199   2.222   2.235   2.256   2.279   2.310   2.330   2.354
  2.366   2.414   2.446   2.462   2.470   2.482   2.491   2.511
  2.517   2.528   2.536   2.546   2.558   2.564   2.593   2.612
  2.624   2.639   2.644   2.665   2.676   2.684   2.688   2.699
  2.724   2.742   2.761   2.775   2.800   2.819   2.842   2.852
  2.869   2.874   2.897   2.910   2.924   2.952   2.978   2.991
  3.000   3.025   3.063   3.070   3.096   3.112   3.118   3.130
  3.167   3.192   3.241   3.252   3.258   3.293   3.319   3.379
  3.409   3.504   3.548   3.558   3.617   3.697   3.755   3.759
  3.772   3.790   3.797   3.807   3.821   3.839   3.841   3.896
  3.993   4.060   4.175   4.213   4.241   4.261   4.276   4.388
  4.506   5.093   5.116   5.268   5.434   5.654   5.784  23.645
 23.762  23.806  23.853  23.866  23.920  23.958  23.974  23.977
 24.109  24.235  49.957  50.016
 --------------------------------------------------------------

          Ground-State Mulliken Net Atomic Charges

     Atom                 Charge (a.u.)
  ----------------------------------------
      1 C                    -0.148815
      2 C                     0.362773
      3 C                    -0.061857
      4 C                    -0.352727
      5 C                    -0.343719
      6 C                     0.523023
      7 C                    -0.598957
      8 C                     0.206220
      9 C                    -0.661002
     10 C                    -0.627106
     11 C                    -0.666138
     12 O                    -0.166571
     13 O                    -0.233705
     14 H                     0.206746
     15 H                     0.165107
     16 H                     0.190322
     17 H                     0.131074
     18 H                     0.175561
     19 H                     0.195776
     20 H                     0.194563
     21 H                     0.156712
     22 H                     0.166585
     23 H                     0.135684
     24 H                     0.146274
     25 H                     0.148806
     26 H                     0.168508
     27 H                     0.167408
     28 H                     0.145828
     29 H                     0.273630
  ----------------------------------------
  Sum of atomic charges =     0.000000

 -----------------------------------------------------------------
                    Cartesian Multipole Moments
 -----------------------------------------------------------------
    Charge (ESU x 10^10)
                 0.0000
    Dipole Moment (Debye)
         X      -4.0183      Y       2.4296      Z      -0.4805
       Tot       4.7203
    Quadrupole Moments (Debye-Ang)
        XX     -88.6577     XY       5.4914     YY     -82.9306
        XZ      -3.0851     YZ       0.2669     ZZ     -77.7391
    Octopole Moments (Debye-Ang^2)
       XXX     -39.1269    XXY       6.3713    XYY     -11.7073
       YYY       9.1426    XXZ     -14.1572    XYZ      -6.7638
       YYZ       1.5281    XZZ      18.6505    YZZ      -2.3538
       ZZZ      -2.8589
    Hexadecapole Moments (Debye-Ang^3)
      XXXX   -1774.3096   XXXY      19.5044   XXYY    -540.0658
      XYYY      45.2531   YYYY   -1289.5075   XXXZ     -71.3613
      XXYZ      10.2197   XYYZ       6.6040   YYYZ       3.0921
      XXZZ    -320.3070   XYZZ       2.4425   YYZZ    -265.2999
      XZZZ     -16.1307   YZZZ       4.7159   ZZZZ    -312.2063
 -----------------------------------------------------------------
 Calculating analytic gradient of the SCF energy
 Gradient of SCF Energy
            1           2           3           4           5           6
    1   0.0106012  -0.0028272  -0.0035086   0.0005580   0.0020241   0.0013045
    2  -0.0090555   0.0041436   0.0107593  -0.0056138  -0.0000872  -0.0025778
    3  -0.0057350   0.0017276   0.0019706  -0.0014466   0.0009050   0.0044491
            7           8           9          10          11          12
    1  -0.0018940  -0.0049455   0.0028754  -0.0000580  -0.0004273  -0.0003740
    2   0.0033340   0.0052999  -0.0018412  -0.0012878  -0.0042722  -0.0020886
    3  -0.0050587   0.0047384   0.0014940  -0.0043953  -0.0017364   0.0075732
           13          14          15          16          17          18
    1   0.0017391  -0.0012009   0.0004717   0.0005551   0.0005193  -0.0011552
    2  -0.0039008   0.0022272  -0.0017161   0.0031962  -0.0031356  -0.0006296
    3  -0.0001545   0.0015838  -0.0026712  -0.0001225   0.0039083   0.0056184
           19          20          21          22          23          24
    1   0.0016087  -0.0013429   0.0001705   0.0002269  -0.0034866   0.0011449
    2  -0.0003459   0.0002894  -0.0015216   0.0030541   0.0004018  -0.0017138
    3  -0.0027831  -0.0030579  -0.0028556  -0.0002265   0.0009724   0.0021817
           25          26          27          28          29
    1  -0.0029176   0.0011978  -0.0003481  -0.0000268  -0.0004848
    2  -0.0000268   0.0028498   0.0017442   0.0009680   0.0015467
    3   0.0008036   0.0002302  -0.0000685   0.0007134  -0.0085578
 Max gradient component =       1.076E-02
 RMS gradient           =       3.318E-03
 Gradient time:  CPU 312.18 s  wall 312.23 s
 Geometry Optimization Parameters
   NAtoms,    NIC,     NZ,  NCons,   NDum,   NFix, NCnnct, MaxDiis
       29     212       0       0       0       0       0       0

 Cartesian Hessian Update
 Hessian Updated using BFGS Update


** GEOMETRY OPTIMIZATION IN DELOCALIZED INTERNAL COORDINATES **
   Searching for a Minimum

   Optimization Cycle:   2

                       Coordinates (Angstroms)
     ATOM                X               Y               Z
      1  C        -0.1679843448   -1.2007683622    0.1155996142
      2  C        -0.9799858536   -0.0967755493    0.0859129593
      3  C         1.3107183077   -1.0573535643    0.0294052930
      4  C         1.9218118022    0.3145697789    0.2524413008
      5  C         1.0634885900    1.3320332454   -0.4924175862
      6  C        -0.4062672097    1.3339368861   -0.0052246217
      7  C        -0.6143091077   -2.6289764801    0.3109013494
      8  C        -2.4627536938   -0.1423499694    0.1633423919
      9  C        -1.2106166931    2.1772221408   -1.0241919461
     10  C        -0.5130372808    2.0059815801    1.3833674579
     11  C        -3.2771196092   -1.0088267378   -0.4522222543
     12  O         3.2890173968    0.3728952639   -0.0906460818
     13  O         2.0122512738   -2.0270175693   -0.2141928541
     14  H         1.8806928392    0.5357224183    1.3278200233
     15  H         1.0867237225    1.0759708285   -1.5651547061
     16  H         1.4890583526    2.3392596614   -0.3885418206
     17  H        -1.6566299504   -2.7303744546    0.6107523153
     18  H        -0.0215499830   -3.0804263150    1.1205544927
     19  H        -0.4257550422   -3.2237939291   -0.5915269020
     20  H        -2.9362321042    0.6740202205    0.6995754687
     21  H        -1.1862008166    1.7193089611   -2.0221601809
     22  H        -0.7810331358    3.1857818488   -1.0999970764
     23  H        -2.2623813743    2.2940691565   -0.7346394023
     24  H         0.0216896939    1.4420505187    2.1576316620
     25  H        -1.5588274029    2.0867777957    1.7058752558
     26  H        -0.0990362380    3.0229582496    1.3513925932
     27  H        -2.9159063888   -1.7945775176   -1.1006731497
     28  H        -4.3518863523   -0.9058837603   -0.3478577979
     29  H         3.3777826566    0.1741960220   -1.0379890489
   Point Group: c1    Number of degrees of freedom:    81


   Energy is   -579.380045505

 Hessian Updated using BFGS Update

 71 Hessian modes will be used to form the next step
  Hessian Eigenvalues:
     0.002604    0.003036    0.004111    0.006832    0.008713    0.009645
     0.009738    0.010898    0.012549    0.014392    0.016623    0.019219
     0.030327    0.030408    0.034752    0.040997    0.049821    0.050714
     0.053222    0.053548    0.053965    0.054854    0.054900    0.062033
     0.063499    0.066840    0.074914    0.075408    0.081920    0.092234
     0.128049    0.144040    0.149592    0.159619    0.160548    0.167537
     0.195147    0.220811    0.235488    0.247335    0.249893    0.254657
     0.264902    0.276481    0.278266    0.279332    0.295141    0.305599
     0.312237    0.314749    0.320804    0.322863    0.323423    0.324096
     0.324480    0.324967    0.325621    0.326131    0.326482    0.327323
     0.328106    0.334271    0.350685    0.353596    0.354661    0.364589
     0.444814    0.450470    0.490328    0.572194    0.938573

 Minimum Search - Taking Simple RFO Step
 Searching for Lamda that Minimizes Along All modes
 Value Taken    Lamda =  -0.00478590
 Calculated Step too Large.  Step scaled by  0.872989
 Step Taken.  Stepsize is  0.300000

                             Maximum     Tolerance    Cnvgd?
         Gradient           0.009722      0.000300      NO
         Displacement       0.130651      0.001200      NO
         Energy change     -0.008608      0.000001      NO


 New Cartesian Coordinates Obtained by Inverse Iteration

 Displacement from previous Coordinates is:  0.549908
 ----------------------------------------------------------------
             Standard Nuclear Orientation (Angstroms)
    I     Atom           X                Y                Z
 ----------------------------------------------------------------
    1      C      -0.1754266854    -1.1833646158     0.1241518288
    2      C      -0.9714167729    -0.0865836253     0.0816355592
    3      C       1.3068367151    -1.0630815495     0.0248294370
    4      C       1.9132651989     0.3192861345     0.2564567950
    5      C       1.0538259125     1.3387139693    -0.4906353083
    6      C      -0.4147483473     1.3499164948    -0.0178750963
    7      C      -0.6483957221    -2.6035286098     0.2877945069
    8      C      -2.4362690667    -0.1680095538     0.1700798776
    9      C      -1.2138136147     2.1932634998    -1.0389088430
   10      C      -0.5134271388     2.0276359646     1.3711517372
   11      C      -3.2381517782    -1.0580624083    -0.4228724427
   12      O       3.2884074763     0.3831032505    -0.0577617883
   13      O       2.0037569165    -2.0282899965    -0.2344741408
   14      H       1.8683025157     0.5253269165     1.3299440797
   15      H       1.0807547161     1.0999607058    -1.5603069256
   16      H       1.4830531018     2.3350302582    -0.3738025135
   17      H      -1.6970652309    -2.6516387871     0.5692789897
   18      H      -0.0520326631    -3.1039825735     1.0539448812
   19      H      -0.5017081248    -3.1772404971    -0.6282165601
   20      H      -2.9065690444     0.6174564222     0.7556607197
   21      H      -1.2014801178     1.7322134318    -2.0276282612
   22      H      -0.7636286283     3.1847531019    -1.1230822257
   23      H      -2.2544690243     2.3299197074    -0.7479984559
   24      H       0.0290540534     1.4753246958     2.1389488990
   25      H      -1.5495883396     2.1100385709     1.7012337482
   26      H      -0.1045367453     3.0386704196     1.3262284971
   27      H      -2.8638251358    -1.8471423053    -1.0635121861
   28      H      -4.3129774903    -1.0035189285    -0.2903694442
   29      H       3.4179951184     0.1034602743    -0.9667586161
 ----------------------------------------------------------------
 Molecular Point Group                 C1    NOp =  1
 Largest Abelian Subgroup              C1    NOp =  1
 Nuclear Repulsion Energy =   836.4012481250 hartrees
 There are       49 alpha and       49 beta electrons
 Applying Cartesian multipole field
    Component          Value
    ---------          -----
     (2,0,0)        1.00000E-11
     (0,2,0)        2.00000E-11
     (0,0,2)       -3.00000E-11
 Nucleus-field energy     =     0.0000000248 hartrees
 Requested basis set is 6-311++G(d,p)
 There are 158 shells and 398 basis functions
 A cutoff of  1.0D-11 yielded  10815 shell pairs
 There are     69528 function pairs (     74046 Cartesian)
 Smallest overlap matrix eigenvalue = 6.00E-07

 Q-Chem warning in module /home/taweetham/qchem/stvman/mkSTV.C, line 278:

 Overlap eigenvalue is smaller than square root of threshold

 Linear dependence detected in AO basis
 Number of orthogonalized atomic orbitals = 397
 Maximum deviation from orthogonality = 1.835E-10
 Guess MOs from SCF MO coefficient file
 Reading MOs from coefficient file
 Reading MOs from coefficient file
 A restricted hybrid HF-DFT SCF calculation will be
 performed using Pulay DIIS extrapolation
 Exchange:     0.2000 Hartree-Fock + 0.0800 Slater + 0.7200 B88
 Correlation:  0.1900 VWN1RPA + 0.8100 LYP
 Using SG-1 standard quadrature grid
 SCF converges when DIIS error is below 1.0E-08
 Geometry optimization detected.  Setting ReadMinima to 0
 Setting SaveMinima to 0
 ---------------------------------------
  Cycle       Energy         DIIS Error
 ---------------------------------------
    1    -579.4219206349      7.46E-04
    2    -579.3811246148      1.72E-04
    3    -579.3800843165      2.92E-04
    4    -579.3817372397      4.25E-05
    5    -579.3817671705      1.59E-05
    6    -579.3817714171      6.25E-06
    7    -579.3817714563      2.64E-06
    8    -579.3817717949      7.07E-07
    9    -579.3817717738      2.02E-07
   10    -579.3817717719      6.70E-08
   11    -579.3817717559      1.54E-08
   12    -579.3817717626      6.55E-09 Convergence criterion met
 ---------------------------------------
 SCF time:  CPU 859.36 s  wall 860.29 s
 SCF   energy in the final basis set = -579.3817717626
 Total energy in the final basis set = -579.3817717626

 --------------------------------------------------------------

                    Orbital Energies (a.u.)
 --------------------------------------------------------------

 Alpha MOs
 -- Occupied --
-19.128 -19.116 -10.258 -10.234 -10.213 -10.210 -10.196 -10.196
-10.187 -10.183 -10.178 -10.174 -10.166  -1.056  -1.027  -0.875
 -0.812  -0.786  -0.753  -0.707  -0.704  -0.668  -0.633  -0.584
 -0.578  -0.540  -0.501  -0.496  -0.481  -0.467  -0.458  -0.441
 -0.429  -0.424  -0.421  -0.415  -0.405  -0.402  -0.391  -0.378
 -0.374  -0.365  -0.353  -0.346  -0.340  -0.307  -0.290  -0.254
 -0.253
 -- Virtual --
 -0.075  -0.017  -0.010  -0.000   0.002   0.006   0.013   0.022
  0.026   0.029   0.033   0.038   0.048   0.054   0.057   0.061
  0.065   0.068   0.070   0.082   0.086   0.092   0.096   0.100
  0.104   0.105   0.110   0.112   0.115   0.118   0.122   0.126
  0.128   0.132   0.135   0.141   0.144   0.144   0.149   0.151
  0.154   0.159   0.162   0.166   0.168   0.171   0.174   0.176
  0.180   0.182   0.184   0.188   0.194   0.196   0.207   0.213
  0.214   0.215   0.218   0.222   0.229   0.232   0.235   0.241
  0.248   0.248   0.257   0.260   0.268   0.274   0.277   0.284
  0.288   0.296   0.301   0.310   0.314   0.316   0.322   0.327
  0.332   0.337   0.345   0.349   0.359   0.367   0.370   0.373
  0.376   0.384   0.392   0.395   0.405   0.425   0.429   0.441
  0.445   0.458   0.469   0.480   0.491   0.509   0.515   0.516
  0.537   0.542   0.553   0.558   0.561   0.572   0.583   0.589
  0.597   0.609   0.631   0.633   0.637   0.646   0.649   0.651
  0.658   0.664   0.671   0.678   0.685   0.694   0.700   0.703
  0.714   0.729   0.731   0.745   0.748   0.752   0.752   0.765
  0.773   0.777   0.790   0.798   0.807   0.820   0.827   0.846
  0.858   0.864   0.882   0.897   0.915   0.925   0.955   0.960
  1.000   1.003   1.006   1.051   1.074   1.087   1.112   1.125
  1.145   1.148   1.165   1.188   1.194   1.212   1.227   1.233
  1.248   1.252   1.272   1.297   1.313   1.349   1.383   1.393
  1.400   1.421   1.429   1.444   1.464   1.467   1.480   1.496
  1.499   1.514   1.521   1.531   1.538   1.546   1.568   1.576
  1.583   1.593   1.608   1.622   1.626   1.631   1.643   1.652
  1.657   1.663   1.681   1.689   1.696   1.714   1.721   1.732
  1.738   1.750   1.761   1.773   1.793   1.803   1.805   1.822
  1.827   1.857   1.872   1.887   1.904   1.922   1.943   1.966
  1.986   1.999   2.019   2.039   2.047   2.059   2.071   2.083
  2.099   2.119   2.135   2.151   2.159   2.183   2.194   2.201
  2.211   2.229   2.246   2.263   2.288   2.311   2.329   2.365
  2.377   2.426   2.458   2.472   2.478   2.493   2.500   2.525
  2.528   2.536   2.545   2.556   2.570   2.580   2.604   2.621
  2.633   2.640   2.655   2.663   2.674   2.681   2.693   2.698
  2.725   2.745   2.762   2.786   2.809   2.820   2.844   2.851
  2.870   2.883   2.899   2.916   2.923   2.960   2.978   2.991
  3.000   3.030   3.060   3.077   3.099   3.115   3.123   3.136
  3.171   3.197   3.238   3.260   3.268   3.302   3.334   3.381
  3.412   3.497   3.551   3.560   3.623   3.710   3.752   3.773
  3.787   3.798   3.808   3.819   3.833   3.856   3.884   3.903
  4.000   4.059   4.175   4.207   4.248   4.271   4.281   4.395
  4.498   5.092   5.118   5.260   5.441   5.664   5.788  23.642
 23.768  23.809  23.857  23.868  23.933  23.976  23.990  23.994
 24.159  24.250  49.960  50.017
 --------------------------------------------------------------

          Ground-State Mulliken Net Atomic Charges

     Atom                 Charge (a.u.)
  ----------------------------------------
      1 C                    -0.217828
      2 C                     0.429787
      3 C                    -0.075297
      4 C                    -0.355276
      5 C                    -0.346113
      6 C                     0.556458
      7 C                    -0.574645
      8 C                     0.182104
      9 C                    -0.655186
     10 C                    -0.613510
     11 C                    -0.687618
     12 O                    -0.177855
     13 O                    -0.245913
     14 H                     0.206999
     15 H                     0.169175
     16 H                     0.188307
     17 H                     0.124339
     18 H                     0.170492
     19 H                     0.200988
     20 H                     0.201994
     21 H                     0.157687
     22 H                     0.165641
     23 H                     0.141028
     24 H                     0.145461
     25 H                     0.147548
     26 H                     0.168480
     27 H                     0.171773
     28 H                     0.144777
     29 H                     0.276202
  ----------------------------------------
  Sum of atomic charges =     0.000000

 -----------------------------------------------------------------
                    Cartesian Multipole Moments
 -----------------------------------------------------------------
    Charge (ESU x 10^10)
                 0.0000
    Dipole Moment (Debye)
         X      -3.9442      Y       2.2805      Z      -0.4325
       Tot       4.5765
    Quadrupole Moments (Debye-Ang)
        XX     -88.3107     XY       5.1109     YY     -82.7978
        XZ      -3.1977     YZ       0.3376     ZZ     -77.9215
    Octopole Moments (Debye-Ang^2)
       XXX     -35.4736    XXY       3.1854    XYY     -11.9584
       YYY       8.9407    XXZ     -13.3619    XYZ      -6.4271
       YYZ       1.2694    XZZ      17.7679    YZZ      -2.1403
       ZZZ      -2.4177
    Hexadecapole Moments (Debye-Ang^3)
      XXXX   -1750.3193   XXXY      11.3655   XXYY    -536.6778
      XYYY      39.1833   YYYY   -1294.1743   XXXZ     -76.8569
      XXYZ      10.2104   XYYZ       8.3758   YYYZ       1.5208
      XXZZ    -319.5551   XYZZ      -0.6257   YYZZ    -266.1086
      XZZZ     -14.6797   YZZZ       3.5437   ZZZZ    -309.0700
 -----------------------------------------------------------------
 Calculating analytic gradient of the SCF energy
 Gradient of SCF Energy
            1           2           3           4           5           6
    1  -0.0036496   0.0001673  -0.0018019   0.0000820  -0.0005804  -0.0001016
    2   0.0029657  -0.0042955   0.0008552   0.0006436   0.0011764   0.0001238
    3  -0.0013186   0.0024612   0.0002980   0.0002590  -0.0004255  -0.0001137
            7           8           9          10          11          12
    1   0.0001604   0.0029300  -0.0004719   0.0004750   0.0014843   0.0016700
    2   0.0003071   0.0005105   0.0012960   0.0004164  -0.0014017  -0.0049797
    3  -0.0029016   0.0000038  -0.0012777   0.0001251   0.0000555  -0.0022750
           13          14          15          16          17          18
    1   0.0007443   0.0006947  -0.0005039  -0.0011724  -0.0009179  -0.0012026
    2  -0.0017311   0.0007438   0.0001937  -0.0013331   0.0012011   0.0003624
    3   0.0002197  -0.0010247   0.0009805  -0.0002096  -0.0007318   0.0001860
           19          20          21          22          23          24
    1   0.0005022   0.0006093  -0.0001000  -0.0007886   0.0015832  -0.0007731
    2   0.0008322  -0.0004697   0.0007627  -0.0010717   0.0002047   0.0007183
    3   0.0020872  -0.0001816   0.0012617   0.0000854  -0.0010073  -0.0005531
           25          26          27          28          29
    1   0.0014639  -0.0004720   0.0007466   0.0000568  -0.0008341
    2   0.0000037  -0.0012820  -0.0011183   0.0000384   0.0043268
    3  -0.0003385   0.0003461   0.0007522   0.0003431   0.0028939
 Max gradient component =       4.980E-03
 RMS gradient           =       1.427E-03
 Gradient time:  CPU 315.57 s  wall 315.61 s
 Geometry Optimization Parameters
   NAtoms,    NIC,     NZ,  NCons,   NDum,   NFix, NCnnct, MaxDiis
       29     212       0       0       0       0       0       0

 Cartesian Hessian Update
 Hessian Updated using BFGS Update


** GEOMETRY OPTIMIZATION IN DELOCALIZED INTERNAL COORDINATES **
   Searching for a Minimum

   Optimization Cycle:   3

                       Coordinates (Angstroms)
     ATOM                X               Y               Z
      1  C        -0.1754266854   -1.1833646158    0.1241518288
      2  C        -0.9714167729   -0.0865836253    0.0816355592
      3  C         1.3068367151   -1.0630815495    0.0248294370
      4  C         1.9132651989    0.3192861345    0.2564567950
      5  C         1.0538259125    1.3387139693   -0.4906353083
      6  C        -0.4147483473    1.3499164948   -0.0178750963
      7  C        -0.6483957221   -2.6035286098    0.2877945069
      8  C        -2.4362690667   -0.1680095538    0.1700798776
      9  C        -1.2138136147    2.1932634998   -1.0389088430
     10  C        -0.5134271388    2.0276359646    1.3711517372
     11  C        -3.2381517782   -1.0580624083   -0.4228724427
     12  O         3.2884074763    0.3831032505   -0.0577617883
     13  O         2.0037569165   -2.0282899965   -0.2344741408
     14  H         1.8683025157    0.5253269165    1.3299440797
     15  H         1.0807547161    1.0999607058   -1.5603069256
     16  H         1.4830531018    2.3350302582   -0.3738025135
     17  H        -1.6970652309   -2.6516387871    0.5692789897
     18  H        -0.0520326631   -3.1039825735    1.0539448812
     19  H        -0.5017081248   -3.1772404971   -0.6282165601
     20  H        -2.9065690444    0.6174564222    0.7556607197
     21  H        -1.2014801178    1.7322134318   -2.0276282612
     22  H        -0.7636286283    3.1847531019   -1.1230822257
     23  H        -2.2544690243    2.3299197074   -0.7479984559
     24  H         0.0290540534    1.4753246958    2.1389488990
     25  H        -1.5495883396    2.1100385709    1.7012337482
     26  H        -0.1045367453    3.0386704196    1.3262284971
     27  H        -2.8638251358   -1.8471423053   -1.0635121861
     28  H        -4.3129774903   -1.0035189285   -0.2903694442
     29  H         3.4179951184    0.1034602743   -0.9667586161
   Point Group: c1    Number of degrees of freedom:    81


   Energy is   -579.381771763

 Hessian Updated using BFGS Update

 72 Hessian modes will be used to form the next step
  Hessian Eigenvalues:
     0.002611    0.003033    0.004123    0.006237    0.007845    0.009570
     0.009734    0.010870    0.012287    0.013027    0.017045    0.021203
     0.030387    0.031525    0.034825    0.041052    0.050297    0.050777
     0.053547    0.053792    0.054069    0.054888    0.054900    0.062694
     0.064417    0.068252    0.074336    0.075383    0.081999    0.092134
     0.128747    0.144439    0.153702    0.159621    0.160387    0.162180
     0.168295    0.195247    0.218865    0.237193    0.248333    0.250527
     0.261317    0.269111    0.276372    0.279040    0.294646    0.304358
     0.310614    0.313707    0.320365    0.322267    0.323396    0.324080
     0.324476    0.324953    0.325480    0.326117    0.326454    0.327293
     0.328102    0.333908    0.347541    0.353594    0.354259    0.357705
     0.374398    0.445729    0.489434    0.546622    0.573114    0.936146

 Minimum Search - Taking Simple RFO Step
 Searching for Lamda that Minimizes Along All modes
 Value Taken    Lamda =  -0.00272947
 Calculated Step too Large.  Step scaled by  0.695981
 Step Taken.  Stepsize is  0.300000

                             Maximum     Tolerance    Cnvgd?
         Gradient           0.015034      0.000300      NO
         Displacement       0.129735      0.001200      NO
         Energy change     -0.001726      0.000001      NO


 New Cartesian Coordinates Obtained by Inverse Iteration

 Displacement from previous Coordinates is:  0.551716
 ----------------------------------------------------------------
             Standard Nuclear Orientation (Angstroms)
    I     Atom           X                Y                Z
 ----------------------------------------------------------------
    1      C      -0.1664575986    -1.1886751847     0.1436761644
    2      C      -0.9690577620    -0.0959631766     0.0901229649
    3      C       1.3159362946    -1.0603370864     0.0239832126
    4      C       1.9114872986     0.3277308547     0.2523167900
    5      C       1.0460992499     1.3376856745    -0.4979418976
    6      C      -0.4204439389     1.3438488485    -0.0177455102
    7      C      -0.6253583727    -2.6130550701     0.3273962019
    8      C      -2.4354607809    -0.1802737688     0.1780454823
    9      C      -1.2311563901     2.1781035774    -1.0347825828
   10      C      -0.5145357925     2.0276506872     1.3702114838
   11      C      -3.2517495910    -1.0053319087    -0.4837261882
   12      O       3.2853694997     0.3983936340    -0.0640023867
   13      O       2.0195265611    -2.0159616103    -0.2455344640
   14      H       1.8654222654     0.5340328616     1.3257853877
   15      H       1.0734076353     1.0972296429    -1.5668602215
   16      H       1.4754476614     2.3346538921    -0.3834340791
   17      H      -1.6560541559    -2.6637603772     0.6676528501
   18      H       0.0240608335    -3.1191454084     1.0431592568
   19      H      -0.5386102208    -3.1798345597    -0.6015733321
   20      H      -2.8954532529     0.5606491743     0.8281549832
   21      H      -1.2302817391     1.7090854669    -2.0198871467
   22      H      -0.7795805968     3.1679221749    -1.1314644316
   23      H      -2.2677110152     2.3154430725    -0.7303903638
   24      H       0.0444707545     1.4862890989     2.1335753095
   25      H      -1.5481476933     2.1000147072     1.7108975280
   26      H      -0.1182797936     3.0431159241     1.3129341166
   27      H      -2.8907139055    -1.7377368794    -1.1962171704
   28      H      -4.3256957334    -0.9498763595    -0.3452131262
   29      H       3.4292423335     0.0377324653    -0.9420020827
 ----------------------------------------------------------------
 Molecular Point Group                 C1    NOp =  1
 Largest Abelian Subgroup              C1    NOp =  1
 Nuclear Repulsion Energy =   835.9847902953 hartrees
 There are       49 alpha and       49 beta electrons
 Applying Cartesian multipole field
    Component          Value
    ---------          -----
     (2,0,0)        1.00000E-11
     (0,2,0)        2.00000E-11
     (0,0,2)       -3.00000E-11
 Nucleus-field energy     =     0.0000000247 hartrees
 Requested basis set is 6-311++G(d,p)
 There are 158 shells and 398 basis functions
 A cutoff of  1.0D-11 yielded  10815 shell pairs
 There are     69494 function pairs (     74005 Cartesian)
 Smallest overlap matrix eigenvalue = 6.04E-07

 Q-Chem warning in module /home/taweetham/qchem/stvman/mkSTV.C, line 278:

 Overlap eigenvalue is smaller than square root of threshold

 Linear dependence detected in AO basis
 Number of orthogonalized atomic orbitals = 397
 Maximum deviation from orthogonality = 2.832E-10
 Guess MOs from SCF MO coefficient file
 Reading MOs from coefficient file
 Reading MOs from coefficient file
 A restricted hybrid HF-DFT SCF calculation will be
 performed using Pulay DIIS extrapolation
 Exchange:     0.2000 Hartree-Fock + 0.0800 Slater + 0.7200 B88
 Correlation:  0.1900 VWN1RPA + 0.8100 LYP
 Using SG-1 standard quadrature grid
 SCF converges when DIIS error is below 1.0E-08
 Geometry optimization detected.  Setting ReadMinima to 0
 Setting SaveMinima to 0
 ---------------------------------------
  Cycle       Energy         DIIS Error
 ---------------------------------------
    1    -579.3775133754      7.77E-04
    2    -579.3828249479      8.27E-05
    3    -579.3828873705      8.26E-05
    4    -579.3829875417      4.06E-05
    5    -579.3830150483      1.32E-05
    6    -579.3830180581      4.77E-06
    7    -579.3830184335      2.08E-06
    8    -579.3830184534      5.24E-07
    9    -579.3830184172      2.06E-07
   10    -579.3830184439      5.33E-08
   11    -579.3830184422      1.94E-08
   12    -579.3830184391      5.39E-09 Convergence criterion met
 ---------------------------------------
 SCF time:  CPU 851.72 s  wall 852.83 s
 SCF   energy in the final basis set = -579.3830184391
 Total energy in the final basis set = -579.3830184391

 --------------------------------------------------------------

                    Orbital Energies (a.u.)
 --------------------------------------------------------------

 Alpha MOs
 -- Occupied --
-19.127 -19.117 -10.260 -10.233 -10.212 -10.210 -10.197 -10.196
-10.187 -10.183 -10.177 -10.173 -10.166  -1.057  -1.027  -0.874
 -0.811  -0.786  -0.753  -0.706  -0.703  -0.668  -0.634  -0.583
 -0.578  -0.540  -0.501  -0.496  -0.481  -0.467  -0.458  -0.442
 -0.429  -0.423  -0.421  -0.414  -0.405  -0.400  -0.390  -0.380
 -0.374  -0.364  -0.353  -0.347  -0.342  -0.304  -0.288  -0.256
 -0.254
 -- Virtual --
 -0.073  -0.018  -0.012   0.000   0.002   0.006   0.013   0.023
  0.025   0.029   0.032   0.038   0.048   0.054   0.057   0.060
  0.064   0.067   0.070   0.082   0.087   0.092   0.096   0.100
  0.105   0.105   0.110   0.113   0.116   0.117   0.122   0.125
  0.128   0.132   0.136   0.141   0.143   0.145   0.148   0.151
  0.154   0.159   0.163   0.166   0.168   0.171   0.174   0.175
  0.179   0.182   0.184   0.187   0.193   0.197   0.208   0.209
  0.213   0.215   0.218   0.223   0.230   0.231   0.234   0.241
  0.247   0.249   0.257   0.263   0.269   0.273   0.277   0.285
  0.287   0.295   0.300   0.311   0.313   0.316   0.323   0.326
  0.331   0.337   0.345   0.348   0.359   0.368   0.369   0.373
  0.377   0.384   0.394   0.394   0.403   0.422   0.425   0.441
  0.446   0.458   0.466   0.482   0.490   0.510   0.516   0.521
  0.539   0.542   0.553   0.558   0.562   0.572   0.578   0.590
  0.598   0.609   0.628   0.629   0.637   0.646   0.647   0.651
  0.657   0.665   0.672   0.675   0.685   0.692   0.699   0.704
  0.719   0.724   0.733   0.742   0.749   0.752   0.755   0.766
  0.773   0.776   0.792   0.804   0.807   0.819   0.821   0.843
  0.854   0.865   0.878   0.897   0.916   0.924   0.953   0.962
  0.992   1.001   1.009   1.054   1.075   1.090   1.110   1.121
  1.148   1.150   1.164   1.185   1.193   1.215   1.227   1.233
  1.250   1.257   1.276   1.298   1.316   1.349   1.379   1.392
  1.399   1.422   1.430   1.445   1.465   1.470   1.478   1.492
  1.501   1.514   1.521   1.533   1.542   1.543   1.567   1.576
  1.581   1.594   1.611   1.622   1.624   1.630   1.640   1.654
  1.658   1.663   1.680   1.690   1.695   1.714   1.720   1.730
  1.738   1.751   1.762   1.768   1.789   1.798   1.804   1.821
  1.828   1.859   1.871   1.883   1.902   1.921   1.943   1.963
  1.987   2.005   2.016   2.035   2.044   2.056   2.072   2.079
  2.103   2.124   2.136   2.151   2.156   2.183   2.195   2.205
  2.210   2.232   2.246   2.262   2.290   2.308   2.327   2.366
  2.375   2.426   2.452   2.473   2.475   2.487   2.499   2.525
  2.529   2.538   2.544   2.555   2.571   2.583   2.603   2.617
  2.628   2.636   2.652   2.662   2.678   2.681   2.694   2.699
  2.723   2.749   2.763   2.785   2.808   2.815   2.846   2.850
  2.872   2.884   2.898   2.916   2.926   2.958   2.977   2.990
  3.001   3.034   3.056   3.071   3.104   3.117   3.123   3.134
  3.171   3.194   3.234   3.258   3.264   3.298   3.337   3.381
  3.408   3.491   3.551   3.563   3.621   3.710   3.751   3.776
  3.787   3.795   3.812   3.819   3.835   3.857   3.879   3.901
  3.999   4.056   4.178   4.202   4.243   4.268   4.282   4.384
  4.489   5.092   5.119   5.253   5.442   5.662   5.789  23.641
 23.767  23.806  23.856  23.867  23.935  23.976  23.988  23.994
 24.154  24.256  49.961  50.017
 --------------------------------------------------------------

          Ground-State Mulliken Net Atomic Charges

     Atom                 Charge (a.u.)
  ----------------------------------------
      1 C                    -0.227135
      2 C                     0.466040
      3 C                    -0.118627
      4 C                    -0.383857
      5 C                    -0.325293
      6 C                     0.571277
      7 C                    -0.553938
      8 C                     0.133699
      9 C                    -0.640621
     10 C                    -0.612784
     11 C                    -0.668549
     12 O                    -0.182603
     13 O                    -0.250136
     14 H                     0.206423
     15 H                     0.171273
     16 H                     0.188759
     17 H                     0.135538
     18 H                     0.169101
     19 H                     0.200254
     20 H                     0.207077
     21 H                     0.157016
     22 H                     0.167552
     23 H                     0.143790
     24 H                     0.144362
     25 H                     0.146691
     26 H                     0.168480
     27 H                     0.162594
     28 H                     0.144751
     29 H                     0.278865
  ----------------------------------------
  Sum of atomic charges =     0.000000

 -----------------------------------------------------------------
                    Cartesian Multipole Moments
 -----------------------------------------------------------------
    Charge (ESU x 10^10)
                 0.0000
    Dipole Moment (Debye)
         X      -3.9334      Y       2.1434      Z      -0.3778
       Tot       4.4954
    Quadrupole Moments (Debye-Ang)
        XX     -88.2318     XY       4.5222     YY     -82.9926
        XZ      -2.9094     YZ       0.4723     ZZ     -77.8249
    Octopole Moments (Debye-Ang^2)
       XXX     -35.1867    XXY       1.3432    XYY     -10.9555
       YYY       8.5980    XXZ     -12.9037    XYZ      -6.3224
       YYZ       1.6240    XZZ      16.4343    YZZ      -2.6693
       ZZZ      -2.3752
    Hexadecapole Moments (Debye-Ang^3)
      XXXX   -1752.2038   XXXY       9.1110   XXYY    -539.1340
      XYYY      41.1415   YYYY   -1286.5218   XXXZ     -76.3165
      XXYZ      12.8722   XYYZ       7.8982   YYYZ       1.6175
      XXZZ    -319.9792   XYZZ       1.4634   YYZZ    -265.5641
      XZZZ     -16.6456   YZZZ       5.6060   ZZZZ    -313.8379
 -----------------------------------------------------------------
 Calculating analytic gradient of the SCF energy
 Gradient of SCF Energy
            1           2           3           4           5           6
    1  -0.0036255  -0.0009737   0.0002002  -0.0005408  -0.0006014  -0.0002106
    2   0.0031412  -0.0026527  -0.0025632   0.0025504   0.0002599   0.0002324
    3  -0.0004304   0.0023401  -0.0012124   0.0006573  -0.0008700  -0.0004229
            7           8           9          10          11          12
    1   0.0006509   0.0036926  -0.0008196   0.0002367  -0.0006286   0.0011271
    2  -0.0009175  -0.0003045   0.0010599   0.0006422  -0.0003217  -0.0054522
    3   0.0002712  -0.0012919  -0.0010194   0.0008379   0.0002948  -0.0020680
           13          14          15          16          17          18
    1   0.0001443   0.0008190  -0.0003111  -0.0006426   0.0005719  -0.0004900
    2   0.0000404   0.0004633   0.0003389  -0.0013858   0.0007393   0.0003229
    3   0.0009593  -0.0009167   0.0009986  -0.0000085  -0.0008723  -0.0009321
           19          20          21          22          23          24
    1   0.0003734   0.0005811   0.0000376  -0.0004541   0.0016508  -0.0006845
    2   0.0004790  -0.0003074   0.0006918  -0.0011342   0.0000935   0.0006461
    3   0.0017992  -0.0001909   0.0012457   0.0001849  -0.0008251  -0.0008105
           25          26          27          28          29
    1   0.0013526  -0.0004402  -0.0004555  -0.0000060  -0.0005538
    2   0.0000905  -0.0012462   0.0000067  -0.0001511   0.0046383
    3  -0.0002984   0.0001769  -0.0000825   0.0000119   0.0024741
 Max gradient component =       5.452E-03
 RMS gradient           =       1.371E-03
 Gradient time:  CPU 314.07 s  wall 314.11 s
 Geometry Optimization Parameters
   NAtoms,    NIC,     NZ,  NCons,   NDum,   NFix, NCnnct, MaxDiis
       29     212       0       0       0       0       0       0

 Cartesian Hessian Update
 Hessian Updated using BFGS Update


** GEOMETRY OPTIMIZATION IN DELOCALIZED INTERNAL COORDINATES **
   Searching for a Minimum

   Optimization Cycle:   4

                       Coordinates (Angstroms)
     ATOM                X               Y               Z
      1  C        -0.1664575986   -1.1886751847    0.1436761644
      2  C        -0.9690577620   -0.0959631766    0.0901229649
      3  C         1.3159362946   -1.0603370864    0.0239832126
      4  C         1.9114872986    0.3277308547    0.2523167900
      5  C         1.0460992499    1.3376856745   -0.4979418976
      6  C        -0.4204439389    1.3438488485   -0.0177455102
      7  C        -0.6253583727   -2.6130550701    0.3273962019
      8  C        -2.4354607809   -0.1802737688    0.1780454823
      9  C        -1.2311563901    2.1781035774   -1.0347825828
     10  C        -0.5145357925    2.0276506872    1.3702114838
     11  C        -3.2517495910   -1.0053319087   -0.4837261882
     12  O         3.2853694997    0.3983936340   -0.0640023867
     13  O         2.0195265611   -2.0159616103   -0.2455344640
     14  H         1.8654222654    0.5340328616    1.3257853877
     15  H         1.0734076353    1.0972296429   -1.5668602215
     16  H         1.4754476614    2.3346538921   -0.3834340791
     17  H        -1.6560541559   -2.6637603772    0.6676528501
     18  H         0.0240608335   -3.1191454084    1.0431592568
     19  H        -0.5386102208   -3.1798345597   -0.6015733321
     20  H        -2.8954532529    0.5606491743    0.8281549832
     21  H        -1.2302817391    1.7090854669   -2.0198871467
     22  H        -0.7795805968    3.1679221749   -1.1314644316
     23  H        -2.2677110152    2.3154430725   -0.7303903638
     24  H         0.0444707545    1.4862890989    2.1335753095
     25  H        -1.5481476933    2.1000147072    1.7108975280
     26  H        -0.1182797936    3.0431159241    1.3129341166
     27  H        -2.8907139055   -1.7377368794   -1.1962171704
     28  H        -4.3256957334   -0.9498763595   -0.3452131262
     29  H         3.4292423335    0.0377324653   -0.9420020827
   Point Group: c1    Number of degrees of freedom:    81


   Energy is   -579.383018439

 Hessian Updated using BFGS Update

 73 Hessian modes will be used to form the next step
  Hessian Eigenvalues:
     0.002622    0.003026    0.004120    0.005179    0.007645    0.009734
     0.009997    0.010850    0.012060    0.012919    0.018038    0.022707
     0.030385    0.032906    0.034821    0.041144    0.050302    0.050776
     0.053449    0.053549    0.054045    0.054892    0.054905    0.062633
     0.064487    0.067850    0.075314    0.075397    0.082053    0.092109
     0.128419    0.144516    0.154834    0.159628    0.160113    0.160501
     0.161513    0.168233    0.195287    0.226658    0.237480    0.249348
     0.250787    0.261381    0.270880    0.276489    0.279518    0.295780
     0.305913    0.311423    0.314674    0.320426    0.322650    0.323414
     0.324110    0.324481    0.324933    0.325658    0.326154    0.326523
     0.327294    0.328104    0.334517    0.338962    0.353588    0.354189
     0.356231    0.406993    0.445589    0.486559    0.548823    0.587829
     0.937560

 Minimum Search - Taking Simple RFO Step
 Searching for Lamda that Minimizes Along All modes
 Value Taken    Lamda =  -0.00172639
 Calculated Step too Large.  Step scaled by  0.691776
 Step Taken.  Stepsize is  0.300000

                             Maximum     Tolerance    Cnvgd?
         Gradient           0.003057      0.000300      NO
         Displacement       0.156856      0.001200      NO
         Energy change     -0.001247      0.000001      NO


 New Cartesian Coordinates Obtained by Inverse Iteration

 Displacement from previous Coordinates is:  0.359178
 ----------------------------------------------------------------
             Standard Nuclear Orientation (Angstroms)
    I     Atom           X                Y                Z
 ----------------------------------------------------------------
    1      C      -0.1587534595    -1.1870387527     0.1565976240
    2      C      -0.9636380720    -0.0935082287     0.1001979976
    3      C       1.3227709648    -1.0539028076     0.0298329002
    4      C       1.9131244011     0.3365381950     0.2525255053
    5      C       1.0454231081     1.3417532687    -0.5014079851
    6      C      -0.4206958594     1.3457388903    -0.0158306688
    7      C      -0.6176267203    -2.6144122302     0.3299378155
    8      C      -2.4337734915    -0.1779168254     0.1884871157
    9      C      -1.2475046589     2.1632075447    -1.0314890419
   10      C      -0.5173044758     2.0369536201     1.3690242797
   11      C      -3.2466803640    -0.9818501683    -0.5004800620
   12      O       3.2858529435     0.4090895985    -0.0664069835
   13      O       2.0247868746    -1.9986161023    -0.2767008876
   14      H       1.8642958915     0.5472144558     1.3257779595
   15      H       1.0731152970     1.0971484920    -1.5701371890
   16      H       1.4755231431     2.3406251056    -0.3913962144
   17      H      -1.6352021150    -2.6684525307     0.7095221712
   18      H       0.0609874059    -3.1390693630     1.0045936384
   19      H      -0.5755079371    -3.1611054439    -0.6165206335
   20      H      -2.8945748358     0.5478059563     0.8570069025
   21      H      -1.2526056236     1.6845795512    -2.0134681717
   22      H      -0.8059199124     3.1573560267    -1.1413740661
   23      H      -2.2834723061     2.2901672551    -0.7144935681
   24      H       0.0556483819     1.5090258426     2.1328773610
   25      H      -1.5515977516     2.0954363205     1.7144977081
   26      H      -0.1369497944     3.0591183169     1.3006669539
   27      H      -2.8785483958    -1.6952177941    -1.2292398586
   28      H      -4.3217273766    -0.9306539719    -0.3696091736
   29      H       3.4462767923    -0.0703838539    -0.8858546799
 ----------------------------------------------------------------
 Molecular Point Group                 C1    NOp =  1
 Largest Abelian Subgroup              C1    NOp =  1
 Nuclear Repulsion Energy =   836.0491533130 hartrees
 There are       49 alpha and       49 beta electrons
 Applying Cartesian multipole field
    Component          Value
    ---------          -----
     (2,0,0)        1.00000E-11
     (0,2,0)        2.00000E-11
     (0,0,2)       -3.00000E-11
 Nucleus-field energy     =     0.0000000246 hartrees
 Requested basis set is 6-311++G(d,p)
 There are 158 shells and 398 basis functions
 A cutoff of  1.0D-11 yielded  10821 shell pairs
 There are     69551 function pairs (     74079 Cartesian)
 Smallest overlap matrix eigenvalue = 6.11E-07

 Q-Chem warning in module /home/taweetham/qchem/stvman/mkSTV.C, line 278:

 Overlap eigenvalue is smaller than square root of threshold

 Linear dependence detected in AO basis
 Number of orthogonalized atomic orbitals = 397
 Maximum deviation from orthogonality = 1.718E-10
 Guess MOs from SCF MO coefficient file
 Reading MOs from coefficient file
 Reading MOs from coefficient file
 A restricted hybrid HF-DFT SCF calculation will be
 performed using Pulay DIIS extrapolation
 Exchange:     0.2000 Hartree-Fock + 0.0800 Slater + 0.7200 B88
 Correlation:  0.1900 VWN1RPA + 0.8100 LYP
 Using SG-1 standard quadrature grid
 SCF converges when DIIS error is below 1.0E-08
 Geometry optimization detected.  Setting ReadMinima to 0
 Setting SaveMinima to 0
 ---------------------------------------
  Cycle       Energy         DIIS Error
 ---------------------------------------
    1    -579.3741006073      5.64E-04
    2    -579.3838966863      9.19E-05
    3    -579.3838903596      9.86E-05
    4    -579.3840139317      4.48E-05
    5    -579.3840422950      1.51E-05
    6    -579.3840460544      4.00E-06
    7    -579.3840461810      1.18E-06
    8    -579.3840461441      3.73E-07
    9    -579.3840461366      1.41E-07
   10    -579.3840461744      5.69E-08
   11    -579.3840461720      1.71E-08
   12    -579.3840461690      5.72E-09 Convergence criterion met
 ---------------------------------------
 SCF time:  CPU 847.32 s  wall 848.32 s
 SCF   energy in the final basis set = -579.3840461690
 Total energy in the final basis set = -579.3840461690

 --------------------------------------------------------------

                    Orbital Energies (a.u.)
 --------------------------------------------------------------

 Alpha MOs
 -- Occupied --
-19.127 -19.119 -10.261 -10.233 -10.212 -10.211 -10.197 -10.196
-10.187 -10.183 -10.178 -10.173 -10.167  -1.060  -1.026  -0.874
 -0.810  -0.787  -0.753  -0.706  -0.703  -0.668  -0.633  -0.583
 -0.577  -0.541  -0.501  -0.496  -0.481  -0.467  -0.458  -0.443
 -0.428  -0.423  -0.421  -0.414  -0.406  -0.399  -0.389  -0.381
 -0.374  -0.363  -0.353  -0.348  -0.343  -0.303  -0.287  -0.258
 -0.255
 -- Virtual --
 -0.073  -0.018  -0.012   0.001   0.002   0.006   0.014   0.023
  0.025   0.028   0.032   0.037   0.048   0.055   0.058   0.060
  0.063   0.066   0.070   0.082   0.087   0.091   0.096   0.100
  0.104   0.106   0.110   0.113   0.116   0.116   0.122   0.125
  0.128   0.132   0.136   0.141   0.143   0.145   0.148   0.151
  0.154   0.159   0.162   0.166   0.168   0.171   0.174   0.175
  0.178   0.182   0.184   0.187   0.193   0.197   0.207   0.209
  0.213   0.214   0.217   0.223   0.230   0.231   0.233   0.240
  0.247   0.251   0.258   0.265   0.268   0.272   0.277   0.284
  0.287   0.296   0.299   0.311   0.312   0.316   0.323   0.324
  0.332   0.336   0.343   0.348   0.359   0.367   0.369   0.373
  0.380   0.383   0.389   0.394   0.403   0.413   0.424   0.441
  0.447   0.456   0.464   0.483   0.492   0.512   0.516   0.522
  0.539   0.542   0.551   0.557   0.562   0.572   0.575   0.592
  0.600   0.609   0.626   0.628   0.636   0.645   0.647   0.651
  0.656   0.666   0.671   0.676   0.685   0.690   0.699   0.704
  0.719   0.724   0.731   0.742   0.748   0.753   0.755   0.767
  0.771   0.776   0.792   0.804   0.806   0.816   0.821   0.838
  0.853   0.865   0.875   0.896   0.916   0.925   0.953   0.963
  0.988   0.999   1.010   1.056   1.076   1.096   1.107   1.123
  1.145   1.153   1.166   1.182   1.196   1.216   1.226   1.232
  1.251   1.261   1.280   1.293   1.321   1.351   1.372   1.391
  1.402   1.422   1.430   1.448   1.465   1.468   1.477   1.490
  1.502   1.512   1.521   1.533   1.542   1.545   1.566   1.574
  1.582   1.595   1.611   1.621   1.622   1.630   1.641   1.654
  1.659   1.662   1.681   1.690   1.695   1.713   1.720   1.728
  1.737   1.751   1.762   1.768   1.779   1.793   1.805   1.820
  1.828   1.858   1.871   1.882   1.901   1.920   1.945   1.962
  1.986   2.008   2.016   2.030   2.044   2.054   2.072   2.077
  2.104   2.126   2.138   2.148   2.157   2.182   2.194   2.206
  2.209   2.234   2.247   2.260   2.291   2.303   2.324   2.365
  2.374   2.425   2.448   2.472   2.473   2.485   2.497   2.525
  2.527   2.537   2.544   2.553   2.570   2.584   2.601   2.614
  2.625   2.633   2.654   2.666   2.678   2.681   2.691   2.701
  2.720   2.751   2.765   2.785   2.805   2.813   2.841   2.850
  2.872   2.888   2.898   2.918   2.929   2.955   2.977   2.986
  3.003   3.036   3.052   3.068   3.105   3.119   3.123   3.131
  3.172   3.187   3.227   3.256   3.262   3.293   3.345   3.378
  3.406   3.484   3.550   3.564   3.619   3.707   3.749   3.775
  3.784   3.793   3.813   3.818   3.837   3.855   3.874   3.899
  3.995   4.054   4.178   4.197   4.242   4.267   4.283   4.377
  4.485   5.093   5.122   5.240   5.446   5.654   5.791  23.641
 23.766  23.803  23.855  23.864  23.933  23.974  23.983  23.990
 24.145  24.260  49.960  50.014
 --------------------------------------------------------------

          Ground-State Mulliken Net Atomic Charges

     Atom                 Charge (a.u.)
  ----------------------------------------
      1 C                    -0.248854
      2 C                     0.499085
      3 C                    -0.130099
      4 C                    -0.441717
      5 C                    -0.289280
      6 C                     0.588183
      7 C                    -0.542237
      8 C                     0.112517
      9 C                    -0.632891
     10 C                    -0.613990
     11 C                    -0.655450
     12 O                    -0.185900
     13 O                    -0.257103
     14 H                     0.203002
     15 H                     0.172882
     16 H                     0.189889
     17 H                     0.140441
     18 H                     0.169142
     19 H                     0.200928
     20 H                     0.207930
     21 H                     0.156408
     22 H                     0.168974
     23 H                     0.144033
     24 H                     0.144262
     25 H                     0.146485
     26 H                     0.168432
     27 H                     0.158262
     28 H                     0.145797
     29 H                     0.280870
  ----------------------------------------
  Sum of atomic charges =    -0.000000

 -----------------------------------------------------------------
                    Cartesian Multipole Moments
 -----------------------------------------------------------------
    Charge (ESU x 10^10)
                -0.0000
    Dipole Moment (Debye)
         X      -3.9360      Y       1.9506      Z      -0.2533
       Tot       4.4001
    Quadrupole Moments (Debye-Ang)
        XX     -88.0970     XY       3.7566     YY     -82.9290
        XZ      -2.4271     YZ       0.5596     ZZ     -78.0850
    Octopole Moments (Debye-Ang^2)
       XXX     -34.7468    XXY      -1.5552    XYY     -10.3322
       YYY       7.4577    XXZ     -11.5526    XYZ      -5.9471
       YYZ       1.9639    XZZ      15.0694    YZZ      -3.1722
       ZZZ      -2.1294
    Hexadecapole Moments (Debye-Ang^3)
      XXXX   -1749.9053   XXXY       1.2393   XXYY    -538.7423
      XYYY      42.6336   YYYY   -1280.8345   XXXZ     -71.5967
      XXYZ      14.4562   XYYZ       8.4082   YYYZ      -1.0919
      XXZZ    -322.7305   XYZZ       2.1285   YYZZ    -265.3738
      XZZZ     -15.4481   YZZZ       4.5146   ZZZZ    -315.9540
 -----------------------------------------------------------------
 Calculating analytic gradient of the SCF energy
 Gradient of SCF Energy
            1           2           3           4           5           6
    1  -0.0019912  -0.0008100   0.0028081  -0.0010925  -0.0000515  -0.0004093
    2   0.0019244  -0.0001720  -0.0053724   0.0033108  -0.0006165   0.0004114
    3  -0.0007740   0.0011164   0.0021636  -0.0015863  -0.0002474  -0.0008817
            7           8           9          10          11          12
    1   0.0003619   0.0019697  -0.0006827  -0.0000563  -0.0006334   0.0007427
    2  -0.0008956  -0.0006067   0.0000589   0.0001961   0.0009002  -0.0042714
    3   0.0014606  -0.0016303  -0.0001674   0.0007305   0.0006699   0.0010332
           13          14          15          16          17          18
    1  -0.0015631   0.0008978  -0.0001067  -0.0001795   0.0003608   0.0001564
    2   0.0014474   0.0002427   0.0001716  -0.0004628   0.0004485   0.0002388
    3   0.0000609  -0.0006985   0.0003596   0.0000286  -0.0008849  -0.0008897
           19          20          21          22          23          24
    1   0.0002144   0.0000450   0.0000733   0.0000166   0.0004144  -0.0002652
    2  -0.0001141   0.0002924   0.0002310  -0.0005717  -0.0001418   0.0002146
    3   0.0006486   0.0002395   0.0004602   0.0001901  -0.0001432  -0.0004157
           25          26          27          28          29
    1   0.0004137  -0.0001403  -0.0003034   0.0000155  -0.0002051
    2   0.0000689  -0.0005098  -0.0000717  -0.0001566   0.0038055
    3  -0.0001386  -0.0000862  -0.0002387  -0.0001276  -0.0002516
 Max gradient component =       5.372E-03
 RMS gradient           =       1.202E-03
 Gradient time:  CPU 314.26 s  wall 314.31 s
 Geometry Optimization Parameters
   NAtoms,    NIC,     NZ,  NCons,   NDum,   NFix, NCnnct, MaxDiis
       29     212       0       0       0       0       0       0

 Cartesian Hessian Update
 Hessian Updated using BFGS Update


** GEOMETRY OPTIMIZATION IN DELOCALIZED INTERNAL COORDINATES **
   Searching for a Minimum

   Optimization Cycle:   5

                       Coordinates (Angstroms)
     ATOM                X               Y               Z
      1  C        -0.1587534595   -1.1870387527    0.1565976240
      2  C        -0.9636380720   -0.0935082287    0.1001979976
      3  C         1.3227709648   -1.0539028076    0.0298329002
      4  C         1.9131244011    0.3365381950    0.2525255053
      5  C         1.0454231081    1.3417532687   -0.5014079851
      6  C        -0.4206958594    1.3457388903   -0.0158306688
      7  C        -0.6176267203   -2.6144122302    0.3299378155
      8  C        -2.4337734915   -0.1779168254    0.1884871157
      9  C        -1.2475046589    2.1632075447   -1.0314890419
     10  C        -0.5173044758    2.0369536201    1.3690242797
     11  C        -3.2466803640   -0.9818501683   -0.5004800620
     12  O         3.2858529435    0.4090895985   -0.0664069835
     13  O         2.0247868746   -1.9986161023   -0.2767008876
     14  H         1.8642958915    0.5472144558    1.3257779595
     15  H         1.0731152970    1.0971484920   -1.5701371890
     16  H         1.4755231431    2.3406251056   -0.3913962144
     17  H        -1.6352021150   -2.6684525307    0.7095221712
     18  H         0.0609874059   -3.1390693630    1.0045936384
     19  H        -0.5755079371   -3.1611054439   -0.6165206335
     20  H        -2.8945748358    0.5478059563    0.8570069025
     21  H        -1.2526056236    1.6845795512   -2.0134681717
     22  H        -0.8059199124    3.1573560267   -1.1413740661
     23  H        -2.2834723061    2.2901672551   -0.7144935681
     24  H         0.0556483819    1.5090258426    2.1328773610
     25  H        -1.5515977516    2.0954363205    1.7144977081
     26  H        -0.1369497944    3.0591183169    1.3006669539
     27  H        -2.8785483958   -1.6952177941   -1.2292398586
     28  H        -4.3217273766   -0.9306539719   -0.3696091736
     29  H         3.4462767923   -0.0703838539   -0.8858546799
   Point Group: c1    Number of degrees of freedom:    81


   Energy is   -579.384046169

 Hessian Updated using BFGS Update

 74 Hessian modes will be used to form the next step
  Hessian Eigenvalues:
     0.001451    0.002627    0.003059    0.004293    0.007301    0.009743
     0.010815    0.010999    0.012155    0.014062    0.019387    0.022659
     0.030413    0.033044    0.034815    0.041806    0.050299    0.050753
     0.053543    0.053964    0.054858    0.054890    0.058942    0.062540
     0.064368    0.067345    0.075273    0.075411    0.082070    0.092187
     0.127979    0.146057    0.152160    0.159376    0.159686    0.160310
     0.160837    0.162898    0.168400    0.195474    0.225201    0.235978
     0.250123    0.252166    0.261467    0.276301    0.278747    0.281364
     0.295224    0.302452    0.307710    0.314437    0.321023    0.323395
     0.324013    0.324470    0.324618    0.324936    0.326005    0.326341
     0.327272    0.327697    0.330323    0.334146    0.344785    0.353601
     0.355537    0.363565    0.404488    0.445451    0.490612    0.575580
     0.647028    0.955910

 Minimum Search - Taking Simple RFO Step
 Searching for Lamda that Minimizes Along All modes
 Value Taken    Lamda =  -0.00273581
 Calculated Step too Large.  Step scaled by  0.392560
 Step Taken.  Stepsize is  0.300000

                             Maximum     Tolerance    Cnvgd?
         Gradient           0.003848      0.000300      NO
         Displacement       0.156887      0.001200      NO
         Energy change     -0.001028      0.000001      NO


 New Cartesian Coordinates Obtained by Inverse Iteration

 Displacement from previous Coordinates is:  0.339750
 ----------------------------------------------------------------
             Standard Nuclear Orientation (Angstroms)
    I     Atom           X                Y                Z
 ----------------------------------------------------------------
    1      C      -0.1528485347    -1.1849071879     0.1559960148
    2      C      -0.9597113004    -0.0908106847     0.1037744205
    3      C       1.3249355847    -1.0438205826     0.0116727006
    4      C       1.9116106441     0.3427451586     0.2504619242
    5      C       1.0457623260     1.3495194000    -0.5038312713
    6      C      -0.4211876396     1.3491936719    -0.0173203877
    7      C      -0.6093682981    -2.6145596476     0.3257115083
    8      C      -2.4325444874    -0.1778727565     0.2031945616
    9      C      -1.2573328565     2.1545592843    -1.0340148326
   10      C      -0.5222369391     2.0460608205     1.3648554811
   11      C      -3.2441377842    -0.9688732611    -0.5006188722
   12      O       3.2846473465     0.4161154327    -0.0648867843
   13      O       2.0296983488    -1.9818696442    -0.3091988662
   14      H       1.8520995210     0.5493280103     1.3249300023
   15      H       1.0769708046     1.1074557833    -1.5735974635
   16      H       1.4764030171     2.3490619606    -0.3905551373
   17      H      -1.6120208878    -2.6730470681     0.7443653238
   18      H       0.0947641020    -3.1520575661     0.9638322445
   19      H      -0.6093411413    -3.1457175309    -0.6323297231
   20      H      -2.8912280001     0.5347334511     0.8880654055
   21      H      -1.2659104236     1.6680639908    -2.0133005787
   22      H      -0.8228650426     3.1516196184    -1.1543203156
   23      H      -2.2930884587     2.2752784477    -0.7095782853
   24      H       0.0584244965     1.5279081417     2.1307652840
   25      H      -1.5577570240     2.0949609747     1.7112110095
   26      H      -0.1528728840     3.0728373665     1.2896507779
   27      H      -2.8722407351    -1.6654773043    -1.2436914487
   28      H      -4.3193745179    -0.9244039102    -0.3690570980
   29      H       3.4664728182    -0.1763940012    -0.8050488454
 ----------------------------------------------------------------
 Molecular Point Group                 C1    NOp =  1
 Largest Abelian Subgroup              C1    NOp =  1
 Nuclear Repulsion Energy =   836.1933712834 hartrees
 There are       49 alpha and       49 beta electrons
 Applying Cartesian multipole field
    Component          Value
    ---------          -----
     (2,0,0)        1.00000E-11
     (0,2,0)        2.00000E-11
     (0,0,2)       -3.00000E-11
 Nucleus-field energy     =     0.0000000245 hartrees
 Requested basis set is 6-311++G(d,p)
 There are 158 shells and 398 basis functions
 A cutoff of  1.0D-11 yielded  10827 shell pairs
 There are     69636 function pairs (     74172 Cartesian)
 Smallest overlap matrix eigenvalue = 6.17E-07

 Q-Chem warning in module /home/taweetham/qchem/stvman/mkSTV.C, line 278:

 Overlap eigenvalue is smaller than square root of threshold

 Linear dependence detected in AO basis
 Number of orthogonalized atomic orbitals = 397
 Maximum deviation from orthogonality = 2.428E-10
 Guess MOs from SCF MO coefficient file
 Reading MOs from coefficient file
 Reading MOs from coefficient file
 A restricted hybrid HF-DFT SCF calculation will be
 performed using Pulay DIIS extrapolation
 Exchange:     0.2000 Hartree-Fock + 0.0800 Slater + 0.7200 B88
 Correlation:  0.1900 VWN1RPA + 0.8100 LYP
 Using SG-1 standard quadrature grid
 SCF converges when DIIS error is below 1.0E-08
 Geometry optimization detected.  Setting ReadMinima to 0
 Setting SaveMinima to 0
 ---------------------------------------
  Cycle       Energy         DIIS Error
 ---------------------------------------
    1    -579.3774280713      4.97E-04
    2    -579.3848984181      1.00E-04
    3    -579.3848676587      1.13E-04
    4    -579.3850260788      4.24E-05
    5    -579.3850480184      1.78E-05
    6    -579.3850530648      3.13E-06
    7    -579.3850530960      7.20E-07
    8    -579.3850530826      2.32E-07
    9    -579.3850530800      8.07E-08
   10    -579.3850530724      4.91E-08
   11    -579.3850530727      7.16E-09 Convergence criterion met
 ---------------------------------------
 SCF time:  CPU 792.22 s  wall 792.84 s
 SCF   energy in the final basis set = -579.3850530727
 Total energy in the final basis set = -579.3850530727

 --------------------------------------------------------------

                    Orbital Energies (a.u.)
 --------------------------------------------------------------

 Alpha MOs
 -- Occupied --
-19.126 -19.121 -10.263 -10.233 -10.212 -10.212 -10.198 -10.197
-10.187 -10.182 -10.178 -10.173 -10.168  -1.062  -1.025  -0.874
 -0.810  -0.787  -0.753  -0.705  -0.703  -0.667  -0.632  -0.583
 -0.577  -0.542  -0.502  -0.496  -0.480  -0.467  -0.459  -0.444
 -0.428  -0.424  -0.421  -0.413  -0.407  -0.399  -0.388  -0.381
 -0.375  -0.362  -0.353  -0.349  -0.343  -0.303  -0.285  -0.260
 -0.256
 -- Virtual --
 -0.073  -0.018  -0.013   0.001   0.003   0.006   0.016   0.024
  0.024   0.028   0.031   0.037   0.048   0.055   0.058   0.060
  0.063   0.065   0.071   0.082   0.088   0.091   0.096   0.100
  0.104   0.106   0.110   0.113   0.115   0.117   0.122   0.125
  0.128   0.133   0.136   0.142   0.143   0.145   0.149   0.150
  0.154   0.159   0.162   0.166   0.168   0.171   0.174   0.175
  0.178   0.182   0.184   0.186   0.193   0.197   0.206   0.210
  0.213   0.213   0.216   0.223   0.231   0.231   0.233   0.240
  0.247   0.252   0.258   0.266   0.268   0.272   0.278   0.283
  0.288   0.296   0.298   0.310   0.311   0.315   0.320   0.325
  0.333   0.337   0.342   0.348   0.357   0.365   0.369   0.373
  0.381   0.383   0.385   0.395   0.404   0.408   0.423   0.442
  0.448   0.456   0.463   0.483   0.493   0.511   0.517   0.523
  0.539   0.542   0.551   0.557   0.563   0.573   0.573   0.592
  0.601   0.610   0.624   0.627   0.636   0.645   0.646   0.651
  0.657   0.665   0.670   0.678   0.686   0.689   0.699   0.705
  0.719   0.725   0.729   0.743   0.747   0.753   0.755   0.766
  0.769   0.776   0.792   0.802   0.805   0.815   0.821   0.836
  0.851   0.865   0.875   0.895   0.916   0.926   0.952   0.963
  0.986   0.998   1.010   1.056   1.076   1.101   1.105   1.125
  1.144   1.155   1.169   1.180   1.201   1.217   1.223   1.231
  1.252   1.263   1.280   1.286   1.326   1.351   1.368   1.388
  1.405   1.424   1.429   1.450   1.465   1.466   1.477   1.488
  1.503   1.511   1.523   1.533   1.539   1.547   1.565   1.575
  1.584   1.595   1.609   1.618   1.623   1.630   1.645   1.656
  1.660   1.661   1.680   1.690   1.697   1.710   1.721   1.726
  1.736   1.751   1.761   1.767   1.772   1.790   1.805   1.819
  1.828   1.855   1.873   1.884   1.900   1.920   1.945   1.961
  1.986   2.008   2.015   2.027   2.044   2.053   2.068   2.081
  2.106   2.128   2.141   2.144   2.159   2.182   2.192   2.203
  2.208   2.237   2.248   2.259   2.292   2.299   2.323   2.364
  2.372   2.424   2.444   2.470   2.472   2.483   2.495   2.524
  2.525   2.536   2.545   2.551   2.570   2.583   2.599   2.612
  2.621   2.631   2.655   2.670   2.676   2.684   2.688   2.705
  2.719   2.752   2.767   2.783   2.801   2.811   2.836   2.849
  2.871   2.889   2.899   2.916   2.934   2.952   2.976   2.985
  3.004   3.037   3.049   3.067   3.104   3.118   3.123   3.133
  3.173   3.183   3.223   3.255   3.259   3.287   3.353   3.377
  3.404   3.478   3.550   3.564   3.617   3.705   3.748   3.774
  3.782   3.792   3.812   3.819   3.845   3.853   3.869   3.898
  3.989   4.052   4.180   4.195   4.242   4.268   4.282   4.372
  4.481   5.093   5.125   5.230   5.450   5.650   5.791  23.640
 23.765  23.800  23.854  23.864  23.933  23.971  23.980  23.987
 24.138  24.263  49.960  50.013
 --------------------------------------------------------------

          Ground-State Mulliken Net Atomic Charges

     Atom                 Charge (a.u.)
  ----------------------------------------
      1 C                    -0.261345
      2 C                     0.530055
      3 C                    -0.145872
      4 C                    -0.492468
      5 C                    -0.253910
      6 C                     0.602033
      7 C                    -0.531320
      8 C                     0.097686
      9 C                    -0.626985
     10 C                    -0.616646
     11 C                    -0.646199
     12 O                    -0.189454
     13 O                    -0.265315
     14 H                     0.200757
     15 H                     0.173973
     16 H                     0.190322
     17 H                     0.144046
     18 H                     0.169300
     19 H                     0.201205
     20 H                     0.207973
     21 H                     0.156090
     22 H                     0.170385
     23 H                     0.144660
     24 H                     0.144551
     25 H                     0.145575
     26 H                     0.168701
     27 H                     0.154878
     28 H                     0.146775
     29 H                     0.280548
  ----------------------------------------
  Sum of atomic charges =    -0.000000

 -----------------------------------------------------------------
                    Cartesian Multipole Moments
 -----------------------------------------------------------------
    Charge (ESU x 10^10)
                -0.0000
    Dipole Moment (Debye)
         X      -3.9681      Y       1.7657      Z      -0.1092
       Tot       4.3446
    Quadrupole Moments (Debye-Ang)
        XX     -87.9556     XY       3.0832     YY     -82.7619
        XZ      -1.9024     YZ       0.6041     ZZ     -78.4221
    Octopole Moments (Debye-Ang^2)
       XXX     -34.1227    XXY      -4.5160    XYY      -9.6876
       YYY       6.3766    XXZ      -9.5582    XYZ      -5.6653
       YYZ       2.3980    XZZ      13.4774    YZZ      -3.5280
       ZZZ      -1.2261
    Hexadecapole Moments (Debye-Ang^3)
      XXXX   -1745.0384   XXXY      -6.5630   XXYY    -537.4403
      XYYY      43.6749   YYYY   -1276.8089   XXXZ     -64.7704
      XXYZ      15.2842   XYYZ       9.2422   YYYZ      -3.6477
      XXZZ    -326.4390   XYZZ       2.6474   YYZZ    -265.3131
      XZZZ     -12.6184   YZZZ       3.1339   ZZZZ    -317.0143
 -----------------------------------------------------------------
 Calculating analytic gradient of the SCF energy
 Gradient of SCF Energy
            1           2           3           4           5           6
    1  -0.0005600  -0.0001344   0.0038996  -0.0011573  -0.0000867  -0.0005913
    2   0.0005650   0.0011772  -0.0050498   0.0029384  -0.0014332   0.0004966
    3   0.0004377  -0.0000705  -0.0004046  -0.0016710   0.0002175  -0.0007758
            7           8           9          10          11          12
    1   0.0001938   0.0001371  -0.0003364  -0.0000790  -0.0005218   0.0002650
    2  -0.0006532  -0.0008919  -0.0005056  -0.0000512   0.0014233  -0.0032005
    3   0.0021734  -0.0016894   0.0004148   0.0004901   0.0008365   0.0033893
           13          14          15          16          17          18
    1  -0.0026332   0.0010645   0.0000238   0.0002629   0.0001643   0.0005069
    2   0.0016899   0.0006635  -0.0000130   0.0001606   0.0001509   0.0000526
    3   0.0010058  -0.0004458  -0.0001556   0.0000633  -0.0007082  -0.0006685
           19          20          21          22          23          24
    1   0.0000206  -0.0002459   0.0000516   0.0002822  -0.0003722   0.0000485
    2  -0.0004450   0.0006184  -0.0001079  -0.0000515  -0.0002576  -0.0000971
    3  -0.0002971   0.0005215  -0.0001631   0.0000956   0.0003039  -0.0000795
           25          26          27          28          29
    1  -0.0002919   0.0000774  -0.0001613   0.0000190   0.0001543
    2  -0.0000210   0.0001434  -0.0000188  -0.0001358   0.0028533
    3  -0.0000672  -0.0001990  -0.0002534  -0.0001985  -0.0021021
 Max gradient component =       5.050E-03
 RMS gradient           =       1.184E-03
 Gradient time:  CPU 313.77 s  wall 313.82 s
 Geometry Optimization Parameters
   NAtoms,    NIC,     NZ,  NCons,   NDum,   NFix, NCnnct, MaxDiis
       29     212       0       0       0       0       0       0

 Cartesian Hessian Update
 Hessian Updated using BFGS Update


** GEOMETRY OPTIMIZATION IN DELOCALIZED INTERNAL COORDINATES **
   Searching for a Minimum

   Optimization Cycle:   6

                       Coordinates (Angstroms)
     ATOM                X               Y               Z
      1  C        -0.1528485347   -1.1849071879    0.1559960148
      2  C        -0.9597113004   -0.0908106847    0.1037744205
      3  C         1.3249355847   -1.0438205826    0.0116727006
      4  C         1.9116106441    0.3427451586    0.2504619242
      5  C         1.0457623260    1.3495194000   -0.5038312713
      6  C        -0.4211876396    1.3491936719   -0.0173203877
      7  C        -0.6093682981   -2.6145596476    0.3257115083
      8  C        -2.4325444874   -0.1778727565    0.2031945616
      9  C        -1.2573328565    2.1545592843   -1.0340148326
     10  C        -0.5222369391    2.0460608205    1.3648554811
     11  C        -3.2441377842   -0.9688732611   -0.5006188722
     12  O         3.2846473465    0.4161154327   -0.0648867843
     13  O         2.0296983488   -1.9818696442   -0.3091988662
     14  H         1.8520995210    0.5493280103    1.3249300023
     15  H         1.0769708046    1.1074557833   -1.5735974635
     16  H         1.4764030171    2.3490619606   -0.3905551373
     17  H        -1.6120208878   -2.6730470681    0.7443653238
     18  H         0.0947641020   -3.1520575661    0.9638322445
     19  H        -0.6093411413   -3.1457175309   -0.6323297231
     20  H        -2.8912280001    0.5347334511    0.8880654055
     21  H        -1.2659104236    1.6680639908   -2.0133005787
     22  H        -0.8228650426    3.1516196184   -1.1543203156
     23  H        -2.2930884587    2.2752784477   -0.7095782853
     24  H         0.0584244965    1.5279081417    2.1307652840
     25  H        -1.5577570240    2.0949609747    1.7112110095
     26  H        -0.1528728840    3.0728373665    1.2896507779
     27  H        -2.8722407351   -1.6654773043   -1.2436914487
     28  H        -4.3193745179   -0.9244039102   -0.3690570980
     29  H         3.4664728182   -0.1763940012   -0.8050488454
   Point Group: c1    Number of degrees of freedom:    81


   Energy is   -579.385053073

 Hessian Updated using BFGS Update

 75 Hessian modes will be used to form the next step
  Hessian Eigenvalues:
     0.000451    0.002625    0.003048    0.004333    0.007238    0.009743
     0.010742    0.011022    0.011635    0.016692    0.021487    0.026773
     0.030416    0.033443    0.034849    0.042353    0.050284    0.050539
     0.053550    0.053987    0.054846    0.054890    0.059112    0.062584
     0.064166    0.069579    0.074382    0.075420    0.082328    0.092236
     0.127879    0.145003    0.150270    0.159138    0.159738    0.160246
     0.160508    0.161040    0.164654    0.168397    0.197231    0.225453
     0.235756    0.250063    0.257052    0.261505    0.276385    0.278276
     0.282604    0.295928    0.300291    0.307354    0.315519    0.321096
     0.323395    0.324055    0.324471    0.324790    0.324991    0.326163
     0.326464    0.327283    0.327933    0.331140    0.334305    0.349766
     0.353601    0.355792    0.384519    0.401940    0.445770    0.496318
     0.579567    0.741572    0.993234

 Minimum Search - Taking Simple RFO Step
 Searching for Lamda that Minimizes Along All modes
 Value Taken    Lamda =  -0.00328608
 Calculated Step too Large.  Step scaled by  0.333823
 Step Taken.  Stepsize is  0.300000

                             Maximum     Tolerance    Cnvgd?
         Gradient           0.005707      0.000300      NO
         Displacement       0.161659      0.001200      NO
         Energy change     -0.001007      0.000001      NO


 New Cartesian Coordinates Obtained by Inverse Iteration

 Displacement from previous Coordinates is:  0.317362
 ----------------------------------------------------------------
             Standard Nuclear Orientation (Angstroms)
    I     Atom           X                Y                Z
 ----------------------------------------------------------------
    1      C      -0.1486265385    -1.1821254856     0.1543248618
    2      C      -0.9575463056    -0.0878633746     0.1071620223
    3      C       1.3253851196    -1.0322801712     0.0005409363
    4      C       1.9092156045     0.3502486887     0.2470266957
    5      C       1.0436921788     1.3563879458    -0.5091443155
    6      C      -0.4222086330     1.3530661375    -0.0178559012
    7      C      -0.6026405702    -2.6137258918     0.3198528674
    8      C      -2.4327300623    -0.1793970198     0.2143754012
    9      C      -1.2662067665     2.1508929770    -1.0337512493
   10      C      -0.5220622129     2.0540145536     1.3626333090
   11      C      -3.2398647028    -0.9638833667    -0.5010278584
   12      O       3.2804083684     0.4197942148    -0.0751270753
   13      O       2.0345193041    -1.9608296219    -0.3408139852
   14      H       1.8426105244     0.5575328030     1.3220350874
   15      H       1.0752655438     1.1130222789    -1.5789812425
   16      H       1.4744275623     2.3570262973    -0.3974784574
   17      H      -1.5936394905    -2.6778304516     0.7661377294
   18      H       0.1177661341    -3.1595224357     0.9330554438
   19      H      -0.6315135407    -3.1330462046    -0.6455264543
   20      H      -2.8923202637     0.5224899676     0.9097002582
   21      H      -1.2796596990     1.6586931146    -2.0110798792
   22      H      -0.8367033398     3.1498238796    -1.1628202060
   23      H      -2.3010492795     2.2683771882    -0.7021550734
   24      H       0.0649051972     1.5419818695     2.1288751154
   25      H      -1.5574579926     2.0981862006     1.7122340187
   26      H      -0.1587936525     3.0833678712     1.2818817644
   27      H      -2.8619755442    -1.6461351927    -1.2540983810
   28      H      -4.3155418944    -0.9272629582    -0.3705793688
   29      H       3.4780670057    -0.2813734459    -0.7122593150
 ----------------------------------------------------------------
 Molecular Point Group                 C1    NOp =  1
 Largest Abelian Subgroup              C1    NOp =  1
 Nuclear Repulsion Energy =   836.5001079414 hartrees
 There are       49 alpha and       49 beta electrons
 Applying Cartesian multipole field
    Component          Value
    ---------          -----
     (2,0,0)        1.00000E-11
     (0,2,0)        2.00000E-11
     (0,0,2)       -3.00000E-11
 Nucleus-field energy     =     0.0000000245 hartrees
 Requested basis set is 6-311++G(d,p)
 There are 158 shells and 398 basis functions
 A cutoff of  1.0D-11 yielded  10825 shell pairs
 There are     69644 function pairs (     74181 Cartesian)
 Smallest overlap matrix eigenvalue = 6.18E-07

 Q-Chem warning in module /home/taweetham/qchem/stvman/mkSTV.C, line 278:

 Overlap eigenvalue is smaller than square root of threshold

 Linear dependence detected in AO basis
 Number of orthogonalized atomic orbitals = 397
 Maximum deviation from orthogonality = 2.787E-10
 Guess MOs from SCF MO coefficient file
 Reading MOs from coefficient file
 Reading MOs from coefficient file
 A restricted hybrid HF-DFT SCF calculation will be
 performed using Pulay DIIS extrapolation
 Exchange:     0.2000 Hartree-Fock + 0.0800 Slater + 0.7200 B88
 Correlation:  0.1900 VWN1RPA + 0.8100 LYP
 Using SG-1 standard quadrature grid
 SCF converges when DIIS error is below 1.0E-08
 Geometry optimization detected.  Setting ReadMinima to 0
 Setting SaveMinima to 0
 ---------------------------------------
  Cycle       Energy         DIIS Error
 ---------------------------------------
    1    -579.3789517277      4.96E-04
    2    -579.3859498700      1.13E-04
    3    -579.3858825129      1.35E-04
    4    -579.3861116691      4.31E-05
    5    -579.3861319128      2.09E-05
    6    -579.3861388138      3.11E-06
    7    -579.3861389948      9.99E-07
    8    -579.3861389064      3.23E-07
    9    -579.3861389012      1.67E-07
   10    -579.3861389234      3.74E-08
   11    -579.3861389250      9.95E-09 Convergence criterion met
 ---------------------------------------
 SCF time:  CPU 797.28 s  wall 797.99 s
 SCF   energy in the final basis set = -579.3861389250
 Total energy in the final basis set = -579.3861389250

 --------------------------------------------------------------

                    Orbital Energies (a.u.)
 --------------------------------------------------------------

 Alpha MOs
 -- Occupied --
-19.124 -19.124 -10.264 -10.233 -10.213 -10.212 -10.199 -10.198
-10.187 -10.182 -10.178 -10.173 -10.169  -1.064  -1.024  -0.875
 -0.810  -0.788  -0.753  -0.705  -0.703  -0.667  -0.631  -0.583
 -0.576  -0.543  -0.504  -0.496  -0.480  -0.466  -0.459  -0.445
 -0.428  -0.424  -0.422  -0.413  -0.408  -0.398  -0.388  -0.382
 -0.376  -0.360  -0.354  -0.349  -0.344  -0.303  -0.283  -0.264
 -0.257
 -- Virtual --
 -0.074  -0.018  -0.013   0.001   0.004   0.005   0.017   0.024
  0.024   0.028   0.031   0.037   0.049   0.055   0.058   0.060
  0.063   0.065   0.071   0.082   0.088   0.092   0.096   0.101
  0.103   0.106   0.110   0.113   0.114   0.117   0.122   0.125
  0.128   0.133   0.136   0.142   0.142   0.145   0.149   0.150
  0.154   0.159   0.162   0.166   0.168   0.171   0.173   0.175
  0.178   0.183   0.184   0.186   0.192   0.197   0.205   0.210
  0.212   0.213   0.216   0.223   0.231   0.231   0.234   0.239
  0.246   0.253   0.258   0.266   0.268   0.273   0.279   0.282
  0.287   0.296   0.300   0.308   0.311   0.315   0.317   0.325
  0.334   0.336   0.340   0.347   0.356   0.364   0.369   0.372
  0.377   0.382   0.389   0.395   0.403   0.408   0.423   0.442
  0.449   0.457   0.463   0.483   0.493   0.511   0.519   0.525
  0.538   0.542   0.550   0.558   0.564   0.573   0.573   0.593
  0.602   0.611   0.621   0.627   0.635   0.644   0.646   0.650
  0.658   0.664   0.670   0.678   0.686   0.688   0.699   0.705
  0.718   0.725   0.729   0.744   0.746   0.752   0.755   0.763
  0.769   0.777   0.792   0.800   0.806   0.814   0.820   0.833
  0.851   0.865   0.876   0.894   0.916   0.927   0.951   0.963
  0.984   0.998   1.010   1.057   1.076   1.104   1.105   1.125
  1.143   1.156   1.170   1.179   1.207   1.216   1.222   1.229
  1.253   1.263   1.271   1.285   1.329   1.352   1.365   1.384
  1.408   1.426   1.430   1.452   1.462   1.465   1.476   1.486
  1.503   1.509   1.527   1.533   1.537   1.548   1.563   1.577
  1.586   1.595   1.606   1.617   1.623   1.630   1.648   1.658
  1.661   1.662   1.679   1.691   1.699   1.709   1.720   1.726
  1.736   1.751   1.759   1.765   1.770   1.789   1.803   1.818
  1.829   1.851   1.875   1.884   1.898   1.920   1.945   1.959
  1.985   2.005   2.013   2.026   2.043   2.051   2.065   2.088
  2.107   2.129   2.139   2.145   2.160   2.181   2.190   2.199
  2.208   2.238   2.248   2.259   2.292   2.297   2.322   2.364
  2.372   2.423   2.441   2.467   2.470   2.481   2.494   2.523
  2.524   2.535   2.546   2.550   2.569   2.583   2.598   2.610
  2.618   2.629   2.657   2.671   2.678   2.685   2.688   2.709
  2.720   2.754   2.769   2.782   2.796   2.811   2.831   2.847
  2.871   2.887   2.899   2.915   2.940   2.949   2.977   2.984
  3.003   3.037   3.046   3.068   3.101   3.116   3.123   3.140
  3.173   3.181   3.220   3.255   3.257   3.281   3.355   3.378
  3.404   3.477   3.548   3.563   3.615   3.703   3.747   3.773
  3.780   3.792   3.810   3.818   3.849   3.860   3.865   3.897
  3.982   4.051   4.182   4.196   4.241   4.271   4.280   4.368
  4.479   5.092   5.128   5.226   5.455   5.650   5.789  23.641
 23.764  23.799  23.855  23.864  23.933  23.969  23.977  23.985
 24.133  24.263  49.960  50.010
 --------------------------------------------------------------

          Ground-State Mulliken Net Atomic Charges

     Atom                 Charge (a.u.)
  ----------------------------------------
      1 C                    -0.278523
      2 C                     0.559538
      3 C                    -0.159692
      4 C                    -0.536524
      5 C                    -0.228606
      6 C                     0.614148
      7 C                    -0.519977
      8 C                     0.091420
      9 C                    -0.620406
     10 C                    -0.618651
     11 C                    -0.639760
     12 O                    -0.192203
     13 O                    -0.269924
     14 H                     0.196766
     15 H                     0.175047
     16 H                     0.190373
     17 H                     0.146832
     18 H                     0.169845
     19 H                     0.201236
     20 H                     0.208810
     21 H                     0.156154
     22 H                     0.171438
     23 H                     0.144858
     24 H                     0.144623
     25 H                     0.145178
     26 H                     0.169178
     27 H                     0.152844
     28 H                     0.147568
     29 H                     0.278410
  ----------------------------------------
  Sum of atomic charges =    -0.000000

 -----------------------------------------------------------------
                    Cartesian Multipole Moments
 -----------------------------------------------------------------
    Charge (ESU x 10^10)
                -0.0000
    Dipole Moment (Debye)
         X      -4.0227      Y       1.5848      Z       0.0790
       Tot       4.3244
    Quadrupole Moments (Debye-Ang)
        XX     -87.9053     XY       2.4395     YY     -82.4698
        XZ      -1.1856     YZ       0.5965     ZZ     -78.7891
    Octopole Moments (Debye-Ang^2)
       XXX     -33.8211    XXY      -7.4152    XYY      -8.8453
       YYY       5.2446    XXZ      -6.7638    XYZ      -5.5206
       YYZ       2.7687    XZZ      11.8515    YZZ      -3.8234
       ZZZ      -0.1996
    Hexadecapole Moments (Debye-Ang^3)
      XXXX   -1740.2392   XXXY     -14.8673   XXYY    -534.8496
      XYYY      43.9281   YYYY   -1272.8713   XXXZ     -54.7724
      XXYZ      15.6455   XYYZ       9.9586   YYYZ      -5.9597
      XXZZ    -330.4631   XYZZ       3.0059   YYZZ    -265.2044
      XZZZ      -9.6067   YZZZ       1.6481   ZZZZ    -318.0323
 -----------------------------------------------------------------
 Calculating analytic gradient of the SCF energy
 Gradient of SCF Energy
            1           2           3           4           5           6
    1   0.0006083   0.0005498   0.0046196  -0.0014847  -0.0002815  -0.0006305
    2  -0.0005064   0.0020315  -0.0043026   0.0020548  -0.0017423   0.0003667
    3   0.0005084  -0.0009071  -0.0001516  -0.0021630   0.0004396  -0.0006010
            7           8           9          10          11          12
    1   0.0000434  -0.0015994   0.0000666  -0.0000108  -0.0003193   0.0000440
    2  -0.0002791  -0.0008799  -0.0007978  -0.0002212   0.0014106  -0.0022542
    3   0.0024270  -0.0012163   0.0007828   0.0002231   0.0007685   0.0049080
           13          14          15          16          17          18
    1  -0.0031258   0.0010446   0.0000356   0.0005541  -0.0000088   0.0006717
    2   0.0019170   0.0009649  -0.0000905   0.0006629  -0.0001586  -0.0000778
    3   0.0008058  -0.0002325  -0.0006067   0.0000424  -0.0004263  -0.0003295
           19          20          21          22          23          24
    1  -0.0001626  -0.0004450   0.0000211   0.0004131  -0.0008985   0.0003302
    2  -0.0006325   0.0006692  -0.0003719   0.0004192  -0.0003131  -0.0003354
    3  -0.0010254   0.0005361  -0.0006566  -0.0000513   0.0006137   0.0002296
           25          26          27          28          29
    1  -0.0007316   0.0002353  -0.0000573   0.0000144   0.0005038
    2  -0.0000397   0.0006405   0.0001210  -0.0000789   0.0018238
    3   0.0000123  -0.0002667  -0.0002066  -0.0002249  -0.0032320
 Max gradient component =       4.908E-03
 RMS gradient           =       1.284E-03
 Gradient time:  CPU 313.32 s  wall 313.37 s
 Geometry Optimization Parameters
   NAtoms,    NIC,     NZ,  NCons,   NDum,   NFix, NCnnct, MaxDiis
       29     212       0       0       0       0       0       0

 Cartesian Hessian Update
 Hessian Updated using BFGS Update


** GEOMETRY OPTIMIZATION IN DELOCALIZED INTERNAL COORDINATES **
   Searching for a Minimum

   Optimization Cycle:   7

                       Coordinates (Angstroms)
     ATOM                X               Y               Z
      1  C        -0.1486265385   -1.1821254856    0.1543248618
      2  C        -0.9575463056   -0.0878633746    0.1071620223
      3  C         1.3253851196   -1.0322801712    0.0005409363
      4  C         1.9092156045    0.3502486887    0.2470266957
      5  C         1.0436921788    1.3563879458   -0.5091443155
      6  C        -0.4222086330    1.3530661375   -0.0178559012
      7  C        -0.6026405702   -2.6137258918    0.3198528674
      8  C        -2.4327300623   -0.1793970198    0.2143754012
      9  C        -1.2662067665    2.1508929770   -1.0337512493
     10  C        -0.5220622129    2.0540145536    1.3626333090
     11  C        -3.2398647028   -0.9638833667   -0.5010278584
     12  O         3.2804083684    0.4197942148   -0.0751270753
     13  O         2.0345193041   -1.9608296219   -0.3408139852
     14  H         1.8426105244    0.5575328030    1.3220350874
     15  H         1.0752655438    1.1130222789   -1.5789812425
     16  H         1.4744275623    2.3570262973   -0.3974784574
     17  H        -1.5936394905   -2.6778304516    0.7661377294
     18  H         0.1177661341   -3.1595224357    0.9330554438
     19  H        -0.6315135407   -3.1330462046   -0.6455264543
     20  H        -2.8923202637    0.5224899676    0.9097002582
     21  H        -1.2796596990    1.6586931146   -2.0110798792
     22  H        -0.8367033398    3.1498238796   -1.1628202060
     23  H        -2.3010492795    2.2683771882   -0.7021550734
     24  H         0.0649051972    1.5419818695    2.1288751154
     25  H        -1.5574579926    2.0981862006    1.7122340187
     26  H        -0.1587936525    3.0833678712    1.2818817644
     27  H        -2.8619755442   -1.6461351927   -1.2540983810
     28  H        -4.3155418944   -0.9272629582   -0.3705793688
     29  H         3.4780670057   -0.2813734459   -0.7122593150
   Point Group: c1    Number of degrees of freedom:    81


   Energy is   -579.386138925

 Hessian Updated using BFGS Update

 76 Hessian modes will be used to form the next step
  Hessian Eigenvalues:
     0.000371    0.002626    0.003044    0.004320    0.006946    0.009899
     0.010026    0.010997    0.012158    0.016748    0.021637    0.026977
     0.030411    0.033284    0.034838    0.042069    0.048980    0.050483
     0.053594    0.053944    0.054860    0.054895    0.057771    0.060477
     0.064633    0.069996    0.073502    0.075585    0.082339    0.092238
     0.129224    0.141284    0.148376    0.159308    0.159741    0.160118
     0.160379    0.160892    0.161125    0.167281    0.168595    0.196945
     0.228156    0.234448    0.249880    0.257618    0.261690    0.276501
     0.277098    0.281603    0.297061    0.303115    0.307053    0.318413
     0.321377    0.323395    0.324067    0.324478    0.324808    0.325008
     0.326444    0.326488    0.327284    0.327967    0.331047    0.334683
     0.353086    0.353609    0.355895    0.392765    0.417498    0.445743
     0.498069    0.580499    0.786151    1.001028

 Minimum Search - Taking Simple RFO Step
 Searching for Lamda that Minimizes Along All modes
 Value Taken    Lamda =  -0.00354069
 Calculated Step too Large.  Step scaled by  0.331379
 Step Taken.  Stepsize is  0.300000

                             Maximum     Tolerance    Cnvgd?
         Gradient           0.005949      0.000300      NO
         Displacement       0.159736      0.001200      NO
         Energy change     -0.001086      0.000001      NO


 New Cartesian Coordinates Obtained by Inverse Iteration

 Displacement from previous Coordinates is:  0.297751
 ----------------------------------------------------------------
             Standard Nuclear Orientation (Angstroms)
    I     Atom           X                Y                Z
 ----------------------------------------------------------------
    1      C      -0.1457855842    -1.1789166745     0.1493721994
    2      C      -0.9560626268    -0.0842028871     0.1087682219
    3      C       1.3236674053    -1.0199387272    -0.0116267017
    4      C       1.9071193216     0.3569049469     0.2415636081
    5      C       1.0421482206     1.3637212338    -0.5148209712
    6      C      -0.4225270785     1.3574733970    -0.0183455281
    7      C      -0.5975290812    -2.6120634478     0.3100069603
    8      C      -2.4327919323    -0.1798019740     0.2240012292
    9      C      -1.2723535995     2.1505864522    -1.0332898143
   10      C      -0.5215746245     2.0606456403     1.3610555660
   11      C      -3.2347226713    -0.9652827537    -0.4959847282
   12      O       3.2741480168     0.4188312468    -0.0966916998
   13      O       2.0398284007    -1.9409081020    -0.3643436916
   14      H       1.8353689923     0.5652186914     1.3173263741
   15      H       1.0735779072     1.1189921255    -1.5845361389
   16      H       1.4728005145     2.3652742191    -0.4048817775
   17      H      -1.5797348416    -2.6823088587     0.7757572307
   18      H       0.1326560299    -3.1632980135     0.9075513591
   19      H      -0.6453371616    -3.1221695322    -0.6602924875
   20      H      -2.8937633867     0.5162821141     0.9237609593
   21      H      -1.2888055341     1.6550355675    -2.0096089548
   22      H      -0.8471833675     3.1512684116    -1.1679684190
   23      H      -2.3067869396     2.2655135305    -0.6970758659
   24      H       0.0694698145     1.5527030333     2.1277486630
   25      H      -1.5569850869     2.1014514128     1.7129103870
   26      H      -0.1624554674     3.0918376040     1.2772128559
   27      H      -2.8508057111    -1.6394385724    -1.2528718056
   28      H      -4.3106909498    -0.9364965923    -0.3656862213
   29      H       3.4808330752    -0.3772831238    -0.6118740600
 ----------------------------------------------------------------
 Molecular Point Group                 C1    NOp =  1
 Largest Abelian Subgroup              C1    NOp =  1
 Nuclear Repulsion Energy =   836.9479809410 hartrees
 There are       49 alpha and       49 beta electrons
 Applying Cartesian multipole field
    Component          Value
    ---------          -----
     (2,0,0)        1.00000E-11
     (0,2,0)        2.00000E-11
     (0,0,2)       -3.00000E-11
 Nucleus-field energy     =     0.0000000244 hartrees
 Requested basis set is 6-311++G(d,p)
 There are 158 shells and 398 basis functions
 A cutoff of  1.0D-11 yielded  10830 shell pairs
 There are     69670 function pairs (     74208 Cartesian)
 Smallest overlap matrix eigenvalue = 6.17E-07

 Q-Chem warning in module /home/taweetham/qchem/stvman/mkSTV.C, line 278:

 Overlap eigenvalue is smaller than square root of threshold

 Linear dependence detected in AO basis
 Number of orthogonalized atomic orbitals = 397
 Maximum deviation from orthogonality = 1.392E-10
 Guess MOs from SCF MO coefficient file
 Reading MOs from coefficient file
 Reading MOs from coefficient file
 A restricted hybrid HF-DFT SCF calculation will be
 performed using Pulay DIIS extrapolation
 Exchange:     0.2000 Hartree-Fock + 0.0800 Slater + 0.7200 B88
 Correlation:  0.1900 VWN1RPA + 0.8100 LYP
 Using SG-1 standard quadrature grid
 SCF converges when DIIS error is below 1.0E-08
 Geometry optimization detected.  Setting ReadMinima to 0
 Setting SaveMinima to 0
 ---------------------------------------
  Cycle       Energy         DIIS Error
 ---------------------------------------
    1    -579.3805609133      4.77E-04
    2    -579.3869949441      1.24E-04
    3    -579.3869120029      1.48E-04
    4    -579.3871917474      4.17E-05
    5    -579.3872088400      2.23E-05
    6    -579.3872167559      3.32E-06
    7    -579.3872170764      1.31E-06
    8    -579.3872170430      3.46E-07
    9    -579.3872170150      1.86E-07
   10    -579.3872170339      3.83E-08
   11    -579.3872170395      1.33E-08
   12    -579.3872170332      3.70E-09 Convergence criterion met
 ---------------------------------------
 SCF time:  CPU 845.54 s  wall 846.25 s
 SCF   energy in the final basis set = -579.3872170332
 Total energy in the final basis set = -579.3872170332

 --------------------------------------------------------------

                    Orbital Energies (a.u.)
 --------------------------------------------------------------

 Alpha MOs
 -- Occupied --
-19.125 -19.122 -10.265 -10.232 -10.214 -10.212 -10.200 -10.198
-10.188 -10.182 -10.179 -10.173 -10.171  -1.066  -1.022  -0.875
 -0.810  -0.789  -0.753  -0.705  -0.703  -0.667  -0.631  -0.583
 -0.576  -0.543  -0.506  -0.496  -0.480  -0.466  -0.459  -0.446
 -0.429  -0.425  -0.422  -0.413  -0.408  -0.398  -0.387  -0.382
 -0.377  -0.358  -0.354  -0.349  -0.344  -0.303  -0.281  -0.267
 -0.258
 -- Virtual --
 -0.075  -0.019  -0.014   0.001   0.004   0.005   0.019   0.023
  0.024   0.028   0.031   0.036   0.049   0.055   0.058   0.060
  0.062   0.065   0.071   0.082   0.088   0.092   0.096   0.101
  0.103   0.106   0.110   0.113   0.114   0.117   0.122   0.126
  0.128   0.134   0.136   0.142   0.143   0.145   0.149   0.151
  0.154   0.158   0.162   0.166   0.168   0.170   0.173   0.175
  0.179   0.183   0.185   0.186   0.192   0.197   0.205   0.209
  0.212   0.214   0.217   0.223   0.231   0.231   0.234   0.239
  0.247   0.253   0.258   0.265   0.269   0.274   0.279   0.282
  0.286   0.294   0.305   0.306   0.311   0.314   0.315   0.326
  0.335   0.335   0.340   0.347   0.354   0.363   0.369   0.372
  0.375   0.382   0.393   0.395   0.402   0.411   0.425   0.443
  0.450   0.460   0.463   0.482   0.493   0.511   0.520   0.525
  0.537   0.542   0.550   0.558   0.564   0.573   0.575   0.593
  0.603   0.612   0.619   0.627   0.635   0.644   0.645   0.649
  0.659   0.663   0.669   0.678   0.687   0.688   0.698   0.705
  0.717   0.724   0.729   0.742   0.745   0.750   0.755   0.761
  0.770   0.777   0.792   0.799   0.806   0.813   0.819   0.832
  0.850   0.865   0.876   0.892   0.917   0.928   0.950   0.964
  0.983   0.998   1.010   1.057   1.076   1.104   1.107   1.123
  1.144   1.157   1.169   1.181   1.215   1.216   1.220   1.228
  1.254   1.261   1.263   1.285   1.331   1.353   1.363   1.379
  1.413   1.426   1.431   1.452   1.457   1.464   1.475   1.485
  1.501   1.508   1.528   1.533   1.536   1.547   1.562   1.580
  1.588   1.594   1.606   1.617   1.623   1.632   1.649   1.658
  1.661   1.669   1.678   1.692   1.700   1.710   1.718   1.729
  1.738   1.751   1.758   1.764   1.769   1.789   1.800   1.818
  1.829   1.847   1.877   1.886   1.896   1.920   1.945   1.959
  1.984   2.001   2.012   2.026   2.042   2.050   2.063   2.093
  2.109   2.129   2.136   2.146   2.162   2.184   2.187   2.196
  2.208   2.237   2.248   2.259   2.290   2.297   2.321   2.363
  2.373   2.423   2.439   2.466   2.468   2.480   2.494   2.522
  2.523   2.535   2.545   2.549   2.569   2.582   2.597   2.608
  2.616   2.627   2.658   2.669   2.678   2.684   2.691   2.713
  2.722   2.755   2.771   2.780   2.791   2.812   2.828   2.846
  2.870   2.884   2.900   2.914   2.943   2.947   2.981   2.984
  3.002   3.037   3.045   3.070   3.097   3.116   3.123   3.144
  3.172   3.185   3.219   3.254   3.258   3.276   3.357   3.378
  3.406   3.480   3.545   3.562   3.613   3.701   3.746   3.772
  3.778   3.792   3.808   3.817   3.846   3.859   3.874   3.897
  3.974   4.051   4.184   4.199   4.242   4.273   4.279   4.366
  4.478   5.091   5.130   5.232   5.463   5.655   5.783  23.642
 23.763  23.799  23.856  23.864  23.933  23.967  23.974  23.984
 24.128  24.263  49.962  50.007
 --------------------------------------------------------------

          Ground-State Mulliken Net Atomic Charges

     Atom                 Charge (a.u.)
  ----------------------------------------
      1 C                    -0.296735
      2 C                     0.583698
      3 C                    -0.168038
      4 C                    -0.568379
      5 C                    -0.206325
      6 C                     0.614705
      7 C                    -0.512459
      8 C                     0.094327
      9 C                    -0.614732
     10 C                    -0.619984
     11 C                    -0.636568
     12 O                    -0.193688
     13 O                    -0.272379
     14 H                     0.192382
     15 H                     0.175371
     16 H                     0.190217
     17 H                     0.148743
     18 H                     0.170332
     19 H                     0.201263
     20 H                     0.209734
     21 H                     0.156537
     22 H                     0.172158
     23 H                     0.144774
     24 H                     0.144883
     25 H                     0.144661
     26 H                     0.169685
     27 H                     0.152331
     28 H                     0.148264
     29 H                     0.275223
  ----------------------------------------
  Sum of atomic charges =    -0.000000

 -----------------------------------------------------------------
                    Cartesian Multipole Moments
 -----------------------------------------------------------------
    Charge (ESU x 10^10)
                -0.0000
    Dipole Moment (Debye)
         X      -4.1018      Y       1.4297      Z       0.2895
       Tot       4.3535
    Quadrupole Moments (Debye-Ang)
        XX     -87.9368     XY       1.9178     YY     -82.1159
        XZ      -0.3563     YZ       0.5658     ZZ     -79.1496
    Octopole Moments (Debye-Ang^2)
       XXX     -33.9719    XXY      -9.9283    XYY      -8.0323
       YYY       4.1974    XXZ      -3.3323    XYZ      -5.5016
       YYZ       3.0688    XZZ      10.3554    YZZ      -4.0443
       ZZZ       0.9517
    Hexadecapole Moments (Debye-Ang^3)
      XXXX   -1736.1636   XXXY     -21.9465   XXYY    -531.5069
      XYYY      44.1000   YYYY   -1269.7556   XXXZ     -41.9425
      XXYZ      15.4593   XYYZ      10.7111   YYYZ      -7.7225
      XXZZ    -334.3664   XYZZ       3.2957   YYZZ    -265.0511
      XZZZ      -6.0978   YZZZ       0.2760   ZZZZ    -318.4263
 -----------------------------------------------------------------
 Calculating analytic gradient of the SCF energy
 Gradient of SCF Energy
            1           2           3           4           5           6
    1   0.0016864   0.0012076   0.0043589  -0.0015190  -0.0004535  -0.0005453
    2  -0.0014931   0.0025022  -0.0020829   0.0002635  -0.0018415   0.0001381
    3   0.0006920  -0.0015973  -0.0001508  -0.0019083   0.0003282  -0.0002020
            7           8           9          10          11          12
    1  -0.0001479  -0.0030956   0.0004896   0.0000324  -0.0000123  -0.0000951
    2   0.0001608  -0.0006277  -0.0009674  -0.0003627   0.0011080  -0.0008289
    3   0.0021151  -0.0004568   0.0010433  -0.0001390   0.0004556   0.0053609
           13          14          15          16          17          18
    1  -0.0028007   0.0007231   0.0000643   0.0007641  -0.0001349   0.0006944
    2   0.0017266   0.0013561  -0.0001669   0.0010241  -0.0005129  -0.0002111
    3   0.0003165  -0.0000556  -0.0009387  -0.0000102  -0.0000337   0.0001788
           19          20          21          22          23          24
    1  -0.0003142  -0.0005326  -0.0000067   0.0004520  -0.0013038   0.0005340
    2  -0.0006790   0.0006031  -0.0005724   0.0008121  -0.0003021  -0.0005010
    3  -0.0015375   0.0004578  -0.0010346  -0.0001909   0.0008134   0.0005084
           25          26          27          28          29
    1  -0.0010890   0.0003562   0.0000412   0.0000078   0.0006387
    2  -0.0000663   0.0010259   0.0002592  -0.0000094   0.0002455
    3   0.0001062  -0.0002887  -0.0001050  -0.0001737  -0.0035535
 Max gradient component =       5.361E-03
 RMS gradient           =       1.264E-03
 Gradient time:  CPU 313.57 s  wall 313.62 s
 Geometry Optimization Parameters
   NAtoms,    NIC,     NZ,  NCons,   NDum,   NFix, NCnnct, MaxDiis
       29     212       0       0       0       0       0       0

 Cartesian Hessian Update
 Hessian Updated using BFGS Update


** GEOMETRY OPTIMIZATION IN DELOCALIZED INTERNAL COORDINATES **
   Searching for a Minimum

   Optimization Cycle:   8

                       Coordinates (Angstroms)
     ATOM                X               Y               Z
      1  C        -0.1457855842   -1.1789166745    0.1493721994
      2  C        -0.9560626268   -0.0842028871    0.1087682219
      3  C         1.3236674053   -1.0199387272   -0.0116267017
      4  C         1.9071193216    0.3569049469    0.2415636081
      5  C         1.0421482206    1.3637212338   -0.5148209712
      6  C        -0.4225270785    1.3574733970   -0.0183455281
      7  C        -0.5975290812   -2.6120634478    0.3100069603
      8  C        -2.4327919323   -0.1798019740    0.2240012292
      9  C        -1.2723535995    2.1505864522   -1.0332898143
     10  C        -0.5215746245    2.0606456403    1.3610555660
     11  C        -3.2347226713   -0.9652827537   -0.4959847282
     12  O         3.2741480168    0.4188312468   -0.0966916998
     13  O         2.0398284007   -1.9409081020   -0.3643436916
     14  H         1.8353689923    0.5652186914    1.3173263741
     15  H         1.0735779072    1.1189921255   -1.5845361389
     16  H         1.4728005145    2.3652742191   -0.4048817775
     17  H        -1.5797348416   -2.6823088587    0.7757572307
     18  H         0.1326560299   -3.1632980135    0.9075513591
     19  H        -0.6453371616   -3.1221695322   -0.6602924875
     20  H        -2.8937633867    0.5162821141    0.9237609593
     21  H        -1.2888055341    1.6550355675   -2.0096089548
     22  H        -0.8471833675    3.1512684116   -1.1679684190
     23  H        -2.3067869396    2.2655135305   -0.6970758659
     24  H         0.0694698145    1.5527030333    2.1277486630
     25  H        -1.5569850869    2.1014514128    1.7129103870
     26  H        -0.1624554674    3.0918376040    1.2772128559
     27  H        -2.8508057111   -1.6394385724   -1.2528718056
     28  H        -4.3106909498   -0.9364965923   -0.3656862213
     29  H         3.4808330752   -0.3772831238   -0.6118740600
   Point Group: c1    Number of degrees of freedom:    81


   Energy is   -579.387217033

 Hessian Updated using BFGS Update

 77 Hessian modes will be used to form the next step
  Hessian Eigenvalues:
     0.001931    0.002627    0.003044    0.004302    0.006553    0.008882
     0.009949    0.010977    0.012318    0.016717    0.021245    0.026977
     0.030385    0.032863    0.034561    0.041497    0.047460    0.050474
     0.053594    0.053856    0.054777    0.054894    0.055826    0.060039
     0.064728    0.070350    0.073354    0.075607    0.082323    0.092239
     0.129871    0.136913    0.147748    0.159220    0.159741    0.160004
     0.160120    0.160381    0.160912    0.161124    0.167224    0.168652
     0.196175    0.228608    0.233571    0.249803    0.257048    0.261662
     0.274754    0.276528    0.280849    0.295923    0.304147    0.306941
     0.318488    0.321436    0.323397    0.324068    0.324478    0.324810
     0.325015    0.326457    0.326484    0.327294    0.328122    0.331277
     0.334575    0.352931    0.353611    0.355642    0.385786    0.424794
     0.445710    0.496540    0.579992    0.758950    0.951637

 Minimum Search - Taking Simple RFO Step
 Searching for Lamda that Minimizes Along All modes
 Value Taken    Lamda =  -0.00240365
 Calculated Step too Large.  Step scaled by  0.439734
 Step Taken.  Stepsize is  0.300000

                             Maximum     Tolerance    Cnvgd?
         Gradient           0.005253      0.000300      NO
         Displacement       0.155763      0.001200      NO
         Energy change     -0.001078      0.000001      NO


 New Cartesian Coordinates Obtained by Inverse Iteration

 Displacement from previous Coordinates is:  0.273586
 ----------------------------------------------------------------
             Standard Nuclear Orientation (Angstroms)
    I     Atom           X                Y                Z
 ----------------------------------------------------------------
    1      C      -0.1450135799    -1.1756134616     0.1417995739
    2      C      -0.9555753576    -0.0802223010     0.1079865053
    3      C       1.3200708764    -1.0095315812    -0.0213125054
    4      C       1.9059709644     0.3624748054     0.2329510210
    5      C       1.0405010648     1.3716554604    -0.5199252166
    6      C      -0.4226478550     1.3623309706    -0.0187806014
    7      C      -0.5960939391    -2.6092332882     0.2976063203
    8      C      -2.4326410649    -0.1803431506     0.2301632708
    9      C      -1.2755422591     2.1543841415    -1.0326735720
   10      C      -0.5203833541     2.0654520790     1.3605129342
   11      C      -3.2285592664    -0.9744813566    -0.4873204834
   12      O       3.2658706741     0.4158833083    -0.1315838320
   13      O       2.0448990049    -1.9275101481    -0.3711527182
   14      H       1.8339890686     0.5704303827     1.3101341021
   15      H       1.0707338600     1.1269998645    -1.5895590535
   16      H       1.4706620538     2.3737753542    -0.4107372417
   17      H      -1.5713246094    -2.6834755269     0.7781463584
   18      H       0.1398794962    -3.1652227602     0.8842425035
   19      H      -0.6580357278    -3.1118409436    -0.6759150790
   20      H      -2.8960306743     0.5148279860     0.9283350271
   21      H      -1.2942104800     1.6576251981    -2.0086532605
   22      H      -0.8523107785     3.1558112123    -1.1701530062
   23      H      -2.3095594668     2.2690363400    -0.6941372224
   24      H       0.0736269689     1.5596080760     2.1267812078
   25      H      -1.5553736057     2.1039147130     1.7146428031
   26      H      -0.1639749316     3.0977770628     1.2758258306
   27      H      -2.8384342450    -1.6474755994    -1.2416360259
   28      H      -4.3047373813    -0.9533469345    -0.3569003862
   29      H       3.4799665985    -0.4540595356    -0.5115505050
 ----------------------------------------------------------------
 Molecular Point Group                 C1    NOp =  1
 Largest Abelian Subgroup              C1    NOp =  1
 Nuclear Repulsion Energy =   837.4037598082 hartrees
 There are       49 alpha and       49 beta electrons
 Applying Cartesian multipole field
    Component          Value
    ---------          -----
     (2,0,0)        1.00000E-11
     (0,2,0)        2.00000E-11
     (0,0,2)       -3.00000E-11
 Nucleus-field energy     =     0.0000000244 hartrees
 Requested basis set is 6-311++G(d,p)
 There are 158 shells and 398 basis functions
 A cutoff of  1.0D-11 yielded  10832 shell pairs
 There are     69682 function pairs (     74222 Cartesian)
 Smallest overlap matrix eigenvalue = 6.14E-07

 Q-Chem warning in module /home/taweetham/qchem/stvman/mkSTV.C, line 278:

 Overlap eigenvalue is smaller than square root of threshold

 Linear dependence detected in AO basis
 Number of orthogonalized atomic orbitals = 397
 Maximum deviation from orthogonality = 2.047E-10
 Guess MOs from SCF MO coefficient file
 Reading MOs from coefficient file
 Reading MOs from coefficient file
 A restricted hybrid HF-DFT SCF calculation will be
 performed using Pulay DIIS extrapolation
 Exchange:     0.2000 Hartree-Fock + 0.0800 Slater + 0.7200 B88
 Correlation:  0.1900 VWN1RPA + 0.8100 LYP
 Using SG-1 standard quadrature grid
 SCF converges when DIIS error is below 1.0E-08
 Geometry optimization detected.  Setting ReadMinima to 0
 Setting SaveMinima to 0
 ---------------------------------------
  Cycle       Energy         DIIS Error
 ---------------------------------------
    1    -579.3820122304      4.61E-04
    2    -579.3878692345      1.20E-04
    3    -579.3878068769      1.38E-04
    4    -579.3880546340      4.05E-05
    5    -579.3880709099      2.12E-05
    6    -579.3880781650      3.51E-06
    7    -579.3880785246      1.39E-06
    8    -579.3880784208      3.11E-07
    9    -579.3880783809      1.81E-07
   10    -579.3880784008      4.22E-08
   11    -579.3880784081      1.28E-08
   12    -579.3880784020      3.40E-09 Convergence criterion met
 ---------------------------------------
 SCF time:  CPU 845.94 s  wall 847.63 s
 SCF   energy in the final basis set = -579.3880784020
 Total energy in the final basis set = -579.3880784020

 --------------------------------------------------------------

                    Orbital Energies (a.u.)
 --------------------------------------------------------------

 Alpha MOs
 -- Occupied --
-19.127 -19.120 -10.266 -10.232 -10.215 -10.213 -10.200 -10.199
-10.188 -10.182 -10.179 -10.174 -10.171  -1.067  -1.020  -0.875
 -0.811  -0.789  -0.753  -0.705  -0.704  -0.667  -0.630  -0.584
 -0.575  -0.543  -0.508  -0.497  -0.480  -0.466  -0.458  -0.447
 -0.429  -0.426  -0.422  -0.413  -0.409  -0.398  -0.387  -0.382
 -0.378  -0.358  -0.354  -0.347  -0.344  -0.304  -0.280  -0.269
 -0.258
 -- Virtual --
 -0.076  -0.019  -0.014   0.000   0.004   0.005   0.021   0.023
  0.024   0.028   0.031   0.036   0.049   0.055   0.058   0.060
  0.062   0.065   0.072   0.081   0.088   0.092   0.097   0.101
  0.103   0.106   0.110   0.113   0.114   0.117   0.122   0.126
  0.128   0.135   0.136   0.142   0.143   0.145   0.149   0.151
  0.154   0.158   0.162   0.166   0.168   0.170   0.173   0.174
  0.180   0.183   0.185   0.186   0.192   0.197   0.205   0.208
  0.212   0.214   0.218   0.223   0.230   0.231   0.235   0.240
  0.247   0.253   0.258   0.263   0.269   0.274   0.279   0.282
  0.285   0.293   0.304   0.309   0.311   0.313   0.316   0.327
  0.334   0.335   0.341   0.347   0.354   0.363   0.368   0.371
  0.375   0.381   0.394   0.396   0.403   0.414   0.430   0.444
  0.452   0.462   0.463   0.481   0.493   0.510   0.521   0.525
  0.536   0.542   0.550   0.558   0.564   0.573   0.576   0.592
  0.602   0.612   0.617   0.628   0.634   0.644   0.645   0.648
  0.660   0.662   0.668   0.677   0.687   0.688   0.696   0.706
  0.717   0.723   0.729   0.739   0.745   0.749   0.756   0.761
  0.770   0.778   0.791   0.799   0.806   0.812   0.818   0.831
  0.850   0.866   0.875   0.891   0.918   0.929   0.950   0.965
  0.982   1.000   1.009   1.056   1.076   1.104   1.109   1.121
  1.146   1.159   1.168   1.184   1.215   1.219   1.224   1.228
  1.252   1.258   1.263   1.284   1.331   1.351   1.362   1.376
  1.420   1.426   1.431   1.450   1.454   1.463   1.474   1.484
  1.498   1.508   1.526   1.533   1.536   1.544   1.562   1.582
  1.590   1.594   1.606   1.616   1.622   1.635   1.650   1.658
  1.661   1.673   1.677   1.693   1.700   1.710   1.718   1.733
  1.740   1.753   1.756   1.764   1.769   1.790   1.798   1.819
  1.829   1.843   1.879   1.889   1.895   1.919   1.945   1.959
  1.983   1.996   2.013   2.028   2.039   2.050   2.062   2.096
  2.112   2.129   2.133   2.147   2.163   2.183   2.189   2.194
  2.208   2.235   2.247   2.259   2.289   2.298   2.321   2.362
  2.373   2.422   2.439   2.464   2.467   2.480   2.493   2.522
  2.523   2.534   2.545   2.549   2.569   2.581   2.597   2.608
  2.614   2.626   2.660   2.664   2.678   2.684   2.693   2.714
  2.724   2.755   2.771   2.778   2.788   2.812   2.829   2.847
  2.869   2.881   2.900   2.914   2.941   2.947   2.983   2.987
  3.002   3.036   3.045   3.073   3.093   3.118   3.125   3.144
  3.174   3.192   3.220   3.254   3.261   3.274   3.360   3.379
  3.408   3.482   3.544   3.561   3.611   3.700   3.746   3.770
  3.777   3.793   3.807   3.816   3.844   3.856   3.882   3.897
  3.968   4.052   4.185   4.203   4.242   4.274   4.281   4.366
  4.480   5.090   5.131   5.241   5.472   5.664   5.776  23.643
 23.762  23.800  23.857  23.865  23.932  23.966  23.974  23.983
 24.125  24.261  49.965  50.005
 --------------------------------------------------------------

          Ground-State Mulliken Net Atomic Charges

     Atom                 Charge (a.u.)
  ----------------------------------------
      1 C                    -0.310323
      2 C                     0.593911
      3 C                    -0.173313
      4 C                    -0.573317
      5 C                    -0.189988
      6 C                     0.602651
      7 C                    -0.513341
      8 C                     0.106558
      9 C                    -0.610959
     10 C                    -0.620884
     11 C                    -0.636474
     12 O                    -0.193704
     13 O                    -0.273115
     14 H                     0.188296
     15 H                     0.174225
     16 H                     0.190543
     17 H                     0.149759
     18 H                     0.170882
     19 H                     0.201132
     20 H                     0.210797
     21 H                     0.157312
     22 H                     0.172263
     23 H                     0.144491
     24 H                     0.145226
     25 H                     0.144171
     26 H                     0.170016
     27 H                     0.153080
     28 H                     0.148973
     29 H                     0.271130
  ----------------------------------------
  Sum of atomic charges =    -0.000000

 -----------------------------------------------------------------
                    Cartesian Multipole Moments
 -----------------------------------------------------------------
    Charge (ESU x 10^10)
                -0.0000
    Dipole Moment (Debye)
         X      -4.1784      Y       1.3183      Z       0.5017
       Tot       4.4101
    Quadrupole Moments (Debye-Ang)
        XX     -87.9389     XY       1.5701     YY     -81.7946
        XZ       0.5157     YZ       0.5410     ZZ     -79.4632
    Octopole Moments (Debye-Ang^2)
       XXX     -33.9722    XXY     -11.8203    XYY      -7.4382
       YYY       3.4805    XXZ       0.4061    XYZ      -5.5455
       YYZ       3.2239    XZZ       9.1669    YZZ      -4.1993
       ZZZ       2.0911
    Hexadecapole Moments (Debye-Ang^3)
      XXXX   -1730.7556   XXXY     -27.3477   XXYY    -528.3176
      XYYY      44.0189   YYYY   -1269.0016   XXXZ     -27.6940
      XXYZ      15.0164   XYYZ      11.3882   YYYZ      -8.4993
      XXZZ    -337.5909   XYZZ       3.3163   YYZZ    -264.9933
      XZZZ      -2.5733   YZZZ      -0.5578   ZZZZ    -318.1149
 -----------------------------------------------------------------
 Calculating analytic gradient of the SCF energy
 Gradient of SCF Energy
            1           2           3           4           5           6
    1   0.0023606   0.0017671   0.0030040  -0.0008945  -0.0006624  -0.0003397
    2  -0.0022726   0.0024309   0.0006630  -0.0019230  -0.0015020  -0.0000870
    3   0.0008039  -0.0020636   0.0000312  -0.0009701   0.0000006   0.0002049
            7           8           9          10          11          12
    1  -0.0003229  -0.0040658   0.0008106   0.0000973   0.0003241   0.0001694
    2   0.0006126  -0.0003693  -0.0009294  -0.0004009   0.0006462   0.0008728
    3   0.0014261   0.0004397   0.0010865  -0.0004480   0.0000622   0.0043167
           13          14          15          16          17          18
    1  -0.0017989   0.0001321   0.0000437   0.0008491  -0.0001921   0.0005932
    2   0.0013190   0.0015817  -0.0002050   0.0011769  -0.0007640  -0.0003208
    3  -0.0004781   0.0000462  -0.0010486  -0.0000881   0.0003666   0.0006677
           19          20          21          22          23          24
    1  -0.0003924  -0.0004979  -0.0000360   0.0004043  -0.0014193   0.0006208
    2  -0.0005626   0.0003938  -0.0006491   0.0010358  -0.0002412  -0.0005458
    3  -0.0017306   0.0003125  -0.0012072  -0.0003007   0.0008384   0.0006873
           25          26          27          28          29
    1  -0.0012045   0.0003988   0.0001371  -0.0000063   0.0001202
    2  -0.0000755   0.0012006   0.0003280   0.0000594  -0.0014723
    3   0.0001516  -0.0002518   0.0000052  -0.0001019  -0.0027585
 Max gradient component =       4.317E-03
 RMS gradient           =       1.183E-03
 Gradient time:  CPU 314.32 s  wall 314.39 s
 Geometry Optimization Parameters
   NAtoms,    NIC,     NZ,  NCons,   NDum,   NFix, NCnnct, MaxDiis
       29     212       0       0       0       0       0       0

 Cartesian Hessian Update
 Hessian Updated using BFGS Update


** GEOMETRY OPTIMIZATION IN DELOCALIZED INTERNAL COORDINATES **
   Searching for a Minimum

   Optimization Cycle:   9

                       Coordinates (Angstroms)
     ATOM                X               Y               Z
      1  C        -0.1450135799   -1.1756134616    0.1417995739
      2  C        -0.9555753576   -0.0802223010    0.1079865053
      3  C         1.3200708764   -1.0095315812   -0.0213125054
      4  C         1.9059709644    0.3624748054    0.2329510210
      5  C         1.0405010648    1.3716554604   -0.5199252166
      6  C        -0.4226478550    1.3623309706   -0.0187806014
      7  C        -0.5960939391   -2.6092332882    0.2976063203
      8  C        -2.4326410649   -0.1803431506    0.2301632708
      9  C        -1.2755422591    2.1543841415   -1.0326735720
     10  C        -0.5203833541    2.0654520790    1.3605129342
     11  C        -3.2285592664   -0.9744813566   -0.4873204834
     12  O         3.2658706741    0.4158833083   -0.1315838320
     13  O         2.0448990049   -1.9275101481   -0.3711527182
     14  H         1.8339890686    0.5704303827    1.3101341021
     15  H         1.0707338600    1.1269998645   -1.5895590535
     16  H         1.4706620538    2.3737753542   -0.4107372417
     17  H        -1.5713246094   -2.6834755269    0.7781463584
     18  H         0.1398794962   -3.1652227602    0.8842425035
     19  H        -0.6580357278   -3.1118409436   -0.6759150790
     20  H        -2.8960306743    0.5148279860    0.9283350271
     21  H        -1.2942104800    1.6576251981   -2.0086532605
     22  H        -0.8523107785    3.1558112123   -1.1701530062
     23  H        -2.3095594668    2.2690363400   -0.6941372224
     24  H         0.0736269689    1.5596080760    2.1267812078
     25  H        -1.5553736057    2.1039147130    1.7146428031
     26  H        -0.1639749316    3.0977770628    1.2758258306
     27  H        -2.8384342450   -1.6474755994   -1.2416360259
     28  H        -4.3047373813   -0.9533469345   -0.3569003862
     29  H         3.4799665985   -0.4540595356   -0.5115505050
   Point Group: c1    Number of degrees of freedom:    81


   Energy is   -579.388078402

 Hessian Updated using BFGS Update

 78 Hessian modes will be used to form the next step
  Hessian Eigenvalues:
     0.002625    0.002990    0.003120    0.004290    0.006502    0.008491
     0.009967    0.010969    0.012484    0.016699    0.021116    0.027318
     0.030389    0.032938    0.034673    0.042108    0.049278    0.050474
     0.053590    0.053864    0.054793    0.054898    0.055813    0.060185
     0.064743    0.070295    0.073938    0.075608    0.082316    0.092246
     0.130807    0.144660    0.147608    0.159592    0.159859    0.160002
     0.160019    0.160120    0.160429    0.160996    0.161497    0.166807
     0.169823    0.195702    0.231093    0.233860    0.249808    0.257006
     0.261650    0.274945    0.276539    0.280973    0.295528    0.306625
     0.307715    0.319260    0.321542    0.323398    0.324068    0.324478
     0.324810    0.325020    0.326458    0.326517    0.327305    0.328358
     0.331778    0.334684    0.353192    0.353621    0.355546    0.382626
     0.427719    0.445815    0.498037    0.580027    0.720441    0.934839

 Minimum Search - Taking Simple RFO Step
 Searching for Lamda that Minimizes Along All modes
 Value Taken    Lamda =  -0.00121427
 Calculated Step too Large.  Step scaled by  0.631809
 Step Taken.  Stepsize is  0.300000

                             Maximum     Tolerance    Cnvgd?
         Gradient           0.003278      0.000300      NO
         Displacement       0.149967      0.001200      NO
         Energy change     -0.000861      0.000001      NO


 New Cartesian Coordinates Obtained by Inverse Iteration

 Displacement from previous Coordinates is:  0.251168
 ----------------------------------------------------------------
             Standard Nuclear Orientation (Angstroms)
    I     Atom           X                Y                Z
 ----------------------------------------------------------------
    1      C      -0.1461244753    -1.1734176807     0.1315885010
    2      C      -0.9557815154    -0.0772473250     0.1029186648
    3      C       1.3169952199    -1.0055841057    -0.0267373102
    4      C       1.9057427173     0.3664143843     0.2198139759
    5      C       1.0379089538     1.3782830727    -0.5256352294
    6      C      -0.4234022196     1.3658650860    -0.0210433963
    7      C      -0.5990478009    -2.6063681999     0.2837791446
    8      C      -2.4314019513    -0.1798322471     0.2311022033
    9      C      -1.2782606772     2.1600349289    -1.0321835684
   10      C      -0.5189178932     2.0656294260     1.3598801293
   11      C      -3.2253534144    -0.9855799047    -0.4759746662
   12      O       3.2575794396     0.4185718637    -0.1724640362
   13      O       2.0502877549    -1.9283005093    -0.3510950849
   14      H       1.8388055940     0.5709352436     1.2990465077
   15      H       1.0668080983     1.1365880024    -1.5954211229
   16      H       1.4667817248     2.3803750278    -0.4145629784
   17      H      -1.5678746701    -2.6796806566     0.7774862188
   18      H       0.1420284428    -3.1682326629     0.8577252930
   19      H      -0.6765104636    -3.1026583256    -0.6912858529
   20      H      -2.8949213976     0.5200372266     0.9237790620
   21      H      -1.2995145022     1.6645011333    -2.0083554154
   22      H      -0.8544135479     3.1609050270    -1.1695857850
   23      H      -2.3111664688     2.2759396693    -0.6918165752
   24      H       0.0788022284     1.5600064969     2.1231147245
   25      H      -1.5524330870     2.1014430225     1.7177286583
   26      H      -0.1649709805     3.0985448641     1.2762665520
   27      H      -2.8334148128    -1.6652102341    -1.2232050994
   28      H      -4.3013023250    -0.9681714355    -0.3429795461
   29      H       3.4987940831    -0.4941608209    -0.4147472198
 ----------------------------------------------------------------
 Molecular Point Group                 C1    NOp =  1
 Largest Abelian Subgroup              C1    NOp =  1
 Nuclear Repulsion Energy =   837.6202993053 hartrees
 There are       49 alpha and       49 beta electrons
 Applying Cartesian multipole field
    Component          Value
    ---------          -----
     (2,0,0)        1.00000E-11
     (0,2,0)        2.00000E-11
     (0,0,2)       -3.00000E-11
 Nucleus-field energy     =     0.0000000245 hartrees
 Requested basis set is 6-311++G(d,p)
 There are 158 shells and 398 basis functions
 A cutoff of  1.0D-11 yielded  10828 shell pairs
 There are     69681 function pairs (     74219 Cartesian)
 Smallest overlap matrix eigenvalue = 6.08E-07

 Q-Chem warning in module /home/taweetham/qchem/stvman/mkSTV.C, line 278:

 Overlap eigenvalue is smaller than square root of threshold

 Linear dependence detected in AO basis
 Number of orthogonalized atomic orbitals = 397
 Maximum deviation from orthogonality = 2.973E-10
 Guess MOs from SCF MO coefficient file
 Reading MOs from coefficient file
 Reading MOs from coefficient file
 A restricted hybrid HF-DFT SCF calculation will be
 performed using Pulay DIIS extrapolation
 Exchange:     0.2000 Hartree-Fock + 0.0800 Slater + 0.7200 B88
 Correlation:  0.1900 VWN1RPA + 0.8100 LYP
 Using SG-1 standard quadrature grid
 SCF converges when DIIS error is below 1.0E-08
 Geometry optimization detected.  Setting ReadMinima to 0
 Setting SaveMinima to 0
 ---------------------------------------
  Cycle       Energy         DIIS Error
 ---------------------------------------
    1    -579.3846182722      4.78E-04
    2    -579.3884950601      9.82E-05
    3    -579.3884802924      1.04E-04
    4    -579.3886162378      4.24E-05
    5    -579.3886377293      1.80E-05
    6    -579.3886433487      3.33E-06
    7    -579.3886436829      1.30E-06
    8    -579.3886435987      2.01E-07
    9    -579.3886435535      1.05E-07
   10    -579.3886435592      4.14E-08
   11    -579.3886435584      1.36E-08
   12    -579.3886435518      3.03E-09 Convergence criterion met
 ---------------------------------------
 SCF time:  CPU 845.05 s  wall 846.40 s
 SCF   energy in the final basis set = -579.3886435518
 Total energy in the final basis set = -579.3886435518

 --------------------------------------------------------------

                    Orbital Energies (a.u.)
 --------------------------------------------------------------

 Alpha MOs
 -- Occupied --
-19.126 -19.120 -10.265 -10.231 -10.215 -10.213 -10.201 -10.199
-10.189 -10.182 -10.179 -10.174 -10.171  -1.066  -1.019  -0.875
 -0.811  -0.789  -0.753  -0.705  -0.704  -0.667  -0.630  -0.584
 -0.575  -0.541  -0.510  -0.497  -0.480  -0.466  -0.458  -0.447
 -0.430  -0.427  -0.423  -0.413  -0.409  -0.398  -0.387  -0.382
 -0.378  -0.359  -0.354  -0.344  -0.344  -0.304  -0.281  -0.269
 -0.258
 -- Virtual --
 -0.077  -0.019  -0.014   0.000   0.005   0.005   0.021   0.023
  0.025   0.028   0.031   0.037   0.049   0.055   0.058   0.061
  0.062   0.065   0.072   0.081   0.088   0.092   0.097   0.101
  0.103   0.106   0.110   0.113   0.114   0.117   0.122   0.126
  0.128   0.135   0.136   0.142   0.144   0.145   0.149   0.152
  0.154   0.158   0.163   0.166   0.169   0.171   0.173   0.174
  0.181   0.183   0.186   0.186   0.191   0.197   0.205   0.207
  0.212   0.215   0.219   0.223   0.230   0.230   0.235   0.241
  0.248   0.252   0.257   0.261   0.270   0.273   0.279   0.282
  0.285   0.293   0.302   0.310   0.311   0.314   0.316   0.327
  0.335   0.336   0.342   0.349   0.355   0.363   0.366   0.371
  0.375   0.381   0.393   0.397   0.403   0.416   0.435   0.444
  0.455   0.463   0.465   0.478   0.493   0.507   0.521   0.525
  0.535   0.542   0.550   0.558   0.563   0.574   0.578   0.590
  0.601   0.612   0.616   0.629   0.634   0.644   0.646   0.648
  0.661   0.663   0.669   0.676   0.687   0.688   0.694   0.706
  0.717   0.721   0.729   0.737   0.745   0.750   0.755   0.762
  0.770   0.778   0.791   0.800   0.806   0.811   0.818   0.832
  0.849   0.866   0.874   0.892   0.918   0.929   0.950   0.968
  0.983   1.001   1.009   1.055   1.076   1.103   1.109   1.120
  1.145   1.160   1.165   1.189   1.216   1.219   1.225   1.231
  1.248   1.259   1.266   1.281   1.329   1.346   1.364   1.379
  1.425   1.426   1.431   1.443   1.457   1.464   1.472   1.484
  1.495   1.509   1.525   1.533   1.537   1.542   1.562   1.583
  1.590   1.596   1.608   1.617   1.622   1.636   1.651   1.657
  1.662   1.673   1.676   1.694   1.699   1.712   1.718   1.734
  1.742   1.753   1.754   1.765   1.768   1.790   1.796   1.820
  1.829   1.841   1.880   1.892   1.896   1.919   1.945   1.960
  1.983   1.994   2.014   2.030   2.037   2.051   2.062   2.097
  2.116   2.128   2.130   2.146   2.161   2.181   2.191   2.194
  2.209   2.231   2.247   2.261   2.289   2.299   2.321   2.363
  2.373   2.422   2.440   2.464   2.467   2.481   2.494   2.523
  2.524   2.534   2.544   2.550   2.570   2.581   2.596   2.608
  2.614   2.627   2.657   2.662   2.679   2.685   2.695   2.715
  2.723   2.754   2.770   2.777   2.788   2.813   2.830   2.850
  2.869   2.878   2.901   2.914   2.934   2.947   2.983   2.987
  3.003   3.036   3.045   3.073   3.090   3.120   3.128   3.143
  3.178   3.201   3.219   3.255   3.263   3.275   3.363   3.380
  3.408   3.480   3.543   3.560   3.610   3.701   3.746   3.770
  3.778   3.795   3.807   3.817   3.845   3.855   3.888   3.898
  3.961   4.053   4.186   4.207   4.243   4.275   4.284   4.369
  4.483   5.088   5.131   5.243   5.476   5.668   5.774  23.643
 23.763  23.801  23.857  23.866  23.932  23.966  23.975  23.984
 24.125  24.260  49.966  50.004
 --------------------------------------------------------------

          Ground-State Mulliken Net Atomic Charges

     Atom                 Charge (a.u.)
  ----------------------------------------
      1 C                    -0.305385
      2 C                     0.587345
      3 C                    -0.185856
      4 C                    -0.537368
      5 C                    -0.189435
      6 C                     0.581223
      7 C                    -0.522617
      8 C                     0.124158
      9 C                    -0.609482
     10 C                    -0.620973
     11 C                    -0.639026
     12 O                    -0.194975
     13 O                    -0.274683
     14 H                     0.185752
     15 H                     0.171911
     16 H                     0.191729
     17 H                     0.149608
     18 H                     0.171566
     19 H                     0.200543
     20 H                     0.211378
     21 H                     0.158416
     22 H                     0.171616
     23 H                     0.144185
     24 H                     0.145385
     25 H                     0.143684
     26 H                     0.169944
     27 H                     0.154418
     28 H                     0.149532
     29 H                     0.267405
  ----------------------------------------
  Sum of atomic charges =    -0.000000

 -----------------------------------------------------------------
                    Cartesian Multipole Moments
 -----------------------------------------------------------------
    Charge (ESU x 10^10)
                -0.0000
    Dipole Moment (Debye)
         X      -4.1880      Y       1.2714      Z       0.6751
       Tot       4.4285
    Quadrupole Moments (Debye-Ang)
        XX     -87.6172     XY       1.3971     YY     -81.6783
        XZ       1.2874     YZ       0.5609     ZZ     -79.7084
    Octopole Moments (Debye-Ang^2)
       XXX     -32.1523    XXY     -12.9792    XYY      -7.3715
       YYY       3.3792    XXZ       3.8135    XYZ      -5.5732
       YYZ       3.1589    XZZ       8.3981    YZZ      -4.2696
       ZZZ       3.0592
    Hexadecapole Moments (Debye-Ang^3)
      XXXX   -1719.3266   XXXY     -31.1710   XXYY    -527.0978
      XYYY      44.1270   YYYY   -1271.2702   XXXZ     -14.9853
      XXYZ      14.7556   XYYZ      11.6538   YYYZ      -7.6442
      XXZZ    -340.1405   XYZZ       3.0775   YYZZ    -265.0164
      XZZZ      -0.0020   YZZZ      -0.2676   ZZZZ    -316.7787
 -----------------------------------------------------------------
 Calculating analytic gradient of the SCF energy
 Gradient of SCF Energy
            1           2           3           4           5           6
    1   0.0022040   0.0019988   0.0008927   0.0002658  -0.0010544  -0.0001405
    2  -0.0024349   0.0020527   0.0023276  -0.0027644  -0.0009643  -0.0001063
    3   0.0010546  -0.0022157  -0.0000908   0.0002592  -0.0003588   0.0002776
            7           8           9          10          11          12
    1  -0.0002761  -0.0039803   0.0007475   0.0000874   0.0005321  -0.0001775
    2   0.0006778  -0.0002579  -0.0007628  -0.0003382   0.0004319   0.0023982
    3   0.0008617   0.0008949   0.0009169  -0.0004697  -0.0001252   0.0024636
           13          14          15          16          17          18
    1  -0.0006794  -0.0003207   0.0000298   0.0007513  -0.0001803   0.0004211
    2   0.0006540   0.0014482  -0.0001381   0.0009586  -0.0006895  -0.0003167
    3  -0.0011649  -0.0000367  -0.0008598  -0.0001115   0.0004839   0.0007194
           19          20          21          22          23          24
    1  -0.0003951  -0.0003519  -0.0000535   0.0003122  -0.0011927   0.0005388
    2  -0.0003852   0.0002256  -0.0005465   0.0008980  -0.0001979  -0.0004323
    3  -0.0014504   0.0002580  -0.0010286  -0.0002986   0.0007022   0.0006120
           25          26          27          28          29
    1  -0.0010192   0.0003258   0.0002265  -0.0000173   0.0005049
    2  -0.0000657   0.0010095   0.0002582   0.0000658  -0.0030055
    3   0.0001372  -0.0002059   0.0000625  -0.0000686  -0.0012187
 Max gradient component =       3.980E-03
 RMS gradient           =       1.089E-03
 Gradient time:  CPU 315.60 s  wall 315.65 s
 Geometry Optimization Parameters
   NAtoms,    NIC,     NZ,  NCons,   NDum,   NFix, NCnnct, MaxDiis
       29     212       0       0       0       0       0       0

 Cartesian Hessian Update
 Hessian Updated using BFGS Update


** GEOMETRY OPTIMIZATION IN DELOCALIZED INTERNAL COORDINATES **
   Searching for a Minimum

   Optimization Cycle:  10

                       Coordinates (Angstroms)
     ATOM                X               Y               Z
      1  C        -0.1461244753   -1.1734176807    0.1315885010
      2  C        -0.9557815154   -0.0772473250    0.1029186648
      3  C         1.3169952199   -1.0055841057   -0.0267373102
      4  C         1.9057427173    0.3664143843    0.2198139759
      5  C         1.0379089538    1.3782830727   -0.5256352294
      6  C        -0.4234022196    1.3658650860   -0.0210433963
      7  C        -0.5990478009   -2.6063681999    0.2837791446
      8  C        -2.4314019513   -0.1798322471    0.2311022033
      9  C        -1.2782606772    2.1600349289   -1.0321835684
     10  C        -0.5189178932    2.0656294260    1.3598801293
     11  C        -3.2253534144   -0.9855799047   -0.4759746662
     12  O         3.2575794396    0.4185718637   -0.1724640362
     13  O         2.0502877549   -1.9283005093   -0.3510950849
     14  H         1.8388055940    0.5709352436    1.2990465077
     15  H         1.0668080983    1.1365880024   -1.5954211229
     16  H         1.4667817248    2.3803750278   -0.4145629784
     17  H        -1.5678746701   -2.6796806566    0.7774862188
     18  H         0.1420284428   -3.1682326629    0.8577252930
     19  H        -0.6765104636   -3.1026583256   -0.6912858529
     20  H        -2.8949213976    0.5200372266    0.9237790620
     21  H        -1.2995145022    1.6645011333   -2.0083554154
     22  H        -0.8544135479    3.1609050270   -1.1695857850
     23  H        -2.3111664688    2.2759396693   -0.6918165752
     24  H         0.0788022284    1.5600064969    2.1231147245
     25  H        -1.5524330870    2.1014430225    1.7177286583
     26  H        -0.1649709805    3.0985448641    1.2762665520
     27  H        -2.8334148128   -1.6652102341   -1.2232050994
     28  H        -4.3013023250   -0.9681714355   -0.3429795461
     29  H         3.4987940831   -0.4941608209   -0.4147472198
   Point Group: c1    Number of degrees of freedom:    81


   Energy is   -579.388643552

 Hessian Updated using BFGS Update

 79 Hessian modes will be used to form the next step
  Hessian Eigenvalues:
     0.002625    0.003041    0.003801    0.004458    0.005956    0.008418
     0.010068    0.010963    0.013408    0.016678    0.021022    0.027398
     0.030389    0.032934    0.034654    0.042479    0.049687    0.050477
     0.053582    0.053856    0.054793    0.054899    0.055725    0.060215
     0.064728    0.070061    0.074381    0.075608    0.082309    0.092249
     0.130416    0.145899    0.147492    0.159627    0.159875    0.160001
     0.160011    0.160027    0.160120    0.160414    0.161008    0.161479
     0.166097    0.169731    0.194988    0.231629    0.235795    0.249812
     0.257111    0.261649    0.274827    0.276556    0.280976    0.294985
     0.306723    0.308718    0.320053    0.321774    0.323398    0.324063
     0.324479    0.324810    0.325008    0.326458    0.326535    0.327282
     0.328129    0.331656    0.334802    0.353409    0.353640    0.355503
     0.379398    0.422821    0.445838    0.503057    0.580567    0.660139
     0.928050

 Minimum Search - Taking Simple RFO Step
 Searching for Lamda that Minimizes Along All modes
 Value Taken    Lamda =  -0.00065604
 Calculated Step too Large.  Step scaled by  0.955484
 Step Taken.  Stepsize is  0.300000

                             Maximum     Tolerance    Cnvgd?
         Gradient           0.002578      0.000300      NO
         Displacement       0.117379      0.001200      NO
         Energy change     -0.000565      0.000001      NO


 New Cartesian Coordinates Obtained by Inverse Iteration

 Displacement from previous Coordinates is:  0.308984
 ----------------------------------------------------------------
             Standard Nuclear Orientation (Angstroms)
    I     Atom           X                Y                Z
 ----------------------------------------------------------------
    1      C      -0.1504390583    -1.1700217867     0.1196624521
    2      C      -0.9592373921    -0.0730765056     0.0941606417
    3      C       1.3129391087    -1.0045968293    -0.0160779630
    4      C       1.9066065422     0.3701228757     0.2039311583
    5      C       1.0346581785     1.3856210548    -0.5279086537
    6      C      -0.4240261257     1.3703772413    -0.0199041573
    7      C      -0.6086836009    -2.6006709468     0.2675576625
    8      C      -2.4331950283    -0.1777436809     0.2176916747
    9      C      -1.2742431683     2.1759626075    -1.0278879711
   10      C      -0.5152309058     2.0606693612     1.3652881264
   11      C      -3.2191638012    -1.0148726177    -0.4632621465
   12      O       3.2430297540     0.4210342587    -0.2367135906
   13      O       2.0569379113    -1.9428057381    -0.2718475238
   14      H       1.8590923043     0.5719908213     1.2863506818
   15      H       1.0591832749     1.1467232072    -1.5980414181
   16      H       1.4608444031     2.3882391409    -0.4160078086
   17      H      -1.5787008564    -2.6716755082     0.7596055975
   18      H       0.1259423933    -3.1644554115     0.8479850641
   19      H      -0.6825049354    -3.0963808471    -0.7069699555
   20      H      -2.9046622321     0.5412677504     0.8830773819
   21      H      -1.2974692885     1.6858034221    -2.0062589868
   22      H      -0.8445760326     3.1747435294    -1.1599525385
   23      H      -2.3064876411     2.2988665239    -0.6898649774
   24      H       0.0831772868     1.5486296290     2.1234920895
   25      H      -1.5469551136     2.0965228231     1.7269501929
   26      H      -0.1590807121     3.0930515451     1.2892553045
   27      H      -2.8211843683    -1.7182994830    -1.1841053531
   28      H      -4.2954957631    -0.9987685092    -0.3327634558
   29      H       3.5046469210    -0.5066275600    -0.3803047795
 ----------------------------------------------------------------
 Molecular Point Group                 C1    NOp =  1
 Largest Abelian Subgroup              C1    NOp =  1
 Nuclear Repulsion Energy =   837.7546248893 hartrees
 There are       49 alpha and       49 beta electrons
 Applying Cartesian multipole field
    Component          Value
    ---------          -----
     (2,0,0)        1.00000E-11
     (0,2,0)        2.00000E-11
     (0,0,2)       -3.00000E-11
 Nucleus-field energy     =     0.0000000246 hartrees
 Requested basis set is 6-311++G(d,p)
 There are 158 shells and 398 basis functions
 A cutoff of  1.0D-11 yielded  10821 shell pairs
 There are     69631 function pairs (     74170 Cartesian)
 Smallest overlap matrix eigenvalue = 5.91E-07

 Q-Chem warning in module /home/taweetham/qchem/stvman/mkSTV.C, line 278:

 Overlap eigenvalue is smaller than square root of threshold

 Linear dependence detected in AO basis
 Number of orthogonalized atomic orbitals = 397
 Maximum deviation from orthogonality = 2.176E-10
 Guess MOs from SCF MO coefficient file
 Reading MOs from coefficient file
 Reading MOs from coefficient file
 A restricted hybrid HF-DFT SCF calculation will be
 performed using Pulay DIIS extrapolation
 Exchange:     0.2000 Hartree-Fock + 0.0800 Slater + 0.7200 B88
 Correlation:  0.1900 VWN1RPA + 0.8100 LYP
 Using SG-1 standard quadrature grid
 SCF converges when DIIS error is below 1.0E-08
 Geometry optimization detected.  Setting ReadMinima to 0
 Setting SaveMinima to 0
 ---------------------------------------
  Cycle       Energy         DIIS Error
 ---------------------------------------
    1    -579.3809272229      7.52E-04
    2    -579.3888323235      9.66E-05
    3    -579.3887561522      1.30E-04
    4    -579.3890079423      4.23E-05
    5    -579.3890307009      1.58E-05
    6    -579.3890354013      5.07E-06
    7    -579.3890353233      1.98E-06
    8    -579.3890354252      4.30E-07
    9    -579.3890353865      1.93E-07
   10    -579.3890354016      7.06E-08
   11    -579.3890354103      1.83E-08
   12    -579.3890354051      7.28E-09 Convergence criterion met
 ---------------------------------------
 SCF time:  CPU 855.22 s  wall 855.99 s
 SCF   energy in the final basis set = -579.3890354051
 Total energy in the final basis set = -579.3890354051

 --------------------------------------------------------------

                    Orbital Energies (a.u.)
 --------------------------------------------------------------

 Alpha MOs
 -- Occupied --
-19.125 -19.120 -10.264 -10.231 -10.216 -10.213 -10.200 -10.199
-10.189 -10.181 -10.179 -10.174 -10.171  -1.065  -1.019  -0.876
 -0.812  -0.789  -0.753  -0.706  -0.704  -0.667  -0.630  -0.585
 -0.575  -0.539  -0.512  -0.497  -0.480  -0.466  -0.457  -0.446
 -0.431  -0.427  -0.423  -0.413  -0.409  -0.398  -0.387  -0.380
 -0.378  -0.359  -0.353  -0.344  -0.342  -0.306  -0.283  -0.267
 -0.258
 -- Virtual --
 -0.078  -0.018  -0.014   0.000   0.005   0.005   0.021   0.023
  0.025   0.028   0.031   0.037   0.049   0.055   0.058   0.061
  0.063   0.065   0.071   0.081   0.088   0.093   0.097   0.102
  0.104   0.106   0.109   0.114   0.114   0.117   0.121   0.126
  0.128   0.135   0.136   0.142   0.144   0.144   0.149   0.153
  0.154   0.158   0.164   0.166   0.170   0.172   0.173   0.174
  0.182   0.183   0.186   0.187   0.191   0.197   0.205   0.207
  0.212   0.216   0.219   0.224   0.229   0.230   0.236   0.242
  0.248   0.251   0.256   0.260   0.271   0.273   0.279   0.284
  0.286   0.292   0.301   0.310   0.310   0.315   0.317   0.326
  0.336   0.336   0.343   0.349   0.356   0.363   0.366   0.371
  0.374   0.381   0.391   0.399   0.403   0.416   0.436   0.445
  0.457   0.463   0.467   0.475   0.492   0.505   0.519   0.525
  0.534   0.541   0.549   0.556   0.563   0.573   0.579   0.589
  0.600   0.613   0.615   0.631   0.634   0.644   0.646   0.649
  0.661   0.663   0.670   0.676   0.688   0.689   0.695   0.706
  0.718   0.721   0.733   0.734   0.745   0.752   0.754   0.762
  0.769   0.779   0.790   0.802   0.805   0.811   0.818   0.837
  0.848   0.866   0.874   0.893   0.917   0.927   0.949   0.971
  0.985   1.001   1.012   1.051   1.077   1.100   1.106   1.123
  1.143   1.160   1.163   1.192   1.213   1.220   1.223   1.234
  1.246   1.259   1.270   1.273   1.324   1.346   1.368   1.386
  1.421   1.427   1.431   1.439   1.459   1.470   1.471   1.485
  1.494   1.512   1.527   1.534   1.534   1.540   1.563   1.582
  1.587   1.599   1.609   1.617   1.622   1.637   1.653   1.654
  1.663   1.671   1.678   1.695   1.698   1.713   1.721   1.735
  1.744   1.750   1.753   1.764   1.769   1.790   1.795   1.821
  1.829   1.838   1.883   1.894   1.902   1.918   1.943   1.961
  1.983   1.995   2.016   2.033   2.036   2.053   2.063   2.096
  2.119   2.124   2.129   2.143   2.158   2.180   2.188   2.199
  2.210   2.230   2.247   2.263   2.288   2.301   2.321   2.364
  2.372   2.421   2.442   2.464   2.467   2.482   2.496   2.523
  2.525   2.534   2.545   2.551   2.571   2.583   2.595   2.609
  2.614   2.629   2.654   2.667   2.681   2.684   2.697   2.717
  2.723   2.753   2.767   2.777   2.788   2.814   2.832   2.850
  2.867   2.875   2.902   2.914   2.931   2.949   2.980   2.988
  3.004   3.032   3.051   3.073   3.090   3.122   3.127   3.146
  3.185   3.208   3.220   3.256   3.264   3.279   3.363   3.381
  3.406   3.472   3.544   3.559   3.608   3.703   3.747   3.769
  3.778   3.798   3.807   3.818   3.844   3.854   3.890   3.899
  3.955   4.054   4.183   4.214   4.245   4.277   4.286   4.377
  4.492   5.086   5.129   5.243   5.478   5.669   5.772  23.643
 23.765  23.804  23.858  23.866  23.932  23.967  23.977  23.986
 24.126  24.255  49.967  50.005
 --------------------------------------------------------------

          Ground-State Mulliken Net Atomic Charges

     Atom                 Charge (a.u.)
  ----------------------------------------
      1 C                    -0.261103
      2 C                     0.564350
      3 C                    -0.241685
      4 C                    -0.478158
      5 C                    -0.183086
      6 C                     0.563517
      7 C                    -0.541818
      8 C                     0.154266
      9 C                    -0.617597
     10 C                    -0.625251
     11 C                    -0.647641
     12 O                    -0.195915
     13 O                    -0.277938
     14 H                     0.187841
     15 H                     0.171264
     16 H                     0.191757
     17 H                     0.148063
     18 H                     0.173142
     19 H                     0.199147
     20 H                     0.211015
     21 H                     0.159755
     22 H                     0.170528
     23 H                     0.142545
     24 H                     0.144510
     25 H                     0.143779
     26 H                     0.170620
     27 H                     0.159147
     28 H                     0.149819
     29 H                     0.265128
  ----------------------------------------
  Sum of atomic charges =    -0.000000

 -----------------------------------------------------------------
                    Cartesian Multipole Moments
 -----------------------------------------------------------------
    Charge (ESU x 10^10)
                -0.0000
    Dipole Moment (Debye)
         X      -4.1958      Y       1.2887      Z       0.7358
       Tot       4.4505
    Quadrupole Moments (Debye-Ang)
        XX     -87.2795     XY       1.5223     YY     -81.6915
        XZ       1.6885     YZ       0.8661     ZZ     -79.8310
    Octopole Moments (Debye-Ang^2)
       XXX     -30.4758    XXY     -12.9930    XYY      -8.0198
       YYY       3.8403    XXZ       5.8544    XYZ      -4.8306
       YYZ       2.4728    XZZ       8.5130    YZZ      -4.4606
       ZZZ       3.4348
    Hexadecapole Moments (Debye-Ang^3)
      XXXX   -1706.6032   XXXY     -32.2314   XXYY    -527.1559
      XYYY      44.3101   YYYY   -1278.8901   XXXZ      -6.8546
      XXYZ      16.9911   XYYZ      10.7587   YYYZ      -3.8569
      XXZZ    -341.0473   XYZZ       1.7634   YYZZ    -265.1075
      XZZZ       1.2446   YZZZ       1.7205   ZZZZ    -314.5218
 -----------------------------------------------------------------
 Calculating analytic gradient of the SCF energy
 Gradient of SCF Energy
            1           2           3           4           5           6
    1   0.0020383   0.0020082  -0.0015120   0.0020497  -0.0005772   0.0003417
    2  -0.0023865   0.0008475   0.0048881  -0.0041802   0.0000642  -0.0005388
    3   0.0007577  -0.0016150  -0.0016767   0.0023967  -0.0006217   0.0007959
            7           8           9          10          11          12
    1  -0.0006448  -0.0036333   0.0009113   0.0001436   0.0008163  -0.0008282
    2   0.0011228   0.0004091  -0.0003499  -0.0001913  -0.0005065   0.0031901
    3  -0.0007384   0.0017115   0.0004512  -0.0007132  -0.0006210  -0.0000316
           13          14          15          16          17          18
    1   0.0007729  -0.0013275  -0.0000750   0.0004512  -0.0001820   0.0000763
    2  -0.0008930   0.0010420  -0.0001673   0.0008141  -0.0007409  -0.0003463
    3  -0.0003025   0.0003192  -0.0006832  -0.0001754   0.0008897   0.0012037
           19          20          21          22          23          24
    1  -0.0002350  -0.0001628  -0.0000894   0.0000895  -0.0007616   0.0004381
    2  -0.0000006  -0.0002579  -0.0004174   0.0008236  -0.0000420  -0.0002961
    3  -0.0009872  -0.0001084  -0.0008144  -0.0003394   0.0003927   0.0005735
           25          26          27          28          29
    1  -0.0006520   0.0002418   0.0003068  -0.0000302   0.0000255
    2   0.0000063   0.0007986   0.0002020   0.0001089  -0.0030025
    3   0.0001219  -0.0000494   0.0002052   0.0000913  -0.0004327
 Max gradient component =       4.888E-03
 RMS gradient           =       1.231E-03
 Gradient time:  CPU 314.78 s  wall 314.82 s
 Geometry Optimization Parameters
   NAtoms,    NIC,     NZ,  NCons,   NDum,   NFix, NCnnct, MaxDiis
       29     212       0       0       0       0       0       0

 Cartesian Hessian Update
 Hessian Updated using BFGS Update


** GEOMETRY OPTIMIZATION IN DELOCALIZED INTERNAL COORDINATES **
   Searching for a Minimum

   Optimization Cycle:  11

                       Coordinates (Angstroms)
     ATOM                X               Y               Z
      1  C        -0.1504390583   -1.1700217867    0.1196624521
      2  C        -0.9592373921   -0.0730765056    0.0941606417
      3  C         1.3129391087   -1.0045968293   -0.0160779630
      4  C         1.9066065422    0.3701228757    0.2039311583
      5  C         1.0346581785    1.3856210548   -0.5279086537
      6  C        -0.4240261257    1.3703772413   -0.0199041573
      7  C        -0.6086836009   -2.6006709468    0.2675576625
      8  C        -2.4331950283   -0.1777436809    0.2176916747
      9  C        -1.2742431683    2.1759626075   -1.0278879711
     10  C        -0.5152309058    2.0606693612    1.3652881264
     11  C        -3.2191638012   -1.0148726177   -0.4632621465
     12  O         3.2430297540    0.4210342587   -0.2367135906
     13  O         2.0569379113   -1.9428057381   -0.2718475238
     14  H         1.8590923043    0.5719908213    1.2863506818
     15  H         1.0591832749    1.1467232072   -1.5980414181
     16  H         1.4608444031    2.3882391409   -0.4160078086
     17  H        -1.5787008564   -2.6716755082    0.7596055975
     18  H         0.1259423933   -3.1644554115    0.8479850641
     19  H        -0.6825049354   -3.0963808471   -0.7069699555
     20  H        -2.9046622321    0.5412677504    0.8830773819
     21  H        -1.2974692885    1.6858034221   -2.0062589868
     22  H        -0.8445760326    3.1747435294   -1.1599525385
     23  H        -2.3064876411    2.2988665239   -0.6898649774
     24  H         0.0831772868    1.5486296290    2.1234920895
     25  H        -1.5469551136    2.0965228231    1.7269501929
     26  H        -0.1590807121    3.0930515451    1.2892553045
     27  H        -2.8211843683   -1.7182994830   -1.1841053531
     28  H        -4.2954957631   -0.9987685092   -0.3327634558
     29  H         3.5046469210   -0.5066275600   -0.3803047795
   Point Group: c1    Number of degrees of freedom:    81


   Energy is   -579.389035405

 Hessian Updated using BFGS Update

 80 Hessian modes will be used to form the next step
  Hessian Eigenvalues:
     0.002490    0.002641    0.003053    0.004372    0.006675    0.008849
     0.010072    0.011080    0.013427    0.016756    0.021396    0.027912
     0.030425    0.032967    0.035109    0.042687    0.050449    0.051630
     0.053573    0.053997    0.054881    0.054939    0.058661    0.062678
     0.064668    0.068653    0.075027    0.075856    0.082397    0.092679
     0.128549    0.144308    0.152911    0.159404    0.159805    0.159981
     0.160000    0.160002    0.160028    0.160120    0.160345    0.160966
     0.161171    0.165722    0.170111    0.195814    0.229191    0.234759
     0.249830    0.257110    0.261546    0.276508    0.276667    0.281520
     0.293807    0.305957    0.307948    0.319237    0.321483    0.323403
     0.324100    0.324484    0.324858    0.325117    0.326388    0.326592
     0.327284    0.327619    0.331545    0.335061    0.353595    0.354203
     0.356167    0.379430    0.416249    0.446820    0.502636    0.581107
     0.617219    0.931618

 Minimum Search - Taking Simple RFO Step
 Searching for Lamda that Minimizes Along All modes
 Value Taken    Lamda =  -0.00056651
 Calculated Step too Large.  Step scaled by  0.965611
 Step Taken.  Stepsize is  0.300000

                             Maximum     Tolerance    Cnvgd?
         Gradient           0.002657      0.000300      NO
         Displacement       0.127619      0.001200      NO
         Energy change     -0.000392      0.000001      NO


 New Cartesian Coordinates Obtained by Inverse Iteration

 Displacement from previous Coordinates is:  0.292305
 ----------------------------------------------------------------
             Standard Nuclear Orientation (Angstroms)
    I     Atom           X                Y                Z
 ----------------------------------------------------------------
    1      C      -0.1515142271    -1.1701218556     0.1176159964
    2      C      -0.9603532771    -0.0744372049     0.0831260707
    3      C       1.3167897883    -1.0140639829     0.0019421047
    4      C       1.9086181963     0.3738717726     0.1815082371
    5      C       1.0279416540     1.3867523103    -0.5361007665
    6      C      -0.4280735316     1.3695137734    -0.0244049599
    7      C      -0.6128741812    -2.5998279930     0.2638286952
    8      C      -2.4298106653    -0.1760746113     0.2006070907
    9      C      -1.2808671252     2.1832286884    -1.0231051082
   10      C      -0.5145291412     2.0485289896     1.3668305780
   11      C      -3.2258291931    -1.0183267504    -0.4622474194
   12      O       3.2362855770     0.4305296308    -0.2858555754
   13      O       2.0626894235    -1.9620940903    -0.2008925800
   14      H       1.8911966418     0.5732227586     1.2652073497
   15      H       1.0487050684     1.1522452196    -1.6059072870
   16      H       1.4525715348     2.3882032827    -0.4220225118
   17      H      -1.5787440493    -2.6611544635     0.7638711280
   18      H       0.1293389590    -3.1710240851     0.8230521433
   19      H      -0.7054902634    -3.0909180778    -0.7100863345
   20      H      -2.8964909858     0.5576243591     0.8542203654
   21      H      -1.3079211472     1.7008452846    -2.0035064649
   22      H      -0.8459785851     3.1791146457    -1.1478994871
   23      H      -2.3101308619     2.3082764179    -0.6819156764
   24      H       0.0904106617     1.5325876256     2.1151062158
   25      H      -1.5426638091     2.0784264572     1.7355467259
   26      H      -0.1620957831     3.0811189016     1.2960571093
   27      H      -2.8383236191    -1.7408088911    -1.1705981058
   28      H      -4.3015729694    -0.9900714443    -0.3298872878
   29      H       3.5544379647    -0.4855363002    -0.3169534970
 ----------------------------------------------------------------
 Molecular Point Group                 C1    NOp =  1
 Largest Abelian Subgroup              C1    NOp =  1
 Nuclear Repulsion Energy =   837.4501434118 hartrees
 There are       49 alpha and       49 beta electrons
 Applying Cartesian multipole field
    Component          Value
    ---------          -----
     (2,0,0)        1.00000E-11
     (0,2,0)        2.00000E-11
     (0,0,2)       -3.00000E-11
 Nucleus-field energy     =     0.0000000248 hartrees
 Requested basis set is 6-311++G(d,p)
 There are 158 shells and 398 basis functions
 A cutoff of  1.0D-11 yielded  10823 shell pairs
 There are     69604 function pairs (     74129 Cartesian)
 Smallest overlap matrix eigenvalue = 5.82E-07

 Q-Chem warning in module /home/taweetham/qchem/stvman/mkSTV.C, line 278:

 Overlap eigenvalue is smaller than square root of threshold

 Linear dependence detected in AO basis
 Number of orthogonalized atomic orbitals = 397
 Maximum deviation from orthogonality = 1.440E-10
 Guess MOs from SCF MO coefficient file
 Reading MOs from coefficient file
 Reading MOs from coefficient file
 A restricted hybrid HF-DFT SCF calculation will be
 performed using Pulay DIIS extrapolation
 Exchange:     0.2000 Hartree-Fock + 0.0800 Slater + 0.7200 B88
 Correlation:  0.1900 VWN1RPA + 0.8100 LYP
 Using SG-1 standard quadrature grid
 SCF converges when DIIS error is below 1.0E-08
 Geometry optimization detected.  Setting ReadMinima to 0
 Setting SaveMinima to 0
 ---------------------------------------
  Cycle       Energy         DIIS Error
 ---------------------------------------
    1    -579.3911400368      6.86E-04
    2    -579.3891350323      8.38E-05
    3    -579.3890066132      1.19E-04
    4    -579.3892744575      3.42E-05
    5    -579.3892920348      1.52E-05
    6    -579.3892958523      4.82E-06
    7    -579.3892959314      1.97E-06
    8    -579.3892959046      5.25E-07
    9    -579.3892958828      1.85E-07
   10    -579.3892958924      5.22E-08
   11    -579.3892958990      1.68E-08
   12    -579.3892958935      6.35E-09 Convergence criterion met
 ---------------------------------------
 SCF time:  CPU 862.44 s  wall 863.86 s
 SCF   energy in the final basis set = -579.3892958935
 Total energy in the final basis set = -579.3892958935

 --------------------------------------------------------------

                    Orbital Energies (a.u.)
 --------------------------------------------------------------

 Alpha MOs
 -- Occupied --
-19.124 -19.121 -10.264 -10.231 -10.215 -10.212 -10.200 -10.198
-10.189 -10.180 -10.178 -10.173 -10.169  -1.064  -1.021  -0.876
 -0.812  -0.789  -0.753  -0.706  -0.704  -0.667  -0.630  -0.585
 -0.575  -0.537  -0.513  -0.496  -0.481  -0.467  -0.456  -0.446
 -0.430  -0.427  -0.423  -0.412  -0.408  -0.399  -0.387  -0.380
 -0.379  -0.360  -0.353  -0.344  -0.341  -0.306  -0.286  -0.264
 -0.258
 -- Virtual --
 -0.079  -0.018  -0.013   0.000   0.005   0.005   0.020   0.023
  0.025   0.028   0.031   0.038   0.050   0.055   0.058   0.062
  0.063   0.066   0.072   0.081   0.088   0.093   0.098   0.103
  0.104   0.106   0.109   0.114   0.115   0.117   0.121   0.126
  0.128   0.135   0.136   0.142   0.144   0.145   0.149   0.153
  0.154   0.157   0.165   0.166   0.170   0.172   0.173   0.175
  0.182   0.184   0.186   0.187   0.191   0.197   0.205   0.207
  0.213   0.217   0.221   0.224   0.229   0.229   0.237   0.243
  0.248   0.250   0.256   0.258   0.272   0.273   0.279   0.285
  0.286   0.293   0.300   0.309   0.311   0.316   0.317   0.326
  0.336   0.337   0.343   0.350   0.358   0.363   0.366   0.372
  0.373   0.381   0.390   0.400   0.403   0.417   0.438   0.444
  0.457   0.463   0.467   0.473   0.492   0.503   0.518   0.525
  0.533   0.540   0.548   0.555   0.563   0.574   0.580   0.588
  0.600   0.614   0.617   0.632   0.635   0.645   0.647   0.651
  0.662   0.665   0.672   0.677   0.688   0.690   0.697   0.704
  0.719   0.721   0.731   0.737   0.745   0.752   0.756   0.763
  0.770   0.779   0.791   0.803   0.806   0.812   0.819   0.841
  0.848   0.865   0.876   0.894   0.917   0.926   0.949   0.973
  0.987   1.003   1.015   1.049   1.078   1.097   1.103   1.123
  1.141   1.158   1.164   1.195   1.209   1.221   1.224   1.238
  1.241   1.262   1.268   1.275   1.319   1.348   1.374   1.394
  1.415   1.428   1.432   1.439   1.460   1.470   1.476   1.488
  1.494   1.514   1.530   1.534   1.535   1.541   1.565   1.580
  1.585   1.600   1.610   1.619   1.623   1.635   1.651   1.655
  1.662   1.670   1.677   1.695   1.697   1.712   1.725   1.737
  1.741   1.749   1.755   1.762   1.772   1.788   1.795   1.820
  1.829   1.836   1.885   1.891   1.909   1.918   1.943   1.961
  1.980   1.997   2.018   2.032   2.038   2.054   2.065   2.093
  2.116   2.124   2.129   2.139   2.156   2.181   2.188   2.200
  2.212   2.229   2.250   2.267   2.290   2.301   2.321   2.366
  2.371   2.423   2.446   2.466   2.471   2.485   2.498   2.526
  2.528   2.536   2.547   2.553   2.574   2.588   2.596   2.610
  2.614   2.633   2.648   2.668   2.681   2.686   2.700   2.716
  2.720   2.751   2.766   2.778   2.790   2.815   2.832   2.851
  2.866   2.871   2.902   2.916   2.924   2.952   2.978   2.987
  3.005   3.032   3.049   3.071   3.091   3.123   3.125   3.148
  3.186   3.211   3.221   3.258   3.264   3.282   3.366   3.381
  3.401   3.466   3.544   3.560   3.607   3.708   3.746   3.771
  3.781   3.798   3.811   3.822   3.851   3.861   3.895   3.904
  3.948   4.055   4.179   4.214   4.246   4.282   4.286   4.384
  4.498   5.085   5.125   5.236   5.474   5.668   5.776  23.643
 23.767  23.805  23.855  23.865  23.934  23.970  23.981  23.989
 24.131  24.255  49.965  50.008
 --------------------------------------------------------------

          Ground-State Mulliken Net Atomic Charges

     Atom                 Charge (a.u.)
  ----------------------------------------
      1 C                    -0.225954
      2 C                     0.565596
      3 C                    -0.291876
      4 C                    -0.432433
      5 C                    -0.194944
      6 C                     0.546301
      7 C                    -0.548714
      8 C                     0.165841
      9 C                    -0.617406
     10 C                    -0.623545
     11 C                    -0.652051
     12 O                    -0.198669
     13 O                    -0.278094
     14 H                     0.190863
     15 H                     0.171401
     16 H                     0.191373
     17 H                     0.146753
     18 H                     0.174421
     19 H                     0.197939
     20 H                     0.210425
     21 H                     0.160691
     22 H                     0.169111
     23 H                     0.142201
     24 H                     0.143874
     25 H                     0.143973
     26 H                     0.170114
     27 H                     0.159695
     28 H                     0.149681
     29 H                     0.263432
  ----------------------------------------
  Sum of atomic charges =    -0.000000

 -----------------------------------------------------------------
                    Cartesian Multipole Moments
 -----------------------------------------------------------------
    Charge (ESU x 10^10)
                -0.0000
    Dipole Moment (Debye)
         X      -4.0707      Y       1.3380      Z       0.7988
       Tot       4.3588
    Quadrupole Moments (Debye-Ang)
        XX     -86.4221     XY       1.5374     YY     -81.9000
        XZ       2.1946     YZ       1.0749     ZZ     -80.0088
    Octopole Moments (Debye-Ang^2)
       XXX     -25.7880    XXY     -12.8131    XYY      -8.5579
       YYY       4.6108    XXZ       7.8861    XYZ      -4.4417
       YYZ       1.8238    XZZ       8.3374    YZZ      -4.3906
       ZZZ       3.7503
    Hexadecapole Moments (Debye-Ang^3)
      XXXX   -1687.8662   XXXY     -32.7728   XXYY    -529.5567
      XYYY      45.4133   YYYY   -1283.0311   XXXZ       0.8127
      XXYZ      18.8801   XYYZ       9.4988   YYYZ       1.0928
      XXZZ    -343.2271   XYZZ       1.5629   YYZZ    -265.2231
      XZZZ       0.7352   YZZZ       4.8827   ZZZZ    -313.0912
 -----------------------------------------------------------------
 Calculating analytic gradient of the SCF energy
 Gradient of SCF Energy
            1           2           3           4           5           6
    1  -0.0002188   0.0005477  -0.0007886   0.0015153  -0.0009411   0.0001901
    2  -0.0003423   0.0004754   0.0005750   0.0000293   0.0004722   0.0000734
    3   0.0010156  -0.0010552  -0.0001329   0.0002111  -0.0003508  -0.0002188
            7           8           9          10          11          12
    1   0.0003118  -0.0007163  -0.0002273  -0.0001267   0.0002762  -0.0008091
    2  -0.0001417  -0.0002085  -0.0000165   0.0000865   0.0003617  -0.0000237
    3   0.0000398   0.0004998   0.0000230   0.0001183  -0.0000130   0.0002626
           13          14          15          16          17          18
    1   0.0000955  -0.0000739  -0.0000084   0.0001295  -0.0000747   0.0000012
    2  -0.0007335  -0.0001413   0.0000009  -0.0001729   0.0002518   0.0000119
    3  -0.0005934  -0.0002865   0.0001511  -0.0000545  -0.0000308  -0.0002559
           19          20          21          22          23          24
    1  -0.0001270   0.0000682  -0.0000355   0.0000186   0.0000369  -0.0000277
    2  -0.0000347   0.0000072  -0.0000137  -0.0001171  -0.0001299   0.0001014
    3   0.0001201   0.0001881   0.0000824  -0.0000438   0.0000232  -0.0000524
           25          26          27          28          29
    1   0.0000378  -0.0000378   0.0002979  -0.0000224   0.0007085
    2   0.0000201  -0.0000910  -0.0001348  -0.0000442  -0.0001213
    3  -0.0000102  -0.0000821   0.0000622  -0.0001010   0.0004836
 Max gradient component =       1.515E-03
 RMS gradient           =       3.660E-04
 Gradient time:  CPU 321.46 s  wall 321.57 s
 Geometry Optimization Parameters
   NAtoms,    NIC,     NZ,  NCons,   NDum,   NFix, NCnnct, MaxDiis
       29     212       0       0       0       0       0       0

 Cartesian Hessian Update
 Hessian Updated using BFGS Update


** GEOMETRY OPTIMIZATION IN DELOCALIZED INTERNAL COORDINATES **
   Searching for a Minimum

   Optimization Cycle:  12

                       Coordinates (Angstroms)
     ATOM                X               Y               Z
      1  C        -0.1515142271   -1.1701218556    0.1176159964
      2  C        -0.9603532771   -0.0744372049    0.0831260707
      3  C         1.3167897883   -1.0140639829    0.0019421047
      4  C         1.9086181963    0.3738717726    0.1815082371
      5  C         1.0279416540    1.3867523103   -0.5361007665
      6  C        -0.4280735316    1.3695137734   -0.0244049599
      7  C        -0.6128741812   -2.5998279930    0.2638286952
      8  C        -2.4298106653   -0.1760746113    0.2006070907
      9  C        -1.2808671252    2.1832286884   -1.0231051082
     10  C        -0.5145291412    2.0485289896    1.3668305780
     11  C        -3.2258291931   -1.0183267504   -0.4622474194
     12  O         3.2362855770    0.4305296308   -0.2858555754
     13  O         2.0626894235   -1.9620940903   -0.2008925800
     14  H         1.8911966418    0.5732227586    1.2652073497
     15  H         1.0487050684    1.1522452196   -1.6059072870
     16  H         1.4525715348    2.3882032827   -0.4220225118
     17  H        -1.5787440493   -2.6611544635    0.7638711280
     18  H         0.1293389590   -3.1710240851    0.8230521433
     19  H        -0.7054902634   -3.0909180778   -0.7100863345
     20  H        -2.8964909858    0.5576243591    0.8542203654
     21  H        -1.3079211472    1.7008452846   -2.0035064649
     22  H        -0.8459785851    3.1791146457   -1.1478994871
     23  H        -2.3101308619    2.3082764179   -0.6819156764
     24  H         0.0904106617    1.5325876256    2.1151062158
     25  H        -1.5426638091    2.0784264572    1.7355467259
     26  H        -0.1620957831    3.0811189016    1.2960571093
     27  H        -2.8383236191   -1.7408088911   -1.1705981058
     28  H        -4.3015729694   -0.9900714443   -0.3298872878
     29  H         3.5544379647   -0.4855363002   -0.3169534970
   Point Group: c1    Number of degrees of freedom:    81


   Energy is   -579.389295894

 Hessian Updated using BFGS Update

 81 Hessian modes will be used to form the next step
  Hessian Eigenvalues:
     0.002624    0.002762    0.003048    0.004717    0.006770    0.009116
     0.010095    0.011070    0.013336    0.016758    0.021418    0.027876
     0.030440    0.032961    0.035139    0.042685    0.050454    0.051697
     0.053566    0.054043    0.054882    0.054941    0.059125    0.063635
     0.064788    0.067727    0.074878    0.075880    0.082597    0.092820
     0.127985    0.146003    0.156019    0.158904    0.159739    0.159971
     0.160000    0.160001    0.160002    0.160118    0.160146    0.160743
     0.160891    0.162048    0.166053    0.170249    0.197069    0.222963
     0.234718    0.250086    0.257174    0.261327    0.276527    0.277895
     0.282752    0.290849    0.305572    0.309708    0.316452    0.321282
     0.323403    0.324082    0.324477    0.324884    0.325053    0.326404
     0.326498    0.327264    0.327626    0.333257    0.334990    0.353590
     0.354437    0.355719    0.382040    0.407156    0.446076    0.493567
     0.578460    0.619572    0.931317

 Minimum Search - Taking Simple RFO Step
 Searching for Lamda that Minimizes Along All modes
 Value Taken    Lamda =  -0.00014997
 Step Taken.  Stepsize is  0.122875

                             Maximum     Tolerance    Cnvgd?
         Gradient           0.001305      0.000300      NO
         Displacement       0.047634      0.001200      NO
         Energy change     -0.000260      0.000001      NO


 New Cartesian Coordinates Obtained by Inverse Iteration

 Displacement from previous Coordinates is:  0.223238
 ----------------------------------------------------------------
             Standard Nuclear Orientation (Angstroms)
    I     Atom           X                Y                Z
 ----------------------------------------------------------------
    1      C      -0.1523382654    -1.1687110422     0.1170105132
    2      C      -0.9636648419    -0.0745729565     0.0746538172
    3      C       1.3174209926    -1.0109086106     0.0207817796
    4      C       1.9076342103     0.3800189058     0.1767133552
    5      C       1.0244962082     1.3863349628    -0.5423382121
    6      C      -0.4291846335     1.3694778169    -0.0250251718
    7      C      -0.6123989796    -2.5985868555     0.2660283395
    8      C      -2.4334990871    -0.1742106094     0.1812527239
    9      C      -1.2804158992     2.1959511830    -1.0153473928
   10      C      -0.5069831711     2.0363337869     1.3721001268
   11      C      -3.2286816208    -1.0298671404    -0.4664257879
   12      O       3.2303157586     0.4296075708    -0.3071801211
   13      O       2.0685520747    -1.9610901201    -0.1497054544
   14      H       1.9032422861     0.5909818137     1.2590524559
   15      H       1.0414111306     1.1451998104    -1.6111203223
   16      H       1.4465610235     2.3898656321    -0.4356821558
   17      H      -1.5882844510    -2.6616355047     0.7462262354
   18      H       0.1188660459    -3.1608608842     0.8490261300
   19      H      -0.6796853083    -3.0989570977    -0.7053384956
   20      H      -2.9047053380     0.5732134107     0.8153097677
   21      H      -1.3100826704     1.7231400797    -2.0005348563
   22      H      -0.8418532431     3.1915476280    -1.1310645461
   23      H      -2.3090611435     2.3234961542    -0.6727263343
   24      H       0.0974441898     1.5093025526     2.1134032595
   25      H      -1.5338020401     2.0677522993     1.7447770752
   26      H      -0.1490483437     3.0679258530     1.3109793666
   27      H      -2.8427456511    -1.7679101214    -1.1588526634
   28      H      -4.3045880893    -0.9947101777    -0.3370084018
   29      H       3.5408009111    -0.4884979723    -0.3418282814
 ----------------------------------------------------------------
 Molecular Point Group                 C1    NOp =  1
 Largest Abelian Subgroup              C1    NOp =  1
 Nuclear Repulsion Energy =   837.4902742997 hartrees
 There are       49 alpha and       49 beta electrons
 Applying Cartesian multipole field
    Component          Value
    ---------          -----
     (2,0,0)        1.00000E-11
     (0,2,0)        2.00000E-11
     (0,0,2)       -3.00000E-11
 Nucleus-field energy     =     0.0000000248 hartrees
 Requested basis set is 6-311++G(d,p)
 There are 158 shells and 398 basis functions
 A cutoff of  1.0D-11 yielded  10820 shell pairs
 There are     69572 function pairs (     74096 Cartesian)
 Smallest overlap matrix eigenvalue = 5.73E-07

 Q-Chem warning in module /home/taweetham/qchem/stvman/mkSTV.C, line 278:

 Overlap eigenvalue is smaller than square root of threshold

 Linear dependence detected in AO basis
 Number of orthogonalized atomic orbitals = 397
 Maximum deviation from orthogonality = 2.162E-10
 Guess MOs from SCF MO coefficient file
 Reading MOs from coefficient file
 Reading MOs from coefficient file
 A restricted hybrid HF-DFT SCF calculation will be
 performed using Pulay DIIS extrapolation
 Exchange:     0.2000 Hartree-Fock + 0.0800 Slater + 0.7200 B88
 Correlation:  0.1900 VWN1RPA + 0.8100 LYP
 Using SG-1 standard quadrature grid
 SCF converges when DIIS error is below 1.0E-08
 Geometry optimization detected.  Setting ReadMinima to 0
 Setting SaveMinima to 0
 ---------------------------------------
  Cycle       Energy         DIIS Error
 ---------------------------------------
    1    -579.3830874974      4.05E-04
    2    -579.3893255838      4.61E-05
    3    -579.3893108167      6.40E-05
    4    -579.3893788875      1.84E-05
    5    -579.3893830106      6.26E-06
    6    -579.3893840398      2.25E-06
    7    -579.3893838890      9.65E-07
    8    -579.3893838974      2.36E-07
    9    -579.3893839127      5.39E-08
   10    -579.3893839246      2.55E-08
   11    -579.3893839163      1.03E-08
   12    -579.3893839135      3.91E-09 Convergence criterion met
 ---------------------------------------
 SCF time:  CPU 833.42 s  wall 834.31 s
 SCF   energy in the final basis set = -579.3893839135
 Total energy in the final basis set = -579.3893839135

 --------------------------------------------------------------

                    Orbital Energies (a.u.)
 --------------------------------------------------------------

 Alpha MOs
 -- Occupied --
-19.124 -19.120 -10.264 -10.231 -10.215 -10.212 -10.200 -10.199
-10.190 -10.180 -10.178 -10.173 -10.169  -1.064  -1.021  -0.876
 -0.812  -0.789  -0.753  -0.706  -0.704  -0.667  -0.630  -0.585
 -0.575  -0.537  -0.513  -0.496  -0.481  -0.467  -0.456  -0.446
 -0.431  -0.427  -0.423  -0.412  -0.408  -0.399  -0.387  -0.380
 -0.379  -0.359  -0.353  -0.344  -0.341  -0.307  -0.286  -0.264
 -0.258
 -- Virtual --
 -0.080  -0.018  -0.012   0.000   0.005   0.005   0.020   0.023
  0.025   0.028   0.032   0.038   0.049   0.055   0.058   0.062
  0.063   0.066   0.071   0.081   0.087   0.093   0.098   0.103
  0.105   0.106   0.108   0.114   0.115   0.117   0.121   0.126
  0.128   0.135   0.136   0.142   0.144   0.145   0.149   0.153
  0.154   0.158   0.165   0.165   0.171   0.172   0.173   0.175
  0.183   0.184   0.186   0.187   0.191   0.197   0.205   0.207
  0.213   0.217   0.221   0.223   0.228   0.229   0.237   0.243
  0.248   0.250   0.256   0.258   0.272   0.274   0.279   0.286
  0.287   0.292   0.300   0.309   0.311   0.316   0.318   0.324
  0.336   0.337   0.343   0.349   0.358   0.363   0.366   0.372
  0.373   0.381   0.390   0.400   0.403   0.417   0.436   0.445
  0.454   0.463   0.467   0.474   0.491   0.503   0.518   0.524
  0.533   0.540   0.548   0.555   0.564   0.573   0.580   0.589
  0.600   0.614   0.617   0.632   0.636   0.645   0.647   0.651
  0.662   0.665   0.672   0.678   0.688   0.691   0.698   0.704
  0.720   0.722   0.730   0.737   0.745   0.751   0.756   0.763
  0.769   0.780   0.790   0.803   0.807   0.813   0.819   0.843
  0.849   0.865   0.877   0.893   0.918   0.924   0.948   0.972
  0.990   1.005   1.017   1.047   1.079   1.098   1.100   1.122
  1.139   1.158   1.165   1.195   1.207   1.220   1.224   1.239
  1.243   1.261   1.267   1.275   1.317   1.350   1.374   1.393
  1.413   1.428   1.432   1.438   1.459   1.469   1.477   1.490
  1.494   1.514   1.530   1.533   1.535   1.541   1.565   1.580
  1.584   1.600   1.610   1.619   1.623   1.636   1.650   1.655
  1.661   1.669   1.677   1.694   1.696   1.711   1.727   1.738
  1.742   1.749   1.755   1.762   1.771   1.789   1.796   1.821
  1.827   1.836   1.886   1.891   1.908   1.918   1.941   1.962
  1.980   1.996   2.017   2.033   2.038   2.055   2.065   2.092
  2.118   2.122   2.130   2.141   2.155   2.178   2.187   2.200
  2.213   2.231   2.249   2.267   2.290   2.303   2.320   2.366
  2.372   2.423   2.447   2.467   2.470   2.484   2.498   2.525
  2.528   2.534   2.547   2.553   2.574   2.587   2.595   2.611
  2.614   2.635   2.649   2.670   2.681   2.685   2.699   2.718
  2.722   2.750   2.764   2.778   2.789   2.816   2.831   2.852
  2.865   2.872   2.900   2.916   2.924   2.951   2.977   2.988
  3.003   3.031   3.049   3.073   3.092   3.123   3.126   3.148
  3.187   3.212   3.221   3.259   3.263   3.283   3.366   3.381
  3.402   3.465   3.545   3.559   3.606   3.708   3.747   3.770
  3.781   3.798   3.811   3.822   3.850   3.859   3.895   3.903
  3.948   4.055   4.178   4.216   4.246   4.281   4.289   4.387
  4.503   5.084   5.127   5.237   5.475   5.669   5.774  23.643
 23.767  23.806  23.856  23.865  23.934  23.969  23.981  23.989
 24.131  24.252  49.966  50.007
 --------------------------------------------------------------

          Ground-State Mulliken Net Atomic Charges

     Atom                 Charge (a.u.)
  ----------------------------------------
      1 C                    -0.191887
      2 C                     0.561915
      3 C                    -0.331790
      4 C                    -0.428480
      5 C                    -0.185014
      6 C                     0.541864
      7 C                    -0.557226
      8 C                     0.179100
      9 C                    -0.618461
     10 C                    -0.624550
     11 C                    -0.657270
     12 O                    -0.199309
     13 O                    -0.276964
     14 H                     0.193821
     15 H                     0.170946
     16 H                     0.190226
     17 H                     0.145465
     18 H                     0.175099
     19 H                     0.197857
     20 H                     0.210162
     21 H                     0.161388
     22 H                     0.168451
     23 H                     0.140681
     24 H                     0.142377
     25 H                     0.145130
     26 H                     0.170873
     27 H                     0.162536
     28 H                     0.149362
     29 H                     0.263697
  ----------------------------------------
  Sum of atomic charges =     0.000000

 -----------------------------------------------------------------
                    Cartesian Multipole Moments
 -----------------------------------------------------------------
    Charge (ESU x 10^10)
                 0.0000
    Dipole Moment (Debye)
         X      -4.1038      Y       1.3364      Z       0.7431
       Tot       4.3795
    Quadrupole Moments (Debye-Ang)
        XX     -86.5296     XY       1.6017     YY     -81.8253
        XZ       2.0615     YZ       1.3085     ZZ     -80.0260
    Octopole Moments (Debye-Ang^2)
       XXX     -26.6091    XXY     -12.5326    XYY      -8.7305
       YYY       4.4661    XXZ       7.3669    XYZ      -3.7733
       YYZ       1.3096    XZZ       8.6819    YZZ      -4.5542
       ZZZ       3.5453
    Hexadecapole Moments (Debye-Ang^3)
      XXXX   -1690.3602   XXXY     -32.4189   XXYY    -529.4016
      XYYY      45.3781   YYYY   -1283.7819   XXXZ      -1.5539
      XXYZ      21.3346   XYYZ       7.9666   YYYZ       4.5186
      XXZZ    -343.5579   XYZZ       0.8976   YYZZ    -264.9399
      XZZZ      -1.0785   YZZZ       6.9761   ZZZZ    -312.9135
 -----------------------------------------------------------------
 Calculating analytic gradient of the SCF energy
 Gradient of SCF Energy
            1           2           3           4           5           6
    1   0.0000109   0.0003815  -0.0000257   0.0006395  -0.0002001   0.0002149
    2  -0.0001216   0.0000405   0.0004955  -0.0001666   0.0002415  -0.0002243
    3   0.0001966  -0.0006808  -0.0001177   0.0000183   0.0000272   0.0002215
            7           8           9          10          11          12
    1  -0.0000244  -0.0006238  -0.0000698   0.0000388   0.0001675  -0.0006991
    2  -0.0000017   0.0003018   0.0000716   0.0000054  -0.0001051  -0.0002811
    3  -0.0002879   0.0005884  -0.0001185  -0.0001773  -0.0001923   0.0000881
           13          14          15          16          17          18
    1   0.0000884  -0.0001635   0.0000229   0.0000503  -0.0001245  -0.0000278
    2  -0.0002406  -0.0000455  -0.0001183  -0.0000100   0.0000089  -0.0000149
    3  -0.0000448   0.0001358  -0.0000586  -0.0000090   0.0001379   0.0001107
           19          20          21          22          23          24
    1  -0.0000505  -0.0000176  -0.0000427  -0.0000035  -0.0000323   0.0001195
    2   0.0000296  -0.0001100  -0.0000653   0.0000486  -0.0000406  -0.0000497
    3   0.0000332  -0.0000173  -0.0000380  -0.0000650   0.0000269   0.0000285
           25          26          27          28          29
    1   0.0000152   0.0000129   0.0001654  -0.0000058   0.0001834
    2   0.0000264   0.0000350  -0.0000249   0.0000002   0.0003151
    3   0.0000228  -0.0000329   0.0001393   0.0000098   0.0000552
 Max gradient component =       6.991E-04
 RMS gradient           =       2.048E-04
 Gradient time:  CPU 316.43 s  wall 316.49 s
 Geometry Optimization Parameters
   NAtoms,    NIC,     NZ,  NCons,   NDum,   NFix, NCnnct, MaxDiis
       29     212       0       0       0       0       0       0

 Cartesian Hessian Update
 Hessian Updated using BFGS Update


** GEOMETRY OPTIMIZATION IN DELOCALIZED INTERNAL COORDINATES **
   Searching for a Minimum

   Optimization Cycle:  13

                       Coordinates (Angstroms)
     ATOM                X               Y               Z
      1  C        -0.1523382654   -1.1687110422    0.1170105132
      2  C        -0.9636648419   -0.0745729565    0.0746538172
      3  C         1.3174209926   -1.0109086106    0.0207817796
      4  C         1.9076342103    0.3800189058    0.1767133552
      5  C         1.0244962082    1.3863349628   -0.5423382121
      6  C        -0.4291846335    1.3694778169   -0.0250251718
      7  C        -0.6123989796   -2.5985868555    0.2660283395
      8  C        -2.4334990871   -0.1742106094    0.1812527239
      9  C        -1.2804158992    2.1959511830   -1.0153473928
     10  C        -0.5069831711    2.0363337869    1.3721001268
     11  C        -3.2286816208   -1.0298671404   -0.4664257879
     12  O         3.2303157586    0.4296075708   -0.3071801211
     13  O         2.0685520747   -1.9610901201   -0.1497054544
     14  H         1.9032422861    0.5909818137    1.2590524559
     15  H         1.0414111306    1.1451998104   -1.6111203223
     16  H         1.4465610235    2.3898656321   -0.4356821558
     17  H        -1.5882844510   -2.6616355047    0.7462262354
     18  H         0.1188660459   -3.1608608842    0.8490261300
     19  H        -0.6796853083   -3.0989570977   -0.7053384956
     20  H        -2.9047053380    0.5732134107    0.8153097677
     21  H        -1.3100826704    1.7231400797   -2.0005348563
     22  H        -0.8418532431    3.1915476280   -1.1310645461
     23  H        -2.3090611435    2.3234961542   -0.6727263343
     24  H         0.0974441898    1.5093025526    2.1134032595
     25  H        -1.5338020401    2.0677522993    1.7447770752
     26  H        -0.1490483437    3.0679258530    1.3109793666
     27  H        -2.8427456511   -1.7679101214   -1.1588526634
     28  H        -4.3045880893   -0.9947101777   -0.3370084018
     29  H         3.5408009111   -0.4884979723   -0.3418282814
   Point Group: c1    Number of degrees of freedom:    81


   Energy is   -579.389383914

 Hessian Updated using BFGS Update

 81 Hessian modes will be used to form the next step
  Hessian Eigenvalues:
     0.002620    0.002825    0.003036    0.004786    0.006532    0.008727
     0.010047    0.011021    0.012187    0.016759    0.021458    0.027785
     0.030439    0.033001    0.035034    0.042775    0.050462    0.051695
     0.053517    0.054013    0.054900    0.054959    0.059380    0.063802
     0.064964    0.067848    0.075079    0.075914    0.082428    0.093299
     0.127896    0.145196    0.156248    0.158794    0.159686    0.159957
     0.159998    0.160000    0.160031    0.160119    0.160230    0.160341
     0.160822    0.161226    0.165522    0.172225    0.196431    0.217029
     0.234837    0.250726    0.256549    0.260988    0.276179    0.278423
     0.280704    0.290379    0.305608    0.309712    0.315638    0.321355
     0.323405    0.324073    0.324471    0.324957    0.325014    0.326407
     0.326550    0.327303    0.327614    0.332772    0.335377    0.353592
     0.355249    0.355724    0.379260    0.411011    0.446372    0.493248
     0.577095    0.618165    0.930148

 Minimum Search - Taking Simple RFO Step
 Searching for Lamda that Minimizes Along All modes
 Value Taken    Lamda =  -0.00002712
 Step Taken.  Stepsize is  0.042958

                             Maximum     Tolerance    Cnvgd?
         Gradient           0.001052      0.000300      NO
         Displacement       0.014689      0.001200      NO
         Energy change     -0.000088      0.000001      NO


 New Cartesian Coordinates Obtained by Inverse Iteration

 Displacement from previous Coordinates is:  0.074334
 ----------------------------------------------------------------
             Standard Nuclear Orientation (Angstroms)
    I     Atom           X                Y                Z
 ----------------------------------------------------------------
    1      C      -0.1514982939    -1.1686097393     0.1209621233
    2      C      -0.9638259562    -0.0751998711     0.0771582656
    3      C       1.3182484398    -1.0107316763     0.0260553993
    4      C       1.9094510635     0.3807242077     0.1735154703
    5      C       1.0239238983     1.3866252381    -0.5420480239
    6      C      -0.4296612611     1.3694218134    -0.0227562130
    7      C      -0.6099562172    -2.5989135565     0.2700071349
    8      C      -2.4334749288    -0.1747381513     0.1764565267
    9      C      -1.2794328346     2.1972041304    -1.0127273477
   10      C      -0.5095102980     2.0356430689     1.3747959294
   11      C      -3.2296603257    -1.0302831304    -0.4703650167
   12      O       3.2303918364     0.4253334884    -0.3181533278
   13      O       2.0694577035    -1.9613896765    -0.1396215425
   14      H       1.9138501412     0.5951605736     1.2550619544
   15      H       1.0381476481     1.1468762790    -1.6111947947
   16      H       1.4453112936     2.3906215290    -0.4360569581
   17      H      -1.5882211065    -2.6637136486     0.7448239822
   18      H       0.1195192343    -3.1586908581     0.8577345508
   19      H      -0.6704367951    -3.1009438693    -0.7011623800
   20      H      -2.9058943528     0.5754874099     0.8065094408
   21      H      -1.3048769628     1.7279715755    -1.9997769176
   22      H      -0.8418888207     3.1938400158    -1.1234705306
   23      H      -2.3094023271     2.3226906857    -0.6732320151
   24      H       0.0904035979     1.5063396260     2.1179906252
   25      H      -1.5377189144     2.0692648743     1.7437279518
   26      H      -0.1487834415     3.0664881925     1.3160058322
   27      H      -2.8462474285    -1.7706362351    -1.1617578861
   28      H      -4.3056047300    -0.9908087406    -0.3425914656
   29      H       3.5331121926    -0.4954031877    -0.3587540189
 ----------------------------------------------------------------
 Molecular Point Group                 C1    NOp =  1
 Largest Abelian Subgroup              C1    NOp =  1
 Nuclear Repulsion Energy =   837.3855093009 hartrees
 There are       49 alpha and       49 beta electrons
 Applying Cartesian multipole field
    Component          Value
    ---------          -----
     (2,0,0)        1.00000E-11
     (0,2,0)        2.00000E-11
     (0,0,2)       -3.00000E-11
 Nucleus-field energy     =     0.0000000248 hartrees
 Requested basis set is 6-311++G(d,p)
 There are 158 shells and 398 basis functions
 A cutoff of  1.0D-11 yielded  10822 shell pairs
 There are     69574 function pairs (     74097 Cartesian)
 Smallest overlap matrix eigenvalue = 5.68E-07

 Q-Chem warning in module /home/taweetham/qchem/stvman/mkSTV.C, line 278:

 Overlap eigenvalue is smaller than square root of threshold

 Linear dependence detected in AO basis
 Number of orthogonalized atomic orbitals = 397
 Maximum deviation from orthogonality = 4.113E-10
 Guess MOs from SCF MO coefficient file
 Reading MOs from coefficient file
 Reading MOs from coefficient file
 A restricted hybrid HF-DFT SCF calculation will be
 performed using Pulay DIIS extrapolation
 Exchange:     0.2000 Hartree-Fock + 0.0800 Slater + 0.7200 B88
 Correlation:  0.1900 VWN1RPA + 0.8100 LYP
 Using SG-1 standard quadrature grid
 SCF converges when DIIS error is below 1.0E-08
 Geometry optimization detected.  Setting ReadMinima to 0
 Setting SaveMinima to 0
 ---------------------------------------
  Cycle       Energy         DIIS Error
 ---------------------------------------
    1    -579.3874146040      1.11E-04
    2    -579.3893931246      1.39E-05
    3    -579.3893923069      1.71E-05
    4    -579.3893969753      4.18E-06
    5    -579.3893972019      1.72E-06
    6    -579.3893975015      7.24E-07
    7    -579.3893974266      3.36E-07
    8    -579.3893974107      7.84E-08
    9    -579.3893973733      2.74E-08
   10    -579.3893973781      1.18E-08
   11    -579.3893973807      4.00E-09 Convergence criterion met
 ---------------------------------------
 SCF time:  CPU 748.57 s  wall 749.19 s
 SCF   energy in the final basis set = -579.3893973807
 Total energy in the final basis set = -579.3893973807

 --------------------------------------------------------------

                    Orbital Energies (a.u.)
 --------------------------------------------------------------

 Alpha MOs
 -- Occupied --
-19.124 -19.120 -10.264 -10.231 -10.215 -10.212 -10.200 -10.199
-10.190 -10.180 -10.178 -10.173 -10.169  -1.064  -1.020  -0.876
 -0.812  -0.789  -0.753  -0.706  -0.704  -0.667  -0.631  -0.585
 -0.575  -0.537  -0.513  -0.496  -0.480  -0.467  -0.457  -0.446
 -0.431  -0.427  -0.423  -0.412  -0.408  -0.399  -0.388  -0.379
 -0.379  -0.359  -0.353  -0.344  -0.341  -0.307  -0.285  -0.264
 -0.258
 -- Virtual --
 -0.080  -0.018  -0.012  -0.000   0.005   0.005   0.020   0.023
  0.025   0.028   0.032   0.038   0.049   0.055   0.058   0.062
  0.063   0.066   0.071   0.081   0.087   0.093   0.098   0.103
  0.105   0.106   0.108   0.114   0.115   0.117   0.121   0.126
  0.128   0.135   0.136   0.142   0.144   0.145   0.149   0.153
  0.154   0.158   0.165   0.165   0.171   0.172   0.173   0.175
  0.183   0.184   0.186   0.187   0.191   0.197   0.205   0.207
  0.213   0.217   0.221   0.223   0.228   0.229   0.237   0.243
  0.247   0.250   0.256   0.258   0.272   0.274   0.279   0.286
  0.287   0.292   0.300   0.309   0.311   0.316   0.318   0.324
  0.336   0.337   0.343   0.349   0.358   0.363   0.366   0.372
  0.373   0.381   0.390   0.399   0.402   0.417   0.435   0.445
  0.454   0.463   0.467   0.474   0.491   0.503   0.518   0.524
  0.533   0.540   0.548   0.556   0.564   0.573   0.580   0.589
  0.600   0.613   0.617   0.632   0.636   0.645   0.647   0.651
  0.662   0.665   0.671   0.678   0.688   0.691   0.698   0.704
  0.721   0.722   0.730   0.737   0.744   0.750   0.756   0.762
  0.769   0.781   0.790   0.803   0.807   0.813   0.820   0.843
  0.849   0.865   0.877   0.893   0.918   0.924   0.948   0.971
  0.990   1.005   1.018   1.046   1.079   1.098   1.100   1.121
  1.138   1.159   1.165   1.194   1.207   1.220   1.223   1.238
  1.244   1.261   1.267   1.275   1.316   1.351   1.374   1.393
  1.413   1.428   1.432   1.437   1.459   1.468   1.476   1.490
  1.494   1.513   1.529   1.533   1.535   1.541   1.565   1.579
  1.583   1.599   1.610   1.619   1.623   1.636   1.650   1.655
  1.661   1.669   1.677   1.693   1.696   1.711   1.727   1.738
  1.743   1.749   1.755   1.762   1.771   1.790   1.796   1.821
  1.827   1.835   1.886   1.891   1.908   1.917   1.941   1.962
  1.980   1.996   2.017   2.033   2.037   2.054   2.065   2.092
  2.119   2.122   2.130   2.141   2.155   2.178   2.187   2.200
  2.212   2.231   2.248   2.267   2.290   2.303   2.320   2.365
  2.372   2.423   2.448   2.467   2.470   2.484   2.498   2.525
  2.527   2.534   2.547   2.553   2.574   2.587   2.595   2.611
  2.614   2.635   2.649   2.669   2.681   2.684   2.698   2.719
  2.722   2.749   2.764   2.779   2.788   2.817   2.832   2.851
  2.865   2.872   2.900   2.916   2.924   2.951   2.976   2.988
  3.003   3.031   3.049   3.072   3.093   3.122   3.125   3.148
  3.187   3.212   3.220   3.259   3.261   3.283   3.366   3.381
  3.403   3.464   3.545   3.559   3.606   3.708   3.747   3.770
  3.781   3.798   3.810   3.822   3.851   3.859   3.895   3.902
  3.949   4.055   4.177   4.216   4.245   4.280   4.290   4.388
  4.505   5.083   5.127   5.238   5.476   5.669   5.772  23.643
 23.767  23.807  23.856  23.865  23.934  23.969  23.981  23.988
 24.131  24.251  49.966  50.007
 --------------------------------------------------------------

          Ground-State Mulliken Net Atomic Charges

     Atom                 Charge (a.u.)
  ----------------------------------------
      1 C                    -0.188417
      2 C                     0.560002
      3 C                    -0.339187
      4 C                    -0.430280
      5 C                    -0.178269
      6 C                     0.541204
      7 C                    -0.556788
      8 C                     0.182147
      9 C                    -0.619089
     10 C                    -0.625811
     11 C                    -0.658293
     12 O                    -0.199750
     13 O                    -0.276514
     14 H                     0.195222
     15 H                     0.170813
     16 H                     0.189557
     17 H                     0.145230
     18 H                     0.175206
     19 H                     0.197879
     20 H                     0.210128
     21 H                     0.161232
     22 H                     0.168432
     23 H                     0.140351
     24 H                     0.142895
     25 H                     0.145304
     26 H                     0.171006
     27 H                     0.162907
     28 H                     0.149097
     29 H                     0.263786
  ----------------------------------------
  Sum of atomic charges =     0.000000

 -----------------------------------------------------------------
                    Cartesian Multipole Moments
 -----------------------------------------------------------------
    Charge (ESU x 10^10)
                -0.0000
    Dipole Moment (Debye)
         X      -4.1224      Y       1.3365      Z       0.7280
       Tot       4.3943
    Quadrupole Moments (Debye-Ang)
        XX     -86.6253     XY       1.6019     YY     -81.7874
        XZ       2.0469     YZ       1.3771     ZZ     -80.0237
    Octopole Moments (Debye-Ang^2)
       XXX     -27.3440    XXY     -12.4180    XYY      -8.6690
       YYY       4.5132    XXZ       7.1524    XYZ      -3.5768
       YYZ       1.1893    XZZ       8.7238    YZZ      -4.5899
       ZZZ       3.4167
    Hexadecapole Moments (Debye-Ang^3)
      XXXX   -1693.5324   XXXY     -31.7616   XXYY    -529.2553
      XYYY      45.9284   YYYY   -1284.0143   XXXZ      -1.3300
      XXYZ      22.1324   XYYZ       7.8249   YYYZ       5.2134
      XXZZ    -343.6864   XYZZ       0.9876   YYZZ    -264.9646
      XZZZ      -0.9000   YZZZ       7.4071   ZZZZ    -313.3206
 -----------------------------------------------------------------
 Calculating analytic gradient of the SCF energy
 Gradient of SCF Energy
            1           2           3           4           5           6
    1   0.0000220   0.0000293   0.0004128   0.0001023   0.0000017   0.0000452
    2  -0.0000351  -0.0000152  -0.0000074  -0.0001450   0.0000575  -0.0001051
    3  -0.0000278   0.0001934  -0.0001248  -0.0001390   0.0000511   0.0000637
            7           8           9          10          11          12
    1  -0.0000188  -0.0002103   0.0000876  -0.0000525   0.0000020  -0.0002455
    2   0.0000550   0.0001622  -0.0000001   0.0000207  -0.0001505  -0.0001667
    3  -0.0001383   0.0000737  -0.0000045  -0.0000929  -0.0000617   0.0001101
           13          14          15          16          17          18
    1  -0.0001371  -0.0000077   0.0000005   0.0000508  -0.0000474   0.0000209
    2   0.0001573  -0.0000181  -0.0000456   0.0000469  -0.0000431  -0.0000024
    3   0.0001175   0.0000188  -0.0000838  -0.0000313   0.0001050   0.0001126
           19          20          21          22          23          24
    1  -0.0000300   0.0000191   0.0000045  -0.0000003  -0.0000643  -0.0000024
    2  -0.0000093  -0.0000313  -0.0000609   0.0000574  -0.0000042   0.0000015
    3  -0.0000645  -0.0000589  -0.0000691  -0.0000360   0.0000255   0.0000375
           25          26          27          28          29
    1  -0.0000359   0.0000264   0.0000228   0.0000037   0.0000006
    2   0.0000233   0.0000909   0.0000364   0.0000009   0.0001299
    3   0.0000379  -0.0000091   0.0000275   0.0000260  -0.0000587
 Max gradient component =       4.128E-04
 RMS gradient           =       9.046E-05
 Gradient time:  CPU 315.21 s  wall 315.27 s
 Geometry Optimization Parameters
   NAtoms,    NIC,     NZ,  NCons,   NDum,   NFix, NCnnct, MaxDiis
       29     212       0       0       0       0       0       0

 Cartesian Hessian Update
 Hessian Updated using BFGS Update


** GEOMETRY OPTIMIZATION IN DELOCALIZED INTERNAL COORDINATES **
   Searching for a Minimum

   Optimization Cycle:  14

                       Coordinates (Angstroms)
     ATOM                X               Y               Z
      1  C        -0.1514982939   -1.1686097393    0.1209621233
      2  C        -0.9638259562   -0.0751998711    0.0771582656
      3  C         1.3182484398   -1.0107316763    0.0260553993
      4  C         1.9094510635    0.3807242077    0.1735154703
      5  C         1.0239238983    1.3866252381   -0.5420480239
      6  C        -0.4296612611    1.3694218134   -0.0227562130
      7  C        -0.6099562172   -2.5989135565    0.2700071349
      8  C        -2.4334749288   -0.1747381513    0.1764565267
      9  C        -1.2794328346    2.1972041304   -1.0127273477
     10  C        -0.5095102980    2.0356430689    1.3747959294
     11  C        -3.2296603257   -1.0302831304   -0.4703650167
     12  O         3.2303918364    0.4253334884   -0.3181533278
     13  O         2.0694577035   -1.9613896765   -0.1396215425
     14  H         1.9138501412    0.5951605736    1.2550619544
     15  H         1.0381476481    1.1468762790   -1.6111947947
     16  H         1.4453112936    2.3906215290   -0.4360569581
     17  H        -1.5882211065   -2.6637136486    0.7448239822
     18  H         0.1195192343   -3.1586908581    0.8577345508
     19  H        -0.6704367951   -3.1009438693   -0.7011623800
     20  H        -2.9058943528    0.5754874099    0.8065094408
     21  H        -1.3048769628    1.7279715755   -1.9997769176
     22  H        -0.8418888207    3.1938400158   -1.1234705306
     23  H        -2.3094023271    2.3226906857   -0.6732320151
     24  H         0.0904035979    1.5063396260    2.1179906252
     25  H        -1.5377189144    2.0692648743    1.7437279518
     26  H        -0.1487834415    3.0664881925    1.3160058322
     27  H        -2.8462474285   -1.7706362351   -1.1617578861
     28  H        -4.3056047300   -0.9908087406   -0.3425914656
     29  H         3.5331121926   -0.4954031877   -0.3587540189
   Point Group: c1    Number of degrees of freedom:    81


   Energy is   -579.389397381

 Hessian Updated using BFGS Update

 81 Hessian modes will be used to form the next step
  Hessian Eigenvalues:
     0.002597    0.002796    0.003059    0.004677    0.006441    0.008903
     0.010323    0.011298    0.013004    0.016774    0.021487    0.027635
     0.030457    0.032989    0.036474    0.043715    0.050440    0.051807
     0.053442    0.054070    0.054907    0.054929    0.059369    0.063855
     0.064814    0.067856    0.074615    0.076014    0.082226    0.093319
     0.129132    0.142658    0.156302    0.156957    0.159225    0.159769
     0.159977    0.160000    0.160035    0.160073    0.160250    0.160642
     0.160920    0.161070    0.164545    0.173124    0.196010    0.209277
     0.233909    0.250715    0.256095    0.262071    0.275214    0.278593
     0.280882    0.290343    0.305558    0.309765    0.314847    0.321166
     0.323392    0.324129    0.324499    0.324799    0.325051    0.326417
     0.326538    0.327508    0.328891    0.333408    0.335524    0.352958
     0.353621    0.355495    0.377761    0.394783    0.441574    0.493897
     0.577977    0.618660    0.936028

 Minimum Search - Taking Simple RFO Step
 Searching for Lamda that Minimizes Along All modes
 Value Taken    Lamda =  -0.00000494
 Step Taken.  Stepsize is  0.020696

                             Maximum     Tolerance    Cnvgd?
         Gradient           0.000199      0.000300     YES
         Displacement       0.007825      0.001200      NO
         Energy change     -0.000013      0.000001      NO


 New Cartesian Coordinates Obtained by Inverse Iteration

 Displacement from previous Coordinates is:  0.042555
 ----------------------------------------------------------------
             Standard Nuclear Orientation (Angstroms)
    I     Atom           X                Y                Z
 ----------------------------------------------------------------
    1      C      -0.1513808993    -1.1684807182     0.1206155097
    2      C      -0.9641022889    -0.0756485668     0.0727121353
    3      C       1.3182902063    -1.0100296946     0.0280789572
    4      C       1.9093108335     0.3822453980     0.1723611186
    5      C       1.0234101332     1.3865215977    -0.5446315874
    6      C      -0.4299639018     1.3690851737    -0.0248689282
    7      C      -0.6091522612    -2.5986385310     0.2730059715
    8      C      -2.4333687996    -0.1750882747     0.1730343860
    9      C      -1.2800335915     2.2000356816    -1.0117643077
   10      C      -0.5082322220     2.0310388004     1.3747429778
   11      C      -3.2313847058    -1.0301678994    -0.4720067502
   12      O       3.2304883224     0.4257112695    -0.3200141014
   13      O       2.0701046506    -1.9607352169    -0.1348698665
   14      H       1.9144345660     0.5992017432     1.2534063823
   15      H       1.0376720174     1.1459016072    -1.6134782873
   16      H       1.4439189367     2.3909455665    -0.4395337374
   17      H      -1.5889335324    -2.6625073572     0.7445777209
   18      H       0.1190465732    -3.1561334722     0.8643128865
   19      H      -0.6661888580    -3.1038081774    -0.6967112340
   20      H      -2.9046995809     0.5758910313     0.8032527753
   21      H      -1.3059741043     1.7342651011    -2.0003566223
   22      H      -0.8420426304     3.1967715268    -1.1192681725
   23      H      -2.3097621510     2.3249355769    -0.6715504779
   24      H       0.0924022281     1.4993455300     2.1155876182
   25      H      -1.5361502289     2.0634150100     1.7445064362
   26      H      -0.1475735847     3.0619763466     1.3187319466
   27      H      -2.8502414769    -1.7717130114    -1.1634868636
   28      H      -4.3070863558    -0.9891973681    -0.3426773789
   29      H       3.5329147601    -0.4955083051    -0.3565717583
 ----------------------------------------------------------------
 Molecular Point Group                 C1    NOp =  1
 Largest Abelian Subgroup              C1    NOp =  1
 Nuclear Repulsion Energy =   837.3954247028 hartrees
 There are       49 alpha and       49 beta electrons
 Applying Cartesian multipole field
    Component          Value
    ---------          -----
     (2,0,0)        1.00000E-11
     (0,2,0)        2.00000E-11
     (0,0,2)       -3.00000E-11
 Nucleus-field energy     =     0.0000000248 hartrees
 Requested basis set is 6-311++G(d,p)
 There are 158 shells and 398 basis functions
 A cutoff of  1.0D-11 yielded  10815 shell pairs
 There are     69527 function pairs (     74042 Cartesian)
 Smallest overlap matrix eigenvalue = 5.70E-07

 Q-Chem warning in module /home/taweetham/qchem/stvman/mkSTV.C, line 278:

 Overlap eigenvalue is smaller than square root of threshold

 Linear dependence detected in AO basis
 Number of orthogonalized atomic orbitals = 397
 Maximum deviation from orthogonality = 1.129E-10
 Guess MOs from SCF MO coefficient file
 Reading MOs from coefficient file
 Reading MOs from coefficient file
 A restricted hybrid HF-DFT SCF calculation will be
 performed using Pulay DIIS extrapolation
 Exchange:     0.2000 Hartree-Fock + 0.0800 Slater + 0.7200 B88
 Correlation:  0.1900 VWN1RPA + 0.8100 LYP
 Using SG-1 standard quadrature grid
 SCF converges when DIIS error is below 1.0E-08
 Geometry optimization detected.  Setting ReadMinima to 0
 Setting SaveMinima to 0
 ---------------------------------------
  Cycle       Energy         DIIS Error
 ---------------------------------------
    1    -579.3895454119      6.53E-05
    2    -579.3893968177      1.02E-05
    3    -579.3893917408      2.00E-05
    4    -579.3893993447      3.29E-06
    5    -579.3893991917      8.18E-07
    6    -579.3893992909      3.73E-07
    7    -579.3893992711      1.69E-07
    8    -579.3893992712      4.26E-08
    9    -579.3893992733      9.46E-09 Convergence criterion met
 ---------------------------------------
 SCF time:  CPU 644.74 s  wall 645.33 s
 SCF   energy in the final basis set = -579.3893992733
 Total energy in the final basis set = -579.3893992733

 --------------------------------------------------------------

                    Orbital Energies (a.u.)
 --------------------------------------------------------------

 Alpha MOs
 -- Occupied --
-19.124 -19.120 -10.264 -10.231 -10.215 -10.212 -10.200 -10.199
-10.190 -10.180 -10.178 -10.173 -10.169  -1.064  -1.020  -0.876
 -0.812  -0.789  -0.753  -0.707  -0.704  -0.667  -0.631  -0.585
 -0.575  -0.537  -0.513  -0.496  -0.480  -0.467  -0.457  -0.446
 -0.431  -0.427  -0.423  -0.412  -0.408  -0.399  -0.388  -0.380
 -0.379  -0.359  -0.353  -0.344  -0.341  -0.307  -0.285  -0.264
 -0.258
 -- Virtual --
 -0.080  -0.018  -0.012  -0.000   0.005   0.005   0.020   0.023
  0.025   0.028   0.032   0.038   0.049   0.055   0.058   0.062
  0.063   0.066   0.071   0.081   0.087   0.093   0.098   0.103
  0.105   0.106   0.108   0.114   0.115   0.117   0.121   0.126
  0.128   0.135   0.136   0.142   0.144   0.145   0.149   0.153
  0.154   0.158   0.165   0.165   0.171   0.172   0.173   0.175
  0.183   0.184   0.186   0.187   0.191   0.197   0.205   0.207
  0.213   0.217   0.221   0.223   0.228   0.229   0.237   0.243
  0.247   0.250   0.256   0.258   0.272   0.275   0.279   0.286
  0.287   0.292   0.300   0.309   0.311   0.316   0.318   0.324
  0.335   0.337   0.342   0.349   0.358   0.363   0.366   0.372
  0.373   0.381   0.390   0.399   0.402   0.417   0.435   0.445
  0.453   0.463   0.468   0.474   0.491   0.503   0.518   0.524
  0.533   0.540   0.548   0.556   0.564   0.573   0.580   0.589
  0.600   0.613   0.617   0.632   0.636   0.645   0.647   0.651
  0.662   0.665   0.671   0.679   0.688   0.691   0.698   0.704
  0.721   0.722   0.730   0.736   0.744   0.750   0.756   0.762
  0.769   0.781   0.789   0.803   0.807   0.813   0.820   0.843
  0.849   0.865   0.878   0.892   0.918   0.924   0.947   0.971
  0.990   1.005   1.018   1.047   1.079   1.099   1.099   1.121
  1.138   1.159   1.166   1.194   1.207   1.219   1.224   1.239
  1.244   1.261   1.267   1.275   1.316   1.352   1.374   1.393
  1.413   1.428   1.432   1.437   1.459   1.468   1.477   1.490
  1.494   1.513   1.529   1.533   1.535   1.541   1.565   1.579
  1.583   1.599   1.610   1.619   1.624   1.636   1.650   1.655
  1.661   1.668   1.677   1.693   1.695   1.711   1.727   1.738
  1.743   1.749   1.755   1.762   1.771   1.790   1.796   1.821
  1.827   1.836   1.886   1.891   1.908   1.918   1.941   1.961
  1.980   1.996   2.017   2.033   2.037   2.054   2.065   2.092
  2.119   2.122   2.130   2.141   2.155   2.178   2.187   2.200
  2.213   2.231   2.248   2.267   2.290   2.303   2.320   2.365
  2.372   2.423   2.448   2.467   2.470   2.484   2.498   2.525
  2.527   2.534   2.547   2.553   2.574   2.587   2.595   2.611
  2.614   2.635   2.649   2.669   2.680   2.684   2.697   2.719
  2.722   2.749   2.764   2.779   2.788   2.817   2.832   2.852
  2.865   2.873   2.899   2.916   2.924   2.951   2.976   2.988
  3.003   3.032   3.048   3.072   3.094   3.121   3.126   3.148
  3.187   3.213   3.220   3.259   3.262   3.283   3.366   3.380
  3.403   3.464   3.545   3.559   3.606   3.708   3.747   3.770
  3.781   3.798   3.811   3.822   3.851   3.860   3.895   3.902
  3.949   4.055   4.177   4.216   4.244   4.280   4.290   4.389
  4.505   5.083   5.127   5.238   5.476   5.668   5.772  23.644
 23.767  23.807  23.856  23.865  23.934  23.970  23.981  23.988
 24.131  24.251  49.965  50.007
 --------------------------------------------------------------

          Ground-State Mulliken Net Atomic Charges

     Atom                 Charge (a.u.)
  ----------------------------------------
      1 C                    -0.188210
      2 C                     0.566055
      3 C                    -0.341984
      4 C                    -0.429426
      5 C                    -0.179004
      6 C                     0.537244
      7 C                    -0.557678
      8 C                     0.180994
      9 C                    -0.617439
     10 C                    -0.624594
     11 C                    -0.658657
     12 O                    -0.199737
     13 O                    -0.276240
     14 H                     0.195469
     15 H                     0.170764
     16 H                     0.189348
     17 H                     0.144985
     18 H                     0.175157
     19 H                     0.197987
     20 H                     0.210321
     21 H                     0.161415
     22 H                     0.168265
     23 H                     0.140358
     24 H                     0.142487
     25 H                     0.145387
     26 H                     0.171100
     27 H                     0.162943
     28 H                     0.149026
     29 H                     0.263660
  ----------------------------------------
  Sum of atomic charges =     0.000000

 -----------------------------------------------------------------
                    Cartesian Multipole Moments
 -----------------------------------------------------------------
    Charge (ESU x 10^10)
                 0.0000
    Dipole Moment (Debye)
         X      -4.1254      Y       1.3370      Z       0.7304
       Tot       4.3977
    Quadrupole Moments (Debye-Ang)
        XX     -86.6397     XY       1.6029     YY     -81.7799
        XZ       2.0582     YZ       1.3880     ZZ     -80.0264
    Octopole Moments (Debye-Ang^2)
       XXX     -27.4121    XXY     -12.4156    XYY      -8.6661
       YYY       4.4734    XXZ       7.2395    XYZ      -3.5344
       YYZ       1.1800    XZZ       8.7172    YZZ      -4.6009
       ZZZ       3.5111
    Hexadecapole Moments (Debye-Ang^3)
      XXXX   -1694.1928   XXXY     -31.7901   XXYY    -529.2711
      XYYY      45.8660   YYYY   -1283.4374   XXXZ      -1.4003
      XXYZ      22.4337   XYYZ       7.6344   YYYZ       5.9854
      XXZZ    -343.8669   XYZZ       0.9553   YYZZ    -264.8524
      XZZZ      -1.2487   YZZZ       7.9881   ZZZZ    -313.3557
 -----------------------------------------------------------------
 Calculating analytic gradient of the SCF energy
 Gradient of SCF Energy
            1           2           3           4           5           6
    1  -0.0000154   0.0000073   0.0002255  -0.0000553   0.0000384  -0.0000053
    2   0.0000377  -0.0000590  -0.0001074  -0.0000048  -0.0000613   0.0000060
    3  -0.0000499  -0.0002141   0.0000970  -0.0001135   0.0000521   0.0001025
            7           8           9          10          11          12
    1   0.0000173  -0.0000119  -0.0000131   0.0000204  -0.0000046  -0.0000166
    2   0.0000030   0.0000119  -0.0000082   0.0000028  -0.0000337   0.0000672
    3   0.0000654   0.0000857  -0.0000205  -0.0000603   0.0000201   0.0000123
           13          14          15          16          17          18
    1  -0.0001261  -0.0000005   0.0000044   0.0000143  -0.0000111   0.0000093
    2   0.0001398   0.0000242  -0.0000117   0.0000227  -0.0000217   0.0000019
    3   0.0000275   0.0000509  -0.0000333  -0.0000181   0.0000351   0.0000336
           19          20          21          22          23          24
    1  -0.0000188  -0.0000092   0.0000001   0.0000135  -0.0000266   0.0000246
    2  -0.0000060   0.0000227  -0.0000242   0.0000108   0.0000080  -0.0000125
    3  -0.0000295   0.0000049  -0.0000287  -0.0000137   0.0000031   0.0000102
           25          26          27          28          29
    1  -0.0000447   0.0000086  -0.0000148   0.0000028  -0.0000126
    2  -0.0000106   0.0000303   0.0000115   0.0000142  -0.0000536
    3  -0.0000037  -0.0000188   0.0000115   0.0000064  -0.0000144
 Max gradient component =       2.255E-04
 RMS gradient           =       5.261E-05
 Gradient time:  CPU 325.01 s  wall 325.15 s
 Geometry Optimization Parameters
   NAtoms,    NIC,     NZ,  NCons,   NDum,   NFix, NCnnct, MaxDiis
       29     212       0       0       0       0       0       0

 Cartesian Hessian Update
 Hessian Updated using BFGS Update


** GEOMETRY OPTIMIZATION IN DELOCALIZED INTERNAL COORDINATES **
   Searching for a Minimum

   Optimization Cycle:  15

                       Coordinates (Angstroms)
     ATOM                X               Y               Z
      1  C        -0.1513808993   -1.1684807182    0.1206155097
      2  C        -0.9641022889   -0.0756485668    0.0727121353
      3  C         1.3182902063   -1.0100296946    0.0280789572
      4  C         1.9093108335    0.3822453980    0.1723611186
      5  C         1.0234101332    1.3865215977   -0.5446315874
      6  C        -0.4299639018    1.3690851737   -0.0248689282
      7  C        -0.6091522612   -2.5986385310    0.2730059715
      8  C        -2.4333687996   -0.1750882747    0.1730343860
      9  C        -1.2800335915    2.2000356816   -1.0117643077
     10  C        -0.5082322220    2.0310388004    1.3747429778
     11  C        -3.2313847058   -1.0301678994   -0.4720067502
     12  O         3.2304883224    0.4257112695   -0.3200141014
     13  O         2.0701046506   -1.9607352169   -0.1348698665
     14  H         1.9144345660    0.5992017432    1.2534063823
     15  H         1.0376720174    1.1459016072   -1.6134782873
     16  H         1.4439189367    2.3909455665   -0.4395337374
     17  H        -1.5889335324   -2.6625073572    0.7445777209
     18  H         0.1190465732   -3.1561334722    0.8643128865
     19  H        -0.6661888580   -3.1038081774   -0.6967112340
     20  H        -2.9046995809    0.5758910313    0.8032527753
     21  H        -1.3059741043    1.7342651011   -2.0003566223
     22  H        -0.8420426304    3.1967715268   -1.1192681725
     23  H        -2.3097621510    2.3249355769   -0.6715504779
     24  H         0.0924022281    1.4993455300    2.1155876182
     25  H        -1.5361502289    2.0634150100    1.7445064362
     26  H        -0.1475735847    3.0619763466    1.3187319466
     27  H        -2.8502414769   -1.7717130114   -1.1634868636
     28  H        -4.3070863558   -0.9891973681   -0.3426773789
     29  H         3.5329147601   -0.4955083051   -0.3565717583
   Point Group: c1    Number of degrees of freedom:    81


   Energy is   -579.389399273

 Hessian Updated using BFGS Update

 81 Hessian modes will be used to form the next step
  Hessian Eigenvalues:
     0.002561    0.002784    0.003065    0.004503    0.006428    0.008964
     0.010211    0.012336    0.015975    0.017325    0.021598    0.027871
     0.030568    0.033024    0.037464    0.043344    0.050505    0.052366
     0.053492    0.054028    0.054914    0.054968    0.059391    0.063811
     0.064924    0.067925    0.074391    0.075906    0.082165    0.093376
     0.129147    0.143392    0.155978    0.158086    0.159121    0.159825
     0.159988    0.160002    0.160050    0.160089    0.160255    0.160581
     0.161051    0.161096    0.164070    0.173143    0.196765    0.209841
     0.232748    0.250748    0.255781    0.261835    0.274880    0.279149
     0.280979    0.291590    0.305722    0.309762    0.315755    0.321142
     0.323299    0.323996    0.324440    0.324700    0.325085    0.326290
     0.326636    0.327505    0.328827    0.332170    0.334956    0.351048
     0.353595    0.355373    0.381047    0.383139    0.439217    0.494189
     0.577656    0.619946    0.924132

 Minimum Search - Taking Simple RFO Step
 Searching for Lamda that Minimizes Along All modes
 Value Taken    Lamda =  -0.00000121
 Step Taken.  Stepsize is  0.008195

                             Maximum     Tolerance    Cnvgd?
         Gradient           0.000163      0.000300     YES
         Displacement       0.003768      0.001200      NO
         Energy change     -0.000002      0.000001      NO


 New Cartesian Coordinates Obtained by Inverse Iteration

 Displacement from previous Coordinates is:  0.016811
 ----------------------------------------------------------------
             Standard Nuclear Orientation (Angstroms)
    I     Atom           X                Y                Z
 ----------------------------------------------------------------
    1      C      -0.1516138334    -1.1684077618     0.1221598498
    2      C      -0.9641740911    -0.0754295570     0.0745536137
    3      C       1.3178683609    -1.0101311903     0.0280013051
    4      C       1.9092176885     0.3821116166     0.1720068900
    5      C       1.0229842371     1.3862941108    -0.5449048122
    6      C      -0.4300191377     1.3691881210    -0.0241988367
    7      C      -0.6095456687    -2.5985519337     0.2739702761
    8      C      -2.4335691914    -0.1751419318     0.1725656260
    9      C      -1.2809033591     2.1996124650    -1.0107657689
   10      C      -0.5070361420     2.0318397985     1.3751905303
   11      C      -3.2302418164    -1.0300553093    -0.4743108171
   12      O       3.2302153826     0.4254738819    -0.3209588109
   13      O       2.0695163508    -1.9609598388    -0.1357317187
   14      H       1.9146890859     0.5992355923     1.2529647107
   15      H       1.0366127510     1.1453268124    -1.6136413454
   16      H       1.4436068869     2.3906896506    -0.4402981352
   17      H      -1.5893676523    -2.6623267322     0.7453916311
   18      H       0.1185446055    -3.1563999886     0.8650306576
   19      H      -0.6665715613    -3.1034211043    -0.6958460351
   20      H      -2.9060867391     0.5752912213     0.8025409680
   21      H      -1.3072748918     1.7336501937    -1.9992238079
   22      H      -0.8434041110     3.1964876186    -1.1187396628
   23      H      -2.3104615079     2.3240930059    -0.6699831257
   24      H       0.0939189590     1.5002945763     2.1158356960
   25      H      -1.5346095255     2.0649798789     1.7456907566
   26      H      -0.1459365681     3.0625405704     1.3183580668
   27      H      -2.8475759203    -1.7712609910    -1.1653521589
   28      H      -4.3061729364    -0.9897582299    -0.3466644981
   29      H       3.5331123994    -0.4956341781    -0.3565042956
 ----------------------------------------------------------------
 Molecular Point Group                 C1    NOp =  1
 Largest Abelian Subgroup              C1    NOp =  1
 Nuclear Repulsion Energy =   837.4069181659 hartrees
 There are       49 alpha and       49 beta electrons
 Applying Cartesian multipole field
    Component          Value
    ---------          -----
     (2,0,0)        1.00000E-11
     (0,2,0)        2.00000E-11
     (0,0,2)       -3.00000E-11
 Nucleus-field energy     =     0.0000000248 hartrees
 Requested basis set is 6-311++G(d,p)
 There are 158 shells and 398 basis functions
 A cutoff of  1.0D-11 yielded  10815 shell pairs
 There are     69516 function pairs (     74031 Cartesian)
 Smallest overlap matrix eigenvalue = 5.68E-07

 Q-Chem warning in module /home/taweetham/qchem/stvman/mkSTV.C, line 278:

 Overlap eigenvalue is smaller than square root of threshold

 Linear dependence detected in AO basis
 Number of orthogonalized atomic orbitals = 397
 Maximum deviation from orthogonality = 4.424E-10
 Guess MOs from SCF MO coefficient file
 Reading MOs from coefficient file
 Reading MOs from coefficient file
 A restricted hybrid HF-DFT SCF calculation will be
 performed using Pulay DIIS extrapolation
 Exchange:     0.2000 Hartree-Fock + 0.0800 Slater + 0.7200 B88
 Correlation:  0.1900 VWN1RPA + 0.8100 LYP
 Using SG-1 standard quadrature grid
 SCF converges when DIIS error is below 1.0E-08
 Geometry optimization detected.  Setting ReadMinima to 0
 Setting SaveMinima to 0
 ---------------------------------------
  Cycle       Energy         DIIS Error
 ---------------------------------------
    1    -579.3893570822      2.65E-05
    2    -579.3893997761      2.87E-06
    3    -579.3893997643      3.66E-06
    4    -579.3893998507      6.94E-07
    5    -579.3893999170      3.21E-07
    6    -579.3893998979      1.75E-07
    7    -579.3893999199      4.30E-08
    8    -579.3893999145      1.27E-08
    9    -579.3893999122      5.12E-09 Convergence criterion met
 ---------------------------------------
 SCF time:  CPU 614.72 s  wall 615.52 s
 SCF   energy in the final basis set = -579.3893999122
 Total energy in the final basis set = -579.3893999122

 --------------------------------------------------------------

                    Orbital Energies (a.u.)
 --------------------------------------------------------------

 Alpha MOs
 -- Occupied --
-19.124 -19.120 -10.264 -10.231 -10.215 -10.212 -10.200 -10.199
-10.190 -10.180 -10.178 -10.173 -10.169  -1.064  -1.020  -0.876
 -0.812  -0.789  -0.753  -0.707  -0.704  -0.667  -0.631  -0.585
 -0.575  -0.537  -0.513  -0.496  -0.480  -0.467  -0.457  -0.446
 -0.431  -0.427  -0.423  -0.412  -0.408  -0.399  -0.388  -0.380
 -0.379  -0.359  -0.353  -0.344  -0.341  -0.307  -0.285  -0.264
 -0.258
 -- Virtual --
 -0.080  -0.018  -0.012  -0.000   0.005   0.005   0.020   0.023
  0.025   0.028   0.032   0.038   0.049   0.055   0.058   0.062
  0.063   0.066   0.071   0.081   0.087   0.093   0.098   0.103
  0.105   0.106   0.108   0.114   0.115   0.117   0.121   0.126
  0.128   0.135   0.136   0.142   0.144   0.145   0.149   0.153
  0.154   0.158   0.165   0.165   0.171   0.172   0.173   0.175
  0.183   0.184   0.186   0.187   0.191   0.197   0.205   0.207
  0.213   0.217   0.221   0.223   0.228   0.229   0.237   0.243
  0.247   0.250   0.256   0.258   0.272   0.275   0.279   0.286
  0.287   0.292   0.300   0.309   0.311   0.316   0.318   0.324
  0.336   0.337   0.342   0.349   0.358   0.363   0.366   0.372
  0.373   0.381   0.390   0.399   0.402   0.417   0.435   0.445
  0.454   0.463   0.468   0.474   0.491   0.503   0.518   0.524
  0.533   0.540   0.548   0.556   0.564   0.573   0.580   0.589
  0.600   0.613   0.617   0.632   0.636   0.645   0.647   0.651
  0.662   0.665   0.671   0.679   0.688   0.691   0.698   0.704
  0.721   0.723   0.730   0.737   0.744   0.750   0.756   0.762
  0.769   0.781   0.789   0.803   0.807   0.813   0.820   0.843
  0.849   0.865   0.878   0.892   0.918   0.924   0.947   0.971
  0.990   1.005   1.018   1.047   1.079   1.099   1.099   1.121
  1.138   1.159   1.166   1.194   1.207   1.219   1.223   1.239
  1.244   1.261   1.267   1.275   1.317   1.351   1.374   1.393
  1.413   1.428   1.432   1.437   1.459   1.468   1.477   1.490
  1.494   1.513   1.529   1.533   1.535   1.542   1.565   1.579
  1.583   1.599   1.610   1.619   1.624   1.636   1.650   1.655
  1.661   1.668   1.676   1.693   1.695   1.711   1.727   1.738
  1.743   1.749   1.755   1.762   1.771   1.790   1.796   1.821
  1.827   1.836   1.886   1.891   1.908   1.917   1.941   1.962
  1.980   1.996   2.017   2.033   2.038   2.054   2.065   2.092
  2.119   2.122   2.130   2.141   2.155   2.178   2.187   2.200
  2.213   2.231   2.248   2.267   2.290   2.303   2.321   2.365
  2.373   2.423   2.448   2.467   2.470   2.484   2.498   2.525
  2.527   2.535   2.547   2.553   2.574   2.587   2.595   2.611
  2.614   2.636   2.649   2.669   2.681   2.684   2.697   2.719
  2.722   2.749   2.764   2.779   2.788   2.818   2.832   2.852
  2.865   2.872   2.899   2.916   2.924   2.951   2.976   2.988
  3.003   3.032   3.048   3.072   3.094   3.121   3.126   3.148
  3.187   3.213   3.220   3.259   3.262   3.283   3.366   3.380
  3.403   3.464   3.545   3.559   3.606   3.708   3.746   3.770
  3.781   3.798   3.811   3.822   3.851   3.860   3.895   3.902
  3.949   4.055   4.177   4.216   4.244   4.280   4.290   4.389
  4.505   5.083   5.127   5.238   5.476   5.668   5.772  23.644
 23.767  23.807  23.856  23.865  23.934  23.970  23.981  23.988
 24.131  24.251  49.965  50.007
 --------------------------------------------------------------

          Ground-State Mulliken Net Atomic Charges

     Atom                 Charge (a.u.)
  ----------------------------------------
      1 C                    -0.189599
      2 C                     0.564935
      3 C                    -0.339946
      4 C                    -0.429089
      5 C                    -0.179922
      6 C                     0.537793
      7 C                    -0.557378
      8 C                     0.180733
      9 C                    -0.617057
     10 C                    -0.624807
     11 C                    -0.658349
     12 O                    -0.199727
     13 O                    -0.276381
     14 H                     0.195440
     15 H                     0.170641
     16 H                     0.189424
     17 H                     0.145018
     18 H                     0.175123
     19 H                     0.198038
     20 H                     0.210540
     21 H                     0.161423
     22 H                     0.168283
     23 H                     0.140234
     24 H                     0.142464
     25 H                     0.145598
     26 H                     0.171034
     27 H                     0.162879
     28 H                     0.149011
     29 H                     0.263645
  ----------------------------------------
  Sum of atomic charges =     0.000000

 -----------------------------------------------------------------
                    Cartesian Multipole Moments
 -----------------------------------------------------------------
    Charge (ESU x 10^10)
                 0.0000
    Dipole Moment (Debye)
         X      -4.1250      Y       1.3380      Z       0.7323
       Tot       4.3979
    Quadrupole Moments (Debye-Ang)
        XX     -86.6277     XY       1.6029     YY     -81.7823
        XZ       2.0737     YZ       1.3857     ZZ     -80.0283
    Octopole Moments (Debye-Ang^2)
       XXX     -27.3471    XXY     -12.4113    XYY      -8.6588
       YYY       4.4814    XXZ       7.2546    XYZ      -3.5435
       YYZ       1.1812    XZZ       8.7079    YZZ      -4.6020
       ZZZ       3.4969
    Hexadecapole Moments (Debye-Ang^3)
      XXXX   -1693.5477   XXXY     -31.8146   XXYY    -529.2036
      XYYY      45.8764   YYYY   -1283.4837   XXXZ      -1.2498
      XXYZ      22.3947   XYYZ       7.6262   YYYZ       5.8403
      XXZZ    -343.8232   XYZZ       0.9699   YYZZ    -264.8761
      XZZZ      -1.3047   YZZZ       7.8859   ZZZZ    -313.4896
 -----------------------------------------------------------------
 Calculating analytic gradient of the SCF energy
 Gradient of SCF Energy
            1           2           3           4           5           6
    1  -0.0000076   0.0000037   0.0000574  -0.0000309   0.0000016   0.0000063
    2   0.0000097   0.0000197  -0.0000299   0.0000138  -0.0000414   0.0000096
    3   0.0000197   0.0000465  -0.0000113  -0.0000287   0.0000138   0.0000073
            7           8           9          10          11          12
    1   0.0000190  -0.0000006  -0.0000285   0.0000166  -0.0000117   0.0000076
    2  -0.0000111  -0.0000076  -0.0000172  -0.0000043   0.0000126   0.0000639
    3   0.0000295  -0.0000488  -0.0000230  -0.0000291   0.0000133  -0.0000099
           13          14          15          16          17          18
    1  -0.0000329  -0.0000075   0.0000018   0.0000034  -0.0000021   0.0000018
    2   0.0000379   0.0000208  -0.0000058   0.0000056  -0.0000024   0.0000048
    3   0.0000221   0.0000297  -0.0000116  -0.0000115   0.0000164   0.0000066
           19          20          21          22          23          24
    1  -0.0000182  -0.0000010  -0.0000027   0.0000037  -0.0000161   0.0000185
    2  -0.0000055   0.0000049  -0.0000135  -0.0000017  -0.0000106   0.0000014
    3   0.0000051  -0.0000090  -0.0000123  -0.0000147   0.0000019  -0.0000012
           25          26          27          28          29
    1   0.0000073   0.0000004  -0.0000049  -0.0000002   0.0000158
    2   0.0000176   0.0000044  -0.0000121  -0.0000058  -0.0000576
    3  -0.0000089  -0.0000210   0.0000110   0.0000154   0.0000029
 Max gradient component =       6.393E-05
 RMS gradient           =       1.997E-05
 Gradient time:  CPU 316.70 s  wall 316.77 s
 Geometry Optimization Parameters
   NAtoms,    NIC,     NZ,  NCons,   NDum,   NFix, NCnnct, MaxDiis
       29     212       0       0       0       0       0       0

 Cartesian Hessian Update
 Hessian Updated using BFGS Update


** GEOMETRY OPTIMIZATION IN DELOCALIZED INTERNAL COORDINATES **
   Searching for a Minimum

   Optimization Cycle:  16

                       Coordinates (Angstroms)
     ATOM                X               Y               Z
      1  C        -0.1516138334   -1.1684077618    0.1221598498
      2  C        -0.9641740911   -0.0754295570    0.0745536137
      3  C         1.3178683609   -1.0101311903    0.0280013051
      4  C         1.9092176885    0.3821116166    0.1720068900
      5  C         1.0229842371    1.3862941108   -0.5449048122
      6  C        -0.4300191377    1.3691881210   -0.0241988367
      7  C        -0.6095456687   -2.5985519337    0.2739702761
      8  C        -2.4335691914   -0.1751419318    0.1725656260
      9  C        -1.2809033591    2.1996124650   -1.0107657689
     10  C        -0.5070361420    2.0318397985    1.3751905303
     11  C        -3.2302418164   -1.0300553093   -0.4743108171
     12  O         3.2302153826    0.4254738819   -0.3209588109
     13  O         2.0695163508   -1.9609598388   -0.1357317187
     14  H         1.9146890859    0.5992355923    1.2529647107
     15  H         1.0366127510    1.1453268124   -1.6136413454
     16  H         1.4436068869    2.3906896506   -0.4402981352
     17  H        -1.5893676523   -2.6623267322    0.7453916311
     18  H         0.1185446055   -3.1563999886    0.8650306576
     19  H        -0.6665715613   -3.1034211043   -0.6958460351
     20  H        -2.9060867391    0.5752912213    0.8025409680
     21  H        -1.3072748918    1.7336501937   -1.9992238079
     22  H        -0.8434041110    3.1964876186   -1.1187396628
     23  H        -2.3104615079    2.3240930059   -0.6699831257
     24  H         0.0939189590    1.5002945763    2.1158356960
     25  H        -1.5346095255    2.0649798789    1.7456907566
     26  H        -0.1459365681    3.0625405704    1.3183580668
     27  H        -2.8475759203   -1.7712609910   -1.1653521589
     28  H        -4.3061729364   -0.9897582299   -0.3466644981
     29  H         3.5331123994   -0.4956341781   -0.3565042956
   Point Group: c1    Number of degrees of freedom:    81


   Energy is   -579.389399912

 Hessian Updated using BFGS Update

 81 Hessian modes will be used to form the next step
  Hessian Eigenvalues:
     0.002590    0.002783    0.003055    0.004644    0.006128    0.008803
     0.010219    0.012295    0.016292    0.021024    0.023529    0.027971
     0.031240    0.032998    0.036270    0.043275    0.050410    0.052141
     0.053501    0.054322    0.054905    0.055004    0.059491    0.063807
     0.064771    0.067889    0.074360    0.075956    0.082163    0.093103
     0.131155    0.145096    0.156016    0.157075    0.159153    0.159485
     0.159979    0.160001    0.160034    0.160207    0.160448    0.160618
     0.160966    0.161749    0.164075    0.173435    0.196465    0.209403
     0.232460    0.250136    0.255576    0.262118    0.274489    0.277793
     0.280677    0.289659    0.305480    0.309786    0.314245    0.321142
     0.323158    0.323788    0.324400    0.324613    0.324782    0.325918
     0.326921    0.327506    0.329014    0.330950    0.334935    0.351055
     0.353595    0.355153    0.372542    0.382902    0.439986    0.494255
     0.577596    0.611298    0.906386

 Minimum Search - Taking Simple RFO Step
 Searching for Lamda that Minimizes Along All modes
 Value Taken    Lamda =   0.00000000
 Step Taken.  Stepsize is  0.006753

                             Maximum     Tolerance    Cnvgd?
         Gradient           0.000072      0.000300     YES
         Displacement       0.002942      0.001200      NO
         Energy change     -0.000001      0.000001     YES

 Final energy is   -579.38939991223583     


 ******************************
 **  OPTIMIZATION CONVERGED  **
 ******************************

                       Coordinates (Angstroms)
     ATOM                X               Y               Z
      1  C        -0.1516138334   -1.1684077618    0.1221598498
      2  C        -0.9641740911   -0.0754295570    0.0745536137
      3  C         1.3178683609   -1.0101311903    0.0280013051
      4  C         1.9092176885    0.3821116166    0.1720068900
      5  C         1.0229842371    1.3862941108   -0.5449048122
      6  C        -0.4300191377    1.3691881210   -0.0241988367
      7  C        -0.6095456687   -2.5985519337    0.2739702761
      8  C        -2.4335691914   -0.1751419318    0.1725656260
      9  C        -1.2809033591    2.1996124650   -1.0107657689
     10  C        -0.5070361420    2.0318397985    1.3751905303
     11  C        -3.2302418164   -1.0300553093   -0.4743108171
     12  O         3.2302153826    0.4254738819   -0.3209588109
     13  O         2.0695163508   -1.9609598388   -0.1357317187
     14  H         1.9146890859    0.5992355923    1.2529647107
     15  H         1.0366127510    1.1453268124   -1.6136413454
     16  H         1.4436068869    2.3906896506   -0.4402981352
     17  H        -1.5893676523   -2.6623267322    0.7453916311
     18  H         0.1185446055   -3.1563999886    0.8650306576
     19  H        -0.6665715613   -3.1034211043   -0.6958460351
     20  H        -2.9060867391    0.5752912213    0.8025409680
     21  H        -1.3072748918    1.7336501937   -1.9992238079
     22  H        -0.8434041110    3.1964876186   -1.1187396628
     23  H        -2.3104615079    2.3240930059   -0.6699831257
     24  H         0.0939189590    1.5002945763    2.1158356960
     25  H        -1.5346095255    2.0649798789    1.7456907566
     26  H        -0.1459365681    3.0625405704    1.3183580668
     27  H        -2.8475759203   -1.7712609910   -1.1653521589
     28  H        -4.3061729364   -0.9897582299   -0.3466644981
     29  H         3.5331123994   -0.4956341781   -0.3565042956

Z-matrix Print:
$molecule
0 1
O 
C  1 1.223053
C  2 1.480978 1 122.359010
C  3 1.362763 2 120.244747 1 -168.743645 0
C  4 1.476032 3 122.484954 2 -179.596946 0
H  5 1.087792 4 115.105171 3 137.614697 0
C  5 1.335670 4 127.218565 3 -46.116342 0
H  7 1.083216 5 122.427267 4 0.237754 0
H  7 1.084226 5 120.736424 4 -178.010498 0
C  3 1.509324 2 114.123701 1 11.499799 0
H  10 1.089200 3 111.835781 2 156.068665 0
H  10 1.091175 3 109.660910 2 34.239265 0
H  10 1.094846 3 111.324439 2 -82.974937 0
C  2 1.519464 1 119.067467 3 178.585374 0
H  14 1.102562 2 105.979102 1 -100.113376 0
O  14 1.410649 2 111.069171 1 18.591843 0
H  16 0.970284 14 106.018930 2 -18.408498 0
C  14 1.519130 2 109.506293 1 141.751173 0
H  18 1.093927 14 109.723520 2 179.791404 0
H  18 1.095650 14 107.920320 2 -64.092378 0
C  4 1.543371 3 123.133040 2 -2.320239 0
C  21 1.544967 4 110.692859 3 138.713607 0
H  22 1.091613 21 112.419267 4 64.343856 0
H  22 1.093099 21 111.198561 4 -56.824452 0
H  22 1.093995 21 109.424361 4 -176.034115 0
C  21 1.550268 4 108.974156 3 -101.892602 0
H  26 1.091899 21 112.139822 4 60.516478 0
H  26 1.092829 21 111.451186 4 -60.182813 0
H  26 1.093603 21 109.849059 4 -179.128073 0
$end


 --------------------------------------------------------------

                    Orbital Energies (a.u.)
 --------------------------------------------------------------

 Alpha MOs
 -- Occupied --
-19.124 -19.120 -10.264 -10.231 -10.215 -10.212 -10.200 -10.199
-10.190 -10.180 -10.178 -10.173 -10.169  -1.064  -1.020  -0.876
 -0.812  -0.789  -0.753  -0.707  -0.704  -0.667  -0.631  -0.585
 -0.575  -0.537  -0.513  -0.496  -0.480  -0.467  -0.457  -0.446
 -0.431  -0.427  -0.423  -0.412  -0.408  -0.399  -0.388  -0.380
 -0.379  -0.359  -0.353  -0.344  -0.341  -0.307  -0.285  -0.264
 -0.258
 -- Virtual --
 -0.080  -0.018  -0.012  -0.000   0.005   0.005   0.020   0.023
  0.025   0.028   0.032   0.038   0.049   0.055   0.058   0.062
  0.063   0.066   0.071   0.081   0.087   0.093   0.098   0.103
  0.105   0.106   0.108   0.114   0.115   0.117   0.121   0.126
  0.128   0.135   0.136   0.142   0.144   0.145   0.149   0.153
  0.154   0.158   0.165   0.165   0.171   0.172   0.173   0.175
  0.183   0.184   0.186   0.187   0.191   0.197   0.205   0.207
  0.213   0.217   0.221   0.223   0.228   0.229   0.237   0.243
  0.247   0.250   0.256   0.258   0.272   0.275   0.279   0.286
  0.287   0.292   0.300   0.309   0.311   0.316   0.318   0.324
  0.336   0.337   0.342   0.349   0.358   0.363   0.366   0.372
  0.373   0.381   0.390   0.399   0.402   0.417   0.435   0.445
  0.454   0.463   0.468   0.474   0.491   0.503   0.518   0.524
  0.533   0.540   0.548   0.556   0.564   0.573   0.580   0.589
  0.600   0.613   0.617   0.632   0.636   0.645   0.647   0.651
  0.662   0.665   0.671   0.679   0.688   0.691   0.698   0.704
  0.721   0.723   0.730   0.737   0.744   0.750   0.756   0.762
  0.769   0.781   0.789   0.803   0.807   0.813   0.820   0.843
  0.849   0.865   0.878   0.892   0.918   0.924   0.947   0.971
  0.990   1.005   1.018   1.047   1.079   1.099   1.099   1.121
  1.138   1.159   1.166   1.194   1.207   1.219   1.223   1.239
  1.244   1.261   1.267   1.275   1.317   1.351   1.374   1.393
  1.413   1.428   1.432   1.437   1.459   1.468   1.477   1.490
  1.494   1.513   1.529   1.533   1.535   1.542   1.565   1.579
  1.583   1.599   1.610   1.619   1.624   1.636   1.650   1.655
  1.661   1.668   1.676   1.693   1.695   1.711   1.727   1.738
  1.743   1.749   1.755   1.762   1.771   1.790   1.796   1.821
  1.827   1.836   1.886   1.891   1.908   1.917   1.941   1.962
  1.980   1.996   2.017   2.033   2.038   2.054   2.065   2.092
  2.119   2.122   2.130   2.141   2.155   2.178   2.187   2.200
  2.213   2.231   2.248   2.267   2.290   2.303   2.321   2.365
  2.373   2.423   2.448   2.467   2.470   2.484   2.498   2.525
  2.527   2.535   2.547   2.553   2.574   2.587   2.595   2.611
  2.614   2.636   2.649   2.669   2.681   2.684   2.697   2.719
  2.722   2.749   2.764   2.779   2.788   2.818   2.832   2.852
  2.865   2.872   2.899   2.916   2.924   2.951   2.976   2.988
  3.003   3.032   3.048   3.072   3.094   3.121   3.126   3.148
  3.187   3.213   3.220   3.259   3.262   3.283   3.366   3.380
  3.403   3.464   3.545   3.559   3.606   3.708   3.746   3.770
  3.781   3.798   3.811   3.822   3.851   3.860   3.895   3.902
  3.949   4.055   4.177   4.216   4.244   4.280   4.290   4.389
  4.505   5.083   5.127   5.238   5.476   5.668   5.772  23.644
 23.767  23.807  23.856  23.865  23.934  23.970  23.981  23.988
 24.131  24.251  49.965  50.007
 --------------------------------------------------------------

          Ground-State Mulliken Net Atomic Charges

     Atom                 Charge (a.u.)
  ----------------------------------------
      1 C                    -0.189599
      2 C                     0.564935
      3 C                    -0.339946
      4 C                    -0.429089
      5 C                    -0.179922
      6 C                     0.537793
      7 C                    -0.557378
      8 C                     0.180733
      9 C                    -0.617057
     10 C                    -0.624807
     11 C                    -0.658349
     12 O                    -0.199727
     13 O                    -0.276381
     14 H                     0.195440
     15 H                     0.170641
     16 H                     0.189424
     17 H                     0.145018
     18 H                     0.175123
     19 H                     0.198038
     20 H                     0.210540
     21 H                     0.161423
     22 H                     0.168283
     23 H                     0.140234
     24 H                     0.142464
     25 H                     0.145598
     26 H                     0.171034
     27 H                     0.162879
     28 H                     0.149011
     29 H                     0.263645
  ----------------------------------------
  Sum of atomic charges =     0.000000

 -----------------------------------------------------------------
                    Cartesian Multipole Moments
 -----------------------------------------------------------------
    Charge (ESU x 10^10)
                 0.0000
    Dipole Moment (Debye)
         X      -4.1250      Y       1.3380      Z       0.7323
       Tot       4.3979
    Quadrupole Moments (Debye-Ang)
        XX     -86.6277     XY       1.6029     YY     -81.7823
        XZ       2.0737     YZ       1.3857     ZZ     -80.0283
    Octopole Moments (Debye-Ang^2)
       XXX     -27.3471    XXY     -12.4113    XYY      -8.6588
       YYY       4.4814    XXZ       7.2546    XYZ      -3.5435
       YYZ       1.1812    XZZ       8.7079    YZZ      -4.6020
       ZZZ       3.4969
    Hexadecapole Moments (Debye-Ang^3)
      XXXX   -1693.5477   XXXY     -31.8146   XXYY    -529.2036
      XYYY      45.8764   YYYY   -1283.4837   XXXZ      -1.2498
      XXYZ      22.3947   XYYZ       7.6262   YYYZ       5.8403
      XXZZ    -343.8232   XYZZ       0.9699   YYZZ    -264.8761
      XZZZ      -1.3047   YZZZ       7.8859   ZZZZ    -313.4896
 -----------------------------------------------------------------
Archival summary:
1\1\pikachu\OPT\ProcedureUnspecified\BasisUnspecified\21116\taweetha\WedAug1615:42:302017WedAug1615:42:302017\0\\#,OPT,ProcedureUnspecified,BasisUnspecified,\\0,1\O\C,1,1.22305\C,2,1.48098,1,122.359\C,3,1.36276,2,120.245,1,-168.744,0\C,4,1.47603,3,122.485,2,-179.597,0\H,5,1.08779,4,115.105,3,137.615,0\C,5,1.33567,4,127.219,3,-46.1163,0\H,7,1.08322,5,122.427,4,0.237754,0\H,7,1.08423,5,120.736,4,-178.01,0\C,3,1.50932,2,114.124,1,11.4998,0\H,10,1.0892,3,111.836,2,156.069,0\H,10,1.09117,3,109.661,2,34.2393,0\H,10,1.09485,3,111.324,2,-82.9749,0\C,2,1.51946,1,119.067,3,178.585,0\H,14,1.10256,2,105.979,1,-100.113,0\O,14,1.41065,2,111.069,1,18.5918,0\H,16,0.970284,14,106.019,2,-18.4085,0\C,14,1.51913,2,109.506,1,141.751,0\H,18,1.09393,14,109.724,2,179.791,0\H,18,1.09565,14,107.92,2,-64.0924,0\C,4,1.54337,3,123.133,2,-2.32024,0\C,21,1.54497,4,110.693,3,138.714,0\H,22,1.09161,21,112.419,4,64.3439,0\H,22,1.0931,21,111.199,4,-56.8245,0\H,22,1.09399,21,109.424,4,-176.034,0\C,21,1.55027,4,108.974,3,-101.893,0\H,26,1.0919,21,112.14,4,60.5165,0\H,26,1.09283,21,111.451,4,-60.1828,0\H,26,1.0936,21,109.849,4,-179.128,0\\\@

 Total job time:  18294.43s(wall), 18277.81s(cpu) 
 Wed Aug 16 15:42:30 2017

        *************************************************************
        *                                                           *
        *  Thank you very much for using Q-Chem.  Have a nice day.  *
        *                                                           *
        *************************************************************


 
User input: 2 of 3 
 
pikachu 127.0.1
Q-Chem Developer Version! Running on 127.0.1.*
                  Welcome to Q-Chem
     A Quantum Leap Into The Future Of Chemistry


 Q-Chem 4.4, Q-Chem, Inc., Pleasanton, CA (2016)

 Y. Shao,  Z. Gan,  E. Epifanovsky,  A. T. B. Gilbert,  M. Wormit,  
 J. Kussmann,  A. W. Lange,  A. Behn,  J. Deng,  X. Feng,  D. Ghosh,  
 M. Goldey,  P. R. Horn,  L. D. Jacobson,  I. Kaliman,  F. Rob,  
 R. Z. Khaliullin,  T. Kus,  A. Landau,  J. Liu,  E. I. Proynov,  Y. M. Rhee,  
 R. M. Richard,  M. A. Rohrdanz,  R. P. Steele,  E. J. Sundstrom,  
 H. L. Woodcock III,  P. M. Zimmerman,  D. Zuev,  B. Albrecht,  E. Alguire,  
 B. Austin,  S. A. Baeppler,  G. J. O. Beran,  Y. A. Bernard,  
 E. J. Berquist,  K. Brandhorst,  K. B. Bravaya,  S. T. Brown,  D. Casanova,  
 C.-M. Chang,  Y. Chen,  S. H. Chien,  K. D. Closser,  M. P. Coons,  
 D. L. Crittenden,  S. Dasgupta,  M. Diedenhofen,  R. A. DiStasio Jr.,  
 H. Do,  A. D. Dutoi,  R. G. Edgar,  P.-T. Fang,  S. Fatehi,  Q. Feng,  
 L. Fusti-Molnar,  A. Ghysels,  A. Golubeva-Zadorozhnaya,  J. Gomes,  
 A. Gunina,  M. W. D. Hanson-Heine,  P. H. P. Harbach,  A. W. Hauser,  
 J. E. Herr,  E. G. Hohenstein,  Z. C. Holden,  K. Hui,  T.-C. Jagau,  H. Ji,  
 B. Kaduk,  K. Khistyaev,  Jaehoon Kim,  Jihan Kim,  R. A. King,  
 P. Klunzinger,  K. Koh,  D. Kosenkov,  T. Kowalczyk,  C. M. Krauter,  
 A. Kunitsa,  K. U. Lao,  A. Laurent,  K. V. Lawler,  J. Lee,  D. Lefrancois,  
 S. Lehtola,  S. V. Levchenko,  C. Y. Lin,  Y.-S. Lin,  F. Liu,  E. Livshits,  
 R. C. Lochan,  A. Luenser,  P. Manohar,  S. F. Manzer,  S.-P. Mao,  Y. Mao,  
 N. Mardirossian,  A. V. Marenich,  L. A. Martinez-Martinez,  S. A. Maurer,  
 N. J. Mayhall,  J.-M. Mewes,  A. F. Morrison,  K. Nanda,  T. S. Nguyen-Beck,  
 C. M. Oana,  R. Olivares-Amaya,  D. P. O'Neill,  J. A. Parkhill,  
 T. M. Perrine,  R. Peverati,  P. A. Pieniazek,  F. Plasser,  A. Prociuk,  
 D. R. Rehn,  E. Rosta,  N. J. Russ,  N. Sergueev,  S. M. Sharada,  
 S. Sharma,  D. W. Small,  A. Sodt,  T. Stauch,  T. Stein,  D. Stuck,  
 Y.-C. Su,  A. J. W. Thom,  T. Tsuchimochi,  L. Vogt,  O. Vydrov,  T. Wang,  
 M. A. Watson,  J. Wenzel,  A. White,  C. F. Williams,  V. Vanovschi,  
 K. Yao,  S. Yeganeh,  S. R. Yost,  Z.-Q. You,  I. Y. Zhang,  X. Zhang,  
 Y. Zhao,  B. R. Brooks,  G. K. L. Chan,  D. M. Chipman,  C. J. Cramer,  
 W. A. Goddard III,  M. S. Gordon,  W. J. Hehre,  A. Klamt,  
 H. F. Schaefer III,  M. W. Schmidt,  C. D. Sherrill,  D. G. Truhlar,  
 A. Warshel,  X. Xu,  A. Aspuru-Guzik,  R. Baer,  A. T. Bell,  N. A. Besley,  
 J.-D. Chai,  A. Dreuw,  B. D. Dunietz,  T. R. Furlani,  S. R. Gwaltney,  
 C.-P. Hsu,  Y. Jung,  J. Kong,  D. S. Lambrecht,  W. Liang,  C. Ochsenfeld,  
 V. A. Rassolov,  L. V. Slipchenko,  J. E. Subotnik,  T. Van Voorhis,  
 J. M. Herbert,  A. I. Krylov,  P. M. W. Gill,  M. Head-Gordon

 Contributors to earlier versions of Q-Chem not listed above: 
 R. D. Adamson,  J. Baker,  E. F. C. Byrd,  A. K. Chakraborty,  C.-L. Cheng,  
 H. Dachsel,  R. J. Doerksen,  G. Hawkins,  A. Heyden,  S. Hirata,  
 G. Kedziora,  F. J. Keil,  C. Kelley,  P. P. Korambath,  W. Kurlancheek,  
 A. M. Lee,  M. S. Lee,  D. Liotard,  I. Lotan,  P. E. Maslen,  N. Nair,  
 D. Neuhauser,  R. Olson,  B. Peters,  J. Ritchie,  N. E. Schultz,  
 N. Shenvi,  A. C. Simmonett,  K. S. Thanthiriwatte,  Q. Wu,  W. Zhang

 Please cite Q-Chem as follows:
 Y. Shao et al., Mol. Phys. 113, 184-215 (2015)
 DOI: 10.1080/00268976.2014.952696

 Q-Chem 4.4.2 for Intel X86 EM64T Linux

 Parts of Q-Chem use Armadillo 5.200.1 (Boston Tea Smuggler).
 http://arma.sourceforge.net/

 Q-Chem begins on Wed Aug 16 15:42:30 2017  


Host: 0

     Scratch files written to /scratch/taweetham/qchem27352//
The previous job contains 0 fragments, simply inherited here

Checking the input file for inconsistencies... 	...done.

--------------------------------------------------------------
User input:
--------------------------------------------------------------

$molecule
read
$end

$rem
   BASIS  =  6-311++G**
   JOB_TYPE  =  frequency
   METHOD  =  B3LYP
   SCF_GUESS = read
$end

--------------------------------------------------------------
 ----------------------------------------------------------------
             Standard Nuclear Orientation (Angstroms)
    I     Atom           X                Y                Z
 ----------------------------------------------------------------
    1      C      -0.0796950382    -1.1969738738     0.1338909624
    2      C      -0.9560188625    -0.1539931943     0.0968809746
    3      C       1.3776371841    -0.9504976053     0.0404700498
    4      C       1.8850871728     0.4731313820     0.1971438657
    5      C       0.9398060083     1.4292908292    -0.5099326736
    6      C      -0.5090409653     1.3207557994     0.0113242011
    7      C      -0.4513920885    -2.6532229875     0.2725998140
    8      C      -2.4167514192    -0.3420425094     0.1947008395
    9      C      -1.4089626409     2.1080813779    -0.9670327235
   10      C      -0.6239434079     1.9646339535     1.4168660243
   11      C      -3.1617253395    -1.2369009003    -0.4597115729
   12      O       3.2006274152     0.5997470669    -0.2960626987
   13      O       2.1844589191    -1.8532601359    -0.1324947557
   14      H       1.8787496374     0.6801641094     1.2800750050
   15      H       0.9666438566     1.1994837134    -1.5808748626
   16      H       1.2999131898     2.4559652641    -0.3961838570
   17      H      -1.4251695363    -2.7796723059     0.7439006631
   18      H       0.3092853655    -3.1721234494     0.8580691950
   19      H      -0.4792454396    -3.1515808731    -0.7018498348
   20      H      -2.9324987904     0.3730096382     0.8318795876
   21      H      -1.4085553827     1.6505600407    -1.9597762205
   22      H      -1.0317856954     3.1302262565    -1.0659338097
   23      H      -2.4437491260     2.1677901402    -0.6245856609
   24      H       0.0084154258     1.4630213609     2.1522228971
   25      H      -1.6512718458     1.9330115047     1.7881772717
   26      H      -0.3249925884     3.0155134835     1.3694578657
   27      H      -2.7362845367    -1.9475334670    -1.1578223557
   28      H      -4.2380093523    -1.2620110667    -0.3311525766
   29      H       3.5578605248    -0.3012934261    -0.3403422412
 ----------------------------------------------------------------
 Molecular Point Group                 C1    NOp =  1
 Largest Abelian Subgroup              C1    NOp =  1
 Nuclear Repulsion Energy =   837.4069181659 hartrees
 There are       49 alpha and       49 beta electrons
 Requested basis set is 6-311++G(d,p)
 There are 158 shells and 398 basis functions

 Total QAlloc Memory Limit   2000 MB
 Mega-Array Size        61 MB
 MEM_STATIC part        62 MB
 A cutoff of  1.0D-11 yielded  10815 shell pairs
 There are     69516 function pairs (     74031 Cartesian)

 -------------------------------------------------------
 OpenMP Integral Computing Module                       
 Release: version 1.0, May 2013, Q-Chem Inc. Pittsburgh 
 -------------------------------------------------------
 Integral Job Info:
 Integral job number is                      11
 Integral operator is                         1
 short-range coefficients                     0
 long-range coefficients              100000000
 Omega coefficients                           0
 if combine SR and LR in K                    0
 Integral screening is                        0
 Integral computing path is                   2
 max size of driver memory is            800000
 size of driver memory is                593474
 size of scratch memory is              2260544
 max col of scratch BK array               1296
 max len of scratch array in speh3          155
 max len of scratch index in speh4           18
 max int batch size is                      520
 min int batch size is                       52
 fixed nKL is                                52
 max L of basis functions is                  2
 order of int derivative is                   0
 number of shells is                        158
 number of basis is                         411
 number of cartesian basis is               411
 number of contracted shell pairs         10815
 number of primitive shell pairs          23804
 maxK2 (contraction) of shell pair           36
 max number of K2 of shell pair               1
 max number of CS2 of shell pair           1968
 max number of PS2 of shell pair           3378
 mem total for path MDJ                  113166
 -------------------------------------------------------
 Smallest overlap matrix eigenvalue = 5.68E-07

 Q-Chem warning in module /home/taweetham/qchem/stvman/mkSTV.C, line 278:

 Overlap eigenvalue is smaller than square root of threshold

 Linear dependence detected in AO basis
 Number of orthogonalized atomic orbitals = 397
 Maximum deviation from orthogonality = 1.745E-10
 Guess MOs from SCF MO coefficient file
 Reading MOs from coefficient file
 Reading MOs from coefficient file
 A restricted hybrid HF-DFT SCF calculation will be
 performed using Pulay DIIS extrapolation
 Exchange:     0.2000 Hartree-Fock + 0.0800 Slater + 0.7200 B88
 Correlation:  0.1900 VWN1RPA + 0.8100 LYP
 Using SG-1 standard quadrature grid
 SCF converges when DIIS error is below 1.0E-08
 ---------------------------------------
  Cycle       Energy         DIIS Error
 ---------------------------------------
    1    -579.3521386670      2.37E-03
    2    -579.3862147765      3.92E-04
    3    -579.3832546334      5.57E-04
    4    -579.3889942864      1.65E-04
    5    -579.3894477265      4.65E-05
    6    -579.3894834443      1.31E-05
    7    -579.3894861170      5.25E-06
    8    -579.3894868982      1.76E-06
    9    -579.3894868961      5.87E-07
   10    -579.3894868951      1.40E-07
   11    -579.3894869339      3.81E-08
   12    -579.3894869293      1.75E-08
   13    -579.3894869293      4.26E-09 Convergence criterion met
 ---------------------------------------
 SCF time:  CPU 941.00 s  wall 942.15 s
 SCF   energy in the final basis set = -579.3894869293
 Total energy in the final basis set = -579.3894869293

 --------------------------------------------------------------

                    Orbital Energies (a.u.)
 --------------------------------------------------------------

 Alpha MOs
 -- Occupied --
-19.124 -19.120 -10.264 -10.231 -10.215 -10.212 -10.200 -10.199
-10.190 -10.180 -10.178 -10.173 -10.169  -1.064  -1.020  -0.876
 -0.812  -0.789  -0.753  -0.707  -0.704  -0.667  -0.631  -0.585
 -0.575  -0.537  -0.513  -0.496  -0.480  -0.467  -0.457  -0.446
 -0.431  -0.427  -0.423  -0.412  -0.408  -0.399  -0.388  -0.380
 -0.379  -0.359  -0.353  -0.344  -0.341  -0.307  -0.285  -0.264
 -0.258
 -- Virtual --
 -0.080  -0.018  -0.012  -0.000   0.005   0.005   0.020   0.023
  0.025   0.028   0.032   0.038   0.049   0.055   0.058   0.062
  0.063   0.066   0.071   0.081   0.087   0.093   0.098   0.103
  0.105   0.106   0.108   0.114   0.115   0.117   0.121   0.126
  0.128   0.135   0.136   0.142   0.144   0.145   0.149   0.153
  0.154   0.158   0.165   0.165   0.171   0.172   0.173   0.175
  0.183   0.184   0.186   0.187   0.191   0.197   0.205   0.207
  0.213   0.217   0.221   0.223   0.228   0.229   0.237   0.243
  0.247   0.250   0.256   0.258   0.272   0.275   0.279   0.286
  0.287   0.292   0.300   0.309   0.311   0.316   0.318   0.324
  0.336   0.337   0.342   0.349   0.358   0.363   0.366   0.372
  0.373   0.381   0.390   0.399   0.402   0.417   0.435   0.445
  0.454   0.463   0.467   0.474   0.491   0.503   0.518   0.524
  0.533   0.540   0.548   0.556   0.564   0.573   0.580   0.589
  0.600   0.613   0.617   0.632   0.636   0.645   0.647   0.651
  0.662   0.665   0.671   0.679   0.688   0.691   0.698   0.704
  0.721   0.722   0.730   0.737   0.744   0.750   0.756   0.762
  0.769   0.781   0.789   0.803   0.807   0.813   0.820   0.843
  0.849   0.865   0.878   0.892   0.918   0.924   0.947   0.971
  0.990   1.005   1.018   1.047   1.079   1.099   1.099   1.121
  1.138   1.159   1.166   1.194   1.207   1.219   1.223   1.239
  1.244   1.261   1.267   1.275   1.317   1.351   1.374   1.393
  1.413   1.428   1.432   1.437   1.459   1.468   1.477   1.490
  1.494   1.513   1.529   1.533   1.535   1.542   1.565   1.579
  1.583   1.599   1.610   1.619   1.624   1.636   1.650   1.655
  1.661   1.668   1.676   1.693   1.695   1.711   1.727   1.738
  1.743   1.749   1.755   1.762   1.771   1.790   1.796   1.821
  1.827   1.836   1.886   1.891   1.908   1.917   1.941   1.962
  1.980   1.996   2.017   2.033   2.038   2.054   2.065   2.092
  2.119   2.122   2.130   2.141   2.155   2.178   2.187   2.200
  2.213   2.231   2.248   2.267   2.290   2.303   2.321   2.365
  2.373   2.423   2.448   2.467   2.470   2.484   2.498   2.525
  2.527   2.535   2.547   2.553   2.574   2.587   2.595   2.611
  2.614   2.636   2.649   2.669   2.681   2.684   2.697   2.719
  2.722   2.749   2.764   2.779   2.788   2.818   2.832   2.852
  2.865   2.872   2.899   2.916   2.924   2.951   2.976   2.988
  3.003   3.032   3.048   3.072   3.094   3.121   3.126   3.148
  3.187   3.213   3.220   3.259   3.262   3.283   3.366   3.380
  3.403   3.464   3.545   3.559   3.606   3.708   3.746   3.770
  3.781   3.798   3.811   3.822   3.851   3.860   3.895   3.902
  3.949   4.055   4.177   4.216   4.244   4.280   4.290   4.389
  4.505   5.083   5.127   5.238   5.476   5.668   5.772  23.644
 23.767  23.807  23.856  23.865  23.934  23.970  23.981  23.988
 24.131  24.251  49.965  50.007
 --------------------------------------------------------------

          Ground-State Mulliken Net Atomic Charges

     Atom                 Charge (a.u.)
  ----------------------------------------
      1 C                    -0.188272
      2 C                     0.565305
      3 C                    -0.341069
      4 C                    -0.428071
      5 C                    -0.181765
      6 C                     0.538541
      7 C                    -0.557034
      8 C                     0.181424
      9 C                    -0.617639
     10 C                    -0.625569
     11 C                    -0.658733
     12 O                    -0.199702
     13 O                    -0.276047
     14 H                     0.195359
     15 H                     0.170558
     16 H                     0.189582
     17 H                     0.145039
     18 H                     0.175146
     19 H                     0.198032
     20 H                     0.210546
     21 H                     0.161422
     22 H                     0.168389
     23 H                     0.140118
     24 H                     0.142381
     25 H                     0.145408
     26 H                     0.171190
     27 H                     0.162812
     28 H                     0.149007
     29 H                     0.263643
  ----------------------------------------
  Sum of atomic charges =     0.000000

 -----------------------------------------------------------------
                    Cartesian Multipole Moments
 -----------------------------------------------------------------
    Charge (ESU x 10^10)
                 0.0000
    Dipole Moment (Debye)
         X      -4.1975      Y       1.0827      Z       0.7468
       Tot       4.3987
    Quadrupole Moments (Debye-Ang)
        XX     -86.8117     XY       1.3736     YY     -81.6810
        XZ       1.9147     YZ       1.5004     ZZ     -79.9704
    Octopole Moments (Debye-Ang^2)
       XXX     -25.5558    XXY     -11.1304    XYY     -10.5316
       YYY       7.7793    XXZ       5.6259    XYZ      -3.3337
       YYZ      -1.0088    XZZ       8.8310    YZZ      -2.3757
       ZZZ      -2.0567
    Hexadecapole Moments (Debye-Ang^3)
      XXXX   -1685.4748   XXXY     -36.5586   XXYY    -537.5857
      XYYY      27.0385   YYYY   -1275.3982   XXXZ      -5.3191
      XXYZ      18.9712   XYYZ      10.3442   YYYZ       3.0571
      XXZZ    -342.9392   XYZZ      -3.9081   YYZZ    -264.9415
      XZZZ      -0.5066   YZZZ       3.1079   ZZZZ    -313.2129
 -----------------------------------------------------------------
 Calculating MO derivatives via CPSCF
   1         3          87      0.313300    0.033359
   2         3          87      0.037146    0.004143
   3         3          87      0.002327    0.000303
   4        53          37      0.000115    0.000020
   5        90           0      0.000000    0.000000    Roots Converged
 Calculating analytic Hessian of the SCF energy
 Polarizability Matrix (a.u.)
            1           2           3
    1-168.6340839   4.5360857  -2.6696236
    2   4.5360857-147.0400688  -4.3226085
    3  -2.6696236  -4.3226085-103.7568803

 Direct stationary perturbation theory relativistic correction:

 rels  =       0.156236952984
 relv  =      -0.835520249624
 rel2e =       0.420163338218
 E_rel =      -0.259119958423

 Hessian of the SCF Energy
            1           2           3           4           5           6
    1   0.5857434  -0.1053384  -0.0149956  -0.2334454   0.1465306  -0.0062340
    2  -0.1053384   0.6647040  -0.0237604   0.1518818  -0.3010582   0.0092505
    3  -0.0149956  -0.0237604   0.1547722  -0.0083404   0.0109142  -0.0559818
    4  -0.2334454   0.1518818  -0.0083404   0.6097108  -0.1238490  -0.0149726
    5   0.1465306  -0.3010582   0.0109142  -0.1238490   0.5913802  -0.0045353
    6  -0.0062340   0.0092505  -0.0559818  -0.0149726  -0.0045353   0.1953485
    7  -0.1637644  -0.0541920   0.0047479  -0.0345103   0.0253408   0.0041244
    8  -0.0507342  -0.1122538   0.0024174   0.0322195   0.0067571  -0.0007538
    9   0.0037099   0.0028947  -0.0799310   0.0008378  -0.0029532  -0.0002125
   10  -0.0064051  -0.0252434  -0.0025667   0.0000164  -0.0000647  -0.0006414
   11  -0.0072292   0.0037382  -0.0006564  -0.0009906  -0.0007817  -0.0009986
   12   0.0003631   0.0015353   0.0151366   0.0005719  -0.0007110  -0.0016240
   13  -0.0028818   0.0015981  -0.0010513  -0.0126647  -0.0109766   0.0028519
   14   0.0000252   0.0025270  -0.0021242  -0.0342013  -0.0040784   0.0109723
   15  -0.0012976  -0.0004378   0.0000184   0.0013372  -0.0000317  -0.0008287
   16   0.0113069   0.0181733  -0.0002787  -0.0930765  -0.0215020   0.0050571
   17  -0.0016392  -0.0263998   0.0008189  -0.0142174  -0.1386999   0.0031266
   18   0.0030859   0.0026586   0.0028667   0.0080017   0.0085939  -0.0712171
   19  -0.0938232  -0.0261297   0.0035833   0.0138748   0.0190922  -0.0009114
   20  -0.0283425  -0.1880354   0.0095462   0.0007125  -0.0266511   0.0023911
   21   0.0067857   0.0133870  -0.0706964  -0.0006755   0.0018437   0.0028354
   22  -0.0354452   0.0136617   0.0057475  -0.2084069  -0.0194572   0.0131871
   23   0.0230431   0.0124666   0.0022623  -0.0065318  -0.0971580  -0.0106236
   24  -0.0025216   0.0002152   0.0111599   0.0188608  -0.0061408  -0.0775710
   25   0.0006516  -0.0024308  -0.0003224   0.0082931   0.0015671   0.0064901
   26  -0.0026258  -0.0023501   0.0006206   0.0178380  -0.0245724   0.0211719
   27   0.0000239  -0.0014004  -0.0003019   0.0007907   0.0062755  -0.0018694
   28   0.0004057  -0.0000585  -0.0002285   0.0018597  -0.0018914  -0.0078677
   29  -0.0005009  -0.0001760  -0.0003470   0.0015387  -0.0230447  -0.0281119
   30  -0.0028137   0.0025990  -0.0003910  -0.0031834  -0.0131430  -0.0001401
   31   0.0012608  -0.0045362  -0.0009118  -0.0257046  -0.0230861  -0.0158973
   32   0.0056683  -0.0060952  -0.0011147  -0.0199582   0.0047424  -0.0007164
   33   0.0024896   0.0005124  -0.0006697  -0.0026559   0.0009318   0.0072556
   34   0.0021439  -0.0053887   0.0007004   0.0011810   0.0002739  -0.0001059
   35  -0.0018085  -0.0043141  -0.0018011   0.0003910  -0.0024316   0.0000218
   36   0.0002840  -0.0003233   0.0005265  -0.0002620   0.0007025   0.0002973
   37  -0.0621113   0.0482081   0.0108962  -0.0021944  -0.0137172   0.0004326
   38   0.0349436   0.0007900  -0.0028183  -0.0071149   0.0078171   0.0001125
   39   0.0085281  -0.0038128   0.0181558   0.0009275   0.0010351   0.0032011
   40  -0.0015793   0.0004599   0.0011038  -0.0000472  -0.0014209  -0.0005760
   41  -0.0012165  -0.0009664   0.0029060   0.0001947  -0.0005704  -0.0005227
   42   0.0006853  -0.0014539   0.0002390  -0.0003134   0.0002026   0.0001302
   43   0.0002003   0.0000215  -0.0002971   0.0003837   0.0011885   0.0004083
   44   0.0002333  -0.0002097   0.0000310  -0.0001778   0.0003573   0.0008381
   45  -0.0001738   0.0006841   0.0000490   0.0000331  -0.0005457   0.0003568
   46   0.0010596   0.0000952   0.0003072  -0.0057119   0.0017517   0.0017467
   47  -0.0004621   0.0004700  -0.0004704  -0.0001623   0.0008150   0.0000187
   48  -0.0002050  -0.0000498   0.0002580   0.0025187  -0.0003202  -0.0001953
   49  -0.0063890  -0.0046011   0.0016330  -0.0029976   0.0015766  -0.0009784
   50  -0.0295136  -0.0029346   0.0139048  -0.0005067   0.0014342  -0.0001610
   51  -0.0000101  -0.0018789  -0.0021592   0.0003546   0.0000553   0.0005470
   52   0.0073929  -0.0010182   0.0060181  -0.0004717  -0.0021128  -0.0002121
   53   0.0217226  -0.0186831   0.0170266  -0.0032497  -0.0039848   0.0012632
   54  -0.0002421  -0.0003614  -0.0011768   0.0004736   0.0003379  -0.0000750
   55  -0.0012194  -0.0030914  -0.0064603  -0.0010067   0.0007688  -0.0000565
   56  -0.0002960  -0.0191375  -0.0269204  -0.0026518  -0.0005513   0.0000060
   57  -0.0001884   0.0007023   0.0070936  -0.0005307   0.0008640   0.0003773
   58  -0.0048835  -0.0031259   0.0001325  -0.0144700   0.0218162   0.0173048
   59  -0.0024902   0.0011504  -0.0010459   0.0029838   0.0037974   0.0013244
   60   0.0019460  -0.0000965   0.0000069  -0.0027159  -0.0020794   0.0019425
   61  -0.0002207   0.0000617   0.0001103   0.0006210  -0.0007891   0.0004869
   62  -0.0000091   0.0000036  -0.0001612  -0.0004255   0.0012058   0.0005417
   63  -0.0000244   0.0005321   0.0001491  -0.0004291  -0.0014180   0.0004157
   64   0.0002463   0.0007814   0.0000860  -0.0027471   0.0011157  -0.0026582
   65  -0.0001854  -0.0004376   0.0003661   0.0025905  -0.0002016   0.0023567
   66   0.0003780   0.0008832   0.0000101  -0.0029879   0.0012686  -0.0023404
   67   0.0003670   0.0002252   0.0000428  -0.0003504  -0.0008067  -0.0001306
   68  -0.0005047  -0.0001430   0.0000034   0.0004063   0.0009125  -0.0007517
   69  -0.0000150   0.0000373   0.0000355   0.0007883  -0.0006094   0.0005666
   70   0.0000649  -0.0002267   0.0001601   0.0001472   0.0003274  -0.0003384
   71  -0.0000261  -0.0000533   0.0002088  -0.0008617   0.0014912  -0.0002157
   72   0.0003022  -0.0004873   0.0004214  -0.0001829   0.0023179   0.0009941
   73   0.0002791   0.0001953  -0.0000071  -0.0006063  -0.0005128   0.0002782
   74  -0.0002788  -0.0002591   0.0000838   0.0010344   0.0008327   0.0002905
   75  -0.0001396  -0.0002363   0.0000581   0.0003971   0.0012577   0.0007403
   76  -0.0000321   0.0000304   0.0000993  -0.0000876   0.0003307   0.0005112
   77   0.0001510   0.0001187  -0.0003190   0.0010515   0.0002124  -0.0030517
   78   0.0003590  -0.0007446   0.0002018   0.0015140  -0.0007145  -0.0049007
   79  -0.0004482  -0.0002906  -0.0002860   0.0010199   0.0005046  -0.0007322
   80  -0.0000582   0.0006869  -0.0001521   0.0036542  -0.0028962   0.0043721
   81  -0.0016376  -0.0012046  -0.0002335  -0.0011523   0.0049881  -0.0037157
   82   0.0001918  -0.0000811   0.0000334   0.0015131  -0.0030505  -0.0005448
   83  -0.0020775  -0.0011245   0.0003101  -0.0018164   0.0037498  -0.0076236
   84   0.0015152   0.0003446  -0.0001919   0.0010138  -0.0085267   0.0057032
   85   0.0013333   0.0003591   0.0003432  -0.0001161   0.0010567  -0.0000214
   86   0.0030223  -0.0020225   0.0002696   0.0002143   0.0011717   0.0000096
   87   0.0000450   0.0000123   0.0005742  -0.0000195   0.0001400  -0.0000404
            7           8           9          10          11          12
    1  -0.1637644  -0.0507342   0.0037099  -0.0064051  -0.0072292   0.0003631
    2  -0.0541920  -0.1122538   0.0028947  -0.0252434   0.0037382   0.0015353
    3   0.0047479   0.0024174  -0.0799310  -0.0025667  -0.0006564   0.0151366
    4  -0.0345103   0.0322195   0.0008378   0.0000164  -0.0009906   0.0005719
    5   0.0253408   0.0067571  -0.0029532  -0.0000647  -0.0007817  -0.0007110
    6   0.0041244  -0.0007538  -0.0002125  -0.0006414  -0.0009986  -0.0016240
    7   0.6725772  -0.1751042  -0.0629634  -0.0991955  -0.0289753  -0.0046035
    8  -0.1751042   0.7245153   0.0595243  -0.0483179  -0.1402949   0.0016385
    9  -0.0629634   0.0595243   0.2334434  -0.0098426  -0.0051207  -0.0827825
   10  -0.0991955  -0.0483179  -0.0098426   0.4966655  -0.0268637  -0.0105793
   11  -0.0289753  -0.1402949  -0.0051207  -0.0268637   0.4856245   0.0084468
   12  -0.0046035   0.0016385  -0.0827825  -0.0105793   0.0084468   0.5218606
   13   0.0142154   0.0068433   0.0078768  -0.1054396   0.0308836  -0.0272209
   14   0.0217005  -0.0287489   0.0177564   0.0429679  -0.1276498   0.0432232
   15   0.0035830   0.0024300   0.0033260  -0.0379717   0.0424985  -0.1089450
   16   0.0037587   0.0024798   0.0003460  -0.0233390  -0.0000368   0.0040662
   17   0.0004848   0.0010401  -0.0012447   0.0148979   0.0038055  -0.0103147
   18  -0.0040037  -0.0018897  -0.0076609  -0.0100785  -0.0064389   0.0093400
   19  -0.0142510  -0.0349245   0.0011475  -0.0039087   0.0026527   0.0007071
   20  -0.0150791  -0.0076460   0.0028465   0.0009951   0.0009972   0.0008936
   21   0.0016551   0.0030056   0.0046004   0.0002679   0.0001112   0.0020441
   22   0.0041444   0.0004950  -0.0013727   0.0000058   0.0001657   0.0000197
   23   0.0010012  -0.0045596   0.0029705   0.0008991  -0.0003731  -0.0002249
   24   0.0033529   0.0014888   0.0144483  -0.0000204  -0.0000759  -0.0020011
   25  -0.0028457  -0.0014587   0.0001009  -0.0031369  -0.0020821   0.0028129
   26  -0.0014162  -0.0004316   0.0010006  -0.0003790  -0.0004303   0.0004362
   27  -0.0000674   0.0007012   0.0001377   0.0018709   0.0010733  -0.0013829
   28  -0.0019877  -0.0008690  -0.0000420   0.0006092   0.0005025   0.0012039
   29  -0.0029086  -0.0013909  -0.0015249   0.0003533  -0.0002809  -0.0004305
   30   0.0033641   0.0009765   0.0003118  -0.0002260  -0.0010999   0.0017030
   31   0.0016471   0.0008427   0.0020311   0.0003373  -0.0000727  -0.0003100
   32  -0.0020424   0.0002827   0.0009221   0.0000452  -0.0000546   0.0000107
   33  -0.0009506  -0.0000974  -0.0009874  -0.0000772   0.0001011   0.0001026
   34  -0.0392869  -0.0077381   0.0121538  -0.1966995  -0.0333869   0.0548669
   35  -0.0295369  -0.0125058   0.0126528   0.0148135  -0.0954504   0.0034153
   36   0.0043050  -0.0016870  -0.0003651   0.0574470   0.0176184  -0.0842194
   37  -0.3337336   0.2764874   0.0554638   0.0017671   0.0125045   0.0092732
   38   0.2632300  -0.4171296  -0.0628886   0.0295555  -0.0559398  -0.0114314
   39   0.0555678  -0.0618626  -0.0799693   0.0111860  -0.0135683   0.0191183
   40   0.0031973   0.0010701  -0.0094776  -0.0410498  -0.0052839  -0.0150386
   41  -0.0008215  -0.0061879  -0.0329433  -0.0027915  -0.0600869  -0.0554827
   42  -0.0023470  -0.0033632  -0.0061792  -0.0130987  -0.0459952  -0.2660612
   43   0.0006796  -0.0015776  -0.0001045  -0.0011063  -0.0026757  -0.0219082
   44  -0.0001966   0.0015580   0.0015593   0.0007209   0.0027027   0.0233304
   45  -0.0002584  -0.0019072  -0.0003649   0.0001776  -0.0012948  -0.0189290
   46  -0.0049405  -0.0001486  -0.0025146   0.0066760   0.0226637   0.0011257
   47   0.0043421   0.0020572   0.0029219  -0.0070150  -0.0226615  -0.0009958
   48  -0.0031428  -0.0000851  -0.0013545   0.0055973   0.0184649   0.0010033
   49   0.0000503  -0.0003105   0.0018415  -0.0001224   0.0002090  -0.0000787
   50   0.0001560  -0.0069837   0.0000152  -0.0010638   0.0007666  -0.0000409
   51  -0.0002071   0.0002021   0.0005322   0.0000117  -0.0000568   0.0000633
   52  -0.0008189  -0.0014974   0.0014878   0.0002480   0.0001553   0.0000376
   53   0.0031578  -0.0018594   0.0000232   0.0002410  -0.0002088   0.0000942
   54  -0.0018285   0.0017658   0.0010305  -0.0000076  -0.0001599  -0.0000354
   55   0.0004845  -0.0014962   0.0004011   0.0000097   0.0001583   0.0000889
   56   0.0015026  -0.0018988   0.0000824  -0.0000140   0.0000789   0.0003121
   57   0.0008905  -0.0006824  -0.0003197  -0.0000819   0.0001476  -0.0001757
   58   0.0012456   0.0012363  -0.0021052  -0.0000649   0.0000477   0.0002520
   59   0.0007760   0.0000435  -0.0006240   0.0000133   0.0000923   0.0000244
   60  -0.0013057  -0.0002058   0.0000470  -0.0000093   0.0000044   0.0001363
   61   0.0001673   0.0001305   0.0000152   0.0000744   0.0001456   0.0002280
   62   0.0004362   0.0001117   0.0000067  -0.0001697  -0.0000280   0.0001113
   63  -0.0000991  -0.0001185  -0.0000135   0.0000711   0.0002434   0.0003097
   64   0.0006048   0.0003140  -0.0001546   0.0001015  -0.0001671  -0.0000532
   65  -0.0013023  -0.0003379  -0.0000533   0.0002747   0.0005241   0.0000500
   66   0.0005505   0.0001373  -0.0000970   0.0000877  -0.0001625  -0.0001766
   67  -0.0005435  -0.0006978  -0.0001426  -0.0000425  -0.0008593   0.0010264
   68   0.0004696   0.0003933  -0.0000836   0.0005248   0.0009859  -0.0003974
   69  -0.0001318  -0.0001764  -0.0000246  -0.0008210  -0.0002686   0.0010793
   70   0.0001962   0.0001627  -0.0000683  -0.0008519   0.0006873   0.0006339
   71   0.0006058   0.0002219  -0.0002294   0.0005457  -0.0003542  -0.0000576
   72  -0.0002308  -0.0009686   0.0000073   0.0005935   0.0004495  -0.0010718
   73  -0.0004209  -0.0006511   0.0000347   0.0005093  -0.0000488  -0.0002664
   74   0.0005181   0.0004752  -0.0000594  -0.0002866   0.0000327  -0.0000121
   75   0.0003168   0.0002253   0.0001033  -0.0005474   0.0003968  -0.0009889
   76   0.0003417   0.0001276  -0.0000061  -0.0001846   0.0000068  -0.0000118
   77  -0.0014166  -0.0001991  -0.0002199   0.0001637  -0.0000127   0.0001910
   78  -0.0014218  -0.0005141  -0.0005905   0.0001457   0.0001777  -0.0000397
   79  -0.0001397   0.0000496   0.0003114   0.0000061  -0.0000212  -0.0000500
   80  -0.0001589  -0.0001831  -0.0006725   0.0000309   0.0000174   0.0000729
   81   0.0002036   0.0003017   0.0004814   0.0000441  -0.0000439  -0.0000493
   82   0.0002526   0.0000027  -0.0000268   0.0000927  -0.0000172   0.0000134
   83   0.0009222   0.0004319   0.0009577   0.0000089   0.0000175  -0.0001764
   84  -0.0006169  -0.0003147  -0.0008203   0.0001234  -0.0000392   0.0001750
   85  -0.0071271   0.0030605   0.0010621  -0.0255706   0.0379288   0.0028294
   86  -0.0114932   0.0047242   0.0024822   0.0051573   0.0052236  -0.0035102
   87   0.0015177  -0.0001883   0.0032041   0.0089449  -0.0137540  -0.0035895
           13          14          15          16          17          18
    1  -0.0028818   0.0000252  -0.0012976   0.0113069  -0.0016392   0.0030859
    2   0.0015981   0.0025270  -0.0004378   0.0181733  -0.0263998   0.0026586
    3  -0.0010513  -0.0021242   0.0000184  -0.0002787   0.0008189   0.0028667
    4  -0.0126647  -0.0342013   0.0013372  -0.0930765  -0.0142174   0.0080017
    5  -0.0109766  -0.0040784  -0.0000317  -0.0215020  -0.1386999   0.0085939
    6   0.0028519   0.0109723  -0.0008287   0.0050571   0.0031266  -0.0712171
    7   0.0142154   0.0217005   0.0035830   0.0037587   0.0004848  -0.0040037
    8   0.0068433  -0.0287489   0.0024300   0.0024798   0.0010401  -0.0018897
    9   0.0078768   0.0177564   0.0033260   0.0003460  -0.0012447  -0.0076609
   10  -0.1054396   0.0429679  -0.0379717  -0.0233390   0.0148979  -0.0100785
   11   0.0308836  -0.1276498   0.0424985  -0.0000368   0.0038055  -0.0064389
   12  -0.0272209   0.0432232  -0.1089450   0.0040662  -0.0103147   0.0093400
   13   0.4579623   0.0269029   0.0079479  -0.1510377  -0.0030119   0.0249732
   14   0.0269029   0.5758854   0.0292401  -0.0062042  -0.0797181   0.0047425
   15   0.0079479   0.0292401   0.5582116   0.0278146   0.0043597  -0.0861506
   16  -0.1510377  -0.0062042   0.0278146   0.4797995  -0.0039714  -0.0056861
   17  -0.0030119  -0.0797181   0.0043597  -0.0039714   0.4500520  -0.0089884
   18   0.0249732   0.0047425  -0.0861506  -0.0056861  -0.0089884   0.4371753
   19  -0.0004481   0.0002755   0.0000384  -0.0029739   0.0012941   0.0009732
   20   0.0001625  -0.0000509  -0.0000495   0.0022450   0.0023203   0.0004418
   21   0.0003512  -0.0003847   0.0000803   0.0012974   0.0002212   0.0108682
   22   0.0007053   0.0007622   0.0001501  -0.0106980  -0.0141494  -0.0038226
   23  -0.0003084  -0.0058794  -0.0008890  -0.0322395  -0.0048481   0.0019898
   24   0.0010081   0.0008423   0.0007710  -0.0011312   0.0008275   0.0034850
   25  -0.0313359   0.0201304  -0.0196970  -0.1066395   0.0215733  -0.0309164
   26   0.0050481   0.0001534  -0.0006596   0.0256875  -0.0949049   0.0305146
   27   0.0028053  -0.0052028   0.0067094  -0.0321876   0.0265159  -0.1082857
   28  -0.0053118   0.0122609   0.0324998  -0.0749326   0.0005174   0.0022192
   29   0.0021883   0.0006102  -0.0009474   0.0035409  -0.0842708  -0.0354476
   30   0.0083182  -0.0047103  -0.0161014   0.0043398  -0.0225448  -0.1352318
   31   0.0000376  -0.0015859  -0.0002835  -0.0046098   0.0031993   0.0017979
   32  -0.0000552   0.0001061   0.0000458   0.0012228   0.0010755   0.0012077
   33   0.0001424  -0.0000330   0.0000820   0.0014920   0.0016102   0.0004767
   34  -0.0378231  -0.0008197   0.0124196   0.0006737   0.0046513  -0.0044458
   35   0.0262319   0.0057263  -0.0125285   0.0021729  -0.0036776   0.0041751
   36  -0.0081084  -0.0021143   0.0082494  -0.0005479   0.0016807  -0.0002322
   37   0.0000565  -0.0021123   0.0005932  -0.0006216  -0.0011967   0.0019968
   38  -0.0056912  -0.0050528  -0.0037668  -0.0017998  -0.0001319  -0.0002811
   39  -0.0041092  -0.0028579  -0.0016765  -0.0005974   0.0004446   0.0011656
   40  -0.0005947  -0.0029462  -0.0202111   0.0003481  -0.0000561  -0.0004220
   41   0.0030373   0.0051057   0.0239018  -0.0005465   0.0006068   0.0002139
   42  -0.0037893  -0.0031343  -0.0178264   0.0003740   0.0002284  -0.0008213
   43  -0.0470057  -0.0007602   0.0045373  -0.0024271   0.0072313   0.0287371
   44   0.0001646  -0.0623205  -0.0557029  -0.0002215  -0.0010237   0.0024863
   45   0.0040593  -0.0546301  -0.2880187   0.0011394  -0.0029204  -0.0103824
   46  -0.0745580  -0.0795215  -0.0100072  -0.0111240  -0.0282285  -0.0023904
   47  -0.0793000  -0.2739621  -0.0289452  -0.0007132  -0.0024930   0.0000164
   48  -0.0118317  -0.0309168  -0.0514197   0.0051354   0.0110800  -0.0005175
   49  -0.0000716   0.0000540  -0.0000501  -0.0000993   0.0000065   0.0002218
   50   0.0000058   0.0002226  -0.0000200  -0.0001496  -0.0001007  -0.0009242
   51  -0.0000562  -0.0000418  -0.0000298  -0.0001461   0.0000497   0.0001577
   52   0.0000740   0.0000340   0.0000110   0.0002902  -0.0001546  -0.0008816
   53   0.0001903   0.0000147  -0.0000865   0.0008398  -0.0002635  -0.0015035
   54  -0.0001138  -0.0000219  -0.0000255  -0.0001240  -0.0001691   0.0004079
   55   0.0000671   0.0000250  -0.0000319   0.0000963   0.0000339   0.0002987
   56   0.0001837  -0.0000204  -0.0001458   0.0007668  -0.0002087   0.0023760
   57   0.0000013   0.0000521   0.0000215  -0.0000061  -0.0001100  -0.0006676
   58  -0.0001340  -0.0000035  -0.0001816   0.0001096   0.0007071  -0.0001639
   59   0.0000377   0.0001801   0.0000355   0.0005699  -0.0003023  -0.0001908
   60  -0.0001026   0.0001247  -0.0002025   0.0003014  -0.0006165   0.0003749
   61   0.0010906  -0.0009083  -0.0015724  -0.0011300  -0.0085817  -0.0156847
   62  -0.0008721   0.0001146   0.0001307  -0.0001593   0.0064774   0.0162992
   63   0.0015128  -0.0003160   0.0000902   0.0011027  -0.0083589  -0.0185105
   64   0.0007610   0.0011890  -0.0000708   0.0050327   0.0187992  -0.0028014
   65  -0.0012737   0.0004581  -0.0003527  -0.0055560  -0.0170700   0.0013585
   66   0.0009372  -0.0000794   0.0005480   0.0072882   0.0199409  -0.0030825
   67  -0.0015001   0.0033995  -0.0036511  -0.0166721  -0.0002948   0.0064167
   68   0.0014493  -0.0019173   0.0022966   0.0158908  -0.0012231  -0.0066766
   69  -0.0018114   0.0022818  -0.0029856  -0.0199695  -0.0007501   0.0059862
   70   0.0002309  -0.0004992  -0.0002088   0.0017598  -0.0028487   0.0026381
   71  -0.0000204   0.0003003   0.0009384  -0.0096189   0.0054153  -0.0091490
   72  -0.0006682   0.0004649   0.0006843  -0.0167194   0.0132439  -0.0173622
   73   0.0013245   0.0004905   0.0002195  -0.0021917   0.0004136   0.0006945
   74  -0.0008074  -0.0011470  -0.0020747   0.0133469  -0.0012909  -0.0048915
   75  -0.0009979  -0.0027196  -0.0055741   0.0273598   0.0016609  -0.0103567
   76   0.0003268   0.0010742   0.0002066  -0.0003966   0.0028167   0.0007470
   77  -0.0007240   0.0000311   0.0010260  -0.0038754  -0.0149747  -0.0002031
   78  -0.0010753  -0.0006003   0.0014485  -0.0081345  -0.0301674  -0.0021473
   79  -0.0000076   0.0000679   0.0000085   0.0002494  -0.0000787   0.0000298
   80   0.0000105  -0.0001870  -0.0000600  -0.0003746  -0.0000081  -0.0003002
   81   0.0000159   0.0001807   0.0000456   0.0004190  -0.0001137   0.0003483
   82   0.0000622  -0.0002821  -0.0000778  -0.0008673   0.0004036  -0.0000513
   83   0.0000746   0.0001435   0.0000812   0.0002407   0.0000906   0.0003436
   84  -0.0000462  -0.0006495  -0.0001676  -0.0016719   0.0003692   0.0000549
   85  -0.0060993  -0.0015145   0.0039452  -0.0005898   0.0013965  -0.0014831
   86  -0.0019713  -0.0008468  -0.0002867  -0.0002081   0.0007288  -0.0005321
   87  -0.0018187   0.0006559  -0.0003342  -0.0003337   0.0001206  -0.0000789
           19          20          21          22          23          24
    1  -0.0938232  -0.0283425   0.0067857  -0.0354452   0.0230431  -0.0025216
    2  -0.0261297  -0.1880354   0.0133870   0.0136617   0.0124666   0.0002152
    3   0.0035833   0.0095462  -0.0706964   0.0057475   0.0022623   0.0111599
    4   0.0138748   0.0007125  -0.0006755  -0.2084069  -0.0065318   0.0188608
    5   0.0190922  -0.0266511   0.0018437  -0.0194572  -0.0971580  -0.0061408
    6  -0.0009114   0.0023911   0.0028354   0.0131871  -0.0106236  -0.0775710
    7  -0.0142510  -0.0150791   0.0016551   0.0041444   0.0010012   0.0033529
    8  -0.0349245  -0.0076460   0.0030056   0.0004950  -0.0045596   0.0014888
    9   0.0011475   0.0028465   0.0046004  -0.0013727   0.0029705   0.0144483
   10  -0.0039087   0.0009951   0.0002679   0.0000058   0.0008991  -0.0000204
   11   0.0026527   0.0009972   0.0001112   0.0001657  -0.0003731  -0.0000759
   12   0.0007071   0.0008936   0.0020441   0.0000197  -0.0002249  -0.0020011
   13  -0.0004481   0.0001625   0.0003512   0.0007053  -0.0003084   0.0010081
   14   0.0002755  -0.0000509  -0.0003847   0.0007622  -0.0058794   0.0008423
   15   0.0000384  -0.0000495   0.0000803   0.0001501  -0.0008890   0.0007710
   16  -0.0029739   0.0022450   0.0012974  -0.0106980  -0.0322395  -0.0011312
   17   0.0012941   0.0023203   0.0002212  -0.0141494  -0.0048481   0.0008275
   18   0.0009732   0.0004418   0.0108682  -0.0038226   0.0019898   0.0034850
   19   0.5902898  -0.0190051  -0.0052481  -0.0031260  -0.0001784  -0.0007290
   20  -0.0190051   0.4706580   0.0025524  -0.0024031  -0.0017303  -0.0006357
   21  -0.0052481   0.0025524   0.5313316  -0.0009384  -0.0006082  -0.0063714
   22  -0.0031260  -0.0024031  -0.0009384   0.6050174   0.1069528   0.0231155
   23  -0.0001784  -0.0017303  -0.0006082   0.1069528   0.5548574   0.2954396
   24  -0.0007290  -0.0006357  -0.0063714   0.0231155   0.2954396   0.3707791
   25   0.0003330  -0.0004426  -0.0011311   0.0002043  -0.0023963   0.0004620
   26   0.0004589  -0.0007384  -0.0019224  -0.0003875  -0.0022566   0.0007953
   27   0.0001312  -0.0001028  -0.0000271  -0.0000556   0.0006809   0.0000846
   28   0.0002355  -0.0000928   0.0004956  -0.0002443  -0.0007315   0.0003866
   29   0.0005977  -0.0002873   0.0021500  -0.0011032   0.0000305   0.0004582
   30  -0.0003222   0.0001105  -0.0002593  -0.0000914   0.0008107   0.0002539
   31  -0.0018979   0.0010083  -0.0011929  -0.2319066  -0.1645435  -0.1132870
   32   0.0033327   0.0002328   0.0005029  -0.1487037  -0.2734056  -0.1688944
   33  -0.0013455   0.0002253  -0.0004524  -0.1101063  -0.1736213  -0.1801513
   34  -0.0017438   0.0001929  -0.0000140   0.0002188  -0.0002444  -0.0001034
   35  -0.0017865   0.0003613   0.0001556  -0.0000765   0.0006408   0.0000062
   36   0.0000754  -0.0000865  -0.0000782  -0.0000529  -0.0000118   0.0000321
   37   0.0005564   0.0038835   0.0006621  -0.0019830   0.0020211  -0.0023170
   38  -0.0027843  -0.0026957   0.0023154   0.0016203   0.0006619   0.0005197
   39   0.0000151  -0.0009977  -0.0023218   0.0002397  -0.0011946  -0.0031688
   40   0.0001003  -0.0000009   0.0001563  -0.0000222  -0.0000929  -0.0001491
   41  -0.0002954   0.0000507   0.0005257  -0.0001657  -0.0000080  -0.0004707
   42  -0.0003088  -0.0000463   0.0000867  -0.0000490  -0.0000567   0.0000810
   43   0.0000662  -0.0000602  -0.0000016  -0.0002090   0.0000357  -0.0002546
   44  -0.0000378  -0.0000333  -0.0001709  -0.0000596   0.0000332  -0.0001070
   45   0.0000593   0.0000298  -0.0001107   0.0001434   0.0001554   0.0000519
   46   0.0001323  -0.0000983  -0.0002014   0.0003360  -0.0018452   0.0000695
   47  -0.0000728  -0.0000116  -0.0000525   0.0001433  -0.0000593   0.0001769
   48   0.0000476   0.0000119  -0.0000653   0.0000885   0.0007655   0.0000698
   49  -0.2608775  -0.0254941   0.1054873   0.0018744   0.0028573  -0.0005746
   50  -0.0236633  -0.0499227   0.0128917   0.0000725  -0.0015731   0.0006615
   51   0.1049693   0.0157240  -0.0975401   0.0006223   0.0000323   0.0001215
   52  -0.1786072   0.0862162  -0.1016195  -0.0009549   0.0000029  -0.0000031
   53   0.0846804  -0.1028258   0.0674665  -0.0002552   0.0000910   0.0006362
   54  -0.0988657   0.0692616  -0.1233408   0.0005298  -0.0000719   0.0002204
   55  -0.0436386  -0.0047308  -0.0058250   0.0007865   0.0004696  -0.0003359
   56  -0.0039808  -0.0929244  -0.1046230  -0.0004378  -0.0002807  -0.0012515
   57  -0.0045991  -0.1020204  -0.2517031  -0.0003612   0.0001796   0.0005679
   58   0.0000641  -0.0001178   0.0007856  -0.1153809   0.0835457   0.0808401
   59  -0.0000976  -0.0002906   0.0000580   0.0776162  -0.1655456  -0.1103163
   60   0.0001613   0.0002285  -0.0000090   0.0798626  -0.1063431  -0.1334120
   61  -0.0000204   0.0000046  -0.0000674  -0.0000498   0.0004643   0.0004112
   62  -0.0000371   0.0000334   0.0000539   0.0000134   0.0000404   0.0003753
   63  -0.0000523  -0.0000071  -0.0001160   0.0002762  -0.0001425  -0.0002364
   64  -0.0001278   0.0000765   0.0004301  -0.0004408  -0.0005540   0.0002342
   65   0.0001724  -0.0001926  -0.0004555   0.0004823  -0.0002226  -0.0000086
   66  -0.0001643   0.0001591   0.0003510  -0.0002395  -0.0000614  -0.0000098
   67  -0.0000084  -0.0000654   0.0000512  -0.0003960  -0.0006570   0.0008222
   68   0.0000089   0.0000619   0.0000523   0.0000442  -0.0014219   0.0005228
   69   0.0000090  -0.0000281  -0.0000719   0.0001034   0.0013389   0.0000117
   70   0.0000169  -0.0000351   0.0000759  -0.0004825  -0.0000180   0.0001485
   71  -0.0000390  -0.0000151   0.0000070  -0.0000467  -0.0000200  -0.0000181
   72   0.0001059  -0.0001029  -0.0000763   0.0000054  -0.0000878   0.0000622
   73  -0.0000058  -0.0000062  -0.0000545  -0.0006244  -0.0002133  -0.0005437
   74  -0.0000062   0.0000440  -0.0000327   0.0002572  -0.0007851  -0.0005836
   75   0.0000080   0.0000371  -0.0000814   0.0007303  -0.0005965  -0.0004627
   76  -0.0000168  -0.0000244  -0.0000005  -0.0002925   0.0002291   0.0000793
   77   0.0001652  -0.0000944   0.0002294   0.0003441  -0.0000248   0.0001247
   78   0.0002435  -0.0001311   0.0005517   0.0001129  -0.0002782   0.0001196
   79  -0.0006507   0.0004665  -0.0011670   0.0114026  -0.0124935  -0.0118940
   80   0.0000777   0.0002284   0.0010615   0.0078163  -0.0095317  -0.0142278
   81   0.0003743  -0.0007482   0.0002681   0.0101233  -0.0110593  -0.0053429
   82  -0.0000139   0.0001627  -0.0001950  -0.0140495   0.0016655   0.0039542
   83   0.0004514  -0.0006153  -0.0002083  -0.0232774   0.0011510  -0.0004875
   84  -0.0001398   0.0005327   0.0002817  -0.0179715  -0.0006966   0.0065385
   85   0.0004710  -0.0001272  -0.0001692   0.0000156  -0.0001404   0.0001203
   86  -0.0002215  -0.0002278  -0.0001325   0.0000766  -0.0002891   0.0001260
   87   0.0000366  -0.0000358   0.0000215   0.0000028  -0.0000588  -0.0001322
           25          26          27          28          29          30
    1   0.0006516  -0.0026258   0.0000239   0.0004057  -0.0005009  -0.0028137
    2  -0.0024308  -0.0023501  -0.0014004  -0.0000585  -0.0001760   0.0025990
    3  -0.0003224   0.0006206  -0.0003019  -0.0002285  -0.0003470  -0.0003910
    4   0.0082931   0.0178380   0.0007907   0.0018597   0.0015387  -0.0031834
    5   0.0015671  -0.0245724   0.0062755  -0.0018914  -0.0230447  -0.0131430
    6   0.0064901   0.0211719  -0.0018694  -0.0078677  -0.0281119  -0.0001401
    7  -0.0028457  -0.0014162  -0.0000674  -0.0019877  -0.0029086   0.0033641
    8  -0.0014587  -0.0004316   0.0007012  -0.0008690  -0.0013909   0.0009765
    9   0.0001009   0.0010006   0.0001377  -0.0000420  -0.0015249   0.0003118
   10  -0.0031369  -0.0003790   0.0018709   0.0006092   0.0003533  -0.0002260
   11  -0.0020821  -0.0004303   0.0010733   0.0005025  -0.0002809  -0.0010999
   12   0.0028129   0.0004362  -0.0013829   0.0012039  -0.0004305   0.0017030
   13  -0.0313359   0.0050481   0.0028053  -0.0053118   0.0021883   0.0083182
   14   0.0201304   0.0001534  -0.0052028   0.0122609   0.0006102  -0.0047103
   15  -0.0196970  -0.0006596   0.0067094   0.0324998  -0.0009474  -0.0161014
   16  -0.1066395   0.0256875  -0.0321876  -0.0749326   0.0035409   0.0043398
   17   0.0215733  -0.0949049   0.0265159   0.0005174  -0.0842708  -0.0225448
   18  -0.0309164   0.0305146  -0.1082857   0.0022192  -0.0354476  -0.1352318
   19   0.0003330   0.0004589   0.0001312   0.0002355   0.0005977  -0.0003222
   20  -0.0004426  -0.0007384  -0.0001028  -0.0000928  -0.0002873   0.0001105
   21  -0.0011311  -0.0019224  -0.0000271   0.0004956   0.0021500  -0.0002593
   22   0.0002043  -0.0003875  -0.0000556  -0.0002443  -0.0011032  -0.0000914
   23  -0.0023963  -0.0022566   0.0006809  -0.0007315   0.0000305   0.0008107
   24   0.0004620   0.0007953   0.0000846   0.0003866   0.0004582   0.0002539
   25   0.5417641   0.0374682  -0.0472505  -0.0001399  -0.0005300  -0.0034451
   26   0.0374682   0.5320192   0.0467450  -0.0071857   0.0074943  -0.0071640
   27  -0.0472505   0.0467450   0.5222455  -0.0216440   0.0136837  -0.0317230
   28  -0.0001399  -0.0071857  -0.0216440   0.5699806   0.0017245   0.0121867
   29  -0.0005300   0.0074943   0.0136837   0.0017245   0.5402473  -0.0585052
   30  -0.0034451  -0.0071640  -0.0317230   0.0121867  -0.0585052   0.4633300
   31  -0.0000549   0.0006019  -0.0003374  -0.0000089   0.0006954   0.0004650
   32   0.0004821  -0.0001290  -0.0001681   0.0004077  -0.0000053  -0.0004009
   33   0.0002005   0.0007641  -0.0000003   0.0002547  -0.0003231  -0.0001501
   34  -0.0018642  -0.0005237   0.0013083  -0.0003393  -0.0004412   0.0003338
   35   0.0019190   0.0005653  -0.0009318   0.0002124   0.0005405   0.0001838
   36  -0.0002598  -0.0000779   0.0001681  -0.0006311   0.0002273  -0.0006609
   37   0.0010897   0.0006970   0.0000778   0.0006209   0.0012379  -0.0013603
   38   0.0002301   0.0000653  -0.0003613   0.0002108  -0.0000529   0.0003868
   39   0.0001784  -0.0001625  -0.0000954   0.0000027   0.0002561  -0.0000499
   40   0.0002111   0.0001266   0.0001289  -0.0007853   0.0006824  -0.0003558
   41  -0.0000548   0.0000007  -0.0000509   0.0003212  -0.0000523  -0.0003874
   42  -0.0003683  -0.0000169   0.0001378   0.0006012   0.0000193  -0.0009195
   43   0.0008058   0.0001386   0.0019585  -0.0057206  -0.0010653   0.0012198
   44   0.0003303   0.0002010  -0.0004115   0.0007437   0.0000490  -0.0002937
   45  -0.0017737   0.0005270   0.0006206   0.0021550   0.0010453   0.0006246
   46   0.0008472  -0.0015009   0.0003652   0.0011649  -0.0010417  -0.0009369
   47   0.0005224   0.0002996  -0.0000455   0.0009769   0.0004318  -0.0005483
   48  -0.0006093  -0.0004613  -0.0002823   0.0002857   0.0009018   0.0001968
   49   0.0000896   0.0001182  -0.0000424   0.0000573   0.0000244   0.0000061
   50  -0.0000073   0.0001718  -0.0000171  -0.0000947  -0.0002203   0.0001321
   51   0.0001014  -0.0000084  -0.0000137   0.0000720   0.0000788  -0.0000637
   52  -0.0000504   0.0000983  -0.0000074  -0.0001396  -0.0002431   0.0000850
   53  -0.0000813  -0.0000245  -0.0000598  -0.0001422  -0.0005361   0.0002708
   54   0.0000568  -0.0000123  -0.0000085   0.0000918   0.0002009  -0.0000690
   55  -0.0000358  -0.0000141  -0.0000274  -0.0000225  -0.0000100   0.0000387
   56  -0.0004598  -0.0006028  -0.0001329   0.0000109   0.0003329   0.0001425
   57   0.0000138   0.0001104  -0.0000125  -0.0000643  -0.0000949   0.0000280
   58  -0.0002149   0.0000183  -0.0000166  -0.0009689   0.0000822   0.0003262
   59  -0.0000809  -0.0006676   0.0003456  -0.0008652  -0.0007397  -0.0000438
   60   0.0007017  -0.0001285  -0.0002365  -0.0004088  -0.0002246  -0.0002352
   61  -0.0471733   0.0012284   0.0029556  -0.0022010   0.0020384  -0.0018103
   62   0.0008505  -0.0957987  -0.1029561   0.0019975  -0.0016461   0.0019122
   63   0.0023329  -0.1013658  -0.2598529  -0.0033106   0.0034777  -0.0021010
   64  -0.0789424  -0.0870429   0.0088158   0.0003183   0.0000645   0.0008937
   65  -0.0857067  -0.2709929   0.0195039  -0.0005174   0.0004436  -0.0011220
   66   0.0079907   0.0186592  -0.0483286   0.0009120   0.0009444   0.0009830
   67  -0.2818939   0.0124810   0.0805591   0.0005654  -0.0002391   0.0013774
   68   0.0110090  -0.0465215  -0.0036710  -0.0005395   0.0002775  -0.0009006
   69   0.0814556  -0.0045477  -0.0756168  -0.0009002  -0.0000139   0.0014477
   70   0.0003018  -0.0002143   0.0002606  -0.1365744   0.0719400  -0.1021655
   71   0.0001656  -0.0008688  -0.0022666   0.0722743  -0.1054509   0.0825212
   72   0.0012358  -0.0040182  -0.0052125  -0.1015122   0.0812987  -0.1621590
   73   0.0005338  -0.0000507  -0.0006049  -0.2796046  -0.0089969   0.0808079
   74  -0.0002995   0.0000083   0.0010271  -0.0099686  -0.0467894   0.0045280
   75   0.0016615   0.0000342   0.0016483   0.0793641   0.0037486  -0.0736439
   76  -0.0001336  -0.0005213  -0.0000998  -0.0668454  -0.0693254   0.0029823
   77   0.0001419   0.0005356   0.0012286  -0.0691851  -0.2851977   0.0160885
   78  -0.0000023  -0.0009217   0.0014957   0.0036539   0.0173454  -0.0449316
   79   0.0000614  -0.0000169   0.0000204   0.0000383  -0.0000401  -0.0000708
   80  -0.0000930   0.0002086  -0.0002053   0.0000671  -0.0002743  -0.0000646
   81   0.0002718  -0.0002306   0.0000715   0.0001662   0.0002393  -0.0000905
   82  -0.0000788   0.0000632  -0.0000216  -0.0000201  -0.0000734   0.0000548
   83   0.0001241  -0.0002419   0.0000781   0.0000740   0.0002380   0.0000214
   84  -0.0002054   0.0003017  -0.0001655  -0.0000700  -0.0001101   0.0000653
   85  -0.0006462  -0.0001930   0.0002908  -0.0000090  -0.0001898  -0.0000179
   86  -0.0003900  -0.0001910   0.0001252  -0.0001599  -0.0002801   0.0002446
   87  -0.0000856   0.0000169   0.0000963   0.0001285   0.0000056  -0.0000236
           31          32          33          34          35          36
    1   0.0012608   0.0056683   0.0024896   0.0021439  -0.0018085   0.0002840
    2  -0.0045362  -0.0060952   0.0005124  -0.0053887  -0.0043141  -0.0003233
    3  -0.0009118  -0.0011147  -0.0006697   0.0007004  -0.0018011   0.0005265
    4  -0.0257046  -0.0199582  -0.0026559   0.0011810   0.0003910  -0.0002620
    5  -0.0230861   0.0047424   0.0009318   0.0002739  -0.0024316   0.0007025
    6  -0.0158973  -0.0007164   0.0072556  -0.0001059   0.0000218   0.0002973
    7   0.0016471  -0.0020424  -0.0009506  -0.0392869  -0.0295369   0.0043050
    8   0.0008427   0.0002827  -0.0000974  -0.0077381  -0.0125058  -0.0016870
    9   0.0020311   0.0009221  -0.0009874   0.0121538   0.0126528  -0.0003651
   10   0.0003373   0.0000452  -0.0000772  -0.1966995   0.0148135   0.0574470
   11  -0.0000727  -0.0000546   0.0001011  -0.0333869  -0.0954504   0.0176184
   12  -0.0003100   0.0000107   0.0001026   0.0548669   0.0034153  -0.0842194
   13   0.0000376  -0.0000552   0.0001424  -0.0378231   0.0262319  -0.0081084
   14  -0.0015859   0.0001061  -0.0000330  -0.0008197   0.0057263  -0.0021143
   15  -0.0002835   0.0000458   0.0000820   0.0124196  -0.0125285   0.0082494
   16  -0.0046098   0.0012228   0.0014920   0.0006737   0.0021729  -0.0005479
   17   0.0031993   0.0010755   0.0016102   0.0046513  -0.0036776   0.0016807
   18   0.0017979   0.0012077   0.0004767  -0.0044458   0.0041751  -0.0002322
   19  -0.0018979   0.0033327  -0.0013455  -0.0017438  -0.0017865   0.0000754
   20   0.0010083   0.0002328   0.0002253   0.0001929   0.0003613  -0.0000865
   21  -0.0011929   0.0005029  -0.0004524  -0.0000140   0.0001556  -0.0000782
   22  -0.2319066  -0.1487037  -0.1101063   0.0002188  -0.0000765  -0.0000529
   23  -0.1645435  -0.2734056  -0.1736213  -0.0002444   0.0006408  -0.0000118
   24  -0.1132870  -0.1688944  -0.1801513  -0.0001034   0.0000062   0.0000321
   25  -0.0000549   0.0004821   0.0002005  -0.0018642   0.0019190  -0.0002598
   26   0.0006019  -0.0001290   0.0007641  -0.0005237   0.0005653  -0.0000779
   27  -0.0003374  -0.0001681  -0.0000003   0.0013083  -0.0009318   0.0001681
   28  -0.0000089   0.0004077   0.0002547  -0.0003393   0.0002124  -0.0006311
   29   0.0006954  -0.0000053  -0.0003231  -0.0004412   0.0005405   0.0002273
   30   0.0004650  -0.0004009  -0.0001501   0.0003338   0.0001838  -0.0006609
   31   0.6887241   0.1043038   0.0088494  -0.0002170  -0.0001026   0.0000868
   32   0.1043038   0.4974082   0.3241751  -0.0000002   0.0001576  -0.0000627
   33   0.0088494   0.3241751   0.3919997   0.0000360  -0.0000648   0.0000045
   34  -0.0002170  -0.0000002   0.0000360   0.3750635  -0.1238205  -0.1100032
   35  -0.0001026   0.0001576  -0.0000648  -0.1238205   0.5296146  -0.0003980
   36   0.0000868  -0.0000627   0.0000045  -0.1100032  -0.0003980   0.0880115
   37  -0.0009933   0.0009078   0.0005178   0.0066872  -0.0141806  -0.0031235
   38   0.0001458  -0.0006474  -0.0005350   0.0058937  -0.0013806  -0.0014382
   39  -0.0004045  -0.0000421   0.0002073  -0.0020412   0.0025997   0.0033528
   40  -0.0000508   0.0000564   0.0000465  -0.0184348   0.0065428   0.0386847
   41  -0.0000628   0.0000397   0.0000263  -0.0012818   0.0054737   0.0045193
   42   0.0000392  -0.0000194   0.0000129   0.0179328  -0.0018417  -0.0089409
   43  -0.0000035   0.0000269  -0.0000305   0.0018904  -0.0007501   0.0010967
   44   0.0000255   0.0000108   0.0000333  -0.0017278   0.0006672  -0.0012967
   45   0.0000234  -0.0000240   0.0000090   0.0002945  -0.0004184   0.0027703
   46  -0.0005212   0.0000067   0.0000450   0.0018168  -0.0009804  -0.0000454
   47  -0.0001172   0.0000984   0.0000566  -0.0001802   0.0019885  -0.0001162
   48   0.0001969  -0.0000571  -0.0000404   0.0008526  -0.0013460  -0.0000585
   49  -0.0010242  -0.0002220  -0.0005325  -0.0002218  -0.0002656  -0.0000266
   50   0.0010704   0.0002689   0.0002696  -0.0006265  -0.0004263   0.0000446
   51  -0.0006047  -0.0003060   0.0004123  -0.0000456  -0.0000784   0.0000183
   52  -0.0000118   0.0008823  -0.0004806   0.0000411   0.0001704  -0.0000034
   53  -0.0000358  -0.0000415  -0.0003661   0.0000209   0.0003123  -0.0000100
   54  -0.0000295  -0.0007431  -0.0001006   0.0001248  -0.0001983  -0.0000764
   55   0.0003797  -0.0004738   0.0008610  -0.0001727   0.0000428   0.0000484
   56   0.0002053  -0.0002545  -0.0002380  -0.0002589  -0.0000377   0.0000803
   57  -0.0000060  -0.0000803  -0.0004140  -0.0000892  -0.0000271   0.0000418
   58   0.0100281  -0.0142383  -0.0122208  -0.0000125  -0.0003582   0.0000258
   59   0.0121130  -0.0110225  -0.0157744   0.0000481  -0.0000700  -0.0000012
   60   0.0069390  -0.0161009  -0.0067256   0.0000343   0.0001408  -0.0000656
   61  -0.0000524  -0.0000435  -0.0003856   0.0000041  -0.0000430   0.0000414
   62  -0.0001005  -0.0000420  -0.0000932  -0.0000636  -0.0000271   0.0000252
   63   0.0001910   0.0001324   0.0003079  -0.0001274   0.0000935   0.0000527
   64   0.0003213  -0.0000980   0.0003576   0.0000893  -0.0001267   0.0000256
   65   0.0000410   0.0001886   0.0000719   0.0000877   0.0001654  -0.0000443
   66   0.0000602  -0.0000450   0.0001307   0.0000442  -0.0001187  -0.0000133
   67   0.0005550  -0.0002429   0.0002465  -0.0007158   0.0005797  -0.0000622
   68  -0.0003896  -0.0000061  -0.0001152   0.0004202  -0.0004369   0.0000510
   69   0.0000546   0.0000751  -0.0005132  -0.0004355   0.0004428  -0.0000998
   70   0.0001142  -0.0001303  -0.0000418   0.0000769  -0.0001713   0.0000371
   71  -0.0000095  -0.0000316   0.0000105   0.0000653  -0.0000502  -0.0001711
   72   0.0000632  -0.0000102   0.0000428  -0.0004801   0.0000267   0.0005877
   73   0.0003992  -0.0002036  -0.0002540  -0.0005145   0.0001703   0.0001775
   74  -0.0002511   0.0001364   0.0002172   0.0003000  -0.0001284  -0.0000258
   75  -0.0004496   0.0002536   0.0002418   0.0001156  -0.0001792   0.0004269
   76   0.0002459  -0.0001408  -0.0002227   0.0000352  -0.0000444   0.0000241
   77  -0.0001010   0.0000411  -0.0000241   0.0001263   0.0001902  -0.0000659
   78  -0.0000852   0.0001345   0.0000659  -0.0000222   0.0001574   0.0000183
   79  -0.1044326   0.0747177   0.0770466   0.0000353   0.0000551  -0.0000038
   80   0.0717445  -0.1669230  -0.1271718  -0.0000042   0.0000141   0.0000106
   81   0.0730345  -0.1280263  -0.1619366   0.0000105   0.0000657  -0.0000039
   82  -0.3326777  -0.0054341   0.0367096  -0.0000952  -0.0000160   0.0000117
   83  -0.0011070  -0.0460522  -0.0105574  -0.0000297  -0.0000838   0.0000379
   84   0.0400104  -0.0106735  -0.0492198  -0.0000189   0.0001176  -0.0000279
   85   0.0001174  -0.0000730   0.0000088  -0.0918162   0.1207659   0.0207591
   86   0.0001047  -0.0000787   0.0000099   0.1644557  -0.4253972  -0.0170669
   87  -0.0000428   0.0000252   0.0000098   0.0167046  -0.0043230  -0.0097163
           37          38          39          40          41          42
    1  -0.0621113   0.0349436   0.0085281  -0.0015793  -0.0012165   0.0006853
    2   0.0482081   0.0007900  -0.0038128   0.0004599  -0.0009664  -0.0014539
    3   0.0108962  -0.0028183   0.0181558   0.0011038   0.0029060   0.0002390
    4  -0.0021944  -0.0071149   0.0009275  -0.0000472   0.0001947  -0.0003134
    5  -0.0137172   0.0078171   0.0010351  -0.0014209  -0.0005704   0.0002026
    6   0.0004326   0.0001125   0.0032011  -0.0005760  -0.0005227   0.0001302
    7  -0.3337336   0.2632300   0.0555678   0.0031973  -0.0008215  -0.0023470
    8   0.2764874  -0.4171296  -0.0618626   0.0010701  -0.0061879  -0.0033632
    9   0.0554638  -0.0628886  -0.0799693  -0.0094776  -0.0329433  -0.0061792
   10   0.0017671   0.0295555   0.0111860  -0.0410498  -0.0027915  -0.0130987
   11   0.0125045  -0.0559398  -0.0135683  -0.0052839  -0.0600869  -0.0459952
   12   0.0092732  -0.0114314   0.0191183  -0.0150386  -0.0554827  -0.2660612
   13   0.0000565  -0.0056912  -0.0041092  -0.0005947   0.0030373  -0.0037893
   14  -0.0021123  -0.0050528  -0.0028579  -0.0029462   0.0051057  -0.0031343
   15   0.0005932  -0.0037668  -0.0016765  -0.0202111   0.0239018  -0.0178264
   16  -0.0006216  -0.0017998  -0.0005974   0.0003481  -0.0005465   0.0003740
   17  -0.0011967  -0.0001319   0.0004446  -0.0000561   0.0006068   0.0002284
   18   0.0019968  -0.0002811   0.0011656  -0.0004220   0.0002139  -0.0008213
   19   0.0005564  -0.0027843   0.0000151   0.0001003  -0.0002954  -0.0003088
   20   0.0038835  -0.0026957  -0.0009977  -0.0000009   0.0000507  -0.0000463
   21   0.0006621   0.0023154  -0.0023218   0.0001563   0.0005257   0.0000867
   22  -0.0019830   0.0016203   0.0002397  -0.0000222  -0.0001657  -0.0000490
   23   0.0020211   0.0006619  -0.0011946  -0.0000929  -0.0000080  -0.0000567
   24  -0.0023170   0.0005197  -0.0031688  -0.0001491  -0.0004707   0.0000810
   25   0.0010897   0.0002301   0.0001784   0.0002111  -0.0000548  -0.0003683
   26   0.0006970   0.0000653  -0.0001625   0.0001266   0.0000007  -0.0000169
   27   0.0000778  -0.0003613  -0.0000954   0.0001289  -0.0000509   0.0001378
   28   0.0006209   0.0002108   0.0000027  -0.0007853   0.0003212   0.0006012
   29   0.0012379  -0.0000529   0.0002561   0.0006824  -0.0000523   0.0000193
   30  -0.0013603   0.0003868  -0.0000499  -0.0003558  -0.0003874  -0.0009195
   31  -0.0009933   0.0001458  -0.0004045  -0.0000508  -0.0000628   0.0000392
   32   0.0009078  -0.0006474  -0.0000421   0.0000564   0.0000397  -0.0000194
   33   0.0005178  -0.0005350   0.0002073   0.0000465   0.0000263   0.0000129
   34   0.0066872   0.0058937  -0.0020412  -0.0184348  -0.0012818   0.0179328
   35  -0.0141806  -0.0013806   0.0025997   0.0065428   0.0054737  -0.0018417
   36  -0.0031235  -0.0014382   0.0033528   0.0386847   0.0045193  -0.0089409
   37   0.3882449  -0.3205777  -0.0704984   0.0002951   0.0004641  -0.0009355
   38  -0.3205777   0.4741176   0.0788223  -0.0012397  -0.0028737   0.0001882
   39  -0.0704984   0.0788223   0.0445025   0.0005847   0.0040787   0.0005299
   40   0.0002951  -0.0012397   0.0005847   0.0610043   0.0004251   0.0011118
   41   0.0004641  -0.0028737   0.0040787   0.0004251   0.0621421   0.0523692
   42  -0.0009355   0.0001882   0.0005299   0.0011118   0.0523692   0.2993271
   43  -0.0004356   0.0003801   0.0002360  -0.0021621   0.0031490  -0.0017313
   44   0.0000337   0.0000319  -0.0002600   0.0027705  -0.0023012   0.0023631
   45  -0.0004081   0.0010081   0.0003367  -0.0016610   0.0025755  -0.0003784
   46   0.0004288   0.0021808   0.0011548   0.0007914  -0.0011279   0.0006483
   47   0.0001591  -0.0021305  -0.0009215  -0.0001703   0.0012036  -0.0000056
   48  -0.0001067   0.0020221   0.0007175   0.0010054  -0.0002990   0.0008039
   49  -0.0001594  -0.0010297   0.0000003  -0.0000442  -0.0001110  -0.0000119
   50   0.0009796   0.0013786   0.0000392   0.0000084  -0.0001400  -0.0001097
   51  -0.0006315  -0.0003844   0.0004086  -0.0000110   0.0000258   0.0000177
   52  -0.0011250  -0.0014779  -0.0000555  -0.0000086   0.0000191  -0.0000181
   53  -0.0009643   0.0019508  -0.0005108  -0.0000147  -0.0000421  -0.0000216
   54   0.0002162  -0.0019923  -0.0001397  -0.0000164  -0.0000672  -0.0000301
   55   0.0001694   0.0009098   0.0002618  -0.0000134   0.0000236   0.0000180
   56  -0.0008263   0.0011524   0.0001191   0.0000147   0.0000654   0.0000522
   57   0.0001351   0.0005872   0.0004413   0.0000017  -0.0000047  -0.0000042
   58  -0.0011199   0.0001224   0.0005235  -0.0000523   0.0000178  -0.0000324
   59  -0.0003351   0.0003151   0.0002293   0.0000128  -0.0000427  -0.0000169
   60   0.0005434  -0.0002828  -0.0000073   0.0000397   0.0000275  -0.0000488
   61  -0.0000990  -0.0000164  -0.0000019   0.0001150  -0.0001171   0.0000859
   62  -0.0001883   0.0000278   0.0000089  -0.0000060  -0.0000238   0.0000422
   63   0.0000174   0.0000783   0.0000192   0.0001702  -0.0001242   0.0002050
   64  -0.0001984  -0.0000833   0.0000150   0.0000182  -0.0000241   0.0000585
   65   0.0004958   0.0001062   0.0000881   0.0000068   0.0000198  -0.0000672
   66  -0.0002282  -0.0000152  -0.0000159  -0.0000402   0.0000394  -0.0000190
   67   0.0001607   0.0003560   0.0000830  -0.0000375   0.0001047  -0.0001871
   68  -0.0002813  -0.0000365   0.0000273  -0.0000125  -0.0000699   0.0001016
   69   0.0000465   0.0000598   0.0000287   0.0001239  -0.0001591   0.0000149
   70  -0.0000838  -0.0000772  -0.0000129  -0.0004749   0.0008677   0.0011593
   71  -0.0002089  -0.0000427   0.0000038   0.0004233  -0.0001948  -0.0009436
   72  -0.0000789   0.0004435  -0.0000209   0.0015924  -0.0005054   0.0009184
   73   0.0000900   0.0003377   0.0000299   0.0002070  -0.0000203   0.0003487
   74  -0.0001735  -0.0001539   0.0000180  -0.0001966  -0.0000426  -0.0001555
   75  -0.0001134  -0.0001262  -0.0000260   0.0001594  -0.0000261   0.0005473
   76  -0.0000974  -0.0000406  -0.0000531   0.0000758   0.0000909  -0.0000425
   77   0.0006509  -0.0000862   0.0000431  -0.0000634  -0.0001187  -0.0000337
   78   0.0005380  -0.0000205   0.0001198   0.0001136   0.0000802  -0.0000292
   79   0.0000913   0.0000083  -0.0000766   0.0000042   0.0000006   0.0000053
   80   0.0001430   0.0000081   0.0001578   0.0000236   0.0000034   0.0000000
   81  -0.0001930   0.0002153  -0.0001402  -0.0000031   0.0000044   0.0000125
   82  -0.0001785   0.0000795   0.0000347  -0.0000029  -0.0000065   0.0000003
   83  -0.0006012   0.0002007  -0.0002188  -0.0000213  -0.0000388   0.0000291
   84   0.0003583   0.0000225   0.0002083   0.0000219   0.0000348  -0.0000282
   85   0.0048765   0.0017284  -0.0017184  -0.0010076  -0.0000723   0.0001645
   86   0.0064900  -0.0002692  -0.0015614  -0.0010982  -0.0009513   0.0016858
   87  -0.0017739  -0.0004397  -0.0048815   0.0029167  -0.0002854  -0.0017779
           43          44          45          46          47          48
    1   0.0002003   0.0002333  -0.0001738   0.0010596  -0.0004621  -0.0002050
    2   0.0000215  -0.0002097   0.0006841   0.0000952   0.0004700  -0.0000498
    3  -0.0002971   0.0000310   0.0000490   0.0003072  -0.0004704   0.0002580
    4   0.0003837  -0.0001778   0.0000331  -0.0057119  -0.0001623   0.0025187
    5   0.0011885   0.0003573  -0.0005457   0.0017517   0.0008150  -0.0003202
    6   0.0004083   0.0008381   0.0003568   0.0017467   0.0000187  -0.0001953
    7   0.0006796  -0.0001966  -0.0002584  -0.0049405   0.0043421  -0.0031428
    8  -0.0015776   0.0015580  -0.0019072  -0.0001486   0.0020572  -0.0000851
    9  -0.0001045   0.0015593  -0.0003649  -0.0025146   0.0029219  -0.0013545
   10  -0.0011063   0.0007209   0.0001776   0.0066760  -0.0070150   0.0055973
   11  -0.0026757   0.0027027  -0.0012948   0.0226637  -0.0226615   0.0184649
   12  -0.0219082   0.0233304  -0.0189290   0.0011257  -0.0009958   0.0010033
   13  -0.0470057   0.0001646   0.0040593  -0.0745580  -0.0793000  -0.0118317
   14  -0.0007602  -0.0623205  -0.0546301  -0.0795215  -0.2739621  -0.0309168
   15   0.0045373  -0.0557029  -0.2880187  -0.0100072  -0.0289452  -0.0514197
   16  -0.0024271  -0.0002215   0.0011394  -0.0111240  -0.0007132   0.0051354
   17   0.0072313  -0.0010237  -0.0029204  -0.0282285  -0.0024930   0.0110800
   18   0.0287371   0.0024863  -0.0103824  -0.0023904   0.0000164  -0.0005175
   19   0.0000662  -0.0000378   0.0000593   0.0001323  -0.0000728   0.0000476
   20  -0.0000602  -0.0000333   0.0000298  -0.0000983  -0.0000116   0.0000119
   21  -0.0000016  -0.0001709  -0.0001107  -0.0002014  -0.0000525  -0.0000653
   22  -0.0002090  -0.0000596   0.0001434   0.0003360   0.0001433   0.0000885
   23   0.0000357   0.0000332   0.0001554  -0.0018452  -0.0000593   0.0007655
   24  -0.0002546  -0.0001070   0.0000519   0.0000695   0.0001769   0.0000698
   25   0.0008058   0.0003303  -0.0017737   0.0008472   0.0005224  -0.0006093
   26   0.0001386   0.0002010   0.0005270  -0.0015009   0.0002996  -0.0004613
   27   0.0019585  -0.0004115   0.0006206   0.0003652  -0.0000455  -0.0002823
   28  -0.0057206   0.0007437   0.0021550   0.0011649   0.0009769   0.0002857
   29  -0.0010653   0.0000490   0.0010453  -0.0010417   0.0004318   0.0009018
   30   0.0012198  -0.0002937   0.0006246  -0.0009369  -0.0005483   0.0001968
   31  -0.0000035   0.0000255   0.0000234  -0.0005212  -0.0001172   0.0001969
   32   0.0000269   0.0000108  -0.0000240   0.0000067   0.0000984  -0.0000571
   33  -0.0000305   0.0000333   0.0000090   0.0000450   0.0000566  -0.0000404
   34   0.0018904  -0.0017278   0.0002945   0.0018168  -0.0001802   0.0008526
   35  -0.0007501   0.0006672  -0.0004184  -0.0009804   0.0019885  -0.0013460
   36   0.0010967  -0.0012967   0.0027703  -0.0000454  -0.0001162  -0.0000585
   37  -0.0004356   0.0000337  -0.0004081   0.0004288   0.0001591  -0.0001067
   38   0.0003801   0.0000319   0.0010081   0.0021808  -0.0021305   0.0020221
   39   0.0002360  -0.0002600   0.0003367   0.0011548  -0.0009215   0.0007175
   40  -0.0021621   0.0027705  -0.0016610   0.0007914  -0.0001703   0.0010054
   41   0.0031490  -0.0023012   0.0025755  -0.0011279   0.0012036  -0.0002990
   42  -0.0017313   0.0023631  -0.0003784   0.0006483  -0.0000056   0.0008039
   43   0.0552228  -0.0035706  -0.0040259  -0.0000913  -0.0020655  -0.0105274
   44  -0.0035706   0.0656559   0.0571959   0.0008858  -0.0063944  -0.0296914
   45  -0.0040259   0.0571959   0.3158262  -0.0000906  -0.0012105  -0.0035020
   46  -0.0000913   0.0008858  -0.0000906   0.0837079   0.0845274   0.0107209
   47  -0.0020655  -0.0063944  -0.0012105   0.0845274   0.2987485   0.0296274
   48  -0.0105274  -0.0296914  -0.0035020   0.0107209   0.0296274   0.0540901
   49   0.0000121   0.0000049  -0.0000029   0.0000105  -0.0000442   0.0000121
   50   0.0000250   0.0000214   0.0000286   0.0000315  -0.0000192  -0.0000014
   51   0.0000028  -0.0000128  -0.0000017  -0.0000045   0.0000003   0.0000158
   52  -0.0000120   0.0000208  -0.0000025  -0.0000165   0.0000367  -0.0000220
   53  -0.0000147   0.0000485  -0.0000094  -0.0000510  -0.0000020  -0.0000147
   54  -0.0000033  -0.0000060   0.0000025   0.0000445  -0.0000183   0.0000279
   55   0.0000087  -0.0000203   0.0000038  -0.0000384   0.0000012  -0.0000112
   56  -0.0000007  -0.0000337   0.0000267  -0.0000817  -0.0000369   0.0000038
   57   0.0000121   0.0000151  -0.0000082   0.0000123   0.0000109  -0.0000184
   58   0.0001007   0.0000031  -0.0001065   0.0000238  -0.0001813  -0.0000015
   59  -0.0000018  -0.0000105  -0.0000095   0.0000810  -0.0000031  -0.0000132
   60   0.0000778  -0.0000120  -0.0000086   0.0000107   0.0000340  -0.0000157
   61  -0.0006272   0.0002879   0.0006669  -0.0000591   0.0000847  -0.0000246
   62  -0.0001693   0.0003886  -0.0002695   0.0001222   0.0000346  -0.0000722
   63  -0.0004900   0.0000276   0.0010177   0.0000867   0.0000731   0.0001133
   64   0.0000600  -0.0001527   0.0001071  -0.0005157   0.0000028  -0.0002729
   65   0.0000748  -0.0001406  -0.0000896   0.0007922   0.0004837   0.0000808
   66  -0.0001292  -0.0002482  -0.0000493  -0.0003346  -0.0003240   0.0001798
   67   0.0003621  -0.0000594  -0.0000807   0.0002678  -0.0000641   0.0000073
   68  -0.0002098  -0.0001492   0.0002457   0.0004173   0.0002530   0.0001471
   69  -0.0001755   0.0002423   0.0004221   0.0000796   0.0000058  -0.0000975
   70   0.0000559  -0.0000223  -0.0001347   0.0000140  -0.0000735  -0.0001380
   71  -0.0001542  -0.0000254   0.0000193   0.0001983  -0.0000639   0.0001070
   72  -0.0000218  -0.0000275   0.0001153   0.0000686   0.0000523   0.0000081
   73  -0.0001468   0.0001451   0.0000810   0.0002182   0.0001065  -0.0002169
   74   0.0007084   0.0003521  -0.0002672   0.0002938   0.0003778  -0.0000750
   75   0.0017927  -0.0002807  -0.0005795  -0.0003436  -0.0000637   0.0000855
   76   0.0000191  -0.0000651  -0.0001276  -0.0000923  -0.0001479   0.0004401
   77   0.0000813   0.0004748   0.0000541   0.0006411   0.0008058   0.0000075
   78  -0.0002435   0.0002748   0.0001979   0.0004603   0.0008570  -0.0000020
   79  -0.0000113  -0.0000099   0.0000111   0.0000199   0.0000293  -0.0000024
   80  -0.0000320   0.0000062   0.0000342  -0.0000489  -0.0000165   0.0000162
   81  -0.0000100  -0.0000113   0.0000021   0.0000500   0.0000384  -0.0000036
   82  -0.0000036   0.0000134   0.0000078  -0.0000982  -0.0000281   0.0000371
   83  -0.0000276  -0.0000068  -0.0000000   0.0000492  -0.0000133   0.0000076
   84   0.0000126   0.0000062   0.0000184  -0.0002131  -0.0000173   0.0000693
   85   0.0000946  -0.0000622  -0.0001160   0.0002520  -0.0001349   0.0001669
   86   0.0000740   0.0000903  -0.0000333  -0.0000634  -0.0002000   0.0001596
   87  -0.0001372   0.0001294  -0.0000877   0.0000865  -0.0001547  -0.0000665
           49          50          51          52          53          54
    1  -0.0063890  -0.0295136  -0.0000101   0.0073929   0.0217226  -0.0002421
    2  -0.0046011  -0.0029346  -0.0018789  -0.0010182  -0.0186831  -0.0003614
    3   0.0016330   0.0139048  -0.0021592   0.0060181   0.0170266  -0.0011768
    4  -0.0029976  -0.0005067   0.0003546  -0.0004717  -0.0032497   0.0004736
    5   0.0015766   0.0014342   0.0000553  -0.0021128  -0.0039848   0.0003379
    6  -0.0009784  -0.0001610   0.0005470  -0.0002121   0.0012632  -0.0000750
    7   0.0000503   0.0001560  -0.0002071  -0.0008189   0.0031578  -0.0018285
    8  -0.0003105  -0.0069837   0.0002021  -0.0014974  -0.0018594   0.0017658
    9   0.0018415   0.0000152   0.0005322   0.0014878   0.0000232   0.0010305
   10  -0.0001224  -0.0010638   0.0000117   0.0002480   0.0002410  -0.0000076
   11   0.0002090   0.0007666  -0.0000568   0.0001553  -0.0002088  -0.0001599
   12  -0.0000787  -0.0000409   0.0000633   0.0000376   0.0000942  -0.0000354
   13  -0.0000716   0.0000058  -0.0000562   0.0000740   0.0001903  -0.0001138
   14   0.0000540   0.0002226  -0.0000418   0.0000340   0.0000147  -0.0000219
   15  -0.0000501  -0.0000200  -0.0000298   0.0000110  -0.0000865  -0.0000255
   16  -0.0000993  -0.0001496  -0.0001461   0.0002902   0.0008398  -0.0001240
   17   0.0000065  -0.0001007   0.0000497  -0.0001546  -0.0002635  -0.0001691
   18   0.0002218  -0.0009242   0.0001577  -0.0008816  -0.0015035   0.0004079
   19  -0.2608775  -0.0236633   0.1049693  -0.1786072   0.0846804  -0.0988657
   20  -0.0254941  -0.0499227   0.0157240   0.0862162  -0.1028258   0.0692616
   21   0.1054873   0.0128917  -0.0975401  -0.1016195   0.0674665  -0.1233408
   22   0.0018744   0.0000725   0.0006223  -0.0009549  -0.0002552   0.0005298
   23   0.0028573  -0.0015731   0.0000323   0.0000029   0.0000910  -0.0000719
   24  -0.0005746   0.0006615   0.0001215  -0.0000031   0.0006362   0.0002204
   25   0.0000896  -0.0000073   0.0001014  -0.0000504  -0.0000813   0.0000568
   26   0.0001182   0.0001718  -0.0000084   0.0000983  -0.0000245  -0.0000123
   27  -0.0000424  -0.0000171  -0.0000137  -0.0000074  -0.0000598  -0.0000085
   28   0.0000573  -0.0000947   0.0000720  -0.0001396  -0.0001422   0.0000918
   29   0.0000244  -0.0002203   0.0000788  -0.0002431  -0.0005361   0.0002009
   30   0.0000061   0.0001321  -0.0000637   0.0000850   0.0002708  -0.0000690
   31  -0.0010242   0.0010704  -0.0006047  -0.0000118  -0.0000358  -0.0000295
   32  -0.0002220   0.0002689  -0.0003060   0.0008823  -0.0000415  -0.0007431
   33  -0.0005325   0.0002696   0.0004123  -0.0004806  -0.0003661  -0.0001006
   34  -0.0002218  -0.0006265  -0.0000456   0.0000411   0.0000209   0.0001248
   35  -0.0002656  -0.0004263  -0.0000784   0.0001704   0.0003123  -0.0001983
   36  -0.0000266   0.0000446   0.0000183  -0.0000034  -0.0000100  -0.0000764
   37  -0.0001594   0.0009796  -0.0006315  -0.0011250  -0.0009643   0.0002162
   38  -0.0010297   0.0013786  -0.0003844  -0.0014779   0.0019508  -0.0019923
   39   0.0000003   0.0000392   0.0004086  -0.0000555  -0.0005108  -0.0001397
   40  -0.0000442   0.0000084  -0.0000110  -0.0000086  -0.0000147  -0.0000164
   41  -0.0001110  -0.0001400   0.0000258   0.0000191  -0.0000421  -0.0000672
   42  -0.0000119  -0.0001097   0.0000177  -0.0000181  -0.0000216  -0.0000301
   43   0.0000121   0.0000250   0.0000028  -0.0000120  -0.0000147  -0.0000033
   44   0.0000049   0.0000214  -0.0000128   0.0000208   0.0000485  -0.0000060
   45  -0.0000029   0.0000286  -0.0000017  -0.0000025  -0.0000094   0.0000025
   46   0.0000105   0.0000315  -0.0000045  -0.0000165  -0.0000510   0.0000445
   47  -0.0000442  -0.0000192   0.0000003   0.0000367  -0.0000020  -0.0000183
   48   0.0000121  -0.0000014   0.0000158  -0.0000220  -0.0000147   0.0000279
   49   0.2856760   0.0278055  -0.1147202  -0.0160119  -0.0025289   0.0094185
   50   0.0278055   0.0557013  -0.0135219   0.0116339   0.0012732  -0.0084254
   51  -0.1147202  -0.0135219   0.1013947  -0.0158430  -0.0036866   0.0094305
   52  -0.0160119   0.0116339  -0.0158430   0.1916150  -0.0928640   0.1116299
   53  -0.0025289   0.0012732  -0.0036866  -0.0928640   0.1177574  -0.0731315
   54   0.0094185  -0.0084254   0.0094305   0.1116299  -0.0731315   0.1308245
   55   0.0009654   0.0133191   0.0264162  -0.0012035  -0.0105591  -0.0215045
   56   0.0008296   0.0013480   0.0035905   0.0001492   0.0070559   0.0134498
   57  -0.0009075  -0.0049041  -0.0120743  -0.0004930  -0.0074813  -0.0171272
   58   0.0000373   0.0000526  -0.0000372   0.0000268   0.0000597  -0.0000303
   59   0.0001456   0.0000833  -0.0000917  -0.0000629  -0.0000038   0.0000538
   60  -0.0002389  -0.0000253  -0.0000310   0.0000880  -0.0000131   0.0000283
   61  -0.0000034  -0.0000151   0.0000105  -0.0000042   0.0000061  -0.0000027
   62  -0.0000087   0.0000032  -0.0000006   0.0000053   0.0000195  -0.0000133
   63   0.0000110   0.0000156  -0.0000152   0.0000203   0.0000206   0.0000022
   64   0.0000095   0.0000195  -0.0000500   0.0000251   0.0000103  -0.0000119
   65   0.0000340   0.0000387   0.0000133  -0.0000000  -0.0000599   0.0000225
   66  -0.0000221  -0.0000229  -0.0000099  -0.0000052   0.0000428   0.0000033
   67   0.0000571   0.0000611  -0.0000446   0.0000209   0.0000034   0.0000009
   68  -0.0000365  -0.0000358   0.0000289  -0.0000257  -0.0000011  -0.0000072
   69   0.0000188  -0.0000135   0.0000236  -0.0000172  -0.0000067   0.0000114
   70  -0.0000295  -0.0000266  -0.0000267   0.0000080  -0.0000334  -0.0000116
   71  -0.0000068  -0.0000049  -0.0000200   0.0000053   0.0000130  -0.0000190
   72   0.0000226   0.0000330  -0.0000160  -0.0000204  -0.0000304  -0.0000058
   73   0.0000313   0.0000540  -0.0000099   0.0000027   0.0000158   0.0000048
   74  -0.0000253  -0.0000229  -0.0000034   0.0000083   0.0000176  -0.0000176
   75  -0.0000168  -0.0000079   0.0000181   0.0000028   0.0000071  -0.0000099
   76   0.0000004   0.0000260  -0.0000198   0.0000087   0.0000130  -0.0000194
   77   0.0000082  -0.0000426   0.0000338  -0.0000556  -0.0001046   0.0000545
   78   0.0000044  -0.0001073   0.0000323  -0.0000924  -0.0001993   0.0000603
   79  -0.0007811   0.0002410  -0.0002466  -0.0001623  -0.0000131   0.0001377
   80   0.0008180  -0.0002668   0.0004915   0.0000661   0.0000760   0.0000007
   81  -0.0004251   0.0002990  -0.0012653   0.0004160   0.0001950   0.0001253
   82  -0.0001811   0.0000163   0.0001239  -0.0000616  -0.0000238  -0.0000197
   83   0.0001183   0.0001204  -0.0002690   0.0001731   0.0001221   0.0001052
   84  -0.0000598  -0.0000500   0.0000438  -0.0000291   0.0000526   0.0000447
   85   0.0001427   0.0000889   0.0000304  -0.0000932  -0.0001301   0.0001018
   86   0.0000742  -0.0001386   0.0000346  -0.0001651  -0.0001108   0.0001830
   87   0.0000108   0.0000176  -0.0000175   0.0000097   0.0000327   0.0000014
           55          56          57          58          59          60
    1  -0.0012194  -0.0002960  -0.0001884  -0.0048835  -0.0024902   0.0019460
    2  -0.0030914  -0.0191375   0.0007023  -0.0031259   0.0011504  -0.0000965
    3  -0.0064603  -0.0269204   0.0070936   0.0001325  -0.0010459   0.0000069
    4  -0.0010067  -0.0026518  -0.0005307  -0.0144700   0.0029838  -0.0027159
    5   0.0007688  -0.0005513   0.0008640   0.0218162   0.0037974  -0.0020794
    6  -0.0000565   0.0000060   0.0003773   0.0173048   0.0013244   0.0019425
    7   0.0004845   0.0015026   0.0008905   0.0012456   0.0007760  -0.0013057
    8  -0.0014962  -0.0018988  -0.0006824   0.0012363   0.0000435  -0.0002058
    9   0.0004011   0.0000824  -0.0003197  -0.0021052  -0.0006240   0.0000470
   10   0.0000097  -0.0000140  -0.0000819  -0.0000649   0.0000133  -0.0000093
   11   0.0001583   0.0000789   0.0001476   0.0000477   0.0000923   0.0000044
   12   0.0000889   0.0003121  -0.0001757   0.0002520   0.0000244   0.0001363
   13   0.0000671   0.0001837   0.0000013  -0.0001340   0.0000377  -0.0001026
   14   0.0000250  -0.0000204   0.0000521  -0.0000035   0.0001801   0.0001247
   15  -0.0000319  -0.0001458   0.0000215  -0.0001816   0.0000355  -0.0002025
   16   0.0000963   0.0007668  -0.0000061   0.0001096   0.0005699   0.0003014
   17   0.0000339  -0.0002087  -0.0001100   0.0007071  -0.0003023  -0.0006165
   18   0.0002987   0.0023760  -0.0006676  -0.0001639  -0.0001908   0.0003749
   19  -0.0436386  -0.0039808  -0.0045991   0.0000641  -0.0000976   0.0001613
   20  -0.0047308  -0.0929244  -0.1020204  -0.0001178  -0.0002906   0.0002285
   21  -0.0058250  -0.1046230  -0.2517031   0.0007856   0.0000580  -0.0000090
   22   0.0007865  -0.0004378  -0.0003612  -0.1153809   0.0776162   0.0798626
   23   0.0004696  -0.0002807   0.0001796   0.0835457  -0.1655456  -0.1063431
   24  -0.0003359  -0.0012515   0.0005679   0.0808401  -0.1103163  -0.1334120
   25  -0.0000358  -0.0004598   0.0000138  -0.0002149  -0.0000809   0.0007017
   26  -0.0000141  -0.0006028   0.0001104   0.0000183  -0.0006676  -0.0001285
   27  -0.0000274  -0.0001329  -0.0000125  -0.0000166   0.0003456  -0.0002365
   28  -0.0000225   0.0000109  -0.0000643  -0.0009689  -0.0008652  -0.0004088
   29  -0.0000100   0.0003329  -0.0000949   0.0000822  -0.0007397  -0.0002246
   30   0.0000387   0.0001425   0.0000280   0.0003262  -0.0000438  -0.0002352
   31   0.0003797   0.0002053  -0.0000060   0.0100281   0.0121130   0.0069390
   32  -0.0004738  -0.0002545  -0.0000803  -0.0142383  -0.0110225  -0.0161009
   33   0.0008610  -0.0002380  -0.0004140  -0.0122208  -0.0157744  -0.0067256
   34  -0.0001727  -0.0002589  -0.0000892  -0.0000125   0.0000481   0.0000343
   35   0.0000428  -0.0000377  -0.0000271  -0.0003582  -0.0000700   0.0001408
   36   0.0000484   0.0000803   0.0000418   0.0000258  -0.0000012  -0.0000656
   37   0.0001694  -0.0008263   0.0001351  -0.0011199  -0.0003351   0.0005434
   38   0.0009098   0.0011524   0.0005872   0.0001224   0.0003151  -0.0002828
   39   0.0002618   0.0001191   0.0004413   0.0005235   0.0002293  -0.0000073
   40  -0.0000134   0.0000147   0.0000017  -0.0000523   0.0000128   0.0000397
   41   0.0000236   0.0000654  -0.0000047   0.0000178  -0.0000427   0.0000275
   42   0.0000180   0.0000522  -0.0000042  -0.0000324  -0.0000169  -0.0000488
   43   0.0000087  -0.0000007   0.0000121   0.0001007  -0.0000018   0.0000778
   44  -0.0000203  -0.0000337   0.0000151   0.0000031  -0.0000105  -0.0000120
   45   0.0000038   0.0000267  -0.0000082  -0.0001065  -0.0000095  -0.0000086
   46  -0.0000384  -0.0000817   0.0000123   0.0000238   0.0000810   0.0000107
   47   0.0000012  -0.0000369   0.0000109  -0.0001813  -0.0000031   0.0000340
   48  -0.0000112   0.0000038  -0.0000184  -0.0000015  -0.0000132  -0.0000157
   49   0.0009654   0.0008296  -0.0009075   0.0000373   0.0001456  -0.0002389
   50   0.0133191   0.0013480  -0.0049041   0.0000526   0.0000833  -0.0000253
   51   0.0264162   0.0035905  -0.0120743  -0.0000372  -0.0000917  -0.0000310
   52  -0.0012035   0.0001492  -0.0004930   0.0000268  -0.0000629   0.0000880
   53  -0.0105591   0.0070559  -0.0074813   0.0000597  -0.0000038  -0.0000131
   54  -0.0215045   0.0134498  -0.0171272  -0.0000303   0.0000538   0.0000283
   55   0.0445702   0.0044258   0.0063730   0.0000188   0.0001348  -0.0001730
   56   0.0044258   0.1058924   0.1125691   0.0002723   0.0000871   0.0000129
   57   0.0063730   0.1125691   0.2734192  -0.0000148   0.0000410   0.0000916
   58   0.0000188   0.0002723  -0.0000148   0.1238530  -0.0860918  -0.0822644
   59   0.0001348   0.0000871   0.0000410  -0.0860918   0.1738049   0.1277218
   60  -0.0001730   0.0000129   0.0000916  -0.0822644   0.1277218   0.1368236
   61   0.0000092  -0.0000110  -0.0000022   0.0000753  -0.0000495  -0.0000182
   62   0.0000112   0.0000194   0.0000115   0.0000400  -0.0000021   0.0000466
   63  -0.0000079   0.0000184   0.0000008  -0.0001871  -0.0000020   0.0000299
   64   0.0000098   0.0001508  -0.0000059   0.0001905  -0.0000498  -0.0003618
   65  -0.0000179  -0.0001732   0.0000274  -0.0000622   0.0000346  -0.0000202
   66   0.0000023   0.0001537  -0.0000235  -0.0000445  -0.0000147   0.0000613
   67  -0.0000023   0.0000328   0.0000103   0.0007162  -0.0006754  -0.0002131
   68   0.0000086   0.0000113  -0.0000128  -0.0003186  -0.0007179   0.0009225
   69   0.0000103  -0.0000150  -0.0000018   0.0001271   0.0008312  -0.0002580
   70  -0.0000071   0.0000142   0.0000112   0.0001582   0.0001065  -0.0001707
   71   0.0000091   0.0000321   0.0000021  -0.0000162   0.0000068  -0.0000399
   72  -0.0000102   0.0000012  -0.0000012   0.0000450  -0.0000236  -0.0000919
   73  -0.0000056   0.0000094   0.0000036  -0.0000678  -0.0011396  -0.0006113
   74   0.0000074   0.0000002   0.0000026  -0.0010593  -0.0007385  -0.0009696
   75   0.0000142  -0.0000204  -0.0000021  -0.0006657  -0.0004663  -0.0001902
   76   0.0000031   0.0000170  -0.0000032   0.0004989  -0.0000709   0.0000120
   77  -0.0000114  -0.0000111  -0.0000154   0.0000094   0.0000206   0.0000966
   78  -0.0000124   0.0000408  -0.0000295  -0.0002433   0.0000477   0.0000376
   79  -0.0002540   0.0004783  -0.0001038  -0.0009619  -0.0031522  -0.0011167
   80   0.0002857   0.0000289  -0.0001341  -0.0031051   0.0027794  -0.0070383
   81  -0.0002246   0.0001037   0.0006360  -0.0012279  -0.0062920   0.0062430
   82   0.0000744  -0.0000321  -0.0000209   0.0010501   0.0004981  -0.0009397
   83  -0.0001144   0.0001192   0.0002838   0.0004685  -0.0022788   0.0049028
   84  -0.0001285   0.0002317  -0.0001269  -0.0008371   0.0042138  -0.0042962
   85  -0.0000329  -0.0000125   0.0000133   0.0001345   0.0000259  -0.0000677
   86  -0.0000955  -0.0000522  -0.0000393   0.0001790   0.0000404  -0.0000668
   87  -0.0000269  -0.0000255  -0.0000089   0.0000183  -0.0000003   0.0000114
           61          62          63          64          65          66
    1  -0.0002207  -0.0000091  -0.0000244   0.0002463  -0.0001854   0.0003780
    2   0.0000617   0.0000036   0.0005321   0.0007814  -0.0004376   0.0008832
    3   0.0001103  -0.0001612   0.0001491   0.0000860   0.0003661   0.0000101
    4   0.0006210  -0.0004255  -0.0004291  -0.0027471   0.0025905  -0.0029879
    5  -0.0007891   0.0012058  -0.0014180   0.0011157  -0.0002016   0.0012686
    6   0.0004869   0.0005417   0.0004157  -0.0026582   0.0023567  -0.0023404
    7   0.0001673   0.0004362  -0.0000991   0.0006048  -0.0013023   0.0005505
    8   0.0001305   0.0001117  -0.0001185   0.0003140  -0.0003379   0.0001373
    9   0.0000152   0.0000067  -0.0000135  -0.0001546  -0.0000533  -0.0000970
   10   0.0000744  -0.0001697   0.0000711   0.0001015   0.0002747   0.0000877
   11   0.0001456  -0.0000280   0.0002434  -0.0001671   0.0005241  -0.0001625
   12   0.0002280   0.0001113   0.0003097  -0.0000532   0.0000500  -0.0001766
   13   0.0010906  -0.0008721   0.0015128   0.0007610  -0.0012737   0.0009372
   14  -0.0009083   0.0001146  -0.0003160   0.0011890   0.0004581  -0.0000794
   15  -0.0015724   0.0001307   0.0000902  -0.0000708  -0.0003527   0.0005480
   16  -0.0011300  -0.0001593   0.0011027   0.0050327  -0.0055560   0.0072882
   17  -0.0085817   0.0064774  -0.0083589   0.0187992  -0.0170700   0.0199409
   18  -0.0156847   0.0162992  -0.0185105  -0.0028014   0.0013585  -0.0030825
   19  -0.0000204  -0.0000371  -0.0000523  -0.0001278   0.0001724  -0.0001643
   20   0.0000046   0.0000334  -0.0000071   0.0000765  -0.0001926   0.0001591
   21  -0.0000674   0.0000539  -0.0001160   0.0004301  -0.0004555   0.0003510
   22  -0.0000498   0.0000134   0.0002762  -0.0004408   0.0004823  -0.0002395
   23   0.0004643   0.0000404  -0.0001425  -0.0005540  -0.0002226  -0.0000614
   24   0.0004112   0.0003753  -0.0002364   0.0002342  -0.0000086  -0.0000098
   25  -0.0471733   0.0008505   0.0023329  -0.0789424  -0.0857067   0.0079907
   26   0.0012284  -0.0957987  -0.1013658  -0.0870429  -0.2709929   0.0186592
   27   0.0029556  -0.1029561  -0.2598529   0.0088158   0.0195039  -0.0483286
   28  -0.0022010   0.0019975  -0.0033106   0.0003183  -0.0005174   0.0009120
   29   0.0020384  -0.0016461   0.0034777   0.0000645   0.0004436   0.0009444
   30  -0.0018103   0.0019122  -0.0021010   0.0008937  -0.0011220   0.0009830
   31  -0.0000524  -0.0001005   0.0001910   0.0003213   0.0000410   0.0000602
   32  -0.0000435  -0.0000420   0.0001324  -0.0000980   0.0001886  -0.0000450
   33  -0.0003856  -0.0000932   0.0003079   0.0003576   0.0000719   0.0001307
   34   0.0000041  -0.0000636  -0.0001274   0.0000893   0.0000877   0.0000442
   35  -0.0000430  -0.0000271   0.0000935  -0.0001267   0.0001654  -0.0001187
   36   0.0000414   0.0000252   0.0000527   0.0000256  -0.0000443  -0.0000133
   37  -0.0000990  -0.0001883   0.0000174  -0.0001984   0.0004958  -0.0002282
   38  -0.0000164   0.0000278   0.0000783  -0.0000833   0.0001062  -0.0000152
   39  -0.0000019   0.0000089   0.0000192   0.0000150   0.0000881  -0.0000159
   40   0.0001150  -0.0000060   0.0001702   0.0000182   0.0000068  -0.0000402
   41  -0.0001171  -0.0000238  -0.0001242  -0.0000241   0.0000198   0.0000394
   42   0.0000859   0.0000422   0.0002050   0.0000585  -0.0000672  -0.0000190
   43  -0.0006272  -0.0001693  -0.0004900   0.0000600   0.0000748  -0.0001292
   44   0.0002879   0.0003886   0.0000276  -0.0001527  -0.0001406  -0.0002482
   45   0.0006669  -0.0002695   0.0010177   0.0001071  -0.0000896  -0.0000493
   46  -0.0000591   0.0001222   0.0000867  -0.0005157   0.0007922  -0.0003346
   47   0.0000847   0.0000346   0.0000731   0.0000028   0.0004837  -0.0003240
   48  -0.0000246  -0.0000722   0.0001133  -0.0002729   0.0000808   0.0001798
   49  -0.0000034  -0.0000087   0.0000110   0.0000095   0.0000340  -0.0000221
   50  -0.0000151   0.0000032   0.0000156   0.0000195   0.0000387  -0.0000229
   51   0.0000105  -0.0000006  -0.0000152  -0.0000500   0.0000133  -0.0000099
   52  -0.0000042   0.0000053   0.0000203   0.0000251  -0.0000000  -0.0000052
   53   0.0000061   0.0000195   0.0000206   0.0000103  -0.0000599   0.0000428
   54  -0.0000027  -0.0000133   0.0000022  -0.0000119   0.0000225   0.0000033
   55   0.0000092   0.0000112  -0.0000079   0.0000098  -0.0000179   0.0000023
   56  -0.0000110   0.0000194   0.0000184   0.0001508  -0.0001732   0.0001537
   57  -0.0000022   0.0000115   0.0000008  -0.0000059   0.0000274  -0.0000235
   58   0.0000753   0.0000400  -0.0001871   0.0001905  -0.0000622  -0.0000445
   59  -0.0000495  -0.0000021  -0.0000020  -0.0000498   0.0000346  -0.0000147
   60  -0.0000182   0.0000466   0.0000299  -0.0003618  -0.0000202   0.0000613
   61   0.0486660  -0.0029100  -0.0009519  -0.0006348  -0.0045037  -0.0109748
   62  -0.0029100   0.1012550   0.1103442   0.0013273  -0.0118801  -0.0272471
   63  -0.0009519   0.1103442   0.2835952  -0.0001402   0.0014432   0.0037925
   64  -0.0006348   0.0013273  -0.0001402   0.0854338   0.0932546  -0.0061111
   65  -0.0045037  -0.0118801   0.0014432   0.0932546   0.2956498  -0.0235337
   66  -0.0109748  -0.0272471   0.0037925  -0.0061111  -0.0235337   0.0500677
   67   0.0008455  -0.0001718  -0.0001412  -0.0098257   0.0005124   0.0034346
   68   0.0135463  -0.0012711  -0.0041582  -0.0286583   0.0025873   0.0102421
   69   0.0276539  -0.0001652  -0.0086434   0.0015475  -0.0002164  -0.0017199
   70   0.0004263   0.0002002   0.0000668  -0.0000635   0.0002161  -0.0000411
   71  -0.0002215   0.0007789  -0.0006536   0.0000768   0.0003411  -0.0003274
   72  -0.0011648   0.0010069  -0.0012964   0.0002333  -0.0000648   0.0002902
   73   0.0002458   0.0000240   0.0000414  -0.0000172   0.0000744  -0.0000341
   74   0.0000681  -0.0001856   0.0000498  -0.0001615   0.0000201   0.0000086
   75  -0.0002761  -0.0000839   0.0003532  -0.0000477  -0.0000123  -0.0001018
   76  -0.0000923   0.0002494   0.0000581   0.0002701   0.0000955  -0.0003727
   77   0.0001727   0.0003316  -0.0000126  -0.0001749   0.0007499  -0.0004002
   78   0.0002571   0.0001993   0.0003497   0.0000061   0.0006681  -0.0004281
   79   0.0000248  -0.0000057   0.0000195  -0.0000371   0.0000152  -0.0000124
   80  -0.0000428   0.0000356   0.0001136   0.0000634  -0.0000040   0.0000496
   81  -0.0000241  -0.0000372   0.0000003  -0.0001092   0.0000195  -0.0000070
   82  -0.0000076   0.0000006   0.0000122   0.0000288  -0.0000357   0.0000137
   83  -0.0000158  -0.0000098   0.0000344  -0.0000072   0.0000011   0.0000261
   84   0.0000407  -0.0000083  -0.0000061   0.0000300  -0.0000244   0.0000013
   85   0.0000098   0.0000187  -0.0000290   0.0000298  -0.0000593   0.0000424
   86   0.0000295   0.0000331  -0.0000204   0.0000547  -0.0000992   0.0000457
   87  -0.0000020  -0.0000082  -0.0000131   0.0000084  -0.0000054   0.0000036
           67          68          69          70          71          72
    1   0.0003670  -0.0005047  -0.0000150   0.0000649  -0.0000261   0.0003022
    2   0.0002252  -0.0001430   0.0000373  -0.0002267  -0.0000533  -0.0004873
    3   0.0000428   0.0000034   0.0000355   0.0001601   0.0002088   0.0004214
    4  -0.0003504   0.0004063   0.0007883   0.0001472  -0.0008617  -0.0001829
    5  -0.0008067   0.0009125  -0.0006094   0.0003274   0.0014912   0.0023179
    6  -0.0001306  -0.0007517   0.0005666  -0.0003384  -0.0002157   0.0009941
    7  -0.0005435   0.0004696  -0.0001318   0.0001962   0.0006058  -0.0002308
    8  -0.0006978   0.0003933  -0.0001764   0.0001627   0.0002219  -0.0009686
    9  -0.0001426  -0.0000836  -0.0000246  -0.0000683  -0.0002294   0.0000073
   10  -0.0000425   0.0005248  -0.0008210  -0.0008519   0.0005457   0.0005935
   11  -0.0008593   0.0009859  -0.0002686   0.0006873  -0.0003542   0.0004495
   12   0.0010264  -0.0003974   0.0010793   0.0006339  -0.0000576  -0.0010718
   13  -0.0015001   0.0014493  -0.0018114   0.0002309  -0.0000204  -0.0006682
   14   0.0033995  -0.0019173   0.0022818  -0.0004992   0.0003003   0.0004649
   15  -0.0036511   0.0022966  -0.0029856  -0.0002088   0.0009384   0.0006843
   16  -0.0166721   0.0158908  -0.0199695   0.0017598  -0.0096189  -0.0167194
   17  -0.0002948  -0.0012231  -0.0007501  -0.0028487   0.0054153   0.0132439
   18   0.0064167  -0.0066766   0.0059862   0.0026381  -0.0091490  -0.0173622
   19  -0.0000084   0.0000089   0.0000090   0.0000169  -0.0000390   0.0001059
   20  -0.0000654   0.0000619  -0.0000281  -0.0000351  -0.0000151  -0.0001029
   21   0.0000512   0.0000523  -0.0000719   0.0000759   0.0000070  -0.0000763
   22  -0.0003960   0.0000442   0.0001034  -0.0004825  -0.0000467   0.0000054
   23  -0.0006570  -0.0014219   0.0013389  -0.0000180  -0.0000200  -0.0000878
   24   0.0008222   0.0005228   0.0000117   0.0001485  -0.0000181   0.0000622
   25  -0.2818939   0.0110090   0.0814556   0.0003018   0.0001656   0.0012358
   26   0.0124810  -0.0465215  -0.0045477  -0.0002143  -0.0008688  -0.0040182
   27   0.0805591  -0.0036710  -0.0756168   0.0002606  -0.0022666  -0.0052125
   28   0.0005654  -0.0005395  -0.0009002  -0.1365744   0.0722743  -0.1015122
   29  -0.0002391   0.0002775  -0.0000139   0.0719400  -0.1054509   0.0812987
   30   0.0013774  -0.0009006   0.0014477  -0.1021655   0.0825212  -0.1621590
   31   0.0005550  -0.0003896   0.0000546   0.0001142  -0.0000095   0.0000632
   32  -0.0002429  -0.0000061   0.0000751  -0.0001303  -0.0000316  -0.0000102
   33   0.0002465  -0.0001152  -0.0005132  -0.0000418   0.0000105   0.0000428
   34  -0.0007158   0.0004202  -0.0004355   0.0000769   0.0000653  -0.0004801
   35   0.0005797  -0.0004369   0.0004428  -0.0001713  -0.0000502   0.0000267
   36  -0.0000622   0.0000510  -0.0000998   0.0000371  -0.0001711   0.0005877
   37   0.0001607  -0.0002813   0.0000465  -0.0000838  -0.0002089  -0.0000789
   38   0.0003560  -0.0000365   0.0000598  -0.0000772  -0.0000427   0.0004435
   39   0.0000830   0.0000273   0.0000287  -0.0000129   0.0000038  -0.0000209
   40  -0.0000375  -0.0000125   0.0001239  -0.0004749   0.0004233   0.0015924
   41   0.0001047  -0.0000699  -0.0001591   0.0008677  -0.0001948  -0.0005054
   42  -0.0001871   0.0001016   0.0000149   0.0011593  -0.0009436   0.0009184
   43   0.0003621  -0.0002098  -0.0001755   0.0000559  -0.0001542  -0.0000218
   44  -0.0000594  -0.0001492   0.0002423  -0.0000223  -0.0000254  -0.0000275
   45  -0.0000807   0.0002457   0.0004221  -0.0001347   0.0000193   0.0001153
   46   0.0002678   0.0004173   0.0000796   0.0000140   0.0001983   0.0000686
   47  -0.0000641   0.0002530   0.0000058  -0.0000735  -0.0000639   0.0000523
   48   0.0000073   0.0001471  -0.0000975  -0.0001380   0.0001070   0.0000081
   49   0.0000571  -0.0000365   0.0000188  -0.0000295  -0.0000068   0.0000226
   50   0.0000611  -0.0000358  -0.0000135  -0.0000266  -0.0000049   0.0000330
   51  -0.0000446   0.0000289   0.0000236  -0.0000267  -0.0000200  -0.0000160
   52   0.0000209  -0.0000257  -0.0000172   0.0000080   0.0000053  -0.0000204
   53   0.0000034  -0.0000011  -0.0000067  -0.0000334   0.0000130  -0.0000304
   54   0.0000009  -0.0000072   0.0000114  -0.0000116  -0.0000190  -0.0000058
   55  -0.0000023   0.0000086   0.0000103  -0.0000071   0.0000091  -0.0000102
   56   0.0000328   0.0000113  -0.0000150   0.0000142   0.0000321   0.0000012
   57   0.0000103  -0.0000128  -0.0000018   0.0000112   0.0000021  -0.0000012
   58   0.0007162  -0.0003186   0.0001271   0.0001582  -0.0000162   0.0000450
   59  -0.0006754  -0.0007179   0.0008312   0.0001065   0.0000068  -0.0000236
   60  -0.0002131   0.0009225  -0.0002580  -0.0001707  -0.0000399  -0.0000919
   61   0.0008455   0.0135463   0.0276539   0.0004263  -0.0002215  -0.0011648
   62  -0.0001718  -0.0012711  -0.0001652   0.0002002   0.0007789   0.0010069
   63  -0.0001412  -0.0041582  -0.0086434   0.0000668  -0.0006536  -0.0012964
   64  -0.0098257  -0.0286583   0.0015475  -0.0000635   0.0000768   0.0002333
   65   0.0005124   0.0025873  -0.0002164   0.0002161   0.0003411  -0.0000648
   66   0.0034346   0.0102421  -0.0017199  -0.0000411  -0.0003274   0.0002902
   67   0.3072141  -0.0127669  -0.0882473   0.0004453   0.0000064  -0.0000384
   68  -0.0127669   0.0481964   0.0018502  -0.0000747  -0.0001863  -0.0000799
   69  -0.0882473   0.0018502   0.0804956   0.0002261  -0.0000060   0.0002285
   70   0.0004453  -0.0000747   0.0002261   0.1459317  -0.0807086   0.1110888
   71   0.0000064  -0.0001863  -0.0000060  -0.0807086   0.1117663  -0.0878361
   72  -0.0000384  -0.0000799   0.0002285   0.1110888  -0.0878361   0.1764503
   73   0.0007371  -0.0002869   0.0004571  -0.0172448  -0.0013920   0.0059516
   74  -0.0000312   0.0004333   0.0000380   0.0149359   0.0001689  -0.0057193
   75  -0.0008341   0.0001525  -0.0002455  -0.0205645  -0.0018615   0.0077657
   76  -0.0001444  -0.0002241  -0.0000031   0.0058582   0.0189328  -0.0002301
   77  -0.0000192  -0.0000270  -0.0001101  -0.0043512  -0.0132295   0.0006668
   78  -0.0001361   0.0000933  -0.0001154   0.0074971   0.0199942  -0.0012792
   79  -0.0000648   0.0000385  -0.0000049  -0.0000208   0.0000015  -0.0000167
   80   0.0001109   0.0000657  -0.0001101  -0.0000088  -0.0000032  -0.0000044
   81  -0.0002062   0.0000231   0.0000652  -0.0000500  -0.0000054  -0.0000061
   82   0.0000279  -0.0000403  -0.0000208  -0.0000020   0.0000019   0.0000019
   83  -0.0000710  -0.0001191   0.0000345   0.0000140  -0.0000010   0.0000361
   84   0.0001091   0.0000728  -0.0000129  -0.0000041  -0.0000072  -0.0000485
   85  -0.0001445   0.0001354  -0.0001485   0.0000288   0.0000184   0.0000646
   86  -0.0001512   0.0001058  -0.0000413   0.0000477   0.0000600  -0.0000750
   87  -0.0000725   0.0000213  -0.0000107  -0.0000259   0.0000150   0.0000715
           73          74          75          76          77          78
    1   0.0002791  -0.0002788  -0.0001396  -0.0000321   0.0001510   0.0003590
    2   0.0001953  -0.0002591  -0.0002363   0.0000304   0.0001187  -0.0007446
    3  -0.0000071   0.0000838   0.0000581   0.0000993  -0.0003190   0.0002018
    4  -0.0006063   0.0010344   0.0003971  -0.0000876   0.0010515   0.0015140
    5  -0.0005128   0.0008327   0.0012577   0.0003307   0.0002124  -0.0007145
    6   0.0002782   0.0002905   0.0007403   0.0005112  -0.0030517  -0.0049007
    7  -0.0004209   0.0005181   0.0003168   0.0003417  -0.0014166  -0.0014218
    8  -0.0006511   0.0004752   0.0002253   0.0001276  -0.0001991  -0.0005141
    9   0.0000347  -0.0000594   0.0001033  -0.0000061  -0.0002199  -0.0005905
   10   0.0005093  -0.0002866  -0.0005474  -0.0001846   0.0001637   0.0001457
   11  -0.0000488   0.0000327   0.0003968   0.0000068  -0.0000127   0.0001777
   12  -0.0002664  -0.0000121  -0.0009889  -0.0000118   0.0001910  -0.0000397
   13   0.0013245  -0.0008074  -0.0009979   0.0003268  -0.0007240  -0.0010753
   14   0.0004905  -0.0011470  -0.0027196   0.0010742   0.0000311  -0.0006003
   15   0.0002195  -0.0020747  -0.0055741   0.0002066   0.0010260   0.0014485
   16  -0.0021917   0.0133469   0.0273598  -0.0003966  -0.0038754  -0.0081345
   17   0.0004136  -0.0012909   0.0016609   0.0028167  -0.0149747  -0.0301674
   18   0.0006945  -0.0048915  -0.0103567   0.0007470  -0.0002031  -0.0021473
   19  -0.0000058  -0.0000062   0.0000080  -0.0000168   0.0001652   0.0002435
   20  -0.0000062   0.0000440   0.0000371  -0.0000244  -0.0000944  -0.0001311
   21  -0.0000545  -0.0000327  -0.0000814  -0.0000005   0.0002294   0.0005517
   22  -0.0006244   0.0002572   0.0007303  -0.0002925   0.0003441   0.0001129
   23  -0.0002133  -0.0007851  -0.0005965   0.0002291  -0.0000248  -0.0002782
   24  -0.0005437  -0.0005836  -0.0004627   0.0000793   0.0001247   0.0001196
   25   0.0005338  -0.0002995   0.0016615  -0.0001336   0.0001419  -0.0000023
   26  -0.0000507   0.0000083   0.0000342  -0.0005213   0.0005356  -0.0009217
   27  -0.0006049   0.0010271   0.0016483  -0.0000998   0.0012286   0.0014957
   28  -0.2796046  -0.0099686   0.0793641  -0.0668454  -0.0691851   0.0036539
   29  -0.0089969  -0.0467894   0.0037486  -0.0693254  -0.2851977   0.0173454
   30   0.0808079   0.0045280  -0.0736439   0.0029823   0.0160885  -0.0449316
   31   0.0003992  -0.0002511  -0.0004496   0.0002459  -0.0001010  -0.0000852
   32  -0.0002036   0.0001364   0.0002536  -0.0001408   0.0000411   0.0001345
   33  -0.0002540   0.0002172   0.0002418  -0.0002227  -0.0000241   0.0000659
   34  -0.0005145   0.0003000   0.0001156   0.0000352   0.0001263  -0.0000222
   35   0.0001703  -0.0001284  -0.0001792  -0.0000444   0.0001902   0.0001574
   36   0.0001775  -0.0000258   0.0004269   0.0000241  -0.0000659   0.0000183
   37   0.0000900  -0.0001735  -0.0001134  -0.0000974   0.0006509   0.0005380
   38   0.0003377  -0.0001539  -0.0001262  -0.0000406  -0.0000862  -0.0000205
   39   0.0000299   0.0000180  -0.0000260  -0.0000531   0.0000431   0.0001198
   40   0.0002070  -0.0001966   0.0001594   0.0000758  -0.0000634   0.0001136
   41  -0.0000203  -0.0000426  -0.0000261   0.0000909  -0.0001187   0.0000802
   42   0.0003487  -0.0001555   0.0005473  -0.0000425  -0.0000337  -0.0000292
   43  -0.0001468   0.0007084   0.0017927   0.0000191   0.0000813  -0.0002435
   44   0.0001451   0.0003521  -0.0002807  -0.0000651   0.0004748   0.0002748
   45   0.0000810  -0.0002672  -0.0005795  -0.0001276   0.0000541   0.0001979
   46   0.0002182   0.0002938  -0.0003436  -0.0000923   0.0006411   0.0004603
   47   0.0001065   0.0003778  -0.0000637  -0.0001479   0.0008058   0.0008570
   48  -0.0002169  -0.0000750   0.0000855   0.0004401   0.0000075  -0.0000020
   49   0.0000313  -0.0000253  -0.0000168   0.0000004   0.0000082   0.0000044
   50   0.0000540  -0.0000229  -0.0000079   0.0000260  -0.0000426  -0.0001073
   51  -0.0000099  -0.0000034   0.0000181  -0.0000198   0.0000338   0.0000323
   52   0.0000027   0.0000083   0.0000028   0.0000087  -0.0000556  -0.0000924
   53   0.0000158   0.0000176   0.0000071   0.0000130  -0.0001046  -0.0001993
   54   0.0000048  -0.0000176  -0.0000099  -0.0000194   0.0000545   0.0000603
   55  -0.0000056   0.0000074   0.0000142   0.0000031  -0.0000114  -0.0000124
   56   0.0000094   0.0000002  -0.0000204   0.0000170  -0.0000111   0.0000408
   57   0.0000036   0.0000026  -0.0000021  -0.0000032  -0.0000154  -0.0000295
   58  -0.0000678  -0.0010593  -0.0006657   0.0004989   0.0000094  -0.0002433
   59  -0.0011396  -0.0007385  -0.0004663  -0.0000709   0.0000206   0.0000477
   60  -0.0006113  -0.0009696  -0.0001902   0.0000120   0.0000966   0.0000376
   61   0.0002458   0.0000681  -0.0002761  -0.0000923   0.0001727   0.0002571
   62   0.0000240  -0.0001856  -0.0000839   0.0002494   0.0003316   0.0001993
   63   0.0000414   0.0000498   0.0003532   0.0000581  -0.0000126   0.0003497
   64  -0.0000172  -0.0001615  -0.0000477   0.0002701  -0.0001749   0.0000061
   65   0.0000744   0.0000201  -0.0000123   0.0000955   0.0007499   0.0006681
   66  -0.0000341   0.0000086  -0.0001018  -0.0003727  -0.0004002  -0.0004281
   67   0.0007371  -0.0000312  -0.0008341  -0.0001444  -0.0000192  -0.0001361
   68  -0.0002869   0.0004333   0.0001525  -0.0002241  -0.0000270   0.0000933
   69   0.0004571   0.0000380  -0.0002455  -0.0000031  -0.0001101  -0.0001154
   70  -0.0172448   0.0149359  -0.0205645   0.0058582  -0.0043512   0.0074971
   71  -0.0013920   0.0001689  -0.0018615   0.0189328  -0.0132295   0.0199942
   72   0.0059516  -0.0057193   0.0077657  -0.0002301   0.0006668  -0.0012792
   73   0.3048497   0.0118278  -0.0885405  -0.0079187  -0.0001125   0.0020481
   74   0.0118278   0.0484520  -0.0014721  -0.0298443   0.0000478   0.0100809
   75  -0.0885405  -0.0014721   0.0816128   0.0015011   0.0002894  -0.0014362
   76  -0.0079187  -0.0298443   0.0015011   0.0687349   0.0764791  -0.0054368
   77  -0.0001125   0.0000478   0.0002894   0.0764791   0.3106905  -0.0156806
   78   0.0020481   0.0100809  -0.0014362  -0.0054368  -0.0156806   0.0511962
   79  -0.0000710   0.0000542   0.0000843  -0.0000584   0.0000131   0.0000331
   80  -0.0001668   0.0000725   0.0000893  -0.0001219  -0.0000121  -0.0000200
   81  -0.0000184   0.0000341   0.0000827  -0.0000015   0.0000420   0.0000799
   82  -0.0000007   0.0000053  -0.0000101  -0.0000092  -0.0000432  -0.0000364
   83   0.0000450  -0.0000047  -0.0000308   0.0000280   0.0000065   0.0000415
   84  -0.0000163  -0.0000053  -0.0000155  -0.0000224  -0.0000267  -0.0000554
   85   0.0000128   0.0000244   0.0000393  -0.0000170  -0.0000659  -0.0000446
   86  -0.0001079   0.0000766   0.0000309   0.0000238  -0.0001213  -0.0000934
   87  -0.0000003  -0.0000137   0.0000304   0.0000118  -0.0000127   0.0000098
           79          80          81          82          83          84
    1  -0.0004482  -0.0000582  -0.0016376   0.0001918  -0.0020775   0.0015152
    2  -0.0002906   0.0006869  -0.0012046  -0.0000811  -0.0011245   0.0003446
    3  -0.0002860  -0.0001521  -0.0002335   0.0000334   0.0003101  -0.0001919
    4   0.0010199   0.0036542  -0.0011523   0.0015131  -0.0018164   0.0010138
    5   0.0005046  -0.0028962   0.0049881  -0.0030505   0.0037498  -0.0085267
    6  -0.0007322   0.0043721  -0.0037157  -0.0005448  -0.0076236   0.0057032
    7  -0.0001397  -0.0001589   0.0002036   0.0002526   0.0009222  -0.0006169
    8   0.0000496  -0.0001831   0.0003017   0.0000027   0.0004319  -0.0003147
    9   0.0003114  -0.0006725   0.0004814  -0.0000268   0.0009577  -0.0008203
   10   0.0000061   0.0000309   0.0000441   0.0000927   0.0000089   0.0001234
   11  -0.0000212   0.0000174  -0.0000439  -0.0000172   0.0000175  -0.0000392
   12  -0.0000500   0.0000729  -0.0000493   0.0000134  -0.0001764   0.0001750
   13  -0.0000076   0.0000105   0.0000159   0.0000622   0.0000746  -0.0000462
   14   0.0000679  -0.0001870   0.0001807  -0.0002821   0.0001435  -0.0006495
   15   0.0000085  -0.0000600   0.0000456  -0.0000778   0.0000812  -0.0001676
   16   0.0002494  -0.0003746   0.0004190  -0.0008673   0.0002407  -0.0016719
   17  -0.0000787  -0.0000081  -0.0001137   0.0004036   0.0000906   0.0003692
   18   0.0000298  -0.0003002   0.0003483  -0.0000513   0.0003436   0.0000549
   19  -0.0006507   0.0000777   0.0003743  -0.0000139   0.0004514  -0.0001398
   20   0.0004665   0.0002284  -0.0007482   0.0001627  -0.0006153   0.0005327
   21  -0.0011670   0.0010615   0.0002681  -0.0001950  -0.0002083   0.0002817
   22   0.0114026   0.0078163   0.0101233  -0.0140495  -0.0232774  -0.0179715
   23  -0.0124935  -0.0095317  -0.0110593   0.0016655   0.0011510  -0.0006966
   24  -0.0118940  -0.0142278  -0.0053429   0.0039542  -0.0004875   0.0065385
   25   0.0000614  -0.0000930   0.0002718  -0.0000788   0.0001241  -0.0002054
   26  -0.0000169   0.0002086  -0.0002306   0.0000632  -0.0002419   0.0003017
   27   0.0000204  -0.0002053   0.0000715  -0.0000216   0.0000781  -0.0001655
   28   0.0000383   0.0000671   0.0001662  -0.0000201   0.0000740  -0.0000700
   29  -0.0000401  -0.0002743   0.0002393  -0.0000734   0.0002380  -0.0001101
   30  -0.0000708  -0.0000646  -0.0000905   0.0000548   0.0000214   0.0000653
   31  -0.1044326   0.0717445   0.0730345  -0.3326777  -0.0011070   0.0400104
   32   0.0747177  -0.1669230  -0.1280263  -0.0054341  -0.0460522  -0.0106735
   33   0.0770466  -0.1271718  -0.1619366   0.0367096  -0.0105574  -0.0492198
   34   0.0000353  -0.0000042   0.0000105  -0.0000952  -0.0000297  -0.0000189
   35   0.0000551   0.0000141   0.0000657  -0.0000160  -0.0000838   0.0001176
   36  -0.0000038   0.0000106  -0.0000039   0.0000117   0.0000379  -0.0000279
   37   0.0000913   0.0001430  -0.0001930  -0.0001785  -0.0006012   0.0003583
   38   0.0000083   0.0000081   0.0002153   0.0000795   0.0002007   0.0000225
   39  -0.0000766   0.0001578  -0.0001402   0.0000347  -0.0002188   0.0002083
   40   0.0000042   0.0000236  -0.0000031  -0.0000029  -0.0000213   0.0000219
   41   0.0000006   0.0000034   0.0000044  -0.0000065  -0.0000388   0.0000348
   42   0.0000053   0.0000000   0.0000125   0.0000003   0.0000291  -0.0000282
   43  -0.0000113  -0.0000320  -0.0000100  -0.0000036  -0.0000276   0.0000126
   44  -0.0000099   0.0000062  -0.0000113   0.0000134  -0.0000068   0.0000062
   45   0.0000111   0.0000342   0.0000021   0.0000078  -0.0000000   0.0000184
   46   0.0000199  -0.0000489   0.0000500  -0.0000982   0.0000492  -0.0002131
   47   0.0000293  -0.0000165   0.0000384  -0.0000281  -0.0000133  -0.0000173
   48  -0.0000024   0.0000162  -0.0000036   0.0000371   0.0000076   0.0000693
   49  -0.0007811   0.0008180  -0.0004251  -0.0001811   0.0001183  -0.0000598
   50   0.0002410  -0.0002668   0.0002990   0.0000163   0.0001204  -0.0000500
   51  -0.0002466   0.0004915  -0.0012653   0.0001239  -0.0002690   0.0000438
   52  -0.0001623   0.0000661   0.0004160  -0.0000616   0.0001731  -0.0000291
   53  -0.0000131   0.0000760   0.0001950  -0.0000238   0.0001221   0.0000526
   54   0.0001377   0.0000007   0.0001253  -0.0000197   0.0001052   0.0000447
   55  -0.0002540   0.0002857  -0.0002246   0.0000744  -0.0001144  -0.0001285
   56   0.0004783   0.0000289   0.0001037  -0.0000321   0.0001192   0.0002317
   57  -0.0001038  -0.0001341   0.0006360  -0.0000209   0.0002838  -0.0001269
   58  -0.0009619  -0.0031051  -0.0012279   0.0010501   0.0004685  -0.0008371
   59  -0.0031522   0.0027794  -0.0062920   0.0004981  -0.0022788   0.0042138
   60  -0.0011167  -0.0070383   0.0062430  -0.0009397   0.0049028  -0.0042962
   61   0.0000248  -0.0000428  -0.0000241  -0.0000076  -0.0000158   0.0000407
   62  -0.0000057   0.0000356  -0.0000372   0.0000006  -0.0000098  -0.0000083
   63   0.0000195   0.0001136   0.0000003   0.0000122   0.0000344  -0.0000061
   64  -0.0000371   0.0000634  -0.0001092   0.0000288  -0.0000072   0.0000300
   65   0.0000152  -0.0000040   0.0000195  -0.0000357   0.0000011  -0.0000244
   66  -0.0000124   0.0000496  -0.0000070   0.0000137   0.0000261   0.0000013
   67  -0.0000648   0.0001109  -0.0002062   0.0000279  -0.0000710   0.0001091
   68   0.0000385   0.0000657   0.0000231  -0.0000403  -0.0001191   0.0000728
   69  -0.0000049  -0.0001101   0.0000652  -0.0000208   0.0000345  -0.0000129
   70  -0.0000208  -0.0000088  -0.0000500  -0.0000020   0.0000140  -0.0000041
   71   0.0000015  -0.0000032  -0.0000054   0.0000019  -0.0000010  -0.0000072
   72  -0.0000167  -0.0000044  -0.0000061   0.0000019   0.0000361  -0.0000485
   73  -0.0000710  -0.0001668  -0.0000184  -0.0000007   0.0000450  -0.0000163
   74   0.0000542   0.0000725   0.0000341   0.0000053  -0.0000047  -0.0000053
   75   0.0000843   0.0000893   0.0000827  -0.0000101  -0.0000308  -0.0000155
   76  -0.0000584  -0.0001219  -0.0000015  -0.0000092   0.0000280  -0.0000224
   77   0.0000131  -0.0000121   0.0000420  -0.0000432   0.0000065  -0.0000267
   78   0.0000331  -0.0000200   0.0000799  -0.0000364   0.0000415  -0.0000554
   79   0.1022293  -0.0786796  -0.0794607  -0.0070525   0.0180852   0.0175376
   80  -0.0786796   0.1724654   0.1432139  -0.0020072   0.0036181   0.0004821
   81  -0.0794607   0.1432139   0.1633090  -0.0003654  -0.0021709   0.0010220
   82  -0.0070525  -0.0020072  -0.0003654   0.3520760   0.0082410  -0.0386763
   83   0.0180852   0.0036181  -0.0021709   0.0082410   0.0405259   0.0144245
   84   0.0175376   0.0004821   0.0010220  -0.0386763   0.0144245   0.0409534
   85  -0.0000283  -0.0000099  -0.0000200   0.0000307   0.0000484  -0.0000456
   86  -0.0000250  -0.0000088  -0.0000204   0.0000177   0.0000537  -0.0000575
   87  -0.0000007  -0.0000048   0.0000020  -0.0000019  -0.0000132   0.0000029
           85          86          87
    1   0.0013333   0.0030223   0.0000450
    2   0.0003591  -0.0020225   0.0000123
    3   0.0003432   0.0002696   0.0005742
    4  -0.0001161   0.0002143  -0.0000195
    5   0.0010567   0.0011717   0.0001400
    6  -0.0000214   0.0000096  -0.0000404
    7  -0.0071271  -0.0114932   0.0015177
    8   0.0030605   0.0047242  -0.0001883
    9   0.0010621   0.0024822   0.0032041
   10  -0.0255706   0.0051573   0.0089449
   11   0.0379288   0.0052236  -0.0137540
   12   0.0028294  -0.0035102  -0.0035895
   13  -0.0060993  -0.0019713  -0.0018187
   14  -0.0015145  -0.0008468   0.0006559
   15   0.0039452  -0.0002867  -0.0003342
   16  -0.0005898  -0.0002081  -0.0003337
   17   0.0013965   0.0007288   0.0001206
   18  -0.0014831  -0.0005321  -0.0000789
   19   0.0004710  -0.0002215   0.0000366
   20  -0.0001272  -0.0002278  -0.0000358
   21  -0.0001692  -0.0001325   0.0000215
   22   0.0000156   0.0000766   0.0000028
   23  -0.0001404  -0.0002891  -0.0000588
   24   0.0001203   0.0001260  -0.0001322
   25  -0.0006462  -0.0003900  -0.0000856
   26  -0.0001930  -0.0001910   0.0000169
   27   0.0002908   0.0001252   0.0000963
   28  -0.0000090  -0.0001599   0.0001285
   29  -0.0001898  -0.0002801   0.0000056
   30  -0.0000179   0.0002446  -0.0000236
   31   0.0001174   0.0001047  -0.0000428
   32  -0.0000730  -0.0000787   0.0000252
   33   0.0000088   0.0000099   0.0000098
   34  -0.0918162   0.1644557   0.0167046
   35   0.1207659  -0.4253972  -0.0043230
   36   0.0207591  -0.0170669  -0.0097163
   37   0.0048765   0.0064900  -0.0017739
   38   0.0017284  -0.0002692  -0.0004397
   39  -0.0017184  -0.0015614  -0.0048815
   40  -0.0010076  -0.0010982   0.0029167
   41  -0.0000723  -0.0009513  -0.0002854
   42   0.0001645   0.0016858  -0.0017779
   43   0.0000946   0.0000740  -0.0001372
   44  -0.0000622   0.0000903   0.0001294
   45  -0.0001160  -0.0000333  -0.0000877
   46   0.0002520  -0.0000634   0.0000865
   47  -0.0001349  -0.0002000  -0.0001547
   48   0.0001669   0.0001596  -0.0000665
   49   0.0001427   0.0000742   0.0000108
   50   0.0000889  -0.0001386   0.0000176
   51   0.0000304   0.0000346  -0.0000175
   52  -0.0000932  -0.0001651   0.0000097
   53  -0.0001301  -0.0001108   0.0000327
   54   0.0001018   0.0001830   0.0000014
   55  -0.0000329  -0.0000955  -0.0000269
   56  -0.0000125  -0.0000522  -0.0000255
   57   0.0000133  -0.0000393  -0.0000089
   58   0.0001345   0.0001790   0.0000183
   59   0.0000259   0.0000404  -0.0000003
   60  -0.0000677  -0.0000668   0.0000114
   61   0.0000098   0.0000295  -0.0000020
   62   0.0000187   0.0000331  -0.0000082
   63  -0.0000290  -0.0000204  -0.0000131
   64   0.0000298   0.0000547   0.0000084
   65  -0.0000593  -0.0000992  -0.0000054
   66   0.0000424   0.0000457   0.0000036
   67  -0.0001445  -0.0001512  -0.0000725
   68   0.0001354   0.0001058   0.0000213
   69  -0.0001485  -0.0000413  -0.0000107
   70   0.0000288   0.0000477  -0.0000259
   71   0.0000184   0.0000600   0.0000150
   72   0.0000646  -0.0000750   0.0000715
   73   0.0000128  -0.0001079  -0.0000003
   74   0.0000244   0.0000766  -0.0000137
   75   0.0000393   0.0000309   0.0000304
   76  -0.0000170   0.0000238   0.0000118
   77  -0.0000659  -0.0001213  -0.0000127
   78  -0.0000446  -0.0000934   0.0000098
   79  -0.0000283  -0.0000250  -0.0000007
   80  -0.0000099  -0.0000088  -0.0000048
   81  -0.0000200  -0.0000204   0.0000020
   82   0.0000307   0.0000177  -0.0000019
   83   0.0000484   0.0000537  -0.0000132
   84  -0.0000456  -0.0000575   0.0000029
   85   0.1257485  -0.1638711  -0.0261007
   86  -0.1638711   0.4189763   0.0181305
   87  -0.0261007   0.0181305   0.0167401
 Gradient time:  CPU 24128.01 s  wall 24133.69 s
 **********************************************************************
 **                                                                  **
 **                       VIBRATIONAL ANALYSIS                       **
 **                       --------------------                       **
 **                                                                  **
 **        VIBRATIONAL FREQUENCIES (CM**-1) AND NORMAL MODES         **
 **     FORCE CONSTANTS (mDYN/ANGSTROM) AND REDUCED MASSES (AMU)     **
 **                  INFRARED INTENSITIES (KM/MOL)                   **
 **                                                                  **
 **********************************************************************


 Mode:                 1                      2                      3
 Frequency:        56.15                  87.61                  99.80
 Force Cnst:      0.0077                 0.0159                 0.0157
 Red. Mass:       4.1209                 3.5139                 2.6771
 IR Active:          YES                    YES                    YES
 IR Intens:        0.224                  0.494                  0.355
 Raman Active:       YES                    YES                    YES
               X      Y      Z        X      Y      Z        X      Y      Z
 C         -0.000 -0.006 -0.072   -0.007  0.008 -0.088    0.018 -0.024 -0.036
 C          0.006  0.003 -0.003   -0.011  0.012 -0.079    0.018 -0.025  0.059
 C          0.001 -0.006 -0.070    0.003  0.009  0.059    0.021 -0.009  0.027
 C         -0.010 -0.021  0.085   -0.002  0.024 -0.030   -0.008  0.009 -0.008
 C          0.039  0.002  0.044   -0.004  0.002 -0.046   -0.024 -0.029 -0.037
 C          0.009  0.002 -0.039    0.008  0.011 -0.016   -0.008 -0.022  0.008
 C         -0.007 -0.011 -0.135   -0.025  0.002 -0.201    0.016 -0.035 -0.169
 C          0.010  0.025  0.095   -0.007  0.030 -0.069    0.019 -0.029  0.156
 C          0.052 -0.069 -0.137    0.009  0.085  0.041   -0.060 -0.111 -0.017
 C         -0.070  0.084 -0.084    0.048 -0.055  0.017    0.021  0.066 -0.032
 C         -0.060 -0.040  0.261   -0.042 -0.118  0.166   -0.048  0.183 -0.048
 O          0.037  0.018  0.226   -0.010 -0.002 -0.063   -0.008  0.020 -0.005
 O         -0.000  0.014 -0.173    0.033 -0.005  0.263    0.046 -0.004  0.124
 H         -0.121 -0.085  0.096    0.021  0.070 -0.038   -0.018  0.038 -0.014
 H          0.103  0.022  0.042   -0.023 -0.027 -0.040   -0.048 -0.080 -0.027
 H          0.040 -0.003  0.085   -0.003  0.005 -0.078   -0.029 -0.022 -0.093
 H          0.066 -0.030  0.014    0.066 -0.026 -0.015   -0.053 -0.079 -0.327
 H          0.077 -0.079 -0.306    0.079 -0.100 -0.432   -0.065 -0.067 -0.091
 H         -0.186  0.076 -0.175   -0.261  0.134 -0.263    0.171  0.036 -0.209
 H          0.061  0.103  0.046    0.000  0.177 -0.230    0.099 -0.202  0.418
 H          0.111 -0.134 -0.107   -0.009  0.148  0.011   -0.074 -0.178  0.014
 H          0.044 -0.070 -0.184    0.028  0.084  0.100   -0.099 -0.104 -0.094
 H          0.033 -0.062 -0.195    0.014  0.089  0.054   -0.053 -0.133  0.011
 H         -0.104  0.131 -0.022    0.030 -0.118 -0.010    0.043  0.122 -0.014
 H         -0.087  0.108 -0.130    0.049 -0.034  0.022    0.031  0.090 -0.004
 H         -0.069  0.081 -0.134    0.090 -0.064  0.071    0.015  0.064 -0.112
 H         -0.142 -0.132  0.307   -0.095 -0.291  0.312   -0.100  0.383 -0.287
 H         -0.050  0.003  0.356   -0.038 -0.057  0.210   -0.038  0.151  0.031
 H          0.016  0.014  0.119    0.029  0.007  0.089    0.026  0.031  0.065
 TransDip  -0.007 -0.011 -0.007   -0.007  0.005 -0.021    0.001  0.007 -0.018

 Mode:                 4                      5                      6
 Frequency:       148.64                 173.15                 210.97
 Force Cnst:      0.0420                 0.0297                 0.0387
 Red. Mass:       3.2245                 1.6834                 1.4768
 IR Active:          YES                    YES                    YES
 IR Intens:        0.723                  0.928                  0.198
 Raman Active:       YES                    YES                    YES
               X      Y      Z        X      Y      Z        X      Y      Z
 C         -0.008 -0.009 -0.029    0.009 -0.006 -0.050   -0.020  0.018  0.009
 C         -0.017 -0.017 -0.055   -0.003 -0.017 -0.071   -0.021  0.020  0.029
 C         -0.005  0.009 -0.029    0.013  0.004 -0.022   -0.026  0.011  0.018
 C         -0.058  0.021 -0.021    0.016  0.001 -0.005   -0.001 -0.005  0.013
 C         -0.038 -0.080 -0.193    0.019  0.028  0.037   -0.000 -0.002  0.007
 C          0.003 -0.019 -0.068   -0.001 -0.016 -0.028   -0.000  0.024  0.026
 C          0.019 -0.006  0.059    0.055 -0.005  0.039    0.051 -0.002 -0.072
 C         -0.014 -0.007 -0.009   -0.005  0.017  0.008   -0.021 -0.001 -0.030
 C         -0.077  0.072  0.085    0.047  0.029 -0.033   -0.005  0.011  0.018
 C          0.193 -0.071 -0.026   -0.076 -0.103  0.007    0.041  0.093 -0.002
 C         -0.049  0.010  0.007   -0.108  0.054  0.075    0.036 -0.091  0.023
 O          0.022  0.054  0.222    0.007  0.013 -0.032   -0.001 -0.053  0.002
 O          0.013  0.027 -0.028    0.017 -0.002  0.028   -0.050 -0.006 -0.011
 H         -0.249  0.083 -0.038    0.038 -0.031  0.002    0.013  0.009  0.010
 H         -0.092 -0.251 -0.158    0.058  0.097  0.024   -0.014 -0.018  0.010
 H         -0.026 -0.066 -0.361   -0.001  0.027  0.112    0.011 -0.004 -0.011
 H         -0.037  0.006 -0.056   -0.112 -0.007 -0.314   -0.127 -0.094 -0.476
 H         -0.041  0.074  0.211   -0.133  0.143  0.420   -0.142  0.099  0.273
 H          0.170 -0.103  0.104    0.488 -0.165  0.109    0.540 -0.045 -0.065
 H          0.021 -0.011  0.026    0.070  0.031  0.052   -0.072  0.036 -0.112
 H         -0.167  0.173  0.038    0.142  0.108 -0.069   -0.102 -0.065  0.053
 H         -0.086  0.082  0.155    0.019  0.050  0.078    0.062 -0.023 -0.086
 H         -0.047  0.041  0.181    0.018 -0.036 -0.110    0.021  0.116  0.080
 H          0.171 -0.180 -0.083   -0.193 -0.218  0.029    0.208  0.253 -0.037
 H          0.212  0.041  0.038   -0.113 -0.035 -0.092    0.087 -0.053  0.113
 H          0.322 -0.106  0.004    0.024 -0.126  0.117   -0.138  0.139 -0.113
 H         -0.078  0.018 -0.021   -0.209  0.032  0.033    0.079 -0.127  0.086
[truncated: 99,749 more chars]
