# Supplementary material for: A DFT investigation of the blue bottle experiment: E∘half-cell analysis of autoxidation catalysed by redox indicators
Source: R Soc Open Sci. 2017 Nov 8;4(11):170708. doi: 10.1098/rsos.170708 (PMC5717635; doi:10.1098/rsos.170708)
Supplement: output.zip [file rsos170708supp2.zip › B3LYP_6-311++Gdp_reducing_agents/C14H10O2_benzil.out]

TWL02 127.0.1
Q-Chem Developer Version! Running on 127.0.1.*
                  Welcome to Q-Chem
     A Quantum Leap Into The Future Of Chemistry


 Q-Chem 4.4, Q-Chem, Inc., Pleasanton, CA (2016)

 Y. Shao,  Z. Gan,  E. Epifanovsky,  A. T. B. Gilbert,  M. Wormit,  
 J. Kussmann,  A. W. Lange,  A. Behn,  J. Deng,  X. Feng,  D. Ghosh,  
 M. Goldey,  P. R. Horn,  L. D. Jacobson,  I. Kaliman,  F. Rob,  
 R. Z. Khaliullin,  T. Kus,  A. Landau,  J. Liu,  E. I. Proynov,  Y. M. Rhee,  
 R. M. Richard,  M. A. Rohrdanz,  R. P. Steele,  E. J. Sundstrom,  
 H. L. Woodcock III,  P. M. Zimmerman,  D. Zuev,  B. Albrecht,  E. Alguire,  
 B. Austin,  S. A. Baeppler,  G. J. O. Beran,  Y. A. Bernard,  E. Berquist,  
 K. Brandhorst,  K. B. Bravaya,  S. T. Brown,  D. Casanova,  C.-M. Chang,  
 Y. Chen,  S. H. Chien,  K. D. Closser,  M. P. Coons,  D. L. Crittenden,  
 S. Dasgupta,  M. Diedenhofen,  R. A. DiStasio Jr.,  H. Do,  A. D. Dutoi,  
 R. G. Edgar,  P.-T. Fang,  S. Fatehi,  Q. Feng,  L. Fusti-Molnar,  
 A. Ghysels,  A. Golubeva-Zadorozhnaya,  J. Gomes,  A. Gunina,  
 M. W. D. Hanson-Heine,  P. H. P. Harbach,  A. W. Hauser,  J. E. Herr,  
 E. G. Hohenstein,  Z. C. Holden,  K. Hui,  T.-C. Jagau,  H. Ji,  B. Kaduk,  
 K. Khistyaev,  Jaehoon Kim,  Jihan Kim,  R. A. King,  P. Klunzinger,  
 K. Koh,  D. Kosenkov,  T. Kowalczyk,  C. M. Krauter,  A. Kunitsa,  
 K. U. Lao,  A. Laurent,  K. V. Lawler,  J. Lee,  D. Lefrancois,  S. Lehtola,  
 S. V. Levchenko,  C. Y. Lin,  Y.-S. Lin,  F. Liu,  E. Livshits,  
 R. C. Lochan,  A. Luenser,  P. Manohar,  S. F. Manzer,  S.-P. Mao,  Y. Mao,  
 N. Mardirossian,  A. V. Marenich,  L. A. Martinez-Martinez,  S. A. Maurer,  
 N. J. Mayhall,  J.-M. Mewes,  A. F. Morrison,  K. Nanda,  T. S. Nguyen-Beck,  
 C. M. Oana,  R. Olivares-Amaya,  D. P. O'Neill,  J. A. Parkhill,  
 T. M. Perrine,  R. Peverati,  P. A. Pieniazek,  F. Plasser,  A. Prociuk,  
 D. R. Rehn,  E. Rosta,  N. J. Russ,  N. Sergueev,  S. M. Sharada,  
 S. Sharma,  D. W. Small,  A. Sodt,  T. Stauch,  T. Stein,  D. Stuck,  
 Y.-C. Su,  A. J. W. Thom,  T. Tsuchimochi,  L. Vogt,  O. Vydrov,  T. Wang,  
 M. A. Watson,  J. Wenzel,  A. White,  C. F. Williams,  V. Vanovschi,  
 K. Yao,  S. Yeganeh,  S. R. Yost,  Z.-Q. You,  I. Y. Zhang,  X. Zhang,  
 Y. Zhao,  B. R. Brooks,  G. K. L. Chan,  D. M. Chipman,  C. J. Cramer,  
 W. A. Goddard III,  M. S. Gordon,  W. J. Hehre,  A. Klamt,  
 H. F. Schaefer III,  M. W. Schmidt,  C. D. Sherrill,  D. G. Truhlar,  
 A. Warshel,  X. Xu,  A. Aspuru-Guzik,  R. Baer,  A. T. Bell,  N. A. Besley,  
 J.-D. Chai,  A. Dreuw,  B. D. Dunietz,  T. R. Furlani,  S. R. Gwaltney,  
 C.-P. Hsu,  Y. Jung,  J. Kong,  D. S. Lambrecht,  W. Liang,  C. Ochsenfeld,  
 V. A. Rassolov,  L. V. Slipchenko,  J. E. Subotnik,  T. Van Voorhis,  
 J. M. Herbert,  A. I. Krylov,  P. M. W. Gill,  M. Head-Gordon

 Contributors to earlier versions of Q-Chem not listed above: 
 R. D. Adamson,  J. Baker,  E. F. C. Byrd,  A. K. Chakraborty,  C.-L. Cheng,  
 H. Dachsel,  R. J. Doerksen,  G. Hawkins,  A. Heyden,  S. Hirata,  
 G. Kedziora,  F. J. Keil,  C. Kelley,  P. P. Korambath,  W. Kurlancheek,  
 A. M. Lee,  M. S. Lee,  D. Liotard,  I. Lotan,  P. E. Maslen,  N. Nair,  
 D. Neuhauser,  R. Olson,  B. Peters,  J. Ritchie,  N. E. Schultz,  
 N. Shenvi,  A. C. Simmonett,  K. S. Thanthiriwatte,  Q. Wu,  W. Zhang

 Please cite Q-Chem as follows:
 Y. Shao et al., Mol. Phys. 113, 184-215 (2015)
 DOI: 10.1080/00268976.2014.952696

 Q-Chem 4.4.2 for Intel X86 EM64T Linux

 Parts of Q-Chem use Armadillo 5.200.1 (Boston Tea Smuggler).
 http://arma.sourceforge.net/

 Q-Chem begins on Sun Jul  9 10:22:53 2017  


Host: 0

     Scratch files written to /scratch/taweetham/qchem4532//
FILE_GEOM_ORG=        593

Checking the input file for inconsistencies... 	...done.

--------------------------------------------------------------
User input:
--------------------------------------------------------------
$molecule
0 1
  C   -0.5652552    0.5094849    0.0173873
  C    0.5575557   -0.4990162    0.0071808
  C   -2.0269228    0.1462631    0.1216002
  C   -2.9930342    1.1574964   -0.0868491
  H   -2.6912774    2.1696155   -0.3254164
  C   -4.3586746    0.8758524    0.0033854
  H   -5.0843024    1.6616650   -0.1629474
  C   -4.7894197   -0.4133396    0.3081433
  H   -5.8478792   -0.6282537    0.3793469
  C   -3.8559853   -1.4247291    0.5272318
  H   -4.1938616   -2.4236738    0.7719034
  C   -2.4861435   -1.1554379    0.4382445
  H   -1.8155787   -1.9710878    0.6356048
  C    2.0193903   -0.1377623    0.1157985
  C    2.4791261    1.1578673    0.4557391
  H    1.8088837    1.9697182    0.6692014
  C    3.8491098    1.4254869    0.5475411
  H    4.1873840    2.4197412    0.8101132
  C    4.7821846    0.4183356    0.3083222
  H    5.8407576    0.6319117    0.3818265
  C    4.3509432   -0.8650065   -0.0195476
  H    5.0762978   -1.6475982   -0.2015222
  C    2.9851588   -1.1449538   -0.1128315
  H    2.6830134   -2.1524925   -0.3696006
  O   -0.2899211    1.6903381   -0.1169767
  O    0.2819941   -1.6771868   -0.1485645
$end

$rem
   BASIS  =  6-311++G**
   JOB_TYPE  =  OPT
   METHOD  =  B3LYP
$end

--------------------------------------------------------------
 Atom   2: (  0.5454694219, -0.5214729042, -0.1354694384)
         ->(  0.5454694101, -0.5214726473, -0.1354696890)
 Atom  14: (  2.0177684896, -0.2048140042, -0.0290496141)
         ->(  2.0177684982, -0.2048138891, -0.0290497501)
 Atom  23: (  2.9518900290, -1.2435961712, -0.2475988060)
         ->(  2.9518899233, -1.2435961874, -0.2475986802)
 Atom  24: (  2.6187131899, -2.2435985825, -0.4952776640)
         ->(  2.6187129540, -2.2435986271, -0.4952775518)
 Atom  21: (  4.3256666473, -1.0053594457, -0.1558356878)
         ->(  4.3256665537, -1.0053597541, -0.1558354988)
 Atom  22: (  5.0264456859, -1.8117591105, -0.3299969333)
         ->(  5.0264454450, -1.8117595215, -0.3299966524)
 Atom  19: (  4.7964112192,  0.2669499179,  0.1604918764)
         ->(  4.7964112979,  0.2669496060,  0.1604918782)
 Atom  20: (  5.8610724295,  0.4482105078,  0.2328488708)
         ->(  5.8610725683,  0.4482100825,  0.2328490138)
 Atom  17: (  3.8949610781,  1.3047744039,  0.3896555402)
         ->(  3.8949612338,  1.3047743288,  0.3896553514)
 Atom  18: (  4.2638336284,  2.2904308360,  0.6432883355)
         ->(  4.2638339554,  2.2904306812,  0.6432880973)
 Atom  15: (  2.5173694822,  1.0790030818,  0.2992569737)
         ->(  2.5173696633,  1.0790031616,  0.2992568344)
 Atom  16: (  1.8725694813,  1.9132262983,  0.5046772646)
         ->(  1.8725696710,  1.9132265081,  0.5046768349)
 Atom  26: (  0.2335116639, -1.6919072179, -0.2805302224)
         ->(  0.2335114819, -1.6919069198, -0.2805306968)
 ----------------------------------------------------------------
             Standard Nuclear Orientation (Angstroms)
    I     Atom           X                Y                Z
 ----------------------------------------------------------------
    1      C      -0.5454694101     0.5214726473    -0.1354696890
    2      C       0.5454694101    -0.5214726473    -0.1354696890
    3      C      -2.0177684982     0.2048138891    -0.0290497501
    4      C      -2.9518899233     1.2435961874    -0.2475986802
    5      H      -2.6187129540     2.2435986271    -0.4952775518
    6      C      -4.3256665537     1.0053597541    -0.1558354988
    7      H      -5.0264454450     1.8117595215    -0.3299966524
    8      C      -4.7964112979    -0.2669496060     0.1604918782
    9      H      -5.8610725683    -0.4482100825     0.2328490138
   10      C      -3.8949612338    -1.3047743288     0.3896553514
   11      H      -4.2638339554    -2.2904306812     0.6432880973
   12      C      -2.5173696633    -1.0790031616     0.2992568344
   13      H      -1.8725696710    -1.9132265081     0.5046768349
   14      C       2.0177684982    -0.2048138891    -0.0290497501
   15      C       2.5173696633     1.0790031616     0.2992568344
   16      H       1.8725696710     1.9132265081     0.5046768349
   17      C       3.8949612338     1.3047743288     0.3896553514
   18      H       4.2638339554     2.2904306812     0.6432880973
   19      C       4.7964112979     0.2669496060     0.1604918782
   20      H       5.8610725683     0.4482100825     0.2328490138
   21      C       4.3256665537    -1.0053597541    -0.1558354988
   22      H       5.0264454450    -1.8117595215    -0.3299966524
   23      C       2.9518899233    -1.2435961874    -0.2475986802
   24      H       2.6187129540    -2.2435986271    -0.4952775518
   25      O      -0.2335114819     1.6919069198    -0.2805306968
   26      O       0.2335114819    -1.6919069198    -0.2805306968
 ----------------------------------------------------------------
 Molecular Point Group                 C2    NOp =  2
 Largest Abelian Subgroup              C2    NOp =  2
 Nuclear Repulsion Energy =   946.8403085123 hartrees
 There are       55 alpha and       55 beta electrons
 Requested basis set is 6-311++G(d,p)
 There are 146 shells and 422 basis functions

 Total QAlloc Memory Limit   2000 MB
 Mega-Array Size        61 MB
 MEM_STATIC part        62 MB
 A cutoff of  1.0D-11 yielded   8049 shell pairs
 There are     69294 function pairs (     74197 Cartesian)

 -------------------------------------------------------
 OpenMP Integral Computing Module                       
 Release: version 1.0, May 2013, Q-Chem Inc. Pittsburgh 
 -------------------------------------------------------
 Integral Job Info:
 Integral job number is                      11
 Integral operator is                         1
 short-range coefficients                     0
 long-range coefficients              100000000
 Omega coefficients                           0
 if combine SR and LR in K                    0
 Integral screening is                        0
 Integral computing path is                   2
 max size of driver memory is            800000
 size of driver memory is                593474
 size of scratch memory is              2260544
 max col of scratch BK array               1296
 max len of scratch array in speh3          155
 max len of scratch index in speh4           18
 max int batch size is                      520
 min int batch size is                       52
 fixed nKL is                                52
 max L of basis functions is                  2
 order of int derivative is                   0
 number of shells is                        146
 number of basis is                         438
 number of cartesian basis is               438
 number of contracted shell pairs          8049
 number of primitive shell pairs          19258
 maxK2 (contraction) of shell pair           36
 max number of K2 of shell pair               1
 max number of CS2 of shell pair           1402
 max number of PS2 of shell pair           3492
 mem total for path MDJ                  146682
 -------------------------------------------------------
 Smallest overlap matrix eigenvalue = 4.58E-07

 Q-Chem warning in module /home/taweetham/qchem/stvman/mkSTV.C, line 257:

 Overlap eigenvalue is smaller than square root of threshold

 Linear dependence detected in AO basis
 Number of orthogonalized atomic orbitals = 419
 Maximum deviation from orthogonality = 5.628E-10

 Scale SEOQF with 1.000000e-02/1.000000e-01/1.000000e-01

 Standard Electronic Orientation quadrupole field applied
 Nucleus-field energy     =     0.0000000138 hartrees
 Guess from superposition of atomic densities
 Warning:  Energy on first SCF cycle will be non-variational
 A restricted hybrid HF-DFT SCF calculation will be
 performed using Pulay DIIS extrapolation
 Exchange:     0.2000 Hartree-Fock + 0.0800 Slater + 0.7200 B88
 Correlation:  0.1900 VWN1RPA + 0.8100 LYP
 Using SG-1 standard quadrature grid
 SCF converges when DIIS error is below 1.0E-08
 ---------------------------------------
  Cycle       Energy         DIIS Error
 ---------------------------------------
    1    -693.7171713286      3.19E-02
    2    -689.8369308798      3.77E-03
    3    -689.4077604759      6.39E-03
    4    -690.0928992514      1.27E-03
    5    -690.1230178458      3.80E-04
    6    -690.1255399824      1.16E-04
    7    -690.1258303977      2.76E-05
    8    -690.1258501338      8.72E-06
    9    -690.1258521846      2.15E-06
   10    -690.1258378459      1.15E-06
   11    -690.1258420325      1.97E-07
   12    -690.1258447916      9.83E-08
   13    -690.1258445606      4.58E-08
   14    -690.1258458940      3.37E-08
   15    -690.1258442833      2.24E-08
   16    -690.1258447236      1.83E-08
   17    -690.1258447075      1.73E-08
   18    -690.1258428839      7.93E-08
   19    -690.1258427850      6.43E-08
   20    -690.1258411294      1.18E-07
   21    -690.1258425219      1.13E-07
   22    -690.1258422002      1.33E-07
   23    -690.1258432166      8.74E-08
   24    -690.1258424507      1.23E-07
   25    -690.1258427212      8.14E-08
   26    -690.1258429165      7.19E-08
   27    -690.1258440325      6.20E-08
   28    -690.1258438751      2.47E-08
   29    -690.1258442269      4.96E-08
   30    -690.1258449117      3.40E-08
   31    -690.1258446419      4.17E-08
   32    -690.1258452090      3.60E-08
   33    -690.1258456584      3.65E-08
   34    -690.1258461080      2.78E-08
   35    -690.1258456773      2.42E-08
   36    -690.1258462493      2.93E-08
   37    -690.1258448586      1.74E-08
   38    -690.1258446226      1.62E-08
   39    -690.1258441110      1.66E-08
   40    -690.1258433115      2.28E-08
   41    -690.1258444869      1.37E-08
   42    -690.1258446003      1.07E-08
   43    -690.1258445807      9.89E-09 Convergence criterion met
 ---------------------------------------
 SCF time:  CPU 784.82 s  wall 786.20 s
 SCF   energy in the final basis set = -690.1258445807
 Total energy in the final basis set = -690.1258445807

 --------------------------------------------------------------
             Orbital Energies (a.u.) and Symmetries
 --------------------------------------------------------------

 Alpha MOs, Restricted
 -- Occupied --                  
-19.136 -19.136 -10.285 -10.285 -10.205 -10.205 -10.194 -10.194
  1 A     1 B     2 A     2 B     3 A     3 B     4 A     4 B                  
-10.194 -10.194 -10.192 -10.192 -10.190 -10.190 -10.188 -10.188
  5 B     5 A     6 A     6 B     7 A     7 B     8 B     8 A                  
 -1.080  -1.062  -0.872  -0.871  -0.777  -0.777  -0.762  -0.761
  9 A     9 B    10 B    10 A    11 A    11 B    12 A    12 B                  
 -0.699  -0.648  -0.627  -0.618  -0.605  -0.565  -0.539  -0.506
 13 A    13 B    14 A    14 B    15 A    15 B    16 A    16 B                  
 -0.503  -0.482  -0.467  -0.464  -0.458  -0.457  -0.444  -0.440
 17 A    17 B    18 A    18 B    19 B    19 A    20 A    21 A                  
 -0.434  -0.430  -0.403  -0.377  -0.377  -0.372  -0.371  -0.361
 20 B    22 A    21 B    23 A    22 B    24 A    23 B    25 A                  
 -0.361  -0.316  -0.275  -0.273  -0.270  -0.269  -0.256
 24 B    25 B    26 B    26 A    27 A    27 B    28 A                          
 -- Virtual --                   
 -0.115  -0.060  -0.027  -0.026  -0.009  -0.007  -0.006   0.010
 29 A    28 B    30 A    29 B    31 A    32 A    30 B    31 B                  
  0.013   0.014   0.028   0.036   0.038   0.042   0.052   0.056
 33 A    34 A    32 B    33 B    35 A    36 A    34 B    35 B                  
  0.057   0.061   0.064   0.072   0.080   0.085   0.086   0.093
 37 A    36 B    38 A    37 B    39 A    40 A    38 B    41 A                  
  0.098   0.104   0.107   0.109   0.114   0.118   0.118   0.121
 39 B    42 A    40 B    41 B    43 A    44 A    42 B    43 B                  
  0.124   0.125   0.131   0.132   0.137   0.138   0.140   0.140
 45 A    44 B    45 B    46 A    47 A    46 B    48 A    47 B                  
  0.143   0.146   0.154   0.154   0.155   0.158   0.160   0.173
 48 B    49 A    49 B    50 A    50 B    51 A    52 A    53 A                  
  0.173   0.179   0.186   0.189   0.191   0.200   0.204   0.206
 51 B    52 B    53 B    54 A    54 B    55 A    56 A    55 B                  
  0.215   0.215   0.220   0.223   0.228   0.230   0.232   0.239
 57 A    56 B    57 B    58 A    59 A    60 A    58 B    59 B                  
  0.248   0.250   0.253   0.262   0.269   0.270   0.274   0.277
 60 B    61 A    61 B    62 A    62 B    63 A    64 A    63 B                  
  0.280   0.285   0.288   0.293   0.300   0.300   0.307   0.307
 64 B    65 B    65 A    66 A    67 A    66 B    67 B    68 A                  
  0.316   0.321   0.324   0.327   0.332   0.332   0.341   0.342
 69 A    68 B    70 A    69 B    71 A    70 B    71 B    72 A                  
  0.353   0.357   0.362   0.364   0.374   0.374   0.382   0.398
 72 B    73 A    74 A    73 B    75 A    74 B    75 B    76 A                  
  0.426   0.436   0.437   0.454   0.479   0.499   0.501   0.512
 77 A    76 B    78 A    77 B    78 B    79 B    79 A    80 A                  
  0.525   0.526   0.532   0.540   0.543   0.550   0.554   0.557
 80 B    81 B    81 A    82 A    82 B    83 A    83 B    84 A                  
  0.561   0.563   0.572   0.578   0.579   0.584   0.598   0.604
 84 B    85 A    86 A    87 A    85 B    86 B    87 B    88 A                  
  0.607   0.623   0.628   0.640   0.645   0.654   0.659   0.668
 89 A    90 A    88 B    91 A    89 B    90 B    92 A    91 B                  
  0.670   0.681   0.691   0.694   0.696   0.716   0.721   0.729
 93 A    92 B    93 B    94 A    94 B    95 B    95 A    96 A                  
  0.730   0.735   0.746   0.762   0.779   0.781   0.795   0.822
 96 B    97 B    97 A    98 A    99 A    98 B   100 A    99 B                  
  0.831   0.834   0.842   0.848   0.849   0.855   0.865   0.869
100 B   101 A   101 B   102 A   102 B   103 A   104 A   103 B                  
  0.881   0.882   0.886   0.891   0.894   0.916   0.917   0.929
105 A   104 B   106 A   105 B   107 A   108 A   106 B   109 A                  
  0.943   0.965   0.967   0.977   0.991   1.002   1.006   1.009
107 B   108 B   110 A   111 A   109 B   110 B   112 A   111 B                  
  1.031   1.032   1.044   1.056   1.070   1.076   1.080   1.090
112 B   113 A   113 B   114 A   115 A   114 B   116 A   115 B                  
  1.110   1.114   1.124   1.129   1.146   1.175   1.186   1.214
117 A   118 A   116 B   117 B   119 A   120 A   118 B   121 A                  
  1.228   1.263   1.272   1.296   1.299   1.315   1.345   1.355
119 B   120 B   121 B   122 A   123 A   124 A   122 B   125 A                  
  1.424   1.473   1.484   1.485   1.499   1.509   1.510   1.516
123 B   124 B   125 B   126 A   127 A   128 A   126 B   129 A                  
  1.520   1.529   1.542   1.556   1.560   1.561   1.562   1.599
127 B   130 A   128 B   129 B   131 A   130 B   132 A   133 A                  
  1.617   1.641   1.644   1.653   1.658   1.668   1.694   1.716
131 B   134 A   132 B   133 B   135 A   136 A   134 B   135 B                  
  1.722   1.731   1.740   1.749   1.764   1.776   1.784   1.787
137 A   136 B   137 B   138 A   139 A   138 B   139 B   140 A                  
  1.790   1.795   1.829   1.837   1.858   1.903   1.907   1.909
140 B   141 A   141 B   142 A   143 A   144 A   142 B   145 A                  
  1.913   1.916   1.930   1.943   1.944   1.959   1.968   1.975
143 B   146 A   144 B   147 A   145 B   148 A   146 B   147 B                  
  1.988   1.991   2.021   2.039   2.055   2.056   2.066   2.068
148 B   149 A   149 B   150 A   150 B   151 A   151 B   152 A                  
  2.079   2.083   2.132   2.160   2.222   2.287   2.291   2.294
153 A   152 B   153 B   154 A   155 A   154 B   156 A   155 B                  
  2.325   2.336   2.413   2.415   2.426   2.447   2.456   2.459
157 A   156 B   158 A   157 B   158 B   159 A   159 B   160 A                  
  2.465   2.484   2.580   2.613   2.620   2.632   2.649   2.655
160 B   161 A   161 B   162 A   162 B   163 A   163 B   164 A                  
  2.668   2.672   2.675   2.701   2.702   2.713   2.718   2.718
164 B   165 A   166 A   165 B   167 A   166 B   168 A   167 B                  
  2.739   2.740   2.749   2.754   2.758   2.783   2.784   2.790
168 B   169 A   169 B   170 A   171 A   172 A   170 B   171 B                  
  2.802   2.829   2.834   2.839   2.848   2.858   2.879   2.886
173 A   172 B   174 A   173 B   174 B   175 A   176 A   175 B                  
  2.898   2.906   2.923   2.927   2.932   2.943   2.947   2.956
177 A   176 B   177 B   178 A   178 B   179 B   179 A   180 A                  
  3.066   3.067   3.079   3.161   3.175   3.196   3.239   3.309
181 A   180 B   182 A   181 B   183 A   182 B   184 A   183 B                  
  3.323   3.337   3.350   3.356   3.374   3.467   3.485   3.505
184 B   185 A   186 A   185 B   187 A   186 B   188 A   187 B                  
  3.527   3.529   3.549   3.567   3.615   3.622   3.668   3.727
189 A   188 B   190 A   189 B   191 A   190 B   192 A   191 B                  
  3.825   3.993   4.007   4.031   4.033   4.109   4.138   4.152
193 A   192 B   194 A   193 B   195 A   194 B   195 B   196 A                  
  4.165   4.186   4.290   4.504   4.822   4.824   5.041   5.065
197 A   196 B   198 A   197 B   198 B   199 A   200 A   199 B                  
  5.248   5.254   5.698   5.803  23.585  23.630  23.835  23.850
200 B   201 A   202 A   201 B   203 A   202 B   203 B   204 A                  
 23.927  23.927  23.949  23.949  24.039  24.039  24.075  24.076
205 A   204 B   206 A   205 B   206 B   207 A   208 A   207 B                  
 24.168  24.170  50.005  50.011
208 B   209 A   209 B   210 A                                                  

 Beta MOs, Restricted
 -- Occupied --                  
-19.136 -19.136 -10.285 -10.285 -10.205 -10.205 -10.194 -10.194
  1 A     1 B     2 A     2 B     3 A     3 B     4 A     4 B                  
-10.194 -10.194 -10.192 -10.192 -10.190 -10.190 -10.188 -10.188
  5 B     5 A     6 A     6 B     7 A     7 B     8 B     8 A                  
 -1.080  -1.062  -0.872  -0.871  -0.777  -0.777  -0.762  -0.761
  9 A     9 B    10 B    10 A    11 A    11 B    12 A    12 B                  
 -0.699  -0.648  -0.627  -0.618  -0.605  -0.565  -0.539  -0.506
 13 A    13 B    14 A    14 B    15 A    15 B    16 A    16 B                  
 -0.503  -0.482  -0.467  -0.464  -0.458  -0.457  -0.444  -0.440
 17 A    17 B    18 A    18 B    19 B    19 A    20 A    21 A                  
 -0.434  -0.430  -0.403  -0.377  -0.377  -0.372  -0.371  -0.361
 20 B    22 A    21 B    23 A    22 B    24 A    23 B    25 A                  
 -0.361  -0.316  -0.275  -0.273  -0.270  -0.269  -0.256
 24 B    25 B    26 B    26 A    27 A    27 B    28 A                          
 -- Virtual --                   
 -0.115  -0.060  -0.027  -0.026  -0.009  -0.007  -0.006   0.010
 29 A    28 B    30 A    29 B    31 A    32 A    30 B    31 B                  
  0.013   0.014   0.028   0.036   0.038   0.042   0.052   0.056
 33 A    34 A    32 B    33 B    35 A    36 A    34 B    35 B                  
  0.057   0.061   0.064   0.072   0.080   0.085   0.086   0.093
 37 A    36 B    38 A    37 B    39 A    40 A    38 B    41 A                  
  0.098   0.104   0.107   0.109   0.114   0.118   0.118   0.121
 39 B    42 A    40 B    41 B    43 A    44 A    42 B    43 B                  
  0.124   0.125   0.131   0.132   0.137   0.138   0.140   0.140
 45 A    44 B    45 B    46 A    47 A    46 B    48 A    47 B                  
  0.143   0.146   0.154   0.154   0.155   0.158   0.160   0.173
 48 B    49 A    49 B    50 A    50 B    51 A    52 A    53 A                  
  0.173   0.179   0.186   0.189   0.191   0.200   0.204   0.206
 51 B    52 B    53 B    54 A    54 B    55 A    56 A    55 B                  
  0.215   0.215   0.220   0.223   0.228   0.230   0.232   0.239
 57 A    56 B    57 B    58 A    59 A    60 A    58 B    59 B                  
  0.248   0.250   0.253   0.262   0.269   0.270   0.274   0.277
 60 B    61 A    61 B    62 A    62 B    63 A    64 A    63 B                  
  0.280   0.285   0.288   0.293   0.300   0.300   0.307   0.307
 64 B    65 B    65 A    66 A    67 A    66 B    67 B    68 A                  
  0.316   0.321   0.324   0.327   0.332   0.332   0.341   0.342
 69 A    68 B    70 A    69 B    71 A    70 B    71 B    72 A                  
  0.353   0.357   0.362   0.364   0.374   0.374   0.382   0.398
 72 B    73 A    74 A    73 B    75 A    74 B    75 B    76 A                  
  0.426   0.436   0.437   0.454   0.479   0.499   0.501   0.512
 77 A    76 B    78 A    77 B    78 B    79 B    79 A    80 A                  
  0.525   0.526   0.532   0.540   0.543   0.550   0.554   0.557
 80 B    81 B    81 A    82 A    82 B    83 A    83 B    84 A                  
  0.561   0.563   0.572   0.578   0.579   0.584   0.598   0.604
 84 B    85 A    86 A    87 A    85 B    86 B    87 B    88 A                  
  0.607   0.623   0.628   0.640   0.645   0.654   0.659   0.668
 89 A    90 A    88 B    91 A    89 B    90 B    92 A    91 B                  
  0.670   0.681   0.691   0.694   0.696   0.716   0.721   0.729
 93 A    92 B    93 B    94 A    94 B    95 B    95 A    96 A                  
  0.730   0.735   0.746   0.762   0.779   0.781   0.795   0.822
 96 B    97 B    97 A    98 A    99 A    98 B   100 A    99 B                  
  0.831   0.834   0.842   0.848   0.849   0.855   0.865   0.869
100 B   101 A   101 B   102 A   102 B   103 A   104 A   103 B                  
  0.881   0.882   0.886   0.891   0.894   0.916   0.917   0.929
105 A   104 B   106 A   105 B   107 A   108 A   106 B   109 A                  
  0.943   0.965   0.967   0.977   0.991   1.002   1.006   1.009
107 B   108 B   110 A   111 A   109 B   110 B   112 A   111 B                  
  1.031   1.032   1.044   1.056   1.070   1.076   1.080   1.090
112 B   113 A   113 B   114 A   115 A   114 B   116 A   115 B                  
  1.110   1.114   1.124   1.129   1.146   1.175   1.186   1.214
117 A   118 A   116 B   117 B   119 A   120 A   118 B   121 A                  
  1.228   1.263   1.272   1.296   1.299   1.315   1.345   1.355
119 B   120 B   121 B   122 A   123 A   124 A   122 B   125 A                  
  1.424   1.473   1.484   1.485   1.499   1.509   1.510   1.516
123 B   124 B   125 B   126 A   127 A   128 A   126 B   129 A                  
  1.520   1.529   1.542   1.556   1.560   1.561   1.562   1.599
127 B   130 A   128 B   129 B   131 A   130 B   132 A   133 A                  
  1.617   1.641   1.644   1.653   1.658   1.668   1.694   1.716
131 B   134 A   132 B   133 B   135 A   136 A   134 B   135 B                  
  1.722   1.731   1.740   1.749   1.764   1.776   1.784   1.787
137 A   136 B   137 B   138 A   139 A   138 B   139 B   140 A                  
  1.790   1.795   1.829   1.837   1.858   1.903   1.907   1.909
140 B   141 A   141 B   142 A   143 A   144 A   142 B   145 A                  
  1.913   1.916   1.930   1.943   1.944   1.959   1.968   1.975
143 B   146 A   144 B   147 A   145 B   148 A   146 B   147 B                  
  1.988   1.991   2.021   2.039   2.055   2.056   2.066   2.068
148 B   149 A   149 B   150 A   150 B   151 A   151 B   152 A                  
  2.079   2.083   2.132   2.160   2.222   2.287   2.291   2.294
153 A   152 B   153 B   154 A   155 A   154 B   156 A   155 B                  
  2.325   2.336   2.413   2.415   2.426   2.447   2.456   2.459
157 A   156 B   158 A   157 B   158 B   159 A   159 B   160 A                  
  2.465   2.484   2.580   2.613   2.620   2.632   2.649   2.655
160 B   161 A   161 B   162 A   162 B   163 A   163 B   164 A                  
  2.668   2.672   2.675   2.701   2.702   2.713   2.718   2.718
164 B   165 A   166 A   165 B   167 A   166 B   168 A   167 B                  
  2.739   2.740   2.749   2.754   2.758   2.783   2.784   2.790
168 B   169 A   169 B   170 A   171 A   172 A   170 B   171 B                  
  2.802   2.829   2.834   2.839   2.848   2.858   2.879   2.886
173 A   172 B   174 A   173 B   174 B   175 A   176 A   175 B                  
  2.898   2.906   2.923   2.927   2.932   2.943   2.947   2.956
177 A   176 B   177 B   178 A   178 B   179 B   179 A   180 A                  
  3.066   3.067   3.079   3.161   3.175   3.196   3.239   3.309
181 A   180 B   182 A   181 B   183 A   182 B   184 A   183 B                  
  3.323   3.337   3.350   3.356   3.374   3.467   3.485   3.505
184 B   185 A   186 A   185 B   187 A   186 B   188 A   187 B                  
  3.527   3.529   3.549   3.567   3.615   3.622   3.668   3.727
189 A   188 B   190 A   189 B   191 A   190 B   192 A   191 B                  
  3.825   3.993   4.007   4.031   4.033   4.109   4.138   4.152
193 A   192 B   194 A   193 B   195 A   194 B   195 B   196 A                  
  4.165   4.186   4.290   4.504   4.822   4.824   5.041   5.065
197 A   196 B   198 A   197 B   198 B   199 A   200 A   199 B                  
  5.248   5.254   5.698   5.803  23.585  23.630  23.835  23.850
200 B   201 A   202 A   201 B   203 A   202 B   203 B   204 A                  
 23.927  23.927  23.949  23.949  24.039  24.039  24.075  24.076
205 A   204 B   206 A   205 B   206 B   207 A   208 A   207 B                  
 24.168  24.170  50.005  50.011
208 B   209 A   209 B   210 A                                                  
 --------------------------------------------------------------

          Ground-State Mulliken Net Atomic Charges

     Atom                 Charge (a.u.)
  ----------------------------------------
      1 C                    -0.372012
      2 C                    -0.372012
      3 C                     1.453868
      4 C                     0.317783
      5 H                     0.191201
      6 C                    -0.090736
      7 H                     0.177261
      8 C                    -0.378241
      9 H                     0.157727
     10 C                    -0.234018
     11 H                     0.187901
     12 C                    -1.390106
     13 H                     0.151635
     14 C                     1.453868
     15 C                    -1.390106
     16 H                     0.151635
     17 C                    -0.234018
     18 H                     0.187901
     19 C                    -0.378241
     20 H                     0.157727
     21 C                    -0.090736
     22 H                     0.177261
     23 C                     0.317783
     24 H                     0.191201
     25 O                    -0.172264
     26 O                    -0.172264
  ----------------------------------------
  Sum of atomic charges =    -0.000000

 -----------------------------------------------------------------
                    Cartesian Multipole Moments
 -----------------------------------------------------------------
    Charge (ESU x 10^10)
                -0.0000
    Dipole Moment (Debye)
         X       0.0000      Y      -0.0000      Z       0.7280
       Tot       0.7280
    Quadrupole Moments (Debye-Ang)
        XX     -68.1326     XY       0.3374     YY     -91.6214
        XZ       0.0000     YZ      -0.0000     ZZ     -96.6583
    Octopole Moments (Debye-Ang^2)
       XXX       0.0000    XXY      -0.0000    XYY       0.0000
       YYY       0.0000    XXZ       2.7895    XYZ      13.8156
       YYZ       3.9601    XZZ       0.0000    YZZ      -0.0000
       ZZZ      -4.3121
    Hexadecapole Moments (Debye-Ang^3)
      XXXX   -4778.6246   XXXY      -7.3274   XXYY    -950.6306
      XYYY       2.3839   YYYY    -777.2391   XXXZ       0.0000
      XXYZ      -0.0000   XYYZ      -0.0000   YYYZ      -0.0000
      XXZZ   -1057.1103   XYZZ      -0.0241   YYZZ    -162.5358
      XZZZ       0.0000   YZZZ      -0.0000   ZZZZ    -151.9437
 -----------------------------------------------------------------
 Calculating analytic gradient of the SCF energy
 Gradient of SCF Energy
            1           2           3           4           5           6
    1   0.0211008  -0.0211008   0.0010740   0.0023967  -0.0041955  -0.0084947
    2  -0.0292760   0.0292760   0.0163053   0.0025692   0.0014870   0.0005659
    3   0.0006081   0.0006081  -0.0032501   0.0000591  -0.0001712  -0.0001197
            7           8           9          10          11          12
    1  -0.0001964  -0.0011069   0.0015690  -0.0033157  -0.0006516   0.0092421
    2  -0.0013507   0.0021462   0.0002591  -0.0055285   0.0011813  -0.0050281
    3   0.0003601  -0.0002832   0.0000128   0.0007815  -0.0003462  -0.0008810
           13          14          15          16          17          18
    1  -0.0066128  -0.0010740  -0.0092421   0.0066128   0.0033157   0.0006516
    2  -0.0003555  -0.0163053   0.0050281   0.0003555   0.0055285  -0.0011813
    3   0.0016290  -0.0032501  -0.0008810   0.0016290   0.0007815  -0.0003462
           19          20          21          22          23          24
    1   0.0011069  -0.0015690   0.0084947   0.0001964  -0.0023967   0.0041955
    2  -0.0021462  -0.0002591  -0.0005659   0.0013507  -0.0025692  -0.0014870
    3  -0.0002832   0.0000128  -0.0001197   0.0003601   0.0000591  -0.0001712
           25          26
    1  -0.0057709   0.0057709
    2  -0.0018959   0.0018959
    3   0.0016006   0.0016006
 Max gradient component =       2.928E-02
 RMS gradient           =       7.047E-03
 Gradient time:  CPU 171.67 s  wall 171.73 s
 Geometry Optimization Parameters
   NAtoms,    NIC,     NZ,  NCons,   NDum,   NFix, NCnnct, MaxDiis
       26     181       0       0       0       0       0       0


** GEOMETRY OPTIMIZATION IN DELOCALIZED INTERNAL COORDINATES **
   Searching for a Minimum

   Optimization Cycle:   1

                       Coordinates (Angstroms)
     ATOM                X               Y               Z
      1  C        -0.5454694101    0.5214726473   -0.1354696890
      2  C         0.5454694101   -0.5214726473   -0.1354696890
      3  C        -2.0177684982    0.2048138891   -0.0290497501
      4  C        -2.9518899233    1.2435961874   -0.2475986802
      5  H        -2.6187129540    2.2435986271   -0.4952775518
      6  C        -4.3256665537    1.0053597541   -0.1558354988
      7  H        -5.0264454450    1.8117595215   -0.3299966524
      8  C        -4.7964112979   -0.2669496060    0.1604918782
      9  H        -5.8610725683   -0.4482100825    0.2328490138
     10  C        -3.8949612338   -1.3047743288    0.3896553514
     11  H        -4.2638339554   -2.2904306812    0.6432880973
     12  C        -2.5173696633   -1.0790031616    0.2992568344
     13  H        -1.8725696710   -1.9132265081    0.5046768349
     14  C         2.0177684982   -0.2048138891   -0.0290497501
     15  C         2.5173696633    1.0790031616    0.2992568344
     16  H         1.8725696710    1.9132265081    0.5046768349
     17  C         3.8949612338    1.3047743288    0.3896553514
     18  H         4.2638339554    2.2904306812    0.6432880973
     19  C         4.7964112979    0.2669496060    0.1604918782
     20  H         5.8610725683    0.4482100825    0.2328490138
     21  C         4.3256665537   -1.0053597541   -0.1558354988
     22  H         5.0264454450   -1.8117595215   -0.3299966524
     23  C         2.9518899233   -1.2435961874   -0.2475986802
     24  H         2.6187129540   -2.2435986271   -0.4952775518
     25  O        -0.2335114819    1.6919069198   -0.2805306968
     26  O         0.2335114819   -1.6919069198   -0.2805306968
   Point Group: c2    Number of degrees of freedom:    37


   Energy is   -690.125844581


 Attempting to Generate Delocalized Internal Coordinates

 37 Hessian modes will be used to form the next step
  Hessian Eigenvalues:
     0.007893    0.007953    0.007993    0.016564    0.020713    0.021336
     0.021659    0.022341    0.022877    0.023032    0.023134    0.023292
     0.159977    0.159998    0.159998    0.159999    0.160000    0.219998
     0.220000    0.234621    0.249827    0.249962    0.250000    0.313783
     0.314244    0.356636    0.356879    0.356996    0.357056    0.367050
     0.405869    0.410154    0.440612    0.455540    0.459393    0.466166
     0.954056

 Minimum Search - Taking Simple RFO Step
 Searching for Lamda that Minimizes Along All modes
 Value Taken    Lamda =  -0.00888261
 Calculated Step too Large.  Step scaled by  0.949776
 Step Taken.  Stepsize is  0.300000

                             Maximum     Tolerance    Cnvgd?
         Gradient           0.017128      0.000300      NO
         Displacement       0.141045      0.001200      NO
         Energy change     *********      0.000001      NO


 New Cartesian Coordinates Obtained by Inverse Iteration

 Displacement from previous Coordinates is:  1.370018
 ----------------------------------------------------------------
             Standard Nuclear Orientation (Angstroms)
    I     Atom           X                Y                Z
 ----------------------------------------------------------------
    1      C      -0.5422825320     0.5432893657    -0.2888241301
    2      C       0.5422825320    -0.5432893657    -0.2888241301
    3      C      -1.9871373674     0.1977375078    -0.0938260741
    4      C      -2.9174309636     1.2199220813    -0.3304400323
    5      H      -2.5673939760     2.1913577431    -0.6556690487
    6      C      -4.2771184649     0.9956537916    -0.1547376500
    7      H      -4.9809504664     1.7970674414    -0.3466808617
    8      C      -4.7328520665    -0.2537136018     0.2675367459
    9      H      -5.7944713348    -0.4281002266     0.4049034575
   10      C      -3.8181301537    -1.2747941731     0.5155402933
   11      H      -4.1645885638    -2.2464214140     0.8481246998
   12      C      -2.4534615551    -1.0564834537     0.3360996045
   13      H      -1.7642140148    -1.8618212778     0.5361045032
   14      C       1.9871373674    -0.1977375078    -0.0938260741
   15      C       2.4534615551     1.0564834537     0.3360996045
   16      H       1.7642140148     1.8618212778     0.5361045032
   17      C       3.8181301537     1.2747941731     0.5155402933
   18      H       4.1645885638     2.2464214140     0.8481246998
   19      C       4.7328520665     0.2537136018     0.2675367459
   20      H       5.7944713348     0.4281002266     0.4049034575
   21      C       4.2771184649    -0.9956537916    -0.1547376500
   22      H       4.9809504664    -1.7970674414    -0.3466808617
   23      C       2.9174309636    -1.2199220813    -0.3304400323
   24      H       2.5673939760    -2.1913577431    -0.6556690487
   25      O      -0.2117761818     1.7035879234    -0.4816720166
   26      O       0.2117761818    -1.7035879234    -0.4816720166
 ----------------------------------------------------------------
 Molecular Point Group                 C2    NOp =  2
 Largest Abelian Subgroup              C2    NOp =  2
 Nuclear Repulsion Energy =   951.7053703215 hartrees
 There are       55 alpha and       55 beta electrons
 Applying Cartesian multipole field
    Component          Value
    ---------          -----
     (2,0,0)        1.00000E-12
     (0,2,0)        2.00000E-11
     (0,0,2)       -3.00000E-11
 Nucleus-field energy     =     0.0000000127 hartrees
 Requested basis set is 6-311++G(d,p)
 There are 146 shells and 422 basis functions
 A cutoff of  1.0D-11 yielded   8077 shell pairs
 There are     69604 function pairs (     74537 Cartesian)
 Smallest overlap matrix eigenvalue = 4.46E-07

 Q-Chem warning in module /home/taweetham/qchem/stvman/mkSTV.C, line 257:

 Overlap eigenvalue is smaller than square root of threshold

 Linear dependence detected in AO basis
 Number of orthogonalized atomic orbitals = 419
 Maximum deviation from orthogonality = 2.428E-10
 Guess MOs from SCF MO coefficient file
 Reading MOs from coefficient file
 Reading MOs from coefficient file
 A restricted hybrid HF-DFT SCF calculation will be
 performed using Pulay DIIS extrapolation
 Exchange:     0.2000 Hartree-Fock + 0.0800 Slater + 0.7200 B88
 Correlation:  0.1900 VWN1RPA + 0.8100 LYP
 Using SG-1 standard quadrature grid
 SCF converges when DIIS error is below 1.0E-08
 Geometry optimization detected.  Setting ReadMinima to 0
 Setting SaveMinima to 0
 Inaccurate integrated density:
   Number of electrons =   110
   Numerical integral  =   110.242524258680
   Relative error      =     0.2204765988 %
 ---------------------------------------
  Cycle       Energy         DIIS Error
 ---------------------------------------
    1    -690.1885272984      2.36E-03
    2    -690.1239790576      4.81E-04
    3    -690.1075871966      9.41E-04
    4    -690.1312169198      9.49E-05
    5    -690.1313699930      4.33E-05
    6    -690.1313921125      2.23E-05
    7    -690.1314010334      4.33E-06
    8    -690.1314014336      2.21E-06
    9    -690.1314014356      4.96E-07
   10    -690.1314013377      2.36E-07
   11    -690.1314013265      3.43E-08
   12    -690.1314013443      1.71E-08
   13    -690.1314013390      6.53E-09 Convergence criterion met
 ---------------------------------------
 SCF time:  CPU 430.30 s  wall 431.22 s
 SCF   energy in the final basis set = -690.1314013390
 Total energy in the final basis set = -690.1314013390

 --------------------------------------------------------------
             Orbital Energies (a.u.) and Symmetries
 --------------------------------------------------------------

 Alpha MOs, Restricted
 -- Occupied --                  
-19.136 -19.136 -10.284 -10.284 -10.201 -10.201 -10.195 -10.195
  1 A     1 B     2 A     2 B     3 B     3 A     4 B     4 A                  
-10.192 -10.192 -10.191 -10.191 -10.189 -10.189 -10.189 -10.189
  5 A     5 B     6 A     6 B     7 B     7 A     8 B     8 A                  
 -1.077  -1.061  -0.876  -0.875  -0.780  -0.779  -0.765  -0.764
  9 A     9 B    10 B    10 A    11 A    11 B    12 A    12 B                  
 -0.695  -0.648  -0.629  -0.620  -0.603  -0.566  -0.539  -0.507
 13 A    13 B    14 A    14 B    15 A    15 B    16 A    16 B                  
 -0.502  -0.482  -0.467  -0.466  -0.457  -0.456  -0.444  -0.440
 17 A    17 B    18 A    18 B    19 B    19 A    20 A    21 A                  
 -0.436  -0.428  -0.405  -0.379  -0.379  -0.374  -0.371  -0.361
 20 B    22 A    21 B    23 A    22 B    24 A    23 B    25 A                  
 -0.360  -0.319  -0.276  -0.275  -0.271  -0.271  -0.254
 24 B    25 B    26 B    26 A    27 A    27 B    28 A                          
 -- Virtual --                   
 -0.112  -0.062  -0.027  -0.025  -0.009  -0.006  -0.006   0.009
 29 A    28 B    30 A    29 B    31 A    30 B    32 A    31 B                  
  0.013   0.015   0.028   0.036   0.038   0.042   0.049   0.056
 33 A    34 A    32 B    33 B    35 A    36 A    34 B    35 B                  
  0.057   0.059   0.065   0.071   0.080   0.084   0.087   0.095
 37 A    36 B    38 A    37 B    39 A    40 A    38 B    41 A                  
  0.098   0.104   0.107   0.109   0.114   0.118   0.118   0.122
 39 B    42 A    40 B    41 B    43 A    44 A    42 B    43 B                  
  0.125   0.126   0.131   0.133   0.136   0.138   0.141   0.142
 45 A    44 B    46 A    45 B    47 A    46 B    48 A    47 B                  
  0.145   0.147   0.151   0.156   0.157   0.158   0.161   0.174
 48 B    49 A    49 B    50 A    50 B    51 A    52 A    53 A                  
  0.175   0.185   0.187   0.189   0.192   0.199   0.205   0.206
 51 B    52 B    54 A    53 B    54 B    55 A    56 A    55 B                  
  0.217   0.217   0.220   0.222   0.222   0.230   0.232   0.234
 56 B    57 A    57 B    58 A    59 A    58 B    60 A    59 B                  
  0.248   0.254   0.255   0.260   0.263   0.268   0.269   0.276
 60 B    61 B    61 A    62 A    62 B    63 A    63 B    64 A                  
  0.279   0.288   0.289   0.289   0.302   0.302   0.305   0.307
 64 B    65 A    66 A    65 B    66 B    67 A    67 B    68 A                  
  0.313   0.316   0.326   0.331   0.332   0.334   0.339   0.340
 69 A    68 B    70 A    69 B    70 B    71 A    71 B    72 A                  
  0.352   0.362   0.365   0.366   0.373   0.377   0.378   0.393
 72 B    73 A    74 A    73 B    74 B    75 A    75 B    76 A                  
  0.424   0.439   0.450   0.452   0.474   0.499   0.500   0.520
 77 A    76 B    78 A    77 B    78 B    79 B    79 A    80 A                  
  0.526   0.530   0.533   0.540   0.543   0.545   0.553   0.555
 80 B    81 B    81 A    82 A    82 B    83 A    83 B    84 A                  
  0.562   0.564   0.568   0.576   0.578   0.580   0.602   0.606
 84 B    85 A    86 A    85 B    87 A    86 B    87 B    88 A                  
  0.611   0.620   0.628   0.641   0.649   0.659   0.664   0.668
 89 A    90 A    88 B    91 A    89 B    90 B    92 A    93 A                  
  0.669   0.683   0.694   0.694   0.698   0.718   0.718   0.732
 91 B    92 B    94 A    93 B    94 B    95 A    95 B    96 B                  
  0.736   0.737   0.740   0.755   0.775   0.778   0.794   0.810
 96 A    97 B    97 A    98 A    99 A    98 B   100 A    99 B                  
  0.826   0.831   0.839   0.841   0.848   0.857   0.859   0.861
101 A   100 B   102 A   101 B   102 B   103 A   103 B   104 A                  
  0.879   0.882   0.889   0.895   0.898   0.911   0.921   0.925
105 A   104 B   106 A   105 B   107 A   106 B   108 A   109 A                  
  0.946   0.958   0.964   0.979   0.991   1.004   1.008   1.015
107 B   110 A   108 B   111 A   109 B   110 B   111 B   112 A                  
  1.027   1.032   1.040   1.050   1.074   1.076   1.087   1.101
112 B   113 A   113 B   114 A   115 A   114 B   116 A   115 B                  
  1.109   1.120   1.123   1.133   1.145   1.171   1.187   1.217
117 A   118 A   116 B   117 B   119 A   120 A   118 B   121 A                  
  1.228   1.266   1.280   1.289   1.305   1.308   1.341   1.360
119 B   120 B   121 B   122 A   123 A   124 A   122 B   125 A                  
  1.425   1.487   1.490   1.494   1.499   1.510   1.512   1.519
123 B   126 A   124 B   125 B   127 A   128 A   126 B   129 A                  
  1.525   1.540   1.545   1.559   1.559   1.561   1.563   1.594
127 B   130 A   128 B   131 A   129 B   130 B   132 A   133 A                  
  1.629   1.639   1.641   1.652   1.652   1.675   1.702   1.714
131 B   132 B   134 A   133 B   135 A   136 A   134 B   135 B                  
  1.722   1.726   1.737   1.742   1.759   1.772   1.787   1.789
137 A   136 B   138 A   137 B   139 A   138 B   139 B   140 A                  
  1.791   1.794   1.830   1.832   1.864   1.909   1.911   1.915
140 B   141 A   141 B   142 A   143 A   144 A   142 B   145 A                  
  1.917   1.924   1.935   1.943   1.944   1.956   1.966   1.972
143 B   146 A   144 B   145 B   147 A   148 A   146 B   147 B                  
  1.983   1.990   2.014   2.040   2.057   2.064   2.065   2.069
148 B   149 A   149 B   150 A   151 A   152 A   150 B   151 B                  
  2.090   2.092   2.134   2.169   2.213   2.287   2.296   2.298
153 A   152 B   153 B   154 A   155 A   154 B   156 A   155 B                  
  2.333   2.344   2.422   2.426   2.430   2.450   2.453   2.456
157 A   156 B   157 B   158 A   158 B   159 A   159 B   160 A                  
  2.462   2.472   2.579   2.624   2.630   2.641   2.654   2.654
160 B   161 A   161 B   162 A   162 B   163 A   163 B   164 A                  
  2.663   2.672   2.694   2.700   2.701   2.714   2.720   2.720
164 B   165 A   166 A   167 A   165 B   166 B   168 A   167 B                  
  2.739   2.742   2.744   2.750   2.758   2.785   2.787   2.795
169 A   168 B   170 A   169 B   171 A   170 B   172 A   171 B                  
  2.810   2.829   2.840   2.842   2.854   2.863   2.875   2.891
173 A   172 B   174 A   173 B   174 B   175 A   176 A   175 B                  
  2.903   2.907   2.926   2.934   2.943   2.948   2.949   2.962
177 A   176 B   178 A   177 B   178 B   179 B   179 A   180 A                  
  3.071   3.073   3.084   3.175   3.193   3.198   3.235   3.316
181 A   180 B   182 A   181 B   183 A   182 B   184 A   183 B                  
  3.331   3.346   3.351   3.366   3.375   3.467   3.494   3.509
184 B   185 A   186 A   185 B   187 A   186 B   188 A   187 B                  
  3.522   3.527   3.550   3.579   3.617   3.645   3.671   3.735
188 B   189 A   190 A   189 B   191 A   190 B   192 A   191 B                  
  3.825   3.989   4.004   4.029   4.029   4.103   4.143   4.153
193 A   192 B   194 A   193 B   195 A   194 B   195 B   196 A                  
  4.167   4.181   4.286   4.489   4.833   4.834   5.048   5.077
197 A   196 B   198 A   197 B   199 A   198 B   200 A   199 B                  
  5.244   5.248   5.700   5.794  23.576  23.629  23.816  23.865
200 B   201 A   202 A   201 B   203 A   202 B   203 B   204 A                  
 23.944  23.944  23.956  23.958  24.053  24.054  24.092  24.093
204 B   205 A   206 A   205 B   206 B   207 A   207 B   208 A                  
 24.180  24.181  50.002  50.007
208 B   209 A   209 B   210 A                                                  

 Beta MOs, Restricted
 -- Occupied --                  
-19.136 -19.136 -10.284 -10.284 -10.201 -10.201 -10.195 -10.195
  1 A     1 B     2 A     2 B     3 B     3 A     4 B     4 A                  
-10.192 -10.192 -10.191 -10.191 -10.189 -10.189 -10.189 -10.189
  5 A     5 B     6 A     6 B     7 B     7 A     8 B     8 A                  
 -1.077  -1.061  -0.876  -0.875  -0.780  -0.779  -0.765  -0.764
  9 A     9 B    10 B    10 A    11 A    11 B    12 A    12 B                  
 -0.695  -0.648  -0.629  -0.620  -0.603  -0.566  -0.539  -0.507
 13 A    13 B    14 A    14 B    15 A    15 B    16 A    16 B                  
 -0.502  -0.482  -0.467  -0.466  -0.457  -0.456  -0.444  -0.440
 17 A    17 B    18 A    18 B    19 B    19 A    20 A    21 A                  
 -0.436  -0.428  -0.405  -0.379  -0.379  -0.374  -0.371  -0.361
 20 B    22 A    21 B    23 A    22 B    24 A    23 B    25 A                  
 -0.360  -0.319  -0.276  -0.275  -0.271  -0.271  -0.254
 24 B    25 B    26 B    26 A    27 A    27 B    28 A                          
 -- Virtual --                   
 -0.112  -0.062  -0.027  -0.025  -0.009  -0.006  -0.006   0.009
 29 A    28 B    30 A    29 B    31 A    30 B    32 A    31 B                  
  0.013   0.015   0.028   0.036   0.038   0.042   0.049   0.056
 33 A    34 A    32 B    33 B    35 A    36 A    34 B    35 B                  
  0.057   0.059   0.065   0.071   0.080   0.084   0.087   0.095
 37 A    36 B    38 A    37 B    39 A    40 A    38 B    41 A                  
  0.098   0.104   0.107   0.109   0.114   0.118   0.118   0.122
 39 B    42 A    40 B    41 B    43 A    44 A    42 B    43 B                  
  0.125   0.126   0.131   0.133   0.136   0.138   0.141   0.142
 45 A    44 B    46 A    45 B    47 A    46 B    48 A    47 B                  
  0.145   0.147   0.151   0.156   0.157   0.158   0.161   0.174
 48 B    49 A    49 B    50 A    50 B    51 A    52 A    53 A                  
  0.175   0.185   0.187   0.189   0.192   0.199   0.205   0.206
 51 B    52 B    54 A    53 B    54 B    55 A    56 A    55 B                  
  0.217   0.217   0.220   0.222   0.222   0.230   0.232   0.234
 56 B    57 A    57 B    58 A    59 A    58 B    60 A    59 B                  
  0.248   0.254   0.255   0.260   0.263   0.268   0.269   0.276
 60 B    61 B    61 A    62 A    62 B    63 A    63 B    64 A                  
  0.279   0.288   0.289   0.289   0.302   0.302   0.305   0.307
 64 B    65 A    66 A    65 B    66 B    67 A    67 B    68 A                  
  0.313   0.316   0.326   0.331   0.332   0.334   0.339   0.340
 69 A    68 B    70 A    69 B    70 B    71 A    71 B    72 A                  
  0.352   0.362   0.365   0.366   0.373   0.377   0.378   0.393
 72 B    73 A    74 A    73 B    74 B    75 A    75 B    76 A                  
  0.424   0.439   0.450   0.452   0.474   0.499   0.500   0.520
 77 A    76 B    78 A    77 B    78 B    79 B    79 A    80 A                  
  0.526   0.530   0.533   0.540   0.543   0.545   0.553   0.555
 80 B    81 B    81 A    82 A    82 B    83 A    83 B    84 A                  
  0.562   0.564   0.568   0.576   0.578   0.580   0.602   0.606
 84 B    85 A    86 A    85 B    87 A    86 B    87 B    88 A                  
  0.611   0.620   0.628   0.641   0.649   0.659   0.664   0.668
 89 A    90 A    88 B    91 A    89 B    90 B    92 A    93 A                  
  0.669   0.683   0.694   0.694   0.698   0.718   0.718   0.732
 91 B    92 B    94 A    93 B    94 B    95 A    95 B    96 B                  
  0.736   0.737   0.740   0.755   0.775   0.778   0.794   0.810
 96 A    97 B    97 A    98 A    99 A    98 B   100 A    99 B                  
  0.826   0.831   0.839   0.841   0.848   0.857   0.859   0.861
101 A   100 B   102 A   101 B   102 B   103 A   103 B   104 A                  
  0.879   0.882   0.889   0.895   0.898   0.911   0.921   0.925
105 A   104 B   106 A   105 B   107 A   106 B   108 A   109 A                  
  0.946   0.958   0.964   0.979   0.991   1.004   1.008   1.015
107 B   110 A   108 B   111 A   109 B   110 B   111 B   112 A                  
  1.027   1.032   1.040   1.050   1.074   1.076   1.087   1.101
112 B   113 A   113 B   114 A   115 A   114 B   116 A   115 B                  
  1.109   1.120   1.123   1.133   1.145   1.171   1.187   1.217
117 A   118 A   116 B   117 B   119 A   120 A   118 B   121 A                  
  1.228   1.266   1.280   1.289   1.305   1.308   1.341   1.360
119 B   120 B   121 B   122 A   123 A   124 A   122 B   125 A                  
  1.425   1.487   1.490   1.494   1.499   1.510   1.512   1.519
123 B   126 A   124 B   125 B   127 A   128 A   126 B   129 A                  
  1.525   1.540   1.545   1.559   1.559   1.561   1.563   1.594
127 B   130 A   128 B   131 A   129 B   130 B   132 A   133 A                  
  1.629   1.639   1.641   1.652   1.652   1.675   1.702   1.714
131 B   132 B   134 A   133 B   135 A   136 A   134 B   135 B                  
  1.722   1.726   1.737   1.742   1.759   1.772   1.787   1.789
137 A   136 B   138 A   137 B   139 A   138 B   139 B   140 A                  
  1.791   1.794   1.830   1.832   1.864   1.909   1.911   1.915
140 B   141 A   141 B   142 A   143 A   144 A   142 B   145 A                  
  1.917   1.924   1.935   1.943   1.944   1.956   1.966   1.972
143 B   146 A   144 B   145 B   147 A   148 A   146 B   147 B                  
  1.983   1.990   2.014   2.040   2.057   2.064   2.065   2.069
148 B   149 A   149 B   150 A   151 A   152 A   150 B   151 B                  
  2.090   2.092   2.134   2.169   2.213   2.287   2.296   2.298
153 A   152 B   153 B   154 A   155 A   154 B   156 A   155 B                  
  2.333   2.344   2.422   2.426   2.430   2.450   2.453   2.456
157 A   156 B   157 B   158 A   158 B   159 A   159 B   160 A                  
  2.462   2.472   2.579   2.624   2.630   2.641   2.654   2.654
160 B   161 A   161 B   162 A   162 B   163 A   163 B   164 A                  
  2.663   2.672   2.694   2.700   2.701   2.714   2.720   2.720
164 B   165 A   166 A   167 A   165 B   166 B   168 A   167 B                  
  2.739   2.742   2.744   2.750   2.758   2.785   2.787   2.795
169 A   168 B   170 A   169 B   171 A   170 B   172 A   171 B                  
  2.810   2.829   2.840   2.842   2.854   2.863   2.875   2.891
173 A   172 B   174 A   173 B   174 B   175 A   176 A   175 B                  
  2.903   2.907   2.926   2.934   2.943   2.948   2.949   2.962
177 A   176 B   178 A   177 B   178 B   179 B   179 A   180 A                  
  3.071   3.073   3.084   3.175   3.193   3.198   3.235   3.316
181 A   180 B   182 A   181 B   183 A   182 B   184 A   183 B                  
  3.331   3.346   3.351   3.366   3.375   3.467   3.494   3.509
184 B   185 A   186 A   185 B   187 A   186 B   188 A   187 B                  
  3.522   3.527   3.550   3.579   3.617   3.645   3.671   3.735
188 B   189 A   190 A   189 B   191 A   190 B   192 A   191 B                  
  3.825   3.989   4.004   4.029   4.029   4.103   4.143   4.153
193 A   192 B   194 A   193 B   195 A   194 B   195 B   196 A                  
  4.167   4.181   4.286   4.489   4.833   4.834   5.048   5.077
197 A   196 B   198 A   197 B   199 A   198 B   200 A   199 B                  
  5.244   5.248   5.700   5.794  23.576  23.629  23.816  23.865
200 B   201 A   202 A   201 B   203 A   202 B   203 B   204 A                  
 23.944  23.944  23.956  23.958  24.053  24.054  24.092  24.093
204 B   205 A   206 A   205 B   206 B   207 A   207 B   208 A                  
 24.180  24.181  50.002  50.007
208 B   209 A   209 B   210 A                                                  
 --------------------------------------------------------------

          Ground-State Mulliken Net Atomic Charges

     Atom                 Charge (a.u.)
  ----------------------------------------
      1 C                    -0.272486
      2 C                    -0.272485
      3 C                     1.322444
      4 C                     0.535944
      5 H                     0.194245
      6 C                    -0.150917
      7 H                     0.177724
      8 C                    -0.389244
      9 H                     0.157481
     10 C                    -0.281556
     11 H                     0.189958
     12 C                    -1.450658
     13 H                     0.142069
     14 C                     1.322445
     15 C                    -1.450659
     16 H                     0.142069
     17 C                    -0.281556
     18 H                     0.189958
     19 C                    -0.389245
     20 H                     0.157481
     21 C                    -0.150917
     22 H                     0.177724
     23 C                     0.535944
     24 H                     0.194245
     25 O                    -0.175006
     26 O                    -0.175006
  ----------------------------------------
  Sum of atomic charges =    -0.000000

 -----------------------------------------------------------------
                    Cartesian Multipole Moments
 -----------------------------------------------------------------
    Charge (ESU x 10^10)
                 0.0000
    Dipole Moment (Debye)
         X       0.0000      Y       0.0000      Z       1.0812
       Tot       1.0812
    Quadrupole Moments (Debye-Ang)
        XX     -68.3725     XY       0.0869     YY     -92.3509
        XZ       0.0000     YZ      -0.0000     ZZ     -96.3722
    Octopole Moments (Debye-Ang^2)
       XXX       0.0000    XXY       0.0000    XYY      -0.0000
       YYY       0.0000    XXZ      10.2430    XYZ      16.4061
       YYZ       8.4115    XZZ      -0.0000    YZZ       0.0000
       ZZZ       1.4207
    Hexadecapole Moments (Debye-Ang^3)
      XXXX   -4645.1928   XXXY      -6.3584   XXYY    -933.1534
      XYYY       7.8632   YYYY    -771.0982   XXXZ       0.0000
      XXYZ      -0.0000   XYYZ       0.0000   YYYZ      -0.0000
      XXZZ   -1020.8912   XYZZ       4.6595   YYZZ    -164.0866
      XZZZ       0.0000   YZZZ      -0.0000   ZZZZ    -187.2809
 -----------------------------------------------------------------
 Calculating analytic gradient of the SCF energy
 Gradient of SCF Energy
            1           2           3           4           5           6
    1   0.0061427  -0.0061427  -0.0035761   0.0036972  -0.0014191  -0.0007682
    2  -0.0133933   0.0133933   0.0046514  -0.0016837   0.0004261  -0.0007828
    3  -0.0011806  -0.0011806  -0.0009749   0.0006325   0.0000208   0.0001662
            7           8           9          10          11          12
    1   0.0004044  -0.0002178  -0.0000307  -0.0006605  -0.0000438   0.0018297
    2   0.0000228   0.0003833  -0.0000240  -0.0010402   0.0000973   0.0006207
    3   0.0000554  -0.0000034   0.0000245   0.0001378  -0.0001727  -0.0016889
           13          14          15          16          17          18
    1  -0.0010471   0.0035761  -0.0018297   0.0010471   0.0006605   0.0000438
    2  -0.0004767  -0.0046514  -0.0006207   0.0004767   0.0010402  -0.0000973
    3   0.0008580  -0.0009749  -0.0016889   0.0008580   0.0001378  -0.0001727
           19          20          21          22          23          24
    1   0.0002178   0.0000308   0.0007682  -0.0004044  -0.0036972   0.0014191
    2  -0.0003833   0.0000240   0.0007828  -0.0000228   0.0016837  -0.0004261
    3  -0.0000034   0.0000245   0.0001662   0.0000554   0.0006325   0.0000208
           25          26
    1   0.0001845  -0.0001845
    2   0.0045734  -0.0045734
    3   0.0021253   0.0021253
 Max gradient component =       1.339E-02
 RMS gradient           =       2.821E-03
 Gradient time:  CPU 172.74 s  wall 172.83 s
 Geometry Optimization Parameters
   NAtoms,    NIC,     NZ,  NCons,   NDum,   NFix, NCnnct, MaxDiis
       26     181       0       0       0       0       0       0

 Cartesian Hessian Update
 Hessian Updated using BFGS Update


** GEOMETRY OPTIMIZATION IN DELOCALIZED INTERNAL COORDINATES **
   Searching for a Minimum

   Optimization Cycle:   2

                       Coordinates (Angstroms)
     ATOM                X               Y               Z
      1  C        -0.5422825320    0.5432893657   -0.2888241301
      2  C         0.5422825320   -0.5432893657   -0.2888241301
      3  C        -1.9871373674    0.1977375078   -0.0938260741
      4  C        -2.9174309636    1.2199220813   -0.3304400323
      5  H        -2.5673939760    2.1913577431   -0.6556690487
      6  C        -4.2771184649    0.9956537916   -0.1547376500
      7  H        -4.9809504664    1.7970674414   -0.3466808617
      8  C        -4.7328520665   -0.2537136018    0.2675367459
      9  H        -5.7944713348   -0.4281002266    0.4049034575
     10  C        -3.8181301537   -1.2747941731    0.5155402933
     11  H        -4.1645885638   -2.2464214140    0.8481246998
     12  C        -2.4534615551   -1.0564834537    0.3360996045
     13  H        -1.7642140148   -1.8618212778    0.5361045032
     14  C         1.9871373674   -0.1977375078   -0.0938260741
     15  C         2.4534615551    1.0564834537    0.3360996045
     16  H         1.7642140148    1.8618212778    0.5361045032
     17  C         3.8181301537    1.2747941731    0.5155402933
     18  H         4.1645885638    2.2464214140    0.8481246998
     19  C         4.7328520665    0.2537136018    0.2675367459
     20  H         5.7944713348    0.4281002266    0.4049034575
     21  C         4.2771184649   -0.9956537916   -0.1547376500
     22  H         4.9809504664   -1.7970674414   -0.3466808617
     23  C         2.9174309636   -1.2199220813   -0.3304400323
     24  H         2.5673939760   -2.1913577431   -0.6556690487
     25  O        -0.2117761818    1.7035879234   -0.4816720166
     26  O         0.2117761818   -1.7035879234   -0.4816720166
   Point Group: c2    Number of degrees of freedom:    37


   Energy is   -690.131401339

 Hessian Updated using BFGS Update

 37 Hessian modes will be used to form the next step
  Hessian Eigenvalues:
     0.006123    0.007899    0.008314    0.016504    0.020689    0.021361
     0.021660    0.022328    0.022880    0.023030    0.023135    0.023294
     0.153047    0.159992    0.159998    0.159999    0.161342    0.218367
     0.220062    0.234857    0.241405    0.249967    0.252098    0.299518
     0.316284    0.356639    0.356878    0.356968    0.357265    0.367551
     0.408186    0.427999    0.442278    0.456700    0.465315    0.478771
     0.974408

 Minimum Search - Taking Simple RFO Step
 Searching for Lamda that Minimizes Along All modes
 Value Taken    Lamda =  -0.00463642
 Calculated Step too Large.  Step scaled by  0.486775
 Step Taken.  Stepsize is  0.300000

                             Maximum     Tolerance    Cnvgd?
         Gradient           0.006979      0.000300      NO
         Displacement       0.187999      0.001200      NO
         Energy change     -0.005557      0.000001      NO


 New Cartesian Coordinates Obtained by Inverse Iteration

 Displacement from previous Coordinates is:  1.326079
 ----------------------------------------------------------------
             Standard Nuclear Orientation (Angstroms)
    I     Atom           X                Y                Z
 ----------------------------------------------------------------
    1      C      -0.5443030084     0.5500485347    -0.3863220074
    2      C       0.5443030084    -0.5500485347    -0.3863220074
    3      C      -1.9754765946     0.1991409782    -0.1318511083
    4      C      -2.9194372439     1.1925145120    -0.4288099992
    5      H      -2.5755349605     2.1318577589    -0.8428948596
    6      C      -4.2705620245     0.9764187268    -0.1993808174
    7      H      -4.9869629112     1.7537195792    -0.4402400447
    8      C      -4.7025746952    -0.2362338214     0.3406437583
    9      H      -5.7587551409    -0.4059598454     0.5213177502
   10      C      -3.7720153105    -1.2258726384     0.6501606053
   11      H      -4.0997174191    -2.1683395429     1.0741437603
   12      C      -2.4160076085    -1.0161117765     0.4144509299
   13      H      -1.7058750231    -1.7928700878     0.6548730190
   14      C       1.9754765946    -0.1991409782    -0.1318511083
   15      C       2.4160076085     1.0161117765     0.4144509299
   16      H       1.7058750231     1.7928700878     0.6548730190
   17      C       3.7720153105     1.2258726384     0.6501606053
   18      H       4.0997174191     2.1683395429     1.0741437603
   19      C       4.7025746952     0.2362338214     0.3406437583
   20      H       5.7587551409     0.4059598454     0.5213177502
   21      C       4.2705620245    -0.9764187268    -0.1993808174
   22      H       4.9869629112    -1.7537195792    -0.4402400447
   23      C       2.9194372439    -1.1925145120    -0.4288099992
   24      H       2.5755349605    -2.1318577589    -0.8428948596
   25      O      -0.2222605123     1.6928074776    -0.6696314956
   26      O       0.2222605123    -1.6928074776    -0.6696314956
 ----------------------------------------------------------------
 Molecular Point Group                 C2    NOp =  2
 Largest Abelian Subgroup              C2    NOp =  2
 Nuclear Repulsion Energy =   951.9665575613 hartrees
 There are       55 alpha and       55 beta electrons
 Applying Cartesian multipole field
    Component          Value
    ---------          -----
     (2,0,0)        1.00000E-12
     (0,2,0)        2.00000E-11
     (0,0,2)       -3.00000E-11
 Nucleus-field energy     =     0.0000000110 hartrees
 Requested basis set is 6-311++G(d,p)
 There are 146 shells and 422 basis functions
 A cutoff of  1.0D-11 yielded   8092 shell pairs
 There are     69682 function pairs (     74617 Cartesian)
 Smallest overlap matrix eigenvalue = 4.78E-07

 Q-Chem warning in module /home/taweetham/qchem/stvman/mkSTV.C, line 257:

 Overlap eigenvalue is smaller than square root of threshold

 Linear dependence detected in AO basis
 Number of orthogonalized atomic orbitals = 419
 Maximum deviation from orthogonality = 3.417E-10
 Guess MOs from SCF MO coefficient file
 Reading MOs from coefficient file
 Reading MOs from coefficient file
 A restricted hybrid HF-DFT SCF calculation will be
 performed using Pulay DIIS extrapolation
 Exchange:     0.2000 Hartree-Fock + 0.0800 Slater + 0.7200 B88
 Correlation:  0.1900 VWN1RPA + 0.8100 LYP
 Using SG-1 standard quadrature grid
 SCF converges when DIIS error is below 1.0E-08
 Geometry optimization detected.  Setting ReadMinima to 0
 Setting SaveMinima to 0
 Inaccurate integrated density:
   Number of electrons =   110
   Numerical integral  =   110.153427109696
   Relative error      =     0.1394791906 %
 ---------------------------------------
  Cycle       Energy         DIIS Error
 ---------------------------------------
    1    -690.1516736307      2.74E-03
    2    -690.1286983142      3.69E-04
    3    -690.1211612482      6.68E-04
    4    -690.1329326230      1.01E-04
    5    -690.1331197594      3.70E-05
    6    -690.1331352831      2.09E-05
    7    -690.1331427371      5.60E-06
    8    -690.1331437485      2.30E-06
    9    -690.1331437991      3.87E-07
   10    -690.1331436846      2.74E-07
   11    -690.1331436462      4.94E-08
   12    -690.1331436302      1.97E-08
   13    -690.1331436280      6.87E-09 Convergence criterion met
 ---------------------------------------
 SCF time:  CPU 430.80 s  wall 432.20 s
 SCF   energy in the final basis set = -690.1331436280
 Total energy in the final basis set = -690.1331436280

 --------------------------------------------------------------
             Orbital Energies (a.u.) and Symmetries
 --------------------------------------------------------------

 Alpha MOs, Restricted
 -- Occupied --                  
-19.136 -19.136 -10.283 -10.283 -10.201 -10.201 -10.196 -10.196
  1 B     1 A     2 A     2 B     3 B     3 A     4 B     4 A                  
-10.194 -10.194 -10.191 -10.191 -10.190 -10.190 -10.190 -10.190
  5 A     5 B     6 B     6 A     7 A     7 B     8 B     8 A                  
 -1.077  -1.060  -0.877  -0.876  -0.781  -0.780  -0.766  -0.765
  9 A     9 B    10 B    10 A    11 A    11 B    12 A    12 B                  
 -0.693  -0.649  -0.630  -0.621  -0.602  -0.566  -0.540  -0.509
 13 A    13 B    14 A    14 B    15 A    15 B    16 A    16 B                  
 -0.500  -0.480  -0.469  -0.467  -0.458  -0.457  -0.443  -0.440
 17 A    17 B    18 A    18 B    19 B    19 A    20 A    21 A                  
 -0.438  -0.427  -0.407  -0.380  -0.379  -0.375  -0.372  -0.361
 20 B    22 A    21 B    23 A    22 B    24 A    23 B    25 A                  
 -0.360  -0.321  -0.276  -0.276  -0.272  -0.272  -0.253
 24 B    25 B    26 A    26 B    27 A    27 B    28 A                          
 -- Virtual --                   
 -0.108  -0.064  -0.028  -0.026  -0.009  -0.006  -0.005   0.009
 29 A    28 B    30 A    29 B    31 A    30 B    32 A    31 B                  
  0.012   0.015   0.028   0.035   0.037   0.042   0.047   0.055
 33 A    34 A    32 B    33 B    35 A    36 A    34 B    35 B                  
  0.057   0.058   0.065   0.069   0.080   0.083   0.088   0.095
 36 B    37 A    38 A    37 B    39 A    40 A    38 B    41 A                  
  0.097   0.104   0.106   0.109   0.114   0.117   0.118   0.121
 39 B    42 A    40 B    41 B    43 A    42 B    44 A    43 B                  
  0.124   0.127   0.131   0.133   0.133   0.138   0.140   0.141
 45 A    44 B    46 A    45 B    47 A    46 B    48 A    47 B                  
  0.145   0.146   0.148   0.154   0.157   0.159   0.162   0.175
 48 B    49 A    49 B    50 A    50 B    51 A    52 A    51 B                  
  0.176   0.183   0.186   0.189   0.192   0.197   0.205   0.206
 53 A    52 B    54 A    53 B    54 B    55 A    55 B    56 A                  
  0.214   0.215   0.220   0.222   0.222   0.229   0.230   0.232
 57 A    56 B    58 A    57 B    59 A    58 B    59 B    60 A                  
  0.245   0.249   0.253   0.256   0.261   0.266   0.269   0.275
 60 B    61 A    61 B    62 B    62 A    63 A    63 B    64 A                  
  0.280   0.285   0.286   0.291   0.294   0.301   0.303   0.308
 64 B    65 A    66 A    65 B    67 A    66 B    67 B    68 A                  
  0.313   0.316   0.323   0.334   0.336   0.338   0.340   0.344
 69 A    68 B    70 A    69 B    70 B    71 A    71 B    72 A                  
  0.350   0.361   0.366   0.367   0.371   0.373   0.374   0.390
 72 B    73 A    73 B    74 A    74 B    75 B    75 A    76 A                  
  0.421   0.435   0.454   0.463   0.471   0.496   0.498   0.519
 77 A    76 B    77 B    78 A    78 B    79 A    79 B    80 A                  
  0.526   0.530   0.533   0.538   0.542   0.542   0.553   0.554
 80 B    81 A    81 B    82 A    82 B    83 A    83 B    84 A                  
  0.560   0.566   0.568   0.573   0.577   0.577   0.601   0.605
 84 B    85 A    86 A    85 B    87 A    86 B    87 B    88 A                  
  0.615   0.621   0.627   0.640   0.647   0.661   0.664   0.669
 89 A    90 A    88 B    91 A    89 B    90 B    92 A    91 B                  
  0.669   0.686   0.690   0.691   0.699   0.712   0.718   0.726
 93 A    92 B    93 B    94 A    94 B    95 A    95 B    96 A                  
  0.732   0.741   0.742   0.744   0.756   0.772   0.801   0.803
 96 B    97 B    97 A    98 A    99 A    98 B   100 A    99 B                  
  0.817   0.827   0.836   0.840   0.845   0.856   0.857   0.857
101 A   100 B   101 B   102 A   102 B   103 A   104 A   103 B                  
  0.878   0.880   0.887   0.898   0.902   0.905   0.917   0.922
105 A   104 B   106 A   105 B   107 A   106 B   108 A   109 A                  
  0.936   0.957   0.961   0.969   0.986   1.003   1.013   1.015
107 B   110 A   108 B   111 A   109 B   110 B   111 B   112 A                  
  1.028   1.031   1.043   1.048   1.073   1.077   1.093   1.109
112 B   113 A   113 B   114 A   115 A   114 B   116 A   115 B                  
  1.114   1.120   1.133   1.135   1.145   1.166   1.183   1.218
117 A   116 B   118 A   117 B   119 A   120 A   118 B   121 A                  
  1.232   1.273   1.287   1.294   1.305   1.320   1.345   1.360
119 B   120 B   121 B   122 A   123 A   124 A   122 B   125 A                  
  1.418   1.490   1.491   1.498   1.498   1.508   1.512   1.517
123 B   126 A   124 B   125 B   127 A   128 A   126 B   129 A                  
  1.526   1.538   1.547   1.558   1.558   1.562   1.562   1.581
127 B   128 B   130 A   131 A   129 B   132 A   130 B   133 A                  
  1.634   1.640   1.640   1.648   1.649   1.679   1.702   1.709
131 B   134 A   132 B   135 A   133 B   136 A   134 B   135 B                  
  1.716   1.726   1.729   1.745   1.755   1.773   1.780   1.785
137 A   136 B   138 A   137 B   139 A   138 B   140 A   139 B                  
  1.790   1.797   1.826   1.835   1.861   1.907   1.910   1.915
141 A   140 B   142 A   141 B   143 A   142 B   144 A   145 A                  
  1.917   1.927   1.939   1.942   1.944   1.959   1.964   1.966
143 B   146 A   144 B   145 B   147 A   148 A   146 B   147 B                  
  1.985   1.994   2.008   2.034   2.051   2.056   2.067   2.072
148 B   149 A   149 B   150 A   151 A   152 A   150 B   151 B                  
  2.090   2.095   2.131   2.171   2.206   2.279   2.296   2.299
153 A   152 B   153 B   154 A   155 A   154 B   156 A   155 B                  
  2.334   2.345   2.421   2.426   2.428   2.447   2.450   2.456
157 A   156 B   157 B   158 A   158 B   159 A   159 B   160 A                  
  2.461   2.466   2.574   2.624   2.629   2.645   2.651   2.655
160 B   161 A   161 B   162 A   162 B   163 A   164 A   163 B                  
  2.661   2.673   2.696   2.698   2.700   2.713   2.721   2.721
164 B   165 A   166 A   167 A   165 B   166 B   168 A   167 B                  
  2.732   2.741   2.745   2.750   2.756   2.785   2.788   2.792
169 A   170 A   168 B   169 B   171 A   170 B   172 A   171 B                  
  2.811   2.828   2.840   2.841   2.856   2.864   2.867   2.894
173 A   172 B   174 A   173 B   174 B   175 A   176 A   175 B                  
  2.899   2.906   2.926   2.938   2.942   2.951   2.951   2.962
177 A   176 B   178 A   177 B   178 B   179 B   179 A   180 A                  
  3.070   3.073   3.080   3.180   3.194   3.195   3.236   3.329
181 A   180 B   182 A   181 B   182 B   183 A   184 A   183 B                  
  3.330   3.347   3.348   3.368   3.372   3.461   3.496   3.510
184 B   185 A   186 A   185 B   187 A   186 B   188 A   187 B                  
  3.520   3.525   3.547   3.581   3.614   3.650   3.662   3.736
188 B   189 A   190 A   189 B   191 A   190 B   192 A   191 B                  
  3.825   3.987   4.002   4.027   4.028   4.099   4.143   4.150
193 A   192 B   194 A   195 A   193 B   194 B   195 B   196 A                  
  4.166   4.173   4.284   4.467   4.833   4.834   5.059   5.081
197 A   196 B   198 A   197 B   199 A   198 B   200 A   199 B                  
  5.235   5.241   5.708   5.778  23.574  23.628  23.807  23.873
200 B   201 A   202 A   201 B   203 A   202 B   203 B   204 A                  
 23.946  23.946  23.955  23.956  24.053  24.055  24.094  24.096
204 B   205 A   206 A   205 B   206 B   207 A   207 B   208 A                  
 24.181  24.182  49.994  50.005
209 A   208 B   210 A   209 B                                                  

 Beta MOs, Restricted
 -- Occupied --                  
-19.136 -19.136 -10.283 -10.283 -10.201 -10.201 -10.196 -10.196
  1 B     1 A     2 A     2 B     3 B     3 A     4 B     4 A                  
-10.194 -10.194 -10.191 -10.191 -10.190 -10.190 -10.190 -10.190
  5 A     5 B     6 B     6 A     7 A     7 B     8 B     8 A                  
 -1.077  -1.060  -0.877  -0.876  -0.781  -0.780  -0.766  -0.765
  9 A     9 B    10 B    10 A    11 A    11 B    12 A    12 B                  
 -0.693  -0.649  -0.630  -0.621  -0.602  -0.566  -0.540  -0.509
 13 A    13 B    14 A    14 B    15 A    15 B    16 A    16 B                  
 -0.500  -0.480  -0.469  -0.467  -0.458  -0.457  -0.443  -0.440
 17 A    17 B    18 A    18 B    19 B    19 A    20 A    21 A                  
 -0.438  -0.427  -0.407  -0.380  -0.379  -0.375  -0.372  -0.361
 20 B    22 A    21 B    23 A    22 B    24 A    23 B    25 A                  
 -0.360  -0.321  -0.276  -0.276  -0.272  -0.272  -0.253
 24 B    25 B    26 A    26 B    27 A    27 B    28 A                          
 -- Virtual --                   
 -0.108  -0.064  -0.028  -0.026  -0.009  -0.006  -0.005   0.009
 29 A    28 B    30 A    29 B    31 A    30 B    32 A    31 B                  
  0.012   0.015   0.028   0.035   0.037   0.042   0.047   0.055
 33 A    34 A    32 B    33 B    35 A    36 A    34 B    35 B                  
  0.057   0.058   0.065   0.069   0.080   0.083   0.088   0.095
 36 B    37 A    38 A    37 B    39 A    40 A    38 B    41 A                  
  0.097   0.104   0.106   0.109   0.114   0.117   0.118   0.121
 39 B    42 A    40 B    41 B    43 A    42 B    44 A    43 B                  
  0.124   0.127   0.131   0.133   0.133   0.138   0.140   0.141
 45 A    44 B    46 A    45 B    47 A    46 B    48 A    47 B                  
  0.145   0.146   0.148   0.154   0.157   0.159   0.162   0.175
 48 B    49 A    49 B    50 A    50 B    51 A    52 A    51 B                  
  0.176   0.183   0.186   0.189   0.192   0.197   0.205   0.206
 53 A    52 B    54 A    53 B    54 B    55 A    55 B    56 A                  
  0.214   0.215   0.220   0.222   0.222   0.229   0.230   0.232
 57 A    56 B    58 A    57 B    59 A    58 B    59 B    60 A                  
  0.245   0.249   0.253   0.256   0.261   0.266   0.269   0.275
 60 B    61 A    61 B    62 B    62 A    63 A    63 B    64 A                  
  0.280   0.285   0.286   0.291   0.294   0.301   0.303   0.308
 64 B    65 A    66 A    65 B    67 A    66 B    67 B    68 A                  
  0.313   0.316   0.323   0.334   0.336   0.338   0.340   0.344
 69 A    68 B    70 A    69 B    70 B    71 A    71 B    72 A                  
  0.350   0.361   0.366   0.367   0.371   0.373   0.374   0.390
 72 B    73 A    73 B    74 A    74 B    75 B    75 A    76 A                  
  0.421   0.435   0.454   0.463   0.471   0.496   0.498   0.519
 77 A    76 B    77 B    78 A    78 B    79 A    79 B    80 A                  
  0.526   0.530   0.533   0.538   0.542   0.542   0.553   0.554
 80 B    81 A    81 B    82 A    82 B    83 A    83 B    84 A                  
  0.560   0.566   0.568   0.573   0.577   0.577   0.601   0.605
 84 B    85 A    86 A    85 B    87 A    86 B    87 B    88 A                  
  0.615   0.621   0.627   0.640   0.647   0.661   0.664   0.669
 89 A    90 A    88 B    91 A    89 B    90 B    92 A    91 B                  
  0.669   0.686   0.690   0.691   0.699   0.712   0.718   0.726
 93 A    92 B    93 B    94 A    94 B    95 A    95 B    96 A                  
  0.732   0.741   0.742   0.744   0.756   0.772   0.801   0.803
 96 B    97 B    97 A    98 A    99 A    98 B   100 A    99 B                  
  0.817   0.827   0.836   0.840   0.845   0.856   0.857   0.857
101 A   100 B   101 B   102 A   102 B   103 A   104 A   103 B                  
  0.878   0.880   0.887   0.898   0.902   0.905   0.917   0.922
105 A   104 B   106 A   105 B   107 A   106 B   108 A   109 A                  
  0.936   0.957   0.961   0.969   0.986   1.003   1.013   1.015
107 B   110 A   108 B   111 A   109 B   110 B   111 B   112 A                  
  1.028   1.031   1.043   1.048   1.073   1.077   1.093   1.109
112 B   113 A   113 B   114 A   115 A   114 B   116 A   115 B                  
  1.114   1.120   1.133   1.135   1.145   1.166   1.183   1.218
117 A   116 B   118 A   117 B   119 A   120 A   118 B   121 A                  
  1.232   1.273   1.287   1.294   1.305   1.320   1.345   1.360
119 B   120 B   121 B   122 A   123 A   124 A   122 B   125 A                  
  1.418   1.490   1.491   1.498   1.498   1.508   1.512   1.517
123 B   126 A   124 B   125 B   127 A   128 A   126 B   129 A                  
  1.526   1.538   1.547   1.558   1.558   1.562   1.562   1.581
127 B   128 B   130 A   131 A   129 B   132 A   130 B   133 A                  
  1.634   1.640   1.640   1.648   1.649   1.679   1.702   1.709
131 B   134 A   132 B   135 A   133 B   136 A   134 B   135 B                  
  1.716   1.726   1.729   1.745   1.755   1.773   1.780   1.785
137 A   136 B   138 A   137 B   139 A   138 B   140 A   139 B                  
  1.790   1.797   1.826   1.835   1.861   1.907   1.910   1.915
141 A   140 B   142 A   141 B   143 A   142 B   144 A   145 A                  
  1.917   1.927   1.939   1.942   1.944   1.959   1.964   1.966
143 B   146 A   144 B   145 B   147 A   148 A   146 B   147 B                  
  1.985   1.994   2.008   2.034   2.051   2.056   2.067   2.072
148 B   149 A   149 B   150 A   151 A   152 A   150 B   151 B                  
  2.090   2.095   2.131   2.171   2.206   2.279   2.296   2.299
153 A   152 B   153 B   154 A   155 A   154 B   156 A   155 B                  
  2.334   2.345   2.421   2.426   2.428   2.447   2.450   2.456
157 A   156 B   157 B   158 A   158 B   159 A   159 B   160 A                  
  2.461   2.466   2.574   2.624   2.629   2.645   2.651   2.655
160 B   161 A   161 B   162 A   162 B   163 A   164 A   163 B                  
  2.661   2.673   2.696   2.698   2.700   2.713   2.721   2.721
164 B   165 A   166 A   167 A   165 B   166 B   168 A   167 B                  
  2.732   2.741   2.745   2.750   2.756   2.785   2.788   2.792
169 A   170 A   168 B   169 B   171 A   170 B   172 A   171 B                  
  2.811   2.828   2.840   2.841   2.856   2.864   2.867   2.894
173 A   172 B   174 A   173 B   174 B   175 A   176 A   175 B                  
  2.899   2.906   2.926   2.938   2.942   2.951   2.951   2.962
177 A   176 B   178 A   177 B   178 B   179 B   179 A   180 A                  
  3.070   3.073   3.080   3.180   3.194   3.195   3.236   3.329
181 A   180 B   182 A   181 B   182 B   183 A   184 A   183 B                  
  3.330   3.347   3.348   3.368   3.372   3.461   3.496   3.510
184 B   185 A   186 A   185 B   187 A   186 B   188 A   187 B                  
  3.520   3.525   3.547   3.581   3.614   3.650   3.662   3.736
188 B   189 A   190 A   189 B   191 A   190 B   192 A   191 B                  
  3.825   3.987   4.002   4.027   4.028   4.099   4.143   4.150
193 A   192 B   194 A   195 A   193 B   194 B   195 B   196 A                  
  4.166   4.173   4.284   4.467   4.833   4.834   5.059   5.081
197 A   196 B   198 A   197 B   199 A   198 B   200 A   199 B                  
  5.235   5.241   5.708   5.778  23.574  23.628  23.807  23.873
200 B   201 A   202 A   201 B   203 A   202 B   203 B   204 A                  
 23.946  23.946  23.955  23.956  24.053  24.055  24.094  24.096
204 B   205 A   206 A   205 B   206 B   207 A   207 B   208 A                  
 24.181  24.182  49.994  50.005
209 A   208 B   210 A   209 B                                                  
 --------------------------------------------------------------

          Ground-State Mulliken Net Atomic Charges

     Atom                 Charge (a.u.)
  ----------------------------------------
      1 C                    -0.206520
      2 C                    -0.206520
      3 C                     1.199921
      4 C                     0.661644
      5 H                     0.199671
      6 C                    -0.256502
      7 H                     0.177032
      8 C                    -0.355829
      9 H                     0.157335
     10 C                    -0.308208
     11 H                     0.190218
     12 C                    -1.420474
     13 H                     0.138757
     14 C                     1.199922
     15 C                    -1.420473
     16 H                     0.138757
     17 C                    -0.308209
     18 H                     0.190218
     19 C                    -0.355829
     20 H                     0.157335
     21 C                    -0.256501
     22 H                     0.177032
     23 C                     0.661643
     24 H                     0.199671
     25 O                    -0.177045
     26 O                    -0.177045
  ----------------------------------------
  Sum of atomic charges =    -0.000000

 -----------------------------------------------------------------
                    Cartesian Multipole Moments
 -----------------------------------------------------------------
    Charge (ESU x 10^10)
                -0.0000
    Dipole Moment (Debye)
         X       0.0000      Y       0.0000      Z       1.5009
       Tot       1.5009
    Quadrupole Moments (Debye-Ang)
        XX     -68.1659     XY      -0.2150     YY     -93.1461
        XZ       0.0000     YZ      -0.0000     ZZ     -96.0770
    Octopole Moments (Debye-Ang^2)
       XXX       0.0000    XXY       0.0000    XYY       0.0000
       YYY       0.0000    XXZ      13.9353    XYZ      19.9931
       YYZ      12.1844    XZZ       0.0000    YZZ       0.0000
       ZZZ       6.6384
    Hexadecapole Moments (Debye-Ang^3)
      XXXX   -4584.7885   XXXY      -4.9044   XXYY    -930.3484
      XYYY      17.8342   YYYY    -750.0501   XXXZ       0.0000
      XXYZ      -0.0000   XYYZ       0.0000   YYYZ      -0.0000
      XXZZ   -1002.4173   XYZZ      11.3162   YYZZ    -164.5141
      XZZZ      -0.0000   YZZZ      -0.0000   ZZZZ    -238.4751
 -----------------------------------------------------------------
 Calculating analytic gradient of the SCF energy
 Gradient of SCF Energy
            1           2           3           4           5           6
    1   0.0025350  -0.0025350  -0.0021474   0.0023312  -0.0004712   0.0007646
    2  -0.0057907   0.0057907   0.0003016  -0.0013775   0.0001038  -0.0005086
    3   0.0004963   0.0004963  -0.0008988   0.0006265  -0.0000085   0.0001775
            7           8           9          10          11          12
    1   0.0003324  -0.0002007  -0.0003065  -0.0000544   0.0001713  -0.0013496
    2   0.0003099  -0.0000846   0.0000344   0.0006601  -0.0001812  -0.0002151
    3  -0.0000563  -0.0000338   0.0000394  -0.0003956   0.0000139  -0.0006035
           13          14          15          16          17          18
    1  -0.0004718   0.0021474   0.0013496   0.0004718   0.0000544  -0.0001713
    2   0.0005388  -0.0003016   0.0002151  -0.0005388  -0.0006601   0.0001812
    3   0.0004027  -0.0008988  -0.0006035   0.0004027  -0.0003956   0.0000139
           19          20          21          22          23          24
    1   0.0002007   0.0003065  -0.0007646  -0.0003324  -0.0023312   0.0004712
    2   0.0000846  -0.0000344   0.0005086  -0.0003099   0.0013775  -0.0001038
    3  -0.0000338   0.0000394   0.0001775  -0.0000563   0.0006265  -0.0000085
           25          26
    1  -0.0013454   0.0013454
    2   0.0051491  -0.0051491
    3   0.0002402   0.0002402
 Max gradient component =       5.791E-03
 RMS gradient           =       1.492E-03
 Gradient time:  CPU 172.19 s  wall 172.25 s
 Geometry Optimization Parameters
   NAtoms,    NIC,     NZ,  NCons,   NDum,   NFix, NCnnct, MaxDiis
       26     181       0       0       0       0       0       0

 Cartesian Hessian Update
 Hessian Updated using BFGS Update


** GEOMETRY OPTIMIZATION IN DELOCALIZED INTERNAL COORDINATES **
   Searching for a Minimum

   Optimization Cycle:   3

                       Coordinates (Angstroms)
     ATOM                X               Y               Z
      1  C        -0.5443030084    0.5500485347   -0.3863220074
      2  C         0.5443030084   -0.5500485347   -0.3863220074
      3  C        -1.9754765946    0.1991409782   -0.1318511083
      4  C        -2.9194372439    1.1925145120   -0.4288099992
      5  H        -2.5755349605    2.1318577589   -0.8428948596
      6  C        -4.2705620245    0.9764187268   -0.1993808174
      7  H        -4.9869629112    1.7537195792   -0.4402400447
      8  C        -4.7025746952   -0.2362338214    0.3406437583
      9  H        -5.7587551409   -0.4059598454    0.5213177502
     10  C        -3.7720153105   -1.2258726384    0.6501606053
     11  H        -4.0997174191   -2.1683395429    1.0741437603
     12  C        -2.4160076085   -1.0161117765    0.4144509299
     13  H        -1.7058750231   -1.7928700878    0.6548730190
     14  C         1.9754765946   -0.1991409782   -0.1318511083
     15  C         2.4160076085    1.0161117765    0.4144509299
     16  H         1.7058750231    1.7928700878    0.6548730190
     17  C         3.7720153105    1.2258726384    0.6501606053
     18  H         4.0997174191    2.1683395429    1.0741437603
     19  C         4.7025746952    0.2362338214    0.3406437583
     20  H         5.7587551409    0.4059598454    0.5213177502
     21  C         4.2705620245   -0.9764187268   -0.1993808174
     22  H         4.9869629112   -1.7537195792   -0.4402400447
     23  C         2.9194372439   -1.1925145120   -0.4288099992
     24  H         2.5755349605   -2.1318577589   -0.8428948596
     25  O        -0.2222605123    1.6928074776   -0.6696314956
     26  O         0.2222605123   -1.6928074776   -0.6696314956
   Point Group: c2    Number of degrees of freedom:    37


   Energy is   -690.133143628

 Hessian Updated using BFGS Update

 37 Hessian modes will be used to form the next step
  Hessian Eigenvalues:
     0.004379    0.007923    0.012846    0.016782    0.020630    0.021388
     0.021666    0.022310    0.022892    0.023028    0.023151    0.023295
     0.148065    0.159993    0.159998    0.160033    0.161886    0.212652
     0.220291    0.230821    0.235513    0.251280    0.285371    0.313395
     0.356629    0.356781    0.356939    0.357163    0.365980    0.404635
     0.421533    0.428563    0.442634    0.459445    0.465646    0.490011
     0.965711

 Minimum Search - Taking Simple RFO Step
 Searching for Lamda that Minimizes Along All modes
 Value Taken    Lamda =  -0.00352030
 Calculated Step too Large.  Step scaled by  0.495568
 Step Taken.  Stepsize is  0.300000

                             Maximum     Tolerance    Cnvgd?
         Gradient           0.009534      0.000300      NO
         Displacement       0.184889      0.001200      NO
         Energy change     -0.001742      0.000001      NO


 New Cartesian Coordinates Obtained by Inverse Iteration

 Displacement from previous Coordinates is:  1.590574
 ----------------------------------------------------------------
             Standard Nuclear Orientation (Angstroms)
    I     Atom           X                Y                Z
 ----------------------------------------------------------------
    1      C      -0.5403916318     0.5595458412    -0.5721993127
    2      C       0.5403916318    -0.5595458412    -0.5721993127
    3      C      -1.9476343366     0.2194729541    -0.2125158254
    4      C      -2.9225847817     1.1850750312    -0.5096518943
    5      H      -2.6109362783     2.0961982334    -1.0046351115
    6      C      -4.2517930181     0.9709124858    -0.1770299658
    7      H      -4.9964806973     1.7212962994    -0.4186266367
    8      C      -4.6264289573    -0.2089502105     0.4698387859
    9      H      -5.6653007939    -0.3781472537     0.7323195140
   10      C      -3.6636696591    -1.1678286054     0.7788621658
   11      H      -3.9495987745    -2.0841227398     1.2830868536
   12      C      -2.3308601283    -0.9619712303     0.4370161697
   13      H      -1.5898792379    -1.7144453995     0.6670278602
   14      C       1.9476343366    -0.2194729541    -0.2125158254
   15      C       2.3308601283     0.9619712303     0.4370161697
   16      H       1.5898792379     1.7144453995     0.6670278602
   17      C       3.6636696591     1.1678286054     0.7788621658
   18      H       3.9495987745     2.0841227398     1.2830868536
   19      C       4.6264289573     0.2089502105     0.4698387859
   20      H       5.6653007939     0.3781472537     0.7323195140
   21      C       4.2517930181    -0.9709124858    -0.1770299658
   22      H       4.9964806973    -1.7212962994    -0.4186266367
   23      C       2.9225847817    -1.1850750312    -0.5096518943
   24      H       2.6109362783    -2.0961982334    -1.0046351115
   25      O      -0.2127952390     1.6811181128    -0.9170331119
   26      O       0.2127952390    -1.6811181128    -0.9170331119
 ----------------------------------------------------------------
 Molecular Point Group                 C2    NOp =  2
 Largest Abelian Subgroup              C2    NOp =  2
 Nuclear Repulsion Energy =   953.6739497287 hartrees
 There are       55 alpha and       55 beta electrons
 Applying Cartesian multipole field
    Component          Value
    ---------          -----
     (2,0,0)        1.00000E-12
     (0,2,0)        2.00000E-11
     (0,0,2)       -3.00000E-11
 Nucleus-field energy     =     0.0000000089 hartrees
 Requested basis set is 6-311++G(d,p)
 There are 146 shells and 422 basis functions
 A cutoff of  1.0D-11 yielded   8118 shell pairs
 There are     69866 function pairs (     74783 Cartesian)
 Smallest overlap matrix eigenvalue = 4.37E-07

 Q-Chem warning in module /home/taweetham/qchem/stvman/mkSTV.C, line 257:

 Overlap eigenvalue is smaller than square root of threshold

 Linear dependence detected in AO basis
 Number of orthogonalized atomic orbitals = 419
 Maximum deviation from orthogonality = 2.020E-10
 Guess MOs from SCF MO coefficient file
 Reading MOs from coefficient file
 Reading MOs from coefficient file
 A restricted hybrid HF-DFT SCF calculation will be
 performed using Pulay DIIS extrapolation
 Exchange:     0.2000 Hartree-Fock + 0.0800 Slater + 0.7200 B88
 Correlation:  0.1900 VWN1RPA + 0.8100 LYP
 Using SG-1 standard quadrature grid
 SCF converges when DIIS error is below 1.0E-08
 Geometry optimization detected.  Setting ReadMinima to 0
 Setting SaveMinima to 0
 Inaccurate integrated density:
   Number of electrons =   110
   Numerical integral  =   110.186280361784
   Relative error      =     0.1693457834 %
 ---------------------------------------
  Cycle       Energy         DIIS Error
 ---------------------------------------
    1    -690.1695872398      3.12E-03
    2    -690.1241270161      5.88E-04
    3    -690.1027515458      1.10E-03
    4    -690.1339134953      1.51E-04
    5    -690.1343105617      5.09E-05
    6    -690.1343446260      2.46E-05
    7    -690.1343549001      7.78E-06
    8    -690.1343563421      2.10E-06
    9    -690.1343566128      4.88E-07
   10    -690.1343566656      2.77E-07
   11    -690.1343565972      6.12E-08
   12    -690.1343566016      1.95E-08
   13    -690.1343566043      4.17E-09 Convergence criterion met
 ---------------------------------------
 SCF time:  CPU 433.64 s  wall 434.56 s
 SCF   energy in the final basis set = -690.1343566043
 Total energy in the final basis set = -690.1343566043

 --------------------------------------------------------------
             Orbital Energies (a.u.) and Symmetries
 --------------------------------------------------------------

 Alpha MOs, Restricted
 -- Occupied --                  
-19.136 -19.136 -10.282 -10.282 -10.201 -10.201 -10.197 -10.197
  1 B     1 A     2 A     2 B     3 B     3 A     4 B     4 A                  
-10.196 -10.196 -10.192 -10.192 -10.191 -10.191 -10.191 -10.191
  5 A     5 B     6 B     6 A     7 B     7 A     8 A     8 B                  
 -1.077  -1.060  -0.878  -0.877  -0.783  -0.780  -0.767  -0.766
  9 A     9 B    10 B    10 A    11 A    11 B    12 A    12 B                  
 -0.692  -0.650  -0.630  -0.622  -0.602  -0.566  -0.541  -0.510
 13 A    13 B    14 A    14 B    15 A    15 B    16 A    16 B                  
 -0.500  -0.479  -0.471  -0.467  -0.458  -0.458  -0.444  -0.440
 17 A    17 B    18 A    18 B    19 B    19 A    20 A    21 A                  
 -0.440  -0.425  -0.408  -0.381  -0.380  -0.376  -0.372  -0.362
 20 B    22 A    21 B    23 A    22 B    24 A    23 B    25 A                  
 -0.361  -0.322  -0.278  -0.276  -0.273  -0.273  -0.252
 24 B    25 B    26 A    26 B    27 B    27 A    28 A                          
 -- Virtual --                   
 -0.104  -0.066  -0.029  -0.027  -0.010  -0.006  -0.005   0.009
 29 A    28 B    30 A    29 B    31 A    30 B    32 A    31 B                  
  0.011   0.015   0.027   0.034   0.037   0.042   0.045   0.054
 33 A    34 A    32 B    33 B    35 A    36 A    34 B    35 B                  
  0.056   0.058   0.066   0.069   0.080   0.082   0.088   0.096
 36 B    37 A    38 A    37 B    39 A    40 A    38 B    41 A                  
  0.096   0.104   0.105   0.109   0.113   0.117   0.118   0.121
 39 B    42 A    40 B    41 B    43 A    42 B    44 A    43 B                  
  0.123   0.127   0.130   0.132   0.133   0.138   0.138   0.139
 45 A    44 B    46 A    47 A    45 B    46 B    48 A    47 B                  
  0.144   0.144   0.151   0.153   0.158   0.159   0.164   0.175
 48 B    49 A    49 B    50 A    50 B    51 A    52 A    51 B                  
  0.177   0.180   0.185   0.191   0.192   0.194   0.205   0.205
 53 A    52 B    54 A    53 B    54 B    55 A    56 A    55 B                  
  0.212   0.214   0.219   0.222   0.223   0.227   0.231   0.235
 57 A    56 B    58 A    57 B    59 A    58 B    59 B    60 A                  
  0.238   0.243   0.252   0.257   0.259   0.265   0.270   0.274
 60 B    61 A    61 B    62 B    62 A    63 A    63 B    64 A                  
  0.280   0.282   0.286   0.290   0.294   0.298   0.304   0.308
 64 B    65 A    66 A    67 A    65 B    66 B    67 B    68 A                  
  0.314   0.318   0.324   0.334   0.336   0.338   0.343   0.350
 69 A    68 B    70 A    69 B    70 B    71 A    71 B    72 A                  
  0.352   0.360   0.365   0.370   0.371   0.374   0.377   0.385
 72 B    73 A    73 B    74 A    74 B    75 A    75 B    76 A                  
  0.411   0.431   0.456   0.464   0.469   0.490   0.499   0.512
 77 A    76 B    77 B    78 A    78 B    79 A    79 B    80 A                  
  0.525   0.533   0.536   0.536   0.541   0.542   0.552   0.554
 80 B    81 A    82 A    81 B    82 B    83 A    83 B    84 A                  
  0.558   0.565   0.571   0.572   0.575   0.577   0.603   0.603
 84 B    85 A    85 B    86 A    87 A    86 B    87 B    88 A                  
  0.614   0.625   0.633   0.642   0.644   0.657   0.664   0.671
 89 A    88 B    90 A    91 A    89 B    90 B    92 A    93 A                  
  0.672   0.683   0.687   0.694   0.705   0.705   0.717   0.717
 91 B    92 B    94 A    93 B    95 A    94 B    95 B    96 A                  
  0.733   0.733   0.739   0.743   0.754   0.765   0.796   0.801
 96 B    97 A    97 B    98 A    99 A    98 B    99 B   100 A                  
  0.816   0.822   0.830   0.837   0.844   0.852   0.859   0.860
101 A   100 B   101 B   102 A   102 B   103 A   104 A   103 B                  
  0.878   0.879   0.887   0.898   0.900   0.906   0.911   0.927
105 A   104 B   106 A   105 B   107 A   106 B   108 A   109 A                  
  0.934   0.954   0.956   0.972   0.978   0.998   1.014   1.015
107 B   110 A   108 B   111 A   109 B   110 B   111 B   112 A                  
  1.027   1.029   1.043   1.044   1.071   1.076   1.102   1.116
113 A   112 B   113 B   114 A   115 A   114 B   116 A   115 B                  
  1.119   1.119   1.136   1.136   1.146   1.170   1.185   1.217
117 A   116 B   118 A   117 B   119 A   120 A   118 B   121 A                  
  1.229   1.283   1.294   1.297   1.313   1.325   1.340   1.363
119 B   120 B   121 B   122 A   123 A   124 A   122 B   125 A                  
  1.409   1.489   1.490   1.499   1.499   1.506   1.511   1.517
123 B   124 B   126 A   125 B   127 A   128 A   126 B   129 A                  
  1.529   1.540   1.548   1.556   1.557   1.561   1.564   1.573
127 B   128 B   130 A   131 A   129 B   132 A   130 B   133 A                  
  1.631   1.638   1.642   1.644   1.645   1.681   1.695   1.711
131 B   134 A   132 B   135 A   133 B   136 A   134 B   137 A                  
  1.712   1.726   1.729   1.748   1.750   1.773   1.774   1.788
135 B   136 B   138 A   137 B   139 A   138 B   140 A   139 B                  
  1.790   1.804   1.825   1.850   1.858   1.902   1.911   1.914
141 A   140 B   142 A   141 B   143 A   142 B   144 A   145 A                  
  1.916   1.929   1.941   1.944   1.944   1.958   1.958   1.968
143 B   146 A   144 B   147 A   145 B   146 B   148 A   147 B                  
  1.989   1.998   2.003   2.034   2.039   2.052   2.068   2.075
148 B   149 A   149 B   150 A   151 A   152 A   150 B   151 B                  
  2.088   2.102   2.130   2.169   2.204   2.272   2.294   2.302
153 A   152 B   153 B   154 A   155 A   154 B   156 A   155 B                  
  2.333   2.343   2.421   2.426   2.429   2.444   2.448   2.452
157 A   156 B   157 B   158 A   158 B   159 A   159 B   160 A                  
  2.459   2.464   2.571   2.623   2.626   2.650   2.651   2.656
161 A   160 B   161 B   162 A   162 B   163 A   164 A   163 B                  
  2.658   2.673   2.695   2.699   2.700   2.711   2.719   2.722
164 B   165 A   166 A   167 A   165 B   166 B   168 A   167 B                  
  2.723   2.743   2.744   2.750   2.752   2.780   2.789   2.791
169 A   170 A   168 B   169 B   171 A   170 B   172 A   171 B                  
  2.816   2.829   2.840   2.840   2.853   2.861   2.868   2.889
173 A   172 B   173 B   174 A   174 B   175 A   176 A   175 B                  
  2.898   2.904   2.932   2.939   2.944   2.956   2.964   2.969
177 A   176 B   178 A   177 B   178 B   179 A   180 A   179 B                  
  3.071   3.075   3.076   3.187   3.189   3.196   3.240   3.328
181 A   180 B   182 A   181 B   182 B   183 A   184 A   183 B                  
  3.344   3.345   3.349   3.369   3.371   3.455   3.495   3.509
184 B   185 A   186 A   185 B   187 A   186 B   188 A   187 B                  
  3.520   3.523   3.541   3.585   3.613   3.651   3.655   3.737
188 B   189 A   190 A   189 B   191 A   190 B   192 A   191 B                  
  3.829   3.985   3.999   4.026   4.027   4.093   4.142   4.149
193 A   192 B   194 A   195 A   193 B   194 B   195 B   196 A                  
  4.164   4.168   4.283   4.444   4.832   4.833   5.066   5.092
197 A   196 B   198 A   197 B   199 A   198 B   200 A   199 B                  
  5.231   5.237   5.715   5.770  23.575  23.623  23.803  23.889
200 B   201 A   202 A   201 B   203 A   202 B   203 B   204 A                  
 23.947  23.948  23.951  23.953  24.051  24.054  24.094  24.095
205 A   204 B   206 A   205 B   206 B   207 A   207 B   208 A                  
 24.180  24.181  49.989  50.011
209 A   208 B   210 A   209 B                                                  

 Beta MOs, Restricted
 -- Occupied --                  
-19.136 -19.136 -10.282 -10.282 -10.201 -10.201 -10.197 -10.197
  1 B     1 A     2 A     2 B     3 B     3 A     4 B     4 A                  
-10.196 -10.196 -10.192 -10.192 -10.191 -10.191 -10.191 -10.191
  5 A     5 B     6 B     6 A     7 B     7 A     8 A     8 B                  
 -1.077  -1.060  -0.878  -0.877  -0.783  -0.780  -0.767  -0.766
  9 A     9 B    10 B    10 A    11 A    11 B    12 A    12 B                  
 -0.692  -0.650  -0.630  -0.622  -0.602  -0.566  -0.541  -0.510
 13 A    13 B    14 A    14 B    15 A    15 B    16 A    16 B                  
 -0.500  -0.479  -0.471  -0.467  -0.458  -0.458  -0.444  -0.440
 17 A    17 B    18 A    18 B    19 B    19 A    20 A    21 A                  
 -0.440  -0.425  -0.408  -0.381  -0.380  -0.376  -0.372  -0.362
 20 B    22 A    21 B    23 A    22 B    24 A    23 B    25 A                  
 -0.361  -0.322  -0.278  -0.276  -0.273  -0.273  -0.252
 24 B    25 B    26 A    26 B    27 B    27 A    28 A                          
 -- Virtual --                   
 -0.104  -0.066  -0.029  -0.027  -0.010  -0.006  -0.005   0.009
 29 A    28 B    30 A    29 B    31 A    30 B    32 A    31 B                  
  0.011   0.015   0.027   0.034   0.037   0.042   0.045   0.054
 33 A    34 A    32 B    33 B    35 A    36 A    34 B    35 B                  
  0.056   0.058   0.066   0.069   0.080   0.082   0.088   0.096
 36 B    37 A    38 A    37 B    39 A    40 A    38 B    41 A                  
  0.096   0.104   0.105   0.109   0.113   0.117   0.118   0.121
 39 B    42 A    40 B    41 B    43 A    42 B    44 A    43 B                  
  0.123   0.127   0.130   0.132   0.133   0.138   0.138   0.139
 45 A    44 B    46 A    47 A    45 B    46 B    48 A    47 B                  
  0.144   0.144   0.151   0.153   0.158   0.159   0.164   0.175
 48 B    49 A    49 B    50 A    50 B    51 A    52 A    51 B                  
  0.177   0.180   0.185   0.191   0.192   0.194   0.205   0.205
 53 A    52 B    54 A    53 B    54 B    55 A    56 A    55 B                  
  0.212   0.214   0.219   0.222   0.223   0.227   0.231   0.235
 57 A    56 B    58 A    57 B    59 A    58 B    59 B    60 A                  
  0.238   0.243   0.252   0.257   0.259   0.265   0.270   0.274
 60 B    61 A    61 B    62 B    62 A    63 A    63 B    64 A                  
  0.280   0.282   0.286   0.290   0.294   0.298   0.304   0.308
 64 B    65 A    66 A    67 A    65 B    66 B    67 B    68 A                  
  0.314   0.318   0.324   0.334   0.336   0.338   0.343   0.350
 69 A    68 B    70 A    69 B    70 B    71 A    71 B    72 A                  
  0.352   0.360   0.365   0.370   0.371   0.374   0.377   0.385
 72 B    73 A    73 B    74 A    74 B    75 A    75 B    76 A                  
  0.411   0.431   0.456   0.464   0.469   0.490   0.499   0.512
 77 A    76 B    77 B    78 A    78 B    79 A    79 B    80 A                  
  0.525   0.533   0.536   0.536   0.541   0.542   0.552   0.554
 80 B    81 A    82 A    81 B    82 B    83 A    83 B    84 A                  
  0.558   0.565   0.571   0.572   0.575   0.577   0.603   0.603
 84 B    85 A    85 B    86 A    87 A    86 B    87 B    88 A                  
  0.614   0.625   0.633   0.642   0.644   0.657   0.664   0.671
 89 A    88 B    90 A    91 A    89 B    90 B    92 A    93 A                  
  0.672   0.683   0.687   0.694   0.705   0.705   0.717   0.717
 91 B    92 B    94 A    93 B    95 A    94 B    95 B    96 A                  
  0.733   0.733   0.739   0.743   0.754   0.765   0.796   0.801
 96 B    97 A    97 B    98 A    99 A    98 B    99 B   100 A                  
  0.816   0.822   0.830   0.837   0.844   0.852   0.859   0.860
101 A   100 B   101 B   102 A   102 B   103 A   104 A   103 B                  
  0.878   0.879   0.887   0.898   0.900   0.906   0.911   0.927
105 A   104 B   106 A   105 B   107 A   106 B   108 A   109 A                  
  0.934   0.954   0.956   0.972   0.978   0.998   1.014   1.015
107 B   110 A   108 B   111 A   109 B   110 B   111 B   112 A                  
  1.027   1.029   1.043   1.044   1.071   1.076   1.102   1.116
113 A   112 B   113 B   114 A   115 A   114 B   116 A   115 B                  
  1.119   1.119   1.136   1.136   1.146   1.170   1.185   1.217
117 A   116 B   118 A   117 B   119 A   120 A   118 B   121 A                  
  1.229   1.283   1.294   1.297   1.313   1.325   1.340   1.363
119 B   120 B   121 B   122 A   123 A   124 A   122 B   125 A                  
  1.409   1.489   1.490   1.499   1.499   1.506   1.511   1.517
123 B   124 B   126 A   125 B   127 A   128 A   126 B   129 A                  
  1.529   1.540   1.548   1.556   1.557   1.561   1.564   1.573
127 B   128 B   130 A   131 A   129 B   132 A   130 B   133 A                  
  1.631   1.638   1.642   1.644   1.645   1.681   1.695   1.711
131 B   134 A   132 B   135 A   133 B   136 A   134 B   137 A                  
  1.712   1.726   1.729   1.748   1.750   1.773   1.774   1.788
135 B   136 B   138 A   137 B   139 A   138 B   140 A   139 B                  
  1.790   1.804   1.825   1.850   1.858   1.902   1.911   1.914
141 A   140 B   142 A   141 B   143 A   142 B   144 A   145 A                  
  1.916   1.929   1.941   1.944   1.944   1.958   1.958   1.968
143 B   146 A   144 B   147 A   145 B   146 B   148 A   147 B                  
  1.989   1.998   2.003   2.034   2.039   2.052   2.068   2.075
148 B   149 A   149 B   150 A   151 A   152 A   150 B   151 B                  
  2.088   2.102   2.130   2.169   2.204   2.272   2.294   2.302
153 A   152 B   153 B   154 A   155 A   154 B   156 A   155 B                  
  2.333   2.343   2.421   2.426   2.429   2.444   2.448   2.452
157 A   156 B   157 B   158 A   158 B   159 A   159 B   160 A                  
  2.459   2.464   2.571   2.623   2.626   2.650   2.651   2.656
161 A   160 B   161 B   162 A   162 B   163 A   164 A   163 B                  
  2.658   2.673   2.695   2.699   2.700   2.711   2.719   2.722
164 B   165 A   166 A   167 A   165 B   166 B   168 A   167 B                  
  2.723   2.743   2.744   2.750   2.752   2.780   2.789   2.791
169 A   170 A   168 B   169 B   171 A   170 B   172 A   171 B                  
  2.816   2.829   2.840   2.840   2.853   2.861   2.868   2.889
173 A   172 B   173 B   174 A   174 B   175 A   176 A   175 B                  
  2.898   2.904   2.932   2.939   2.944   2.956   2.964   2.969
177 A   176 B   178 A   177 B   178 B   179 A   180 A   179 B                  
  3.071   3.075   3.076   3.187   3.189   3.196   3.240   3.328
181 A   180 B   182 A   181 B   182 B   183 A   184 A   183 B                  
  3.344   3.345   3.349   3.369   3.371   3.455   3.495   3.509
184 B   185 A   186 A   185 B   187 A   186 B   188 A   187 B                  
  3.520   3.523   3.541   3.585   3.613   3.651   3.655   3.737
188 B   189 A   190 A   189 B   191 A   190 B   192 A   191 B                  
  3.829   3.985   3.999   4.026   4.027   4.093   4.142   4.149
193 A   192 B   194 A   195 A   193 B   194 B   195 B   196 A                  
  4.164   4.168   4.283   4.444   4.832   4.833   5.066   5.092
197 A   196 B   198 A   197 B   199 A   198 B   200 A   199 B                  
  5.231   5.237   5.715   5.770  23.575  23.623  23.803  23.889
200 B   201 A   202 A   201 B   203 A   202 B   203 B   204 A                  
 23.947  23.948  23.951  23.953  24.051  24.054  24.094  24.095
205 A   204 B   206 A   205 B   206 B   207 A   207 B   208 A                  
 24.180  24.181  49.989  50.011
209 A   208 B   210 A   209 B                                                  
 --------------------------------------------------------------

          Ground-State Mulliken Net Atomic Charges

     Atom                 Charge (a.u.)
  ----------------------------------------
      1 C                    -0.232818
      2 C                    -0.232818
      3 C                     1.192047
      4 C                     0.638058
      5 H                     0.203241
      6 C                    -0.322876
      7 H                     0.177399
      8 C                    -0.311000
      9 H                     0.158025
     10 C                    -0.422460
     11 H                     0.188794
     12 C                    -1.230830
     13 H                     0.144160
     14 C                     1.192047
     15 C                    -1.230829
     16 H                     0.144160
     17 C                    -0.422461
     18 H                     0.188794
     19 C                    -0.311001
     20 H                     0.158025
     21 C                    -0.322875
     22 H                     0.177399
     23 C                     0.638059
     24 H                     0.203241
     25 O                    -0.181739
     26 O                    -0.181739
  ----------------------------------------
  Sum of atomic charges =    -0.000000

 -----------------------------------------------------------------
                    Cartesian Multipole Moments
 -----------------------------------------------------------------
    Charge (ESU x 10^10)
                 0.0000
    Dipole Moment (Debye)
         X      -0.0000      Y      -0.0000      Z       1.9721
       Tot       1.9721
    Quadrupole Moments (Debye-Ang)
        XX     -68.1845     XY      -0.8913     YY     -93.8417
        XZ      -0.0000     YZ       0.0000     ZZ     -96.1183
    Octopole Moments (Debye-Ang^2)
       XXX      -0.0000    XXY      -0.0000    XYY       0.0000
       YYY      -0.0000    XXZ      21.7489    XYZ      21.9465
       YYZ      17.2352    XZZ       0.0000    YZZ      -0.0000
       ZZZ      15.6664
    Hexadecapole Moments (Debye-Ang^3)
      XXXX   -4458.9538   XXXY      -2.7498   XXYY    -911.7876
      XYYY      39.0569   YYYY    -730.7604   XXXZ      -0.0000
      XXYZ       0.0000   XYYZ      -0.0000   YYYZ       0.0000
      XXZZ    -968.2004   XYZZ      23.3077   YYZZ    -172.4900
      XZZZ      -0.0000   YZZZ       0.0000   ZZZZ    -310.8787
 -----------------------------------------------------------------
 Calculating analytic gradient of the SCF energy
 Gradient of SCF Energy
            1           2           3           4           5           6
    1  -0.0018952   0.0018952   0.0000984   0.0000504   0.0001925   0.0010579
    2   0.0004754  -0.0004754  -0.0031413  -0.0001886  -0.0002687  -0.0002505
    3  -0.0021622  -0.0021622   0.0011427   0.0000275   0.0000536   0.0000432
            7           8           9          10          11          12
    1   0.0001030  -0.0002357  -0.0002783   0.0005857   0.0002615  -0.0026037
    2   0.0003815  -0.0001331   0.0000274   0.0012823  -0.0002695  -0.0001917
    3  -0.0001152  -0.0000301   0.0000701  -0.0006440   0.0000565   0.0003754
           13          14          15          16          17          18
    1   0.0005010  -0.0000984   0.0026037  -0.0005010  -0.0005857  -0.0002615
    2   0.0007077   0.0031413   0.0001917  -0.0007077  -0.0012823   0.0002695
    3  -0.0001165   0.0011427   0.0003754  -0.0001165  -0.0006440   0.0000565
           19          20          21          22          23          24
    1   0.0002357   0.0002783  -0.0010579  -0.0001030  -0.0000504  -0.0001925
    2   0.0001331  -0.0000274   0.0002505  -0.0003815   0.0001886   0.0002687
    3  -0.0000301   0.0000701   0.0000432  -0.0001152   0.0000275   0.0000536
           25          26
    1   0.0004421  -0.0004421
    2   0.0029723  -0.0029723
    3   0.0012990   0.0012990
 Max gradient component =       3.141E-03
 RMS gradient           =       1.042E-03
 Gradient time:  CPU 172.88 s  wall 172.98 s
 Geometry Optimization Parameters
   NAtoms,    NIC,     NZ,  NCons,   NDum,   NFix, NCnnct, MaxDiis
       26     181       0       0       0       0       0       0

 Cartesian Hessian Update
 Hessian Updated using BFGS Update


** GEOMETRY OPTIMIZATION IN DELOCALIZED INTERNAL COORDINATES **
   Searching for a Minimum

   Optimization Cycle:   4

                       Coordinates (Angstroms)
     ATOM                X               Y               Z
      1  C        -0.5403916318    0.5595458412   -0.5721993127
      2  C         0.5403916318   -0.5595458412   -0.5721993127
      3  C        -1.9476343366    0.2194729541   -0.2125158254
      4  C        -2.9225847817    1.1850750312   -0.5096518943
      5  H        -2.6109362783    2.0961982334   -1.0046351115
      6  C        -4.2517930181    0.9709124858   -0.1770299658
      7  H        -4.9964806973    1.7212962994   -0.4186266367
      8  C        -4.6264289573   -0.2089502105    0.4698387859
      9  H        -5.6653007939   -0.3781472537    0.7323195140
     10  C        -3.6636696591   -1.1678286054    0.7788621658
     11  H        -3.9495987745   -2.0841227398    1.2830868536
     12  C        -2.3308601283   -0.9619712303    0.4370161697
     13  H        -1.5898792379   -1.7144453995    0.6670278602
     14  C         1.9476343366   -0.2194729541   -0.2125158254
     15  C         2.3308601283    0.9619712303    0.4370161697
     16  H         1.5898792379    1.7144453995    0.6670278602
     17  C         3.6636696591    1.1678286054    0.7788621658
     18  H         3.9495987745    2.0841227398    1.2830868536
     19  C         4.6264289573    0.2089502105    0.4698387859
     20  H         5.6653007939    0.3781472537    0.7323195140
     21  C         4.2517930181   -0.9709124858   -0.1770299658
     22  H         4.9964806973   -1.7212962994   -0.4186266367
     23  C         2.9225847817   -1.1850750312   -0.5096518943
     24  H         2.6109362783   -2.0961982334   -1.0046351115
     25  O        -0.2127952390    1.6811181128   -0.9170331119
     26  O         0.2127952390   -1.6811181128   -0.9170331119
   Point Group: c2    Number of degrees of freedom:    37


   Energy is   -690.134356604

 Hessian Updated using BFGS Update

 37 Hessian modes will be used to form the next step
  Hessian Eigenvalues:
     0.005220    0.010004    0.015598    0.017016    0.020894    0.021408
     0.021666    0.022328    0.022891    0.023026    0.023150    0.023295
     0.154876    0.159997    0.160033    0.160106    0.164068    0.216982
     0.220687    0.233340    0.247480    0.251926    0.279947    0.313501
     0.356616    0.356832    0.356964    0.357162    0.366041    0.395608
     0.410399    0.427747    0.443186    0.459934    0.465681    0.481924
     0.953966

 Minimum Search - Taking Simple RFO Step
 Searching for Lamda that Minimizes Along All modes
 Value Taken    Lamda =  -0.00166169
 Calculated Step too Large.  Step scaled by  0.679236
 Step Taken.  Stepsize is  0.300000

                             Maximum     Tolerance    Cnvgd?
         Gradient           0.005248      0.000300      NO
         Displacement       0.191408      0.001200      NO
         Energy change     -0.001213      0.000001      NO


 New Cartesian Coordinates Obtained by Inverse Iteration

 Displacement from previous Coordinates is:  0.914021
 ----------------------------------------------------------------
             Standard Nuclear Orientation (Angstroms)
    I     Atom           X                Y                Z
 ----------------------------------------------------------------
    1      C      -0.5294629648     0.5714832158    -0.6458257460
    2      C       0.5294629648    -0.5714832158    -0.6458257460
    3      C      -1.9238992744     0.2465248497    -0.2427288841
    4      C      -2.9189408860     1.1919333011    -0.5416948700
    5      H      -2.6299953523     2.0896620790    -1.0741751648
    6      C      -4.2342608401     0.9690516743    -0.1622939886
    7      H      -4.9997110471     1.6979603028    -0.4043918856
    8      C      -4.5695429887    -0.1952149545     0.5340814876
    9      H      -5.5972554681    -0.3710705356     0.8327022667
   10      C      -3.5859245821    -1.1327794845     0.8428712706
   11      H      -3.8457680287    -2.0368919906     1.3817811370
   12      C      -2.2679717687    -0.9200303852     0.4519084932
   13      H      -1.5091404652    -1.6597160215     0.6709385905
   14      C       1.9238992744    -0.2465248497    -0.2427288841
   15      C       2.2679717687     0.9200303852     0.4519084932
   16      H       1.5091404652     1.6597160215     0.6709385905
   17      C       3.5859245821     1.1327794845     0.8428712706
   18      H       3.8457680287     2.0368919906     1.3817811370
   19      C       4.5695429887     0.1952149545     0.5340814876
   20      H       5.5972554681     0.3710705356     0.8327022667
   21      C       4.2342608401    -0.9690516743    -0.1622939886
   22      H       4.9997110471    -1.6979603028    -0.4043918856
   23      C       2.9189408860    -1.1919333011    -0.5416948700
   24      H       2.6299953523    -2.0896620790    -1.0741751648
   25      O      -0.2005234380     1.6560268741    -1.0867132156
   26      O       0.2005234380    -1.6560268741    -1.0867132156
 ----------------------------------------------------------------
 Molecular Point Group                 C2    NOp =  2
 Largest Abelian Subgroup              C2    NOp =  2
 Nuclear Repulsion Energy =   955.5438537886 hartrees
 There are       55 alpha and       55 beta electrons
 Applying Cartesian multipole field
    Component          Value
    ---------          -----
     (2,0,0)        1.00000E-12
     (0,2,0)        2.00000E-11
     (0,0,2)       -3.00000E-11
 Nucleus-field energy     =     0.0000000074 hartrees
 Requested basis set is 6-311++G(d,p)
 There are 146 shells and 422 basis functions
 A cutoff of  1.0D-11 yielded   8144 shell pairs
 There are     70096 function pairs (     75021 Cartesian)
 Smallest overlap matrix eigenvalue = 4.19E-07

 Q-Chem warning in module /home/taweetham/qchem/stvman/mkSTV.C, line 257:

 Overlap eigenvalue is smaller than square root of threshold

 Linear dependence detected in AO basis
 Number of orthogonalized atomic orbitals = 419
 Maximum deviation from orthogonality = 2.058E-10
 Guess MOs from SCF MO coefficient file
 Reading MOs from coefficient file
 Reading MOs from coefficient file
 A restricted hybrid HF-DFT SCF calculation will be
 performed using Pulay DIIS extrapolation
 Exchange:     0.2000 Hartree-Fock + 0.0800 Slater + 0.7200 B88
 Correlation:  0.1900 VWN1RPA + 0.8100 LYP
 Using SG-1 standard quadrature grid
 SCF converges when DIIS error is below 1.0E-08
 Geometry optimization detected.  Setting ReadMinima to 0
 Setting SaveMinima to 0
 ---------------------------------------
  Cycle       Energy         DIIS Error
 ---------------------------------------
    1    -690.1554887889      1.87E-03
    2    -690.1319105238      3.32E-04
    3    -690.1252595302      6.44E-04
    4    -690.1347797642      9.02E-05
    5    -690.1349147875      3.00E-05
    6    -690.1349283378      1.25E-05
    7    -690.1349309958      5.04E-06
    8    -690.1349316033      1.53E-06
    9    -690.1349320925      3.24E-07
   10    -690.1349320160      1.97E-07
   11    -690.1349320143      6.33E-08
   12    -690.1349320077      2.21E-08
   13    -690.1349319529      5.53E-09 Convergence criterion met
 ---------------------------------------
 SCF time:  CPU 430.99 s  wall 431.51 s
 SCF   energy in the final basis set = -690.1349319529
 Total energy in the final basis set = -690.1349319529

 --------------------------------------------------------------
             Orbital Energies (a.u.) and Symmetries
 --------------------------------------------------------------

 Alpha MOs, Restricted
 -- Occupied --                  
-19.136 -19.136 -10.280 -10.280 -10.201 -10.201 -10.198 -10.198
  1 B     1 A     2 A     2 B     3 B     3 A     4 B     4 A                  
-10.197 -10.197 -10.193 -10.193 -10.192 -10.192 -10.192 -10.192
  5 A     5 B     6 A     6 B     7 B     7 A     8 A     8 B                  
 -1.078  -1.060  -0.879  -0.878  -0.784  -0.781  -0.768  -0.767
  9 A     9 B    10 B    10 A    11 A    11 B    12 A    12 B                  
 -0.692  -0.650  -0.631  -0.624  -0.601  -0.566  -0.542  -0.511
 13 A    13 B    14 A    14 B    15 A    15 B    16 A    16 B                  
 -0.499  -0.479  -0.473  -0.467  -0.459  -0.459  -0.444  -0.442
 17 A    17 B    18 A    18 B    19 A    19 B    20 A    20 B                  
 -0.441  -0.423  -0.409  -0.382  -0.381  -0.377  -0.373  -0.363
 21 A    22 A    21 B    23 A    22 B    24 A    23 B    25 A                  
 -0.362  -0.323  -0.279  -0.275  -0.274  -0.274  -0.251
 24 B    25 B    26 A    26 B    27 B    27 A    28 A                          
 -- Virtual --                   
 -0.100  -0.068  -0.030  -0.028  -0.010  -0.007  -0.003   0.008
 29 A    28 B    30 A    29 B    31 A    30 B    32 A    31 B                  
  0.011   0.015   0.027   0.033   0.037   0.042   0.043   0.054
 33 A    34 A    32 B    33 B    35 A    34 B    36 A    35 B                  
  0.056   0.057   0.066   0.069   0.080   0.082   0.088   0.095
 36 B    37 A    38 A    37 B    39 A    40 A    38 B    39 B                  
  0.096   0.104   0.105   0.109   0.113   0.116   0.118   0.120
 41 A    42 A    40 B    41 B    43 A    42 B    44 A    43 B                  
  0.123   0.127   0.128   0.132   0.132   0.137   0.138   0.139
 45 A    44 B    46 A    45 B    47 A    48 A    46 B    47 B                  
  0.143   0.143   0.152   0.152   0.158   0.158   0.165   0.175
 48 B    49 A    49 B    50 A    50 B    51 A    52 A    51 B                  
  0.177   0.178   0.185   0.190   0.193   0.193   0.204   0.205
 53 A    52 B    54 A    53 B    54 B    55 A    56 A    55 B                  
  0.211   0.214   0.218   0.222   0.223   0.227   0.233   0.235
 57 A    56 B    58 A    57 B    59 A    58 B    59 B    60 A                  
  0.236   0.242   0.250   0.257   0.258   0.266   0.269   0.272
 60 B    61 A    61 B    62 B    62 A    63 A    63 B    64 A                  
  0.280   0.282   0.286   0.290   0.295   0.297   0.305   0.308
 64 B    65 A    66 A    67 A    65 B    66 B    67 B    68 A                  
  0.312   0.319   0.328   0.333   0.339   0.339   0.344   0.352
 69 A    68 B    70 A    69 B    71 A    70 B    71 B    72 A                  
  0.356   0.361   0.361   0.370   0.371   0.374   0.382   0.386
 72 B    73 A    73 B    74 B    74 A    75 A    76 A    75 B                  
  0.409   0.429   0.456   0.460   0.470   0.489   0.500   0.507
 77 A    76 B    77 B    78 A    78 B    79 A    79 B    80 A                  
  0.523   0.532   0.533   0.538   0.540   0.542   0.552   0.553
 80 B    81 A    82 A    81 B    82 B    83 A    83 B    84 A                  
  0.555   0.563   0.568   0.573   0.576   0.579   0.600   0.603
 84 B    85 A    86 A    85 B    87 A    86 B    88 A    87 B                  
  0.611   0.623   0.639   0.641   0.648   0.656   0.664   0.673
 89 A    88 B    90 A    89 B    91 A    90 B    92 A    93 A                  
  0.675   0.679   0.685   0.694   0.703   0.708   0.714   0.717
 91 B    92 B    94 A    93 B    95 A    94 B    96 A    95 B                  
  0.729   0.732   0.738   0.740   0.756   0.762   0.794   0.801
 97 A    96 B    97 B    98 A    99 A    98 B    99 B   100 A                  
  0.818   0.822   0.828   0.836   0.845   0.852   0.860   0.861
101 A   100 B   101 B   102 A   102 B   103 A   104 A   103 B                  
  0.877   0.878   0.886   0.896   0.896   0.908   0.917   0.934
105 A   104 B   106 A   105 B   107 A   106 B   108 A   107 B                  
  0.934   0.953   0.961   0.979   0.982   0.998   1.014   1.024
109 A   108 B   110 A   111 A   109 B   110 B   112 A   111 B                  
  1.029   1.034   1.042   1.043   1.070   1.073   1.102   1.113
113 A   112 B   114 A   113 B   115 A   114 B   116 A   115 B                  
  1.123   1.126   1.137   1.137   1.148   1.180   1.186   1.214
116 B   117 A   117 B   118 A   119 A   118 B   120 A   121 A                  
  1.232   1.278   1.296   1.299   1.319   1.332   1.335   1.368
119 B   120 B   121 B   122 A   123 A   122 B   124 A   125 A                  
  1.403   1.485   1.486   1.500   1.503   1.505   1.506   1.517
123 B   124 B   126 A   125 B   127 A   128 A   126 B   129 A                  
  1.531   1.540   1.542   1.554   1.555   1.563   1.565   1.575
127 B   128 B   130 A   131 A   129 B   132 A   130 B   133 A                  
  1.629   1.638   1.642   1.643   1.646   1.680   1.687   1.705
131 B   134 A   135 A   132 B   133 B   136 A   134 B   137 A                  
  1.716   1.728   1.728   1.749   1.754   1.770   1.771   1.791
135 B   138 A   136 B   139 A   137 B   140 A   138 B   141 A                  
  1.795   1.806   1.826   1.858   1.870   1.899   1.912   1.914
139 B   140 B   142 A   143 A   141 B   142 B   144 A   145 A                  
  1.915   1.934   1.940   1.943   1.946   1.956   1.958   1.975
143 B   146 A   144 B   147 A   145 B   148 A   146 B   147 B                  
  1.997   1.999   2.008   2.027   2.037   2.053   2.067   2.083
148 B   149 A   149 B   150 A   151 A   152 A   150 B   151 B                  
  2.085   2.103   2.132   2.176   2.209   2.275   2.293   2.302
153 A   152 B   153 B   154 A   155 A   154 B   156 A   155 B                  
  2.332   2.341   2.421   2.424   2.428   2.441   2.448   2.449
157 A   156 B   157 B   158 A   158 B   159 A   159 B   160 A                  
  2.459   2.467   2.572   2.622   2.623   2.651   2.653   2.656
161 A   160 B   161 B   162 A   162 B   163 A   164 A   163 B                  
  2.658   2.668   2.694   2.699   2.704   2.709   2.720   2.722
164 B   165 A   166 A   165 B   167 A   166 B   168 A   167 B                  
  2.723   2.741   2.744   2.750   2.752   2.784   2.789   2.791
169 A   168 B   170 A   171 A   169 B   170 B   172 A   171 B                  
  2.819   2.830   2.841   2.841   2.850   2.857   2.871   2.886
173 A   172 B   173 B   174 A   174 B   175 A   176 A   175 B                  
  2.899   2.904   2.938   2.941   2.943   2.964   2.974   2.987
177 A   176 B   178 A   177 B   178 B   179 A   180 A   179 B                  
  3.072   3.077   3.077   3.190   3.193   3.200   3.244   3.329
181 A   180 B   182 A   181 B   182 B   183 A   184 A   183 B                  
  3.343   3.348   3.363   3.367   3.369   3.457   3.493   3.506
185 A   186 A   184 B   187 A   185 B   186 B   188 A   187 B                  
  3.521   3.521   3.535   3.591   3.615   3.650   3.654   3.736
188 B   189 A   190 A   189 B   191 A   192 A   190 B   191 B                  
  3.836   3.982   3.997   4.025   4.025   4.092   4.143   4.149
193 A   192 B   194 A   195 A   193 B   194 B   195 B   196 A                  
  4.163   4.169   4.283   4.436   4.831   4.832   5.078   5.092
197 A   196 B   198 A   197 B   199 A   198 B   200 A   199 B                  
  5.230   5.240   5.730   5.755  23.577  23.623  23.809  23.907
200 B   201 A   202 A   201 B   203 A   202 B   203 B   204 A                  
 23.948  23.948  23.950  23.954  24.050  24.053  24.093  24.094
205 A   204 B   206 A   205 B   206 B   207 A   207 B   208 A                  
 24.178  24.179  49.982  50.025
209 A   208 B   210 A   209 B                                                  

 Beta MOs, Restricted
 -- Occupied --                  
-19.136 -19.136 -10.280 -10.280 -10.201 -10.201 -10.198 -10.198
  1 B     1 A     2 A     2 B     3 B     3 A     4 B     4 A                  
-10.197 -10.197 -10.193 -10.193 -10.192 -10.192 -10.192 -10.192
  5 A     5 B     6 A     6 B     7 B     7 A     8 A     8 B                  
 -1.078  -1.060  -0.879  -0.878  -0.784  -0.781  -0.768  -0.767
  9 A     9 B    10 B    10 A    11 A    11 B    12 A    12 B                  
 -0.692  -0.650  -0.631  -0.624  -0.601  -0.566  -0.542  -0.511
 13 A    13 B    14 A    14 B    15 A    15 B    16 A    16 B                  
 -0.499  -0.479  -0.473  -0.467  -0.459  -0.459  -0.444  -0.442
 17 A    17 B    18 A    18 B    19 A    19 B    20 A    20 B                  
 -0.441  -0.423  -0.409  -0.382  -0.381  -0.377  -0.373  -0.363
 21 A    22 A    21 B    23 A    22 B    24 A    23 B    25 A                  
 -0.362  -0.323  -0.279  -0.275  -0.274  -0.274  -0.251
 24 B    25 B    26 A    26 B    27 B    27 A    28 A                          
 -- Virtual --                   
 -0.100  -0.068  -0.030  -0.028  -0.010  -0.007  -0.003   0.008
 29 A    28 B    30 A    29 B    31 A    30 B    32 A    31 B                  
  0.011   0.015   0.027   0.033   0.037   0.042   0.043   0.054
 33 A    34 A    32 B    33 B    35 A    34 B    36 A    35 B                  
  0.056   0.057   0.066   0.069   0.080   0.082   0.088   0.095
 36 B    37 A    38 A    37 B    39 A    40 A    38 B    39 B                  
  0.096   0.104   0.105   0.109   0.113   0.116   0.118   0.120
 41 A    42 A    40 B    41 B    43 A    42 B    44 A    43 B                  
  0.123   0.127   0.128   0.132   0.132   0.137   0.138   0.139
 45 A    44 B    46 A    45 B    47 A    48 A    46 B    47 B                  
  0.143   0.143   0.152   0.152   0.158   0.158   0.165   0.175
 48 B    49 A    49 B    50 A    50 B    51 A    52 A    51 B                  
  0.177   0.178   0.185   0.190   0.193   0.193   0.204   0.205
 53 A    52 B    54 A    53 B    54 B    55 A    56 A    55 B                  
  0.211   0.214   0.218   0.222   0.223   0.227   0.233   0.235
 57 A    56 B    58 A    57 B    59 A    58 B    59 B    60 A                  
  0.236   0.242   0.250   0.257   0.258   0.266   0.269   0.272
 60 B    61 A    61 B    62 B    62 A    63 A    63 B    64 A                  
  0.280   0.282   0.286   0.290   0.295   0.297   0.305   0.308
 64 B    65 A    66 A    67 A    65 B    66 B    67 B    68 A                  
  0.312   0.319   0.328   0.333   0.339   0.339   0.344   0.352
 69 A    68 B    70 A    69 B    71 A    70 B    71 B    72 A                  
  0.356   0.361   0.361   0.370   0.371   0.374   0.382   0.386
 72 B    73 A    73 B    74 B    74 A    75 A    76 A    75 B                  
  0.409   0.429   0.456   0.460   0.470   0.489   0.500   0.507
 77 A    76 B    77 B    78 A    78 B    79 A    79 B    80 A                  
  0.523   0.532   0.533   0.538   0.540   0.542   0.552   0.553
 80 B    81 A    82 A    81 B    82 B    83 A    83 B    84 A                  
  0.555   0.563   0.568   0.573   0.576   0.579   0.600   0.603
 84 B    85 A    86 A    85 B    87 A    86 B    88 A    87 B                  
  0.611   0.623   0.639   0.641   0.648   0.656   0.664   0.673
 89 A    88 B    90 A    89 B    91 A    90 B    92 A    93 A                  
  0.675   0.679   0.685   0.694   0.703   0.708   0.714   0.717
 91 B    92 B    94 A    93 B    95 A    94 B    96 A    95 B                  
  0.729   0.732   0.738   0.740   0.756   0.762   0.794   0.801
 97 A    96 B    97 B    98 A    99 A    98 B    99 B   100 A                  
  0.818   0.822   0.828   0.836   0.845   0.852   0.860   0.861
101 A   100 B   101 B   102 A   102 B   103 A   104 A   103 B                  
  0.877   0.878   0.886   0.896   0.896   0.908   0.917   0.934
105 A   104 B   106 A   105 B   107 A   106 B   108 A   107 B                  
  0.934   0.953   0.961   0.979   0.982   0.998   1.014   1.024
109 A   108 B   110 A   111 A   109 B   110 B   112 A   111 B                  
  1.029   1.034   1.042   1.043   1.070   1.073   1.102   1.113
113 A   112 B   114 A   113 B   115 A   114 B   116 A   115 B                  
  1.123   1.126   1.137   1.137   1.148   1.180   1.186   1.214
116 B   117 A   117 B   118 A   119 A   118 B   120 A   121 A                  
  1.232   1.278   1.296   1.299   1.319   1.332   1.335   1.368
119 B   120 B   121 B   122 A   123 A   122 B   124 A   125 A                  
  1.403   1.485   1.486   1.500   1.503   1.505   1.506   1.517
123 B   124 B   126 A   125 B   127 A   128 A   126 B   129 A                  
  1.531   1.540   1.542   1.554   1.555   1.563   1.565   1.575
127 B   128 B   130 A   131 A   129 B   132 A   130 B   133 A                  
  1.629   1.638   1.642   1.643   1.646   1.680   1.687   1.705
131 B   134 A   135 A   132 B   133 B   136 A   134 B   137 A                  
  1.716   1.728   1.728   1.749   1.754   1.770   1.771   1.791
135 B   138 A   136 B   139 A   137 B   140 A   138 B   141 A                  
  1.795   1.806   1.826   1.858   1.870   1.899   1.912   1.914
139 B   140 B   142 A   143 A   141 B   142 B   144 A   145 A                  
  1.915   1.934   1.940   1.943   1.946   1.956   1.958   1.975
143 B   146 A   144 B   147 A   145 B   148 A   146 B   147 B                  
  1.997   1.999   2.008   2.027   2.037   2.053   2.067   2.083
148 B   149 A   149 B   150 A   151 A   152 A   150 B   151 B                  
  2.085   2.103   2.132   2.176   2.209   2.275   2.293   2.302
153 A   152 B   153 B   154 A   155 A   154 B   156 A   155 B                  
  2.332   2.341   2.421   2.424   2.428   2.441   2.448   2.449
157 A   156 B   157 B   158 A   158 B   159 A   159 B   160 A                  
  2.459   2.467   2.572   2.622   2.623   2.651   2.653   2.656
161 A   160 B   161 B   162 A   162 B   163 A   164 A   163 B                  
  2.658   2.668   2.694   2.699   2.704   2.709   2.720   2.722
164 B   165 A   166 A   165 B   167 A   166 B   168 A   167 B                  
  2.723   2.741   2.744   2.750   2.752   2.784   2.789   2.791
169 A   168 B   170 A   171 A   169 B   170 B   172 A   171 B                  
  2.819   2.830   2.841   2.841   2.850   2.857   2.871   2.886
173 A   172 B   173 B   174 A   174 B   175 A   176 A   175 B                  
  2.899   2.904   2.938   2.941   2.943   2.964   2.974   2.987
177 A   176 B   178 A   177 B   178 B   179 A   180 A   179 B                  
  3.072   3.077   3.077   3.190   3.193   3.200   3.244   3.329
181 A   180 B   182 A   181 B   182 B   183 A   184 A   183 B                  
  3.343   3.348   3.363   3.367   3.369   3.457   3.493   3.506
185 A   186 A   184 B   187 A   185 B   186 B   188 A   187 B                  
  3.521   3.521   3.535   3.591   3.615   3.650   3.654   3.736
188 B   189 A   190 A   189 B   191 A   192 A   190 B   191 B                  
  3.836   3.982   3.997   4.025   4.025   4.092   4.143   4.149
193 A   192 B   194 A   195 A   193 B   194 B   195 B   196 A                  
  4.163   4.169   4.283   4.436   4.831   4.832   5.078   5.092
197 A   196 B   198 A   197 B   199 A   198 B   200 A   199 B                  
  5.230   5.240   5.730   5.755  23.577  23.623  23.809  23.907
200 B   201 A   202 A   201 B   203 A   202 B   203 B   204 A                  
 23.948  23.948  23.950  23.954  24.050  24.053  24.093  24.094
205 A   204 B   206 A   205 B   206 B   207 A   207 B   208 A                  
 24.178  24.179  49.982  50.025
209 A   208 B   210 A   209 B                                                  
 --------------------------------------------------------------

          Ground-State Mulliken Net Atomic Charges

     Atom                 Charge (a.u.)
  ----------------------------------------
      1 C                    -0.225593
      2 C                    -0.225592
      3 C                     1.153426
      4 C                     0.602630
      5 H                     0.204374
      6 C                    -0.359478
      7 H                     0.178363
      8 C                    -0.298586
      9 H                     0.158339
     10 C                    -0.416986
     11 H                     0.188305
     12 C                    -1.150131
     13 H                     0.149537
     14 C                     1.153426
     15 C                    -1.150131
     16 H                     0.149537
     17 C                    -0.416986
     18 H                     0.188305
     19 C                    -0.298586
     20 H                     0.158339
     21 C                    -0.359478
     22 H                     0.178363
     23 C                     0.602630
     24 H                     0.204374
     25 O                    -0.184199
     26 O                    -0.184199
  ----------------------------------------
  Sum of atomic charges =    -0.000000

 -----------------------------------------------------------------
                    Cartesian Multipole Moments
 -----------------------------------------------------------------
    Charge (ESU x 10^10)
                -0.0000
    Dipole Moment (Debye)
         X       0.0000      Y       0.0000      Z       2.3715
       Tot       2.3715
    Quadrupole Moments (Debye-Ang)
        XX     -68.1640     XY      -1.2713     YY     -93.8671
        XZ       0.0000     YZ      -0.0000     ZZ     -96.6628
    Octopole Moments (Debye-Ang^2)
       XXX      -0.0000    XXY       0.0000    XYY      -0.0000
       YYY       0.0000    XXZ      24.4603    XYZ      22.6535
       YYZ      19.8560    XZZ      -0.0000    YZZ       0.0000
       ZZZ      21.4228
    Hexadecapole Moments (Debye-Ang^3)
      XXXX   -4360.1246   XXXY       3.5798   XXYY    -895.3260
      XYYY      53.8732   YYYY    -714.8347   XXXZ      -0.0000
      XXYZ       0.0000   XYYZ      -0.0000   YYYZ      -0.0000
      XXZZ    -945.6416   XYZZ      30.7250   YYZZ    -179.3015
      XZZZ      -0.0000   YZZZ      -0.0000   ZZZZ    -359.6327
 -----------------------------------------------------------------
 Calculating analytic gradient of the SCF energy
 Gradient of SCF Energy
            1           2           3           4           5           6
    1   0.0005023  -0.0005023   0.0011671  -0.0011505   0.0005589   0.0008847
    2   0.0070019  -0.0070019  -0.0046424   0.0005899  -0.0002873   0.0000490
    3   0.0016905   0.0016905  -0.0001015  -0.0005039   0.0000710  -0.0001736
            7           8           9          10          11          12
    1  -0.0000131  -0.0000609  -0.0000978   0.0005992   0.0002146  -0.0019098
    2   0.0002258  -0.0002360  -0.0000645   0.0012268  -0.0001806   0.0001012
    3  -0.0001145   0.0001564   0.0000092  -0.0004027   0.0000381   0.0003218
           13          14          15          16          17          18
    1   0.0010328  -0.0011671   0.0019098  -0.0010328  -0.0005992  -0.0002146
    2   0.0001945   0.0046424  -0.0001012  -0.0001945  -0.0012268   0.0001806
    3  -0.0005945  -0.0001015   0.0003218  -0.0005945  -0.0004027   0.0000381
           19          20          21          22          23          24
    1   0.0000609   0.0000978  -0.0008847   0.0000131   0.0011505  -0.0005589
    2   0.0002360   0.0000645  -0.0000490  -0.0002258  -0.0005899   0.0002873
    3   0.0001564   0.0000092  -0.0001736  -0.0001145  -0.0005039   0.0000710
           25          26
    1   0.0000517  -0.0000517
    2   0.0002742  -0.0002742
    3  -0.0003963  -0.0003963
 Max gradient component =       7.002E-03
 RMS gradient           =       1.484E-03
 Gradient time:  CPU 174.15 s  wall 174.21 s
 Geometry Optimization Parameters
   NAtoms,    NIC,     NZ,  NCons,   NDum,   NFix, NCnnct, MaxDiis
       26     181       0       0       0       0       0       0

 Cartesian Hessian Update
 Hessian Updated using BFGS Update


** GEOMETRY OPTIMIZATION IN DELOCALIZED INTERNAL COORDINATES **
   Searching for a Minimum

   Optimization Cycle:   5

                       Coordinates (Angstroms)
     ATOM                X               Y               Z
      1  C        -0.5294629648    0.5714832158   -0.6458257460
      2  C         0.5294629648   -0.5714832158   -0.6458257460
      3  C        -1.9238992744    0.2465248497   -0.2427288841
      4  C        -2.9189408860    1.1919333011   -0.5416948700
      5  H        -2.6299953523    2.0896620790   -1.0741751648
      6  C        -4.2342608401    0.9690516743   -0.1622939886
      7  H        -4.9997110471    1.6979603028   -0.4043918856
      8  C        -4.5695429887   -0.1952149545    0.5340814876
      9  H        -5.5972554681   -0.3710705356    0.8327022667
     10  C        -3.5859245821   -1.1327794845    0.8428712706
     11  H        -3.8457680287   -2.0368919906    1.3817811370
     12  C        -2.2679717687   -0.9200303852    0.4519084932
     13  H        -1.5091404652   -1.6597160215    0.6709385905
     14  C         1.9238992744   -0.2465248497   -0.2427288841
     15  C         2.2679717687    0.9200303852    0.4519084932
     16  H         1.5091404652    1.6597160215    0.6709385905
     17  C         3.5859245821    1.1327794845    0.8428712706
     18  H         3.8457680287    2.0368919906    1.3817811370
     19  C         4.5695429887    0.1952149545    0.5340814876
     20  H         5.5972554681    0.3710705356    0.8327022667
     21  C         4.2342608401   -0.9690516743   -0.1622939886
     22  H         4.9997110471   -1.6979603028   -0.4043918856
     23  C         2.9189408860   -1.1919333011   -0.5416948700
     24  H         2.6299953523   -2.0896620790   -1.0741751648
     25  O        -0.2005234380    1.6560268741   -1.0867132156
     26  O         0.2005234380   -1.6560268741   -1.0867132156
   Point Group: c2    Number of degrees of freedom:    37


   Energy is   -690.134931953

 Hessian Updated using BFGS Update

 37 Hessian modes will be used to form the next step
  Hessian Eigenvalues:
     0.003968    0.010350    0.016909    0.020862    0.021398    0.021661
     0.022326    0.022889    0.023023    0.023149    0.023293    0.033174
     0.157235    0.160002    0.160036    0.160115    0.163462    0.218970
     0.220806    0.234238    0.251249    0.266345    0.285000    0.316394
     0.356523    0.356862    0.356987    0.357172    0.363700    0.387696
     0.416642    0.429686    0.442883    0.458806    0.464979    0.476525
     0.950412

 Minimum Search - Taking Simple RFO Step
 Searching for Lamda that Minimizes Along All modes
 Value Taken    Lamda =  -0.00096867
 Calculated Step too Large.  Step scaled by  0.874056
 Step Taken.  Stepsize is  0.300000

                             Maximum     Tolerance    Cnvgd?
         Gradient           0.003463      0.000300      NO
         Displacement       0.135469      0.001200      NO
         Energy change     -0.000575      0.000001      NO


 New Cartesian Coordinates Obtained by Inverse Iteration

 Displacement from previous Coordinates is:  1.376179
 ----------------------------------------------------------------
             Standard Nuclear Orientation (Angstroms)
    I     Atom           X                Y                Z
 ----------------------------------------------------------------
    1      C      -0.5344812007     0.5659850953    -0.8224338382
    2      C       0.5344812007    -0.5659850953    -0.8224338382
    3      C      -1.8992548622     0.2632614149    -0.3184364219
    4      C      -2.9141910617     1.2026931557    -0.5611770194
    5      H      -2.6677414996     2.0920846952    -1.1286873247
    6      C      -4.1990292218     0.9820562425    -0.0857537201
    7      H      -4.9837727078     1.7029977541    -0.2847088345
    8      C      -4.4800985934    -0.1714568180     0.6514907646
    9      H      -5.4837726274    -0.3440987763     1.0239827811
   10      C      -3.4757972886    -1.1029601203     0.9063486115
   11      H      -3.6966185821    -1.9974943545     1.4773083460
   12      C      -2.1887325779    -0.8921263406     0.4201140423
   13      H      -1.4180769451    -1.6307932678     0.5975193239
   14      C       1.8992548622    -0.2632614149    -0.3184364219
   15      C       2.1887325779     0.8921263406     0.4201140423
   16      H       1.4180769451     1.6307932678     0.5975193239
   17      C       3.4757972886     1.1029601203     0.9063486115
   18      H       3.6966185821     1.9974943545     1.4773083460
   19      C       4.4800985934     0.1714568180     0.6514907646
   20      H       5.4837726274     0.3440987763     1.0239827811
   21      C       4.1990292218    -0.9820562425    -0.0857537201
   22      H       4.9837727078    -1.7029977541    -0.2847088345
   23      C       2.9141910617    -1.2026931557    -0.5611770194
   24      H       2.6677414996    -2.0920846952    -1.1286873247
   25      O      -0.2292364248     1.6319698976    -1.3191072198
   26      O       0.2292364248    -1.6319698976    -1.3191072198
 ----------------------------------------------------------------
 Molecular Point Group                 C2    NOp =  2
 Largest Abelian Subgroup              C2    NOp =  2
 Nuclear Repulsion Energy =   956.6621545079 hartrees
 There are       55 alpha and       55 beta electrons
 Applying Cartesian multipole field
    Component          Value
    ---------          -----
     (2,0,0)        1.00000E-12
     (0,2,0)        2.00000E-11
     (0,0,2)       -3.00000E-11
 Nucleus-field energy     =     0.0000000053 hartrees
 Requested basis set is 6-311++G(d,p)
 There are 146 shells and 422 basis functions
 A cutoff of  1.0D-11 yielded   8180 shell pairs
 There are     70329 function pairs (     75274 Cartesian)
 Smallest overlap matrix eigenvalue = 3.75E-07

 Q-Chem warning in module /home/taweetham/qchem/stvman/mkSTV.C, line 257:

 Overlap eigenvalue is smaller than square root of threshold

 Linear dependence detected in AO basis
 Number of orthogonalized atomic orbitals = 419
 Maximum deviation from orthogonality = 1.650E-10
 Guess MOs from SCF MO coefficient file
 Reading MOs from coefficient file
 Reading MOs from coefficient file
 A restricted hybrid HF-DFT SCF calculation will be
 performed using Pulay DIIS extrapolation
 Exchange:     0.2000 Hartree-Fock + 0.0800 Slater + 0.7200 B88
 Correlation:  0.1900 VWN1RPA + 0.8100 LYP
 Using SG-1 standard quadrature grid
 SCF converges when DIIS error is below 1.0E-08
 Geometry optimization detected.  Setting ReadMinima to 0
 Setting SaveMinima to 0
 ---------------------------------------
  Cycle       Energy         DIIS Error
 ---------------------------------------
    1    -690.1671637775      2.50E-03
    2    -690.1306147307      4.29E-04
    3    -690.1193958357      8.35E-04
    4    -690.1352631607      1.23E-04
    5    -690.1355185940      3.57E-05
    6    -690.1355361734      1.67E-05
    7    -690.1355410750      5.83E-06
    8    -690.1355421309      1.35E-06
    9    -690.1355425460      2.62E-07
   10    -690.1355425416      1.51E-07
   11    -690.1355425068      4.40E-08
   12    -690.1355425082      1.56E-08
   13    -690.1355424916      3.17E-09 Convergence criterion met
 ---------------------------------------
 SCF time:  CPU 432.90 s  wall 433.48 s
 SCF   energy in the final basis set = -690.1355424916
 Total energy in the final basis set = -690.1355424916

 --------------------------------------------------------------
             Orbital Energies (a.u.) and Symmetries
 --------------------------------------------------------------

 Alpha MOs, Restricted
 -- Occupied --                  
-19.135 -19.135 -10.280 -10.280 -10.202 -10.202 -10.198 -10.198
  1 B     1 A     2 A     2 B     3 B     3 A     4 B     4 A                  
-10.198 -10.198 -10.195 -10.195 -10.193 -10.193 -10.193 -10.193
  5 A     5 B     6 A     6 B     7 B     7 A     8 A     8 B                  
 -1.077  -1.059  -0.880  -0.879  -0.786  -0.781  -0.769  -0.768
  9 A     9 B    10 B    10 A    11 A    11 B    12 A    12 B                  
 -0.692  -0.651  -0.631  -0.625  -0.602  -0.567  -0.543  -0.512
 13 A    13 B    14 A    14 B    15 A    15 B    16 A    16 B                  
 -0.499  -0.479  -0.474  -0.466  -0.460  -0.460  -0.445  -0.443
 17 A    17 B    18 A    18 B    19 A    19 B    20 A    20 B                  
 -0.441  -0.422  -0.411  -0.383  -0.381  -0.378  -0.374  -0.364
 21 A    22 A    21 B    23 A    22 B    24 A    23 B    25 A                  
 -0.363  -0.322  -0.281  -0.275  -0.275  -0.275  -0.250
 24 B    25 B    26 A    26 B    27 B    27 A    28 A                          
 -- Virtual --                   
 -0.097  -0.070  -0.031  -0.029  -0.011  -0.007  -0.001   0.008
 29 A    28 B    30 A    29 B    31 A    30 B    32 A    31 B                  
  0.010   0.015   0.027   0.032   0.037   0.039   0.043   0.053
 33 A    34 A    32 B    33 B    35 A    34 B    36 A    35 B                  
  0.055   0.057   0.066   0.071   0.080   0.082   0.088   0.095
 36 B    37 A    38 A    37 B    39 A    40 A    38 B    39 B                  
  0.097   0.104   0.104   0.108   0.113   0.115   0.117   0.120
 41 A    40 B    42 A    41 B    43 A    42 B    44 A    43 B                  
  0.122   0.126   0.127   0.130   0.132   0.137   0.137   0.139
 45 A    44 B    46 A    45 B    47 A    48 A    46 B    47 B                  
  0.142   0.143   0.152   0.154   0.156   0.158   0.166   0.176
 49 A    48 B    50 A    49 B    51 A    50 B    52 A    51 B                  
  0.177   0.178   0.184   0.190   0.192   0.192   0.202   0.204
 53 A    52 B    54 A    53 B    54 B    55 A    56 A    55 B                  
  0.211   0.215   0.218   0.220   0.224   0.225   0.231   0.237
 57 A    56 B    58 A    57 B    59 A    58 B    59 B    60 A                  
  0.238   0.242   0.248   0.255   0.262   0.268   0.268   0.271
 60 B    61 A    61 B    62 A    62 B    63 A    63 B    64 A                  
  0.279   0.283   0.286   0.290   0.292   0.297   0.306   0.307
 64 B    65 A    66 A    67 A    65 B    66 B    68 A    69 A                  
  0.307   0.318   0.330   0.333   0.339   0.340   0.347   0.352
 67 B    68 B    69 B    70 A    71 A    70 B    71 B    72 A                  
  0.358   0.360   0.360   0.369   0.373   0.375   0.380   0.396
 72 B    73 B    73 A    74 A    74 B    75 A    76 A    75 B                  
  0.403   0.433   0.458   0.462   0.468   0.486   0.500   0.503
 77 A    76 B    77 B    78 A    78 B    79 A    79 B    80 A                  
  0.522   0.528   0.533   0.537   0.539   0.540   0.551   0.554
 80 B    81 A    82 A    81 B    82 B    83 A    84 A    83 B                  
  0.554   0.562   0.566   0.571   0.575   0.582   0.596   0.608
 84 B    85 A    86 A    85 B    87 A    86 B    88 A    89 A                  
  0.608   0.622   0.639   0.641   0.651   0.657   0.668   0.670
 87 B    88 B    90 A    89 B    90 B    91 A    92 A    91 B                  
  0.674   0.678   0.685   0.689   0.701   0.710   0.714   0.715
 93 A    92 B    94 A    93 B    95 A    94 B    96 A    95 B                  
  0.725   0.730   0.739   0.739   0.759   0.761   0.792   0.802
 97 A    96 B    97 B    98 A    99 A    98 B    99 B   100 A                  
  0.820   0.822   0.830   0.833   0.845   0.849   0.859   0.860
101 A   100 B   101 B   102 A   102 B   103 A   103 B   104 A                  
  0.876   0.879   0.887   0.891   0.895   0.913   0.922   0.942
104 B   105 A   106 A   107 A   105 B   106 B   108 A   109 A                  
  0.944   0.952   0.961   0.978   0.992   0.993   1.014   1.028
107 B   108 B   110 A   109 B   111 A   110 B   112 A   113 A                  
  1.029   1.035   1.037   1.044   1.069   1.069   1.105   1.109
111 B   112 B   114 A   113 B   115 A   114 B   115 B   116 A                  
  1.123   1.124   1.133   1.135   1.151   1.179   1.197   1.213
117 A   116 B   118 A   117 B   119 A   118 B   120 A   121 A                  
  1.229   1.273   1.300   1.302   1.315   1.325   1.339   1.379
119 B   120 B   121 B   122 A   123 A   122 B   124 A   125 A                  
  1.397   1.484   1.484   1.499   1.503   1.504   1.504   1.519
123 B   124 B   126 A   125 B   127 A   128 A   126 B   129 A                  
  1.531   1.537   1.543   1.554   1.555   1.564   1.567   1.581
127 B   130 A   128 B   131 A   129 B   132 A   130 B   133 A                  
  1.629   1.639   1.641   1.641   1.643   1.679   1.683   1.700
131 B   134 A   135 A   132 B   133 B   136 A   134 B   137 A                  
  1.718   1.727   1.732   1.745   1.756   1.767   1.771   1.789
135 B   136 B   138 A   139 A   137 B   140 A   138 B   141 A                  
  1.797   1.808   1.827   1.853   1.875   1.898   1.911   1.914
139 B   140 B   142 A   143 A   141 B   142 B   144 A   143 B                  
  1.914   1.937   1.940   1.942   1.943   1.954   1.959   1.978
145 A   146 A   144 B   145 B   147 A   148 A   146 B   147 B                  
  1.997   1.998   2.009   2.019   2.039   2.051   2.069   2.079
148 B   149 A   149 B   150 A   151 A   152 A   150 B   153 A                  
  2.083   2.111   2.135   2.173   2.213   2.269   2.290   2.303
151 B   152 B   153 B   154 A   155 A   154 B   156 A   155 B                  
  2.331   2.339   2.422   2.422   2.429   2.438   2.446   2.449
157 A   156 B   157 B   158 A   158 B   159 A   160 A   159 B                  
  2.454   2.466   2.575   2.620   2.620   2.652   2.652   2.656
161 A   160 B   161 B   162 B   162 A   163 A   164 A   163 B                  
  2.660   2.660   2.694   2.698   2.703   2.708   2.718   2.723
164 B   165 A   166 A   165 B   167 A   166 B   168 A   167 B                  
  2.723   2.739   2.744   2.748   2.755   2.783   2.789   2.790
169 A   168 B   170 A   171 A   169 B   170 B   172 A   171 B                  
  2.820   2.831   2.841   2.841   2.848   2.854   2.873   2.880
173 A   172 B   173 B   174 A   174 B   175 A   176 A   175 B                  
  2.897   2.901   2.937   2.941   2.945   2.960   2.988   3.010
176 B   177 A   178 A   177 B   178 B   179 A   180 A   179 B                  
  3.073   3.078   3.079   3.187   3.195   3.199   3.250   3.328
181 A   180 B   182 A   181 B   182 B   183 A   184 A   183 B                  
  3.338   3.348   3.366   3.367   3.371   3.457   3.488   3.502
185 A   186 A   187 A   184 B   185 B   186 B   188 A   187 B                  
  3.517   3.521   3.528   3.590   3.616   3.647   3.656   3.739
189 A   188 B   190 A   189 B   191 A   192 A   190 B   191 B                  
  3.841   3.981   3.994   4.024   4.024   4.093   4.142   4.149
193 A   192 B   194 A   195 A   193 B   194 B   195 B   196 A                  
  4.161   4.173   4.284   4.427   4.830   4.830   5.082   5.096
197 A   196 B   198 A   197 B   198 B   199 A   200 A   199 B                  
  5.232   5.237   5.739   5.751  23.582  23.617  23.811  23.916
200 B   201 A   202 A   201 B   203 A   202 B   203 B   204 A                  
 23.945  23.947  23.949  23.955  24.049  24.052  24.091  24.091
205 A   204 B   206 A   205 B   206 B   207 A   207 B   208 A                  
 24.176  24.177  49.981  50.031
209 A   208 B   210 A   209 B                                                  

 Beta MOs, Restricted
 -- Occupied --                  
-19.135 -19.135 -10.280 -10.280 -10.202 -10.202 -10.198 -10.198
  1 B     1 A     2 A     2 B     3 B     3 A     4 B     4 A                  
-10.198 -10.198 -10.195 -10.195 -10.193 -10.193 -10.193 -10.193
  5 A     5 B     6 A     6 B     7 B     7 A     8 A     8 B                  
 -1.077  -1.059  -0.880  -0.879  -0.786  -0.781  -0.769  -0.768
  9 A     9 B    10 B    10 A    11 A    11 B    12 A    12 B                  
 -0.692  -0.651  -0.631  -0.625  -0.602  -0.567  -0.543  -0.512
 13 A    13 B    14 A    14 B    15 A    15 B    16 A    16 B                  
 -0.499  -0.479  -0.474  -0.466  -0.460  -0.460  -0.445  -0.443
 17 A    17 B    18 A    18 B    19 A    19 B    20 A    20 B                  
 -0.441  -0.422  -0.411  -0.383  -0.381  -0.378  -0.374  -0.364
 21 A    22 A    21 B    23 A    22 B    24 A    23 B    25 A                  
 -0.363  -0.322  -0.281  -0.275  -0.275  -0.275  -0.250
 24 B    25 B    26 A    26 B    27 B    27 A    28 A                          
 -- Virtual --                   
 -0.097  -0.070  -0.031  -0.029  -0.011  -0.007  -0.001   0.008
 29 A    28 B    30 A    29 B    31 A    30 B    32 A    31 B                  
  0.010   0.015   0.027   0.032   0.037   0.039   0.043   0.053
 33 A    34 A    32 B    33 B    35 A    34 B    36 A    35 B                  
  0.055   0.057   0.066   0.071   0.080   0.082   0.088   0.095
 36 B    37 A    38 A    37 B    39 A    40 A    38 B    39 B                  
  0.097   0.104   0.104   0.108   0.113   0.115   0.117   0.120
 41 A    40 B    42 A    41 B    43 A    42 B    44 A    43 B                  
  0.122   0.126   0.127   0.130   0.132   0.137   0.137   0.139
 45 A    44 B    46 A    45 B    47 A    48 A    46 B    47 B                  
  0.142   0.143   0.152   0.154   0.156   0.158   0.166   0.176
 49 A    48 B    50 A    49 B    51 A    50 B    52 A    51 B                  
  0.177   0.178   0.184   0.190   0.192   0.192   0.202   0.204
 53 A    52 B    54 A    53 B    54 B    55 A    56 A    55 B                  
  0.211   0.215   0.218   0.220   0.224   0.225   0.231   0.237
 57 A    56 B    58 A    57 B    59 A    58 B    59 B    60 A                  
  0.238   0.242   0.248   0.255   0.262   0.268   0.268   0.271
 60 B    61 A    61 B    62 A    62 B    63 A    63 B    64 A                  
  0.279   0.283   0.286   0.290   0.292   0.297   0.306   0.307
 64 B    65 A    66 A    67 A    65 B    66 B    68 A    69 A                  
  0.307   0.318   0.330   0.333   0.339   0.340   0.347   0.352
 67 B    68 B    69 B    70 A    71 A    70 B    71 B    72 A                  
  0.358   0.360   0.360   0.369   0.373   0.375   0.380   0.396
 72 B    73 B    73 A    74 A    74 B    75 A    76 A    75 B                  
  0.403   0.433   0.458   0.462   0.468   0.486   0.500   0.503
 77 A    76 B    77 B    78 A    78 B    79 A    79 B    80 A                  
  0.522   0.528   0.533   0.537   0.539   0.540   0.551   0.554
 80 B    81 A    82 A    81 B    82 B    83 A    84 A    83 B                  
  0.554   0.562   0.566   0.571   0.575   0.582   0.596   0.608
 84 B    85 A    86 A    85 B    87 A    86 B    88 A    89 A                  
  0.608   0.622   0.639   0.641   0.651   0.657   0.668   0.670
 87 B    88 B    90 A    89 B    90 B    91 A    92 A    91 B                  
  0.674   0.678   0.685   0.689   0.701   0.710   0.714   0.715
 93 A    92 B    94 A    93 B    95 A    94 B    96 A    95 B                  
  0.725   0.730   0.739   0.739   0.759   0.761   0.792   0.802
 97 A    96 B    97 B    98 A    99 A    98 B    99 B   100 A                  
  0.820   0.822   0.830   0.833   0.845   0.849   0.859   0.860
101 A   100 B   101 B   102 A   102 B   103 A   103 B   104 A                  
  0.876   0.879   0.887   0.891   0.895   0.913   0.922   0.942
104 B   105 A   106 A   107 A   105 B   106 B   108 A   109 A                  
  0.944   0.952   0.961   0.978   0.992   0.993   1.014   1.028
107 B   108 B   110 A   109 B   111 A   110 B   112 A   113 A                  
  1.029   1.035   1.037   1.044   1.069   1.069   1.105   1.109
111 B   112 B   114 A   113 B   115 A   114 B   115 B   116 A                  
  1.123   1.124   1.133   1.135   1.151   1.179   1.197   1.213
117 A   116 B   118 A   117 B   119 A   118 B   120 A   121 A                  
  1.229   1.273   1.300   1.302   1.315   1.325   1.339   1.379
119 B   120 B   121 B   122 A   123 A   122 B   124 A   125 A                  
  1.397   1.484   1.484   1.499   1.503   1.504   1.504   1.519
123 B   124 B   126 A   125 B   127 A   128 A   126 B   129 A                  
  1.531   1.537   1.543   1.554   1.555   1.564   1.567   1.581
127 B   130 A   128 B   131 A   129 B   132 A   130 B   133 A                  
  1.629   1.639   1.641   1.641   1.643   1.679   1.683   1.700
131 B   134 A   135 A   132 B   133 B   136 A   134 B   137 A                  
  1.718   1.727   1.732   1.745   1.756   1.767   1.771   1.789
135 B   136 B   138 A   139 A   137 B   140 A   138 B   141 A                  
  1.797   1.808   1.827   1.853   1.875   1.898   1.911   1.914
139 B   140 B   142 A   143 A   141 B   142 B   144 A   143 B                  
  1.914   1.937   1.940   1.942   1.943   1.954   1.959   1.978
145 A   146 A   144 B   145 B   147 A   148 A   146 B   147 B                  
  1.997   1.998   2.009   2.019   2.039   2.051   2.069   2.079
148 B   149 A   149 B   150 A   151 A   152 A   150 B   153 A                  
  2.083   2.111   2.135   2.173   2.213   2.269   2.290   2.303
151 B   152 B   153 B   154 A   155 A   154 B   156 A   155 B                  
  2.331   2.339   2.422   2.422   2.429   2.438   2.446   2.449
157 A   156 B   157 B   158 A   158 B   159 A   160 A   159 B                  
  2.454   2.466   2.575   2.620   2.620   2.652   2.652   2.656
161 A   160 B   161 B   162 B   162 A   163 A   164 A   163 B                  
  2.660   2.660   2.694   2.698   2.703   2.708   2.718   2.723
164 B   165 A   166 A   165 B   167 A   166 B   168 A   167 B                  
  2.723   2.739   2.744   2.748   2.755   2.783   2.789   2.790
169 A   168 B   170 A   171 A   169 B   170 B   172 A   171 B                  
  2.820   2.831   2.841   2.841   2.848   2.854   2.873   2.880
173 A   172 B   173 B   174 A   174 B   175 A   176 A   175 B                  
  2.897   2.901   2.937   2.941   2.945   2.960   2.988   3.010
176 B   177 A   178 A   177 B   178 B   179 A   180 A   179 B                  
  3.073   3.078   3.079   3.187   3.195   3.199   3.250   3.328
181 A   180 B   182 A   181 B   182 B   183 A   184 A   183 B                  
  3.338   3.348   3.366   3.367   3.371   3.457   3.488   3.502
185 A   186 A   187 A   184 B   185 B   186 B   188 A   187 B                  
  3.517   3.521   3.528   3.590   3.616   3.647   3.656   3.739
189 A   188 B   190 A   189 B   191 A   192 A   190 B   191 B                  
  3.841   3.981   3.994   4.024   4.024   4.093   4.142   4.149
193 A   192 B   194 A   195 A   193 B   194 B   195 B   196 A                  
  4.161   4.173   4.284   4.427   4.830   4.830   5.082   5.096
197 A   196 B   198 A   197 B   198 B   199 A   200 A   199 B                  
  5.232   5.237   5.739   5.751  23.582  23.617  23.811  23.916
200 B   201 A   202 A   201 B   203 A   202 B   203 B   204 A                  
 23.945  23.947  23.949  23.955  24.049  24.052  24.091  24.091
205 A   204 B   206 A   205 B   206 B   207 A   207 B   208 A                  
 24.176  24.177  49.981  50.031
209 A   208 B   210 A   209 B                                                  
 --------------------------------------------------------------

          Ground-State Mulliken Net Atomic Charges

     Atom                 Charge (a.u.)
  ----------------------------------------
      1 C                    -0.226178
      2 C                    -0.226177
      3 C                     1.147236
      4 C                     0.523949
      5 H                     0.205157
      6 C                    -0.392575
      7 H                     0.178549
      8 C                    -0.278023
      9 H                     0.158949
     10 C                    -0.448845
     11 H                     0.187473
     12 C                    -1.021503
     13 H                     0.154817
     14 C                     1.147236
     15 C                    -1.021504
     16 H                     0.154817
     17 C                    -0.448845
     18 H                     0.187473
     19 C                    -0.278022
     20 H                     0.158949
     21 C                    -0.392576
     22 H                     0.178549
     23 C                     0.523949
     24 H                     0.205157
     25 O                    -0.189006
     26 O                    -0.189006
  ----------------------------------------
  Sum of atomic charges =     0.000000

 -----------------------------------------------------------------
                    Cartesian Multipole Moments
 -----------------------------------------------------------------
    Charge (ESU x 10^10)
                -0.0000
    Dipole Moment (Debye)
         X       0.0000      Y       0.0000      Z       2.8466
       Tot       2.8466
    Quadrupole Moments (Debye-Ang)
        XX     -68.4783     XY      -1.7772     YY     -93.8045
        XZ      -0.0000     YZ       0.0000     ZZ     -97.5392
    Octopole Moments (Debye-Ang^2)
       XXX      -0.0000    XXY      -0.0000    XYY       0.0000
       YYY       0.0000    XXZ      32.0487    XYZ      22.1020
       YYZ      24.3402    XZZ       0.0000    YZZ      -0.0000
       ZZZ      32.2603
    Hexadecapole Moments (Debye-Ang^3)
      XXXX   -4238.5246   XXXY       5.3631   XXYY    -868.5540
      XYYY      73.6437   YYYY    -702.8522   XXXZ      -0.0000
      XXYZ       0.0000   XYYZ      -0.0000   YYYZ       0.0000
      XXZZ    -915.0013   XYZZ      41.3419   YYZZ    -194.9204
      XZZZ      -0.0000   YZZZ       0.0000   ZZZZ    -438.3222
 -----------------------------------------------------------------
 Calculating analytic gradient of the SCF energy
 Gradient of SCF Energy
            1           2           3           4           5           6
    1  -0.0012423   0.0012423   0.0008870  -0.0008759   0.0004589   0.0003191
    2   0.0056456  -0.0056456  -0.0015482   0.0005004  -0.0000577   0.0002461
    3  -0.0005192  -0.0005192  -0.0003885  -0.0001345  -0.0000380  -0.0003668
            7           8           9          10          11          12
    1  -0.0000621   0.0002515   0.0000404  -0.0000289  -0.0000230  -0.0002303
    2  -0.0000474  -0.0002367  -0.0000815   0.0003115   0.0000094   0.0000472
    3  -0.0000270   0.0001069  -0.0000082  -0.0001585   0.0000176   0.0008689
           13          14          15          16          17          18
    1   0.0002092  -0.0008870   0.0002303  -0.0002092   0.0000289   0.0000230
    2   0.0000161   0.0015482  -0.0000472  -0.0000161  -0.0003115  -0.0000094
    3  -0.0004303  -0.0003885   0.0008689  -0.0004303  -0.0001585   0.0000176
           19          20          21          22          23          24
    1  -0.0002515  -0.0000404  -0.0003191   0.0000621   0.0008759  -0.0004589
    2   0.0002367   0.0000815  -0.0002461   0.0000474  -0.0005004   0.0000577
    3   0.0001069  -0.0000082  -0.0003668  -0.0000270  -0.0001345  -0.0000380
           25          26
    1  -0.0004570   0.0004570
    2  -0.0013604   0.0013604
    3   0.0010776   0.0010776
 Max gradient component =       5.646E-03
 RMS gradient           =       1.051E-03
 Gradient time:  CPU 181.08 s  wall 181.15 s
 Geometry Optimization Parameters
   NAtoms,    NIC,     NZ,  NCons,   NDum,   NFix, NCnnct, MaxDiis
       26     181       0       0       0       0       0       0

 Cartesian Hessian Update
 Hessian Updated using BFGS Update


** GEOMETRY OPTIMIZATION IN DELOCALIZED INTERNAL COORDINATES **
   Searching for a Minimum

   Optimization Cycle:   6

                       Coordinates (Angstroms)
     ATOM                X               Y               Z
      1  C        -0.5344812007    0.5659850953   -0.8224338382
      2  C         0.5344812007   -0.5659850953   -0.8224338382
      3  C        -1.8992548622    0.2632614149   -0.3184364219
      4  C        -2.9141910617    1.2026931557   -0.5611770194
      5  H        -2.6677414996    2.0920846952   -1.1286873247
      6  C        -4.1990292218    0.9820562425   -0.0857537201
      7  H        -4.9837727078    1.7029977541   -0.2847088345
      8  C        -4.4800985934   -0.1714568180    0.6514907646
      9  H        -5.4837726274   -0.3440987763    1.0239827811
     10  C        -3.4757972886   -1.1029601203    0.9063486115
     11  H        -3.6966185821   -1.9974943545    1.4773083460
     12  C        -2.1887325779   -0.8921263406    0.4201140423
     13  H        -1.4180769451   -1.6307932678    0.5975193239
     14  C         1.8992548622   -0.2632614149   -0.3184364219
     15  C         2.1887325779    0.8921263406    0.4201140423
     16  H         1.4180769451    1.6307932678    0.5975193239
     17  C         3.4757972886    1.1029601203    0.9063486115
     18  H         3.6966185821    1.9974943545    1.4773083460
     19  C         4.4800985934    0.1714568180    0.6514907646
     20  H         5.4837726274    0.3440987763    1.0239827811
     21  C         4.1990292218   -0.9820562425   -0.0857537201
     22  H         4.9837727078   -1.7029977541   -0.2847088345
     23  C         2.9141910617   -1.2026931557   -0.5611770194
     24  H         2.6677414996   -2.0920846952   -1.1286873247
     25  O        -0.2292364248    1.6319698976   -1.3191072198
     26  O         0.2292364248   -1.6319698976   -1.3191072198
   Point Group: c2    Number of degrees of freedom:    37


   Energy is   -690.135542492

 Hessian Updated using BFGS Update

 37 Hessian modes will be used to form the next step
  Hessian Eigenvalues:
     0.002622    0.010955    0.016909    0.020944    0.021479    0.021748
     0.022355    0.022885    0.023042    0.023150    0.023296    0.034485
     0.154976    0.159958    0.160017    0.160178    0.163132    0.218395
     0.220861    0.234642    0.249614    0.255194    0.277657    0.313617
     0.356507    0.356899    0.357080    0.357363    0.362964    0.388029
     0.418345    0.433274    0.442734    0.457975    0.466464    0.475978
     0.973426

 Minimum Search - Taking Simple RFO Step
 Searching for Lamda that Minimizes Along All modes
 Value Taken    Lamda =  -0.00057282
 Calculated Step too Large.  Step scaled by  0.800535
 Step Taken.  Stepsize is  0.300000

                             Maximum     Tolerance    Cnvgd?
         Gradient           0.002772      0.000300      NO
         Displacement       0.121881      0.001200      NO
         Energy change     -0.000611      0.000001      NO


 New Cartesian Coordinates Obtained by Inverse Iteration

 Displacement from previous Coordinates is:  1.304505
 ----------------------------------------------------------------
             Standard Nuclear Orientation (Angstroms)
    I     Atom           X                Y                Z
 ----------------------------------------------------------------
    1      C      -0.5401254211     0.5564905284    -0.9759964546
    2      C       0.5401254211    -0.5564905284    -0.9759964546
    3      C      -1.8748187078     0.2691664349    -0.3885802778
    4      C      -2.8981308416     1.2138656061    -0.5601241617
    5      H      -2.6889657899     2.1040917946    -1.1412434583
    6      C      -4.1477838633     1.0004374926     0.0055424206
    7      H      -4.9394443567     1.7273452364    -0.1351789982
    8      C      -4.3848478798    -0.1526875945     0.7582195024
    9      H      -5.3609886114    -0.3178526076     1.2007129163
   10      C      -3.3718723646    -1.0921572879     0.9397085461
   11      H      -3.5579980277    -1.9857641383     1.5241884422
   12      C      -2.1203553042    -0.8867985505     0.3649923833
   13      H      -1.3442723476    -1.6302347112     0.4935340326
   14      C       1.8748187078    -0.2691664349    -0.3885802778
   15      C       2.1203553042     0.8867985505     0.3649923833
   16      H       1.3442723476     1.6302347112     0.4935340326
   17      C       3.3718723646     1.0921572879     0.9397085461
   18      H       3.5579980277     1.9857641383     1.5241884422
   19      C       4.3848478798     0.1526875945     0.7582195024
   20      H       5.3609886114     0.3178526076     1.2007129163
   21      C       4.1477838633    -1.0004374926     0.0055424206
   22      H       4.9394443567    -1.7273452364    -0.1351789982
   23      C       2.8981308416    -1.2138656061    -0.5601241617
   24      H       2.6889657899    -2.1040917946    -1.1412434583
   25      O      -0.2644979659     1.6031496393    -1.5293154022
   26      O       0.2644979659    -1.6031496393    -1.5293154022
 ----------------------------------------------------------------
 Molecular Point Group                 C2    NOp =  2
 Largest Abelian Subgroup              C2    NOp =  2
 Nuclear Repulsion Energy =   958.0047476076 hartrees
 There are       55 alpha and       55 beta electrons
 Applying Cartesian multipole field
    Component          Value
    ---------          -----
     (2,0,0)        1.00000E-12
     (0,2,0)        2.00000E-11
     (0,0,2)       -3.00000E-11
 Nucleus-field energy     =     0.0000000034 hartrees
 Requested basis set is 6-311++G(d,p)
 There are 146 shells and 422 basis functions
 A cutoff of  1.0D-11 yielded   8202 shell pairs
 There are     70515 function pairs (     75485 Cartesian)
 Smallest overlap matrix eigenvalue = 3.72E-07

 Q-Chem warning in module /home/taweetham/qchem/stvman/mkSTV.C, line 257:

 Overlap eigenvalue is smaller than square root of threshold

 Linear dependence detected in AO basis
 Number of orthogonalized atomic orbitals = 419
 Maximum deviation from orthogonality = 1.948E-10
 Guess MOs from SCF MO coefficient file
 Reading MOs from coefficient file
 Reading MOs from coefficient file
 A restricted hybrid HF-DFT SCF calculation will be
 performed using Pulay DIIS extrapolation
 Exchange:     0.2000 Hartree-Fock + 0.0800 Slater + 0.7200 B88
 Correlation:  0.1900 VWN1RPA + 0.8100 LYP
 Using SG-1 standard quadrature grid
 SCF converges when DIIS error is below 1.0E-08
 Geometry optimization detected.  Setting ReadMinima to 0
 Setting SaveMinima to 0
 ---------------------------------------
  Cycle       Energy         DIIS Error
 ---------------------------------------
    1    -690.1737234278      2.27E-03
    2    -690.1320601674      3.83E-04
    3    -690.1225954465      7.81E-04
    4    -690.1356804823      1.04E-04
    5    -690.1358605230      3.19E-05
    6    -690.1358742655      1.56E-05
    7    -690.1358794911      4.76E-06
    8    -690.1358799325      1.44E-06
    9    -690.1358802961      1.84E-07
   10    -690.1358801410      9.84E-08
   11    -690.1358801704      3.40E-08
   12    -690.1358801808      1.18E-08
   13    -690.1358801794      3.33E-09 Convergence criterion met
 ---------------------------------------
 SCF time:  CPU 455.20 s  wall 455.88 s
 SCF   energy in the final basis set = -690.1358801794
 Total energy in the final basis set = -690.1358801794

 --------------------------------------------------------------
             Orbital Energies (a.u.) and Symmetries
 --------------------------------------------------------------

 Alpha MOs, Restricted
 -- Occupied --                  
-19.134 -19.134 -10.280 -10.279 -10.203 -10.203 -10.199 -10.199
  1 B     1 A     2 A     2 B     3 A     3 B     4 B     4 A                  
-10.199 -10.199 -10.195 -10.195 -10.194 -10.194 -10.194 -10.194
  5 A     5 B     6 A     6 B     7 B     7 A     8 A     8 B                  
 -1.077  -1.058  -0.880  -0.880  -0.787  -0.782  -0.770  -0.769
  9 A     9 B    10 B    10 A    11 A    11 B    12 A    12 B                  
 -0.693  -0.651  -0.632  -0.626  -0.603  -0.567  -0.545  -0.513
 13 A    13 B    14 A    14 B    15 A    15 B    16 A    16 B                  
 -0.499  -0.480  -0.476  -0.466  -0.461  -0.461  -0.446  -0.444
 17 A    17 B    18 A    18 B    19 A    19 B    20 A    20 B                  
 -0.440  -0.421  -0.411  -0.383  -0.382  -0.379  -0.374  -0.365
 21 A    22 A    21 B    23 A    22 B    24 A    23 B    24 B                  
 -0.365  -0.321  -0.282  -0.276  -0.276  -0.275  -0.250
 25 A    25 B    26 A    26 B    27 A    27 B    28 A                          
 -- Virtual --                   
 -0.095  -0.072  -0.032  -0.030  -0.011  -0.007   0.001   0.007
 29 A    28 B    30 A    29 B    31 A    30 B    32 A    31 B                  
  0.010   0.015   0.026   0.030   0.036   0.038   0.043   0.052
 33 A    34 A    32 B    33 B    34 B    35 A    36 A    35 B                  
  0.056   0.057   0.066   0.072   0.080   0.083   0.088   0.094
 36 B    37 A    38 A    37 B    39 A    40 A    38 B    39 B                  
  0.097   0.104   0.105   0.107   0.112   0.115   0.117   0.120
 41 A    40 B    42 A    41 B    43 A    42 B    44 A    43 B                  
  0.123   0.125   0.126   0.128   0.132   0.136   0.137   0.139
 45 A    44 B    46 A    45 B    47 A    46 B    48 A    47 B                  
  0.142   0.143   0.152   0.155   0.155   0.159   0.166   0.175
 49 A    48 B    50 A    49 B    51 A    50 B    52 A    51 B                  
  0.178   0.178   0.182   0.187   0.193   0.194   0.202   0.203
 52 B    53 A    54 A    53 B    55 A    54 B    56 A    55 B                  
  0.211   0.215   0.218   0.219   0.223   0.224   0.231   0.238
 57 A    56 B    58 A    57 B    58 B    59 A    59 B    60 A                  
  0.241   0.245   0.246   0.254   0.266   0.268   0.269   0.272
 60 B    61 B    61 A    62 A    62 B    63 B    63 A    64 A                  
  0.278   0.281   0.287   0.287   0.289   0.298   0.300   0.306
 64 B    65 A    66 A    65 B    67 A    66 B    68 A    69 A                  
  0.307   0.318   0.329   0.332   0.340   0.341   0.348   0.353
 67 B    68 B    69 B    70 A    70 B    71 A    71 B    72 A                  
  0.357   0.358   0.365   0.367   0.373   0.375   0.378   0.398
 73 A    72 B    73 B    74 A    74 B    75 A    76 A    75 B                  
  0.399   0.439   0.461   0.463   0.468   0.485   0.500   0.500
 77 A    76 B    77 B    78 A    78 B    79 A    79 B    80 A                  
  0.521   0.524   0.533   0.533   0.539   0.540   0.550   0.552
 80 B    81 A    82 A    81 B    83 A    82 B    84 A    83 B                  
  0.554   0.556   0.565   0.570   0.574   0.586   0.592   0.605
 84 B    85 A    86 A    85 B    87 A    86 B    88 A    89 A                  
  0.612   0.619   0.637   0.640   0.648   0.655   0.666   0.672
 87 B    88 B    89 B    90 A    90 B    91 A    91 B    92 A                  
  0.675   0.681   0.689   0.689   0.702   0.709   0.711   0.713
 92 B    93 A    94 A    93 B    95 A    94 B    95 B    96 A                  
  0.722   0.729   0.739   0.742   0.759   0.762   0.790   0.803
 97 A    96 B    98 A    97 B    99 A    98 B    99 B   100 A                  
  0.821   0.822   0.832   0.834   0.845   0.846   0.855   0.858
101 A   100 B   101 B   102 A   102 B   103 A   103 B   104 A                  
  0.873   0.880   0.888   0.894   0.896   0.918   0.930   0.946
104 B   105 A   106 A   107 A   105 B   106 B   108 A   107 B                  
  0.949   0.952   0.964   0.976   0.991   1.005   1.014   1.030
109 A   108 B   110 A   109 B   110 B   111 A   112 A   113 A                  
  1.031   1.034   1.038   1.044   1.067   1.068   1.096   1.105
111 B   114 A   112 B   113 B   115 A   114 B   115 B   116 A                  
  1.116   1.118   1.131   1.135   1.161   1.172   1.200   1.222
117 A   116 B   117 B   118 A   119 A   118 B   120 A   121 A                  
  1.229   1.262   1.302   1.302   1.310   1.322   1.343   1.390
119 B   120 B   121 B   122 A   123 A   122 B   124 A   125 A                  
  1.395   1.484   1.484   1.497   1.501   1.504   1.505   1.520
123 B   126 A   124 B   125 B   127 A   126 B   128 A   129 A                  
  1.531   1.536   1.544   1.554   1.554   1.564   1.571   1.591
127 B   130 A   128 B   131 A   129 B   132 A   130 B   133 A                  
  1.629   1.638   1.639   1.641   1.641   1.678   1.679   1.698
131 B   132 B   134 A   135 A   133 B   136 A   134 B   137 A                  
  1.719   1.725   1.735   1.741   1.756   1.765   1.772   1.788
135 B   136 B   138 A   139 A   137 B   140 A   138 B   141 A                  
  1.796   1.810   1.828   1.850   1.876   1.896   1.911   1.913
139 B   140 B   142 A   143 A   141 B   142 B   144 A   145 A                  
  1.914   1.937   1.939   1.940   1.946   1.951   1.961   1.978
143 B   144 B   146 A   145 B   147 A   148 A   146 B   147 B                  
  1.995   1.995   2.006   2.009   2.039   2.053   2.070   2.075
149 A   148 B   149 B   150 A   151 A   152 A   150 B   153 A                  
  2.088   2.119   2.138   2.172   2.218   2.256   2.288   2.302
151 B   152 B   153 B   154 A   155 A   154 B   156 A   155 B                  
  2.330   2.337   2.421   2.425   2.428   2.436   2.445   2.449
157 A   156 B   158 A   157 B   158 B   159 A   160 A   159 B                  
  2.451   2.462   2.581   2.618   2.619   2.645   2.650   2.655
161 A   160 B   161 B   162 B   162 A   163 A   164 A   165 A                  
  2.658   2.662   2.694   2.696   2.704   2.707   2.718   2.723
163 B   164 B   166 A   165 B   167 A   166 B   168 A   167 B                  
  2.728   2.737   2.747   2.750   2.758   2.785   2.787   2.789
169 A   168 B   170 A   171 A   169 B   170 B   172 A   171 B                  
  2.819   2.830   2.843   2.843   2.848   2.852   2.875   2.875
173 A   172 B   173 B   174 A   174 B   175 A   175 B   176 A                  
  2.894   2.903   2.936   2.940   2.949   2.955   2.999   3.030
176 B   177 A   178 A   177 B   178 B   179 A   180 A   179 B                  
  3.074   3.079   3.085   3.188   3.193   3.197   3.255   3.329
181 A   180 B   182 A   181 B   182 B   183 A   184 A   183 B                  
  3.330   3.350   3.365   3.365   3.375   3.458   3.484   3.498
185 A   186 A   187 A   184 B   185 B   186 B   188 A   187 B                  
  3.513   3.518   3.522   3.590   3.618   3.645   3.657   3.737
189 A   188 B   190 A   189 B   191 A   192 A   190 B   191 B                  
  3.849   3.981   3.992   4.023   4.024   4.096   4.143   4.148
193 A   192 B   194 A   193 B   195 A   194 B   195 B   196 A                  
  4.157   4.177   4.286   4.423   4.829   4.830   5.085   5.096
197 A   196 B   198 A   197 B   198 B   199 A   200 A   199 B                  
  5.233   5.234   5.746   5.747  23.588  23.614  23.812  23.920
200 B   201 A   202 A   201 B   203 A   202 B   203 B   204 A                  
 23.944  23.946  23.948  23.955  24.049  24.051  24.089  24.089
205 A   204 B   206 A   205 B   206 B   207 A   208 A   207 B                  
 24.175  24.176  49.979  50.033
209 A   208 B   210 A   209 B                                                  

 Beta MOs, Restricted
 -- Occupied --                  
-19.134 -19.134 -10.280 -10.279 -10.203 -10.203 -10.199 -10.199
  1 B     1 A     2 A     2 B     3 A     3 B     4 B     4 A                  
-10.199 -10.199 -10.195 -10.195 -10.194 -10.194 -10.194 -10.194
  5 A     5 B     6 A     6 B     7 B     7 A     8 A     8 B                  
 -1.077  -1.058  -0.880  -0.880  -0.787  -0.782  -0.770  -0.769
  9 A     9 B    10 B    10 A    11 A    11 B    12 A    12 B                  
 -0.693  -0.651  -0.632  -0.626  -0.603  -0.567  -0.545  -0.513
 13 A    13 B    14 A    14 B    15 A    15 B    16 A    16 B                  
 -0.499  -0.480  -0.476  -0.466  -0.461  -0.461  -0.446  -0.444
 17 A    17 B    18 A    18 B    19 A    19 B    20 A    20 B                  
 -0.440  -0.421  -0.411  -0.383  -0.382  -0.379  -0.374  -0.365
 21 A    22 A    21 B    23 A    22 B    24 A    23 B    24 B                  
 -0.365  -0.321  -0.282  -0.276  -0.276  -0.275  -0.250
 25 A    25 B    26 A    26 B    27 A    27 B    28 A                          
 -- Virtual --                   
 -0.095  -0.072  -0.032  -0.030  -0.011  -0.007   0.001   0.007
 29 A    28 B    30 A    29 B    31 A    30 B    32 A    31 B                  
  0.010   0.015   0.026   0.030   0.036   0.038   0.043   0.052
 33 A    34 A    32 B    33 B    34 B    35 A    36 A    35 B                  
  0.056   0.057   0.066   0.072   0.080   0.083   0.088   0.094
 36 B    37 A    38 A    37 B    39 A    40 A    38 B    39 B                  
  0.097   0.104   0.105   0.107   0.112   0.115   0.117   0.120
 41 A    40 B    42 A    41 B    43 A    42 B    44 A    43 B                  
  0.123   0.125   0.126   0.128   0.132   0.136   0.137   0.139
 45 A    44 B    46 A    45 B    47 A    46 B    48 A    47 B                  
  0.142   0.143   0.152   0.155   0.155   0.159   0.166   0.175
 49 A    48 B    50 A    49 B    51 A    50 B    52 A    51 B                  
  0.178   0.178   0.182   0.187   0.193   0.194   0.202   0.203
 52 B    53 A    54 A    53 B    55 A    54 B    56 A    55 B                  
  0.211   0.215   0.218   0.219   0.223   0.224   0.231   0.238
 57 A    56 B    58 A    57 B    58 B    59 A    59 B    60 A                  
  0.241   0.245   0.246   0.254   0.266   0.268   0.269   0.272
 60 B    61 B    61 A    62 A    62 B    63 B    63 A    64 A                  
  0.278   0.281   0.287   0.287   0.289   0.298   0.300   0.306
 64 B    65 A    66 A    65 B    67 A    66 B    68 A    69 A                  
  0.307   0.318   0.329   0.332   0.340   0.341   0.348   0.353
 67 B    68 B    69 B    70 A    70 B    71 A    71 B    72 A                  
  0.357   0.358   0.365   0.367   0.373   0.375   0.378   0.398
 73 A    72 B    73 B    74 A    74 B    75 A    76 A    75 B                  
  0.399   0.439   0.461   0.463   0.468   0.485   0.500   0.500
 77 A    76 B    77 B    78 A    78 B    79 A    79 B    80 A                  
  0.521   0.524   0.533   0.533   0.539   0.540   0.550   0.552
 80 B    81 A    82 A    81 B    83 A    82 B    84 A    83 B                  
  0.554   0.556   0.565   0.570   0.574   0.586   0.592   0.605
 84 B    85 A    86 A    85 B    87 A    86 B    88 A    89 A                  
  0.612   0.619   0.637   0.640   0.648   0.655   0.666   0.672
 87 B    88 B    89 B    90 A    90 B    91 A    91 B    92 A                  
  0.675   0.681   0.689   0.689   0.702   0.709   0.711   0.713
 92 B    93 A    94 A    93 B    95 A    94 B    95 B    96 A                  
  0.722   0.729   0.739   0.742   0.759   0.762   0.790   0.803
 97 A    96 B    98 A    97 B    99 A    98 B    99 B   100 A                  
  0.821   0.822   0.832   0.834   0.845   0.846   0.855   0.858
101 A   100 B   101 B   102 A   102 B   103 A   103 B   104 A                  
  0.873   0.880   0.888   0.894   0.896   0.918   0.930   0.946
104 B   105 A   106 A   107 A   105 B   106 B   108 A   107 B                  
  0.949   0.952   0.964   0.976   0.991   1.005   1.014   1.030
109 A   108 B   110 A   109 B   110 B   111 A   112 A   113 A                  
  1.031   1.034   1.038   1.044   1.067   1.068   1.096   1.105
111 B   114 A   112 B   113 B   115 A   114 B   115 B   116 A                  
  1.116   1.118   1.131   1.135   1.161   1.172   1.200   1.222
117 A   116 B   117 B   118 A   119 A   118 B   120 A   121 A                  
  1.229   1.262   1.302   1.302   1.310   1.322   1.343   1.390
119 B   120 B   121 B   122 A   123 A   122 B   124 A   125 A                  
  1.395   1.484   1.484   1.497   1.501   1.504   1.505   1.520
123 B   126 A   124 B   125 B   127 A   126 B   128 A   129 A                  
  1.531   1.536   1.544   1.554   1.554   1.564   1.571   1.591
127 B   130 A   128 B   131 A   129 B   132 A   130 B   133 A                  
  1.629   1.638   1.639   1.641   1.641   1.678   1.679   1.698
131 B   132 B   134 A   135 A   133 B   136 A   134 B   137 A                  
  1.719   1.725   1.735   1.741   1.756   1.765   1.772   1.788
135 B   136 B   138 A   139 A   137 B   140 A   138 B   141 A                  
  1.796   1.810   1.828   1.850   1.876   1.896   1.911   1.913
139 B   140 B   142 A   143 A   141 B   142 B   144 A   145 A                  
  1.914   1.937   1.939   1.940   1.946   1.951   1.961   1.978
143 B   144 B   146 A   145 B   147 A   148 A   146 B   147 B                  
  1.995   1.995   2.006   2.009   2.039   2.053   2.070   2.075
149 A   148 B   149 B   150 A   151 A   152 A   150 B   153 A                  
  2.088   2.119   2.138   2.172   2.218   2.256   2.288   2.302
151 B   152 B   153 B   154 A   155 A   154 B   156 A   155 B                  
  2.330   2.337   2.421   2.425   2.428   2.436   2.445   2.449
157 A   156 B   158 A   157 B   158 B   159 A   160 A   159 B                  
  2.451   2.462   2.581   2.618   2.619   2.645   2.650   2.655
161 A   160 B   161 B   162 B   162 A   163 A   164 A   165 A                  
  2.658   2.662   2.694   2.696   2.704   2.707   2.718   2.723
163 B   164 B   166 A   165 B   167 A   166 B   168 A   167 B                  
  2.728   2.737   2.747   2.750   2.758   2.785   2.787   2.789
169 A   168 B   170 A   171 A   169 B   170 B   172 A   171 B                  
  2.819   2.830   2.843   2.843   2.848   2.852   2.875   2.875
173 A   172 B   173 B   174 A   174 B   175 A   175 B   176 A                  
  2.894   2.903   2.936   2.940   2.949   2.955   2.999   3.030
176 B   177 A   178 A   177 B   178 B   179 A   180 A   179 B                  
  3.074   3.079   3.085   3.188   3.193   3.197   3.255   3.329
181 A   180 B   182 A   181 B   182 B   183 A   184 A   183 B                  
  3.330   3.350   3.365   3.365   3.375   3.458   3.484   3.498
185 A   186 A   187 A   184 B   185 B   186 B   188 A   187 B                  
  3.513   3.518   3.522   3.590   3.618   3.645   3.657   3.737
189 A   188 B   190 A   189 B   191 A   192 A   190 B   191 B                  
  3.849   3.981   3.992   4.023   4.024   4.096   4.143   4.148
193 A   192 B   194 A   193 B   195 A   194 B   195 B   196 A                  
  4.157   4.177   4.286   4.423   4.829   4.830   5.085   5.096
197 A   196 B   198 A   197 B   198 B   199 A   200 A   199 B                  
  5.233   5.234   5.746   5.747  23.588  23.614  23.812  23.920
200 B   201 A   202 A   201 B   203 A   202 B   203 B   204 A                  
 23.944  23.946  23.948  23.955  24.049  24.051  24.089  24.089
205 A   204 B   206 A   205 B   206 B   207 A   208 A   207 B                  
 24.175  24.176  49.979  50.033
209 A   208 B   210 A   209 B                                                  
 --------------------------------------------------------------

          Ground-State Mulliken Net Atomic Charges

     Atom                 Charge (a.u.)
  ----------------------------------------
      1 C                    -0.221681
      2 C                    -0.221681
      3 C                     1.151748
      4 C                     0.465038
      5 H                     0.205477
      6 C                    -0.428709
      7 H                     0.178090
      8 C                    -0.258617
      9 H                     0.159591
     10 C                    -0.457227
     11 H                     0.187814
     12 C                    -0.944545
     13 H                     0.157111
     14 C                     1.151749
     15 C                    -0.944546
     16 H                     0.157111
     17 C                    -0.457227
     18 H                     0.187814
     19 C                    -0.258617
     20 H                     0.159591
     21 C                    -0.428709
     22 H                     0.178090
     23 C                     0.465038
     24 H                     0.205477
     25 O                    -0.194092
     26 O                    -0.194092
  ----------------------------------------
  Sum of atomic charges =    -0.000000

 -----------------------------------------------------------------
                    Cartesian Multipole Moments
 -----------------------------------------------------------------
    Charge (ESU x 10^10)
                 0.0000
    Dipole Moment (Debye)
         X       0.0000      Y      -0.0000      Z       3.3217
       Tot       3.3217
    Quadrupole Moments (Debye-Ang)
        XX     -69.1041     XY      -2.1895     YY     -93.4074
        XZ       0.0000     YZ       0.0000     ZZ     -98.7025
    Octopole Moments (Debye-Ang^2)
       XXX       0.0000    XXY      -0.0000    XYY       0.0000
       YYY      -0.0000    XXZ      39.4910    XYZ      20.4847
       YYZ      28.3423    XZZ       0.0000    YZZ      -0.0000
       ZZZ      43.6714
    Hexadecapole Moments (Debye-Ang^3)
      XXXX   -4120.9844   XXXY       4.0814   XXYY    -838.6126
      XYYY      86.9617   YYYY    -695.3145   XXXZ       0.0000
      XXYZ       0.0000   XYYZ       0.0000   YYYZ       0.0000
      XXZZ    -884.5270   XYZZ      49.3763   YYZZ    -212.5519
      XZZZ       0.0000   YZZZ       0.0000   ZZZZ    -518.4710
 -----------------------------------------------------------------
 Calculating analytic gradient of the SCF energy
 Gradient of SCF Energy
            1           2           3           4           5           6
    1  -0.0010604   0.0010604  -0.0001106  -0.0003687   0.0002071  -0.0000486
    2   0.0027831  -0.0027831   0.0001347   0.0000977  -0.0000230   0.0002422
    3  -0.0005502  -0.0005502  -0.0003622  -0.0000207   0.0000185  -0.0001429
            7           8           9          10          11          12
    1  -0.0000579   0.0002690  -0.0000141  -0.0002076  -0.0000846   0.0005405
    2  -0.0001433  -0.0000896  -0.0000352  -0.0001989   0.0001283   0.0000145
    3   0.0000620   0.0000225  -0.0000708   0.0001169   0.0000964   0.0000127
           13          14          15          16          17          18
    1  -0.0001109   0.0001106  -0.0005405   0.0001109   0.0002076   0.0000846
    2   0.0000101  -0.0001347  -0.0000145  -0.0000101   0.0001989  -0.0001283
    3  -0.0000298  -0.0003622   0.0000127  -0.0000298   0.0001169   0.0000964
           19          20          21          22          23          24
    1  -0.0002690   0.0000141   0.0000486   0.0000579   0.0003687  -0.0002071
    2   0.0000896   0.0000352  -0.0002422   0.0001433  -0.0000977   0.0000230
    3   0.0000225  -0.0000708  -0.0001429   0.0000620  -0.0000207   0.0000185
           25          26
    1  -0.0000630   0.0000630
    2  -0.0011671   0.0011671
    3   0.0008476   0.0008476
 Max gradient component =       2.783E-03
 RMS gradient           =       5.602E-04
 Gradient time:  CPU 180.58 s  wall 180.64 s
 Geometry Optimization Parameters
   NAtoms,    NIC,     NZ,  NCons,   NDum,   NFix, NCnnct, MaxDiis
       26     181       0       0       0       0       0       0

 Cartesian Hessian Update
 Hessian Updated using BFGS Update


** GEOMETRY OPTIMIZATION IN DELOCALIZED INTERNAL COORDINATES **
   Searching for a Minimum

   Optimization Cycle:   7

                       Coordinates (Angstroms)
     ATOM                X               Y               Z
      1  C        -0.5401254211    0.5564905284   -0.9759964546
      2  C         0.5401254211   -0.5564905284   -0.9759964546
      3  C        -1.8748187078    0.2691664349   -0.3885802778
      4  C        -2.8981308416    1.2138656061   -0.5601241617
      5  H        -2.6889657899    2.1040917946   -1.1412434583
      6  C        -4.1477838633    1.0004374926    0.0055424206
      7  H        -4.9394443567    1.7273452364   -0.1351789982
      8  C        -4.3848478798   -0.1526875945    0.7582195024
      9  H        -5.3609886114   -0.3178526076    1.2007129163
     10  C        -3.3718723646   -1.0921572879    0.9397085461
     11  H        -3.5579980277   -1.9857641383    1.5241884422
     12  C        -2.1203553042   -0.8867985505    0.3649923833
     13  H        -1.3442723476   -1.6302347112    0.4935340326
     14  C         1.8748187078   -0.2691664349   -0.3885802778
     15  C         2.1203553042    0.8867985505    0.3649923833
     16  H         1.3442723476    1.6302347112    0.4935340326
     17  C         3.3718723646    1.0921572879    0.9397085461
     18  H         3.5579980277    1.9857641383    1.5241884422
     19  C         4.3848478798    0.1526875945    0.7582195024
     20  H         5.3609886114    0.3178526076    1.2007129163
     21  C         4.1477838633   -1.0004374926    0.0055424206
     22  H         4.9394443567   -1.7273452364   -0.1351789982
     23  C         2.8981308416   -1.2138656061   -0.5601241617
     24  H         2.6889657899   -2.1040917946   -1.1412434583
     25  O        -0.2644979659    1.6031496393   -1.5293154022
     26  O         0.2644979659   -1.6031496393   -1.5293154022
   Point Group: c2    Number of degrees of freedom:    37


   Energy is   -690.135880179

 Hessian Updated using BFGS Update

 37 Hessian modes will be used to form the next step
  Hessian Eigenvalues:
     0.002194    0.010723    0.016910    0.020898    0.021497    0.021793
     0.022277    0.022959    0.023024    0.023184    0.023315    0.034154
     0.151647    0.160014    0.160083    0.160178    0.164229    0.215622
     0.221019    0.231995    0.244302    0.256834    0.287386    0.317381
     0.356503    0.356900    0.357122    0.357352    0.363526    0.388046
     0.418319    0.433315    0.442744    0.459163    0.466356    0.477401
     0.963926

 Minimum Search - Taking Simple RFO Step
 Searching for Lamda that Minimizes Along All modes
 Value Taken    Lamda =  -0.00020907
 Step Taken.  Stepsize is  0.262013

                             Maximum     Tolerance    Cnvgd?
         Gradient           0.001593      0.000300      NO
         Displacement       0.105410      0.001200      NO
         Energy change     -0.000338      0.000001      NO


 New Cartesian Coordinates Obtained by Inverse Iteration

 Displacement from previous Coordinates is:  1.114855
 ----------------------------------------------------------------
             Standard Nuclear Orientation (Angstroms)
    I     Atom           X                Y                Z
 ----------------------------------------------------------------
    1      C      -0.5463862204     0.5452239955    -1.0990887228
    2      C       0.5463862204    -0.5452239955    -1.0990887228
    3      C      -1.8507523913     0.2672940180    -0.4436804202
    4      C      -2.8730685762     1.2216546530    -0.5507746610
    5      H      -2.6920448298     2.1146322805    -1.1373093508
    6      C      -4.0890429180     1.0172151770     0.0875473527
    7      H      -4.8784162571     1.7548914855    -0.0008161271
    8      C      -4.2947157833    -0.1387492573     0.8447279898
    9      H      -5.2441562731    -0.2957317933     1.3445026796
   10      C      -3.2832692232    -1.0908834684     0.9576841857
   11      H      -3.4444430002    -1.9889017700     1.5428479301
   12      C      -2.0648027466    -0.8922195029     0.3139002785
   13      H      -1.2902748962    -1.6446316636     0.3938635506
   14      C       1.8507523913    -0.2672940180    -0.4436804202
   15      C       2.0648027466     0.8922195029     0.3139002785
   16      H       1.2902748962     1.6446316636     0.3938635506
   17      C       3.2832692232     1.0908834684     0.9576841857
   18      H       3.4444430002     1.9889017700     1.5428479301
   19      C       4.2947157833     0.1387492573     0.8447279898
   20      H       5.2441562731     0.2957317933     1.3445026796
   21      C       4.0890429180    -1.0172151770     0.0875473527
   22      H       4.8784162571    -1.7548914855    -0.0008161271
   23      C       2.8730685762    -1.2216546530    -0.5507746610
   24      H       2.6920448298    -2.1146322805    -1.1373093508
   25      O      -0.3039603082     1.5767424069    -1.6969451944
   26      O       0.3039603082    -1.5767424069    -1.6969451944
 ----------------------------------------------------------------
 Molecular Point Group                 C2    NOp =  2
 Largest Abelian Subgroup              C2    NOp =  2
 Nuclear Repulsion Energy =   959.5416449809 hartrees
 There are       55 alpha and       55 beta electrons
 Applying Cartesian multipole field
    Component          Value
    ---------          -----
     (2,0,0)        1.00000E-12
     (0,2,0)        2.00000E-11
     (0,0,2)       -3.00000E-11
 Nucleus-field energy     =     0.0000000017 hartrees
 Requested basis set is 6-311++G(d,p)
 There are 146 shells and 422 basis functions
 A cutoff of  1.0D-11 yielded   8230 shell pairs
 There are     70761 function pairs (     75753 Cartesian)
 Smallest overlap matrix eigenvalue = 4.01E-07

 Q-Chem warning in module /home/taweetham/qchem/stvman/mkSTV.C, line 257:

 Overlap eigenvalue is smaller than square root of threshold

 Linear dependence detected in AO basis
 Number of orthogonalized atomic orbitals = 419
 Maximum deviation from orthogonality = 1.144E-10
 Guess MOs from SCF MO coefficient file
 Reading MOs from coefficient file
 Reading MOs from coefficient file
 A restricted hybrid HF-DFT SCF calculation will be
 performed using Pulay DIIS extrapolation
 Exchange:     0.2000 Hartree-Fock + 0.0800 Slater + 0.7200 B88
 Correlation:  0.1900 VWN1RPA + 0.8100 LYP
 Using SG-1 standard quadrature grid
 SCF converges when DIIS error is below 1.0E-08
 Geometry optimization detected.  Setting ReadMinima to 0
 Setting SaveMinima to 0
 ---------------------------------------
  Cycle       Energy         DIIS Error
 ---------------------------------------
    1    -690.1796966007      1.86E-03
    2    -690.1330596457      3.33E-04
    3    -690.1260552653      6.74E-04
    4    -690.1358217192      9.35E-05
    5    -690.1359676060      2.78E-05
    6    -690.1359774727      1.41E-05
    7    -690.1359816687      3.83E-06
    8    -690.1359820371      1.35E-06
    9    -690.1359824904      2.13E-07
   10    -690.1359823470      1.44E-07
   11    -690.1359823407      3.15E-08
   12    -690.1359823599      1.08E-08
   13    -690.1359823538      2.75E-09 Convergence criterion met
 ---------------------------------------
 SCF time:  CPU 447.93 s  wall 448.94 s
 SCF   energy in the final basis set = -690.1359823538
 Total energy in the final basis set = -690.1359823538

 --------------------------------------------------------------
             Orbital Energies (a.u.) and Symmetries
 --------------------------------------------------------------

 Alpha MOs, Restricted
 -- Occupied --                  
-19.134 -19.134 -10.279 -10.279 -10.203 -10.203 -10.200 -10.200
  1 B     1 A     2 A     2 B     3 B     3 A     4 B     4 A                  
-10.200 -10.200 -10.196 -10.196 -10.195 -10.195 -10.195 -10.195
  5 A     5 B     6 A     6 B     7 B     7 A     8 B     8 A                  
 -1.077  -1.057  -0.881  -0.881  -0.789  -0.782  -0.770  -0.770
  9 A     9 B    10 A    10 B    11 A    11 B    12 A    12 B                  
 -0.694  -0.651  -0.632  -0.627  -0.604  -0.567  -0.546  -0.514
 13 A    13 B    14 A    14 B    15 A    15 B    16 A    16 B                  
 -0.499  -0.480  -0.476  -0.466  -0.462  -0.461  -0.446  -0.445
 17 A    17 B    18 A    18 B    19 A    19 B    20 A    20 B                  
 -0.440  -0.421  -0.412  -0.383  -0.382  -0.379  -0.375  -0.366
 21 A    22 A    21 B    23 A    22 B    24 A    23 B    24 B                  
 -0.365  -0.320  -0.283  -0.277  -0.276  -0.276  -0.250
 25 A    25 B    26 A    26 B    27 A    27 B    28 A                          
 -- Virtual --                   
 -0.093  -0.074  -0.033  -0.031  -0.012  -0.007   0.003   0.007
 29 A    28 B    30 A    29 B    31 A    30 B    32 A    31 B                  
  0.010   0.015   0.025   0.028   0.035   0.038   0.043   0.051
 33 A    34 A    32 B    33 B    34 B    35 A    36 A    35 B                  
  0.056   0.056   0.065   0.072   0.079   0.084   0.087   0.094
 36 B    37 A    38 A    37 B    39 A    40 A    38 B    39 B                  
  0.097   0.103   0.105   0.106   0.112   0.114   0.117   0.120
 41 A    40 B    42 A    41 B    43 A    42 B    44 A    43 B                  
  0.123   0.125   0.125   0.127   0.131   0.136   0.138   0.139
 45 A    44 B    46 A    45 B    47 A    46 B    48 A    47 B                  
  0.141   0.143   0.152   0.154   0.155   0.159   0.166   0.174
 49 A    48 B    50 A    51 A    49 B    50 B    52 A    51 B                  
  0.179   0.180   0.181   0.186   0.193   0.195   0.202   0.203
 52 B    53 A    54 A    53 B    55 A    54 B    55 B    56 A                  
  0.211   0.214   0.218   0.219   0.223   0.223   0.231   0.237
 57 A    56 B    58 A    57 B    58 B    59 A    59 B    60 A                  
  0.243   0.243   0.250   0.254   0.267   0.268   0.268   0.272
 60 B    61 B    61 A    62 A    62 B    63 A    63 B    64 A                  
  0.276   0.281   0.284   0.287   0.290   0.298   0.299   0.306
 64 B    65 A    65 B    66 A    67 A    66 B    68 A    69 A                  
  0.306   0.317   0.327   0.329   0.340   0.340   0.347   0.353
 67 B    68 B    69 B    70 A    71 A    70 B    71 B    72 A                  
  0.354   0.358   0.365   0.372   0.373   0.374   0.381   0.397
 73 A    72 B    74 A    73 B    75 A    74 B    76 A    75 B                  
  0.397   0.443   0.463   0.464   0.468   0.483   0.499   0.500
 77 A    76 B    77 B    78 A    78 B    79 A    79 B    80 A                  
  0.521   0.522   0.530   0.533   0.538   0.540   0.549   0.551
 80 B    81 A    81 B    82 A    83 A    82 B    84 A    83 B                  
  0.552   0.554   0.563   0.568   0.573   0.588   0.591   0.603
 85 A    84 B    86 A    85 B    87 A    86 B    88 A    89 A                  
  0.613   0.617   0.630   0.641   0.651   0.653   0.663   0.673
 87 B    88 B    89 B    90 A    91 A    90 B    91 B    92 A                  
  0.674   0.685   0.691   0.692   0.706   0.707   0.711   0.713
 92 B    93 A    93 B    94 A    95 A    94 B    95 B    96 A                  
  0.721   0.729   0.739   0.745   0.759   0.763   0.789   0.803
 97 A    96 B    98 A    97 B    99 A    98 B    99 B   100 A                  
  0.821   0.822   0.834   0.837   0.844   0.844   0.850   0.856
100 B   101 A   101 B   102 A   103 A   102 B   103 B   104 A                  
  0.871   0.879   0.886   0.897   0.899   0.923   0.934   0.935
104 B   105 A   106 A   105 B   107 A   106 B   107 B   108 A                  
  0.953   0.958   0.968   0.977   0.988   1.012   1.016   1.028
109 A   108 B   110 A   109 B   110 B   111 A   112 A   111 B                  
  1.029   1.039   1.042   1.046   1.066   1.067   1.087   1.091
113 A   114 A   112 B   113 B   115 A   114 B   115 B   116 A                  
  1.111   1.119   1.127   1.134   1.166   1.171   1.199   1.232
116 B   117 A   117 B   118 A   118 B   119 A   120 A   119 B                  
  1.234   1.254   1.297   1.301   1.310   1.320   1.347   1.396
121 A   120 B   122 A   121 B   123 A   122 B   124 A   123 B                  
  1.399   1.485   1.485   1.495   1.498   1.504   1.506   1.519
125 A   126 A   124 B   125 B   127 A   126 B   128 A   129 A                  
  1.531   1.537   1.545   1.553   1.553   1.565   1.574   1.601
127 B   130 A   128 B   129 B   131 A   132 A   130 B   133 A                  
  1.629   1.633   1.640   1.641   1.641   1.676   1.678   1.696
131 B   132 B   134 A   133 B   135 A   134 B   136 A   137 A                  
  1.719   1.723   1.738   1.739   1.757   1.764   1.772   1.787
135 B   136 B   138 A   139 A   137 B   140 A   138 B   141 A                  
  1.792   1.812   1.828   1.849   1.874   1.894   1.912   1.912
139 B   140 B   142 A   143 A   141 B   142 B   144 A   145 A                  
  1.915   1.931   1.939   1.941   1.948   1.952   1.963   1.973
143 B   144 B   146 A   145 B   147 A   148 A   146 B   147 B                  
  1.993   1.994   2.002   2.005   2.038   2.055   2.069   2.073
149 A   148 B   150 A   149 B   151 A   152 A   150 B   153 A                  
  2.092   2.125   2.141   2.173   2.222   2.238   2.288   2.300
151 B   152 B   153 B   154 A   155 A   154 B   156 A   155 B                  
  2.329   2.336   2.420   2.426   2.428   2.435   2.445   2.448
157 A   156 B   158 A   157 B   158 B   159 A   160 A   159 B                  
  2.449   2.459   2.587   2.616   2.618   2.637   2.647   2.654
161 A   160 B   161 B   162 B   162 A   163 A   164 A   165 A                  
  2.659   2.664   2.694   2.695   2.704   2.707   2.717   2.723
163 B   164 B   165 B   166 A   167 A   166 B   168 A   167 B                  
  2.733   2.734   2.750   2.754   2.761   2.786   2.787   2.788
169 A   168 B   170 A   171 A   169 B   170 B   172 A   171 B                  
  2.819   2.830   2.843   2.844   2.851   2.851   2.868   2.877
173 A   172 B   173 B   174 A   174 B   175 A   175 B   176 A                  
  2.894   2.905   2.935   2.939   2.951   2.955   3.007   3.044
176 B   177 A   178 A   177 B   179 A   178 B   180 A   179 B                  
  3.075   3.082   3.093   3.189   3.192   3.197   3.258   3.323
181 A   180 B   182 A   181 B   182 B   183 A   184 A   185 A                  
  3.330   3.351   3.364   3.365   3.377   3.460   3.480   3.495
183 B   186 A   184 B   187 A   185 B   186 B   188 A   187 B                  
  3.512   3.515   3.516   3.590   3.618   3.644   3.658   3.734
189 A   188 B   190 A   189 B   191 A   192 A   190 B   191 B                  
  3.856   3.981   3.991   4.023   4.023   4.098   4.144   4.147
193 A   192 B   194 A   193 B   195 A   194 B   195 B   196 A                  
  4.154   4.181   4.289   4.422   4.829   4.829   5.086   5.095
197 A   196 B   198 A   197 B   199 A   198 B   200 A   199 B                  
  5.231   5.232   5.744   5.750  23.593  23.612  23.814  23.924
201 A   200 B   201 B   202 A   203 A   202 B   203 B   204 A                  
 23.943  23.946  23.948  23.954  24.049  24.051  24.087  24.088
205 A   204 B   206 A   205 B   206 B   207 A   208 A   207 B                  
 24.174  24.175  49.979  50.032
209 A   208 B   210 A   209 B                                                  

 Beta MOs, Restricted
 -- Occupied --                  
-19.134 -19.134 -10.279 -10.279 -10.203 -10.203 -10.200 -10.200
  1 B     1 A     2 A     2 B     3 B     3 A     4 B     4 A                  
-10.200 -10.200 -10.196 -10.196 -10.195 -10.195 -10.195 -10.195
  5 A     5 B     6 A     6 B     7 B     7 A     8 B     8 A                  
 -1.077  -1.057  -0.881  -0.881  -0.789  -0.782  -0.770  -0.770
  9 A     9 B    10 A    10 B    11 A    11 B    12 A    12 B                  
 -0.694  -0.651  -0.632  -0.627  -0.604  -0.567  -0.546  -0.514
 13 A    13 B    14 A    14 B    15 A    15 B    16 A    16 B                  
 -0.499  -0.480  -0.476  -0.466  -0.462  -0.461  -0.446  -0.445
 17 A    17 B    18 A    18 B    19 A    19 B    20 A    20 B                  
 -0.440  -0.421  -0.412  -0.383  -0.382  -0.379  -0.375  -0.366
 21 A    22 A    21 B    23 A    22 B    24 A    23 B    24 B                  
 -0.365  -0.320  -0.283  -0.277  -0.276  -0.276  -0.250
 25 A    25 B    26 A    26 B    27 A    27 B    28 A                          
 -- Virtual --                   
 -0.093  -0.074  -0.033  -0.031  -0.012  -0.007   0.003   0.007
 29 A    28 B    30 A    29 B    31 A    30 B    32 A    31 B                  
  0.010   0.015   0.025   0.028   0.035   0.038   0.043   0.051
 33 A    34 A    32 B    33 B    34 B    35 A    36 A    35 B                  
  0.056   0.056   0.065   0.072   0.079   0.084   0.087   0.094
 36 B    37 A    38 A    37 B    39 A    40 A    38 B    39 B                  
  0.097   0.103   0.105   0.106   0.112   0.114   0.117   0.120
 41 A    40 B    42 A    41 B    43 A    42 B    44 A    43 B                  
  0.123   0.125   0.125   0.127   0.131   0.136   0.138   0.139
 45 A    44 B    46 A    45 B    47 A    46 B    48 A    47 B                  
  0.141   0.143   0.152   0.154   0.155   0.159   0.166   0.174
 49 A    48 B    50 A    51 A    49 B    50 B    52 A    51 B                  
  0.179   0.180   0.181   0.186   0.193   0.195   0.202   0.203
 52 B    53 A    54 A    53 B    55 A    54 B    55 B    56 A                  
  0.211   0.214   0.218   0.219   0.223   0.223   0.231   0.237
 57 A    56 B    58 A    57 B    58 B    59 A    59 B    60 A                  
  0.243   0.243   0.250   0.254   0.267   0.268   0.268   0.272
 60 B    61 B    61 A    62 A    62 B    63 A    63 B    64 A                  
  0.276   0.281   0.284   0.287   0.290   0.298   0.299   0.306
 64 B    65 A    65 B    66 A    67 A    66 B    68 A    69 A                  
  0.306   0.317   0.327   0.329   0.340   0.340   0.347   0.353
 67 B    68 B    69 B    70 A    71 A    70 B    71 B    72 A                  
  0.354   0.358   0.365   0.372   0.373   0.374   0.381   0.397
 73 A    72 B    74 A    73 B    75 A    74 B    76 A    75 B                  
  0.397   0.443   0.463   0.464   0.468   0.483   0.499   0.500
 77 A    76 B    77 B    78 A    78 B    79 A    79 B    80 A                  
  0.521   0.522   0.530   0.533   0.538   0.540   0.549   0.551
 80 B    81 A    81 B    82 A    83 A    82 B    84 A    83 B                  
  0.552   0.554   0.563   0.568   0.573   0.588   0.591   0.603
 85 A    84 B    86 A    85 B    87 A    86 B    88 A    89 A                  
  0.613   0.617   0.630   0.641   0.651   0.653   0.663   0.673
 87 B    88 B    89 B    90 A    91 A    90 B    91 B    92 A                  
  0.674   0.685   0.691   0.692   0.706   0.707   0.711   0.713
 92 B    93 A    93 B    94 A    95 A    94 B    95 B    96 A                  
  0.721   0.729   0.739   0.745   0.759   0.763   0.789   0.803
 97 A    96 B    98 A    97 B    99 A    98 B    99 B   100 A                  
  0.821   0.822   0.834   0.837   0.844   0.844   0.850   0.856
100 B   101 A   101 B   102 A   103 A   102 B   103 B   104 A                  
  0.871   0.879   0.886   0.897   0.899   0.923   0.934   0.935
104 B   105 A   106 A   105 B   107 A   106 B   107 B   108 A                  
  0.953   0.958   0.968   0.977   0.988   1.012   1.016   1.028
109 A   108 B   110 A   109 B   110 B   111 A   112 A   111 B                  
  1.029   1.039   1.042   1.046   1.066   1.067   1.087   1.091
113 A   114 A   112 B   113 B   115 A   114 B   115 B   116 A                  
  1.111   1.119   1.127   1.134   1.166   1.171   1.199   1.232
116 B   117 A   117 B   118 A   118 B   119 A   120 A   119 B                  
  1.234   1.254   1.297   1.301   1.310   1.320   1.347   1.396
121 A   120 B   122 A   121 B   123 A   122 B   124 A   123 B                  
  1.399   1.485   1.485   1.495   1.498   1.504   1.506   1.519
125 A   126 A   124 B   125 B   127 A   126 B   128 A   129 A                  
  1.531   1.537   1.545   1.553   1.553   1.565   1.574   1.601
127 B   130 A   128 B   129 B   131 A   132 A   130 B   133 A                  
  1.629   1.633   1.640   1.641   1.641   1.676   1.678   1.696
131 B   132 B   134 A   133 B   135 A   134 B   136 A   137 A                  
  1.719   1.723   1.738   1.739   1.757   1.764   1.772   1.787
135 B   136 B   138 A   139 A   137 B   140 A   138 B   141 A                  
  1.792   1.812   1.828   1.849   1.874   1.894   1.912   1.912
139 B   140 B   142 A   143 A   141 B   142 B   144 A   145 A                  
  1.915   1.931   1.939   1.941   1.948   1.952   1.963   1.973
143 B   144 B   146 A   145 B   147 A   148 A   146 B   147 B                  
  1.993   1.994   2.002   2.005   2.038   2.055   2.069   2.073
149 A   148 B   150 A   149 B   151 A   152 A   150 B   153 A                  
  2.092   2.125   2.141   2.173   2.222   2.238   2.288   2.300
151 B   152 B   153 B   154 A   155 A   154 B   156 A   155 B                  
  2.329   2.336   2.420   2.426   2.428   2.435   2.445   2.448
157 A   156 B   158 A   157 B   158 B   159 A   160 A   159 B                  
  2.449   2.459   2.587   2.616   2.618   2.637   2.647   2.654
161 A   160 B   161 B   162 B   162 A   163 A   164 A   165 A                  
  2.659   2.664   2.694   2.695   2.704   2.707   2.717   2.723
163 B   164 B   165 B   166 A   167 A   166 B   168 A   167 B                  
  2.733   2.734   2.750   2.754   2.761   2.786   2.787   2.788
169 A   168 B   170 A   171 A   169 B   170 B   172 A   171 B                  
  2.819   2.830   2.843   2.844   2.851   2.851   2.868   2.877
173 A   172 B   173 B   174 A   174 B   175 A   175 B   176 A                  
  2.894   2.905   2.935   2.939   2.951   2.955   3.007   3.044
176 B   177 A   178 A   177 B   179 A   178 B   180 A   179 B                  
  3.075   3.082   3.093   3.189   3.192   3.197   3.258   3.323
181 A   180 B   182 A   181 B   182 B   183 A   184 A   185 A                  
  3.330   3.351   3.364   3.365   3.377   3.460   3.480   3.495
183 B   186 A   184 B   187 A   185 B   186 B   188 A   187 B                  
  3.512   3.515   3.516   3.590   3.618   3.644   3.658   3.734
189 A   188 B   190 A   189 B   191 A   192 A   190 B   191 B                  
  3.856   3.981   3.991   4.023   4.023   4.098   4.144   4.147
193 A   192 B   194 A   193 B   195 A   194 B   195 B   196 A                  
  4.154   4.181   4.289   4.422   4.829   4.829   5.086   5.095
197 A   196 B   198 A   197 B   199 A   198 B   200 A   199 B                  
  5.231   5.232   5.744   5.750  23.593  23.612  23.814  23.924
201 A   200 B   201 B   202 A   203 A   202 B   203 B   204 A                  
 23.943  23.946  23.948  23.954  24.049  24.051  24.087  24.088
205 A   204 B   206 A   205 B   206 B   207 A   208 A   207 B                  
 24.174  24.175  49.979  50.032
209 A   208 B   210 A   209 B                                                  
 --------------------------------------------------------------

          Ground-State Mulliken Net Atomic Charges

     Atom                 Charge (a.u.)
  ----------------------------------------
      1 C                    -0.213231
      2 C                    -0.213231
      3 C                     1.155134
      4 C                     0.422321
      5 H                     0.206118
      6 C                    -0.463335
      7 H                     0.177329
      8 C                    -0.241723
      9 H                     0.160217
     10 C                    -0.457418
     11 H                     0.188145
     12 C                    -0.893974
     13 H                     0.159067
     14 C                     1.155134
     15 C                    -0.893975
     16 H                     0.159067
     17 C                    -0.457417
     18 H                     0.188145
     19 C                    -0.241723
     20 H                     0.160217
     21 C                    -0.463335
     22 H                     0.177329
     23 C                     0.422321
     24 H                     0.206118
     25 O                    -0.198650
     26 O                    -0.198650
  ----------------------------------------
  Sum of atomic charges =    -0.000000

 -----------------------------------------------------------------
                    Cartesian Multipole Moments
 -----------------------------------------------------------------
    Charge (ESU x 10^10)
                -0.0000
    Dipole Moment (Debye)
         X       0.0000      Y       0.0000      Z       3.7044
       Tot       3.7044
    Quadrupole Moments (Debye-Ang)
        XX     -69.8778     XY      -2.4104     YY     -92.9279
        XZ      -0.0000     YZ      -0.0000     ZZ     -99.7991
    Octopole Moments (Debye-Ang^2)
       XXX       0.0000    XXY       0.0000    XYY       0.0000
       YYY       0.0000    XXZ      45.3039    XYZ      18.5652
       YYZ      31.3995    XZZ       0.0000    YZZ       0.0000
       ZZZ      53.7302
    Hexadecapole Moments (Debye-Ang^3)
      XXXX   -4014.5807   XXXY       3.3784   XXYY    -810.0489
      XYYY      95.3246   YYYY    -690.2326   XXXZ      -0.0000
      XXYZ       0.0000   XYYZ      -0.0000   YYYZ      -0.0000
      XXZZ    -856.5887   XYZZ      54.7386   YYZZ    -228.7771
      XZZZ      -0.0000   YZZZ       0.0000   ZZZZ    -592.8146
 -----------------------------------------------------------------
 Calculating analytic gradient of the SCF energy
 Gradient of SCF Energy
            1           2           3           4           5           6
    1  -0.0003266   0.0003266  -0.0004354   0.0001612  -0.0000404  -0.0001433
    2  -0.0002945   0.0002945   0.0007534  -0.0002065   0.0000734   0.0000984
    3  -0.0000815  -0.0000815  -0.0002558  -0.0000115   0.0000249   0.0000317
            7           8           9          10          11          12
    1   0.0000104   0.0000411   0.0000125  -0.0001093  -0.0000333   0.0005651
    2  -0.0000762  -0.0000053   0.0000304  -0.0002281   0.0000645   0.0001013
    3   0.0000333   0.0000566  -0.0000616   0.0001221   0.0000241  -0.0001928
           13          14          15          16          17          18
    1  -0.0001657   0.0004354  -0.0005651   0.0001657   0.0001093   0.0000333
    2  -0.0000549  -0.0007534  -0.0001013   0.0000549   0.0002281  -0.0000645
    3   0.0001066  -0.0002558  -0.0001928   0.0001066   0.0001221   0.0000241
           19          20          21          22          23          24
    1  -0.0000411  -0.0000125   0.0001433  -0.0000104  -0.0001612   0.0000404
    2   0.0000053  -0.0000304  -0.0000984   0.0000762   0.0002065  -0.0000734
    3   0.0000566  -0.0000616   0.0000317   0.0000333  -0.0000115   0.0000249
           25          26
    1   0.0001228  -0.0001228
    2  -0.0003479   0.0003479
    3   0.0002040   0.0002040
 Max gradient component =       7.534E-04
 RMS gradient           =       2.159E-04
 Gradient time:  CPU 179.72 s  wall 179.79 s
 Geometry Optimization Parameters
   NAtoms,    NIC,     NZ,  NCons,   NDum,   NFix, NCnnct, MaxDiis
       26     181       0       0       0       0       0       0

 Cartesian Hessian Update
 Hessian Updated using BFGS Update


** GEOMETRY OPTIMIZATION IN DELOCALIZED INTERNAL COORDINATES **
   Searching for a Minimum

   Optimization Cycle:   8

                       Coordinates (Angstroms)
     ATOM                X               Y               Z
      1  C        -0.5463862204    0.5452239955   -1.0990887228
      2  C         0.5463862204   -0.5452239955   -1.0990887228
      3  C        -1.8507523913    0.2672940180   -0.4436804202
      4  C        -2.8730685762    1.2216546530   -0.5507746610
      5  H        -2.6920448298    2.1146322805   -1.1373093508
      6  C        -4.0890429180    1.0172151770    0.0875473527
      7  H        -4.8784162571    1.7548914855   -0.0008161271
      8  C        -4.2947157833   -0.1387492573    0.8447279898
      9  H        -5.2441562731   -0.2957317933    1.3445026796
     10  C        -3.2832692232   -1.0908834684    0.9576841857
     11  H        -3.4444430002   -1.9889017700    1.5428479301
     12  C        -2.0648027466   -0.8922195029    0.3139002785
     13  H        -1.2902748962   -1.6446316636    0.3938635506
     14  C         1.8507523913   -0.2672940180   -0.4436804202
     15  C         2.0648027466    0.8922195029    0.3139002785
     16  H         1.2902748962    1.6446316636    0.3938635506
     17  C         3.2832692232    1.0908834684    0.9576841857
     18  H         3.4444430002    1.9889017700    1.5428479301
     19  C         4.2947157833    0.1387492573    0.8447279898
     20  H         5.2441562731    0.2957317933    1.3445026796
     21  C         4.0890429180   -1.0172151770    0.0875473527
     22  H         4.8784162571   -1.7548914855   -0.0008161271
     23  C         2.8730685762   -1.2216546530   -0.5507746610
     24  H         2.6920448298   -2.1146322805   -1.1373093508
     25  O        -0.3039603082    1.5767424069   -1.6969451944
     26  O         0.3039603082   -1.5767424069   -1.6969451944
   Point Group: c2    Number of degrees of freedom:    37


   Energy is   -690.135982354

 Hessian Updated using BFGS Update

 37 Hessian modes will be used to form the next step
  Hessian Eigenvalues:
     0.002660    0.010336    0.016956    0.020893    0.021470    0.021833
     0.022239    0.022952    0.022997    0.023182    0.023285    0.034264
     0.151126    0.160023    0.160114    0.160187    0.164202    0.213725
     0.220983    0.229983    0.243027    0.257468    0.283347    0.317297
     0.356544    0.356899    0.357079    0.357337    0.364120    0.389358
     0.418351    0.433521    0.442973    0.459416    0.465993    0.477271
     0.953778

 Minimum Search - Taking Simple RFO Step
 Searching for Lamda that Minimizes Along All modes
 Value Taken    Lamda =  -0.00001356
 Step Taken.  Stepsize is  0.024796

                             Maximum     Tolerance    Cnvgd?
         Gradient           0.000738      0.000300      NO
         Displacement       0.017097      0.001200      NO
         Energy change     -0.000102      0.000001      NO


 New Cartesian Coordinates Obtained by Inverse Iteration

 Displacement from previous Coordinates is:  0.143776
 ----------------------------------------------------------------
             Standard Nuclear Orientation (Angstroms)
    I     Atom           X                Y                Z
 ----------------------------------------------------------------
    1      C      -0.5462812396     0.5450864937    -1.0871671524
    2      C       0.5462812396    -0.5450864937    -1.0871671524
    3      C      -1.8531094494     0.2640988178    -0.4373907419
    4      C      -2.8724610527     1.2220420301    -0.5437563816
    5      H      -2.6859834741     2.1175953051    -1.1245029682
    6      C      -4.0921651683     1.0176331189     0.0871701608
    7      H      -4.8785245427     1.7587052551    -0.0007602152
    8      C      -4.3052122477    -0.1422828442     0.8361344963
    9      H      -5.2573560980    -0.2994735927     1.3307820121
   10      C      -3.2971037865    -1.0981328655     0.9478750481
   11      H      -3.4638581965    -1.9996942076     1.5260531831
   12      C      -2.0748498359    -0.8995412010     0.3116152416
   13      H      -1.3025405049    -1.6544130945     0.3901730043
   14      C       1.8531094494    -0.2640988178    -0.4373907419
   15      C       2.0748498359     0.8995412010     0.3116152416
   16      H       1.3025405049     1.6544130945     0.3901730043
   17      C       3.2971037865     1.0981328655     0.9478750481
   18      H       3.4638581965     1.9996942076     1.5260531831
   19      C       4.3052122477     0.1422828442     0.8361344963
   20      H       5.2573560980     0.2994735927     1.3307820121
   21      C       4.0921651683    -1.0176331189     0.0871701608
   22      H       4.8785245427    -1.7587052551    -0.0007602152
   23      C       2.8724610527    -1.2220420301    -0.5437563816
   24      H       2.6859834741    -2.1175953051    -1.1245029682
   25      O      -0.3030933864     1.5797210774    -1.6797661964
   26      O       0.3030933864    -1.5797210774    -1.6797661964
 ----------------------------------------------------------------
 Molecular Point Group                 C2    NOp =  2
 Largest Abelian Subgroup              C2    NOp =  2
 Nuclear Repulsion Energy =   959.3185526481 hartrees
 There are       55 alpha and       55 beta electrons
 Applying Cartesian multipole field
    Component          Value
    ---------          -----
     (2,0,0)        1.00000E-12
     (0,2,0)        2.00000E-11
     (0,0,2)       -3.00000E-11
 Nucleus-field energy     =     0.0000000020 hartrees
 Requested basis set is 6-311++G(d,p)
 There are 146 shells and 422 basis functions
 A cutoff of  1.0D-11 yielded   8228 shell pairs
 There are     70693 function pairs (     75673 Cartesian)
 Smallest overlap matrix eigenvalue = 3.97E-07

 Q-Chem warning in module /home/taweetham/qchem/stvman/mkSTV.C, line 257:

 Overlap eigenvalue is smaller than square root of threshold

 Linear dependence detected in AO basis
 Number of orthogonalized atomic orbitals = 419
 Maximum deviation from orthogonality = 1.634E-10
 Guess MOs from SCF MO coefficient file
 Reading MOs from coefficient file
 Reading MOs from coefficient file
 A restricted hybrid HF-DFT SCF calculation will be
 performed using Pulay DIIS extrapolation
 Exchange:     0.2000 Hartree-Fock + 0.0800 Slater + 0.7200 B88
 Correlation:  0.1900 VWN1RPA + 0.8100 LYP
 Using SG-1 standard quadrature grid
 SCF converges when DIIS error is below 1.0E-08
 Geometry optimization detected.  Setting ReadMinima to 0
 Setting SaveMinima to 0
 ---------------------------------------
  Cycle       Energy         DIIS Error
 ---------------------------------------
    1    -690.1295884788      2.81E-04
    2    -690.1359579700      3.51E-05
    3    -690.1359344332      5.05E-05
    4    -690.1359858763      1.60E-05
    5    -690.1359902459      2.76E-06
    6    -690.1359902005      1.53E-06
    7    -690.1359907440      4.90E-07
    8    -690.1359905441      2.08E-07
    9    -690.1359904900      2.58E-08
   10    -690.1359904965      1.46E-08
   11    -690.1359904978      4.15E-09 Convergence criterion met
 ---------------------------------------
 SCF time:  CPU 361.42 s  wall 363.45 s
 SCF   energy in the final basis set = -690.1359904978
 Total energy in the final basis set = -690.1359904978

 --------------------------------------------------------------
             Orbital Energies (a.u.) and Symmetries
 --------------------------------------------------------------

 Alpha MOs, Restricted
 -- Occupied --                  
-19.134 -19.134 -10.279 -10.279 -10.203 -10.203 -10.200 -10.200
  1 B     1 A     2 A     2 B     3 A     3 B     4 B     4 A                  
-10.200 -10.200 -10.196 -10.196 -10.195 -10.195 -10.194 -10.194
  5 A     5 B     6 A     6 B     7 B     7 A     8 B     8 A                  
 -1.077  -1.057  -0.881  -0.881  -0.789  -0.782  -0.770  -0.770
  9 A     9 B    10 A    10 B    11 A    11 B    12 A    12 B                  
 -0.695  -0.651  -0.632  -0.626  -0.604  -0.567  -0.546  -0.514
 13 A    13 B    14 A    14 B    15 A    15 B    16 A    16 B                  
 -0.499  -0.480  -0.476  -0.466  -0.462  -0.461  -0.446  -0.445
 17 A    17 B    18 A    18 B    19 A    19 B    20 A    20 B                  
 -0.440  -0.421  -0.412  -0.383  -0.382  -0.379  -0.375  -0.365
 21 A    22 A    21 B    23 A    22 B    24 A    23 B    24 B                  
 -0.365  -0.320  -0.283  -0.277  -0.276  -0.276  -0.250
 25 A    25 B    26 A    26 B    27 A    27 B    28 A                          
 -- Virtual --                   
 -0.093  -0.074  -0.033  -0.031  -0.012  -0.007   0.003   0.007
 29 A    28 B    30 A    29 B    31 A    30 B    32 A    31 B                  
  0.010   0.015   0.026   0.028   0.035   0.038   0.043   0.052
 33 A    34 A    32 B    33 B    34 B    35 A    36 A    35 B                  
  0.056   0.056   0.065   0.072   0.079   0.084   0.087   0.094
 36 B    37 A    38 A    37 B    39 A    40 A    38 B    39 B                  
  0.097   0.103   0.105   0.106   0.112   0.114   0.117   0.120
 41 A    40 B    42 A    41 B    43 A    42 B    44 A    43 B                  
  0.123   0.125   0.125   0.127   0.131   0.136   0.138   0.139
 45 A    44 B    46 A    45 B    47 A    46 B    48 A    47 B                  
  0.142   0.143   0.152   0.155   0.155   0.159   0.166   0.174
 49 A    48 B    50 A    51 A    49 B    50 B    52 A    51 B                  
  0.179   0.180   0.181   0.186   0.193   0.195   0.202   0.203
 52 B    53 A    54 A    53 B    55 A    54 B    55 B    56 A                  
  0.211   0.214   0.218   0.219   0.223   0.223   0.231   0.238
 57 A    56 B    58 A    57 B    58 B    59 A    59 B    60 A                  
  0.243   0.243   0.250   0.254   0.267   0.268   0.268   0.272
 60 B    61 B    61 A    62 A    62 B    63 A    63 B    64 A                  
  0.276   0.280   0.284   0.287   0.290   0.298   0.299   0.306
 64 B    65 A    65 B    66 A    67 A    66 B    68 A    69 A                  
  0.306   0.317   0.328   0.329   0.340   0.340   0.347   0.353
 67 B    68 B    69 B    70 A    71 A    70 B    71 B    72 A                  
  0.354   0.358   0.365   0.371   0.373   0.374   0.381   0.397
 73 A    72 B    74 A    73 B    75 A    74 B    76 A    75 B                  
  0.397   0.443   0.462   0.464   0.468   0.484   0.499   0.500
 77 A    76 B    77 B    78 A    78 B    79 A    79 B    80 A                  
  0.521   0.522   0.531   0.533   0.538   0.540   0.549   0.551
 80 B    81 A    81 B    82 A    83 A    82 B    84 A    83 B                  
  0.552   0.554   0.564   0.569   0.573   0.588   0.592   0.603
 85 A    84 B    86 A    85 B    87 A    86 B    88 A    89 A                  
  0.613   0.618   0.631   0.641   0.651   0.653   0.664   0.673
 87 B    88 B    89 B    90 A    91 A    90 B    91 B    92 A                  
  0.674   0.685   0.691   0.692   0.704   0.707   0.711   0.713
 92 B    93 A    93 B    94 A    95 A    94 B    95 B    96 A                  
  0.721   0.729   0.739   0.746   0.759   0.763   0.790   0.804
 97 A    96 B    98 A    97 B    99 A    98 B    99 B   100 A                  
  0.821   0.822   0.834   0.836   0.845   0.845   0.851   0.856
100 B   101 A   101 B   102 A   103 A   102 B   103 B   104 A                  
  0.871   0.879   0.886   0.897   0.899   0.923   0.933   0.935
104 B   105 A   106 A   105 B   107 A   106 B   108 A   107 B                  
  0.951   0.959   0.968   0.977   0.989   1.012   1.016   1.027
109 A   108 B   110 A   109 B   110 B   111 A   112 A   111 B                  
  1.029   1.039   1.041   1.045   1.066   1.067   1.088   1.090
113 A   114 A   112 B   113 B   115 A   114 B   115 B   116 A                  
  1.111   1.118   1.127   1.134   1.166   1.172   1.199   1.231
116 B   117 A   117 B   118 A   118 B   119 A   120 A   119 B                  
  1.233   1.254   1.298   1.300   1.310   1.321   1.346   1.396
121 A   120 B   122 A   121 B   123 A   122 B   124 A   123 B                  
  1.399   1.485   1.485   1.495   1.499   1.504   1.506   1.519
125 A   124 B   126 A   125 B   127 A   126 B   128 A   129 A                  
  1.531   1.538   1.545   1.553   1.554   1.565   1.574   1.599
127 B   130 A   128 B   129 B   131 A   132 A   130 B   133 A                  
  1.629   1.634   1.640   1.641   1.641   1.677   1.678   1.697
131 B   132 B   134 A   133 B   135 A   134 B   136 A   137 A                  
  1.719   1.723   1.738   1.739   1.757   1.765   1.772   1.787
135 B   136 B   138 A   139 A   137 B   140 A   138 B   141 A                  
  1.791   1.811   1.828   1.849   1.874   1.894   1.912   1.912
139 B   140 B   142 A   143 A   141 B   142 B   144 A   145 A                  
  1.915   1.931   1.939   1.941   1.948   1.951   1.963   1.972
143 B   144 B   146 A   145 B   147 A   148 A   146 B   147 B                  
  1.993   1.994   2.003   2.005   2.038   2.055   2.070   2.073
149 A   148 B   150 A   149 B   151 A   152 A   150 B   153 A                  
  2.091   2.126   2.141   2.173   2.221   2.239   2.288   2.300
151 B   152 B   153 B   154 A   155 A   154 B   156 A   155 B                  
  2.329   2.336   2.420   2.426   2.428   2.436   2.445   2.448
157 A   156 B   158 A   157 B   158 B   159 A   160 A   159 B                  
  2.449   2.459   2.587   2.616   2.618   2.637   2.648   2.654
161 A   160 B   161 B   162 B   162 A   163 A   164 A   165 A                  
  2.659   2.663   2.694   2.695   2.705   2.707   2.717   2.723
163 B   164 B   165 B   166 A   167 A   166 B   168 A   167 B                  
  2.733   2.734   2.750   2.754   2.761   2.785   2.787   2.788
169 A   168 B   170 A   171 A   169 B   170 B   172 A   171 B                  
  2.819   2.830   2.843   2.844   2.850   2.852   2.869   2.877
173 A   172 B   173 B   174 A   174 B   175 A   175 B   176 A                  
  2.894   2.905   2.935   2.939   2.951   2.954   3.006   3.042
176 B   177 A   178 A   177 B   179 A   178 B   180 A   179 B                  
  3.075   3.081   3.092   3.188   3.193   3.196   3.257   3.324
181 A   180 B   182 A   181 B   182 B   183 A   184 A   185 A                  
  3.329   3.351   3.363   3.365   3.377   3.459   3.480   3.496
183 B   186 A   184 B   187 A   185 B   186 B   188 A   187 B                  
  3.512   3.515   3.516   3.589   3.618   3.644   3.658   3.734
189 A   188 B   190 A   189 B   191 A   192 A   190 B   191 B                  
  3.855   3.982   3.991   4.023   4.023   4.098   4.144   4.147
193 A   192 B   194 A   193 B   195 A   194 B   195 B   196 A                  
  4.154   4.181   4.289   4.423   4.829   4.830   5.086   5.095
197 A   196 B   198 A   197 B   199 A   198 B   200 A   199 B                  
  5.231   5.232   5.743   5.749  23.592  23.612  23.813  23.923
201 A   200 B   201 B   202 A   203 A   202 B   203 B   204 A                  
 23.943  23.946  23.948  23.954  24.049  24.051  24.088  24.088
205 A   204 B   206 A   205 B   206 B   207 A   208 A   207 B                  
 24.175  24.175  49.979  50.032
209 A   208 B   210 A   209 B                                                  

 Beta MOs, Restricted
 -- Occupied --                  
-19.134 -19.134 -10.279 -10.279 -10.203 -10.203 -10.200 -10.200
  1 B     1 A     2 A     2 B     3 A     3 B     4 B     4 A                  
-10.200 -10.200 -10.196 -10.196 -10.195 -10.195 -10.194 -10.194
  5 A     5 B     6 A     6 B     7 B     7 A     8 B     8 A                  
 -1.077  -1.057  -0.881  -0.881  -0.789  -0.782  -0.770  -0.770
  9 A     9 B    10 A    10 B    11 A    11 B    12 A    12 B                  
 -0.695  -0.651  -0.632  -0.626  -0.604  -0.567  -0.546  -0.514
 13 A    13 B    14 A    14 B    15 A    15 B    16 A    16 B                  
 -0.499  -0.480  -0.476  -0.466  -0.462  -0.461  -0.446  -0.445
 17 A    17 B    18 A    18 B    19 A    19 B    20 A    20 B                  
 -0.440  -0.421  -0.412  -0.383  -0.382  -0.379  -0.375  -0.365
 21 A    22 A    21 B    23 A    22 B    24 A    23 B    24 B                  
 -0.365  -0.320  -0.283  -0.277  -0.276  -0.276  -0.250
 25 A    25 B    26 A    26 B    27 A    27 B    28 A                          
 -- Virtual --                   
 -0.093  -0.074  -0.033  -0.031  -0.012  -0.007   0.003   0.007
 29 A    28 B    30 A    29 B    31 A    30 B    32 A    31 B                  
  0.010   0.015   0.026   0.028   0.035   0.038   0.043   0.052
 33 A    34 A    32 B    33 B    34 B    35 A    36 A    35 B                  
  0.056   0.056   0.065   0.072   0.079   0.084   0.087   0.094
 36 B    37 A    38 A    37 B    39 A    40 A    38 B    39 B                  
  0.097   0.103   0.105   0.106   0.112   0.114   0.117   0.120
 41 A    40 B    42 A    41 B    43 A    42 B    44 A    43 B                  
  0.123   0.125   0.125   0.127   0.131   0.136   0.138   0.139
 45 A    44 B    46 A    45 B    47 A    46 B    48 A    47 B                  
  0.142   0.143   0.152   0.155   0.155   0.159   0.166   0.174
 49 A    48 B    50 A    51 A    49 B    50 B    52 A    51 B                  
  0.179   0.180   0.181   0.186   0.193   0.195   0.202   0.203
 52 B    53 A    54 A    53 B    55 A    54 B    55 B    56 A                  
  0.211   0.214   0.218   0.219   0.223   0.223   0.231   0.238
 57 A    56 B    58 A    57 B    58 B    59 A    59 B    60 A                  
  0.243   0.243   0.250   0.254   0.267   0.268   0.268   0.272
 60 B    61 B    61 A    62 A    62 B    63 A    63 B    64 A                  
  0.276   0.280   0.284   0.287   0.290   0.298   0.299   0.306
 64 B    65 A    65 B    66 A    67 A    66 B    68 A    69 A                  
  0.306   0.317   0.328   0.329   0.340   0.340   0.347   0.353
 67 B    68 B    69 B    70 A    71 A    70 B    71 B    72 A                  
  0.354   0.358   0.365   0.371   0.373   0.374   0.381   0.397
 73 A    72 B    74 A    73 B    75 A    74 B    76 A    75 B                  
  0.397   0.443   0.462   0.464   0.468   0.484   0.499   0.500
 77 A    76 B    77 B    78 A    78 B    79 A    79 B    80 A                  
  0.521   0.522   0.531   0.533   0.538   0.540   0.549   0.551
 80 B    81 A    81 B    82 A    83 A    82 B    84 A    83 B                  
  0.552   0.554   0.564   0.569   0.573   0.588   0.592   0.603
 85 A    84 B    86 A    85 B    87 A    86 B    88 A    89 A                  
  0.613   0.618   0.631   0.641   0.651   0.653   0.664   0.673
 87 B    88 B    89 B    90 A    91 A    90 B    91 B    92 A                  
  0.674   0.685   0.691   0.692   0.704   0.707   0.711   0.713
 92 B    93 A    93 B    94 A    95 A    94 B    95 B    96 A                  
  0.721   0.729   0.739   0.746   0.759   0.763   0.790   0.804
 97 A    96 B    98 A    97 B    99 A    98 B    99 B   100 A                  
  0.821   0.822   0.834   0.836   0.845   0.845   0.851   0.856
100 B   101 A   101 B   102 A   103 A   102 B   103 B   104 A                  
  0.871   0.879   0.886   0.897   0.899   0.923   0.933   0.935
104 B   105 A   106 A   105 B   107 A   106 B   108 A   107 B                  
  0.951   0.959   0.968   0.977   0.989   1.012   1.016   1.027
109 A   108 B   110 A   109 B   110 B   111 A   112 A   111 B                  
  1.029   1.039   1.041   1.045   1.066   1.067   1.088   1.090
113 A   114 A   112 B   113 B   115 A   114 B   115 B   116 A                  
  1.111   1.118   1.127   1.134   1.166   1.172   1.199   1.231
116 B   117 A   117 B   118 A   118 B   119 A   120 A   119 B                  
  1.233   1.254   1.298   1.300   1.310   1.321   1.346   1.396
121 A   120 B   122 A   121 B   123 A   122 B   124 A   123 B                  
  1.399   1.485   1.485   1.495   1.499   1.504   1.506   1.519
125 A   124 B   126 A   125 B   127 A   126 B   128 A   129 A                  
  1.531   1.538   1.545   1.553   1.554   1.565   1.574   1.599
127 B   130 A   128 B   129 B   131 A   132 A   130 B   133 A                  
  1.629   1.634   1.640   1.641   1.641   1.677   1.678   1.697
131 B   132 B   134 A   133 B   135 A   134 B   136 A   137 A                  
  1.719   1.723   1.738   1.739   1.757   1.765   1.772   1.787
135 B   136 B   138 A   139 A   137 B   140 A   138 B   141 A                  
  1.791   1.811   1.828   1.849   1.874   1.894   1.912   1.912
139 B   140 B   142 A   143 A   141 B   142 B   144 A   145 A                  
  1.915   1.931   1.939   1.941   1.948   1.951   1.963   1.972
143 B   144 B   146 A   145 B   147 A   148 A   146 B   147 B                  
  1.993   1.994   2.003   2.005   2.038   2.055   2.070   2.073
149 A   148 B   150 A   149 B   151 A   152 A   150 B   153 A                  
  2.091   2.126   2.141   2.173   2.221   2.239   2.288   2.300
151 B   152 B   153 B   154 A   155 A   154 B   156 A   155 B                  
  2.329   2.336   2.420   2.426   2.428   2.436   2.445   2.448
157 A   156 B   158 A   157 B   158 B   159 A   160 A   159 B                  
  2.449   2.459   2.587   2.616   2.618   2.637   2.648   2.654
161 A   160 B   161 B   162 B   162 A   163 A   164 A   165 A                  
  2.659   2.663   2.694   2.695   2.705   2.707   2.717   2.723
163 B   164 B   165 B   166 A   167 A   166 B   168 A   167 B                  
  2.733   2.734   2.750   2.754   2.761   2.785   2.787   2.788
169 A   168 B   170 A   171 A   169 B   170 B   172 A   171 B                  
  2.819   2.830   2.843   2.844   2.850   2.852   2.869   2.877
173 A   172 B   173 B   174 A   174 B   175 A   175 B   176 A                  
  2.894   2.905   2.935   2.939   2.951   2.954   3.006   3.042
176 B   177 A   178 A   177 B   179 A   178 B   180 A   179 B                  
  3.075   3.081   3.092   3.188   3.193   3.196   3.257   3.324
181 A   180 B   182 A   181 B   182 B   183 A   184 A   185 A                  
  3.329   3.351   3.363   3.365   3.377   3.459   3.480   3.496
183 B   186 A   184 B   187 A   185 B   186 B   188 A   187 B                  
  3.512   3.515   3.516   3.589   3.618   3.644   3.658   3.734
189 A   188 B   190 A   189 B   191 A   192 A   190 B   191 B                  
  3.855   3.982   3.991   4.023   4.023   4.098   4.144   4.147
193 A   192 B   194 A   193 B   195 A   194 B   195 B   196 A                  
  4.154   4.181   4.289   4.423   4.829   4.830   5.086   5.095
197 A   196 B   198 A   197 B   199 A   198 B   200 A   199 B                  
  5.231   5.232   5.743   5.749  23.592  23.612  23.813  23.923
201 A   200 B   201 B   202 A   203 A   202 B   203 B   204 A                  
 23.943  23.946  23.948  23.954  24.049  24.051  24.088  24.088
205 A   204 B   206 A   205 B   206 B   207 A   208 A   207 B                  
 24.175  24.175  49.979  50.032
209 A   208 B   210 A   209 B                                                  
 --------------------------------------------------------------

          Ground-State Mulliken Net Atomic Charges

     Atom                 Charge (a.u.)
  ----------------------------------------
      1 C                    -0.218125
      2 C                    -0.218125
      3 C                     1.171051
      4 C                     0.427744
      5 H                     0.206052
      6 C                    -0.462787
      7 H                     0.177174
      8 C                    -0.241671
      9 H                     0.160243
     10 C                    -0.464145
     11 H                     0.188117
     12 C                    -0.903301
     13 H                     0.158372
     14 C                     1.171050
     15 C                    -0.903301
     16 H                     0.158372
     17 C                    -0.464145
     18 H                     0.188117
     19 C                    -0.241671
     20 H                     0.160244
     21 C                    -0.462787
     22 H                     0.177174
     23 C                     0.427744
     24 H                     0.206052
     25 O                    -0.198724
     26 O                    -0.198724
  ----------------------------------------
  Sum of atomic charges =    -0.000000

 -----------------------------------------------------------------
                    Cartesian Multipole Moments
 -----------------------------------------------------------------
    Charge (ESU x 10^10)
                -0.0000
    Dipole Moment (Debye)
         X      -0.0000      Y       0.0000      Z       3.6641
       Tot       3.6641
    Quadrupole Moments (Debye-Ang)
        XX     -69.8340     XY      -2.3364     YY     -92.8686
        XZ       0.0000     YZ       0.0000     ZZ     -99.7658
    Octopole Moments (Debye-Ang^2)
       XXX      -0.0000    XXY       0.0000    XYY       0.0000
       YYY       0.0000    XXZ      45.1073    XYZ      18.4940
       YYZ      31.1499    XZZ       0.0000    YZZ       0.0000
       ZZZ      52.5801
    Hexadecapole Moments (Debye-Ang^3)
      XXXX   -4028.7931   XXXY       2.4296   XXYY    -812.5529
      XYYY      92.6414   YYYY    -692.9328   XXXZ       0.0000
      XXYZ       0.0000   XYYZ       0.0000   YYYZ       0.0000
      XXZZ    -859.7528   XYZZ      53.5046   YYZZ    -227.5998
      XZZZ       0.0000   YZZZ       0.0000   ZZZZ    -582.5086
 -----------------------------------------------------------------
 Calculating analytic gradient of the SCF energy
 Gradient of SCF Energy
            1           2           3           4           5           6
    1  -0.0001040   0.0001040  -0.0001473   0.0000912  -0.0000406  -0.0000538
    2  -0.0002962   0.0002962   0.0003700  -0.0001015   0.0000341   0.0000212
    3  -0.0000599  -0.0000599  -0.0000571  -0.0000281   0.0000160   0.0000309
            7           8           9          10          11          12
    1   0.0000007   0.0000039  -0.0000090  -0.0000226  -0.0000147   0.0001568
    2  -0.0000068   0.0000230   0.0000224  -0.0000768   0.0000259   0.0000001
    3   0.0000084   0.0000002  -0.0000141   0.0000597   0.0000017  -0.0000746
           13          14          15          16          17          18
    1  -0.0000714   0.0001473  -0.0001568   0.0000714   0.0000226   0.0000147
    2  -0.0000152  -0.0003700  -0.0000001   0.0000152   0.0000768  -0.0000259
    3   0.0000468  -0.0000571  -0.0000746   0.0000468   0.0000597   0.0000017
           19          20          21          22          23          24
    1  -0.0000039   0.0000090   0.0000538  -0.0000007  -0.0000912   0.0000406
    2  -0.0000230  -0.0000224  -0.0000212   0.0000068   0.0001015  -0.0000341
    3   0.0000002  -0.0000141   0.0000309   0.0000084  -0.0000281   0.0000160
           25          26
    1   0.0000325  -0.0000325
    2  -0.0000178   0.0000178
    3   0.0000702   0.0000702
 Max gradient component =       3.700E-04
 RMS gradient           =       9.433E-05
 Gradient time:  CPU 183.31 s  wall 183.36 s
 Geometry Optimization Parameters
   NAtoms,    NIC,     NZ,  NCons,   NDum,   NFix, NCnnct, MaxDiis
       26     181       0       0       0       0       0       0

 Cartesian Hessian Update
 Hessian Updated using BFGS Update


** GEOMETRY OPTIMIZATION IN DELOCALIZED INTERNAL COORDINATES **
   Searching for a Minimum

   Optimization Cycle:   9

                       Coordinates (Angstroms)
     ATOM                X               Y               Z
      1  C        -0.5462812396    0.5450864937   -1.0871671524
      2  C         0.5462812396   -0.5450864937   -1.0871671524
      3  C        -1.8531094494    0.2640988178   -0.4373907419
      4  C        -2.8724610527    1.2220420301   -0.5437563816
      5  H        -2.6859834741    2.1175953051   -1.1245029682
      6  C        -4.0921651683    1.0176331189    0.0871701608
      7  H        -4.8785245427    1.7587052551   -0.0007602152
      8  C        -4.3052122477   -0.1422828442    0.8361344963
      9  H        -5.2573560980   -0.2994735927    1.3307820121
     10  C        -3.2971037865   -1.0981328655    0.9478750481
     11  H        -3.4638581965   -1.9996942076    1.5260531831
     12  C        -2.0748498359   -0.8995412010    0.3116152416
     13  H        -1.3025405049   -1.6544130945    0.3901730043
     14  C         1.8531094494   -0.2640988178   -0.4373907419
     15  C         2.0748498359    0.8995412010    0.3116152416
     16  H         1.3025405049    1.6544130945    0.3901730043
     17  C         3.2971037865    1.0981328655    0.9478750481
     18  H         3.4638581965    1.9996942076    1.5260531831
     19  C         4.3052122477    0.1422828442    0.8361344963
     20  H         5.2573560980    0.2994735927    1.3307820121
     21  C         4.0921651683   -1.0176331189    0.0871701608
     22  H         4.8785245427   -1.7587052551   -0.0007602152
     23  C         2.8724610527   -1.2220420301   -0.5437563816
     24  H         2.6859834741   -2.1175953051   -1.1245029682
     25  O        -0.3030933864    1.5797210774   -1.6797661964
     26  O         0.3030933864   -1.5797210774   -1.6797661964
   Point Group: c2    Number of degrees of freedom:    37


   Energy is   -690.135990498

 Hessian Updated using BFGS Update

 37 Hessian modes will be used to form the next step
  Hessian Eigenvalues:
     0.002794    0.009746    0.017318    0.020918    0.021461    0.021744
     0.022213    0.022959    0.022982    0.023173    0.023242    0.033959
     0.150741    0.157865    0.160041    0.160206    0.161193    0.215258
     0.217224    0.223451    0.232844    0.244256    0.257487    0.315217
     0.356576    0.356852    0.357031    0.357342    0.363516    0.389858
     0.419424    0.436892    0.442106    0.457420    0.465759    0.476072
     0.952223

 Minimum Search - Taking Simple RFO Step
 Searching for Lamda that Minimizes Along All modes
 Value Taken    Lamda =  -0.00000241
 Step Taken.  Stepsize is  0.010090

                             Maximum     Tolerance    Cnvgd?
         Gradient           0.000272      0.000300     YES
         Displacement       0.004639      0.001200      NO
         Energy change     -0.000008      0.000001      NO


 New Cartesian Coordinates Obtained by Inverse Iteration

 Displacement from previous Coordinates is:  0.037095
 ----------------------------------------------------------------
             Standard Nuclear Orientation (Angstroms)
    I     Atom           X                Y                Z
 ----------------------------------------------------------------
    1      C      -0.5462256668     0.5450291042    -1.0873777964
    2      C       0.5462256668    -0.5450291042    -1.0873777964
    3      C      -1.8525229702     0.2629518254    -0.4371621418
    4      C      -2.8706905479     1.2226255371    -0.5408479698
    5      H      -2.6828946372     2.1189507226    -1.1199471824
    6      C      -4.0904093269     1.0183931304     0.0899171342
    7      H      -4.8757336151     1.7608328368     0.0039717077
    8      C      -4.3046569372    -0.1430363410     0.8362252002
    9      H      -5.2566636519    -0.3002366517     1.3311307886
   10      C      -3.2977296897    -1.1004324568     0.9452746123
   11      H      -3.4654311123    -2.0032583493     1.5212455794
   12      C      -2.0753984897    -0.9019859396     0.3093249741
   13      H      -1.3036380539    -1.6577475822     0.3854305308
   14      C       1.8525229702    -0.2629518254    -0.4371621418
   15      C       2.0753984897     0.9019859396     0.3093249741
   16      H       1.3036380539     1.6577475822     0.3854305308
   17      C       3.2977296897     1.1004324568     0.9452746123
   18      H       3.4654311123     2.0032583493     1.5212455794
   19      C       4.3046569372     0.1430363410     0.8362252002
   20      H       5.2566636519     0.3002366517     1.3311307886
   21      C       4.0904093269    -1.0183931304     0.0899171342
   22      H       4.8757336151    -1.7608328368     0.0039717077
   23      C       2.8706905479    -1.2226255371    -0.5408479698
   24      H       2.6828946372    -2.1189507226    -1.1199471824
   25      O      -0.3039910884     1.5794806074    -1.6807259463
   26      O       0.3039910884    -1.5794806074    -1.6807259463
 ----------------------------------------------------------------
 Molecular Point Group                 C2    NOp =  2
 Largest Abelian Subgroup              C2    NOp =  2
 Nuclear Repulsion Energy =   959.3686572454 hartrees
 There are       55 alpha and       55 beta electrons
 Applying Cartesian multipole field
    Component          Value
    ---------          -----
     (2,0,0)        1.00000E-12
     (0,2,0)        2.00000E-11
     (0,0,2)       -3.00000E-11
 Nucleus-field energy     =     0.0000000020 hartrees
 Requested basis set is 6-311++G(d,p)
 There are 146 shells and 422 basis functions
 A cutoff of  1.0D-11 yielded   8228 shell pairs
 There are     70693 function pairs (     75673 Cartesian)
 Smallest overlap matrix eigenvalue = 3.98E-07

 Q-Chem warning in module /home/taweetham/qchem/stvman/mkSTV.C, line 257:

 Overlap eigenvalue is smaller than square root of threshold

 Linear dependence detected in AO basis
 Number of orthogonalized atomic orbitals = 419
 Maximum deviation from orthogonality = 1.692E-10
 Guess MOs from SCF MO coefficient file
 Reading MOs from coefficient file
 Reading MOs from coefficient file
 A restricted hybrid HF-DFT SCF calculation will be
 performed using Pulay DIIS extrapolation
 Exchange:     0.2000 Hartree-Fock + 0.0800 Slater + 0.7200 B88
 Correlation:  0.1900 VWN1RPA + 0.8100 LYP
 Using SG-1 standard quadrature grid
 SCF converges when DIIS error is below 1.0E-08
 Geometry optimization detected.  Setting ReadMinima to 0
 Setting SaveMinima to 0
 ---------------------------------------
  Cycle       Energy         DIIS Error
 ---------------------------------------
    1    -690.1368664308      7.31E-05
    2    -690.1359886151      9.92E-06
    3    -690.1359837497      1.77E-05
    4    -690.1359914766      3.07E-06
    5    -690.1359919498      1.20E-06
    6    -690.1359918469      5.48E-07
    7    -690.1359915775      1.64E-07
    8    -690.1359916578      4.37E-08
    9    -690.1359916630      7.51E-09 Convergence criterion met
 ---------------------------------------
 SCF time:  CPU 313.94 s  wall 314.27 s
 SCF   energy in the final basis set = -690.1359916630
 Total energy in the final basis set = -690.1359916630

 --------------------------------------------------------------
             Orbital Energies (a.u.) and Symmetries
 --------------------------------------------------------------

 Alpha MOs, Restricted
 -- Occupied --                  
-19.134 -19.134 -10.279 -10.279 -10.203 -10.203 -10.200 -10.200
  1 B     1 A     2 A     2 B     3 A     3 B     4 B     4 A                  
-10.200 -10.200 -10.196 -10.196 -10.195 -10.195 -10.194 -10.194
  5 A     5 B     6 A     6 B     7 B     7 A     8 B     8 A                  
 -1.077  -1.057  -0.881  -0.881  -0.789  -0.782  -0.770  -0.770
  9 A     9 B    10 A    10 B    11 A    11 B    12 A    12 B                  
 -0.695  -0.651  -0.632  -0.626  -0.604  -0.567  -0.546  -0.514
 13 A    13 B    14 A    14 B    15 A    15 B    16 A    16 B                  
 -0.499  -0.480  -0.476  -0.466  -0.462  -0.461  -0.446  -0.445
 17 A    17 B    18 A    18 B    19 A    19 B    20 A    20 B                  
 -0.440  -0.421  -0.412  -0.383  -0.382  -0.379  -0.375  -0.365
 21 A    22 A    21 B    23 A    22 B    24 A    23 B    24 B                  
 -0.365  -0.320  -0.283  -0.277  -0.276  -0.276  -0.250
 25 A    25 B    26 A    26 B    27 A    27 B    28 A                          
 -- Virtual --                   
 -0.093  -0.074  -0.032  -0.031  -0.012  -0.007   0.003   0.007
 29 A    28 B    30 A    29 B    31 A    30 B    32 A    31 B                  
  0.010   0.015   0.026   0.028   0.035   0.038   0.043   0.052
 33 A    34 A    32 B    33 B    34 B    35 A    36 A    35 B                  
  0.056   0.056   0.065   0.072   0.079   0.084   0.087   0.094
 36 B    37 A    38 A    37 B    39 A    40 A    38 B    39 B                  
  0.097   0.103   0.105   0.106   0.112   0.114   0.117   0.120
 41 A    40 B    42 A    41 B    43 A    42 B    44 A    43 B                  
  0.123   0.125   0.125   0.127   0.131   0.136   0.138   0.139
 45 A    44 B    46 A    45 B    47 A    46 B    48 A    47 B                  
  0.142   0.143   0.152   0.155   0.155   0.159   0.166   0.175
 49 A    48 B    50 A    51 A    49 B    50 B    52 A    51 B                  
  0.179   0.180   0.181   0.186   0.193   0.195   0.203   0.203
 52 B    53 A    54 A    53 B    55 A    54 B    55 B    56 A                  
  0.211   0.214   0.218   0.219   0.222   0.223   0.231   0.238
 57 A    56 B    58 A    57 B    58 B    59 A    59 B    60 A                  
  0.243   0.243   0.250   0.254   0.267   0.268   0.268   0.272
 60 B    61 B    61 A    62 A    62 B    63 A    63 B    64 A                  
  0.276   0.280   0.284   0.287   0.290   0.298   0.299   0.306
 64 B    65 A    65 B    66 A    67 A    66 B    68 A    69 A                  
  0.306   0.317   0.328   0.329   0.340   0.340   0.347   0.352
 67 B    68 B    69 B    70 A    71 A    70 B    71 B    72 A                  
  0.354   0.358   0.365   0.371   0.373   0.374   0.381   0.397
 73 A    72 B    74 A    73 B    75 A    74 B    76 A    75 B                  
  0.397   0.443   0.462   0.464   0.468   0.484   0.499   0.501
 77 A    76 B    77 B    78 A    78 B    79 A    79 B    80 A                  
  0.521   0.522   0.531   0.533   0.538   0.540   0.549   0.551
 80 B    81 A    81 B    82 A    83 A    82 B    84 A    83 B                  
  0.552   0.554   0.563   0.569   0.574   0.588   0.592   0.603
 85 A    84 B    86 A    85 B    87 A    86 B    88 A    89 A                  
  0.613   0.618   0.631   0.641   0.651   0.653   0.664   0.673
 87 B    88 B    89 B    90 A    91 A    90 B    91 B    92 A                  
  0.674   0.685   0.691   0.691   0.704   0.707   0.711   0.713
 92 B    93 A    93 B    94 A    95 A    94 B    95 B    96 A                  
  0.721   0.729   0.739   0.746   0.759   0.763   0.790   0.804
 97 A    96 B    98 A    97 B    99 A    98 B    99 B   100 A                  
  0.821   0.822   0.834   0.836   0.844   0.845   0.851   0.856
100 B   101 A   101 B   102 A   103 A   102 B   103 B   104 A                  
  0.871   0.879   0.886   0.897   0.898   0.923   0.933   0.935
104 B   105 A   106 A   105 B   107 A   106 B   108 A   107 B                  
  0.951   0.959   0.968   0.977   0.989   1.012   1.016   1.027
109 A   108 B   110 A   109 B   110 B   111 A   112 A   111 B                  
  1.029   1.039   1.041   1.046   1.066   1.068   1.088   1.089
113 A   114 A   112 B   113 B   115 A   114 B   115 B   116 A                  
  1.111   1.119   1.127   1.134   1.166   1.173   1.199   1.231
116 B   117 A   117 B   118 A   118 B   119 A   120 A   119 B                  
  1.233   1.254   1.298   1.300   1.310   1.321   1.346   1.397
121 A   120 B   122 A   121 B   123 A   122 B   124 A   123 B                  
  1.399   1.484   1.485   1.495   1.499   1.504   1.506   1.520
125 A   124 B   126 A   125 B   127 A   126 B   128 A   129 A                  
  1.531   1.538   1.545   1.553   1.554   1.565   1.574   1.599
127 B   130 A   128 B   129 B   131 A   132 A   130 B   133 A                  
  1.629   1.634   1.640   1.641   1.641   1.677   1.678   1.697
131 B   132 B   134 A   133 B   135 A   134 B   136 A   137 A                  
  1.719   1.722   1.738   1.739   1.757   1.765   1.772   1.787
135 B   136 B   138 A   139 A   137 B   140 A   138 B   141 A                  
  1.791   1.811   1.828   1.849   1.874   1.894   1.912   1.912
139 B   140 B   142 A   143 A   141 B   142 B   144 A   145 A                  
  1.915   1.931   1.939   1.941   1.948   1.951   1.963   1.972
143 B   144 B   146 A   145 B   147 A   148 A   146 B   147 B                  
  1.993   1.994   2.003   2.006   2.038   2.054   2.070   2.073
149 A   148 B   150 A   149 B   151 A   152 A   150 B   153 A                  
  2.091   2.126   2.141   2.174   2.221   2.239   2.288   2.299
151 B   152 B   153 B   154 A   155 A   154 B   156 A   155 B                  
  2.329   2.336   2.420   2.426   2.428   2.436   2.445   2.448
157 A   156 B   158 A   157 B   158 B   159 A   160 A   159 B                  
  2.449   2.459   2.587   2.616   2.618   2.637   2.648   2.654
161 A   160 B   161 B   162 B   162 A   163 A   164 A   165 A                  
  2.659   2.663   2.694   2.695   2.705   2.707   2.717   2.723
163 B   164 B   165 B   166 A   167 A   166 B   168 A   167 B                  
  2.733   2.735   2.750   2.754   2.761   2.785   2.787   2.788
169 A   168 B   170 A   171 A   169 B   170 B   172 A   171 B                  
  2.819   2.830   2.843   2.844   2.850   2.852   2.869   2.877
173 A   172 B   173 B   174 A   174 B   175 A   175 B   176 A                  
  2.894   2.905   2.936   2.939   2.951   2.954   3.006   3.042
176 B   177 A   178 A   177 B   179 A   178 B   180 A   179 B                  
  3.075   3.081   3.092   3.188   3.193   3.196   3.257   3.323
181 A   180 B   182 A   181 B   182 B   183 A   184 A   185 A                  
  3.329   3.351   3.363   3.365   3.377   3.459   3.480   3.496
183 B   186 A   184 B   187 A   185 B   186 B   188 A   187 B                  
  3.512   3.515   3.515   3.589   3.618   3.644   3.658   3.735
189 A   188 B   190 A   189 B   191 A   192 A   190 B   191 B                  
  3.856   3.982   3.991   4.023   4.023   4.098   4.144   4.147
193 A   192 B   194 A   193 B   195 A   194 B   195 B   196 A                  
  4.154   4.181   4.289   4.423   4.829   4.830   5.086   5.094
197 A   196 B   198 A   197 B   199 A   198 B   200 A   199 B                  
  5.232   5.232   5.743   5.749  23.592  23.612  23.813  23.923
201 A   200 B   201 B   202 A   203 A   202 B   203 B   204 A                  
 23.943  23.946  23.947  23.954  24.049  24.051  24.088  24.088
205 A   204 B   206 A   205 B   206 B   207 A   208 A   207 B                  
 24.175  24.175  49.979  50.032
209 A   208 B   210 A   209 B                                                  

 Beta MOs, Restricted
 -- Occupied --                  
-19.134 -19.134 -10.279 -10.279 -10.203 -10.203 -10.200 -10.200
  1 B     1 A     2 A     2 B     3 A     3 B     4 B     4 A                  
-10.200 -10.200 -10.196 -10.196 -10.195 -10.195 -10.194 -10.194
  5 A     5 B     6 A     6 B     7 B     7 A     8 B     8 A                  
 -1.077  -1.057  -0.881  -0.881  -0.789  -0.782  -0.770  -0.770
  9 A     9 B    10 A    10 B    11 A    11 B    12 A    12 B                  
 -0.695  -0.651  -0.632  -0.626  -0.604  -0.567  -0.546  -0.514
 13 A    13 B    14 A    14 B    15 A    15 B    16 A    16 B                  
 -0.499  -0.480  -0.476  -0.466  -0.462  -0.461  -0.446  -0.445
 17 A    17 B    18 A    18 B    19 A    19 B    20 A    20 B                  
 -0.440  -0.421  -0.412  -0.383  -0.382  -0.379  -0.375  -0.365
 21 A    22 A    21 B    23 A    22 B    24 A    23 B    24 B                  
 -0.365  -0.320  -0.283  -0.277  -0.276  -0.276  -0.250
 25 A    25 B    26 A    26 B    27 A    27 B    28 A                          
 -- Virtual --                   
 -0.093  -0.074  -0.032  -0.031  -0.012  -0.007   0.003   0.007
 29 A    28 B    30 A    29 B    31 A    30 B    32 A    31 B                  
  0.010   0.015   0.026   0.028   0.035   0.038   0.043   0.052
 33 A    34 A    32 B    33 B    34 B    35 A    36 A    35 B                  
  0.056   0.056   0.065   0.072   0.079   0.084   0.087   0.094
 36 B    37 A    38 A    37 B    39 A    40 A    38 B    39 B                  
  0.097   0.103   0.105   0.106   0.112   0.114   0.117   0.120
 41 A    40 B    42 A    41 B    43 A    42 B    44 A    43 B                  
  0.123   0.125   0.125   0.127   0.131   0.136   0.138   0.139
 45 A    44 B    46 A    45 B    47 A    46 B    48 A    47 B                  
  0.142   0.143   0.152   0.155   0.155   0.159   0.166   0.175
 49 A    48 B    50 A    51 A    49 B    50 B    52 A    51 B                  
  0.179   0.180   0.181   0.186   0.193   0.195   0.203   0.203
 52 B    53 A    54 A    53 B    55 A    54 B    55 B    56 A                  
  0.211   0.214   0.218   0.219   0.222   0.223   0.231   0.238
 57 A    56 B    58 A    57 B    58 B    59 A    59 B    60 A                  
  0.243   0.243   0.250   0.254   0.267   0.268   0.268   0.272
 60 B    61 B    61 A    62 A    62 B    63 A    63 B    64 A                  
  0.276   0.280   0.284   0.287   0.290   0.298   0.299   0.306
 64 B    65 A    65 B    66 A    67 A    66 B    68 A    69 A                  
  0.306   0.317   0.328   0.329   0.340   0.340   0.347   0.352
 67 B    68 B    69 B    70 A    71 A    70 B    71 B    72 A                  
  0.354   0.358   0.365   0.371   0.373   0.374   0.381   0.397
 73 A    72 B    74 A    73 B    75 A    74 B    76 A    75 B                  
  0.397   0.443   0.462   0.464   0.468   0.484   0.499   0.501
 77 A    76 B    77 B    78 A    78 B    79 A    79 B    80 A                  
  0.521   0.522   0.531   0.533   0.538   0.540   0.549   0.551
 80 B    81 A    81 B    82 A    83 A    82 B    84 A    83 B                  
  0.552   0.554   0.563   0.569   0.574   0.588   0.592   0.603
 85 A    84 B    86 A    85 B    87 A    86 B    88 A    89 A                  
  0.613   0.618   0.631   0.641   0.651   0.653   0.664   0.673
 87 B    88 B    89 B    90 A    91 A    90 B    91 B    92 A                  
  0.674   0.685   0.691   0.691   0.704   0.707   0.711   0.713
 92 B    93 A    93 B    94 A    95 A    94 B    95 B    96 A                  
  0.721   0.729   0.739   0.746   0.759   0.763   0.790   0.804
 97 A    96 B    98 A    97 B    99 A    98 B    99 B   100 A                  
  0.821   0.822   0.834   0.836   0.844   0.845   0.851   0.856
100 B   101 A   101 B   102 A   103 A   102 B   103 B   104 A                  
  0.871   0.879   0.886   0.897   0.898   0.923   0.933   0.935
104 B   105 A   106 A   105 B   107 A   106 B   108 A   107 B                  
  0.951   0.959   0.968   0.977   0.989   1.012   1.016   1.027
109 A   108 B   110 A   109 B   110 B   111 A   112 A   111 B                  
  1.029   1.039   1.041   1.046   1.066   1.068   1.088   1.089
113 A   114 A   112 B   113 B   115 A   114 B   115 B   116 A                  
  1.111   1.119   1.127   1.134   1.166   1.173   1.199   1.231
116 B   117 A   117 B   118 A   118 B   119 A   120 A   119 B                  
  1.233   1.254   1.298   1.300   1.310   1.321   1.346   1.397
121 A   120 B   122 A   121 B   123 A   122 B   124 A   123 B                  
  1.399   1.484   1.485   1.495   1.499   1.504   1.506   1.520
125 A   124 B   126 A   125 B   127 A   126 B   128 A   129 A                  
  1.531   1.538   1.545   1.553   1.554   1.565   1.574   1.599
127 B   130 A   128 B   129 B   131 A   132 A   130 B   133 A                  
  1.629   1.634   1.640   1.641   1.641   1.677   1.678   1.697
131 B   132 B   134 A   133 B   135 A   134 B   136 A   137 A                  
  1.719   1.722   1.738   1.739   1.757   1.765   1.772   1.787
135 B   136 B   138 A   139 A   137 B   140 A   138 B   141 A                  
  1.791   1.811   1.828   1.849   1.874   1.894   1.912   1.912
139 B   140 B   142 A   143 A   141 B   142 B   144 A   145 A                  
  1.915   1.931   1.939   1.941   1.948   1.951   1.963   1.972
143 B   144 B   146 A   145 B   147 A   148 A   146 B   147 B                  
  1.993   1.994   2.003   2.006   2.038   2.054   2.070   2.073
149 A   148 B   150 A   149 B   151 A   152 A   150 B   153 A                  
  2.091   2.126   2.141   2.174   2.221   2.239   2.288   2.299
151 B   152 B   153 B   154 A   155 A   154 B   156 A   155 B                  
  2.329   2.336   2.420   2.426   2.428   2.436   2.445   2.448
157 A   156 B   158 A   157 B   158 B   159 A   160 A   159 B                  
  2.449   2.459   2.587   2.616   2.618   2.637   2.648   2.654
161 A   160 B   161 B   162 B   162 A   163 A   164 A   165 A                  
  2.659   2.663   2.694   2.695   2.705   2.707   2.717   2.723
163 B   164 B   165 B   166 A   167 A   166 B   168 A   167 B                  
  2.733   2.735   2.750   2.754   2.761   2.785   2.787   2.788
169 A   168 B   170 A   171 A   169 B   170 B   172 A   171 B                  
  2.819   2.830   2.843   2.844   2.850   2.852   2.869   2.877
173 A   172 B   173 B   174 A   174 B   175 A   175 B   176 A                  
  2.894   2.905   2.936   2.939   2.951   2.954   3.006   3.042
176 B   177 A   178 A   177 B   179 A   178 B   180 A   179 B                  
  3.075   3.081   3.092   3.188   3.193   3.196   3.257   3.323
181 A   180 B   182 A   181 B   182 B   183 A   184 A   185 A                  
  3.329   3.351   3.363   3.365   3.377   3.459   3.480   3.496
183 B   186 A   184 B   187 A   185 B   186 B   188 A   187 B                  
  3.512   3.515   3.515   3.589   3.618   3.644   3.658   3.735
189 A   188 B   190 A   189 B   191 A   192 A   190 B   191 B                  
  3.856   3.982   3.991   4.023   4.023   4.098   4.144   4.147
193 A   192 B   194 A   193 B   195 A   194 B   195 B   196 A                  
  4.154   4.181   4.289   4.423   4.829   4.830   5.086   5.094
197 A   196 B   198 A   197 B   199 A   198 B   200 A   199 B                  
  5.232   5.232   5.743   5.749  23.592  23.612  23.813  23.923
201 A   200 B   201 B   202 A   203 A   202 B   203 B   204 A                  
 23.943  23.946  23.947  23.954  24.049  24.051  24.088  24.088
205 A   204 B   206 A   205 B   206 B   207 A   208 A   207 B                  
 24.175  24.175  49.979  50.032
209 A   208 B   210 A   209 B                                                  
 --------------------------------------------------------------

          Ground-State Mulliken Net Atomic Charges

     Atom                 Charge (a.u.)
  ----------------------------------------
      1 C                    -0.218052
      2 C                    -0.218053
      3 C                     1.174388
      4 C                     0.427798
      5 H                     0.206096
      6 C                    -0.464886
      7 H                     0.177105
      8 C                    -0.241089
      9 H                     0.160282
     10 C                    -0.465414
     11 H                     0.188123
     12 C                    -0.903607
     13 H                     0.158279
     14 C                     1.174387
     15 C                    -0.903607
     16 H                     0.158279
     17 C                    -0.465414
     18 H                     0.188123
     19 C                    -0.241089
     20 H                     0.160282
     21 C                    -0.464887
     22 H                     0.177105
     23 C                     0.427798
     24 H                     0.206096
     25 O                    -0.199021
     26 O                    -0.199021
  ----------------------------------------
  Sum of atomic charges =    -0.000000

 -----------------------------------------------------------------
                    Cartesian Multipole Moments
 -----------------------------------------------------------------
    Charge (ESU x 10^10)
                -0.0000
    Dipole Moment (Debye)
         X       0.0000      Y       0.0000      Z       3.6670
       Tot       3.6670
    Quadrupole Moments (Debye-Ang)
        XX     -69.8537     XY      -2.3176     YY     -92.8276
        XZ       0.0000     YZ      -0.0000     ZZ     -99.8033
    Octopole Moments (Debye-Ang^2)
       XXX      -0.0000    XXY       0.0000    XYY       0.0000
       YYY       0.0000    XXZ      45.2263    XYZ      18.3952
       YYZ      31.1712    XZZ       0.0000    YZZ       0.0000
       ZZZ      52.5983
    Hexadecapole Moments (Debye-Ang^3)
      XXXX   -4028.0494   XXXY       2.2400   XXYY    -812.0969
      XYYY      92.0590   YYYY    -693.6040   XXXZ       0.0000
      XXYZ       0.0000   XYYZ       0.0000   YYYZ      -0.0000
      XXZZ    -859.5207   XYZZ      53.2937   YYZZ    -227.8309
      XZZZ       0.0000   YZZZ      -0.0000   ZZZZ    -582.0760
 -----------------------------------------------------------------
 Calculating analytic gradient of the SCF energy
 Gradient of SCF Energy
            1           2           3           4           5           6
    1   0.0000100  -0.0000100   0.0000008   0.0000391  -0.0000047  -0.0000079
    2  -0.0000300   0.0000300   0.0000169   0.0000103   0.0000079  -0.0000044
    3   0.0000451   0.0000451  -0.0000383   0.0000056   0.0000000   0.0000071
            7           8           9          10          11          12
    1   0.0000040  -0.0000060   0.0000011   0.0000103  -0.0000037  -0.0000109
    2   0.0000149   0.0000183   0.0000144   0.0000032   0.0000059   0.0000008
    3  -0.0000056  -0.0000090   0.0000038  -0.0000047  -0.0000025   0.0000218
           13          14          15          16          17          18
    1   0.0000001  -0.0000008   0.0000109  -0.0000001  -0.0000103   0.0000037
    2   0.0000019  -0.0000169  -0.0000008  -0.0000019  -0.0000032  -0.0000059
    3  -0.0000022  -0.0000383   0.0000218  -0.0000022  -0.0000047  -0.0000025
           19          20          21          22          23          24
    1   0.0000060  -0.0000011   0.0000079  -0.0000040  -0.0000391   0.0000047
    2  -0.0000183  -0.0000144   0.0000044  -0.0000149  -0.0000103  -0.0000079
    3  -0.0000090   0.0000038   0.0000071  -0.0000056   0.0000056   0.0000000
           25          26
    1   0.0000050  -0.0000050
    2   0.0000133  -0.0000133
    3  -0.0000212  -0.0000212
 Max gradient component =       4.514E-05
 RMS gradient           =       1.524E-05
 Gradient time:  CPU 181.02 s  wall 181.07 s
 Geometry Optimization Parameters
   NAtoms,    NIC,     NZ,  NCons,   NDum,   NFix, NCnnct, MaxDiis
       26     181       0       0       0       0       0       0

 Cartesian Hessian Update
 Hessian Updated using BFGS Update


** GEOMETRY OPTIMIZATION IN DELOCALIZED INTERNAL COORDINATES **
   Searching for a Minimum

   Optimization Cycle:  10

                       Coordinates (Angstroms)
     ATOM                X               Y               Z
      1  C        -0.5462256668    0.5450291042   -1.0873777964
      2  C         0.5462256668   -0.5450291042   -1.0873777964
      3  C        -1.8525229702    0.2629518254   -0.4371621418
      4  C        -2.8706905479    1.2226255371   -0.5408479698
      5  H        -2.6828946372    2.1189507226   -1.1199471824
      6  C        -4.0904093269    1.0183931304    0.0899171342
      7  H        -4.8757336151    1.7608328368    0.0039717077
      8  C        -4.3046569372   -0.1430363410    0.8362252002
      9  H        -5.2566636519   -0.3002366517    1.3311307886
     10  C        -3.2977296897   -1.1004324568    0.9452746123
     11  H        -3.4654311123   -2.0032583493    1.5212455794
     12  C        -2.0753984897   -0.9019859396    0.3093249741
     13  H        -1.3036380539   -1.6577475822    0.3854305308
     14  C         1.8525229702   -0.2629518254   -0.4371621418
     15  C         2.0753984897    0.9019859396    0.3093249741
     16  H         1.3036380539    1.6577475822    0.3854305308
     17  C         3.2977296897    1.1004324568    0.9452746123
     18  H         3.4654311123    2.0032583493    1.5212455794
     19  C         4.3046569372    0.1430363410    0.8362252002
     20  H         5.2566636519    0.3002366517    1.3311307886
     21  C         4.0904093269   -1.0183931304    0.0899171342
     22  H         4.8757336151   -1.7608328368    0.0039717077
     23  C         2.8706905479   -1.2226255371   -0.5408479698
     24  H         2.6828946372   -2.1189507226   -1.1199471824
     25  O        -0.3039910884    1.5794806074   -1.6807259463
     26  O         0.3039910884   -1.5794806074   -1.6807259463
   Point Group: c2    Number of degrees of freedom:    37


   Energy is   -690.135991663

 Hessian Updated using BFGS Update

 37 Hessian modes will be used to form the next step
  Hessian Eigenvalues:
     0.002742    0.009558    0.017304    0.021120    0.021481    0.022080
     0.022230    0.022970    0.022979    0.023188    0.023357    0.035570
     0.146694    0.158974    0.160052    0.160188    0.161863    0.212972
     0.215541    0.223086    0.232660    0.243886    0.257504    0.318304
     0.356603    0.356872    0.357060    0.357353    0.363316    0.389846
     0.419824    0.437332    0.441834    0.457388    0.466411    0.476893
     0.954617

 Minimum Search - Taking Simple RFO Step
 Searching for Lamda that Minimizes Along All modes
 Value Taken    Lamda =   0.00000000
 Step Taken.  Stepsize is  0.001739

                             Maximum     Tolerance    Cnvgd?
         Gradient           0.000038      0.000300     YES
         Displacement       0.001171      0.001200     YES
         Energy change     -0.000001      0.000001      NO

 Final energy is   -690.13599166300594     


 ******************************
 **  OPTIMIZATION CONVERGED  **
 ******************************

                       Coordinates (Angstroms)
     ATOM                X               Y               Z
      1  C        -0.5462256668    0.5450291042   -1.0873777964
      2  C         0.5462256668   -0.5450291042   -1.0873777964
      3  C        -1.8525229702    0.2629518254   -0.4371621418
      4  C        -2.8706905479    1.2226255371   -0.5408479698
      5  H        -2.6828946372    2.1189507226   -1.1199471824
      6  C        -4.0904093269    1.0183931304    0.0899171342
      7  H        -4.8757336151    1.7608328368    0.0039717077
      8  C        -4.3046569372   -0.1430363410    0.8362252002
      9  H        -5.2566636519   -0.3002366517    1.3311307886
     10  C        -3.2977296897   -1.1004324568    0.9452746123
     11  H        -3.4654311123   -2.0032583493    1.5212455794
     12  C        -2.0753984897   -0.9019859396    0.3093249741
     13  H        -1.3036380539   -1.6577475822    0.3854305308
     14  C         1.8525229702   -0.2629518254   -0.4371621418
     15  C         2.0753984897    0.9019859396    0.3093249741
     16  H         1.3036380539    1.6577475822    0.3854305308
     17  C         3.2977296897    1.1004324568    0.9452746123
     18  H         3.4654311123    2.0032583493    1.5212455794
     19  C         4.3046569372    0.1430363410    0.8362252002
     20  H         5.2566636519    0.3002366517    1.3311307886
     21  C         4.0904093269   -1.0183931304    0.0899171342
     22  H         4.8757336151   -1.7608328368    0.0039717077
     23  C         2.8706905479   -1.2226255371   -0.5408479698
     24  H         2.6828946372   -2.1189507226   -1.1199471824
     25  O        -0.3039910884    1.5794806074   -1.6807259463
     26  O         0.3039910884   -1.5794806074   -1.6807259463

Z-matrix Print:
$molecule
0 1
O 
C  1 1.216893
C  2 1.486190 1 123.341820
C  3 1.401427 2 122.045855 1 -175.984826 0
H  4 1.082858 3 120.281485 2 -3.276202 0
C  4 1.392087 3 120.097708 2 177.451623 0
H  6 1.083956 4 119.822903 3 179.980254 0
C  6 1.393701 4 120.047082 3 0.264077 0
H  8 1.084417 6 119.932303 4 179.905890 0
C  8 1.397067 6 120.137850 4 -0.052232 0
H  10 1.084130 8 120.038370 6 179.835867 0
C  10 1.388268 8 119.983506 6 -0.232719 0
H  12 1.083523 10 121.118340 8 -179.679623 0
C  2 1.543268 1 117.356398 3 176.643572 0
O  14 1.216893 2 117.356398 1 -113.404706 0
C  14 1.486190 2 119.218193 1 63.382699 0
C  16 1.401427 14 122.045855 2 7.430889 0
H  17 1.082858 16 120.281485 14 -3.276202 0
C  17 1.392087 16 120.097708 14 177.451623 0
H  19 1.083956 17 119.822903 16 179.980254 0
C  19 1.393701 17 120.047082 16 0.264077 0
H  21 1.084417 19 119.932303 17 179.905890 0
C  21 1.397067 19 120.137850 17 -0.052232 0
H  23 1.084130 21 120.038370 19 179.835867 0
C  23 1.388268 21 119.983506 19 -0.232719 0
H  25 1.083523 23 121.118340 21 -179.679623 0
$end


 --------------------------------------------------------------
             Orbital Energies (a.u.) and Symmetries
 --------------------------------------------------------------

 Alpha MOs, Restricted
 -- Occupied --                  
-19.134 -19.134 -10.279 -10.279 -10.203 -10.203 -10.200 -10.200
  1 B     1 A     2 A     2 B     3 A     3 B     4 B     4 A                  
-10.200 -10.200 -10.196 -10.196 -10.195 -10.195 -10.194 -10.194
  5 A     5 B     6 A     6 B     7 B     7 A     8 B     8 A                  
 -1.077  -1.057  -0.881  -0.881  -0.789  -0.782  -0.770  -0.770
  9 A     9 B    10 A    10 B    11 A    11 B    12 A    12 B                  
 -0.695  -0.651  -0.632  -0.626  -0.604  -0.567  -0.546  -0.514
 13 A    13 B    14 A    14 B    15 A    15 B    16 A    16 B                  
 -0.499  -0.480  -0.476  -0.466  -0.462  -0.461  -0.446  -0.445
 17 A    17 B    18 A    18 B    19 A    19 B    20 A    20 B                  
 -0.440  -0.421  -0.412  -0.383  -0.382  -0.379  -0.375  -0.365
 21 A    22 A    21 B    23 A    22 B    24 A    23 B    24 B                  
 -0.365  -0.320  -0.283  -0.277  -0.276  -0.276  -0.250
 25 A    25 B    26 A    26 B    27 A    27 B    28 A                          
 -- Virtual --                   
 -0.093  -0.074  -0.032  -0.031  -0.012  -0.007   0.003   0.007
 29 A    28 B    30 A    29 B    31 A    30 B    32 A    31 B                  
  0.010   0.015   0.026   0.028   0.035   0.038   0.043   0.052
 33 A    34 A    32 B    33 B    34 B    35 A    36 A    35 B                  
  0.056   0.056   0.065   0.072   0.079   0.084   0.087   0.094
 36 B    37 A    38 A    37 B    39 A    40 A    38 B    39 B                  
  0.097   0.103   0.105   0.106   0.112   0.114   0.117   0.120
 41 A    40 B    42 A    41 B    43 A    42 B    44 A    43 B                  
  0.123   0.125   0.125   0.127   0.131   0.136   0.138   0.139
 45 A    44 B    46 A    45 B    47 A    46 B    48 A    47 B                  
  0.142   0.143   0.152   0.155   0.155   0.159   0.166   0.175
 49 A    48 B    50 A    51 A    49 B    50 B    52 A    51 B                  
  0.179   0.180   0.181   0.186   0.193   0.195   0.203   0.203
 52 B    53 A    54 A    53 B    55 A    54 B    55 B    56 A                  
  0.211   0.214   0.218   0.219   0.222   0.223   0.231   0.238
 57 A    56 B    58 A    57 B    58 B    59 A    59 B    60 A                  
  0.243   0.243   0.250   0.254   0.267   0.268   0.268   0.272
 60 B    61 B    61 A    62 A    62 B    63 A    63 B    64 A                  
  0.276   0.280   0.284   0.287   0.290   0.298   0.299   0.306
 64 B    65 A    65 B    66 A    67 A    66 B    68 A    69 A                  
  0.306   0.317   0.328   0.329   0.340   0.340   0.347   0.352
 67 B    68 B    69 B    70 A    71 A    70 B    71 B    72 A                  
  0.354   0.358   0.365   0.371   0.373   0.374   0.381   0.397
 73 A    72 B    74 A    73 B    75 A    74 B    76 A    75 B                  
  0.397   0.443   0.462   0.464   0.468   0.484   0.499   0.501
 77 A    76 B    77 B    78 A    78 B    79 A    79 B    80 A                  
  0.521   0.522   0.531   0.533   0.538   0.540   0.549   0.551
 80 B    81 A    81 B    82 A    83 A    82 B    84 A    83 B                  
  0.552   0.554   0.563   0.569   0.574   0.588   0.592   0.603
 85 A    84 B    86 A    85 B    87 A    86 B    88 A    89 A                  
  0.613   0.618   0.631   0.641   0.651   0.653   0.664   0.673
 87 B    88 B    89 B    90 A    91 A    90 B    91 B    92 A                  
  0.674   0.685   0.691   0.691   0.704   0.707   0.711   0.713
 92 B    93 A    93 B    94 A    95 A    94 B    95 B    96 A                  
  0.721   0.729   0.739   0.746   0.759   0.763   0.790   0.804
 97 A    96 B    98 A    97 B    99 A    98 B    99 B   100 A                  
  0.821   0.822   0.834   0.836   0.844   0.845   0.851   0.856
100 B   101 A   101 B   102 A   103 A   102 B   103 B   104 A                  
  0.871   0.879   0.886   0.897   0.898   0.923   0.933   0.935
104 B   105 A   106 A   105 B   107 A   106 B   108 A   107 B                  
  0.951   0.959   0.968   0.977   0.989   1.012   1.016   1.027
109 A   108 B   110 A   109 B   110 B   111 A   112 A   111 B                  
  1.029   1.039   1.041   1.046   1.066   1.068   1.088   1.089
113 A   114 A   112 B   113 B   115 A   114 B   115 B   116 A                  
  1.111   1.119   1.127   1.134   1.166   1.173   1.199   1.231
116 B   117 A   117 B   118 A   118 B   119 A   120 A   119 B                  
  1.233   1.254   1.298   1.300   1.310   1.321   1.346   1.397
121 A   120 B   122 A   121 B   123 A   122 B   124 A   123 B                  
  1.399   1.484   1.485   1.495   1.499   1.504   1.506   1.520
125 A   124 B   126 A   125 B   127 A   126 B   128 A   129 A                  
  1.531   1.538   1.545   1.553   1.554   1.565   1.574   1.599
127 B   130 A   128 B   129 B   131 A   132 A   130 B   133 A                  
  1.629   1.634   1.640   1.641   1.641   1.677   1.678   1.697
131 B   132 B   134 A   133 B   135 A   134 B   136 A   137 A                  
  1.719   1.722   1.738   1.739   1.757   1.765   1.772   1.787
135 B   136 B   138 A   139 A   137 B   140 A   138 B   141 A                  
  1.791   1.811   1.828   1.849   1.874   1.894   1.912   1.912
139 B   140 B   142 A   143 A   141 B   142 B   144 A   145 A                  
  1.915   1.931   1.939   1.941   1.948   1.951   1.963   1.972
143 B   144 B   146 A   145 B   147 A   148 A   146 B   147 B                  
  1.993   1.994   2.003   2.006   2.038   2.054   2.070   2.073
149 A   148 B   150 A   149 B   151 A   152 A   150 B   153 A                  
  2.091   2.126   2.141   2.174   2.221   2.239   2.288   2.299
151 B   152 B   153 B   154 A   155 A   154 B   156 A   155 B                  
  2.329   2.336   2.420   2.426   2.428   2.436   2.445   2.448
157 A   156 B   158 A   157 B   158 B   159 A   160 A   159 B                  
  2.449   2.459   2.587   2.616   2.618   2.637   2.648   2.654
161 A   160 B   161 B   162 B   162 A   163 A   164 A   165 A                  
  2.659   2.663   2.694   2.695   2.705   2.707   2.717   2.723
163 B   164 B   165 B   166 A   167 A   166 B   168 A   167 B                  
  2.733   2.735   2.750   2.754   2.761   2.785   2.787   2.788
169 A   168 B   170 A   171 A   169 B   170 B   172 A   171 B                  
  2.819   2.830   2.843   2.844   2.850   2.852   2.869   2.877
173 A   172 B   173 B   174 A   174 B   175 A   175 B   176 A                  
  2.894   2.905   2.936   2.939   2.951   2.954   3.006   3.042
176 B   177 A   178 A   177 B   179 A   178 B   180 A   179 B                  
  3.075   3.081   3.092   3.188   3.193   3.196   3.257   3.323
181 A   180 B   182 A   181 B   182 B   183 A   184 A   185 A                  
  3.329   3.351   3.363   3.365   3.377   3.459   3.480   3.496
183 B   186 A   184 B   187 A   185 B   186 B   188 A   187 B                  
  3.512   3.515   3.515   3.589   3.618   3.644   3.658   3.735
189 A   188 B   190 A   189 B   191 A   192 A   190 B   191 B                  
  3.856   3.982   3.991   4.023   4.023   4.098   4.144   4.147
193 A   192 B   194 A   193 B   195 A   194 B   195 B   196 A                  
  4.154   4.181   4.289   4.423   4.829   4.830   5.086   5.094
197 A   196 B   198 A   197 B   199 A   198 B   200 A   199 B                  
  5.232   5.232   5.743   5.749  23.592  23.612  23.813  23.923
201 A   200 B   201 B   202 A   203 A   202 B   203 B   204 A                  
 23.943  23.946  23.947  23.954  24.049  24.051  24.088  24.088
205 A   204 B   206 A   205 B   206 B   207 A   208 A   207 B                  
 24.175  24.175  49.979  50.032
209 A   208 B   210 A   209 B                                                  

 Beta MOs, Restricted
 -- Occupied --                  
-19.134 -19.134 -10.279 -10.279 -10.203 -10.203 -10.200 -10.200
  1 B     1 A     2 A     2 B     3 A     3 B     4 B     4 A                  
-10.200 -10.200 -10.196 -10.196 -10.195 -10.195 -10.194 -10.194
  5 A     5 B     6 A     6 B     7 B     7 A     8 B     8 A                  
 -1.077  -1.057  -0.881  -0.881  -0.789  -0.782  -0.770  -0.770
  9 A     9 B    10 A    10 B    11 A    11 B    12 A    12 B                  
 -0.695  -0.651  -0.632  -0.626  -0.604  -0.567  -0.546  -0.514
 13 A    13 B    14 A    14 B    15 A    15 B    16 A    16 B                  
 -0.499  -0.480  -0.476  -0.466  -0.462  -0.461  -0.446  -0.445
 17 A    17 B    18 A    18 B    19 A    19 B    20 A    20 B                  
 -0.440  -0.421  -0.412  -0.383  -0.382  -0.379  -0.375  -0.365
 21 A    22 A    21 B    23 A    22 B    24 A    23 B    24 B                  
 -0.365  -0.320  -0.283  -0.277  -0.276  -0.276  -0.250
 25 A    25 B    26 A    26 B    27 A    27 B    28 A                          
 -- Virtual --                   
 -0.093  -0.074  -0.032  -0.031  -0.012  -0.007   0.003   0.007
 29 A    28 B    30 A    29 B    31 A    30 B    32 A    31 B                  
  0.010   0.015   0.026   0.028   0.035   0.038   0.043   0.052
 33 A    34 A    32 B    33 B    34 B    35 A    36 A    35 B                  
  0.056   0.056   0.065   0.072   0.079   0.084   0.087   0.094
 36 B    37 A    38 A    37 B    39 A    40 A    38 B    39 B                  
  0.097   0.103   0.105   0.106   0.112   0.114   0.117   0.120
 41 A    40 B    42 A    41 B    43 A    42 B    44 A    43 B                  
  0.123   0.125   0.125   0.127   0.131   0.136   0.138   0.139
 45 A    44 B    46 A    45 B    47 A    46 B    48 A    47 B                  
  0.142   0.143   0.152   0.155   0.155   0.159   0.166   0.175
 49 A    48 B    50 A    51 A    49 B    50 B    52 A    51 B                  
  0.179   0.180   0.181   0.186   0.193   0.195   0.203   0.203
 52 B    53 A    54 A    53 B    55 A    54 B    55 B    56 A                  
  0.211   0.214   0.218   0.219   0.222   0.223   0.231   0.238
 57 A    56 B    58 A    57 B    58 B    59 A    59 B    60 A                  
  0.243   0.243   0.250   0.254   0.267   0.268   0.268   0.272
 60 B    61 B    61 A    62 A    62 B    63 A    63 B    64 A                  
  0.276   0.280   0.284   0.287   0.290   0.298   0.299   0.306
 64 B    65 A    65 B    66 A    67 A    66 B    68 A    69 A                  
  0.306   0.317   0.328   0.329   0.340   0.340   0.347   0.352
 67 B    68 B    69 B    70 A    71 A    70 B    71 B    72 A                  
  0.354   0.358   0.365   0.371   0.373   0.374   0.381   0.397
 73 A    72 B    74 A    73 B    75 A    74 B    76 A    75 B                  
  0.397   0.443   0.462   0.464   0.468   0.484   0.499   0.501
 77 A    76 B    77 B    78 A    78 B    79 A    79 B    80 A                  
  0.521   0.522   0.531   0.533   0.538   0.540   0.549   0.551
 80 B    81 A    81 B    82 A    83 A    82 B    84 A    83 B                  
  0.552   0.554   0.563   0.569   0.574   0.588   0.592   0.603
 85 A    84 B    86 A    85 B    87 A    86 B    88 A    89 A                  
  0.613   0.618   0.631   0.641   0.651   0.653   0.664   0.673
 87 B    88 B    89 B    90 A    91 A    90 B    91 B    92 A                  
  0.674   0.685   0.691   0.691   0.704   0.707   0.711   0.713
 92 B    93 A    93 B    94 A    95 A    94 B    95 B    96 A                  
  0.721   0.729   0.739   0.746   0.759   0.763   0.790   0.804
 97 A    96 B    98 A    97 B    99 A    98 B    99 B   100 A                  
  0.821   0.822   0.834   0.836   0.844   0.845   0.851   0.856
100 B   101 A   101 B   102 A   103 A   102 B   103 B   104 A                  
  0.871   0.879   0.886   0.897   0.898   0.923   0.933   0.935
104 B   105 A   106 A   105 B   107 A   106 B   108 A   107 B                  
  0.951   0.959   0.968   0.977   0.989   1.012   1.016   1.027
109 A   108 B   110 A   109 B   110 B   111 A   112 A   111 B                  
  1.029   1.039   1.041   1.046   1.066   1.068   1.088   1.089
113 A   114 A   112 B   113 B   115 A   114 B   115 B   116 A                  
  1.111   1.119   1.127   1.134   1.166   1.173   1.199   1.231
116 B   117 A   117 B   118 A   118 B   119 A   120 A   119 B                  
  1.233   1.254   1.298   1.300   1.310   1.321   1.346   1.397
121 A   120 B   122 A   121 B   123 A   122 B   124 A   123 B                  
  1.399   1.484   1.485   1.495   1.499   1.504   1.506   1.520
125 A   124 B   126 A   125 B   127 A   126 B   128 A   129 A                  
  1.531   1.538   1.545   1.553   1.554   1.565   1.574   1.599
127 B   130 A   128 B   129 B   131 A   132 A   130 B   133 A                  
  1.629   1.634   1.640   1.641   1.641   1.677   1.678   1.697
131 B   132 B   134 A   133 B   135 A   134 B   136 A   137 A                  
  1.719   1.722   1.738   1.739   1.757   1.765   1.772   1.787
135 B   136 B   138 A   139 A   137 B   140 A   138 B   141 A                  
  1.791   1.811   1.828   1.849   1.874   1.894   1.912   1.912
139 B   140 B   142 A   143 A   141 B   142 B   144 A   145 A                  
  1.915   1.931   1.939   1.941   1.948   1.951   1.963   1.972
143 B   144 B   146 A   145 B   147 A   148 A   146 B   147 B                  
  1.993   1.994   2.003   2.006   2.038   2.054   2.070   2.073
149 A   148 B   150 A   149 B   151 A   152 A   150 B   153 A                  
  2.091   2.126   2.141   2.174   2.221   2.239   2.288   2.299
151 B   152 B   153 B   154 A   155 A   154 B   156 A   155 B                  
  2.329   2.336   2.420   2.426   2.428   2.436   2.445   2.448
157 A   156 B   158 A   157 B   158 B   159 A   160 A   159 B                  
  2.449   2.459   2.587   2.616   2.618   2.637   2.648   2.654
161 A   160 B   161 B   162 B   162 A   163 A   164 A   165 A                  
  2.659   2.663   2.694   2.695   2.705   2.707   2.717   2.723
163 B   164 B   165 B   166 A   167 A   166 B   168 A   167 B                  
  2.733   2.735   2.750   2.754   2.761   2.785   2.787   2.788
169 A   168 B   170 A   171 A   169 B   170 B   172 A   171 B                  
  2.819   2.830   2.843   2.844   2.850   2.852   2.869   2.877
173 A   172 B   173 B   174 A   174 B   175 A   175 B   176 A                  
  2.894   2.905   2.936   2.939   2.951   2.954   3.006   3.042
176 B   177 A   178 A   177 B   179 A   178 B   180 A   179 B                  
  3.075   3.081   3.092   3.188   3.193   3.196   3.257   3.323
181 A   180 B   182 A   181 B   182 B   183 A   184 A   185 A                  
  3.329   3.351   3.363   3.365   3.377   3.459   3.480   3.496
183 B   186 A   184 B   187 A   185 B   186 B   188 A   187 B                  
  3.512   3.515   3.515   3.589   3.618   3.644   3.658   3.735
189 A   188 B   190 A   189 B   191 A   192 A   190 B   191 B                  
  3.856   3.982   3.991   4.023   4.023   4.098   4.144   4.147
193 A   192 B   194 A   193 B   195 A   194 B   195 B   196 A                  
  4.154   4.181   4.289   4.423   4.829   4.830   5.086   5.094
197 A   196 B   198 A   197 B   199 A   198 B   200 A   199 B                  
  5.232   5.232   5.743   5.749  23.592  23.612  23.813  23.923
201 A   200 B   201 B   202 A   203 A   202 B   203 B   204 A                  
 23.943  23.946  23.947  23.954  24.049  24.051  24.088  24.088
205 A   204 B   206 A   205 B   206 B   207 A   208 A   207 B                  
 24.175  24.175  49.979  50.032
209 A   208 B   210 A   209 B                                                  
 --------------------------------------------------------------

          Ground-State Mulliken Net Atomic Charges

     Atom                 Charge (a.u.)
  ----------------------------------------
      1 C                    -0.218052
      2 C                    -0.218053
      3 C                     1.174388
      4 C                     0.427798
      5 H                     0.206096
      6 C                    -0.464886
      7 H                     0.177105
      8 C                    -0.241089
      9 H                     0.160282
     10 C                    -0.465414
     11 H                     0.188123
     12 C                    -0.903607
     13 H                     0.158279
     14 C                     1.174387
     15 C                    -0.903607
     16 H                     0.158279
     17 C                    -0.465414
     18 H                     0.188123
     19 C                    -0.241089
     20 H                     0.160282
     21 C                    -0.464887
     22 H                     0.177105
     23 C                     0.427798
     24 H                     0.206096
     25 O                    -0.199021
     26 O                    -0.199021
  ----------------------------------------
  Sum of atomic charges =    -0.000000

 -----------------------------------------------------------------
                    Cartesian Multipole Moments
 -----------------------------------------------------------------
    Charge (ESU x 10^10)
                -0.0000
    Dipole Moment (Debye)
         X       0.0000      Y       0.0000      Z       3.6670
       Tot       3.6670
    Quadrupole Moments (Debye-Ang)
        XX     -69.8537     XY      -2.3176     YY     -92.8276
        XZ       0.0000     YZ      -0.0000     ZZ     -99.8033
    Octopole Moments (Debye-Ang^2)
       XXX      -0.0000    XXY       0.0000    XYY       0.0000
       YYY       0.0000    XXZ      45.2263    XYZ      18.3952
       YYZ      31.1712    XZZ       0.0000    YZZ       0.0000
       ZZZ      52.5983
    Hexadecapole Moments (Debye-Ang^3)
      XXXX   -4028.0494   XXXY       2.2400   XXYY    -812.0969
      XYYY      92.0590   YYYY    -693.6040   XXXZ       0.0000
      XXYZ       0.0000   XYYZ       0.0000   YYYZ      -0.0000
      XXZZ    -859.5207   XYZZ      53.2937   YYZZ    -227.8309
      XZZZ       0.0000   YZZZ      -0.0000   ZZZZ    -582.0760
 -----------------------------------------------------------------
Archival summary:
1\1\TWL02\OPT\ProcedureUnspecified\BasisUnspecified\21410\taweetha\SunJul912:08:072017SunJul912:08:072017\0\\#,OPT,ProcedureUnspecified,BasisUnspecified,\\0,1\O\C,1,1.21689\C,2,1.48619,1,123.342\C,3,1.40143,2,122.046,1,-175.985,0\H,4,1.08286,3,120.281,2,-3.2762,0\C,4,1.39209,3,120.098,2,177.452,0\H,6,1.08396,4,119.823,3,179.98,0\C,6,1.3937,4,120.047,3,0.264077,0\H,8,1.08442,6,119.932,4,179.906,0\C,8,1.39707,6,120.138,4,-0.0522324,0\H,10,1.08413,8,120.038,6,179.836,0\C,10,1.38827,8,119.984,6,-0.232719,0\H,12,1.08352,10,121.118,8,-179.68,0\C,2,1.54327,1,117.356,3,176.644,0\O,14,1.21689,2,117.356,1,-113.405,0\C,14,1.48619,2,119.218,1,63.3827,0\C,16,1.40143,14,122.046,2,7.43089,0\H,17,1.08286,16,120.281,14,-3.2762,0\C,17,1.39209,16,120.098,14,177.452,0\H,19,1.08396,17,119.823,16,179.98,0\C,19,1.3937,17,120.047,16,0.264077,0\H,21,1.08442,19,119.932,17,179.906,0\C,21,1.39707,19,120.138,17,-0.0522324,0\H,23,1.08413,21,120.038,19,179.836,0\C,23,1.38827,21,119.984,19,-0.232719,0\H,25,1.08352,23,121.118,21,-179.68,0\\\@

 Total job time:  6313.31s(wall), 6302.71s(cpu) 
 Sun Jul  9 12:08:07 2017

        *************************************************************
        *                                                           *
        *  Thank you very much for using Q-Chem.  Have a nice day.  *
        *                                                           *
        *************************************************************


 
User input: 2 of 3 
 
TWL02 127.0.1
Q-Chem Developer Version! Running on 127.0.1.*
                  Welcome to Q-Chem
     A Quantum Leap Into The Future Of Chemistry


 Q-Chem 4.4, Q-Chem, Inc., Pleasanton, CA (2016)

 Y. Shao,  Z. Gan,  E. Epifanovsky,  A. T. B. Gilbert,  M. Wormit,  
 J. Kussmann,  A. W. Lange,  A. Behn,  J. Deng,  X. Feng,  D. Ghosh,  
 M. Goldey,  P. R. Horn,  L. D. Jacobson,  I. Kaliman,  F. Rob,  
 R. Z. Khaliullin,  T. Kus,  A. Landau,  J. Liu,  E. I. Proynov,  Y. M. Rhee,  
 R. M. Richard,  M. A. Rohrdanz,  R. P. Steele,  E. J. Sundstrom,  
 H. L. Woodcock III,  P. M. Zimmerman,  D. Zuev,  B. Albrecht,  E. Alguire,  
 B. Austin,  S. A. Baeppler,  G. J. O. Beran,  Y. A. Bernard,  E. Berquist,  
 K. Brandhorst,  K. B. Bravaya,  S. T. Brown,  D. Casanova,  C.-M. Chang,  
 Y. Chen,  S. H. Chien,  K. D. Closser,  M. P. Coons,  D. L. Crittenden,  
 S. Dasgupta,  M. Diedenhofen,  R. A. DiStasio Jr.,  H. Do,  A. D. Dutoi,  
 R. G. Edgar,  P.-T. Fang,  S. Fatehi,  Q. Feng,  L. Fusti-Molnar,  
 A. Ghysels,  A. Golubeva-Zadorozhnaya,  J. Gomes,  A. Gunina,  
 M. W. D. Hanson-Heine,  P. H. P. Harbach,  A. W. Hauser,  J. E. Herr,  
 E. G. Hohenstein,  Z. C. Holden,  K. Hui,  T.-C. Jagau,  H. Ji,  B. Kaduk,  
 K. Khistyaev,  Jaehoon Kim,  Jihan Kim,  R. A. King,  P. Klunzinger,  
 K. Koh,  D. Kosenkov,  T. Kowalczyk,  C. M. Krauter,  A. Kunitsa,  
 K. U. Lao,  A. Laurent,  K. V. Lawler,  J. Lee,  D. Lefrancois,  S. Lehtola,  
 S. V. Levchenko,  C. Y. Lin,  Y.-S. Lin,  F. Liu,  E. Livshits,  
 R. C. Lochan,  A. Luenser,  P. Manohar,  S. F. Manzer,  S.-P. Mao,  Y. Mao,  
 N. Mardirossian,  A. V. Marenich,  L. A. Martinez-Martinez,  S. A. Maurer,  
 N. J. Mayhall,  J.-M. Mewes,  A. F. Morrison,  K. Nanda,  T. S. Nguyen-Beck,  
 C. M. Oana,  R. Olivares-Amaya,  D. P. O'Neill,  J. A. Parkhill,  
 T. M. Perrine,  R. Peverati,  P. A. Pieniazek,  F. Plasser,  A. Prociuk,  
 D. R. Rehn,  E. Rosta,  N. J. Russ,  N. Sergueev,  S. M. Sharada,  
 S. Sharma,  D. W. Small,  A. Sodt,  T. Stauch,  T. Stein,  D. Stuck,  
 Y.-C. Su,  A. J. W. Thom,  T. Tsuchimochi,  L. Vogt,  O. Vydrov,  T. Wang,  
 M. A. Watson,  J. Wenzel,  A. White,  C. F. Williams,  V. Vanovschi,  
 K. Yao,  S. Yeganeh,  S. R. Yost,  Z.-Q. You,  I. Y. Zhang,  X. Zhang,  
 Y. Zhao,  B. R. Brooks,  G. K. L. Chan,  D. M. Chipman,  C. J. Cramer,  
 W. A. Goddard III,  M. S. Gordon,  W. J. Hehre,  A. Klamt,  
 H. F. Schaefer III,  M. W. Schmidt,  C. D. Sherrill,  D. G. Truhlar,  
 A. Warshel,  X. Xu,  A. Aspuru-Guzik,  R. Baer,  A. T. Bell,  N. A. Besley,  
 J.-D. Chai,  A. Dreuw,  B. D. Dunietz,  T. R. Furlani,  S. R. Gwaltney,  
 C.-P. Hsu,  Y. Jung,  J. Kong,  D. S. Lambrecht,  W. Liang,  C. Ochsenfeld,  
 V. A. Rassolov,  L. V. Slipchenko,  J. E. Subotnik,  T. Van Voorhis,  
 J. M. Herbert,  A. I. Krylov,  P. M. W. Gill,  M. Head-Gordon

 Contributors to earlier versions of Q-Chem not listed above: 
 R. D. Adamson,  J. Baker,  E. F. C. Byrd,  A. K. Chakraborty,  C.-L. Cheng,  
 H. Dachsel,  R. J. Doerksen,  G. Hawkins,  A. Heyden,  S. Hirata,  
 G. Kedziora,  F. J. Keil,  C. Kelley,  P. P. Korambath,  W. Kurlancheek,  
 A. M. Lee,  M. S. Lee,  D. Liotard,  I. Lotan,  P. E. Maslen,  N. Nair,  
 D. Neuhauser,  R. Olson,  B. Peters,  J. Ritchie,  N. E. Schultz,  
 N. Shenvi,  A. C. Simmonett,  K. S. Thanthiriwatte,  Q. Wu,  W. Zhang

 Please cite Q-Chem as follows:
 Y. Shao et al., Mol. Phys. 113, 184-215 (2015)
 DOI: 10.1080/00268976.2014.952696

 Q-Chem 4.4.2 for Intel X86 EM64T Linux

 Parts of Q-Chem use Armadillo 5.200.1 (Boston Tea Smuggler).
 http://arma.sourceforge.net/

 Q-Chem begins on Sun Jul  9 12:08:07 2017  


Host: 0

     Scratch files written to /scratch/taweetham/qchem4532//
The previous job contains 0 fragments, simply inherited here
FILE_GEOM_ORG=        593

Checking the input file for inconsistencies... 	...done.

--------------------------------------------------------------
User input:
--------------------------------------------------------------

$molecule
read
$end

$rem
   SCF_GUESS = read
   BASIS  =  6-311++G**
   JOB_TYPE  =  frequency
   METHOD  =  B3LYP
$end

--------------------------------------------------------------
 ----------------------------------------------------------------
             Standard Nuclear Orientation (Angstroms)
    I     Atom           X                Y                Z
 ----------------------------------------------------------------
    1      C      -0.5757778410     0.5137110873    -0.8940713952
    2      C       0.5757778410    -0.5137110873    -0.8940713952
    3      C      -1.8643064723     0.1592055122    -0.2438557405
    4      C      -2.9344209893     1.0605898751    -0.3475415685
    5      H      -2.7969160282     1.9659950484    -0.9266407811
    6      C      -4.1408482197     0.7886374647     0.2832235355
    7      H      -4.9663643033     1.4861144543     0.1972781090
    8      C      -4.2899757252    -0.3829347451     1.0295316014
    9      H      -5.2317312527    -0.5929948530     1.5244371899
   10      C      -3.2312110852    -1.2826720630     1.1385810136
   11      H      -3.3482902251    -2.1934469169     1.7145519807
   12      C      -2.0218527545    -1.0163508082     0.5026313753
   13      H      -1.2091362840    -1.7278856064     0.5787369320
   14      C       1.8643064723    -0.1592055122    -0.2438557405
   15      C       2.0218527545     1.0163508082     0.5026313753
   16      H       1.2091362840     1.7278856064     0.5787369320
   17      C       3.2312110852     1.2826720630     1.1385810136
   18      H       3.3482902251     2.1934469169     1.7145519807
   19      C       4.2899757252     0.3829347451     1.0295316014
   20      H       5.2317312527     0.5929948530     1.5244371899
   21      C       4.1408482197    -0.7886374647     0.2832235355
   22      H       4.9663643033    -1.4861144543     0.1972781090
   23      C       2.9344209893    -1.0605898751    -0.3475415685
   24      H       2.7969160282    -1.9659950484    -0.9266407811
   25      O      -0.3916238957     1.5600641959    -1.4874195450
   26      O       0.3916238957    -1.5600641959    -1.4874195450
 ----------------------------------------------------------------
 Molecular Point Group                 C2    NOp =  2
 Largest Abelian Subgroup              C2    NOp =  2
 Nuclear Repulsion Energy =   959.3686572454 hartrees
 There are       55 alpha and       55 beta electrons
 Requested basis set is 6-311++G(d,p)
 There are 146 shells and 422 basis functions

 Total QAlloc Memory Limit   2000 MB
 Mega-Array Size        61 MB
 MEM_STATIC part        62 MB
 A cutoff of  1.0D-11 yielded   8228 shell pairs
 There are     70693 function pairs (     75673 Cartesian)

 -------------------------------------------------------
 OpenMP Integral Computing Module                       
 Release: version 1.0, May 2013, Q-Chem Inc. Pittsburgh 
 -------------------------------------------------------
 Integral Job Info:
 Integral job number is                      11
 Integral operator is                         1
 short-range coefficients                     0
 long-range coefficients              100000000
 Omega coefficients                           0
 if combine SR and LR in K                    0
 Integral screening is                        0
 Integral computing path is                   2
 max size of driver memory is            800000
 size of driver memory is                593474
 size of scratch memory is              2260544
 max col of scratch BK array               1296
 max len of scratch array in speh3          155
 max len of scratch index in speh4           18
 max int batch size is                      520
 min int batch size is                       52
 fixed nKL is                                52
 max L of basis functions is                  2
 order of int derivative is                   0
 number of shells is                        146
 number of basis is                         438
 number of cartesian basis is               438
 number of contracted shell pairs          8228
 number of primitive shell pairs          19635
 maxK2 (contraction) of shell pair           36
 max number of K2 of shell pair               1
 max number of CS2 of shell pair           1436
 max number of PS2 of shell pair           3636
 mem total for path MDJ                  149418
 -------------------------------------------------------
 Smallest overlap matrix eigenvalue = 3.98E-07

 Q-Chem warning in module /home/taweetham/qchem/stvman/mkSTV.C, line 257:

 Overlap eigenvalue is smaller than square root of threshold

 Linear dependence detected in AO basis
 Number of orthogonalized atomic orbitals = 419
 Maximum deviation from orthogonality = 2.268E-10
 Guess MOs from SCF MO coefficient file
 Reading MOs from coefficient file
 Reading MOs from coefficient file
 A restricted hybrid HF-DFT SCF calculation will be
 performed using Pulay DIIS extrapolation
 Exchange:     0.2000 Hartree-Fock + 0.0800 Slater + 0.7200 B88
 Correlation:  0.1900 VWN1RPA + 0.8100 LYP
 Using SG-1 standard quadrature grid
 SCF converges when DIIS error is below 1.0E-08
 Inaccurate integrated density:
   Number of electrons =   110
   Numerical integral  =   110.128863235926
   Relative error      =     0.1171483963 %
 ---------------------------------------
  Cycle       Energy         DIIS Error
 ---------------------------------------
    1    -690.2188408651      2.69E-03
    2    -690.1306754272      4.67E-04
    3    -690.1280150006      5.89E-04
    4    -690.1350714432      2.24E-04
    5    -690.1360076461      3.69E-05
    6    -690.1360175582      1.58E-05
    7    -690.1360265236      5.30E-06
    8    -690.1360303755      2.12E-06
    9    -690.1360304073      2.98E-07
   10    -690.1360310641      9.77E-08
   11    -690.1360309331      5.22E-08
   12    -690.1360311856      2.38E-08
   13    -690.1360312216      1.21E-08
   14    -690.1360312148      7.42E-09 Convergence criterion met
 ---------------------------------------
 SCF time:  CPU 335.35 s  wall 335.84 s
 SCF   energy in the final basis set = -690.1360312148
 Total energy in the final basis set = -690.1360312148

 --------------------------------------------------------------
             Orbital Energies (a.u.) and Symmetries
 --------------------------------------------------------------

 Alpha MOs, Restricted
 -- Occupied --                  
-19.134 -19.134 -10.279 -10.279 -10.203 -10.203 -10.200 -10.200
  1 B     1 A     2 A     2 B     3 A     3 B     4 B     4 A                  
-10.200 -10.200 -10.196 -10.196 -10.195 -10.195 -10.194 -10.194
  5 A     5 B     6 A     6 B     7 B     7 A     8 B     8 A                  
 -1.077  -1.057  -0.881  -0.881  -0.789  -0.782  -0.770  -0.770
  9 A     9 B    10 A    10 B    11 A    11 B    12 A    12 B                  
 -0.695  -0.651  -0.632  -0.626  -0.604  -0.567  -0.546  -0.514
 13 A    13 B    14 A    14 B    15 A    15 B    16 A    16 B                  
 -0.499  -0.480  -0.476  -0.466  -0.462  -0.461  -0.446  -0.445
 17 A    17 B    18 A    18 B    19 A    19 B    20 A    20 B                  
 -0.440  -0.421  -0.412  -0.383  -0.382  -0.379  -0.375  -0.365
 21 A    22 A    21 B    23 A    22 B    24 A    23 B    24 B                  
 -0.365  -0.320  -0.283  -0.277  -0.276  -0.276  -0.250
 25 A    25 B    26 A    26 B    27 A    27 B    28 A                          
 -- Virtual --                   
 -0.093  -0.074  -0.032  -0.031  -0.012  -0.007   0.003   0.007
 29 A    28 B    30 A    29 B    31 A    30 B    32 A    31 B                  
  0.010   0.015   0.026   0.028   0.035   0.038   0.043   0.052
 33 A    34 A    32 B    33 B    34 B    35 A    36 A    35 B                  
  0.056   0.056   0.065   0.072   0.079   0.084   0.087   0.094
 36 B    37 A    38 A    37 B    39 A    40 A    38 B    39 B                  
  0.097   0.103   0.105   0.106   0.112   0.114   0.117   0.120
 41 A    40 B    42 A    41 B    43 A    42 B    44 A    43 B                  
  0.123   0.125   0.125   0.127   0.131   0.136   0.138   0.139
 45 A    44 B    46 A    45 B    47 A    46 B    48 A    47 B                  
  0.142   0.143   0.152   0.154   0.155   0.159   0.166   0.174
 49 A    48 B    50 A    51 A    49 B    50 B    52 A    51 B                  
  0.179   0.180   0.180   0.186   0.193   0.195   0.202   0.203
 52 B    53 A    54 A    53 B    55 A    54 B    55 B    56 A                  
  0.211   0.214   0.217   0.219   0.222   0.223   0.231   0.238
 57 A    56 B    58 A    57 B    58 B    59 A    59 B    60 A                  
  0.243   0.243   0.250   0.254   0.267   0.268   0.268   0.272
 60 B    61 B    61 A    62 A    62 B    63 A    63 B    64 A                  
  0.276   0.280   0.284   0.287   0.290   0.298   0.299   0.306
 64 B    65 A    65 B    66 A    67 A    66 B    68 A    69 A                  
  0.306   0.317   0.328   0.329   0.340   0.340   0.347   0.352
 67 B    68 B    69 B    70 A    71 A    70 B    71 B    72 A                  
  0.354   0.358   0.365   0.371   0.373   0.374   0.381   0.397
 73 A    72 B    74 A    73 B    75 A    74 B    76 A    75 B                  
  0.397   0.443   0.462   0.464   0.468   0.484   0.499   0.501
 77 A    76 B    77 B    78 A    78 B    79 A    79 B    80 A                  
  0.521   0.522   0.530   0.532   0.538   0.540   0.549   0.551
 80 B    81 A    81 B    82 A    83 A    82 B    84 A    83 B                  
  0.552   0.554   0.563   0.569   0.574   0.588   0.592   0.603
 85 A    84 B    86 A    85 B    87 A    86 B    88 A    89 A                  
  0.613   0.618   0.630   0.641   0.651   0.653   0.664   0.673
 87 B    88 B    89 B    90 A    91 A    90 B    91 B    92 A                  
  0.674   0.685   0.691   0.691   0.704   0.707   0.711   0.713
 92 B    93 A    93 B    94 A    95 A    94 B    95 B    96 A                  
  0.721   0.729   0.739   0.746   0.759   0.763   0.790   0.804
 97 A    96 B    98 A    97 B    99 A    98 B    99 B   100 A                  
  0.821   0.822   0.834   0.836   0.844   0.845   0.851   0.856
100 B   101 A   101 B   102 A   103 A   102 B   103 B   104 A                  
  0.871   0.879   0.886   0.897   0.898   0.923   0.933   0.935
104 B   105 A   106 A   105 B   107 A   106 B   108 A   107 B                  
  0.951   0.959   0.968   0.977   0.989   1.012   1.016   1.027
109 A   108 B   110 A   109 B   110 B   111 A   112 A   111 B                  
  1.029   1.039   1.041   1.046   1.066   1.068   1.088   1.088
113 A   114 A   112 B   113 B   115 A   114 B   115 B   116 A                  
  1.111   1.119   1.127   1.134   1.166   1.173   1.199   1.231
116 B   117 A   117 B   118 A   118 B   119 A   120 A   119 B                  
  1.233   1.254   1.298   1.300   1.310   1.321   1.346   1.397
121 A   120 B   122 A   121 B   123 A   122 B   124 A   123 B                  
  1.399   1.484   1.485   1.495   1.499   1.504   1.506   1.520
125 A   124 B   126 A   125 B   127 A   126 B   128 A   129 A                  
  1.531   1.538   1.545   1.553   1.554   1.565   1.574   1.599
127 B   130 A   128 B   129 B   131 A   132 A   130 B   133 A                  
  1.629   1.634   1.640   1.641   1.641   1.677   1.678   1.697
131 B   132 B   134 A   133 B   135 A   134 B   136 A   137 A                  
  1.719   1.722   1.738   1.739   1.757   1.765   1.772   1.787
135 B   136 B   138 A   139 A   137 B   140 A   138 B   141 A                  
  1.791   1.811   1.828   1.849   1.874   1.894   1.912   1.912
139 B   140 B   142 A   143 A   141 B   142 B   144 A   145 A                  
  1.915   1.931   1.939   1.941   1.948   1.951   1.963   1.972
143 B   144 B   146 A   145 B   147 A   148 A   146 B   147 B                  
  1.993   1.994   2.003   2.006   2.038   2.054   2.070   2.073
149 A   148 B   150 A   149 B   151 A   152 A   150 B   153 A                  
  2.091   2.126   2.141   2.174   2.221   2.239   2.288   2.299
151 B   152 B   153 B   154 A   155 A   154 B   156 A   155 B                  
  2.329   2.336   2.420   2.426   2.428   2.436   2.445   2.448
157 A   156 B   158 A   157 B   158 B   159 A   160 A   159 B                  
  2.449   2.459   2.587   2.616   2.618   2.637   2.648   2.654
161 A   160 B   161 B   162 B   162 A   163 A   164 A   165 A                  
  2.659   2.663   2.694   2.695   2.705   2.707   2.718   2.723
163 B   164 B   165 B   166 A   167 A   166 B   168 A   167 B                  
  2.733   2.735   2.750   2.754   2.761   2.785   2.787   2.788
169 A   168 B   170 A   171 A   169 B   170 B   172 A   171 B                  
  2.819   2.830   2.843   2.844   2.850   2.852   2.869   2.877
173 A   172 B   173 B   174 A   174 B   175 A   175 B   176 A                  
  2.894   2.905   2.936   2.939   2.951   2.954   3.006   3.042
176 B   177 A   178 A   177 B   179 A   178 B   180 A   179 B                  
  3.075   3.081   3.092   3.188   3.193   3.196   3.257   3.323
181 A   180 B   182 A   181 B   182 B   183 A   184 A   185 A                  
  3.329   3.351   3.363   3.365   3.377   3.459   3.480   3.496
183 B   186 A   184 B   187 A   185 B   186 B   188 A   187 B                  
  3.512   3.515   3.515   3.589   3.618   3.644   3.658   3.735
189 A   188 B   190 A   189 B   191 A   192 A   190 B   191 B                  
  3.856   3.982   3.991   4.023   4.023   4.098   4.144   4.147
193 A   192 B   194 A   193 B   195 A   194 B   195 B   196 A                  
  4.154   4.181   4.289   4.423   4.829   4.830   5.086   5.094
197 A   196 B   198 A   197 B   199 A   198 B   200 A   199 B                  
  5.231   5.232   5.743   5.749  23.592  23.612  23.813  23.923
201 A   200 B   201 B   202 A   203 A   202 B   203 B   204 A                  
 23.943  23.946  23.947  23.954  24.049  24.051  24.088  24.088
205 A   204 B   206 A   205 B   206 B   207 A   208 A   207 B                  
 24.175  24.175  49.979  50.032
209 A   208 B   210 A   209 B                                                  

 Beta MOs, Restricted
 -- Occupied --                  
-19.134 -19.134 -10.279 -10.279 -10.203 -10.203 -10.200 -10.200
  1 B     1 A     2 A     2 B     3 A     3 B     4 B     4 A                  
-10.200 -10.200 -10.196 -10.196 -10.195 -10.195 -10.194 -10.194
  5 A     5 B     6 A     6 B     7 B     7 A     8 B     8 A                  
 -1.077  -1.057  -0.881  -0.881  -0.789  -0.782  -0.770  -0.770
  9 A     9 B    10 A    10 B    11 A    11 B    12 A    12 B                  
 -0.695  -0.651  -0.632  -0.626  -0.604  -0.567  -0.546  -0.514
 13 A    13 B    14 A    14 B    15 A    15 B    16 A    16 B                  
 -0.499  -0.480  -0.476  -0.466  -0.462  -0.461  -0.446  -0.445
 17 A    17 B    18 A    18 B    19 A    19 B    20 A    20 B                  
 -0.440  -0.421  -0.412  -0.383  -0.382  -0.379  -0.375  -0.365
 21 A    22 A    21 B    23 A    22 B    24 A    23 B    24 B                  
 -0.365  -0.320  -0.283  -0.277  -0.276  -0.276  -0.250
 25 A    25 B    26 A    26 B    27 A    27 B    28 A                          
 -- Virtual --                   
 -0.093  -0.074  -0.032  -0.031  -0.012  -0.007   0.003   0.007
 29 A    28 B    30 A    29 B    31 A    30 B    32 A    31 B                  
  0.010   0.015   0.026   0.028   0.035   0.038   0.043   0.052
 33 A    34 A    32 B    33 B    34 B    35 A    36 A    35 B                  
  0.056   0.056   0.065   0.072   0.079   0.084   0.087   0.094
 36 B    37 A    38 A    37 B    39 A    40 A    38 B    39 B                  
  0.097   0.103   0.105   0.106   0.112   0.114   0.117   0.120
 41 A    40 B    42 A    41 B    43 A    42 B    44 A    43 B                  
  0.123   0.125   0.125   0.127   0.131   0.136   0.138   0.139
 45 A    44 B    46 A    45 B    47 A    46 B    48 A    47 B                  
  0.142   0.143   0.152   0.154   0.155   0.159   0.166   0.174
 49 A    48 B    50 A    51 A    49 B    50 B    52 A    51 B                  
  0.179   0.180   0.180   0.186   0.193   0.195   0.202   0.203
 52 B    53 A    54 A    53 B    55 A    54 B    55 B    56 A                  
  0.211   0.214   0.217   0.219   0.222   0.223   0.231   0.238
 57 A    56 B    58 A    57 B    58 B    59 A    59 B    60 A                  
  0.243   0.243   0.250   0.254   0.267   0.268   0.268   0.272
 60 B    61 B    61 A    62 A    62 B    63 A    63 B    64 A                  
  0.276   0.280   0.284   0.287   0.290   0.298   0.299   0.306
 64 B    65 A    65 B    66 A    67 A    66 B    68 A    69 A                  
  0.306   0.317   0.328   0.329   0.340   0.340   0.347   0.352
 67 B    68 B    69 B    70 A    71 A    70 B    71 B    72 A                  
  0.354   0.358   0.365   0.371   0.373   0.374   0.381   0.397
 73 A    72 B    74 A    73 B    75 A    74 B    76 A    75 B                  
  0.397   0.443   0.462   0.464   0.468   0.484   0.499   0.501
 77 A    76 B    77 B    78 A    78 B    79 A    79 B    80 A                  
  0.521   0.522   0.530   0.532   0.538   0.540   0.549   0.551
 80 B    81 A    81 B    82 A    83 A    82 B    84 A    83 B                  
  0.552   0.554   0.563   0.569   0.574   0.588   0.592   0.603
 85 A    84 B    86 A    85 B    87 A    86 B    88 A    89 A                  
  0.613   0.618   0.630   0.641   0.651   0.653   0.664   0.673
 87 B    88 B    89 B    90 A    91 A    90 B    91 B    92 A                  
  0.674   0.685   0.691   0.691   0.704   0.707   0.711   0.713
 92 B    93 A    93 B    94 A    95 A    94 B    95 B    96 A                  
  0.721   0.729   0.739   0.746   0.759   0.763   0.790   0.804
 97 A    96 B    98 A    97 B    99 A    98 B    99 B   100 A                  
  0.821   0.822   0.834   0.836   0.844   0.845   0.851   0.856
100 B   101 A   101 B   102 A   103 A   102 B   103 B   104 A                  
  0.871   0.879   0.886   0.897   0.898   0.923   0.933   0.935
104 B   105 A   106 A   105 B   107 A   106 B   108 A   107 B                  
  0.951   0.959   0.968   0.977   0.989   1.012   1.016   1.027
109 A   108 B   110 A   109 B   110 B   111 A   112 A   111 B                  
  1.029   1.039   1.041   1.046   1.066   1.068   1.088   1.088
113 A   114 A   112 B   113 B   115 A   114 B   115 B   116 A                  
  1.111   1.119   1.127   1.134   1.166   1.173   1.199   1.231
116 B   117 A   117 B   118 A   118 B   119 A   120 A   119 B                  
  1.233   1.254   1.298   1.300   1.310   1.321   1.346   1.397
121 A   120 B   122 A   121 B   123 A   122 B   124 A   123 B                  
  1.399   1.484   1.485   1.495   1.499   1.504   1.506   1.520
125 A   124 B   126 A   125 B   127 A   126 B   128 A   129 A                  
  1.531   1.538   1.545   1.553   1.554   1.565   1.574   1.599
127 B   130 A   128 B   129 B   131 A   132 A   130 B   133 A                  
  1.629   1.634   1.640   1.641   1.641   1.677   1.678   1.697
131 B   132 B   134 A   133 B   135 A   134 B   136 A   137 A                  
  1.719   1.722   1.738   1.739   1.757   1.765   1.772   1.787
135 B   136 B   138 A   139 A   137 B   140 A   138 B   141 A                  
  1.791   1.811   1.828   1.849   1.874   1.894   1.912   1.912
139 B   140 B   142 A   143 A   141 B   142 B   144 A   145 A                  
  1.915   1.931   1.939   1.941   1.948   1.951   1.963   1.972
143 B   144 B   146 A   145 B   147 A   148 A   146 B   147 B                  
  1.993   1.994   2.003   2.006   2.038   2.054   2.070   2.073
149 A   148 B   150 A   149 B   151 A   152 A   150 B   153 A                  
  2.091   2.126   2.141   2.174   2.221   2.239   2.288   2.299
151 B   152 B   153 B   154 A   155 A   154 B   156 A   155 B                  
  2.329   2.336   2.420   2.426   2.428   2.436   2.445   2.448
157 A   156 B   158 A   157 B   158 B   159 A   160 A   159 B                  
  2.449   2.459   2.587   2.616   2.618   2.637   2.648   2.654
161 A   160 B   161 B   162 B   162 A   163 A   164 A   165 A                  
  2.659   2.663   2.694   2.695   2.705   2.707   2.718   2.723
163 B   164 B   165 B   166 A   167 A   166 B   168 A   167 B                  
  2.733   2.735   2.750   2.754   2.761   2.785   2.787   2.788
169 A   168 B   170 A   171 A   169 B   170 B   172 A   171 B                  
  2.819   2.830   2.843   2.844   2.850   2.852   2.869   2.877
173 A   172 B   173 B   174 A   174 B   175 A   175 B   176 A                  
  2.894   2.905   2.936   2.939   2.951   2.954   3.006   3.042
176 B   177 A   178 A   177 B   179 A   178 B   180 A   179 B                  
  3.075   3.081   3.092   3.188   3.193   3.196   3.257   3.323
181 A   180 B   182 A   181 B   182 B   183 A   184 A   185 A                  
  3.329   3.351   3.363   3.365   3.377   3.459   3.480   3.496
183 B   186 A   184 B   187 A   185 B   186 B   188 A   187 B                  
  3.512   3.515   3.515   3.589   3.618   3.644   3.658   3.735
189 A   188 B   190 A   189 B   191 A   192 A   190 B   191 B                  
  3.856   3.982   3.991   4.023   4.023   4.098   4.144   4.147
193 A   192 B   194 A   193 B   195 A   194 B   195 B   196 A                  
  4.154   4.181   4.289   4.423   4.829   4.830   5.086   5.094
197 A   196 B   198 A   197 B   199 A   198 B   200 A   199 B                  
  5.231   5.232   5.743   5.749  23.592  23.612  23.813  23.923
201 A   200 B   201 B   202 A   203 A   202 B   203 B   204 A                  
 23.943  23.946  23.947  23.954  24.049  24.051  24.088  24.088
205 A   204 B   206 A   205 B   206 B   207 A   208 A   207 B                  
 24.175  24.175  49.979  50.032
209 A   208 B   210 A   209 B                                                  
 --------------------------------------------------------------

          Ground-State Mulliken Net Atomic Charges

     Atom                 Charge (a.u.)
  ----------------------------------------
      1 C                    -0.218369
      2 C                    -0.218369
      3 C                     1.173502
      4 C                     0.428342
      5 H                     0.206124
      6 C                    -0.465565
      7 H                     0.177075
      8 C                    -0.240883
      9 H                     0.160285
     10 C                    -0.465356
     11 H                     0.188166
     12 C                    -0.903027
     13 H                     0.158406
     14 C                     1.173502
     15 C                    -0.903027
     16 H                     0.158406
     17 C                    -0.465356
     18 H                     0.188166
     19 C                    -0.240883
     20 H                     0.160285
     21 C                    -0.465565
     22 H                     0.177075
     23 C                     0.428342
     24 H                     0.206124
     25 O                    -0.198700
     26 O                    -0.198700
  ----------------------------------------
  Sum of atomic charges =     0.000000

 -----------------------------------------------------------------
                    Cartesian Multipole Moments
 -----------------------------------------------------------------
    Charge (ESU x 10^10)
                -0.0000
    Dipole Moment (Debye)
         X      -0.0000      Y      -0.0000      Z       3.6659
       Tot       3.6659
    Quadrupole Moments (Debye-Ang)
        XX     -69.6680     XY      -1.0237     YY     -93.0134
        XZ      -0.0000     YZ      -0.0000     ZZ     -98.3877
    Octopole Moments (Debye-Ang^2)
       XXX      -0.0000    XXY      -0.0000    XYY      -0.0000
       YYY      -0.0000    XXZ      29.6643    XYZ      18.8688
       YYZ      15.2810    XZZ      -0.0000    YZZ      -0.0000
       ZZZ      -4.8776
    Hexadecapole Moments (Debye-Ang^3)
      XXXX   -4018.7350   XXXY     -85.6253   XXYY    -821.5781
      XYYY      -6.3863   YYYY    -683.9913   XXXZ      -0.0000
      XXYZ      -0.0000   XYYZ      -0.0000   YYYZ      -0.0000
      XXZZ    -849.4450   XYZZ      25.1135   YYZZ    -214.4726
      XZZZ      -0.0000   YZZZ      -0.0000   ZZZZ    -563.6977
 -----------------------------------------------------------------
 Calculating MO derivatives via CPSCF
   1         3          78      0.326487    0.042840
   2         3          78      0.046442    0.004795
   3         3          78      0.003202    0.000399
   4        28          53      0.000208    0.000030
   5        78           3      0.000004    0.000002
   6        81           0      0.000000    0.000000    Roots Converged
 Calculating analytic Hessian of the SCF energy
 Polarizability Matrix (a.u.)
            1           2           3
    1-231.8457692   1.5887658   0.0000000
    2   1.5887658-153.6561451  -0.0000000
    3   0.0000000  -0.0000000-123.2694571

 Direct stationary perturbation theory relativistic correction:

 rels  =       0.182620547451
 relv  =      -0.991856696805
 rel2e =       0.506853931647
 E_rel =      -0.302382217706

 Hessian of the SCF Energy
            1           2           3           4           5           6
    1   0.4720803   0.0199541  -0.0828115  -0.1710411   0.0260744   0.0064292
    2   0.0199541   0.7261865  -0.2502371   0.0260740  -0.0659256  -0.0010936
    3  -0.0828115  -0.2502371   0.3599227  -0.0064290   0.0010937  -0.0821381
    4  -0.1710411   0.0260740  -0.0064290   0.4720807   0.0199543   0.0828120
    5   0.0260744  -0.0659256   0.0010937   0.0199543   0.7261866   0.2502375
    6   0.0064292  -0.0010936  -0.0821381   0.0828120   0.2502375   0.3599232
    7  -0.1795499   0.0143492   0.0320235  -0.0087412  -0.0072792   0.0097893
    8   0.0031978  -0.0956068   0.0069360   0.0205005   0.0135012  -0.0017078
    9   0.0332562   0.0072288  -0.0873238   0.0061152  -0.0004202   0.0141878
   10  -0.0398972   0.0077165   0.0113392  -0.0030381  -0.0042030   0.0013549
   11  -0.0000923   0.0180892  -0.0072347   0.0001923  -0.0029599   0.0021465
   12   0.0136914  -0.0115886   0.0035366   0.0031344   0.0026814   0.0004286
   13   0.0002105   0.0011041  -0.0020117  -0.0001835   0.0004570   0.0002857
   14  -0.0020268  -0.0029237   0.0000896   0.0002157   0.0000103   0.0001427
   15  -0.0002452  -0.0008303  -0.0030458   0.0002645   0.0000084   0.0002160
   16   0.0003907   0.0093834  -0.0019423   0.0002433  -0.0006605   0.0002149
   17   0.0074335   0.0001672   0.0007769   0.0016511   0.0007455  -0.0007823
   18  -0.0014547   0.0000616   0.0072279  -0.0020699  -0.0002640  -0.0006513
   19  -0.0003005   0.0017259  -0.0005767  -0.0000709  -0.0005148   0.0000496
   20  -0.0002886   0.0002719   0.0001316  -0.0002807   0.0000004  -0.0000967
   21   0.0007968  -0.0008003   0.0003032  -0.0001317   0.0003516  -0.0003316
   22   0.0002172   0.0007811  -0.0007937   0.0009818   0.0001118   0.0004192
   23   0.0014765  -0.0039640   0.0006687  -0.0006216   0.0001467   0.0000644
   24  -0.0014902   0.0015162  -0.0009996   0.0002750  -0.0000067   0.0003089
   25  -0.0001100  -0.0001513  -0.0003770   0.0002231   0.0000883   0.0000975
   26  -0.0002503  -0.0003939  -0.0004669   0.0000081  -0.0001488   0.0000496
   27  -0.0003683  -0.0004400  -0.0009159   0.0000516   0.0000785   0.0000867
   28   0.0073937   0.0015223  -0.0010096  -0.0002389   0.0000289  -0.0004351
   29   0.0016338  -0.0028058   0.0062377  -0.0010844  -0.0014538  -0.0009473
   30  -0.0005298   0.0054821   0.0053327  -0.0003255   0.0004806  -0.0006518
   31   0.0009510  -0.0007897   0.0004145   0.0001652  -0.0002479   0.0000110
   32   0.0006605   0.0002380  -0.0000221   0.0002147  -0.0000711   0.0000612
   33  -0.0005548   0.0006513   0.0003279  -0.0000817   0.0001904   0.0000418
   34   0.0011253  -0.0266352   0.0150792  -0.0009530  -0.0007932   0.0006394
   35  -0.0139950  -0.0088859   0.0091543  -0.0010301   0.0036462  -0.0009027
   36   0.0063822   0.0137720  -0.0120326  -0.0001242  -0.0026017  -0.0016888
   37  -0.0000242  -0.0012517  -0.0011900  -0.0011554  -0.0007506   0.0013704
   38   0.0013206  -0.0001620  -0.0027387  -0.0010447  -0.0011791   0.0004150
   39  -0.0021978  -0.0018586  -0.0021298   0.0024385   0.0028031   0.0008504
   40  -0.0087412  -0.0072790  -0.0097901  -0.1795499   0.0143486  -0.0320242
   41   0.0204992   0.0135016   0.0017071   0.0031977  -0.0956069  -0.0069362
   42  -0.0061161   0.0004201   0.0141877  -0.0332563  -0.0072288  -0.0873243
   43  -0.0009528  -0.0007937  -0.0006393   0.0011248  -0.0266347  -0.0150789
   44  -0.0010299   0.0036455   0.0009028  -0.0139946  -0.0088859  -0.0091543
   45   0.0001244   0.0026017  -0.0016883  -0.0063820  -0.0137717  -0.0120326
   46  -0.0011554  -0.0007505  -0.0013704  -0.0000242  -0.0012517   0.0011899
   47  -0.0010447  -0.0011792  -0.0004150   0.0013206  -0.0001620   0.0027387
   48  -0.0024385  -0.0028031   0.0008505   0.0021978   0.0018585  -0.0021298
   49  -0.0002391   0.0000288   0.0004353   0.0073939   0.0015222   0.0010097
   50  -0.0010841  -0.0014539   0.0009472   0.0016336  -0.0028061  -0.0062377
   51   0.0003256  -0.0004806  -0.0006516   0.0005294  -0.0054820   0.0053328
   52   0.0001652  -0.0002478  -0.0000111   0.0009510  -0.0007897  -0.0004145
   53   0.0002147  -0.0000710  -0.0000612   0.0006606   0.0002380   0.0000222
   54   0.0000817  -0.0001904   0.0000418   0.0005548  -0.0006513   0.0003279
   55   0.0009819   0.0001118  -0.0004191   0.0002172   0.0007811   0.0007937
   56  -0.0006215   0.0001466  -0.0000643   0.0014763  -0.0039639  -0.0006687
   57  -0.0002750   0.0000067   0.0003088   0.0014902  -0.0015163  -0.0009997
   58   0.0002231   0.0000883  -0.0000975  -0.0001100  -0.0001513   0.0003770
   59   0.0000081  -0.0001488  -0.0000496  -0.0002503  -0.0003939   0.0004669
   60  -0.0000516  -0.0000785   0.0000867   0.0003683   0.0004400  -0.0009159
   61   0.0002433  -0.0006604  -0.0002149   0.0003905   0.0093834   0.0019422
   62   0.0016508   0.0007457   0.0007822   0.0074336   0.0001670  -0.0007769
   63   0.0020700   0.0002640  -0.0006515   0.0014547  -0.0000618   0.0072280
   64  -0.0000709  -0.0005148  -0.0000496  -0.0003005   0.0017259   0.0005767
   65  -0.0002807   0.0000004   0.0000967  -0.0002886   0.0002719  -0.0001317
   66   0.0001317  -0.0003516  -0.0003316  -0.0007968   0.0008003   0.0003032
   67  -0.0030380  -0.0042029  -0.0013551  -0.0398966   0.0077160  -0.0113393
   68   0.0001928  -0.0029600  -0.0021458  -0.0000930   0.0180894   0.0072349
   69  -0.0031342  -0.0026812   0.0004285  -0.0136915   0.0115887   0.0035367
   70  -0.0001835   0.0004570  -0.0002857   0.0002105   0.0011041   0.0020117
   71   0.0002157   0.0000103  -0.0001427  -0.0020268  -0.0029237  -0.0000896
   72  -0.0002645  -0.0000084   0.0002160   0.0002452   0.0008303  -0.0030458
   73  -0.1032257  -0.0574051   0.0387135   0.0245473   0.0173856  -0.0133691
   74  -0.0646759  -0.5352152   0.2667865   0.0008578  -0.0413069   0.0327326
   75   0.0432315   0.2599608  -0.2079520   0.0045886   0.0185225   0.0070894
   76   0.0245472   0.0173856   0.0133691  -0.1032257  -0.0574050  -0.0387135
   77   0.0008578  -0.0413070  -0.0327325  -0.0646760  -0.5352152  -0.2667865
   78  -0.0045887  -0.0185226   0.0070894  -0.0432316  -0.2599608  -0.2079520
            7           8           9          10          11          12
    1  -0.1795499   0.0031978   0.0332562  -0.0398972  -0.0000923   0.0136914
    2   0.0143492  -0.0956068   0.0072288   0.0077165   0.0180892  -0.0115886
    3   0.0320235   0.0069360  -0.0873238   0.0113392  -0.0072347   0.0035366
    4  -0.0087412   0.0205005   0.0061152  -0.0030381   0.0001923   0.0031344
    5  -0.0072792   0.0135012  -0.0004202  -0.0042030  -0.0029599   0.0026814
    6   0.0097893  -0.0017078   0.0141878   0.0013549   0.0021465   0.0004286
    7   0.5653185  -0.0857905  -0.1120118  -0.2107458   0.1163417  -0.0115055
    8  -0.0857905   0.5676089  -0.2104120   0.0788238  -0.1919948   0.0421535
    9  -0.1120118  -0.2104120   0.2999845   0.0113711   0.0261352  -0.0868605
   10  -0.2107458   0.0788238   0.0113711   0.6125918  -0.0534552  -0.1523866
   11   0.1163417  -0.1919948   0.0261352  -0.0534552   0.5866890  -0.2383920
   12  -0.0115055   0.0421535  -0.0868605  -0.1523866  -0.2383920   0.3390969
   13   0.0081208   0.0196252  -0.0130485  -0.0607698  -0.0253521   0.0228032
   14  -0.0019340  -0.0137105   0.0110180  -0.0249783  -0.2512563   0.1322586
   15  -0.0003888   0.0023249   0.0026670   0.0221271   0.1325080  -0.1257352
   16  -0.0501548   0.0361225   0.0017599  -0.2853608  -0.0520403   0.1170464
   17  -0.0001197   0.0391066  -0.0176886   0.0008549  -0.1221584   0.0339772
   18   0.0231549  -0.0317287   0.0184886   0.0867087   0.0548772  -0.1289482
   19  -0.0025136  -0.0012710   0.0046582  -0.0165522   0.0188898  -0.0032570
   20  -0.0005567   0.0025275   0.0033166  -0.0063574   0.0077301  -0.0000520
   21   0.0043959   0.0034820   0.0040982   0.0115938  -0.0098829   0.0046998
   22  -0.0107925   0.0189931  -0.0101313   0.0199348  -0.0319863   0.0135205
   23   0.0193685  -0.0473952   0.0155690  -0.0690394   0.0073195   0.0269841
   24  -0.0100792   0.0158405  -0.0130004   0.0352183   0.0122327  -0.0141503
   25   0.0002980   0.0004633  -0.0006968   0.0023101   0.0005545   0.0015856
   26   0.0004593  -0.0010982  -0.0000176   0.0009074  -0.0026539   0.0054051
   27  -0.0007353   0.0000318  -0.0005415   0.0012925   0.0055731   0.0033471
   28   0.0138492  -0.0634179   0.0355025  -0.0594896   0.0158893   0.0116437
   29  -0.0278126   0.0066964   0.0125436   0.0143023  -0.0058058  -0.0056376
   30   0.0144498   0.0257611  -0.0114387   0.0126603  -0.0061387  -0.0072781
   31  -0.0038832   0.0007748   0.0039774  -0.0011696   0.0002427  -0.0000513
   32  -0.0001465   0.0031048   0.0025072   0.0003061   0.0001416  -0.0007749
   33   0.0045091   0.0022334   0.0043344  -0.0000165  -0.0008020  -0.0004908
   34  -0.1191005   0.0179419   0.0107829   0.0386862   0.0132475  -0.0196830
   35  -0.0201559  -0.2466373   0.1145352   0.0453728  -0.0374106   0.0086637
   36   0.0349299   0.0990892  -0.1348367  -0.0392561   0.0210200   0.0103244
   37   0.0064277  -0.0024643   0.0000022   0.0017808  -0.0004199   0.0024148
   38   0.0202912  -0.0126671   0.0004750  -0.0010908  -0.0019140   0.0052726
   39  -0.0135608   0.0102670   0.0019857   0.0025674   0.0052288   0.0024977
   40  -0.0020500   0.0020066  -0.0000073  -0.0001871  -0.0006855   0.0006272
   41   0.0020074  -0.0045089  -0.0002700   0.0008081   0.0007385  -0.0009662
   42   0.0000083   0.0002699  -0.0025585  -0.0001917  -0.0005267  -0.0001658
   43  -0.0001151  -0.0001652  -0.0003419   0.0000265   0.0000184   0.0000366
   44   0.0005274  -0.0003154  -0.0000226   0.0000836   0.0000926  -0.0001004
   45   0.0001775  -0.0004183   0.0003803   0.0000679   0.0000461  -0.0001214
   46   0.0001671  -0.0000982  -0.0000758  -0.0000432   0.0000840  -0.0000043
   47  -0.0000846   0.0000670  -0.0000410  -0.0001086   0.0000915  -0.0000169
   48   0.0002377   0.0002255  -0.0004129  -0.0000810   0.0000451  -0.0000107
   49  -0.0000765   0.0001323  -0.0002167  -0.0000277  -0.0000699   0.0000383
   50   0.0000312   0.0001621  -0.0002133  -0.0000873   0.0000409   0.0000068
   51   0.0000058   0.0000366   0.0000577  -0.0000410   0.0000742   0.0000324
   52  -0.0000677   0.0000536   0.0000052  -0.0000050  -0.0000224   0.0000211
   53  -0.0000755   0.0000309   0.0000251   0.0000058  -0.0000288   0.0000069
   54  -0.0000455   0.0000394  -0.0000161  -0.0000027  -0.0000238   0.0000211
   55  -0.0001443  -0.0000248   0.0000989   0.0000459  -0.0000598   0.0000111
   56   0.0001058   0.0000132  -0.0000690  -0.0000533   0.0000442   0.0000149
   57  -0.0000136   0.0000271  -0.0000904   0.0000110  -0.0000134   0.0000324
   58  -0.0000579   0.0000009   0.0000373   0.0000183  -0.0000255   0.0000099
   59  -0.0000169   0.0000100   0.0000104   0.0000030   0.0000032   0.0000072
   60  -0.0000250   0.0000301  -0.0000306  -0.0000105  -0.0000130   0.0000073
   61  -0.0002734   0.0002763   0.0000880   0.0000005  -0.0001434   0.0000548
   62  -0.0000325  -0.0002628  -0.0001603   0.0000652  -0.0000355  -0.0000571
   63  -0.0001438  -0.0002200   0.0001411   0.0001053  -0.0000499  -0.0000470
   64  -0.0001634   0.0001569  -0.0000009  -0.0000152  -0.0000638   0.0000439
   65  -0.0000005   0.0000268  -0.0000346  -0.0000151   0.0000027   0.0000012
   66  -0.0000214   0.0000577   0.0000975   0.0000092  -0.0000058   0.0000249
   67  -0.0001868   0.0008086   0.0001917  -0.0001235   0.0000120   0.0002375
   68  -0.0006858   0.0007380   0.0005269   0.0000126  -0.0002793   0.0001996
   69  -0.0006276   0.0009664  -0.0001659  -0.0002372  -0.0002001   0.0002295
   70   0.0001827  -0.0000760   0.0000834   0.0000093   0.0000595  -0.0000343
   71  -0.0000188  -0.0000654   0.0000238   0.0000322   0.0000078  -0.0000036
   72   0.0000869  -0.0000006  -0.0000248  -0.0000231   0.0000327  -0.0000163
   73  -0.0032950  -0.0425005   0.0303230   0.0000985  -0.0004917   0.0003977
   74  -0.0353307  -0.0187745   0.0306194   0.0094873  -0.0067381   0.0001534
   75   0.0250437   0.0336660  -0.0087926  -0.0044872   0.0033802  -0.0005064
   76  -0.0024526  -0.0040703  -0.0017221   0.0019219  -0.0006226  -0.0003959
   77   0.0065581  -0.0005581   0.0048148   0.0006062   0.0022450  -0.0001968
   78   0.0003457   0.0010494  -0.0003291   0.0003073  -0.0000171   0.0000519
           13          14          15          16          17          18
    1   0.0002105  -0.0020268  -0.0002452   0.0003907   0.0074335  -0.0014547
    2   0.0011041  -0.0029237  -0.0008303   0.0093834   0.0001672   0.0000616
    3  -0.0020117   0.0000896  -0.0030458  -0.0019423   0.0007769   0.0072279
    4  -0.0001835   0.0002157   0.0002645   0.0002433   0.0016511  -0.0020699
    5   0.0004570   0.0000103   0.0000084  -0.0006605   0.0007455  -0.0002640
    6   0.0002857   0.0001427   0.0002160   0.0002149  -0.0007823  -0.0006513
    7   0.0081208  -0.0019340  -0.0003888  -0.0501548  -0.0001197   0.0231549
    8   0.0196252  -0.0137105   0.0023249   0.0361225   0.0391066  -0.0317287
    9  -0.0130485   0.0110180   0.0026670   0.0017599  -0.0176886   0.0184886
   10  -0.0607698  -0.0249783   0.0221271  -0.2853608   0.0008549   0.0867087
   11  -0.0253521  -0.2512563   0.1325080  -0.0520403  -0.1221584   0.0548772
   12   0.0228032   0.1322586  -0.1257352   0.1170464   0.0339772  -0.1289482
   13   0.0583808   0.0252608  -0.0268967   0.0015690  -0.0230525   0.0146831
   14   0.0252608   0.2631114  -0.1467050   0.0015418   0.0006961   0.0017756
   15  -0.0268967  -0.1467050   0.1229698   0.0006160   0.0115242  -0.0021789
   16   0.0015690   0.0015418   0.0006160   0.6575230  -0.1206994  -0.1344868
   17  -0.0230525   0.0006961   0.0115242  -0.1206994   0.5650813  -0.2062313
   18   0.0146831   0.0017756  -0.0021789  -0.1344868  -0.2062313   0.3071413
   19   0.0004905  -0.0009355  -0.0013420  -0.2175479   0.1392062  -0.0113012
   20  -0.0004769  -0.0004529  -0.0021054   0.1390948  -0.1688551   0.0229289
   21  -0.0016271  -0.0019001  -0.0026203  -0.0112786   0.0228281  -0.0463100
   22  -0.0036376   0.0005176   0.0042340  -0.1257298  -0.0329234   0.0438122
   23   0.0005977   0.0028454   0.0025129   0.0209014  -0.2522455   0.1026971
   24   0.0041295   0.0027226   0.0047193   0.0122882   0.1238635  -0.1411844
   25  -0.0000799   0.0001216  -0.0001173   0.0010696   0.0014611   0.0003764
   26  -0.0011204  -0.0001341   0.0003816  -0.0238456  -0.0000991   0.0119294
   27   0.0006197  -0.0001018  -0.0003836   0.0152863   0.0019301  -0.0029550
   28  -0.0010787  -0.0001509  -0.0001467   0.0427561   0.0486118  -0.0420128
   29   0.0001573   0.0001886  -0.0007807   0.0122958  -0.0373614   0.0214003
   30  -0.0001228  -0.0007151  -0.0006118  -0.0210176   0.0070205   0.0114412
   31  -0.0000237  -0.0002151  -0.0002674  -0.0027471   0.0039662   0.0015840
   32  -0.0001932  -0.0002581  -0.0003614   0.0045693   0.0006443   0.0020372
   33  -0.0002758  -0.0003548  -0.0006955   0.0011757   0.0022276   0.0054519
   34  -0.0033935   0.0043619   0.0012363  -0.0229217  -0.0229460   0.0199312
   35   0.0038281   0.0004202   0.0019182  -0.0236036  -0.0245510   0.0199155
   36   0.0015161   0.0016159   0.0045499   0.0201818   0.0200283  -0.0255706
   37   0.0002691  -0.0002416   0.0002611  -0.0001606  -0.0009218   0.0001449
   38   0.0012138  -0.0004962   0.0001507  -0.0007502  -0.0003004  -0.0001530
   39  -0.0006244   0.0007107   0.0003572   0.0001532  -0.0000944  -0.0010644
   40   0.0001828  -0.0000187  -0.0000869  -0.0002737  -0.0000325   0.0001436
   41  -0.0000760  -0.0000654   0.0000006   0.0002763  -0.0002628   0.0002203
   42  -0.0000834  -0.0000238  -0.0000248  -0.0000882   0.0001601   0.0001412
   43  -0.0000306  -0.0000167  -0.0000600  -0.0000471   0.0000079   0.0000508
   44   0.0000167   0.0000000   0.0000627   0.0001123  -0.0000425  -0.0000801
   45   0.0000255  -0.0000169  -0.0000101   0.0000493  -0.0000349   0.0000341
   46  -0.0000021   0.0000026  -0.0000225   0.0000104   0.0000412  -0.0000042
   47  -0.0000131   0.0000121   0.0000072   0.0000175   0.0000385  -0.0000256
   48  -0.0000497   0.0000178   0.0000290   0.0000013   0.0000738  -0.0000671
   49   0.0000201   0.0000063   0.0000127  -0.0000072   0.0000116  -0.0000198
   50  -0.0000444   0.0000138  -0.0000047  -0.0000128   0.0000604  -0.0000282
   51   0.0000019   0.0000008  -0.0000053   0.0000263   0.0000220  -0.0000080
   52   0.0000007  -0.0000020  -0.0000133  -0.0000126   0.0000066   0.0000114
   53   0.0000081  -0.0000009  -0.0000047  -0.0000112  -0.0000054   0.0000149
   54  -0.0000001  -0.0000014  -0.0000060  -0.0000084   0.0000020   0.0000002
   55   0.0000182  -0.0000123  -0.0000160  -0.0000296  -0.0000360   0.0000537
   56   0.0000001   0.0000089   0.0000131   0.0000433   0.0000411  -0.0000307
   57   0.0000026   0.0000039   0.0000060  -0.0000120  -0.0000117  -0.0000387
   58   0.0000106  -0.0000019  -0.0000006  -0.0000077  -0.0000149   0.0000084
   59  -0.0000006   0.0000003  -0.0000016  -0.0000040  -0.0000020  -0.0000012
   60   0.0000005   0.0000007  -0.0000001  -0.0000021   0.0000066   0.0000016
   61   0.0000255  -0.0000072  -0.0000120  -0.0000576  -0.0000274   0.0000382
   62  -0.0000056  -0.0000157  -0.0000203  -0.0000272  -0.0000332   0.0000533
   63   0.0000170  -0.0000157  -0.0000227  -0.0000382  -0.0000532   0.0001146
   64   0.0000143  -0.0000001  -0.0000045  -0.0000224  -0.0000041   0.0000087
   65  -0.0000043  -0.0000011  -0.0000022   0.0000003   0.0000072  -0.0000003
   66   0.0000054   0.0000027   0.0000004  -0.0000081  -0.0000060  -0.0000100
   67   0.0000093   0.0000322   0.0000231   0.0000003   0.0000653  -0.0001052
   68   0.0000595   0.0000078  -0.0000327  -0.0001435  -0.0000359   0.0000497
   69   0.0000342   0.0000037  -0.0000163  -0.0000542   0.0000570  -0.0000467
   70  -0.0000054   0.0000002   0.0000140   0.0000255  -0.0000056  -0.0000170
   71   0.0000002  -0.0000023  -0.0000044  -0.0000072  -0.0000157   0.0000157
   72  -0.0000140   0.0000044   0.0000052   0.0000120   0.0000203  -0.0000227
   73  -0.0001869  -0.0014494   0.0009980   0.0019777  -0.0018509  -0.0002136
   74  -0.0014531   0.0019530  -0.0007213  -0.0028605  -0.0008024   0.0013374
   75   0.0008069  -0.0004918  -0.0001588   0.0002033   0.0004139  -0.0010203
   76   0.0000695  -0.0000700  -0.0001667  -0.0004850  -0.0006833   0.0009749
   77  -0.0005365   0.0000493   0.0001624   0.0003076   0.0001819  -0.0007712
   78  -0.0001773  -0.0000413  -0.0000048  -0.0000780  -0.0000301   0.0000336
           19          20          21          22          23          24
    1  -0.0003005  -0.0002886   0.0007968   0.0002172   0.0014765  -0.0014902
    2   0.0017259   0.0002719  -0.0008003   0.0007811  -0.0039640   0.0015162
    3  -0.0005767   0.0001316   0.0003032  -0.0007937   0.0006687  -0.0009996
    4  -0.0000709  -0.0002807  -0.0001317   0.0009818  -0.0006216   0.0002750
    5  -0.0005148   0.0000004   0.0003516   0.0001118   0.0001467  -0.0000067
    6   0.0000496  -0.0000967  -0.0003316   0.0004192   0.0000644   0.0003089
    7  -0.0025136  -0.0005567   0.0043959  -0.0107925   0.0193685  -0.0100792
    8  -0.0012710   0.0025275   0.0034820   0.0189931  -0.0473952   0.0158405
    9   0.0046582   0.0033166   0.0040982  -0.0101313   0.0155690  -0.0130004
   10  -0.0165522  -0.0063574   0.0115938   0.0199348  -0.0690394   0.0352183
   11   0.0188898   0.0077301  -0.0098829  -0.0319863   0.0073195   0.0122327
   12  -0.0032570  -0.0000520   0.0046998   0.0135205   0.0269841  -0.0141503
   13   0.0004905  -0.0004769  -0.0016271  -0.0036376   0.0005977   0.0041295
   14  -0.0009355  -0.0004529  -0.0019001   0.0005176   0.0028454   0.0027226
   15  -0.0013420  -0.0021054  -0.0026203   0.0042340   0.0025129   0.0047193
   16  -0.2175479   0.1390948  -0.0112786  -0.1257298   0.0209014   0.0122882
   17   0.1392062  -0.1688551   0.0228281  -0.0329234  -0.2522455   0.1238635
   18  -0.0113012   0.0229289  -0.0463100   0.0438122   0.1026971  -0.1411844
   19   0.2282649  -0.1509290   0.0095104   0.0063108  -0.0041653   0.0011558
   20  -0.1509290   0.1743430  -0.0282337   0.0214480  -0.0124693   0.0006773
   21   0.0095104  -0.0282337   0.0385607  -0.0138915   0.0107920   0.0022596
   22   0.0063108   0.0214480  -0.0138915   0.6653351  -0.0676866  -0.1678467
   23  -0.0041653  -0.0124693   0.0107920  -0.0676866   0.5388101  -0.2080239
   24   0.0011558   0.0006773   0.0022596  -0.1678467  -0.2080239   0.3266435
   25   0.0002349  -0.0009813  -0.0009963  -0.2663122  -0.0434297   0.1148507
   26  -0.0003391  -0.0001332  -0.0020126  -0.0435044  -0.0653314   0.0327320
   27  -0.0013476  -0.0017467  -0.0021972   0.1148161   0.0326950  -0.1030138
   28   0.0020148  -0.0008493   0.0025077  -0.2387089   0.0820502   0.0210785
   29  -0.0002554  -0.0017463   0.0052577   0.1361007  -0.2001834   0.0266193
   30   0.0021185   0.0055178   0.0029834  -0.0101493   0.0478051  -0.0872777
   31   0.0001749   0.0010517  -0.0006253   0.0066705   0.0212002  -0.0137398
   32  -0.0002484  -0.0006484   0.0005832  -0.0045620  -0.0125692   0.0109174
   33   0.0001368   0.0000677   0.0000760   0.0011753   0.0009509   0.0021058
   34  -0.0000716  -0.0009347   0.0002052  -0.0507902   0.0415006  -0.0015126
   35  -0.0009415  -0.0003901   0.0000262   0.0031449   0.0426598  -0.0220824
   36   0.0002591   0.0000759  -0.0009676   0.0208142  -0.0369366   0.0201861
   37  -0.0001425  -0.0001241  -0.0003488  -0.0025553  -0.0009686   0.0047651
   38  -0.0000765  -0.0002135  -0.0004617  -0.0008296   0.0021683   0.0032984
   39  -0.0003342  -0.0004606  -0.0006905   0.0043064   0.0033100   0.0038676
   40  -0.0001634  -0.0000006   0.0000214  -0.0001441   0.0001056   0.0000137
   41   0.0001569   0.0000269  -0.0000577  -0.0000245   0.0000133  -0.0000271
   42   0.0000009   0.0000346   0.0000975  -0.0000990   0.0000691  -0.0000904
   43  -0.0000037  -0.0000028  -0.0000022  -0.0000330   0.0000509  -0.0000301
   44   0.0000337   0.0000044   0.0000023   0.0000602  -0.0000455   0.0000044
   45   0.0000149  -0.0000027  -0.0000071   0.0000013  -0.0000070   0.0000291
   46   0.0000108  -0.0000031  -0.0000039   0.0000141   0.0000001  -0.0000163
   47   0.0000166  -0.0000052  -0.0000045   0.0000115  -0.0000069  -0.0000202
   48   0.0000163  -0.0000014   0.0000060   0.0000404   0.0000166  -0.0000430
   49  -0.0000134   0.0000080   0.0000135  -0.0000027  -0.0000207   0.0000227
   50   0.0000120  -0.0000066   0.0000028   0.0000255   0.0000231  -0.0000106
   51   0.0000047  -0.0000043  -0.0000087  -0.0000031  -0.0000477  -0.0000269
   52  -0.0000081  -0.0000012  -0.0000013  -0.0000107  -0.0000012   0.0000044
   53  -0.0000067   0.0000007  -0.0000002  -0.0000124   0.0000024   0.0000040
   54  -0.0000065   0.0000009   0.0000022  -0.0000018   0.0000022   0.0000038
   55  -0.0000141   0.0000004  -0.0000007  -0.0000402   0.0000194  -0.0000025
   56   0.0000033  -0.0000006  -0.0000017   0.0000194  -0.0000630  -0.0000168
   57  -0.0000037   0.0000022   0.0000057   0.0000026   0.0000168   0.0000419
   58  -0.0000057   0.0000021   0.0000009  -0.0000086   0.0000031   0.0000050
   59  -0.0000001  -0.0000003  -0.0000005  -0.0000022   0.0000026   0.0000009
   60  -0.0000028   0.0000012   0.0000018   0.0000010  -0.0000050  -0.0000036
   61  -0.0000224   0.0000003   0.0000081  -0.0000296   0.0000433   0.0000120
   62  -0.0000041   0.0000072   0.0000060  -0.0000360   0.0000411   0.0000116
   63  -0.0000088   0.0000003  -0.0000100  -0.0000536   0.0000305  -0.0000386
   64  -0.0000126   0.0000014   0.0000048  -0.0000141   0.0000033   0.0000037
   65   0.0000014  -0.0000012   0.0000003   0.0000004  -0.0000005  -0.0000022
   66  -0.0000048  -0.0000003  -0.0000009   0.0000007   0.0000017   0.0000057
   67  -0.0000152  -0.0000152  -0.0000092   0.0000464  -0.0000538  -0.0000109
   68  -0.0000638   0.0000026   0.0000058  -0.0000600   0.0000442   0.0000135
   69  -0.0000439  -0.0000012   0.0000249  -0.0000112  -0.0000149   0.0000323
   70   0.0000143  -0.0000043  -0.0000054   0.0000182   0.0000001  -0.0000026
   71  -0.0000001  -0.0000011  -0.0000027  -0.0000123   0.0000089  -0.0000039
   72   0.0000045   0.0000022   0.0000004   0.0000160  -0.0000131   0.0000060
   73  -0.0000114   0.0001334  -0.0001567  -0.0000480  -0.0017326   0.0011070
   74  -0.0004705   0.0000829   0.0002968   0.0001750   0.0005950  -0.0004687
   75   0.0002824  -0.0000012   0.0000684  -0.0002490   0.0006805  -0.0003079
   76  -0.0000469   0.0000658   0.0000203  -0.0006710   0.0003984  -0.0001988
   77   0.0001758  -0.0000739  -0.0002763   0.0002508  -0.0004063   0.0002084
   78   0.0000171  -0.0000508  -0.0000439   0.0000703   0.0001815  -0.0000728
           25          26          27          28          29          30
    1  -0.0001100  -0.0002503  -0.0003683   0.0073937   0.0016338  -0.0005298
    2  -0.0001513  -0.0003939  -0.0004400   0.0015223  -0.0028058   0.0054821
    3  -0.0003770  -0.0004669  -0.0009159  -0.0010096   0.0062377   0.0053327
    4   0.0002231   0.0000081   0.0000516  -0.0002389  -0.0010844  -0.0003255
    5   0.0000883  -0.0001488   0.0000785   0.0000289  -0.0014538   0.0004806
    6   0.0000975   0.0000496   0.0000867  -0.0004351  -0.0009473  -0.0006518
    7   0.0002980   0.0004593  -0.0007353   0.0138492  -0.0278126   0.0144498
    8   0.0004633  -0.0010982   0.0000318  -0.0634179   0.0066964   0.0257611
    9  -0.0006968  -0.0000176  -0.0005415   0.0355025   0.0125436  -0.0114387
   10   0.0023101   0.0009074   0.0012925  -0.0594896   0.0143023   0.0126603
   11   0.0005545  -0.0026539   0.0055731   0.0158893  -0.0058058  -0.0061387
   12   0.0015856   0.0054051   0.0033471   0.0116437  -0.0056376  -0.0072781
   13  -0.0000799  -0.0011204   0.0006197  -0.0010787   0.0001573  -0.0001228
   14   0.0001216  -0.0001341  -0.0001018  -0.0001509   0.0001886  -0.0007151
   15  -0.0001173   0.0003816  -0.0003836  -0.0001467  -0.0007807  -0.0006118
   16   0.0010696  -0.0238456   0.0152863   0.0427561   0.0122958  -0.0210176
   17   0.0014611  -0.0000991   0.0019301   0.0486118  -0.0373614   0.0070205
   18   0.0003764   0.0119294  -0.0029550  -0.0420128   0.0214003   0.0114412
   19   0.0002349  -0.0003391  -0.0013476   0.0020148  -0.0002554   0.0021185
   20  -0.0009813  -0.0001332  -0.0017467  -0.0008493  -0.0017463   0.0055178
   21  -0.0009963  -0.0020126  -0.0021972   0.0025077   0.0052577   0.0029834
   22  -0.2663122  -0.0435044   0.1148161  -0.2387089   0.1361007  -0.0101493
   23  -0.0434297  -0.0653314   0.0326950   0.0820502  -0.2001834   0.0478051
   24   0.1148507   0.0327320  -0.1030138   0.0210785   0.0266193  -0.0872777
   25   0.2799432   0.0451769  -0.1264633  -0.0155323  -0.0069091   0.0118542
   26   0.0451769   0.0621382  -0.0392557   0.0184800   0.0082072  -0.0095668
   27  -0.1264633  -0.0392557   0.0982106  -0.0030136   0.0004291   0.0052710
   28  -0.0155323   0.0184800  -0.0030136   0.6014753  -0.0738263  -0.1430108
   29  -0.0069091   0.0082072   0.0004291  -0.0738263   0.5967291  -0.2419354
   30   0.0118542  -0.0095668   0.0052710  -0.1430108  -0.2419354   0.3305318
   31   0.0003963  -0.0011644  -0.0009979  -0.0599726  -0.0213596   0.0215099
   32  -0.0005671  -0.0002352  -0.0019587  -0.0213937  -0.2506100   0.1327092
   33  -0.0014008  -0.0017028  -0.0024140   0.0215779   0.1324412  -0.1226731
   34  -0.0013464   0.0044350   0.0009026  -0.2749319  -0.0515910   0.1141068
   35   0.0047449  -0.0006651   0.0028474   0.0021196  -0.1213659   0.0336853
   36   0.0006831   0.0030021   0.0054037   0.0837381   0.0544695  -0.1288856
   37  -0.0008209   0.0008656  -0.0002385  -0.0153789   0.0191265  -0.0029463
   38  -0.0004448   0.0002072  -0.0000429  -0.0065064   0.0085700   0.0003432
   39   0.0004792  -0.0005089  -0.0000281   0.0112803  -0.0094007   0.0055270
   40  -0.0000579  -0.0000170   0.0000250  -0.0000765   0.0000313  -0.0000059
   41   0.0000009   0.0000100  -0.0000301   0.0001326   0.0001624  -0.0000370
   42  -0.0000373  -0.0000104  -0.0000305   0.0002169   0.0002135   0.0000578
   43  -0.0000048   0.0000031  -0.0000076   0.0000786   0.0000436  -0.0000310
   44   0.0000205  -0.0000098   0.0000012   0.0000119  -0.0000750   0.0000864
   45   0.0000135  -0.0000091  -0.0000104  -0.0000307  -0.0001034   0.0000236
   46   0.0000055   0.0000026  -0.0000031   0.0000454  -0.0000249  -0.0000033
   47   0.0000092   0.0000011  -0.0000043   0.0000300  -0.0000107   0.0000361
   48   0.0000073   0.0000089   0.0000029   0.0000980  -0.0000070  -0.0000382
   49  -0.0000115  -0.0000003   0.0000025  -0.0000494   0.0000479   0.0000139
   50   0.0000117   0.0000042  -0.0000070   0.0000479  -0.0000363  -0.0000285
   51   0.0000024   0.0000029   0.0000038  -0.0000139   0.0000285   0.0000583
   52  -0.0000034  -0.0000009  -0.0000017  -0.0000090   0.0000117   0.0000041
   53  -0.0000051  -0.0000012  -0.0000004  -0.0000110   0.0000134   0.0000040
   54  -0.0000024   0.0000006   0.0000009  -0.0000074   0.0000101  -0.0000094
   55  -0.0000086  -0.0000022  -0.0000010  -0.0000026   0.0000254   0.0000031
   56   0.0000031   0.0000026   0.0000050  -0.0000207   0.0000230   0.0000478
   57  -0.0000050  -0.0000009  -0.0000036  -0.0000226   0.0000106  -0.0000268
   58  -0.0000047  -0.0000009   0.0000013  -0.0000115   0.0000117  -0.0000024
   59  -0.0000009   0.0000005  -0.0000002  -0.0000003   0.0000042  -0.0000029
   60  -0.0000013   0.0000002   0.0000013  -0.0000025   0.0000070   0.0000038
   61  -0.0000077  -0.0000040   0.0000021  -0.0000073  -0.0000126  -0.0000262
   62  -0.0000149  -0.0000020  -0.0000066   0.0000116   0.0000606  -0.0000220
   63  -0.0000084   0.0000012   0.0000016   0.0000198   0.0000281  -0.0000080
   64  -0.0000056  -0.0000001   0.0000028  -0.0000134   0.0000120  -0.0000047
   65   0.0000021  -0.0000003  -0.0000012   0.0000079  -0.0000066   0.0000043
   66  -0.0000009   0.0000005   0.0000018  -0.0000135  -0.0000028  -0.0000087
   67   0.0000183   0.0000029   0.0000106  -0.0000278  -0.0000872   0.0000408
   68  -0.0000255   0.0000032   0.0000130  -0.0000699   0.0000411  -0.0000740
   69  -0.0000100  -0.0000072   0.0000073  -0.0000386  -0.0000069   0.0000323
   70   0.0000106  -0.0000006  -0.0000005   0.0000201  -0.0000444  -0.0000019
   71  -0.0000019   0.0000003  -0.0000007   0.0000063   0.0000138  -0.0000009
   72   0.0000006   0.0000016  -0.0000001  -0.0000127   0.0000047  -0.0000053
   73  -0.0000571  -0.0001022   0.0002092  -0.0024246  -0.0017657   0.0013623
   74  -0.0000573   0.0002077  -0.0000006  -0.0022468  -0.0000761   0.0002306
   75   0.0001375   0.0000728   0.0001715   0.0017771  -0.0005760  -0.0023743
   76  -0.0001465   0.0000113  -0.0000439   0.0003201   0.0009733   0.0000542
   77  -0.0000692   0.0001241  -0.0000074  -0.0004572   0.0008281  -0.0006927
   78   0.0000288  -0.0000296  -0.0000165   0.0003303  -0.0003037   0.0000251
           31          32          33          34          35          36
    1   0.0009510   0.0006605  -0.0005548   0.0011253  -0.0139950   0.0063822
    2  -0.0007897   0.0002380   0.0006513  -0.0266352  -0.0088859   0.0137720
    3   0.0004145  -0.0000221   0.0003279   0.0150792   0.0091543  -0.0120326
    4   0.0001652   0.0002147  -0.0000817  -0.0009530  -0.0010301  -0.0001242
    5  -0.0002479  -0.0000711   0.0001904  -0.0007932   0.0036462  -0.0026017
    6   0.0000110   0.0000612   0.0000418   0.0006394  -0.0009027  -0.0016888
    7  -0.0038832  -0.0001465   0.0045091  -0.1191005  -0.0201559   0.0349299
    8   0.0007748   0.0031048   0.0022334   0.0179419  -0.2466373   0.0990892
    9   0.0039774   0.0025072   0.0043344   0.0107829   0.1145352  -0.1348367
   10  -0.0011696   0.0003061  -0.0000165   0.0386862   0.0453728  -0.0392561
   11   0.0002427   0.0001416  -0.0008020   0.0132475  -0.0374106   0.0210200
   12  -0.0000513  -0.0007749  -0.0004908  -0.0196830   0.0086637   0.0103244
   13  -0.0000237  -0.0001932  -0.0002758  -0.0033935   0.0038281   0.0015161
   14  -0.0002151  -0.0002581  -0.0003548   0.0043619   0.0004202   0.0016159
   15  -0.0002674  -0.0003614  -0.0006955   0.0012363   0.0019182   0.0045499
   16  -0.0027471   0.0045693   0.0011757  -0.0229217  -0.0236036   0.0201818
   17   0.0039662   0.0006443   0.0022276  -0.0229460  -0.0245510   0.0200283
   18   0.0015840   0.0020372   0.0054519   0.0199312   0.0199155  -0.0255706
   19   0.0001749  -0.0002484   0.0001368  -0.0000716  -0.0009415   0.0002591
   20   0.0010517  -0.0006484   0.0000677  -0.0009347  -0.0003901   0.0000759
   21  -0.0006253   0.0005832   0.0000760   0.0002052   0.0000262  -0.0009676
   22   0.0066705  -0.0045620   0.0011753  -0.0507902   0.0031449   0.0208142
   23   0.0212002  -0.0125692   0.0009509   0.0415006   0.0426598  -0.0369366
   24  -0.0137398   0.0109174   0.0021058  -0.0015126  -0.0220824   0.0201861
   25   0.0003963  -0.0005671  -0.0014008  -0.0013464   0.0047449   0.0006831
   26  -0.0011644  -0.0002352  -0.0017028   0.0044350  -0.0006651   0.0030021
   27  -0.0009979  -0.0019587  -0.0024140   0.0009026   0.0028474   0.0054037
   28  -0.0599726  -0.0213937   0.0215779  -0.2749319   0.0021196   0.0837381
   29  -0.0213596  -0.2506100   0.1324412  -0.0515910  -0.1213659   0.0544695
   30   0.0215099   0.1327092  -0.1226731   0.1141068   0.0336853  -0.1288856
   31   0.0589668   0.0216714  -0.0256485   0.0009387  -0.0243542   0.0150309
   32   0.0216714   0.2621245  -0.1459612   0.0011385  -0.0013333   0.0020573
   33  -0.0256485  -0.1459612   0.1209810   0.0003403   0.0120620  -0.0040521
   34   0.0009387   0.0011385   0.0003403   0.6545196  -0.1212100  -0.1369386
   35  -0.0243542  -0.0013333   0.0120620  -0.1212100   0.5663880  -0.1980807
   36   0.0150309   0.0020573  -0.0040521  -0.1369386  -0.1980807   0.3091962
   37   0.0003968  -0.0009672  -0.0013870  -0.2144123   0.1408209  -0.0101058
   38  -0.0005020  -0.0003142  -0.0019263   0.1415507  -0.1767344   0.0222875
   39  -0.0014966  -0.0018096  -0.0024427  -0.0088411   0.0204904  -0.0454411
   40  -0.0000676  -0.0000754   0.0000455  -0.0001149   0.0005278  -0.0001775
   41   0.0000536   0.0000309  -0.0000393  -0.0001663  -0.0003166   0.0004184
   42  -0.0000051  -0.0000252  -0.0000160   0.0003417   0.0000220   0.0003803
   43   0.0000110   0.0000057  -0.0000088  -0.0000381  -0.0000865   0.0001182
   44  -0.0000008   0.0000115   0.0000021  -0.0000861   0.0001638  -0.0001882
   45  -0.0000051   0.0000057   0.0000038  -0.0001182   0.0001886   0.0000764
   46   0.0000047   0.0000062  -0.0000062  -0.0000444  -0.0001083   0.0000699
   47   0.0000085   0.0000057  -0.0000141   0.0000197  -0.0001138   0.0001004
   48   0.0000188   0.0000176  -0.0000073   0.0000498  -0.0001733   0.0000291
   49  -0.0000089  -0.0000110   0.0000074   0.0000785   0.0000118   0.0000307
   50   0.0000117   0.0000134  -0.0000101   0.0000436  -0.0000745   0.0001034
   51  -0.0000041  -0.0000040  -0.0000094   0.0000314  -0.0000862   0.0000232
   52  -0.0000033  -0.0000042  -0.0000013   0.0000110  -0.0000008   0.0000051
   53  -0.0000042  -0.0000067   0.0000002   0.0000057   0.0000116  -0.0000057
   54   0.0000013  -0.0000002   0.0000016   0.0000088  -0.0000021   0.0000038
   55  -0.0000107  -0.0000124   0.0000018  -0.0000327   0.0000601  -0.0000015
   56  -0.0000011   0.0000024  -0.0000022   0.0000506  -0.0000451   0.0000069
   57  -0.0000044  -0.0000040   0.0000038   0.0000299  -0.0000044   0.0000290
   58  -0.0000034  -0.0000051   0.0000024  -0.0000048   0.0000205  -0.0000135
   59  -0.0000009  -0.0000012  -0.0000006   0.0000031  -0.0000098   0.0000091
   60   0.0000017   0.0000004   0.0000009   0.0000076  -0.0000012  -0.0000104
   61  -0.0000126  -0.0000112   0.0000084  -0.0000476   0.0001120  -0.0000492
   62   0.0000066  -0.0000054  -0.0000020   0.0000081  -0.0000429   0.0000351
   63  -0.0000114  -0.0000149   0.0000002  -0.0000507   0.0000802   0.0000346
   64  -0.0000081  -0.0000067   0.0000065  -0.0000037   0.0000337  -0.0000149
   65  -0.0000012   0.0000007  -0.0000009  -0.0000028   0.0000044   0.0000027
   66   0.0000013   0.0000002   0.0000022   0.0000022  -0.0000023  -0.0000071
   67  -0.0000050   0.0000058   0.0000027   0.0000261   0.0000839  -0.0000680
   68  -0.0000225  -0.0000288   0.0000238   0.0000181   0.0000927  -0.0000463
   69  -0.0000211  -0.0000069   0.0000211  -0.0000369   0.0001002  -0.0001214
   70   0.0000007   0.0000081   0.0000001  -0.0000306   0.0000168  -0.0000255
   71  -0.0000020  -0.0000009   0.0000014  -0.0000167  -0.0000001   0.0000169
   72   0.0000133   0.0000047  -0.0000060   0.0000600  -0.0000627  -0.0000101
   73  -0.0007158  -0.0002731   0.0003461  -0.0060521   0.0045611   0.0008583
   74  -0.0005068  -0.0002986   0.0001232  -0.0006613   0.0079534  -0.0020168
   75   0.0003306   0.0000410  -0.0004920   0.0030379  -0.0035438   0.0043795
   76  -0.0000449  -0.0001090   0.0000453  -0.0010950   0.0000266   0.0021572
   77   0.0001849   0.0000633  -0.0001588   0.0007188  -0.0027635   0.0017650
   78  -0.0000166   0.0000005  -0.0000533   0.0003873   0.0012531  -0.0009921
           37          38          39          40          41          42
    1  -0.0000242   0.0013206  -0.0021978  -0.0087412   0.0204992  -0.0061161
    2  -0.0012517  -0.0001620  -0.0018586  -0.0072790   0.0135016   0.0004201
    3  -0.0011900  -0.0027387  -0.0021298  -0.0097901   0.0017071   0.0141877
    4  -0.0011554  -0.0010447   0.0024385  -0.1795499   0.0031977  -0.0332563
    5  -0.0007506  -0.0011791   0.0028031   0.0143486  -0.0956069  -0.0072288
    6   0.0013704   0.0004150   0.0008504  -0.0320242  -0.0069362  -0.0873243
    7   0.0064277   0.0202912  -0.0135608  -0.0020500   0.0020074   0.0000083
    8  -0.0024643  -0.0126671   0.0102670   0.0020066  -0.0045089   0.0002699
    9   0.0000022   0.0004750   0.0019857  -0.0000073  -0.0002700  -0.0025585
   10   0.0017808  -0.0010908   0.0025674  -0.0001871   0.0008081  -0.0001917
   11  -0.0004199  -0.0019140   0.0052288  -0.0006855   0.0007385  -0.0005267
   12   0.0024148   0.0052726   0.0024977   0.0006272  -0.0009662  -0.0001658
   13   0.0002691   0.0012138  -0.0006244   0.0001828  -0.0000760  -0.0000834
   14  -0.0002416  -0.0004962   0.0007107  -0.0000187  -0.0000654  -0.0000238
   15   0.0002611   0.0001507   0.0003572  -0.0000869   0.0000006  -0.0000248
   16  -0.0001606  -0.0007502   0.0001532  -0.0002737   0.0002763  -0.0000882
   17  -0.0009218  -0.0003004  -0.0000944  -0.0000325  -0.0002628   0.0001601
   18   0.0001449  -0.0001530  -0.0010644   0.0001436   0.0002203   0.0001412
   19  -0.0001425  -0.0000765  -0.0003342  -0.0001634   0.0001569   0.0000009
   20  -0.0001241  -0.0002135  -0.0004606  -0.0000006   0.0000269   0.0000346
   21  -0.0003488  -0.0004617  -0.0006905   0.0000214  -0.0000577   0.0000975
   22  -0.0025553  -0.0008296   0.0043064  -0.0001441  -0.0000245  -0.0000990
   23  -0.0009686   0.0021683   0.0033100   0.0001056   0.0000133   0.0000691
   24   0.0047651   0.0032984   0.0038676   0.0000137  -0.0000271  -0.0000904
   25  -0.0008209  -0.0004448   0.0004792  -0.0000579   0.0000009  -0.0000373
   26   0.0008656   0.0002072  -0.0005089  -0.0000170   0.0000100  -0.0000104
   27  -0.0002385  -0.0000429  -0.0000281   0.0000250  -0.0000301  -0.0000305
   28  -0.0153789  -0.0065064   0.0112803  -0.0000765   0.0001326   0.0002169
   29   0.0191265   0.0085700  -0.0094007   0.0000313   0.0001624   0.0002135
   30  -0.0029463   0.0003432   0.0055270  -0.0000059  -0.0000370   0.0000578
   31   0.0003968  -0.0005020  -0.0014966  -0.0000676   0.0000536  -0.0000051
   32  -0.0009672  -0.0003142  -0.0018096  -0.0000754   0.0000309  -0.0000252
   33  -0.0013870  -0.0019263  -0.0024427   0.0000455  -0.0000393  -0.0000160
   34  -0.2144123   0.1415507  -0.0088411  -0.0001149  -0.0001663   0.0003417
   35   0.1408209  -0.1767344   0.0204904   0.0005278  -0.0003166   0.0000220
   36  -0.0101058   0.0222875  -0.0454411  -0.0001775   0.0004184   0.0003803
   37   0.2271383  -0.1531642   0.0059739   0.0001671  -0.0000982   0.0000758
   38  -0.1531642   0.1817803  -0.0268264  -0.0000846   0.0000670   0.0000410
   39   0.0059739  -0.0268264   0.0376851  -0.0002378  -0.0002254  -0.0004129
   40   0.0001671  -0.0000846  -0.0002378   0.5653189  -0.0857896   0.1120132
   41  -0.0000982   0.0000670  -0.0002254  -0.0857896   0.5676106   0.2104116
   42   0.0000758   0.0000410  -0.0004129   0.1120132   0.2104116   0.2999842
   43  -0.0000443   0.0000197  -0.0000497  -0.1191004   0.0179425  -0.0107835
   44  -0.0001083  -0.0001139   0.0001733  -0.0201558  -0.2466376  -0.1145350
   45  -0.0000699  -0.0001004   0.0000291  -0.0349311  -0.0990903  -0.1348369
   46   0.0000189   0.0000197   0.0000197   0.0064277  -0.0024643  -0.0000022
   47   0.0000197  -0.0000560  -0.0000287   0.0202912  -0.0126671  -0.0004750
   48  -0.0000197   0.0000287   0.0000136   0.0135607  -0.0102670   0.0019857
   49   0.0000454   0.0000300  -0.0000980   0.0138491  -0.0634171  -0.0355026
   50  -0.0000249  -0.0000107   0.0000070  -0.0278122   0.0066957  -0.0125436
   51   0.0000034  -0.0000361  -0.0000382  -0.0144497  -0.0257609  -0.0114387
   52   0.0000047   0.0000085  -0.0000188  -0.0038832   0.0007748  -0.0039774
   53   0.0000062   0.0000057  -0.0000176  -0.0001465   0.0031047  -0.0025072
   54   0.0000062   0.0000141  -0.0000073  -0.0045091  -0.0022334   0.0043344
   55   0.0000141   0.0000115  -0.0000404  -0.0107920   0.0189935   0.0101314
   56   0.0000001  -0.0000069  -0.0000166   0.0193685  -0.0473960  -0.0155693
   57   0.0000163   0.0000202  -0.0000430   0.0100791  -0.0158407  -0.0130004
   58   0.0000055   0.0000092  -0.0000073   0.0002980   0.0004633   0.0006968
   59   0.0000026   0.0000011  -0.0000089   0.0004593  -0.0010982   0.0000176
   60   0.0000031   0.0000043   0.0000029   0.0007353  -0.0000318  -0.0005415
   61   0.0000104   0.0000175  -0.0000013  -0.0501548   0.0361218  -0.0017599
   62   0.0000413   0.0000385  -0.0000738  -0.0001193   0.0391068   0.0176888
   63   0.0000042   0.0000256  -0.0000670  -0.0231550   0.0317287   0.0184889
   64   0.0000108   0.0000166  -0.0000163  -0.0025136  -0.0012710  -0.0046582
   65  -0.0000031  -0.0000052   0.0000014  -0.0005567   0.0025275  -0.0033166
   66   0.0000039   0.0000045   0.0000060  -0.0043959  -0.0034820   0.0040982
   67  -0.0000433  -0.0001086   0.0000809  -0.2107461   0.0788235  -0.0113713
   68   0.0000840   0.0000915  -0.0000451   0.1163421  -0.1919939  -0.0261351
   69   0.0000043   0.0000169  -0.0000107   0.0115062  -0.0421519  -0.0868600
   70  -0.0000021  -0.0000131   0.0000497   0.0081208   0.0196252   0.0130485
   71   0.0000026   0.0000121  -0.0000178  -0.0019340  -0.0137104  -0.0110180
   72   0.0000225  -0.0000072   0.0000290   0.0003888  -0.0023249   0.0026670
   73   0.0000930  -0.0004995   0.0004799  -0.0024527  -0.0040703   0.0017220
   74   0.0006389   0.0002052  -0.0001280   0.0065581  -0.0005581  -0.0048147
   75  -0.0001181   0.0003224   0.0004343  -0.0003457  -0.0010494  -0.0003292
   76  -0.0016426   0.0006059  -0.0003049  -0.0032949  -0.0425004  -0.0303230
   77  -0.0000998   0.0010268  -0.0014707  -0.0353306  -0.0187745  -0.0306195
   78   0.0013517  -0.0004275  -0.0009098  -0.0250437  -0.0336660  -0.0087926
           43          44          45          46          47          48
    1  -0.0009528  -0.0010299   0.0001244  -0.0011554  -0.0010447  -0.0024385
    2  -0.0007937   0.0036455   0.0026017  -0.0007505  -0.0011792  -0.0028031
    3  -0.0006393   0.0009028  -0.0016883  -0.0013704  -0.0004150   0.0008505
    4   0.0011248  -0.0139946  -0.0063820  -0.0000242   0.0013206   0.0021978
    5  -0.0266347  -0.0088859  -0.0137717  -0.0012517  -0.0001620   0.0018585
    6  -0.0150789  -0.0091543  -0.0120326   0.0011899   0.0027387  -0.0021298
    7  -0.0001151   0.0005274   0.0001775   0.0001671  -0.0000846   0.0002377
    8  -0.0001652  -0.0003154  -0.0004183  -0.0000982   0.0000670   0.0002255
    9  -0.0003419  -0.0000226   0.0003803  -0.0000758  -0.0000410  -0.0004129
   10   0.0000265   0.0000836   0.0000679  -0.0000432  -0.0001086  -0.0000810
   11   0.0000184   0.0000926   0.0000461   0.0000840   0.0000915   0.0000451
   12   0.0000366  -0.0001004  -0.0001214  -0.0000043  -0.0000169  -0.0000107
   13  -0.0000306   0.0000167   0.0000255  -0.0000021  -0.0000131  -0.0000497
   14  -0.0000167   0.0000000  -0.0000169   0.0000026   0.0000121   0.0000178
   15  -0.0000600   0.0000627  -0.0000101  -0.0000225   0.0000072   0.0000290
   16  -0.0000471   0.0001123   0.0000493   0.0000104   0.0000175   0.0000013
   17   0.0000079  -0.0000425  -0.0000349   0.0000412   0.0000385   0.0000738
   18   0.0000508  -0.0000801   0.0000341  -0.0000042  -0.0000256  -0.0000671
   19  -0.0000037   0.0000337   0.0000149   0.0000108   0.0000166   0.0000163
   20  -0.0000028   0.0000044  -0.0000027  -0.0000031  -0.0000052  -0.0000014
   21  -0.0000022   0.0000023  -0.0000071  -0.0000039  -0.0000045   0.0000060
   22  -0.0000330   0.0000602   0.0000013   0.0000141   0.0000115   0.0000404
   23   0.0000509  -0.0000455  -0.0000070   0.0000001  -0.0000069   0.0000166
   24  -0.0000301   0.0000044   0.0000291  -0.0000163  -0.0000202  -0.0000430
   25  -0.0000048   0.0000205   0.0000135   0.0000055   0.0000092   0.0000073
   26   0.0000031  -0.0000098  -0.0000091   0.0000026   0.0000011   0.0000089
   27  -0.0000076   0.0000012  -0.0000104  -0.0000031  -0.0000043   0.0000029
   28   0.0000786   0.0000119  -0.0000307   0.0000454   0.0000300   0.0000980
   29   0.0000436  -0.0000750  -0.0001034  -0.0000249  -0.0000107  -0.0000070
   30  -0.0000310   0.0000864   0.0000236  -0.0000033   0.0000361  -0.0000382
   31   0.0000110  -0.0000008  -0.0000051   0.0000047   0.0000085   0.0000188
   32   0.0000057   0.0000115   0.0000057   0.0000062   0.0000057   0.0000176
   33  -0.0000088   0.0000021   0.0000038  -0.0000062  -0.0000141  -0.0000073
   34  -0.0000381  -0.0000861  -0.0001182  -0.0000444   0.0000197   0.0000498
   35  -0.0000865   0.0001638   0.0001886  -0.0001083  -0.0001138  -0.0001733
   36   0.0001182  -0.0001882   0.0000764   0.0000699   0.0001004   0.0000291
   37  -0.0000443  -0.0001083  -0.0000699   0.0000189   0.0000197  -0.0000197
   38   0.0000197  -0.0001139  -0.0001004   0.0000197  -0.0000560   0.0000287
   39  -0.0000497   0.0001733   0.0000291   0.0000197  -0.0000287   0.0000136
   40  -0.1191004  -0.0201558  -0.0349311   0.0064277   0.0202912   0.0135607
   41   0.0179425  -0.2466376  -0.0990903  -0.0024643  -0.0126671  -0.0102670
   42  -0.0107835  -0.1145350  -0.1348369  -0.0000022  -0.0004750   0.0019857
   43   0.6545192  -0.1212108   0.1369399  -0.2144123   0.1415507   0.0088411
   44  -0.1212108   0.5663912   0.1980814   0.1408209  -0.1767344  -0.0204904
   45   0.1369399   0.1980814   0.3091985   0.0101059  -0.0222875  -0.0454411
   46  -0.2144123   0.1408209   0.0101059   0.2271383  -0.1531642  -0.0059739
   47   0.1415507  -0.1767344  -0.0222875  -0.1531642   0.1817803   0.0268264
   48   0.0088411  -0.0204904  -0.0454411  -0.0059739   0.0268264   0.0376851
   49  -0.2749315   0.0021200  -0.0837373  -0.0153789  -0.0065064  -0.0112803
   50  -0.0515907  -0.1213666  -0.0544695   0.0191265   0.0085700   0.0094007
   51  -0.1141066  -0.0336855  -0.1288858   0.0029463  -0.0003432   0.0055270
   52   0.0009387  -0.0243542  -0.0150309   0.0003968  -0.0005020   0.0014966
   53   0.0011385  -0.0013333  -0.0020572  -0.0009672  -0.0003142   0.0018096
   54  -0.0003403  -0.0120620  -0.0040521   0.0013870   0.0019263  -0.0024427
   55  -0.0507907   0.0031446  -0.0208146  -0.0025553  -0.0008297  -0.0043064
   56   0.0415009   0.0426599   0.0369369  -0.0009686   0.0021683  -0.0033100
   57   0.0015127   0.0220823   0.0201860  -0.0047651  -0.0032984   0.0038677
   58  -0.0013464   0.0047449  -0.0006831  -0.0008209  -0.0004448  -0.0004792
   59   0.0044350  -0.0006651  -0.0030021   0.0008656   0.0002072   0.0005089
   60  -0.0009026  -0.0028474   0.0054037   0.0002385   0.0000429  -0.0000281
   61  -0.0229219  -0.0236038  -0.0201818  -0.0001606  -0.0007502  -0.0001532
   62  -0.0229464  -0.0245510  -0.0200290  -0.0009218  -0.0003004   0.0000944
   63  -0.0199318  -0.0199161  -0.0255714  -0.0001449   0.0001530  -0.0010644
   64  -0.0000715  -0.0009415  -0.0002590  -0.0001425  -0.0000765   0.0003342
   65  -0.0009347  -0.0003901  -0.0000760  -0.0001241  -0.0002135   0.0004606
   66  -0.0002052  -0.0000262  -0.0009676   0.0003488   0.0004617  -0.0006905
   67   0.0386865   0.0453729   0.0392552   0.0017808  -0.0010908  -0.0025674
   68   0.0132468  -0.0374139  -0.0210203  -0.0004199  -0.0019140  -0.0052288
   69   0.0196814  -0.0086632   0.0103231  -0.0024149  -0.0052726   0.0024977
   70  -0.0033934   0.0038281  -0.0015160   0.0002691   0.0012138   0.0006244
   71   0.0043619   0.0004202  -0.0016159  -0.0002416  -0.0004962  -0.0007107
   72  -0.0012363  -0.0019181   0.0045499  -0.0002611  -0.0001507   0.0003572
   73  -0.0010950   0.0000264  -0.0021572  -0.0016426   0.0006059   0.0003048
   74   0.0007188  -0.0027635  -0.0017650  -0.0000998   0.0010268   0.0014707
   75  -0.0003872  -0.0012530  -0.0009921  -0.0013517   0.0004275  -0.0009098
   76  -0.0060520   0.0045611  -0.0008583   0.0000930  -0.0004995  -0.0004799
   77  -0.0006615   0.0079534   0.0020168   0.0006389   0.0002052   0.0001280
   78  -0.0030380   0.0035439   0.0043795   0.0001181  -0.0003224   0.0004343
           49          50          51          52          53          54
    1  -0.0002391  -0.0010841   0.0003256   0.0001652   0.0002147   0.0000817
    2   0.0000288  -0.0014539  -0.0004806  -0.0002478  -0.0000710  -0.0001904
    3   0.0004353   0.0009472  -0.0006516  -0.0000111  -0.0000612   0.0000418
    4   0.0073939   0.0016336   0.0005294   0.0009510   0.0006606   0.0005548
    5   0.0015222  -0.0028061  -0.0054820  -0.0007897   0.0002380  -0.0006513
    6   0.0010097  -0.0062377   0.0053328  -0.0004145   0.0000222   0.0003279
    7  -0.0000765   0.0000312   0.0000058  -0.0000677  -0.0000755  -0.0000455
    8   0.0001323   0.0001621   0.0000366   0.0000536   0.0000309   0.0000394
    9  -0.0002167  -0.0002133   0.0000577   0.0000052   0.0000251  -0.0000161
   10  -0.0000277  -0.0000873  -0.0000410  -0.0000050   0.0000058  -0.0000027
   11  -0.0000699   0.0000409   0.0000742  -0.0000224  -0.0000288  -0.0000238
   12   0.0000383   0.0000068   0.0000324   0.0000211   0.0000069   0.0000211
   13   0.0000201  -0.0000444   0.0000019   0.0000007   0.0000081  -0.0000001
   14   0.0000063   0.0000138   0.0000008  -0.0000020  -0.0000009  -0.0000014
   15   0.0000127  -0.0000047  -0.0000053  -0.0000133  -0.0000047  -0.0000060
   16  -0.0000072  -0.0000128   0.0000263  -0.0000126  -0.0000112  -0.0000084
   17   0.0000116   0.0000604   0.0000220   0.0000066  -0.0000054   0.0000020
   18  -0.0000198  -0.0000282  -0.0000080   0.0000114   0.0000149   0.0000002
   19  -0.0000134   0.0000120   0.0000047  -0.0000081  -0.0000067  -0.0000065
   20   0.0000080  -0.0000066  -0.0000043  -0.0000012   0.0000007   0.0000009
   21   0.0000135   0.0000028  -0.0000087  -0.0000013  -0.0000002   0.0000022
   22  -0.0000027   0.0000255  -0.0000031  -0.0000107  -0.0000124  -0.0000018
   23  -0.0000207   0.0000231  -0.0000477  -0.0000012   0.0000024   0.0000022
   24   0.0000227  -0.0000106  -0.0000269   0.0000044   0.0000040   0.0000038
   25  -0.0000115   0.0000117   0.0000024  -0.0000034  -0.0000051  -0.0000024
   26  -0.0000003   0.0000042   0.0000029  -0.0000009  -0.0000012   0.0000006
   27   0.0000025  -0.0000070   0.0000038  -0.0000017  -0.0000004   0.0000009
   28  -0.0000494   0.0000479  -0.0000139  -0.0000090  -0.0000110  -0.0000074
   29   0.0000479  -0.0000363   0.0000285   0.0000117   0.0000134   0.0000101
   30   0.0000139  -0.0000285   0.0000583   0.0000041   0.0000040  -0.0000094
   31  -0.0000089   0.0000117  -0.0000041  -0.0000033  -0.0000042   0.0000013
   32  -0.0000110   0.0000134  -0.0000040  -0.0000042  -0.0000067  -0.0000002
   33   0.0000074  -0.0000101  -0.0000094  -0.0000013   0.0000002   0.0000016
   34   0.0000785   0.0000436   0.0000314   0.0000110   0.0000057   0.0000088
   35   0.0000118  -0.0000745  -0.0000862  -0.0000008   0.0000116  -0.0000021
   36   0.0000307   0.0001034   0.0000232   0.0000051  -0.0000057   0.0000038
   37   0.0000454  -0.0000249   0.0000034   0.0000047   0.0000062   0.0000062
   38   0.0000300  -0.0000107  -0.0000361   0.0000085   0.0000057   0.0000141
   39  -0.0000980   0.0000070  -0.0000382  -0.0000188  -0.0000176  -0.0000073
   40   0.0138491  -0.0278122  -0.0144497  -0.0038832  -0.0001465  -0.0045091
   41  -0.0634171   0.0066957  -0.0257609   0.0007748   0.0031047  -0.0022334
   42  -0.0355026  -0.0125436  -0.0114387  -0.0039774  -0.0025072   0.0043344
   43  -0.2749315  -0.0515907  -0.1141066   0.0009387   0.0011385  -0.0003403
   44   0.0021200  -0.1213666  -0.0336855  -0.0243542  -0.0013333  -0.0120620
   45  -0.0837373  -0.0544695  -0.1288858  -0.0150309  -0.0020572  -0.0040521
   46  -0.0153789   0.0191265   0.0029463   0.0003968  -0.0009672   0.0013870
   47  -0.0065064   0.0085700  -0.0003432  -0.0005020  -0.0003142   0.0019263
   48  -0.0112803   0.0094007   0.0055270   0.0014966   0.0018096  -0.0024427
   49   0.6014764  -0.0738267   0.1430111  -0.0599726  -0.0213937  -0.0215779
   50  -0.0738267   0.5967296   0.2419355  -0.0213596  -0.2506100  -0.1324412
   51   0.1430111   0.2419355   0.3305317  -0.0215099  -0.1327092  -0.1226731
   52  -0.0599726  -0.0213596  -0.0215099   0.0589668   0.0216714   0.0256485
   53  -0.0213937  -0.2506100  -0.1327092   0.0216714   0.2621246   0.1459612
   54  -0.0215779  -0.1324412  -0.1226731   0.0256485   0.1459612   0.1209810
   55  -0.2387090   0.1361008   0.0101494   0.0066705  -0.0045620  -0.0011754
   56   0.0820497  -0.2001835  -0.0478053   0.0212002  -0.0125693  -0.0009509
   57  -0.0210789  -0.0266193  -0.0872777   0.0137398  -0.0109174   0.0021058
   58  -0.0155323  -0.0069091  -0.0118542   0.0003963  -0.0005671   0.0014008
   59   0.0184800   0.0082072   0.0095668  -0.0011644  -0.0002352   0.0017028
   60   0.0030136  -0.0004291   0.0052710   0.0009979   0.0019587  -0.0024140
   61   0.0427555   0.0122957   0.0210173  -0.0027471   0.0045692  -0.0011757
   62   0.0486114  -0.0373612  -0.0070207   0.0039662   0.0006443  -0.0022276
   63   0.0420126  -0.0214003   0.0114412  -0.0015840  -0.0020372   0.0054519
   64   0.0020148  -0.0002554  -0.0021185   0.0001749  -0.0002484  -0.0001368
   65  -0.0008493  -0.0017463  -0.0055178   0.0010517  -0.0006484  -0.0000677
   66  -0.0025077  -0.0052577   0.0029835   0.0006253  -0.0005832   0.0000760
   67  -0.0594901   0.0143022  -0.0126604  -0.0011695   0.0003061   0.0000166
   68   0.0158892  -0.0058053   0.0061389   0.0002427   0.0001416   0.0008020
   69  -0.0116441   0.0056371  -0.0072782   0.0000514   0.0007749  -0.0004908
   70  -0.0010787   0.0001573   0.0001228  -0.0000237  -0.0001932   0.0002758
   71  -0.0001509   0.0001886   0.0007151  -0.0002151  -0.0002581   0.0003548
   72   0.0001467   0.0007807  -0.0006118   0.0002674   0.0003614  -0.0006955
   73   0.0003202   0.0009734  -0.0000541  -0.0000449  -0.0001090  -0.0000453
   74  -0.0004572   0.0008282   0.0006927   0.0001849   0.0000633   0.0001588
   75  -0.0003303   0.0003036   0.0000251   0.0000166  -0.0000005  -0.0000533
   76  -0.0024245  -0.0017657  -0.0013623  -0.0007158  -0.0002731  -0.0003461
   77  -0.0022468  -0.0000761  -0.0002306  -0.0005068  -0.0002986  -0.0001232
   78  -0.0017772   0.0005760  -0.0023743  -0.0003306  -0.0000410  -0.0004920
           55          56          57          58          59          60
    1   0.0009819  -0.0006215  -0.0002750   0.0002231   0.0000081  -0.0000516
    2   0.0001118   0.0001466   0.0000067   0.0000883  -0.0001488  -0.0000785
    3  -0.0004191  -0.0000643   0.0003088  -0.0000975  -0.0000496   0.0000867
    4   0.0002172   0.0014763   0.0014902  -0.0001100  -0.0002503   0.0003683
    5   0.0007811  -0.0039639  -0.0015163  -0.0001513  -0.0003939   0.0004400
    6   0.0007937  -0.0006687  -0.0009997   0.0003770   0.0004669  -0.0009159
    7  -0.0001443   0.0001058  -0.0000136  -0.0000579  -0.0000169  -0.0000250
    8  -0.0000248   0.0000132   0.0000271   0.0000009   0.0000100   0.0000301
    9   0.0000989  -0.0000690  -0.0000904   0.0000373   0.0000104  -0.0000306
   10   0.0000459  -0.0000533   0.0000110   0.0000183   0.0000030  -0.0000105
   11  -0.0000598   0.0000442  -0.0000134  -0.0000255   0.0000032  -0.0000130
   12   0.0000111   0.0000149   0.0000324   0.0000099   0.0000072   0.0000073
   13   0.0000182   0.0000001   0.0000026   0.0000106  -0.0000006   0.0000005
   14  -0.0000123   0.0000089   0.0000039  -0.0000019   0.0000003   0.0000007
   15  -0.0000160   0.0000131   0.0000060  -0.0000006  -0.0000016  -0.0000001
   16  -0.0000296   0.0000433  -0.0000120  -0.0000077  -0.0000040  -0.0000021
   17  -0.0000360   0.0000411  -0.0000117  -0.0000149  -0.0000020   0.0000066
   18   0.0000537  -0.0000307  -0.0000387   0.0000084  -0.0000012   0.0000016
   19  -0.0000141   0.0000033  -0.0000037  -0.0000057  -0.0000001  -0.0000028
   20   0.0000004  -0.0000006   0.0000022   0.0000021  -0.0000003   0.0000012
   21  -0.0000007  -0.0000017   0.0000057   0.0000009  -0.0000005   0.0000018
   22  -0.0000402   0.0000194   0.0000026  -0.0000086  -0.0000022   0.0000010
   23   0.0000194  -0.0000630   0.0000168   0.0000031   0.0000026  -0.0000050
   24  -0.0000025  -0.0000168   0.0000419   0.0000050   0.0000009  -0.0000036
   25  -0.0000086   0.0000031  -0.0000050  -0.0000047  -0.0000009  -0.0000013
   26  -0.0000022   0.0000026  -0.0000009  -0.0000009   0.0000005   0.0000002
   27  -0.0000010   0.0000050  -0.0000036   0.0000013  -0.0000002   0.0000013
   28  -0.0000026  -0.0000207  -0.0000226  -0.0000115  -0.0000003  -0.0000025
   29   0.0000254   0.0000230   0.0000106   0.0000117   0.0000042   0.0000070
   30   0.0000031   0.0000478  -0.0000268  -0.0000024  -0.0000029   0.0000038
   31  -0.0000107  -0.0000011  -0.0000044  -0.0000034  -0.0000009   0.0000017
   32  -0.0000124   0.0000024  -0.0000040  -0.0000051  -0.0000012   0.0000004
   33   0.0000018  -0.0000022   0.0000038   0.0000024  -0.0000006   0.0000009
   34  -0.0000327   0.0000506   0.0000299  -0.0000048   0.0000031   0.0000076
   35   0.0000601  -0.0000451  -0.0000044   0.0000205  -0.0000098  -0.0000012
   36  -0.0000015   0.0000069   0.0000290  -0.0000135   0.0000091  -0.0000104
   37   0.0000141   0.0000001   0.0000163   0.0000055   0.0000026   0.0000031
   38   0.0000115  -0.0000069   0.0000202   0.0000092   0.0000011   0.0000043
   39  -0.0000404  -0.0000166  -0.0000430  -0.0000073  -0.0000089   0.0000029
   40  -0.0107920   0.0193685   0.0100791   0.0002980   0.0004593   0.0007353
   41   0.0189935  -0.0473960  -0.0158407   0.0004633  -0.0010982  -0.0000318
   42   0.0101314  -0.0155693  -0.0130004   0.0006968   0.0000176  -0.0005415
   43  -0.0507907   0.0415009   0.0015127  -0.0013464   0.0044350  -0.0009026
   44   0.0031446   0.0426599   0.0220823   0.0047449  -0.0006651  -0.0028474
   45  -0.0208146   0.0369369   0.0201860  -0.0006831  -0.0030021   0.0054037
   46  -0.0025553  -0.0009686  -0.0047651  -0.0008209   0.0008656   0.0002385
   47  -0.0008297   0.0021683  -0.0032984  -0.0004448   0.0002072   0.0000429
   48  -0.0043064  -0.0033100   0.0038677  -0.0004792   0.0005089  -0.0000281
   49  -0.2387090   0.0820497  -0.0210789  -0.0155323   0.0184800   0.0030136
   50   0.1361008  -0.2001835  -0.0266193  -0.0069091   0.0082072  -0.0004291
   51   0.0101494  -0.0478053  -0.0872777  -0.0118542   0.0095668   0.0052710
   52   0.0066705   0.0212002   0.0137398   0.0003963  -0.0011644   0.0009979
   53  -0.0045620  -0.0125693  -0.0109174  -0.0005671  -0.0002352   0.0019587
   54  -0.0011754  -0.0009509   0.0021058   0.0014008   0.0017028  -0.0024140
   55   0.6653357  -0.0676868   0.1678467  -0.2663122  -0.0435044  -0.1148161
   56  -0.0676868   0.5388106   0.2080240  -0.0434297  -0.0653314  -0.0326950
   57   0.1678467   0.2080240   0.3266436  -0.1148507  -0.0327319  -0.1030138
   58  -0.2663122  -0.0434297  -0.1148507   0.2799432   0.0451769   0.1264633
   59  -0.0435044  -0.0653314  -0.0327319   0.0451769   0.0621382   0.0392557
   60  -0.1148161  -0.0326950  -0.1030138   0.1264633   0.0392557   0.0982106
   61  -0.1257300   0.0209019  -0.0122880   0.0010696  -0.0238456  -0.0152862
   62  -0.0329235  -0.2522453  -0.1238634   0.0014611  -0.0000991  -0.0019301
   63  -0.0438121  -0.1026968  -0.1411841  -0.0003764  -0.0119294  -0.0029550
   64   0.0063107  -0.0041653  -0.0011558   0.0002349  -0.0003391   0.0013476
   65   0.0214480  -0.0124693  -0.0006772  -0.0009813  -0.0001332   0.0017467
   66   0.0138915  -0.0107920   0.0022596   0.0009963   0.0020126  -0.0021972
   67   0.0199345  -0.0690393  -0.0352183   0.0023101   0.0009074  -0.0012926
   68  -0.0319861   0.0073192  -0.0122328   0.0005545  -0.0026539  -0.0055731
   69  -0.0135204  -0.0269843  -0.0141505  -0.0015856  -0.0054051   0.0033471
   70  -0.0036376   0.0005977  -0.0041295  -0.0000799  -0.0011204  -0.0006197
   71   0.0005176   0.0028454  -0.0027226   0.0001216  -0.0001341   0.0001018
   72  -0.0042339  -0.0025129   0.0047193   0.0001173  -0.0003816  -0.0003836
   73  -0.0006710   0.0003985   0.0001989  -0.0001465   0.0000113   0.0000439
   74   0.0002508  -0.0004063  -0.0002084  -0.0000692   0.0001241   0.0000074
   75  -0.0000703  -0.0001815  -0.0000728  -0.0000288   0.0000296  -0.0000165
   76  -0.0000480  -0.0017326  -0.0011070  -0.0000571  -0.0001022  -0.0002092
   77   0.0001749   0.0005951   0.0004687  -0.0000573   0.0002077   0.0000006
   78   0.0002490  -0.0006805  -0.0003079  -0.0001375  -0.0000728   0.0001715
           61          62          63          64          65          66
    1   0.0002433   0.0016508   0.0020700  -0.0000709  -0.0002807   0.0001317
    2  -0.0006604   0.0007457   0.0002640  -0.0005148   0.0000004  -0.0003516
    3  -0.0002149   0.0007822  -0.0006515  -0.0000496   0.0000967  -0.0003316
    4   0.0003905   0.0074336   0.0014547  -0.0003005  -0.0002886  -0.0007968
    5   0.0093834   0.0001670  -0.0000618   0.0017259   0.0002719   0.0008003
    6   0.0019422  -0.0007769   0.0072280   0.0005767  -0.0001317   0.0003032
    7  -0.0002734  -0.0000325  -0.0001438  -0.0001634  -0.0000005  -0.0000214
    8   0.0002763  -0.0002628  -0.0002200   0.0001569   0.0000268   0.0000577
    9   0.0000880  -0.0001603   0.0001411  -0.0000009  -0.0000346   0.0000975
   10   0.0000005   0.0000652   0.0001053  -0.0000152  -0.0000151   0.0000092
   11  -0.0001434  -0.0000355  -0.0000499  -0.0000638   0.0000027  -0.0000058
   12   0.0000548  -0.0000571  -0.0000470   0.0000439   0.0000012   0.0000249
   13   0.0000255  -0.0000056   0.0000170   0.0000143  -0.0000043   0.0000054
   14  -0.0000072  -0.0000157  -0.0000157  -0.0000001  -0.0000011   0.0000027
   15  -0.0000120  -0.0000203  -0.0000227  -0.0000045  -0.0000022   0.0000004
   16  -0.0000576  -0.0000272  -0.0000382  -0.0000224   0.0000003  -0.0000081
   17  -0.0000274  -0.0000332  -0.0000532  -0.0000041   0.0000072  -0.0000060
   18   0.0000382   0.0000533   0.0001146   0.0000087  -0.0000003  -0.0000100
   19  -0.0000224  -0.0000041  -0.0000088  -0.0000126   0.0000014  -0.0000048
   20   0.0000003   0.0000072   0.0000003   0.0000014  -0.0000012  -0.0000003
   21   0.0000081   0.0000060  -0.0000100   0.0000048   0.0000003  -0.0000009
   22  -0.0000296  -0.0000360  -0.0000536  -0.0000141   0.0000004   0.0000007
   23   0.0000433   0.0000411   0.0000305   0.0000033  -0.0000005   0.0000017
   24   0.0000120   0.0000116  -0.0000386   0.0000037  -0.0000022   0.0000057
   25  -0.0000077  -0.0000149  -0.0000084  -0.0000056   0.0000021  -0.0000009
   26  -0.0000040  -0.0000020   0.0000012  -0.0000001  -0.0000003   0.0000005
   27   0.0000021  -0.0000066   0.0000016   0.0000028  -0.0000012   0.0000018
   28  -0.0000073   0.0000116   0.0000198  -0.0000134   0.0000079  -0.0000135
   29  -0.0000126   0.0000606   0.0000281   0.0000120  -0.0000066  -0.0000028
   30  -0.0000262  -0.0000220  -0.0000080  -0.0000047   0.0000043  -0.0000087
   31  -0.0000126   0.0000066  -0.0000114  -0.0000081  -0.0000012   0.0000013
   32  -0.0000112  -0.0000054  -0.0000149  -0.0000067   0.0000007   0.0000002
   33   0.0000084  -0.0000020   0.0000002   0.0000065  -0.0000009   0.0000022
   34  -0.0000476   0.0000081  -0.0000507  -0.0000037  -0.0000028   0.0000022
   35   0.0001120  -0.0000429   0.0000802   0.0000337   0.0000044  -0.0000023
   36  -0.0000492   0.0000351   0.0000346  -0.0000149   0.0000027  -0.0000071
   37   0.0000104   0.0000413   0.0000042   0.0000108  -0.0000031   0.0000039
   38   0.0000175   0.0000385   0.0000256   0.0000166  -0.0000052   0.0000045
   39  -0.0000013  -0.0000738  -0.0000670  -0.0000163   0.0000014   0.0000060
   40  -0.0501548  -0.0001193  -0.0231550  -0.0025136  -0.0005567  -0.0043959
   41   0.0361218   0.0391068   0.0317287  -0.0012710   0.0025275  -0.0034820
   42  -0.0017599   0.0176888   0.0184889  -0.0046582  -0.0033166   0.0040982
   43  -0.0229219  -0.0229464  -0.0199318  -0.0000715  -0.0009347  -0.0002052
   44  -0.0236038  -0.0245510  -0.0199161  -0.0009415  -0.0003901  -0.0000262
   45  -0.0201818  -0.0200290  -0.0255714  -0.0002590  -0.0000760  -0.0009676
   46  -0.0001606  -0.0009218  -0.0001449  -0.0001425  -0.0001241   0.0003488
   47  -0.0007502  -0.0003004   0.0001530  -0.0000765  -0.0002135   0.0004617
   48  -0.0001532   0.0000944  -0.0010644   0.0003342   0.0004606  -0.0006905
   49   0.0427555   0.0486114   0.0420126   0.0020148  -0.0008493  -0.0025077
   50   0.0122957  -0.0373612  -0.0214003  -0.0002554  -0.0017463  -0.0052577
   51   0.0210173  -0.0070207   0.0114412  -0.0021185  -0.0055178   0.0029835
   52  -0.0027471   0.0039662  -0.0015840   0.0001749   0.0010517   0.0006253
   53   0.0045692   0.0006443  -0.0020372  -0.0002484  -0.0006484  -0.0005832
   54  -0.0011757  -0.0022276   0.0054519  -0.0001368  -0.0000677   0.0000760
   55  -0.1257300  -0.0329235  -0.0438121   0.0063107   0.0214480   0.0138915
   56   0.0209019  -0.2522453  -0.1026968  -0.0041653  -0.0124693  -0.0107920
   57  -0.0122880  -0.1238634  -0.1411841  -0.0011558  -0.0006772   0.0022596
   58   0.0010696   0.0014611  -0.0003764   0.0002349  -0.0009813   0.0009963
   59  -0.0238456  -0.0000991  -0.0119294  -0.0003391  -0.0001332   0.0020126
   60  -0.0152862  -0.0019301  -0.0029550   0.0013476   0.0017467  -0.0021972
   61   0.6575238  -0.1206993   0.1344869  -0.2175479   0.1390948   0.0112786
[truncated: 104,788 more chars]
