# Supplementary material for: A DFT investigation of the blue bottle experiment: E∘half-cell analysis of autoxidation catalysed by redox indicators
Source: R Soc Open Sci. 2017 Nov 8;4(11):170708. doi: 10.1098/rsos.170708 (PMC5717635; doi:10.1098/rsos.170708)
Supplement: output.zip [file rsos170708supp2.zip › B3LYP_6-311++Gdp_reducing_agents/C14H12O2_benzoin.out]

TWL02 127.0.1
Q-Chem Developer Version! Running on 127.0.1.*
                  Welcome to Q-Chem
     A Quantum Leap Into The Future Of Chemistry


 Q-Chem 4.4, Q-Chem, Inc., Pleasanton, CA (2016)

 Y. Shao,  Z. Gan,  E. Epifanovsky,  A. T. B. Gilbert,  M. Wormit,  
 J. Kussmann,  A. W. Lange,  A. Behn,  J. Deng,  X. Feng,  D. Ghosh,  
 M. Goldey,  P. R. Horn,  L. D. Jacobson,  I. Kaliman,  F. Rob,  
 R. Z. Khaliullin,  T. Kus,  A. Landau,  J. Liu,  E. I. Proynov,  Y. M. Rhee,  
 R. M. Richard,  M. A. Rohrdanz,  R. P. Steele,  E. J. Sundstrom,  
 H. L. Woodcock III,  P. M. Zimmerman,  D. Zuev,  B. Albrecht,  E. Alguire,  
 B. Austin,  S. A. Baeppler,  G. J. O. Beran,  Y. A. Bernard,  E. Berquist,  
 K. Brandhorst,  K. B. Bravaya,  S. T. Brown,  D. Casanova,  C.-M. Chang,  
 Y. Chen,  S. H. Chien,  K. D. Closser,  M. P. Coons,  D. L. Crittenden,  
 S. Dasgupta,  M. Diedenhofen,  R. A. DiStasio Jr.,  H. Do,  A. D. Dutoi,  
 R. G. Edgar,  P.-T. Fang,  S. Fatehi,  Q. Feng,  L. Fusti-Molnar,  
 A. Ghysels,  A. Golubeva-Zadorozhnaya,  J. Gomes,  A. Gunina,  
 M. W. D. Hanson-Heine,  P. H. P. Harbach,  A. W. Hauser,  J. E. Herr,  
 E. G. Hohenstein,  Z. C. Holden,  K. Hui,  T.-C. Jagau,  H. Ji,  B. Kaduk,  
 K. Khistyaev,  Jaehoon Kim,  Jihan Kim,  R. A. King,  P. Klunzinger,  
 K. Koh,  D. Kosenkov,  T. Kowalczyk,  C. M. Krauter,  A. Kunitsa,  
 K. U. Lao,  A. Laurent,  K. V. Lawler,  J. Lee,  D. Lefrancois,  S. Lehtola,  
 S. V. Levchenko,  C. Y. Lin,  Y.-S. Lin,  F. Liu,  E. Livshits,  
 R. C. Lochan,  A. Luenser,  P. Manohar,  S. F. Manzer,  S.-P. Mao,  Y. Mao,  
 N. Mardirossian,  A. V. Marenich,  L. A. Martinez-Martinez,  S. A. Maurer,  
 N. J. Mayhall,  J.-M. Mewes,  A. F. Morrison,  K. Nanda,  T. S. Nguyen-Beck,  
 C. M. Oana,  R. Olivares-Amaya,  D. P. O'Neill,  J. A. Parkhill,  
 T. M. Perrine,  R. Peverati,  P. A. Pieniazek,  F. Plasser,  A. Prociuk,  
 D. R. Rehn,  E. Rosta,  N. J. Russ,  N. Sergueev,  S. M. Sharada,  
 S. Sharma,  D. W. Small,  A. Sodt,  T. Stauch,  T. Stein,  D. Stuck,  
 Y.-C. Su,  A. J. W. Thom,  T. Tsuchimochi,  L. Vogt,  O. Vydrov,  T. Wang,  
 M. A. Watson,  J. Wenzel,  A. White,  C. F. Williams,  V. Vanovschi,  
 K. Yao,  S. Yeganeh,  S. R. Yost,  Z.-Q. You,  I. Y. Zhang,  X. Zhang,  
 Y. Zhao,  B. R. Brooks,  G. K. L. Chan,  D. M. Chipman,  C. J. Cramer,  
 W. A. Goddard III,  M. S. Gordon,  W. J. Hehre,  A. Klamt,  
 H. F. Schaefer III,  M. W. Schmidt,  C. D. Sherrill,  D. G. Truhlar,  
 A. Warshel,  X. Xu,  A. Aspuru-Guzik,  R. Baer,  A. T. Bell,  N. A. Besley,  
 J.-D. Chai,  A. Dreuw,  B. D. Dunietz,  T. R. Furlani,  S. R. Gwaltney,  
 C.-P. Hsu,  Y. Jung,  J. Kong,  D. S. Lambrecht,  W. Liang,  C. Ochsenfeld,  
 V. A. Rassolov,  L. V. Slipchenko,  J. E. Subotnik,  T. Van Voorhis,  
 J. M. Herbert,  A. I. Krylov,  P. M. W. Gill,  M. Head-Gordon

 Contributors to earlier versions of Q-Chem not listed above: 
 R. D. Adamson,  J. Baker,  E. F. C. Byrd,  A. K. Chakraborty,  C.-L. Cheng,  
 H. Dachsel,  R. J. Doerksen,  G. Hawkins,  A. Heyden,  S. Hirata,  
 G. Kedziora,  F. J. Keil,  C. Kelley,  P. P. Korambath,  W. Kurlancheek,  
 A. M. Lee,  M. S. Lee,  D. Liotard,  I. Lotan,  P. E. Maslen,  N. Nair,  
 D. Neuhauser,  R. Olson,  B. Peters,  J. Ritchie,  N. E. Schultz,  
 N. Shenvi,  A. C. Simmonett,  K. S. Thanthiriwatte,  Q. Wu,  W. Zhang

 Please cite Q-Chem as follows:
 Y. Shao et al., Mol. Phys. 113, 184-215 (2015)
 DOI: 10.1080/00268976.2014.952696

 Q-Chem 4.4.2 for Intel X86 EM64T Linux

 Parts of Q-Chem use Armadillo 5.200.1 (Boston Tea Smuggler).
 http://arma.sourceforge.net/

 Q-Chem begins on Sun Jul  9 10:12:37 2017  


Host: 0

     Scratch files written to /scratch/taweetham/qchem4343//
FILE_GEOM_ORG=        593

Checking the input file for inconsistencies... 	...done.

--------------------------------------------------------------
User input:
--------------------------------------------------------------
$molecule
0 1
  C    0.4424187   -1.6534634    0.1553222
  C   -0.8777953   -1.5408627   -0.6009986
  C    1.4390687   -2.7233460   -0.1605506
  C    2.6329523   -2.8108334    0.5846764
  H    2.8358893   -2.1115274    1.3860702
  C    3.5754426   -3.8039936    0.3023467
  H    4.4881270   -3.8626395    0.8812766
  C    3.3427023   -4.7200628   -0.7241681
  H    4.0743182   -5.4877676   -0.9406704
  C    2.1670494   -4.6454997   -1.4724316
  H    1.9894271   -5.3561646   -2.2693406
  C    1.2185465   -3.6555519   -1.1969141
  H    0.3213248   -3.6241382   -1.7976494
  C   -1.7193045   -0.3483895   -0.1766885
  C   -2.2166300   -0.2494708    1.1373937
  H   -2.0021812   -1.0215812    1.8652392
  C   -2.9921647    0.8499981    1.5173717
  H   -3.3705196    0.9204428    2.5289919
  C   -3.2796855    1.8577696    0.5938831
  H   -3.8803896    2.7078741    0.8904442
  C   -2.7925467    1.7687168   -0.7123254
  H   -3.0168048    2.5503968   -1.4266075
  C   -2.0161208    0.6718299   -1.0989851
  H   -1.6468111    0.6183345   -2.1154915
  O    0.6996795   -0.8433226    1.0357666
  O   -1.6344923   -2.7202958   -0.4769381
  H   -0.6119676   -1.4234476   -1.6737646
  H   -1.6994519   -2.9454616    0.4878989
$end

$rem
   BASIS  =  6-311++G**
   JOB_TYPE  =  OPT
   METHOD  =  B3LYP
$end

--------------------------------------------------------------
 ----------------------------------------------------------------
             Standard Nuclear Orientation (Angstroms)
    I     Atom           X                Y                Z
 ----------------------------------------------------------------
    1      C       0.4772201348    -0.4181213073     0.1016289725
    2      C      -0.4876937311     0.7511702488    -0.0697290280
    3      C       1.9596016435    -0.2176007847     0.1101265373
    4      C       2.8163800433    -1.3301061047     0.2391151553
    5      H       2.4121347399    -2.3304416502     0.3305419647
    6      C       4.2040158802    -1.1606324370     0.2496350430
    7      H       4.8525092236    -2.0216380317     0.3482136116
    8      C       4.7554183840     0.1159055015     0.1334901707
    9      H       5.8301250024     0.2441063878     0.1422049956
   10      C       3.9209916252     1.2274061757     0.0073319445
   11      H       4.3509545783     2.2168491584    -0.0809442068
   12      C       2.5318144098     1.0673658760    -0.0044178465
   13      H       1.9151913595     1.9491384802    -0.0999667261
   14      C      -1.9504092957     0.3474055988     0.0174857181
   15      C      -2.5116439964    -0.5331896291    -0.9277641144
   16      H      -1.9059535516    -0.9379795417    -1.7285050470
   17      C      -3.8589062593    -0.8964787127    -0.8407316489
   18      H      -4.2838185595    -1.5743207754    -1.5697515323
   19      C      -4.6576738092    -0.3862587444     0.1853038213
   20      H      -5.7004240978    -0.6689196787     0.2504666517
   21      C      -4.1113315224     0.4889026196     1.1271201250
   22      H      -4.7320063360     0.8835704621     1.9211694345
   23      C      -2.7644960657     0.8562739617     1.0460255950
   24      H      -2.3571550215     1.5359394493     1.7840396682
   25      O       0.0298776413    -1.5479959473     0.2464100759
   26      O      -0.2558780265     1.4252762635    -1.2825300648
   27      H      -0.2658021295     1.4604434029     0.7566929421
   28      H      -0.2474767726     0.7527562344    -2.0129245151
 ----------------------------------------------------------------
 Molecular Point Group                 C1    NOp =  1
 Largest Abelian Subgroup              C1    NOp =  1
 Nuclear Repulsion Energy =   987.1748001700 hartrees
 There are       56 alpha and       56 beta electrons
 Requested basis set is 6-311++G(d,p)
 There are 156 shells and 436 basis functions

 Total QAlloc Memory Limit   2000 MB
 Mega-Array Size        61 MB
 MEM_STATIC part        62 MB
 A cutoff of  1.0D-11 yielded   9417 shell pairs
 There are     74997 function pairs (     80143 Cartesian)

 -------------------------------------------------------
 OpenMP Integral Computing Module                       
 Release: version 1.0, May 2013, Q-Chem Inc. Pittsburgh 
 -------------------------------------------------------
 Integral Job Info:
 Integral job number is                      11
 Integral operator is                         1
 short-range coefficients                     0
 long-range coefficients              100000000
 Omega coefficients                           0
 if combine SR and LR in K                    0
 Integral screening is                        0
 Integral computing path is                   2
 max size of driver memory is            800000
 size of driver memory is                593474
 size of scratch memory is              2260544
 max col of scratch BK array               1296
 max len of scratch array in speh3          155
 max len of scratch index in speh4           18
 max int batch size is                      520
 min int batch size is                       52
 fixed nKL is                                52
 max L of basis functions is                  2
 order of int derivative is                   0
 number of shells is                        156
 number of basis is                         452
 number of cartesian basis is               452
 number of contracted shell pairs          9417
 number of primitive shell pairs          21876
 maxK2 (contraction) of shell pair           36
 max number of K2 of shell pair               1
 max number of CS2 of shell pair           1716
 max number of PS2 of shell pair           3534
 mem total for path MDJ                  148506
 -------------------------------------------------------
 Smallest overlap matrix eigenvalue = 3.59E-07

 Q-Chem warning in module /home/taweetham/qchem/stvman/mkSTV.C, line 257:

 Overlap eigenvalue is smaller than square root of threshold

 Linear dependence detected in AO basis
 Number of orthogonalized atomic orbitals = 433
 Maximum deviation from orthogonality = 2.666E-10

 Scale SEOQF with 1.000000e-02/1.000000e-01/1.000000e-01

 Standard Electronic Orientation quadrupole field applied
 Nucleus-field energy     =     0.0000000061 hartrees
 Guess from superposition of atomic densities
 Warning:  Energy on first SCF cycle will be non-variational
 A restricted hybrid HF-DFT SCF calculation will be
 performed using Pulay DIIS extrapolation
 Exchange:     0.2000 Hartree-Fock + 0.0800 Slater + 0.7200 B88
 Correlation:  0.1900 VWN1RPA + 0.8100 LYP
 Using SG-1 standard quadrature grid
 SCF converges when DIIS error is below 1.0E-08
 ---------------------------------------
  Cycle       Energy         DIIS Error
 ---------------------------------------
    1    -694.9043347373      3.11E-02
    2    -691.0427395539      3.60E-03
    3    -690.7442791674      5.50E-03
    4    -691.2984285828      1.34E-03
    5    -691.3314593989      3.67E-04
    6    -691.3336602203      1.34E-04
    7    -691.3339739415      4.24E-05
    8    -691.3340068204      1.19E-05
    9    -691.3340099453      2.92E-06
   10    -691.3340101436      1.37E-06
   11    -691.3340099547      2.49E-07
   12    -691.3340099995      1.28E-07
   13    -691.3340100077      3.23E-08
   14    -691.3340100058      1.26E-08
   15    -691.3340100038      4.06E-09 Convergence criterion met
 ---------------------------------------
 SCF time:  CPU 557.63 s  wall 558.56 s
 SCF   energy in the final basis set = -691.3340100038
 Total energy in the final basis set = -691.3340100038

 --------------------------------------------------------------

                    Orbital Energies (a.u.)
 --------------------------------------------------------------

 Alpha MOs
 -- Occupied --
-19.147 -19.122 -10.272 -10.248 -10.202 -10.196 -10.196 -10.194
-10.192 -10.192 -10.190 -10.182 -10.181 -10.179 -10.179 -10.178
 -1.063  -1.044  -0.874  -0.861  -0.784  -0.772  -0.764  -0.752
 -0.711  -0.648  -0.623  -0.615  -0.600  -0.574  -0.550  -0.528
 -0.501  -0.489  -0.481  -0.468  -0.456  -0.446  -0.443  -0.440
 -0.433  -0.428  -0.405  -0.385  -0.374  -0.373  -0.367  -0.363
 -0.357  -0.350  -0.311  -0.274  -0.272  -0.266  -0.257  -0.250
 -- Virtual --
 -0.080  -0.030  -0.023  -0.018  -0.013  -0.006  -0.000   0.004
  0.012   0.015   0.022   0.028   0.035   0.039   0.052   0.054
  0.057   0.061   0.064   0.068   0.080   0.085   0.087   0.090
  0.100   0.101   0.106   0.109   0.113   0.116   0.116   0.117
  0.120   0.121   0.125   0.129   0.129   0.134   0.137   0.140
  0.140   0.143   0.148   0.152   0.155   0.158   0.162   0.170
  0.171   0.174   0.180   0.183   0.187   0.188   0.193   0.196
  0.207   0.211   0.216   0.217   0.221   0.223   0.227   0.230
  0.235   0.239   0.242   0.243   0.256   0.262   0.264   0.266
  0.272   0.275   0.279   0.282   0.284   0.288   0.292   0.295
  0.301   0.303   0.305   0.307   0.316   0.319   0.328   0.332
  0.340   0.341   0.352   0.353   0.361   0.366   0.371   0.376
  0.387   0.392   0.399   0.411   0.424   0.435   0.458   0.476
  0.483   0.496   0.509   0.515   0.526   0.532   0.541   0.544
  0.548   0.549   0.554   0.561   0.567   0.569   0.573   0.577
  0.579   0.594   0.596   0.603   0.619   0.625   0.629   0.639
  0.647   0.650   0.664   0.669   0.681   0.687   0.688   0.703
  0.708   0.714   0.716   0.723   0.728   0.731   0.733   0.747
  0.755   0.762   0.774   0.783   0.804   0.816   0.829   0.841
  0.847   0.852   0.857   0.862   0.866   0.876   0.882   0.885
  0.896   0.902   0.907   0.915   0.936   0.946   0.955   0.971
  0.989   1.000   1.006   1.015   1.019   1.037   1.047   1.053
  1.066   1.072   1.085   1.093   1.097   1.118   1.124   1.137
  1.149   1.159   1.181   1.217   1.220   1.240   1.244   1.284
  1.305   1.326   1.333   1.385   1.402   1.441   1.463   1.479
  1.492   1.497   1.504   1.507   1.513   1.525   1.526   1.555
  1.557   1.559   1.569   1.570   1.585   1.590   1.598   1.640
  1.648   1.653   1.656   1.674   1.685   1.703   1.710   1.718
  1.734   1.738   1.748   1.757   1.773   1.775   1.779   1.795
  1.809   1.840   1.844   1.859   1.867   1.887   1.900   1.912
  1.925   1.933   1.940   1.946   1.952   1.956   1.959   1.975
  1.992   1.998   2.007   2.020   2.032   2.042   2.051   2.070
  2.082   2.093   2.109   2.138   2.166   2.197   2.239   2.270
  2.295   2.325   2.338   2.360   2.392   2.417   2.426   2.440
  2.453   2.459   2.470   2.478   2.505   2.610   2.612   2.625
  2.634   2.651   2.660   2.672   2.687   2.695   2.703   2.708
  2.717   2.725   2.730   2.736   2.746   2.756   2.766   2.781
  2.789   2.799   2.807   2.818   2.824   2.844   2.845   2.864
  2.876   2.893   2.896   2.913   2.920   2.936   2.945   2.954
  2.967   2.977   3.034   3.069   3.085   3.086   3.119   3.157
  3.195   3.217   3.240   3.283   3.330   3.336   3.350   3.357
  3.374   3.413   3.473   3.491   3.513   3.546   3.549   3.603
  3.619   3.645   3.697   3.768   3.837   3.984   3.997   4.018
  4.031   4.046   4.131   4.147   4.157   4.167   4.198   4.301
  4.466   4.824   4.841   5.082   5.167   5.275   5.401   5.624
  5.763  23.588  23.645  23.832  23.856  23.928  23.946  23.959
 23.966  24.040  24.064  24.072  24.084  24.164  24.178  49.937
 50.009
 --------------------------------------------------------------

          Ground-State Mulliken Net Atomic Charges

     Atom                 Charge (a.u.)
  ----------------------------------------
      1 C                    -0.401628
      2 C                    -0.277753
      3 C                     1.047041
      4 C                     0.281774
      5 H                     0.196736
      6 C                    -0.232112
      7 H                     0.174751
      8 C                    -0.336248
      9 H                     0.155979
     10 C                    -0.448823
     11 H                     0.182746
     12 C                    -1.027212
     13 H                     0.191701
     14 C                     0.225485
     15 C                     0.767519
     16 H                     0.192022
     17 C                    -0.117606
     18 H                     0.162171
     19 C                    -0.396252
     20 H                     0.158814
     21 C                    -0.310323
     22 H                     0.172034
     23 C                    -0.659684
     24 H                     0.155767
     25 O                    -0.151613
     26 O                    -0.078158
     27 H                     0.157590
     28 H                     0.215282
  ----------------------------------------
  Sum of atomic charges =    -0.000000

 -----------------------------------------------------------------
                    Cartesian Multipole Moments
 -----------------------------------------------------------------
    Charge (ESU x 10^10)
                 0.0000
    Dipole Moment (Debye)
         X       1.6690      Y       0.7270      Z      -0.2266
       Tot       1.8345
    Quadrupole Moments (Debye-Ang)
        XX     -77.8958     XY       1.3389     YY     -96.4305
        XZ      -0.6082     YZ       6.3937     ZZ     -92.0172
    Octopole Moments (Debye-Ang^2)
       XXX      30.5968    XXY     -13.9681    XYY      20.7623
       YYY       0.5571    XXZ       9.4439    XYZ     -16.1292
       YYZ       4.0438    XZZ     -17.1248    YZZ      -1.1521
       ZZZ     -14.3441
    Hexadecapole Moments (Debye-Ang^3)
      XXXX   -4745.2373   XXXY      59.2042   XXYY    -954.7263
      XYYY      -0.3671   YYYY    -648.1402   XXXZ     -32.8726
      XXYZ      31.9885   XYYZ       6.0697   YYYZ       7.9493
      XXZZ    -995.5806   XYZZ      -3.5387   YYZZ    -174.2296
      XZZZ      -7.7522   YZZZ       6.3055   ZZZZ    -341.9587
 -----------------------------------------------------------------
 Calculating analytic gradient of the SCF energy
 Gradient of SCF Energy
            1           2           3           4           5           6
    1  -0.0020056   0.0115401  -0.0057289  -0.0048401   0.0040657   0.0075566
    2   0.0284956  -0.0048243  -0.0112009  -0.0025700  -0.0016616  -0.0025539
    3  -0.0061720  -0.0145949   0.0023790   0.0006780   0.0002266   0.0001809
            7           8           9          10          11          12
    1  -0.0000604   0.0026679  -0.0014280   0.0036336   0.0001151  -0.0069376
    2   0.0012594  -0.0010752  -0.0002568   0.0036111  -0.0012090   0.0047470
    3  -0.0001798   0.0004847   0.0000703  -0.0008317   0.0000696  -0.0022854
           13          14          15          16          17          18
    1   0.0028859   0.0053984   0.0053957  -0.0010405  -0.0053594   0.0001192
    2   0.0006583   0.0041742  -0.0056633   0.0013837  -0.0046379   0.0009627
    3   0.0015182  -0.0083729  -0.0076583   0.0000427  -0.0015546   0.0009158
           19          20          21          22          23          24
    1  -0.0034679   0.0012571  -0.0019337   0.0006369   0.0005514  -0.0021562
    2  -0.0019414   0.0004117   0.0021523  -0.0007470   0.0073536  -0.0008112
    3  -0.0015077  -0.0001482   0.0041433  -0.0009319   0.0089839  -0.0003936
           25          26          27          28
    1  -0.0030106  -0.0119048   0.0028181   0.0012320
    2  -0.0056058   0.0069426   0.0024260  -0.0198198
    3   0.0011664   0.0317294   0.0099349  -0.0178926
 Max gradient component =       3.173E-02
 RMS gradient           =       7.051E-03
 Gradient time:  CPU 196.18 s  wall 196.26 s
 Geometry Optimization Parameters
   NAtoms,    NIC,     NZ,  NCons,   NDum,   NFix, NCnnct, MaxDiis
       28     198       0       0       0       0       0       0


** GEOMETRY OPTIMIZATION IN DELOCALIZED INTERNAL COORDINATES **
   Searching for a Minimum

   Optimization Cycle:   1

                       Coordinates (Angstroms)
     ATOM                X               Y               Z
      1  C         0.4772201348   -0.4181213073    0.1016289725
      2  C        -0.4876937311    0.7511702488   -0.0697290280
      3  C         1.9596016435   -0.2176007847    0.1101265373
      4  C         2.8163800433   -1.3301061047    0.2391151553
      5  H         2.4121347399   -2.3304416502    0.3305419647
      6  C         4.2040158802   -1.1606324370    0.2496350430
      7  H         4.8525092236   -2.0216380317    0.3482136116
      8  C         4.7554183840    0.1159055015    0.1334901707
      9  H         5.8301250024    0.2441063878    0.1422049956
     10  C         3.9209916252    1.2274061757    0.0073319445
     11  H         4.3509545783    2.2168491584   -0.0809442068
     12  C         2.5318144098    1.0673658760   -0.0044178465
     13  H         1.9151913595    1.9491384802   -0.0999667261
     14  C        -1.9504092957    0.3474055988    0.0174857181
     15  C        -2.5116439964   -0.5331896291   -0.9277641144
     16  H        -1.9059535516   -0.9379795417   -1.7285050470
     17  C        -3.8589062593   -0.8964787127   -0.8407316489
     18  H        -4.2838185595   -1.5743207754   -1.5697515323
     19  C        -4.6576738092   -0.3862587444    0.1853038213
     20  H        -5.7004240978   -0.6689196787    0.2504666517
     21  C        -4.1113315224    0.4889026196    1.1271201250
     22  H        -4.7320063360    0.8835704621    1.9211694345
     23  C        -2.7644960657    0.8562739617    1.0460255950
     24  H        -2.3571550215    1.5359394493    1.7840396682
     25  O         0.0298776413   -1.5479959473    0.2464100759
     26  O        -0.2558780265    1.4252762635   -1.2825300648
     27  H        -0.2658021295    1.4604434029    0.7566929421
     28  H        -0.2474767726    0.7527562344   -2.0129245151
   Point Group: c1    Number of degrees of freedom:    78


   Energy is   -691.334010004


 Attempting to Generate Delocalized Internal Coordinates

 78 Hessian modes will be used to form the next step
  Hessian Eigenvalues:
     0.005783    0.006543    0.007355    0.009720    0.014748    0.015433
     0.017547    0.021208    0.021535    0.021714    0.021890    0.021940
     0.022067    0.022389    0.022425    0.022708    0.022739    0.022774
     0.022787    0.022820    0.022838    0.022913    0.023006    0.054337
     0.063432    0.084410    0.159999    0.160000    0.160000    0.160000
     0.160000    0.160000    0.160000    0.160000    0.160000    0.160000
     0.160000    0.190502    0.204008    0.220000    0.220000    0.220000
     0.220000    0.234701    0.234746    0.249991    0.249997    0.249998
     0.250000    0.298271    0.303739    0.324490    0.328106    0.356537
     0.356588    0.356887    0.357021    0.357058    0.357101    0.357105
     0.357114    0.357124    0.359677    0.409840    0.411941    0.412671
     0.414069    0.444284    0.445143    0.447193    0.454147    0.454370
     0.459124    0.459199    0.461000    0.462975    0.489606    0.937180

 Minimum Search - Taking Simple RFO Step
 Searching for Lamda that Minimizes Along All modes
 Value Taken    Lamda =  -0.00840645
 Step Taken.  Stepsize is  0.236563

                             Maximum     Tolerance    Cnvgd?
         Gradient           0.022212      0.000300      NO
         Displacement       0.104732      0.001200      NO
         Energy change     *********      0.000001      NO


 New Cartesian Coordinates Obtained by Inverse Iteration

 Displacement from previous Coordinates is:  0.796720
 ----------------------------------------------------------------
             Standard Nuclear Orientation (Angstroms)
    I     Atom           X                Y                Z
 ----------------------------------------------------------------
    1      C       0.4961659394    -0.5229920636     0.0908172113
    2      C      -0.4751193259     0.6664724584    -0.0904405254
    3      C       1.9660342850    -0.2500555813     0.1015848957
    4      C       2.8447718880    -1.3311639062     0.2389207750
    5      H       2.4411057101    -2.3320312560     0.3264196286
    6      C       4.2185724884    -1.1214032437     0.2669708008
    7      H       4.8882543169    -1.9668697582     0.3747596954
    8      C       4.7338287187     0.1710269860     0.1565049183
    9      H       5.8060291585     0.3324164014     0.1761544819
   10      C       3.8678490026     1.2544222794     0.0206746704
   11      H       4.2629852142     2.2598651523    -0.0684547355
   12      C       2.4913356689     1.0466256567    -0.0082274305
   13      H       1.8310969648     1.8949813040    -0.1311724400
   14      C      -1.9447842331     0.2903583786     0.0159026925
   15      C      -2.5475134978    -0.5526786656    -0.9223909333
   16      H      -1.9601148623    -0.9894998789    -1.7221327922
   17      C      -3.9033261683    -0.8518741014    -0.8376035020
   18      H      -4.3561092017    -1.5103955635    -1.5702577671
   19      C      -4.6767337563    -0.3172105593     0.1920140975
   20      H      -5.7327371078    -0.5536167433     0.2598544571
   21      C      -4.0859580092     0.5210605887     1.1324170585
   22      H      -4.6815200682     0.9446548110     1.9333840592
   23      C      -2.7267083285     0.8203530883     1.0420939494
   24      H      -2.2747038168     1.4807188972     1.7750039492
   25      O       0.0788986784    -1.6628734605     0.2152354042
   26      O      -0.1683373399     1.4034639625    -1.2768201573
   27      H      -0.2572924588     1.3665499994     0.7246577332
   28      H      -0.1704043682     0.8085212934    -2.0361324978
 ----------------------------------------------------------------
 Molecular Point Group                 C1    NOp =  1
 Largest Abelian Subgroup              C1    NOp =  1
 Nuclear Repulsion Energy =   987.5957002617 hartrees
 There are       56 alpha and       56 beta electrons
 Applying Cartesian multipole field
    Component          Value
    ---------          -----
     (2,0,0)        1.00000E-12
     (0,2,0)        2.00000E-11
     (0,0,2)       -3.00000E-11
 Nucleus-field energy     =     0.0000000061 hartrees
 Requested basis set is 6-311++G(d,p)
 There are 156 shells and 436 basis functions
 A cutoff of  1.0D-11 yielded   9416 shell pairs
 There are     74930 function pairs (     80058 Cartesian)
 Smallest overlap matrix eigenvalue = 3.34E-07

 Q-Chem warning in module /home/taweetham/qchem/stvman/mkSTV.C, line 257:

 Overlap eigenvalue is smaller than square root of threshold

 Linear dependence detected in AO basis
 Number of orthogonalized atomic orbitals = 433
 Maximum deviation from orthogonality = 2.449E-10
 Guess MOs from SCF MO coefficient file
 Reading MOs from coefficient file
 Reading MOs from coefficient file
 A restricted hybrid HF-DFT SCF calculation will be
 performed using Pulay DIIS extrapolation
 Exchange:     0.2000 Hartree-Fock + 0.0800 Slater + 0.7200 B88
 Correlation:  0.1900 VWN1RPA + 0.8100 LYP
 Using SG-1 standard quadrature grid
 SCF converges when DIIS error is below 1.0E-08
 Geometry optimization detected.  Setting ReadMinima to 0
 Setting SaveMinima to 0
 ---------------------------------------
  Cycle       Energy         DIIS Error
 ---------------------------------------
    1    -691.3736397694      2.28E-03
    2    -691.3335968242      4.38E-04
    3    -691.3248578252      7.92E-04
    4    -691.3379183715      1.09E-04
    5    -691.3380791953      4.45E-05
    6    -691.3381177228      1.14E-05
    7    -691.3381207502      4.76E-06
    8    -691.3381210301      1.05E-06
    9    -691.3381212069      3.74E-07
   10    -691.3381210768      1.01E-07
   11    -691.3381210568      4.57E-08
   12    -691.3381210635      1.32E-08
   13    -691.3381210687      4.01E-09 Convergence criterion met
 ---------------------------------------
 SCF time:  CPU 495.75 s  wall 496.68 s
 SCF   energy in the final basis set = -691.3381210687
 Total energy in the final basis set = -691.3381210687

 --------------------------------------------------------------

                    Orbital Energies (a.u.)
 --------------------------------------------------------------

 Alpha MOs
 -- Occupied --
-19.146 -19.125 -10.273 -10.248 -10.197 -10.195 -10.193 -10.190
-10.190 -10.190 -10.189 -10.181 -10.181 -10.180 -10.179 -10.179
 -1.061  -1.043  -0.876  -0.866  -0.787  -0.774  -0.765  -0.754
 -0.712  -0.648  -0.623  -0.616  -0.600  -0.574  -0.550  -0.528
 -0.499  -0.487  -0.481  -0.467  -0.455  -0.447  -0.444  -0.440
 -0.432  -0.428  -0.406  -0.387  -0.374  -0.373  -0.369  -0.363
 -0.358  -0.351  -0.315  -0.273  -0.272  -0.266  -0.259  -0.255
 -- Virtual --
 -0.079  -0.028  -0.023  -0.018  -0.013  -0.005   0.000   0.005
  0.012   0.015   0.023   0.028   0.036   0.039   0.052   0.054
  0.057   0.061   0.064   0.069   0.081   0.085   0.087   0.091
  0.100   0.102   0.106   0.110   0.114   0.115   0.116   0.117
  0.120   0.121   0.125   0.130   0.131   0.135   0.137   0.140
  0.142   0.143   0.149   0.152   0.155   0.158   0.162   0.171
  0.173   0.174   0.181   0.183   0.188   0.189   0.194   0.197
  0.207   0.211   0.214   0.217   0.222   0.223   0.226   0.228
  0.237   0.239   0.242   0.244   0.257   0.261   0.262   0.268
  0.272   0.277   0.279   0.283   0.283   0.289   0.293   0.298
  0.302   0.303   0.308   0.309   0.317   0.317   0.328   0.335
  0.340   0.343   0.353   0.355   0.361   0.368   0.371   0.375
  0.385   0.393   0.400   0.409   0.418   0.434   0.456   0.476
  0.484   0.498   0.512   0.520   0.529   0.535   0.541   0.546
  0.549   0.553   0.555   0.562   0.567   0.571   0.574   0.577
  0.580   0.594   0.602   0.603   0.617   0.626   0.631   0.642
  0.652   0.653   0.664   0.672   0.678   0.686   0.691   0.707
  0.712   0.716   0.717   0.725   0.732   0.734   0.735   0.745
  0.758   0.765   0.774   0.786   0.803   0.815   0.833   0.843
  0.850   0.852   0.858   0.863   0.872   0.878   0.880   0.888
  0.898   0.905   0.907   0.921   0.943   0.949   0.959   0.972
  0.995   1.000   1.007   1.018   1.020   1.038   1.045   1.054
  1.066   1.071   1.080   1.094   1.101   1.123   1.130   1.140
  1.144   1.164   1.181   1.212   1.233   1.236   1.252   1.286
  1.310   1.313   1.331   1.382   1.403   1.439   1.464   1.481
  1.494   1.503   1.506   1.511   1.517   1.529   1.536   1.557
  1.558   1.561   1.564   1.570   1.580   1.590   1.599   1.642
  1.644   1.651   1.663   1.666   1.686   1.703   1.709   1.721
  1.733   1.738   1.746   1.763   1.774   1.776   1.787   1.800
  1.807   1.839   1.840   1.856   1.865   1.894   1.906   1.918
  1.927   1.935   1.943   1.948   1.953   1.956   1.962   1.979
  1.994   1.997   2.019   2.025   2.033   2.040   2.059   2.075
  2.084   2.093   2.119   2.151   2.172   2.214   2.239   2.272
  2.299   2.335   2.344   2.368   2.402   2.427   2.433   2.444
  2.454   2.458   2.470   2.478   2.517   2.613   2.624   2.630
  2.638   2.653   2.663   2.674   2.685   2.693   2.704   2.710
  2.718   2.721   2.733   2.737   2.751   2.759   2.765   2.781
  2.791   2.800   2.807   2.814   2.827   2.848   2.851   2.863
  2.879   2.890   2.900   2.914   2.928   2.944   2.951   2.954
  2.964   2.977   3.021   3.074   3.079   3.087   3.132   3.167
  3.206   3.221   3.227   3.285   3.344   3.347   3.357   3.368
  3.376   3.412   3.483   3.497   3.522   3.549   3.553   3.613
  3.635   3.656   3.711   3.775   3.861   3.982   3.997   4.017
  4.030   4.045   4.126   4.151   4.156   4.164   4.194   4.296
  4.448   4.836   4.851   5.079   5.157   5.275   5.396   5.640
  5.759  23.581  23.639  23.821  23.862  23.945  23.956  23.969
 23.976  24.057  24.087  24.093  24.101  24.181  24.197  49.942
 50.012
 --------------------------------------------------------------

          Ground-State Mulliken Net Atomic Charges

     Atom                 Charge (a.u.)
  ----------------------------------------
      1 C                    -0.492413
      2 C                    -0.371883
      3 C                     1.251178
      4 C                     0.271960
      5 H                     0.193260
      6 C                    -0.222284
      7 H                     0.175561
      8 C                    -0.370290
      9 H                     0.156143
     10 C                    -0.491434
     11 H                     0.183950
     12 C                    -1.080169
     13 H                     0.192669
     14 C                     0.395609
     15 C                     0.710738
     16 H                     0.198221
     17 C                    -0.121729
     18 H                     0.164167
     19 C                    -0.380206
     20 H                     0.158581
     21 C                    -0.375162
     22 H                     0.171583
     23 C                    -0.582109
     24 H                     0.159868
     25 O                    -0.167562
     26 O                    -0.095282
     27 H                     0.152654
     28 H                     0.214380
  ----------------------------------------
  Sum of atomic charges =    -0.000000

 -----------------------------------------------------------------
                    Cartesian Multipole Moments
 -----------------------------------------------------------------
    Charge (ESU x 10^10)
                -0.0000
    Dipole Moment (Debye)
         X       1.3662      Y       0.8677      Z      -0.2839
       Tot       1.6431
    Quadrupole Moments (Debye-Ang)
        XX     -77.6764     XY       1.2019     YY     -97.1152
        XZ      -0.4584     YZ       5.9397     ZZ     -91.5477
    Octopole Moments (Debye-Ang^2)
       XXX      22.8163    XXY     -10.8419    XYY      19.7176
       YYY       5.5514    XXZ       9.0683    XYZ     -15.9125
       YYZ       3.3008    XZZ     -17.2492    YZZ       0.4802
       ZZZ     -15.3378
    Hexadecapole Moments (Debye-Ang^3)
      XXXX   -4726.0360   XXXY      55.2380   XXYY    -956.9681
      XYYY       0.2302   YYYY    -654.1134   XXXZ     -27.4659
      XXYZ      32.5253   XYYZ       4.5521   YYYZ       6.2009
      XXZZ    -991.4567   XYZZ      -3.7166   YYZZ    -172.7344
      XZZZ     -12.5228   YZZZ       4.0444   ZZZZ    -338.5319
 -----------------------------------------------------------------
 Calculating analytic gradient of the SCF energy
 Gradient of SCF Energy
            1           2           3           4           5           6
    1   0.0010993   0.0049730   0.0002483  -0.0027515   0.0011903   0.0002165
    2   0.0115198  -0.0016934  -0.0051401   0.0016076  -0.0002462   0.0003614
    3   0.0017633  -0.0073068   0.0005546  -0.0003373   0.0000919   0.0000035
            7           8           9          10          11          12
    1  -0.0003479  -0.0002038  -0.0000201   0.0002292   0.0000483  -0.0013167
    2  -0.0000171   0.0000360   0.0001298   0.0006178  -0.0000680  -0.0013610
    3   0.0000182   0.0000454  -0.0000437  -0.0000777  -0.0001363  -0.0012869
           13          14          15          16          17          18
    1  -0.0003495  -0.0037473   0.0006246  -0.0005508  -0.0002685   0.0000118
    2   0.0008450   0.0001964   0.0002365   0.0002896   0.0005802   0.0000556
    3   0.0003173   0.0019274   0.0005934  -0.0000491   0.0005995   0.0000947
           19          20          21          22          23          24
    1   0.0004103   0.0000137   0.0000383  -0.0002126   0.0001606  -0.0001905
    2  -0.0002098  -0.0000240   0.0001240  -0.0000619  -0.0006764  -0.0001867
    3  -0.0001509   0.0001281  -0.0006682  -0.0001140  -0.0002521  -0.0001685
           25          26          27          28
    1  -0.0004368  -0.0006778   0.0002378   0.0015719
    2  -0.0070057   0.0006312   0.0002066  -0.0007475
    3   0.0002457   0.0038415   0.0011068  -0.0007399
 Max gradient component =       1.152E-02
 RMS gradient           =       2.055E-03
 Gradient time:  CPU 195.46 s  wall 195.50 s
 Geometry Optimization Parameters
   NAtoms,    NIC,     NZ,  NCons,   NDum,   NFix, NCnnct, MaxDiis
       28     198       0       0       0       0       0       0

 Cartesian Hessian Update
 Hessian Updated using BFGS Update


** GEOMETRY OPTIMIZATION IN DELOCALIZED INTERNAL COORDINATES **
   Searching for a Minimum

   Optimization Cycle:   2

                       Coordinates (Angstroms)
     ATOM                X               Y               Z
      1  C         0.4961659394   -0.5229920636    0.0908172113
      2  C        -0.4751193259    0.6664724584   -0.0904405254
      3  C         1.9660342850   -0.2500555813    0.1015848957
      4  C         2.8447718880   -1.3311639062    0.2389207750
      5  H         2.4411057101   -2.3320312560    0.3264196286
      6  C         4.2185724884   -1.1214032437    0.2669708008
      7  H         4.8882543169   -1.9668697582    0.3747596954
      8  C         4.7338287187    0.1710269860    0.1565049183
      9  H         5.8060291585    0.3324164014    0.1761544819
     10  C         3.8678490026    1.2544222794    0.0206746704
     11  H         4.2629852142    2.2598651523   -0.0684547355
     12  C         2.4913356689    1.0466256567   -0.0082274305
     13  H         1.8310969648    1.8949813040   -0.1311724400
     14  C        -1.9447842331    0.2903583786    0.0159026925
     15  C        -2.5475134978   -0.5526786656   -0.9223909333
     16  H        -1.9601148623   -0.9894998789   -1.7221327922
     17  C        -3.9033261683   -0.8518741014   -0.8376035020
     18  H        -4.3561092017   -1.5103955635   -1.5702577671
     19  C        -4.6767337563   -0.3172105593    0.1920140975
     20  H        -5.7327371078   -0.5536167433    0.2598544571
     21  C        -4.0859580092    0.5210605887    1.1324170585
     22  H        -4.6815200682    0.9446548110    1.9333840592
     23  C        -2.7267083285    0.8203530883    1.0420939494
     24  H        -2.2747038168    1.4807188972    1.7750039492
     25  O         0.0788986784   -1.6628734605    0.2152354042
     26  O        -0.1683373399    1.4034639625   -1.2768201573
     27  H        -0.2572924588    1.3665499994    0.7246577332
     28  H        -0.1704043682    0.8085212934   -2.0361324978
   Point Group: c1    Number of degrees of freedom:    78


   Energy is   -691.338121069

 Hessian Updated using BFGS Update

 72 Hessian modes will be used to form the next step
  Hessian Eigenvalues:
     0.005790    0.006541    0.007415    0.009757    0.014506    0.015535
     0.017506    0.021201    0.021614    0.021722    0.021889    0.021927
     0.022071    0.022385    0.022420    0.022708    0.022743    0.022781
     0.022791    0.022823    0.022839    0.022915    0.023006    0.058167
     0.066351    0.084425    0.155484    0.159999    0.160000    0.160000
     0.160649    0.193168    0.202315    0.219801    0.220000    0.220000
     0.220309    0.232481    0.234958    0.235792    0.249992    0.249997
     0.268742    0.290617    0.306659    0.321926    0.331785    0.356384
     0.356595    0.356800    0.357025    0.357036    0.357103    0.357109
     0.357118    0.357194    0.360019    0.410454    0.412329    0.413984
     0.415299    0.433048    0.444953    0.447191    0.454287    0.457539
     0.459146    0.460925    0.462322    0.464865    0.486681    0.935146

 Minimum Search - Taking Simple RFO Step
 Searching for Lamda that Minimizes Along All modes
 Value Taken    Lamda =  -0.00151619
 Calculated Step too Large.  Step scaled by  0.932897
 Step Taken.  Stepsize is  0.300000

                             Maximum     Tolerance    Cnvgd?
         Gradient           0.005693      0.000300      NO
         Displacement       0.156266      0.001200      NO
         Energy change     -0.004111      0.000001      NO


 New Cartesian Coordinates Obtained by Inverse Iteration

 Displacement from previous Coordinates is:  1.315548
 ----------------------------------------------------------------
             Standard Nuclear Orientation (Angstroms)
    I     Atom           X                Y                Z
 ----------------------------------------------------------------
    1      C       0.5019732777    -0.5200912133    -0.0694545701
    2      C      -0.4819708020     0.6734433142    -0.2162783066
    3      C       1.9702124184    -0.2293560443     0.0308730478
    4      C       2.8375033961    -1.3217098163     0.1595919545
    5      H       2.4145759470    -2.3187464239     0.1603363400
    6      C       4.2059609945    -1.1256668312     0.2871780641
    7      H       4.8656973546    -1.9807985144     0.3850481574
    8      C       4.7296639073     0.1678342696     0.2914198722
    9      H       5.7991131618     0.3207132300     0.3901123207
   10      C       3.8756637373     1.2625383177     0.1707360308
   11      H       4.2773633298     2.2696537947     0.1722349434
   12      C       2.5039979089     1.0676546529     0.0400024647
   13      H       1.8532674866     1.9230468145    -0.0775769464
   14      C      -1.9360222918     0.2887569586    -0.0336627676
   15      C      -2.5703317086    -0.5938522548    -0.9111212311
   16      H      -2.0093464425    -1.0637009641    -1.7121660655
   17      C      -3.9180732972    -0.8971770342    -0.7584031381
   18      H      -4.3955682620    -1.5878462473    -1.4449754139
   19      C      -4.6514930668    -0.3270945020     0.2822383274
   20      H      -5.7024260675    -0.5663933588     0.4031760022
   21      C      -4.0267933619     0.5473011202     1.1658943717
   22      H      -4.5889078620     0.9983535516     1.9764303123
   23      C      -2.6761504199     0.8521739872     1.0034493444
   24      H      -2.1954604364     1.5435527699     1.6892101020
   25      O       0.0827923434    -1.6552481807     0.0519110335
   26      O      -0.2417277063     1.3883592743    -1.4389779749
   27      H      -0.2283561258     1.3914577397     0.5667370452
   28      H      -0.3295919218     0.7916680661    -2.1842256229
 ----------------------------------------------------------------
 Molecular Point Group                 C1    NOp =  1
 Largest Abelian Subgroup              C1    NOp =  1
 Nuclear Repulsion Energy =   986.7904488270 hartrees
 There are       56 alpha and       56 beta electrons
 Applying Cartesian multipole field
    Component          Value
    ---------          -----
     (2,0,0)        1.00000E-12
     (0,2,0)        2.00000E-11
     (0,0,2)       -3.00000E-11
 Nucleus-field energy     =     0.0000000059 hartrees
 Requested basis set is 6-311++G(d,p)
 There are 156 shells and 436 basis functions
 A cutoff of  1.0D-11 yielded   9417 shell pairs
 There are     74975 function pairs (     80094 Cartesian)
 Smallest overlap matrix eigenvalue = 3.89E-07

 Q-Chem warning in module /home/taweetham/qchem/stvman/mkSTV.C, line 257:

 Overlap eigenvalue is smaller than square root of threshold

 Linear dependence detected in AO basis
 Number of orthogonalized atomic orbitals = 433
 Maximum deviation from orthogonality = 3.156E-10
 Guess MOs from SCF MO coefficient file
 Reading MOs from coefficient file
 Reading MOs from coefficient file
 A restricted hybrid HF-DFT SCF calculation will be
 performed using Pulay DIIS extrapolation
 Exchange:     0.2000 Hartree-Fock + 0.0800 Slater + 0.7200 B88
 Correlation:  0.1900 VWN1RPA + 0.8100 LYP
 Using SG-1 standard quadrature grid
 SCF converges when DIIS error is below 1.0E-08
 Geometry optimization detected.  Setting ReadMinima to 0
 Setting SaveMinima to 0
 Inaccurate integrated density:
   Number of electrons =   112
   Numerical integral  =   112.229824268324
   Relative error      =     0.2052002396 %
 ---------------------------------------
  Cycle       Energy         DIIS Error
 ---------------------------------------
    1    -691.3881256393      2.86E-03
    2    -691.3315041987      4.80E-04
    3    -691.3222905089      7.69E-04
    4    -691.3378291833      1.41E-04
    5    -691.3382199336      4.98E-05
    6    -691.3382612539      1.83E-05
    7    -691.3382661585      7.81E-06
    8    -691.3382672556      2.18E-06
    9    -691.3382677747      5.90E-07
   10    -691.3382675921      2.19E-07
   11    -691.3382675568      7.33E-08
   12    -691.3382675764      2.33E-08
   13    -691.3382675755      8.65E-09 Convergence criterion met
 ---------------------------------------
 SCF time:  CPU 500.44 s  wall 501.26 s
 SCF   energy in the final basis set = -691.3382675755
 Total energy in the final basis set = -691.3382675755

 --------------------------------------------------------------

                    Orbital Energies (a.u.)
 --------------------------------------------------------------

 Alpha MOs
 -- Occupied --
-19.144 -19.126 -10.274 -10.246 -10.198 -10.195 -10.195 -10.191
-10.190 -10.190 -10.188 -10.181 -10.180 -10.180 -10.179 -10.179
 -1.063  -1.042  -0.876  -0.866  -0.787  -0.774  -0.765  -0.754
 -0.711  -0.647  -0.624  -0.616  -0.600  -0.573  -0.550  -0.529
 -0.499  -0.487  -0.481  -0.467  -0.455  -0.449  -0.443  -0.440
 -0.433  -0.428  -0.406  -0.387  -0.375  -0.375  -0.369  -0.362
 -0.357  -0.351  -0.316  -0.274  -0.272  -0.266  -0.258  -0.255
 -- Virtual --
 -0.079  -0.028  -0.023  -0.018  -0.012  -0.005   0.000   0.005
  0.012   0.015   0.023   0.028   0.035   0.040   0.052   0.054
  0.057   0.061   0.063   0.069   0.082   0.084   0.088   0.091
  0.100   0.102   0.106   0.109   0.114   0.115   0.116   0.118
  0.121   0.122   0.126   0.130   0.132   0.135   0.137   0.139
  0.143   0.144   0.148   0.153   0.155   0.158   0.163   0.171
  0.173   0.175   0.179   0.183   0.187   0.189   0.193   0.199
  0.207   0.212   0.215   0.217   0.222   0.222   0.225   0.228
  0.236   0.237   0.243   0.246   0.257   0.258   0.264   0.270
  0.271   0.275   0.281   0.284   0.285   0.290   0.293   0.295
  0.300   0.303   0.308   0.310   0.316   0.318   0.327   0.333
  0.339   0.342   0.353   0.354   0.363   0.366   0.371   0.377
  0.383   0.391   0.403   0.410   0.422   0.435   0.451   0.472
  0.483   0.497   0.512   0.522   0.531   0.533   0.542   0.546
  0.546   0.552   0.553   0.562   0.567   0.572   0.576   0.576
  0.582   0.594   0.600   0.607   0.620   0.628   0.630   0.638
  0.651   0.653   0.668   0.671   0.676   0.686   0.691   0.707
  0.708   0.714   0.716   0.725   0.732   0.733   0.735   0.745
  0.757   0.764   0.774   0.783   0.802   0.815   0.833   0.841
  0.845   0.850   0.859   0.864   0.870   0.876   0.878   0.888
  0.899   0.904   0.909   0.920   0.938   0.941   0.961   0.971
  0.988   1.003   1.008   1.013   1.019   1.035   1.043   1.055
  1.064   1.072   1.081   1.102   1.106   1.121   1.131   1.137
  1.154   1.167   1.178   1.211   1.225   1.238   1.253   1.279
  1.311   1.316   1.330   1.376   1.406   1.434   1.453   1.483
  1.490   1.504   1.509   1.511   1.518   1.530   1.533   1.557
  1.557   1.559   1.567   1.569   1.580   1.587   1.602   1.640
  1.643   1.654   1.663   1.668   1.691   1.699   1.712   1.723
  1.728   1.742   1.747   1.763   1.771   1.775   1.782   1.800
  1.808   1.835   1.843   1.847   1.871   1.891   1.904   1.918
  1.927   1.933   1.943   1.949   1.952   1.957   1.964   1.981
  1.992   2.000   2.014   2.025   2.036   2.043   2.060   2.073
  2.080   2.093   2.117   2.148   2.179   2.214   2.236   2.268
  2.297   2.337   2.342   2.368   2.405   2.429   2.435   2.443
  2.455   2.457   2.468   2.478   2.521   2.612   2.627   2.632
  2.637   2.655   2.663   2.671   2.688   2.695   2.705   2.710
  2.717   2.719   2.732   2.735   2.752   2.756   2.760   2.775
  2.791   2.798   2.808   2.813   2.829   2.847   2.851   2.863
  2.879   2.897   2.898   2.913   2.928   2.941   2.945   2.954
  2.965   2.970   3.014   3.074   3.076   3.089   3.133   3.166
  3.206   3.220   3.229   3.282   3.341   3.347   3.360   3.366
  3.381   3.413   3.482   3.498   3.520   3.547   3.554   3.615
  3.637   3.659   3.715   3.774   3.869   3.985   3.994   4.019
  4.029   4.044   4.125   4.149   4.156   4.164   4.189   4.305
  4.434   4.835   4.852   5.080   5.156   5.277   5.403   5.645
  5.758  23.580  23.636  23.821  23.866  23.946  23.954  23.970
 23.976  24.057  24.089  24.095  24.104  24.182  24.198  49.944
 50.012
 --------------------------------------------------------------

          Ground-State Mulliken Net Atomic Charges

     Atom                 Charge (a.u.)
  ----------------------------------------
      1 C                    -0.532808
      2 C                    -0.371725
      3 C                     1.310534
      4 C                     0.321297
      5 H                     0.191260
      6 C                    -0.225716
      7 H                     0.177346
      8 C                    -0.380890
      9 H                     0.154873
     10 C                    -0.473109
     11 H                     0.186242
     12 C                    -1.085762
     13 H                     0.187641
     14 C                     0.443779
     15 C                     0.467866
     16 H                     0.192593
     17 C                     0.063962
     18 H                     0.168760
     19 C                    -0.444163
     20 H                     0.155271
     21 C                    -0.376091
     22 H                     0.173300
     23 C                    -0.567661
     24 H                     0.154422
     25 O                    -0.160922
     26 O                    -0.093642
     27 H                     0.143843
     28 H                     0.219501
  ----------------------------------------
  Sum of atomic charges =     0.000000

 -----------------------------------------------------------------
                    Cartesian Multipole Moments
 -----------------------------------------------------------------
    Charge (ESU x 10^10)
                 0.0000
    Dipole Moment (Debye)
         X       1.3357      Y       0.7777      Z      -0.0508
       Tot       1.5464
    Quadrupole Moments (Debye-Ang)
        XX     -77.6679     XY       1.4679     YY     -96.6063
        XZ       0.2602     YZ       6.3635     ZZ     -91.8603
    Octopole Moments (Debye-Ang^2)
       XXX      24.7586    XXY     -11.7218    XYY      18.8434
       YYY       5.3434    XXZ      15.3319    XYZ     -13.8127
       YYZ       6.2154    XZZ     -17.6568    YZZ      -0.6549
       ZZZ     -13.0573
    Hexadecapole Moments (Debye-Ang^3)
      XXXX   -4709.5140   XXXY      55.4711   XXYY    -948.2263
      XYYY      -3.2145   YYYY    -661.4755   XXXZ     -23.7259
      XXYZ      35.5950   XYYZ       1.8396   YYYZ       1.2764
      XXZZ    -988.5667   XYZZ      -6.8143   YYZZ    -178.4907
      XZZZ     -25.2621   YZZZ      -4.7503   ZZZZ    -347.5562
 -----------------------------------------------------------------
 Calculating analytic gradient of the SCF energy
 Gradient of SCF Energy
            1           2           3           4           5           6
    1   0.0016125   0.0018074   0.0005111  -0.0007818  -0.0000622  -0.0008070
    2  -0.0002762   0.0006199  -0.0006730   0.0013512   0.0000963   0.0007493
    3  -0.0087665   0.0005958   0.0020696   0.0003226  -0.0000340  -0.0001415
            7           8           9          10          11          12
    1  -0.0001231  -0.0003255   0.0002833  -0.0003904  -0.0000079   0.0016628
    2  -0.0002796  -0.0001190  -0.0000112  -0.0005159   0.0001349   0.0006098
    3   0.0000741  -0.0003081  -0.0000282  -0.0001452  -0.0000559   0.0012649
           13          14          15          16          17          18
    1   0.0003185  -0.0027695  -0.0000159   0.0001360   0.0007711   0.0000006
    2  -0.0006774  -0.0002285   0.0013922  -0.0001483   0.0008316  -0.0001935
    3   0.0004304   0.0017932   0.0018191  -0.0002438   0.0004401  -0.0001586
           19          20          21          22          23          24
    1   0.0006833  -0.0001985   0.0005198  -0.0001161   0.0001441   0.0003388
    2   0.0001469  -0.0000499  -0.0004326   0.0001396  -0.0015408   0.0000930
    3  -0.0001223   0.0000644  -0.0007054   0.0001146  -0.0016070   0.0000388
           25          26          27          28
    1  -0.0011311  -0.0034084  -0.0005426   0.0018909
    2  -0.0012244  -0.0026289  -0.0004583   0.0032926
    3   0.0042701  -0.0041068  -0.0001078   0.0032332
 Max gradient component =       8.766E-03
 RMS gradient           =       1.562E-03
 Gradient time:  CPU 194.45 s  wall 194.52 s
 Geometry Optimization Parameters
   NAtoms,    NIC,     NZ,  NCons,   NDum,   NFix, NCnnct, MaxDiis
       28     198       0       0       0       0       0       0

 Cartesian Hessian Update
 Hessian Updated using BFGS Update


** GEOMETRY OPTIMIZATION IN DELOCALIZED INTERNAL COORDINATES **
   Searching for a Minimum

   Optimization Cycle:   3

                       Coordinates (Angstroms)
     ATOM                X               Y               Z
      1  C         0.5019732777   -0.5200912133   -0.0694545701
      2  C        -0.4819708020    0.6734433142   -0.2162783066
      3  C         1.9702124184   -0.2293560443    0.0308730478
      4  C         2.8375033961   -1.3217098163    0.1595919545
      5  H         2.4145759470   -2.3187464239    0.1603363400
      6  C         4.2059609945   -1.1256668312    0.2871780641
      7  H         4.8656973546   -1.9807985144    0.3850481574
      8  C         4.7296639073    0.1678342696    0.2914198722
      9  H         5.7991131618    0.3207132300    0.3901123207
     10  C         3.8756637373    1.2625383177    0.1707360308
     11  H         4.2773633298    2.2696537947    0.1722349434
     12  C         2.5039979089    1.0676546529    0.0400024647
     13  H         1.8532674866    1.9230468145   -0.0775769464
     14  C        -1.9360222918    0.2887569586   -0.0336627676
     15  C        -2.5703317086   -0.5938522548   -0.9111212311
     16  H        -2.0093464425   -1.0637009641   -1.7121660655
     17  C        -3.9180732972   -0.8971770342   -0.7584031381
     18  H        -4.3955682620   -1.5878462473   -1.4449754139
     19  C        -4.6514930668   -0.3270945020    0.2822383274
     20  H        -5.7024260675   -0.5663933588    0.4031760022
     21  C        -4.0267933619    0.5473011202    1.1658943717
     22  H        -4.5889078620    0.9983535516    1.9764303123
     23  C        -2.6761504199    0.8521739872    1.0034493444
     24  H        -2.1954604364    1.5435527699    1.6892101020
     25  O         0.0827923434   -1.6552481807    0.0519110335
     26  O        -0.2417277063    1.3883592743   -1.4389779749
     27  H        -0.2283561258    1.3914577397    0.5667370452
     28  H        -0.3295919218    0.7916680661   -2.1842256229
   Point Group: c1    Number of degrees of freedom:    78


   Energy is   -691.338267576

 Hessian Updated using BFGS Update

 74 Hessian modes will be used to form the next step
  Hessian Eigenvalues:
     0.004826    0.006484    0.009286    0.012645    0.015501    0.016624
     0.020250    0.021501    0.021623    0.021773    0.021902    0.022053
     0.022296    0.022373    0.022600    0.022714    0.022746    0.022786
     0.022811    0.022836    0.022840    0.023005    0.023398    0.054790
     0.066493    0.085645    0.154434    0.160000    0.160000    0.160000
     0.160000    0.160076    0.161101    0.193311    0.206092    0.218518
     0.220000    0.220014    0.220079    0.232675    0.234934    0.235216
     0.249997    0.250576    0.288055    0.299736    0.306579    0.322422
     0.335217    0.356471    0.356585    0.356915    0.357022    0.357043
     0.357103    0.357110    0.357121    0.357165    0.362001    0.411741
     0.412493    0.413963    0.415406    0.432840    0.444951    0.447191
     0.454424    0.456368    0.459177    0.460626    0.461062    0.463148
     0.495425    0.911885

 Minimum Search - Taking Simple RFO Step
 Searching for Lamda that Minimizes Along All modes
 Value Taken    Lamda =  -0.00134170
 Step Taken.  Stepsize is  0.278893

                             Maximum     Tolerance    Cnvgd?
         Gradient           0.005472      0.000300      NO
         Displacement       0.112509      0.001200      NO
         Energy change     -0.000147      0.000001      NO


 New Cartesian Coordinates Obtained by Inverse Iteration

 Displacement from previous Coordinates is:  0.601325
 ----------------------------------------------------------------
             Standard Nuclear Orientation (Angstroms)
    I     Atom           X                Y                Z
 ----------------------------------------------------------------
    1      C       0.4990322341    -0.5114999759    -0.0073725980
    2      C      -0.4855964934     0.6818423547    -0.1746041830
    3      C       1.9724246918    -0.2199877686     0.0527144381
    4      C       2.8410882907    -1.3203380512     0.1234122499
    5      H       2.4088406426    -2.3134491646     0.1031992655
    6      C       4.2131309851    -1.1339360611     0.2258708330
    7      H       4.8736683063    -1.9924577445     0.2802323380
    8      C       4.7396864298     0.1579948353     0.2637676829
    9      H       5.8112436647     0.3048472944     0.3453574640
   10      C       3.8866608251     1.2586044323     0.1959088980
   11      H       4.2924854959     2.2637011024     0.2215560454
   12      C       2.5113022555     1.0742672828     0.0870927791
   13      H       1.8618323307     1.9346009570     0.0044284232
   14      C      -1.9368931108     0.2948587636    -0.0154619055
   15      C      -2.5458689788    -0.6250898804    -0.8752021785
   16      H      -1.9611346837    -1.1239384100    -1.6411333105
   17      C      -3.8956703832    -0.9311157347    -0.7419862367
   18      H      -4.3538368766    -1.6498772994    -1.4126326572
   19      C      -4.6561564169    -0.3259675326     0.2602245260
   20      H      -5.7083885533    -0.5667013190     0.3647957615
   21      C      -4.0568938588     0.5837101182     1.1270597420
   22      H      -4.6393003091     1.0602085431     1.9080121995
   23      C      -2.7047841380     0.8929924517     0.9834789587
   24      H      -2.2443176785     1.6126590454     1.6541146031
   25      O       0.0834490798    -1.6508893455     0.0117699280
   26      O      -0.2323244830     1.3672641065    -1.4138133992
   27      H      -0.2395290920     1.4158473726     0.5944255809
   28      H      -0.3685846850     0.7606761032    -2.1454775512
 ----------------------------------------------------------------
 Molecular Point Group                 C1    NOp =  1
 Largest Abelian Subgroup              C1    NOp =  1
 Nuclear Repulsion Energy =   986.9701198150 hartrees
 There are       56 alpha and       56 beta electrons
 Applying Cartesian multipole field
    Component          Value
    ---------          -----
     (2,0,0)        1.00000E-12
     (0,2,0)        2.00000E-11
     (0,0,2)       -3.00000E-11
 Nucleus-field energy     =     0.0000000064 hartrees
 Requested basis set is 6-311++G(d,p)
 There are 156 shells and 436 basis functions
 A cutoff of  1.0D-11 yielded   9413 shell pairs
 There are     74953 function pairs (     80085 Cartesian)
 Smallest overlap matrix eigenvalue = 3.90E-07

 Q-Chem warning in module /home/taweetham/qchem/stvman/mkSTV.C, line 257:

 Overlap eigenvalue is smaller than square root of threshold

 Linear dependence detected in AO basis
 Number of orthogonalized atomic orbitals = 433
 Maximum deviation from orthogonality = 3.153E-10
 Guess MOs from SCF MO coefficient file
 Reading MOs from coefficient file
 Reading MOs from coefficient file
 A restricted hybrid HF-DFT SCF calculation will be
 performed using Pulay DIIS extrapolation
 Exchange:     0.2000 Hartree-Fock + 0.0800 Slater + 0.7200 B88
 Correlation:  0.1900 VWN1RPA + 0.8100 LYP
 Using SG-1 standard quadrature grid
 SCF converges when DIIS error is below 1.0E-08
 Geometry optimization detected.  Setting ReadMinima to 0
 Setting SaveMinima to 0
 Inaccurate integrated density:
   Number of electrons =   112
   Numerical integral  =   112.120373981944
   Relative error      =     0.1074767696 %
 ---------------------------------------
  Cycle       Energy         DIIS Error
 ---------------------------------------
    1    -691.3641811582      1.59E-03
    2    -691.3356399584      3.36E-04
    3    -691.3296111315      6.51E-04
    4    -691.3384841516      8.47E-05
    5    -691.3386076293      3.38E-05
    6    -691.3386256678      1.23E-05
    7    -691.3386285139      4.16E-06
    8    -691.3386290137      1.74E-06
    9    -691.3386291412      3.55E-07
   10    -691.3386291102      1.51E-07
   11    -691.3386290672      4.92E-08
   12    -691.3386290736      1.97E-08
   13    -691.3386290743      7.95E-09 Convergence criterion met
 ---------------------------------------
 SCF time:  CPU 493.70 s  wall 494.79 s
 SCF   energy in the final basis set = -691.3386290743
 Total energy in the final basis set = -691.3386290743

 --------------------------------------------------------------

                    Orbital Energies (a.u.)
 --------------------------------------------------------------

 Alpha MOs
 -- Occupied --
-19.144 -19.126 -10.274 -10.246 -10.198 -10.195 -10.195 -10.191
-10.190 -10.190 -10.188 -10.181 -10.180 -10.180 -10.180 -10.179
 -1.065  -1.041  -0.876  -0.866  -0.787  -0.774  -0.765  -0.754
 -0.711  -0.647  -0.624  -0.616  -0.600  -0.572  -0.549  -0.529
 -0.498  -0.487  -0.482  -0.467  -0.455  -0.449  -0.443  -0.440
 -0.434  -0.428  -0.406  -0.388  -0.375  -0.375  -0.369  -0.361
 -0.356  -0.351  -0.318  -0.274  -0.272  -0.266  -0.258  -0.255
 -- Virtual --
 -0.078  -0.028  -0.024  -0.019  -0.012  -0.005   0.001   0.005
  0.013   0.014   0.023   0.028   0.036   0.040   0.053   0.054
  0.056   0.061   0.063   0.069   0.081   0.084   0.088   0.091
  0.099   0.102   0.106   0.109   0.114   0.115   0.116   0.118
  0.120   0.121   0.126   0.130   0.132   0.135   0.136   0.139
  0.143   0.144   0.148   0.153   0.155   0.158   0.163   0.171
  0.173   0.175   0.179   0.183   0.187   0.190   0.193   0.198
  0.207   0.213   0.215   0.217   0.220   0.223   0.225   0.228
  0.234   0.238   0.244   0.245   0.257   0.258   0.264   0.269
  0.272   0.275   0.280   0.283   0.284   0.289   0.295   0.295
  0.300   0.306   0.308   0.310   0.318   0.320   0.327   0.333
  0.339   0.340   0.354   0.356   0.361   0.366   0.371   0.378
  0.382   0.391   0.403   0.411   0.419   0.436   0.451   0.468
  0.483   0.499   0.514   0.522   0.529   0.534   0.542   0.545
  0.547   0.549   0.554   0.562   0.567   0.570   0.575   0.578
  0.582   0.592   0.603   0.608   0.613   0.626   0.628   0.635
  0.648   0.652   0.668   0.669   0.680   0.686   0.690   0.706
  0.708   0.715   0.716   0.727   0.730   0.733   0.739   0.746
  0.757   0.764   0.773   0.780   0.797   0.812   0.834   0.841
  0.844   0.850   0.858   0.865   0.872   0.874   0.878   0.888
  0.897   0.903   0.909   0.917   0.942   0.945   0.961   0.971
  0.993   1.001   1.009   1.014   1.018   1.035   1.042   1.057
  1.067   1.072   1.085   1.100   1.108   1.118   1.131   1.135
  1.154   1.165   1.179   1.210   1.230   1.237   1.255   1.282
  1.313   1.313   1.326   1.383   1.412   1.439   1.446   1.482
  1.493   1.502   1.506   1.512   1.518   1.529   1.535   1.553
  1.555   1.558   1.565   1.568   1.580   1.583   1.602   1.639
  1.643   1.651   1.657   1.667   1.685   1.704   1.705   1.725
  1.731   1.741   1.746   1.760   1.771   1.776   1.779   1.799
  1.806   1.833   1.842   1.855   1.882   1.889   1.904   1.917
  1.923   1.934   1.943   1.948   1.952   1.958   1.962   1.979
  1.991   2.009   2.012   2.025   2.036   2.048   2.060   2.073
  2.081   2.093   2.118   2.149   2.179   2.217   2.232   2.268
  2.295   2.336   2.340   2.367   2.405   2.428   2.434   2.443
  2.454   2.458   2.469   2.477   2.520   2.609   2.628   2.633
  2.638   2.655   2.662   2.670   2.686   2.698   2.703   2.709
  2.717   2.720   2.732   2.736   2.752   2.755   2.757   2.775
  2.791   2.799   2.807   2.810   2.828   2.847   2.849   2.862
  2.880   2.900   2.901   2.910   2.923   2.937   2.942   2.953
  2.959   2.973   3.015   3.073   3.077   3.088   3.136   3.166
  3.202   3.224   3.228   3.286   3.342   3.344   3.362   3.365
  3.376   3.416   3.481   3.498   3.521   3.541   3.554   3.615
  3.634   3.656   3.715   3.775   3.869   3.987   3.995   4.018
  4.029   4.043   4.125   4.148   4.156   4.164   4.189   4.302
  4.438   4.834   4.850   5.072   5.154   5.271   5.406   5.637
  5.767  23.580  23.638  23.825  23.871  23.946  23.951  23.968
 23.974  24.055  24.084  24.094  24.101  24.181  24.194  49.942
 50.017
 --------------------------------------------------------------

          Ground-State Mulliken Net Atomic Charges

     Atom                 Charge (a.u.)
  ----------------------------------------
      1 C                    -0.622326
      2 C                    -0.398506
      3 C                     1.418231
      4 C                     0.337322
      5 H                     0.190054
      6 C                    -0.236122
      7 H                     0.178032
      8 C                    -0.378435
      9 H                     0.154627
     10 C                    -0.475309
     11 H                     0.187368
     12 C                    -1.100108
     13 H                     0.180826
     14 C                     0.508822
     15 C                     0.433909
     16 H                     0.194002
     17 C                    -0.015703
     18 H                     0.169673
     19 C                    -0.416866
     20 H                     0.155591
     21 C                    -0.429663
     22 H                     0.172252
     23 C                    -0.459281
     24 H                     0.158005
     25 O                    -0.170825
     26 O                    -0.095427
     27 H                     0.134861
     28 H                     0.224998
  ----------------------------------------
  Sum of atomic charges =     0.000000

 -----------------------------------------------------------------
                    Cartesian Multipole Moments
 -----------------------------------------------------------------
    Charge (ESU x 10^10)
                 0.0000
    Dipole Moment (Debye)
         X       1.2573      Y       0.7757      Z       0.0673
       Tot       1.4789
    Quadrupole Moments (Debye-Ang)
        XX     -77.5904     XY       1.3168     YY     -96.1728
        XZ       0.2336     YZ       6.5349     ZZ     -92.3572
    Octopole Moments (Debye-Ang^2)
       XXX      24.8774    XXY     -11.3088    XYY      17.5852
       YYY       5.3856    XXZ      13.6630    XYZ     -13.1298
       YYZ       6.0764    XZZ     -17.3343    YZZ      -0.6697
       ZZZ     -13.1569
    Hexadecapole Moments (Debye-Ang^3)
      XXXX   -4719.5245   XXXY      53.3019   XXYY    -948.4581
      XYYY       0.7485   YYYY    -667.4176   XXXZ     -27.2874
      XXYZ      38.0045   XYYZ       2.5378   YYYZ      -4.7729
      XXZZ    -994.3982   XYZZ      -5.9513   YYZZ    -176.4957
      XZZZ     -19.0223   YZZZ     -13.6203   ZZZZ    -336.0152
 -----------------------------------------------------------------
 Calculating analytic gradient of the SCF energy
 Gradient of SCF Energy
            1           2           3           4           5           6
    1  -0.0010827  -0.0000199   0.0002823   0.0009704  -0.0005818  -0.0003077
    2  -0.0045389   0.0001206   0.0019476  -0.0001145   0.0001650   0.0004175
    3   0.0085632  -0.0017185  -0.0029832  -0.0001762  -0.0000476   0.0001451
            7           8           9          10          11          12
    1   0.0001144   0.0000563   0.0001933  -0.0005350  -0.0000773   0.0019450
    2  -0.0002346  -0.0003465  -0.0001406  -0.0005770   0.0001148   0.0013098
    3   0.0000973  -0.0001510  -0.0001089   0.0003230   0.0000966   0.0006807
           13          14          15          16          17          18
    1   0.0002557  -0.0001217  -0.0001956   0.0005458   0.0006693   0.0000016
    2  -0.0008765  -0.0002076   0.0010232  -0.0003993  -0.0001418  -0.0002060
    3  -0.0000960  -0.0001450   0.0011760  -0.0004462  -0.0003163  -0.0001508
           19          20          21          22          23          24
    1   0.0000603  -0.0001162   0.0003454   0.0000543   0.0003862   0.0002927
    2   0.0002601  -0.0000025  -0.0003150   0.0001838  -0.0005361   0.0002491
    3  -0.0000714  -0.0000261   0.0001295   0.0001311  -0.0009370   0.0002084
           25          26          27          28
    1  -0.0008546  -0.0042959   0.0003130   0.0017026
    2   0.0027760  -0.0009693  -0.0013331   0.0023718
    3  -0.0021409  -0.0043196  -0.0000917   0.0023754
 Max gradient component =       8.563E-03
 RMS gradient           =       1.517E-03
 Gradient time:  CPU 194.78 s  wall 194.89 s
 Geometry Optimization Parameters
   NAtoms,    NIC,     NZ,  NCons,   NDum,   NFix, NCnnct, MaxDiis
       28     198       0       0       0       0       0       0

 Cartesian Hessian Update
 Hessian Updated using BFGS Update


** GEOMETRY OPTIMIZATION IN DELOCALIZED INTERNAL COORDINATES **
   Searching for a Minimum

   Optimization Cycle:   4

                       Coordinates (Angstroms)
     ATOM                X               Y               Z
      1  C         0.4990322341   -0.5114999759   -0.0073725980
      2  C        -0.4855964934    0.6818423547   -0.1746041830
      3  C         1.9724246918   -0.2199877686    0.0527144381
      4  C         2.8410882907   -1.3203380512    0.1234122499
      5  H         2.4088406426   -2.3134491646    0.1031992655
      6  C         4.2131309851   -1.1339360611    0.2258708330
      7  H         4.8736683063   -1.9924577445    0.2802323380
      8  C         4.7396864298    0.1579948353    0.2637676829
      9  H         5.8112436647    0.3048472944    0.3453574640
     10  C         3.8866608251    1.2586044323    0.1959088980
     11  H         4.2924854959    2.2637011024    0.2215560454
     12  C         2.5113022555    1.0742672828    0.0870927791
     13  H         1.8618323307    1.9346009570    0.0044284232
     14  C        -1.9368931108    0.2948587636   -0.0154619055
     15  C        -2.5458689788   -0.6250898804   -0.8752021785
     16  H        -1.9611346837   -1.1239384100   -1.6411333105
     17  C        -3.8956703832   -0.9311157347   -0.7419862367
     18  H        -4.3538368766   -1.6498772994   -1.4126326572
     19  C        -4.6561564169   -0.3259675326    0.2602245260
     20  H        -5.7083885533   -0.5667013190    0.3647957615
     21  C        -4.0568938588    0.5837101182    1.1270597420
     22  H        -4.6393003091    1.0602085431    1.9080121995
     23  C        -2.7047841380    0.8929924517    0.9834789587
     24  H        -2.2443176785    1.6126590454    1.6541146031
     25  O         0.0834490798   -1.6508893455    0.0117699280
     26  O        -0.2323244830    1.3672641065   -1.4138133992
     27  H        -0.2395290920    1.4158473726    0.5944255809
     28  H        -0.3685846850    0.7606761032   -2.1454775512
   Point Group: c1    Number of degrees of freedom:    78


   Energy is   -691.338629074

 Hessian Updated using BFGS Update

 76 Hessian modes will be used to form the next step
  Hessian Eigenvalues:
     0.005378    0.006458    0.009894    0.011304    0.015534    0.017601
     0.020772    0.021611    0.021698    0.021872    0.021920    0.022070
     0.022371    0.022420    0.022708    0.022741    0.022782    0.022788
     0.022821    0.022838    0.022904    0.023000    0.037070    0.054375
     0.066274    0.084856    0.154956    0.158775    0.160000    0.160000
     0.160000    0.160000    0.160000    0.160046    0.160080    0.194697
     0.202754    0.219393    0.219991    0.220004    0.220476    0.232919
     0.234752    0.235765    0.249336    0.251356    0.273119    0.289865
     0.308095    0.322185    0.333541    0.356396    0.356582    0.356793
     0.357030    0.357038    0.357103    0.357109    0.357116    0.357210
     0.360202    0.409129    0.412252    0.413793    0.414015    0.433102
     0.444090    0.447200    0.453891    0.456160    0.458627    0.459360
     0.460966    0.463638    0.480136    0.917746

 Minimum Search - Taking Simple RFO Step
 Searching for Lamda that Minimizes Along All modes
 Value Taken    Lamda =  -0.00091207
 Step Taken.  Stepsize is  0.155252

                             Maximum     Tolerance    Cnvgd?
         Gradient           0.007991      0.000300      NO
         Displacement       0.068840      0.001200      NO
         Energy change     -0.000361      0.000001      NO


 New Cartesian Coordinates Obtained by Inverse Iteration

 Displacement from previous Coordinates is:  0.535026
 ----------------------------------------------------------------
             Standard Nuclear Orientation (Angstroms)
    I     Atom           X                Y                Z
 ----------------------------------------------------------------
    1      C       0.5070823876    -0.5518000497    -0.0307855230
    2      C      -0.4720868788     0.6488361912    -0.1521200547
    3      C       1.9750082588    -0.2511166988     0.0445682455
    4      C       2.8626159010    -1.3347723187     0.1514740516
    5      H       2.4525538353    -2.3374057740     0.1550387229
    6      C       4.2305995331    -1.1178438524     0.2611268408
    7      H       4.9081310376    -1.9600934463     0.3451797196
    8      C       4.7311875198     0.1855657466     0.2679849762
    9      H       5.7982470914     0.3561954246     0.3569281886
   10      C       3.8592813122     1.2675770995     0.1550654602
   11      H       4.2468654151     2.2799580101     0.1517225674
   12      C       2.4882664003     1.0532982069     0.0395034532
   13      H       1.8246101537     1.8999819516    -0.0785174860
   14      C      -1.9315768712     0.2815382545    -0.0069360757
   15      C      -2.5576001245    -0.6069179721    -0.8910186349
   16      H      -1.9827509707    -1.0964628130    -1.6689311934
   17      C      -3.9141131091    -0.8911802918    -0.7651401101
   18      H      -4.3854171266    -1.5840042497    -1.4531054101
   19      C      -4.6651006868    -0.2965465120     0.2505832134
   20      H      -5.7213307242    -0.5208809218     0.3481290752
   21      C      -4.0518586788     0.5835881497     1.1382174094
   22      H      -4.6278715669     1.0513483527     1.9286970680
   23      C      -2.6933820131     0.8715094442     1.0049734451
   24      H      -2.2238509645     1.5674027783     1.6932063824
   25      O       0.0980177489    -1.6941211674    -0.0128772165
   26      O      -0.1969548701     1.3580341173    -1.3701294993
   27      H      -0.2138966646     1.3623462580     0.6344896185
   28      H      -0.3791098538     0.7747925582    -2.1175895371
 ----------------------------------------------------------------
 Molecular Point Group                 C1    NOp =  1
 Largest Abelian Subgroup              C1    NOp =  1
 Nuclear Repulsion Energy =   987.0940749783 hartrees
 There are       56 alpha and       56 beta electrons
 Applying Cartesian multipole field
    Component          Value
    ---------          -----
     (2,0,0)        1.00000E-12
     (0,2,0)        2.00000E-11
     (0,0,2)       -3.00000E-11
 Nucleus-field energy     =     0.0000000063 hartrees
 Requested basis set is 6-311++G(d,p)
 There are 156 shells and 436 basis functions
 A cutoff of  1.0D-11 yielded   9419 shell pairs
 There are     74976 function pairs (     80105 Cartesian)
 Smallest overlap matrix eigenvalue = 3.51E-07

 Q-Chem warning in module /home/taweetham/qchem/stvman/mkSTV.C, line 257:

 Overlap eigenvalue is smaller than square root of threshold

 Linear dependence detected in AO basis
 Number of orthogonalized atomic orbitals = 433
 Maximum deviation from orthogonality = 3.151E-10
 Guess MOs from SCF MO coefficient file
 Reading MOs from coefficient file
 Reading MOs from coefficient file
 A restricted hybrid HF-DFT SCF calculation will be
 performed using Pulay DIIS extrapolation
 Exchange:     0.2000 Hartree-Fock + 0.0800 Slater + 0.7200 B88
 Correlation:  0.1900 VWN1RPA + 0.8100 LYP
 Using SG-1 standard quadrature grid
 SCF converges when DIIS error is below 1.0E-08
 Geometry optimization detected.  Setting ReadMinima to 0
 Setting SaveMinima to 0
 ---------------------------------------
  Cycle       Energy         DIIS Error
 ---------------------------------------
    1    -691.3055384457      1.39E-03
    2    -691.3379564041      2.15E-04
    3    -691.3365295618      3.46E-04
    4    -691.3390156766      6.94E-05
    5    -691.3390920422      2.60E-05
    6    -691.3391033588      7.93E-06
    7    -691.3391045966      2.63E-06
    8    -691.3391044878      1.11E-06
    9    -691.3391043641      2.43E-07
   10    -691.3391044327      9.41E-08
   11    -691.3391044487      3.29E-08
   12    -691.3391044387      1.32E-08
   13    -691.3391044365      5.51E-09 Convergence criterion met
 ---------------------------------------
 SCF time:  CPU 485.96 s  wall 486.89 s
 SCF   energy in the final basis set = -691.3391044365
 Total energy in the final basis set = -691.3391044365

 --------------------------------------------------------------

                    Orbital Energies (a.u.)
 --------------------------------------------------------------

 Alpha MOs
 -- Occupied --
-19.144 -19.126 -10.273 -10.246 -10.197 -10.194 -10.193 -10.190
-10.190 -10.190 -10.189 -10.183 -10.182 -10.181 -10.181 -10.180
 -1.064  -1.042  -0.875  -0.866  -0.786  -0.774  -0.764  -0.755
 -0.711  -0.646  -0.623  -0.617  -0.601  -0.571  -0.549  -0.529
 -0.497  -0.487  -0.483  -0.467  -0.455  -0.448  -0.443  -0.440
 -0.433  -0.429  -0.406  -0.388  -0.375  -0.374  -0.369  -0.361
 -0.356  -0.351  -0.319  -0.273  -0.271  -0.266  -0.259  -0.255
 -- Virtual --
 -0.077  -0.028  -0.024  -0.020  -0.012  -0.005   0.001   0.005
  0.013   0.015   0.023   0.028   0.036   0.040   0.053   0.054
  0.057   0.061   0.063   0.069   0.081   0.084   0.088   0.091
  0.100   0.102   0.106   0.109   0.114   0.115   0.116   0.118
  0.120   0.121   0.125   0.130   0.132   0.135   0.136   0.140
  0.143   0.144   0.148   0.153   0.155   0.158   0.163   0.171
  0.173   0.175   0.179   0.183   0.187   0.190   0.194   0.198
  0.207   0.212   0.214   0.218   0.221   0.222   0.225   0.227
  0.235   0.240   0.244   0.246   0.257   0.259   0.264   0.269
  0.272   0.275   0.280   0.283   0.284   0.289   0.294   0.297
  0.299   0.305   0.308   0.309   0.318   0.319   0.329   0.334
  0.339   0.341   0.354   0.356   0.362   0.367   0.371   0.377
  0.384   0.389   0.404   0.409   0.419   0.436   0.449   0.470
  0.483   0.498   0.512   0.521   0.530   0.534   0.541   0.545
  0.547   0.549   0.554   0.562   0.566   0.569   0.575   0.577
  0.583   0.591   0.603   0.607   0.613   0.627   0.629   0.636
  0.647   0.654   0.667   0.668   0.679   0.686   0.689   0.707
  0.710   0.714   0.717   0.727   0.732   0.733   0.738   0.745
  0.757   0.765   0.775   0.786   0.802   0.816   0.834   0.841
  0.846   0.851   0.859   0.865   0.875   0.877   0.879   0.888
  0.898   0.905   0.911   0.920   0.938   0.943   0.960   0.972
  0.998   1.001   1.006   1.015   1.019   1.035   1.042   1.057
  1.065   1.071   1.080   1.097   1.106   1.119   1.132   1.136
  1.151   1.165   1.179   1.211   1.231   1.235   1.255   1.280
  1.311   1.314   1.328   1.381   1.408   1.435   1.450   1.482
  1.492   1.503   1.507   1.513   1.517   1.529   1.533   1.551
  1.557   1.559   1.562   1.567   1.577   1.582   1.603   1.640
  1.643   1.650   1.656   1.666   1.683   1.701   1.706   1.724
  1.733   1.742   1.748   1.763   1.774   1.776   1.785   1.801
  1.804   1.833   1.841   1.852   1.877   1.889   1.904   1.917
  1.926   1.932   1.943   1.947   1.951   1.958   1.963   1.980
  1.991   2.008   2.012   2.025   2.038   2.045   2.064   2.073
  2.082   2.092   2.120   2.143   2.179   2.221   2.235   2.272
  2.296   2.335   2.340   2.363   2.403   2.428   2.433   2.444
  2.454   2.458   2.470   2.480   2.517   2.613   2.626   2.632
  2.639   2.656   2.664   2.670   2.685   2.700   2.705   2.709
  2.715   2.719   2.731   2.736   2.752   2.756   2.761   2.775
  2.792   2.800   2.806   2.812   2.830   2.846   2.849   2.861
  2.879   2.897   2.900   2.910   2.925   2.939   2.941   2.953
  2.961   2.971   3.017   3.074   3.079   3.086   3.139   3.164
  3.202   3.221   3.227   3.281   3.342   3.345   3.360   3.367
  3.375   3.416   3.481   3.496   3.521   3.544   3.552   3.615
  3.631   3.655   3.713   3.774   3.862   3.987   3.995   4.019
  4.030   4.043   4.125   4.149   4.155   4.164   4.193   4.302
  4.442   4.834   4.847   5.072   5.155   5.271   5.408   5.628
  5.765  23.580  23.640  23.826  23.874  23.946  23.952  23.964
 23.971  24.055  24.078  24.092  24.097  24.180  24.191  49.942
 50.018
 --------------------------------------------------------------

          Ground-State Mulliken Net Atomic Charges

     Atom                 Charge (a.u.)
  ----------------------------------------
      1 C                    -0.547630
      2 C                    -0.355914
      3 C                     1.364181
      4 C                     0.270009
      5 H                     0.190610
      6 C                    -0.219146
      7 H                     0.176966
      8 C                    -0.388788
      9 H                     0.155342
     10 C                    -0.477062
     11 H                     0.185023
     12 C                    -1.068746
     13 H                     0.194342
     14 C                     0.442784
     15 C                     0.396100
     16 H                     0.199453
     17 C                    -0.000598
     18 H                     0.167893
     19 C                    -0.413976
     20 H                     0.157967
     21 C                    -0.370976
     22 H                     0.171301
     23 C                    -0.468881
     24 H                     0.162111
     25 O                    -0.179043
     26 O                    -0.089352
     27 H                     0.122023
     28 H                     0.224007
  ----------------------------------------
  Sum of atomic charges =    -0.000000

 -----------------------------------------------------------------
                    Cartesian Multipole Moments
 -----------------------------------------------------------------
    Charge (ESU x 10^10)
                 0.0000
    Dipole Moment (Debye)
         X       1.0733      Y       0.8764      Z       0.0439
       Tot       1.3864
    Quadrupole Moments (Debye-Ang)
        XX     -77.4305     XY       1.1948     YY     -96.6280
        XZ       0.4816     YZ       6.0256     ZZ     -92.0076
    Octopole Moments (Debye-Ang^2)
       XXX      21.0176    XXY     -10.4957    XYY      17.8874
       YYY       7.3579    XXZ      13.4628    XYZ     -13.8232
       YYZ       5.9416    XZZ     -18.4247    YZZ       0.1980
       ZZZ     -12.8097
    Hexadecapole Moments (Debye-Ang^3)
      XXXX   -4716.4259   XXXY      55.8850   XXYY    -951.2284
      XYYY       4.1285   YYYY    -666.5711   XXXZ     -21.5707
      XXYZ      35.8035   XYYZ       2.5235   YYYZ      -6.8453
      XXZZ    -991.6144   XYZZ      -4.9488   YYZZ    -175.0841
      XZZZ     -18.9245   YZZZ     -12.0722   ZZZZ    -337.0643
 -----------------------------------------------------------------
 Calculating analytic gradient of the SCF energy
 Gradient of SCF Energy
            1           2           3           4           5           6
    1  -0.0007905   0.0000232  -0.0004664   0.0008908  -0.0001535   0.0004372
    2  -0.0021494   0.0005333   0.0011544  -0.0010448   0.0000588  -0.0002882
    3   0.0011317  -0.0012186  -0.0003228  -0.0003421   0.0000408  -0.0000887
            7           8           9          10          11          12
    1   0.0000717   0.0002803  -0.0001218  -0.0002396  -0.0000830  -0.0001067
    2   0.0000338  -0.0001632  -0.0000349   0.0001186  -0.0000288  -0.0000713
    3   0.0000113   0.0003328  -0.0000765  -0.0000012   0.0000718  -0.0002669
           13          14          15          16          17          18
    1  -0.0005201   0.0007986  -0.0001910  -0.0000267  -0.0000926  -0.0000253
    2   0.0002768   0.0000813  -0.0003470   0.0000762  -0.0005883   0.0000385
    3  -0.0001118  -0.0005362  -0.0008794  -0.0000005  -0.0005025   0.0000314
           19          20          21          22          23          24
    1  -0.0004207   0.0000572  -0.0004205   0.0000702   0.0001960  -0.0000699
    2   0.0001021   0.0000689   0.0000426  -0.0000059   0.0005536   0.0000662
    3   0.0002432  -0.0000270   0.0004491  -0.0000198   0.0004326   0.0000817
           25          26          27          28
    1   0.0003784  -0.0009982   0.0008589   0.0006640
    2   0.0017547   0.0011283   0.0002546  -0.0016210
    3   0.0000070   0.0026897  -0.0000649  -0.0010642
 Max gradient component =       2.690E-03
 RMS gradient           =       6.403E-04
 Gradient time:  CPU 195.40 s  wall 195.49 s
 Geometry Optimization Parameters
   NAtoms,    NIC,     NZ,  NCons,   NDum,   NFix, NCnnct, MaxDiis
       28     198       0       0       0       0       0       0

 Cartesian Hessian Update
 Hessian Updated using BFGS Update


** GEOMETRY OPTIMIZATION IN DELOCALIZED INTERNAL COORDINATES **
   Searching for a Minimum

   Optimization Cycle:   5

                       Coordinates (Angstroms)
     ATOM                X               Y               Z
      1  C         0.5070823876   -0.5518000497   -0.0307855230
      2  C        -0.4720868788    0.6488361912   -0.1521200547
      3  C         1.9750082588   -0.2511166988    0.0445682455
      4  C         2.8626159010   -1.3347723187    0.1514740516
      5  H         2.4525538353   -2.3374057740    0.1550387229
      6  C         4.2305995331   -1.1178438524    0.2611268408
      7  H         4.9081310376   -1.9600934463    0.3451797196
      8  C         4.7311875198    0.1855657466    0.2679849762
      9  H         5.7982470914    0.3561954246    0.3569281886
     10  C         3.8592813122    1.2675770995    0.1550654602
     11  H         4.2468654151    2.2799580101    0.1517225674
     12  C         2.4882664003    1.0532982069    0.0395034532
     13  H         1.8246101537    1.8999819516   -0.0785174860
     14  C        -1.9315768712    0.2815382545   -0.0069360757
     15  C        -2.5576001245   -0.6069179721   -0.8910186349
     16  H        -1.9827509707   -1.0964628130   -1.6689311934
     17  C        -3.9141131091   -0.8911802918   -0.7651401101
     18  H        -4.3854171266   -1.5840042497   -1.4531054101
     19  C        -4.6651006868   -0.2965465120    0.2505832134
     20  H        -5.7213307242   -0.5208809218    0.3481290752
     21  C        -4.0518586788    0.5835881497    1.1382174094
     22  H        -4.6278715669    1.0513483527    1.9286970680
     23  C        -2.6933820131    0.8715094442    1.0049734451
     24  H        -2.2238509645    1.5674027783    1.6932063824
     25  O         0.0980177489   -1.6941211674   -0.0128772165
     26  O        -0.1969548701    1.3580341173   -1.3701294993
     27  H        -0.2138966646    1.3623462580    0.6344896185
     28  H        -0.3791098538    0.7747925582   -2.1175895371
   Point Group: c1    Number of degrees of freedom:    78


   Energy is   -691.339104436

 Hessian Updated using BFGS Update

 77 Hessian modes will be used to form the next step
  Hessian Eigenvalues:
     0.005124    0.006373    0.008938    0.011058    0.015554    0.017737
     0.020878    0.021627    0.021707    0.021882    0.021914    0.022064
     0.022360    0.022414    0.022707    0.022744    0.022775    0.022787
     0.022819    0.022838    0.022972    0.022998    0.033392    0.055574
     0.066888    0.085636    0.154162    0.159697    0.160000    0.160000
     0.160000    0.160000    0.160000    0.160003    0.160061    0.160995
     0.191411    0.204296    0.218382    0.219998    0.220018    0.220064
     0.233211    0.234906    0.235608    0.250162    0.250705    0.288080
     0.296129    0.316004    0.323827    0.342841    0.356383    0.356582
     0.356967    0.357026    0.357047    0.357106    0.357108    0.357129
     0.357150    0.366813    0.411553    0.412449    0.414000    0.416865
     0.437932    0.447001    0.449045    0.454236    0.457648    0.459291
     0.460746    0.462793    0.464247    0.498139    0.912452

 Minimum Search - Taking Simple RFO Step
 Searching for Lamda that Minimizes Along All modes
 Value Taken    Lamda =  -0.00030278
 Step Taken.  Stepsize is  0.195517

                             Maximum     Tolerance    Cnvgd?
         Gradient           0.001926      0.000300      NO
         Displacement       0.082855      0.001200      NO
         Energy change     -0.000475      0.000001      NO


 New Cartesian Coordinates Obtained by Inverse Iteration

 Displacement from previous Coordinates is:  0.465033
 ----------------------------------------------------------------
             Standard Nuclear Orientation (Angstroms)
    I     Atom           X                Y                Z
 ----------------------------------------------------------------
    1      C       0.5134628674    -0.5575590912    -0.1020548574
    2      C      -0.4691664162     0.6442466987    -0.1832268437
    3      C       1.9775211498    -0.2534798685     0.0161969753
    4      C       2.8628537817    -1.3356096687     0.1414401868
    5      H       2.4547176276    -2.3389821273     0.1274096583
    6      C       4.2266058813    -1.1170707219     0.2892308192
    7      H       4.9029321465    -1.9587722765     0.3864882206
    8      C       4.7255534617     0.1867747681     0.3147349178
    9      H       5.7896386144     0.3583845373     0.4336966243
   10      C       3.8558694481     1.2678694291     0.1844336141
   11      H       4.2424457798     2.2806582129     0.1947127903
   12      C       2.4885005903     1.0515914865     0.0335425007
   13      H       1.8284972606     1.8984053808    -0.0996987175
   14      C      -1.9260422887     0.2775618668    -0.0171646340
   15      C      -2.5617764476    -0.6221610929    -0.8818783909
   16      H      -1.9954604923    -1.1231573901    -1.6585135526
   17      C      -3.9167910420    -0.9036163265    -0.7374928917
   18      H      -4.3955556690    -1.6053831434    -1.4110402250
   19      C      -4.6565597285    -0.2963248411     0.2781091364
   20      H      -5.7116074972    -0.5196826362     0.3902181839
   21      C      -4.0334444950     0.5946656129     1.1472467433
   22      H      -4.6006482898     1.0723060253     1.9382190431
   23      C      -2.6764715720     0.8789019301     0.9962514445
   24      H      -2.1988965842     1.5830160323     1.6701592354
   25      O       0.1115689058    -1.7024918030    -0.1347926071
   26      O      -0.2080974068     1.3705035717    -1.3972411770
   27      H      -0.2000188618     1.3457272306     0.6094638892
   28      H      -0.4640652327     0.8225046796    -2.1487123892
 ----------------------------------------------------------------
 Molecular Point Group                 C1    NOp =  1
 Largest Abelian Subgroup              C1    NOp =  1
 Nuclear Repulsion Energy =   986.9754834882 hartrees
 There are       56 alpha and       56 beta electrons
 Applying Cartesian multipole field
    Component          Value
    ---------          -----
     (2,0,0)        1.00000E-12
     (0,2,0)        2.00000E-11
     (0,0,2)       -3.00000E-11
 Nucleus-field energy     =     0.0000000063 hartrees
 Requested basis set is 6-311++G(d,p)
 There are 156 shells and 436 basis functions
 A cutoff of  1.0D-11 yielded   9418 shell pairs
 There are     74972 function pairs (     80106 Cartesian)
 Smallest overlap matrix eigenvalue = 3.63E-07

 Q-Chem warning in module /home/taweetham/qchem/stvman/mkSTV.C, line 257:

 Overlap eigenvalue is smaller than square root of threshold

 Linear dependence detected in AO basis
 Number of orthogonalized atomic orbitals = 433
 Maximum deviation from orthogonality = 4.000E-10
 Guess MOs from SCF MO coefficient file
 Reading MOs from coefficient file
 Reading MOs from coefficient file
 A restricted hybrid HF-DFT SCF calculation will be
 performed using Pulay DIIS extrapolation
 Exchange:     0.2000 Hartree-Fock + 0.0800 Slater + 0.7200 B88
 Correlation:  0.1900 VWN1RPA + 0.8100 LYP
 Using SG-1 standard quadrature grid
 SCF converges when DIIS error is below 1.0E-08
 Geometry optimization detected.  Setting ReadMinima to 0
 Setting SaveMinima to 0
 ---------------------------------------
  Cycle       Energy         DIIS Error
 ---------------------------------------
    1    -691.3410846660      8.74E-04
    2    -691.3388741680      1.41E-04
    3    -691.3386081741      1.75E-04
    4    -691.3392690471      5.60E-05
    5    -691.3393419845      1.19E-05
    6    -691.3393450782      5.01E-06
    7    -691.3393458186      2.60E-06
    8    -691.3393459148      7.41E-07
    9    -691.3393458319      1.97E-07
   10    -691.3393458380      7.15E-08
   11    -691.3393458478      2.92E-08
   12    -691.3393458260      7.39E-09 Convergence criterion met
 ---------------------------------------
 SCF time:  CPU 454.24 s  wall 454.81 s
 SCF   energy in the final basis set = -691.3393458260
 Total energy in the final basis set = -691.3393458260

 --------------------------------------------------------------

                    Orbital Energies (a.u.)
 --------------------------------------------------------------

 Alpha MOs
 -- Occupied --
-19.144 -19.125 -10.272 -10.246 -10.197 -10.194 -10.193 -10.190
-10.190 -10.190 -10.189 -10.183 -10.182 -10.181 -10.181 -10.181
 -1.064  -1.041  -0.875  -0.867  -0.787  -0.774  -0.764  -0.755
 -0.711  -0.646  -0.623  -0.618  -0.601  -0.570  -0.549  -0.529
 -0.497  -0.487  -0.483  -0.467  -0.455  -0.448  -0.443  -0.440
 -0.433  -0.429  -0.405  -0.388  -0.375  -0.373  -0.370  -0.361
 -0.355  -0.351  -0.320  -0.273  -0.271  -0.266  -0.259  -0.255
 -- Virtual --
 -0.077  -0.028  -0.025  -0.020  -0.012  -0.005   0.001   0.006
  0.013   0.015   0.023   0.029   0.036   0.040   0.053   0.053
  0.057   0.060   0.064   0.069   0.081   0.084   0.089   0.091
  0.100   0.101   0.106   0.109   0.113   0.116   0.116   0.118
  0.120   0.121   0.126   0.130   0.132   0.135   0.136   0.140
  0.143   0.145   0.147   0.153   0.155   0.158   0.163   0.171
  0.173   0.175   0.179   0.183   0.187   0.189   0.194   0.198
  0.207   0.212   0.214   0.218   0.220   0.222   0.226   0.227
  0.234   0.242   0.244   0.247   0.256   0.259   0.265   0.269
  0.272   0.275   0.280   0.283   0.284   0.290   0.294   0.296
  0.299   0.305   0.308   0.309   0.318   0.319   0.329   0.334
  0.339   0.343   0.354   0.357   0.364   0.367   0.371   0.377
  0.385   0.389   0.406   0.409   0.417   0.436   0.446   0.469
  0.482   0.498   0.510   0.521   0.531   0.534   0.541   0.545
  0.547   0.550   0.554   0.560   0.567   0.569   0.576   0.578
  0.584   0.589   0.603   0.610   0.613   0.627   0.629   0.635
  0.645   0.654   0.667   0.669   0.678   0.687   0.690   0.707
  0.710   0.715   0.717   0.727   0.732   0.733   0.742   0.745
  0.756   0.766   0.775   0.787   0.801   0.818   0.834   0.840
  0.846   0.850   0.859   0.866   0.876   0.877   0.879   0.888
  0.898   0.906   0.912   0.920   0.934   0.942   0.959   0.975
  0.996   1.001   1.008   1.014   1.020   1.035   1.041   1.055
  1.068   1.071   1.080   1.096   1.109   1.122   1.133   1.136
  1.152   1.168   1.176   1.210   1.232   1.237   1.258   1.276
  1.311   1.317   1.328   1.381   1.407   1.432   1.452   1.483
  1.491   1.504   1.508   1.514   1.518   1.528   1.533   1.549
  1.557   1.559   1.562   1.567   1.575   1.579   1.606   1.640
  1.642   1.650   1.653   1.665   1.683   1.698   1.707   1.725
  1.733   1.742   1.750   1.763   1.773   1.776   1.784   1.800
  1.806   1.831   1.840   1.851   1.881   1.887   1.902   1.917
  1.926   1.931   1.943   1.947   1.950   1.960   1.965   1.980
  1.992   2.011   2.012   2.027   2.042   2.049   2.066   2.071
  2.081   2.092   2.121   2.140   2.183   2.223   2.234   2.272
  2.297   2.336   2.340   2.363   2.404   2.429   2.434   2.445
  2.455   2.459   2.469   2.482   2.518   2.616   2.627   2.633
  2.641   2.658   2.665   2.669   2.685   2.701   2.704   2.709
  2.715   2.720   2.731   2.736   2.753   2.755   2.760   2.775
  2.794   2.800   2.805   2.811   2.832   2.846   2.848   2.861
  2.880   2.897   2.899   2.909   2.920   2.937   2.942   2.953
  2.960   2.972   3.016   3.074   3.080   3.088   3.140   3.163
  3.202   3.221   3.226   3.281   3.342   3.346   3.362   3.368
  3.373   3.418   3.480   3.497   3.522   3.543   3.551   3.615
  3.631   3.656   3.715   3.775   3.864   3.988   3.996   4.020
  4.030   4.042   4.124   4.150   4.154   4.165   4.194   4.301
  4.440   4.836   4.847   5.070   5.152   5.272   5.410   5.627
  5.766  23.580  23.639  23.825  23.876  23.947  23.953  23.964
 23.971  24.056  24.079  24.093  24.098  24.181  24.192  49.943
 50.019
 --------------------------------------------------------------

          Ground-State Mulliken Net Atomic Charges

     Atom                 Charge (a.u.)
  ----------------------------------------
      1 C                    -0.507621
      2 C                    -0.284277
      3 C                     1.317429
      4 C                     0.279392
      5 H                     0.191328
      6 C                    -0.222775
      7 H                     0.176583
      8 C                    -0.390266
      9 H                     0.155269
     10 C                    -0.460198
     11 H                     0.184478
     12 C                    -1.070789
     13 H                     0.199230
     14 C                     0.452323
     15 C                     0.249064
     16 H                     0.201808
     17 C                     0.057750
     18 H                     0.168473
     19 C                    -0.434279
     20 H                     0.158348
     21 C                    -0.337976
     22 H                     0.170974
     23 C                    -0.476950
     24 H                     0.162663
     25 O                    -0.184243
     26 O                    -0.091727
     27 H                     0.106989
     28 H                     0.228999
  ----------------------------------------
  Sum of atomic charges =    -0.000000

 -----------------------------------------------------------------
                    Cartesian Multipole Moments
 -----------------------------------------------------------------
    Charge (ESU x 10^10)
                 0.0000
    Dipole Moment (Debye)
         X       0.9368      Y       0.9021      Z       0.1747
       Tot       1.3122
    Quadrupole Moments (Debye-Ang)
        XX     -77.3246     XY       1.2104     YY     -96.5855
        XZ       0.8950     YZ       5.5902     ZZ     -92.0145
    Octopole Moments (Debye-Ang^2)
       XXX      19.6999    XXY     -10.4562    XYY      17.1656
       YYY       7.5076    XXZ      15.5981    XYZ     -13.3472
       YYZ       7.2654    XZZ     -19.0202    YZZ       0.6957
       ZZZ     -11.5133
    Hexadecapole Moments (Debye-Ang^3)
      XXXX   -4708.0308   XXXY      56.8692   XXYY    -948.1221
      XYYY       4.4755   YYYY    -672.4317   XXXZ     -18.2563
      XXYZ      34.8197   XYYZ       2.1977   YYYZ     -10.6907
      XXZZ    -988.4060   XYZZ      -6.1475   YYZZ    -176.3171
      XZZZ     -21.0104   YZZZ     -16.3501   ZZZZ    -340.2518
 -----------------------------------------------------------------
 Calculating analytic gradient of the SCF energy
 Gradient of SCF Energy
            1           2           3           4           5           6
    1  -0.0005166  -0.0002275  -0.0000126   0.0004874  -0.0001806  -0.0000032
    2  -0.0020365   0.0006431   0.0006038  -0.0004658   0.0000179  -0.0001845
    3  -0.0009145  -0.0002855  -0.0000169  -0.0001532   0.0000247  -0.0000171
            7           8           9          10          11          12
    1   0.0000337  -0.0000330  -0.0000771   0.0000409   0.0000148  -0.0003132
    2   0.0000787   0.0001238   0.0000391   0.0000003  -0.0000151  -0.0002407
    3  -0.0000670   0.0000732   0.0000038   0.0000092   0.0000510   0.0001578
           13          14          15          16          17          18
    1  -0.0001170   0.0002858  -0.0001165  -0.0000189   0.0001617  -0.0000261
    2   0.0001010   0.0002963  -0.0000969   0.0000198  -0.0002085   0.0000705
    3  -0.0001261  -0.0000446  -0.0000437  -0.0000854  -0.0002503   0.0000602
           19          20          21          22          23          24
    1  -0.0000581   0.0000356  -0.0003886   0.0000147   0.0001707  -0.0000668
    2   0.0001677   0.0000076  -0.0000462  -0.0000382  -0.0000268  -0.0000089
    3   0.0002413  -0.0000293   0.0000194  -0.0000369   0.0002540  -0.0000411
           25          26          27          28
    1   0.0004712  -0.0004360   0.0003102   0.0005649
    2   0.0012231   0.0006054   0.0000947  -0.0007248
    3   0.0007277   0.0011894  -0.0000039  -0.0006962
 Max gradient component =       2.037E-03
 RMS gradient           =       3.983E-04
 Gradient time:  CPU 195.42 s  wall 195.47 s
 Geometry Optimization Parameters
   NAtoms,    NIC,     NZ,  NCons,   NDum,   NFix, NCnnct, MaxDiis
       28     198       0       0       0       0       0       0

 Cartesian Hessian Update
 Hessian Updated using BFGS Update


** GEOMETRY OPTIMIZATION IN DELOCALIZED INTERNAL COORDINATES **
   Searching for a Minimum

   Optimization Cycle:   6

                       Coordinates (Angstroms)
     ATOM                X               Y               Z
      1  C         0.5134628674   -0.5575590912   -0.1020548574
      2  C        -0.4691664162    0.6442466987   -0.1832268437
      3  C         1.9775211498   -0.2534798685    0.0161969753
      4  C         2.8628537817   -1.3356096687    0.1414401868
      5  H         2.4547176276   -2.3389821273    0.1274096583
      6  C         4.2266058813   -1.1170707219    0.2892308192
      7  H         4.9029321465   -1.9587722765    0.3864882206
      8  C         4.7255534617    0.1867747681    0.3147349178
      9  H         5.7896386144    0.3583845373    0.4336966243
     10  C         3.8558694481    1.2678694291    0.1844336141
     11  H         4.2424457798    2.2806582129    0.1947127903
     12  C         2.4885005903    1.0515914865    0.0335425007
     13  H         1.8284972606    1.8984053808   -0.0996987175
     14  C        -1.9260422887    0.2775618668   -0.0171646340
     15  C        -2.5617764476   -0.6221610929   -0.8818783909
     16  H        -1.9954604923   -1.1231573901   -1.6585135526
     17  C        -3.9167910420   -0.9036163265   -0.7374928917
     18  H        -4.3955556690   -1.6053831434   -1.4110402250
     19  C        -4.6565597285   -0.2963248411    0.2781091364
     20  H        -5.7116074972   -0.5196826362    0.3902181839
     21  C        -4.0334444950    0.5946656129    1.1472467433
     22  H        -4.6006482898    1.0723060253    1.9382190431
     23  C        -2.6764715720    0.8789019301    0.9962514445
     24  H        -2.1988965842    1.5830160323    1.6701592354
     25  O         0.1115689058   -1.7024918030   -0.1347926071
     26  O        -0.2080974068    1.3705035717   -1.3972411770
     27  H        -0.2000188618    1.3457272306    0.6094638892
     28  H        -0.4640652327    0.8225046796   -2.1487123892
   Point Group: c1    Number of degrees of freedom:    78


   Energy is   -691.339345826

 Hessian Updated using BFGS Update

 78 Hessian modes will be used to form the next step
  Hessian Eigenvalues:
     0.001891    0.006472    0.008489    0.010791    0.015659    0.017798
     0.020703    0.021612    0.021736    0.021881    0.021925    0.022113
     0.022330    0.022449    0.022707    0.022743    0.022780    0.022786
     0.022818    0.022846    0.022955    0.023016    0.039750    0.055229
     0.066929    0.085822    0.153762    0.159721    0.159990    0.160000
     0.160000    0.160000    0.160000    0.160000    0.160008    0.160065
     0.163369    0.194891    0.205457    0.218741    0.219967    0.219999
     0.220334    0.232976    0.234975    0.235719    0.249378    0.254951
     0.286413    0.296382    0.314472    0.323357    0.341461    0.356466
     0.356600    0.356968    0.357018    0.357050    0.357093    0.357107
     0.357128    0.357173    0.365277    0.411447    0.412724    0.414244
     0.415882    0.438007    0.446872    0.447937    0.454241    0.458046
     0.459395    0.460623    0.461932    0.473416    0.494541    0.902905

 Minimum Search - Taking Simple RFO Step
 Searching for Lamda that Minimizes Along All modes
 Value Taken    Lamda =  -0.00039607
 Calculated Step too Large.  Step scaled by  0.748564
 Step Taken.  Stepsize is  0.300000

                             Maximum     Tolerance    Cnvgd?
         Gradient           0.001184      0.000300      NO
         Displacement       0.125704      0.001200      NO
         Energy change     -0.000241      0.000001      NO


 New Cartesian Coordinates Obtained by Inverse Iteration

 Displacement from previous Coordinates is:  0.606654
 ----------------------------------------------------------------
             Standard Nuclear Orientation (Angstroms)
    I     Atom           X                Y                Z
 ----------------------------------------------------------------
    1      C       0.5246532391    -0.5617640394    -0.1878193905
    2      C      -0.4652160007     0.6361130483    -0.2185768170
    3      C       1.9825065817    -0.2545700137    -0.0151306981
    4      C       2.8645717168    -1.3356410068     0.1326200837
    5      H       2.4594655383    -2.3396816297     0.0980056970
    6      C       4.2222544123    -1.1166683410     0.3266285289
    7      H       4.8956458125    -1.9584024481     0.4424289831
    8      C       4.7194240355     0.1872274407     0.3727909337
    9      H       5.7790391372     0.3588598543     0.5273540950
   10      C       3.8534452257     1.2679365027     0.2184997271
   11      H       4.2388276067     2.2809601339     0.2430994192
   12      C       2.4913048374     1.0508833810     0.0255257923
   13      H       1.8362020014     1.8982640465    -0.1260459351
   14      C      -1.9182456148     0.2683572646    -0.0287032396
   15      C      -2.5672179922    -0.6428992442    -0.8716006274
   16      H      -2.0112362580    -1.1590525900    -1.6450627887
   17      C      -3.9211382603    -0.9185605688    -0.7048825690
   18      H      -4.4095733850    -1.6302452214    -1.3609575424
   19      C      -4.6462902532    -0.2949579774     0.3107123929
   20      H      -5.7000314632    -0.5151166082     0.4406133439
   21      C      -4.0100702578     0.6084653513     1.1573849919
   22      H      -4.5657457929     1.0991881975     1.9486136000
   23      C      -2.6552603778     0.8874329836     0.9842129773
   24      H      -2.1674400406     1.6008675469     1.6406929044
   25      O       0.1359016743    -1.7061619965    -0.3076195199
   26      O      -0.2255451664     1.3786559854    -1.4299788466
   27      H      -0.1821587873     1.3265789408     0.5777537096
   28      H      -0.5925066775     0.8827574834    -2.1708215086
 ----------------------------------------------------------------
 Molecular Point Group                 C1    NOp =  1
 Largest Abelian Subgroup              C1    NOp =  1
 Nuclear Repulsion Energy =   986.6576015847 hartrees
 There are       56 alpha and       56 beta electrons
 Applying Cartesian multipole field
    Component          Value
    ---------          -----
     (2,0,0)        1.00000E-12
     (0,2,0)        2.00000E-11
     (0,0,2)       -3.00000E-11
 Nucleus-field energy     =     0.0000000062 hartrees
 Requested basis set is 6-311++G(d,p)
 There are 156 shells and 436 basis functions
 A cutoff of  1.0D-11 yielded   9421 shell pairs
 There are     74984 function pairs (     80103 Cartesian)
 Smallest overlap matrix eigenvalue = 3.81E-07

 Q-Chem warning in module /home/taweetham/qchem/stvman/mkSTV.C, line 257:

 Overlap eigenvalue is smaller than square root of threshold

 Linear dependence detected in AO basis
 Number of orthogonalized atomic orbitals = 433
 Maximum deviation from orthogonality = 2.307E-10
 Guess MOs from SCF MO coefficient file
 Reading MOs from coefficient file
 Reading MOs from coefficient file
 A restricted hybrid HF-DFT SCF calculation will be
 performed using Pulay DIIS extrapolation
 Exchange:     0.2000 Hartree-Fock + 0.0800 Slater + 0.7200 B88
 Correlation:  0.1900 VWN1RPA + 0.8100 LYP
 Using SG-1 standard quadrature grid
 SCF converges when DIIS error is below 1.0E-08
 Geometry optimization detected.  Setting ReadMinima to 0
 Setting SaveMinima to 0
 ---------------------------------------
  Cycle       Energy         DIIS Error
 ---------------------------------------
    1    -691.3322704754      1.14E-03
    2    -691.3388457326      1.78E-04
    3    -691.3385948595      2.16E-04
    4    -691.3394633758      6.35E-05
    5    -691.3395444535      1.83E-05
    6    -691.3395515425      7.44E-06
    7    -691.3395524575      3.42E-06
    8    -691.3395523572      1.06E-06
    9    -691.3395521622      2.76E-07
   10    -691.3395521576      9.96E-08
   11    -691.3395521943      3.69E-08
   12    -691.3395521895      1.11E-08
   13    -691.3395521869      5.34E-09 Convergence criterion met
 ---------------------------------------
 SCF time:  CPU 496.79 s  wall 498.38 s
 SCF   energy in the final basis set = -691.3395521869
 Total energy in the final basis set = -691.3395521869

 --------------------------------------------------------------

                    Orbital Energies (a.u.)
 --------------------------------------------------------------

 Alpha MOs
 -- Occupied --
-19.144 -19.125 -10.272 -10.246 -10.196 -10.194 -10.193 -10.191
-10.189 -10.189 -10.189 -10.184 -10.182 -10.182 -10.182 -10.181
 -1.063  -1.040  -0.874  -0.868  -0.787  -0.774  -0.764  -0.756
 -0.712  -0.645  -0.623  -0.618  -0.602  -0.569  -0.548  -0.530
 -0.496  -0.488  -0.483  -0.467  -0.456  -0.449  -0.442  -0.440
 -0.434  -0.429  -0.405  -0.389  -0.375  -0.373  -0.371  -0.360
 -0.354  -0.351  -0.322  -0.272  -0.271  -0.266  -0.260  -0.255
 -- Virtual --
 -0.077  -0.028  -0.025  -0.021  -0.011  -0.005   0.002   0.006
  0.013   0.015   0.023   0.029   0.036   0.040   0.052   0.053
  0.057   0.060   0.064   0.069   0.081   0.084   0.091   0.091
  0.100   0.101   0.106   0.109   0.113   0.116   0.116   0.118
  0.120   0.121   0.126   0.130   0.133   0.135   0.136   0.140
  0.143   0.145   0.147   0.153   0.155   0.159   0.164   0.170
  0.173   0.175   0.179   0.183   0.186   0.188   0.194   0.199
  0.207   0.210   0.215   0.218   0.220   0.221   0.226   0.227
  0.233   0.244   0.245   0.249   0.255   0.258   0.266   0.269
  0.272   0.276   0.281   0.284   0.285   0.289   0.294   0.295
  0.298   0.305   0.308   0.310   0.318   0.319   0.329   0.335
  0.340   0.345   0.354   0.357   0.365   0.367   0.372   0.375
  0.386   0.390   0.408   0.409   0.411   0.432   0.449   0.468
  0.482   0.498   0.508   0.522   0.532   0.533   0.542   0.544
  0.546   0.551   0.554   0.558   0.566   0.570   0.576   0.579
  0.585   0.587   0.604   0.608   0.612   0.627   0.629   0.634
  0.641   0.654   0.666   0.669   0.676   0.687   0.694   0.705
  0.710   0.715   0.718   0.728   0.731   0.734   0.743   0.747
  0.755   0.768   0.775   0.788   0.799   0.820   0.831   0.838
  0.845   0.850   0.858   0.868   0.875   0.879   0.883   0.888
  0.899   0.907   0.914   0.918   0.928   0.943   0.956   0.978
  0.989   0.999   1.009   1.012   1.020   1.034   1.041   1.053
  1.070   1.074   1.079   1.092   1.109   1.125   1.133   1.140
  1.151   1.165   1.178   1.205   1.233   1.243   1.263   1.270
  1.309   1.319   1.329   1.380   1.406   1.426   1.457   1.483
  1.491   1.503   1.510   1.516   1.519   1.525   1.534   1.545
  1.555   1.559   1.564   1.566   1.571   1.575   1.612   1.640
  1.641   1.649   1.650   1.662   1.684   1.695   1.709   1.725
  1.734   1.741   1.752   1.764   1.772   1.777   1.782   1.800
  1.809   1.826   1.839   1.850   1.882   1.887   1.900   1.918
  1.927   1.930   1.943   1.947   1.948   1.961   1.965   1.979
  1.993   2.011   2.012   2.029   2.048   2.053   2.069   2.072
  2.080   2.093   2.123   2.135   2.187   2.226   2.230   2.273
  2.297   2.336   2.340   2.361   2.405   2.429   2.435   2.447
  2.454   2.460   2.467   2.484   2.519   2.619   2.627   2.634
  2.646   2.660   2.667   2.669   2.685   2.699   2.705   2.709
  2.716   2.721   2.730   2.735   2.753   2.755   2.758   2.775
  2.796   2.800   2.803   2.810   2.834   2.845   2.847   2.861
  2.881   2.895   2.897   2.906   2.914   2.936   2.944   2.953
  2.959   2.972   3.015   3.074   3.082   3.093   3.138   3.163
  3.201   3.219   3.225   3.278   3.340   3.346   3.363   3.369
  3.372   3.422   3.479   3.497   3.521   3.540   3.551   3.615
  3.631   3.656   3.717   3.775   3.866   3.990   3.998   4.023
  4.030   4.041   4.123   4.150   4.152   4.166   4.194   4.300
  4.438   4.836   4.846   5.067   5.148   5.271   5.413   5.625
  5.768  23.579  23.636  23.822  23.877  23.947  23.954  23.963
 23.971  24.057  24.078  24.094  24.098  24.182  24.191  49.943
 50.019
 --------------------------------------------------------------

          Ground-State Mulliken Net Atomic Charges

     Atom                 Charge (a.u.)
  ----------------------------------------
      1 C                    -0.456968
      2 C                    -0.186116
      3 C                     1.244949
      4 C                     0.275949
      5 H                     0.192858
      6 C                    -0.223539
      7 H                     0.175883
      8 C                    -0.390307
      9 H                     0.155114
     10 C                    -0.439644
     11 H                     0.183995
     12 C                    -1.065560
     13 H                     0.203405
     14 C                     0.448201
     15 C                     0.091674
     16 H                     0.207641
     17 C                     0.101827
     18 H                     0.169121
     19 C                    -0.443266
     20 H                     0.158835
     21 C                    -0.301490
     22 H                     0.170816
     23 C                    -0.474003
     24 H                     0.163363
     25 O                    -0.190520
     26 O                    -0.096601
     27 H                     0.088957
     28 H                     0.235423
  ----------------------------------------
  Sum of atomic charges =    -0.000000

 -----------------------------------------------------------------
                    Cartesian Multipole Moments
 -----------------------------------------------------------------
    Charge (ESU x 10^10)
                -0.0000
    Dipole Moment (Debye)
         X       0.7302      Y       0.9457      Z       0.3962
       Tot       1.2588
    Quadrupole Moments (Debye-Ang)
        XX     -77.0567     XY       1.1940     YY     -96.4342
        XZ       1.4849     YZ       4.9304     ZZ     -92.2318
    Octopole Moments (Debye-Ang^2)
       XXX      17.6664    XXY     -10.3352    XYY      16.0910
       YYY       7.7609    XXZ      17.9799    XYZ     -12.7562
       YYZ       9.0020    XZZ     -20.0220    YZZ       1.5050
       ZZZ      -9.2202
    Hexadecapole Moments (Debye-Ang^3)
      XXXX   -4699.0836   XXXY      57.5134   XXYY    -944.2900
      XYYY       4.9866   YYYY    -677.5433   XXXZ     -14.8330
      XXYZ      32.9826   XYYZ       1.8049   YYYZ     -16.7231
      XXZZ    -984.3183   XYZZ      -7.8477   YYZZ    -178.2012
      XZZZ     -23.7869   YZZZ     -22.1324   ZZZZ    -348.3058
 -----------------------------------------------------------------
 Calculating analytic gradient of the SCF energy
 Gradient of SCF Energy
            1           2           3           4           5           6
    1  -0.0002195  -0.0006018   0.0002192   0.0002215  -0.0001110  -0.0002329
    2  -0.0012538   0.0002580   0.0002894  -0.0000190   0.0000190  -0.0001344
    3  -0.0009072   0.0000501  -0.0000485  -0.0000700   0.0000142   0.0000200
            7           8           9          10          11          12
    1   0.0000445  -0.0001255   0.0000011   0.0002070   0.0000472  -0.0003924
    2   0.0000706   0.0002118   0.0000290  -0.0000173  -0.0000092  -0.0002470
    3  -0.0000921  -0.0000741   0.0000631   0.0000603   0.0000417   0.0002465
           13          14          15          16          17          18
    1   0.0001712   0.0000703  -0.0000971  -0.0000282   0.0001850  -0.0000331
    2  -0.0000338   0.0002273   0.0000535   0.0000145   0.0000003   0.0000288
    3  -0.0001141   0.0003792   0.0001767  -0.0000162  -0.0002000   0.0000549
           19          20          21          22          23          24
    1   0.0001249   0.0000028  -0.0001867  -0.0000018   0.0000456  -0.0000253
    2   0.0001286  -0.0000307  -0.0000764  -0.0000478  -0.0001423  -0.0000275
    3   0.0001858  -0.0000320  -0.0001182  -0.0000074  -0.0000467  -0.0000606
           25          26          27          28
    1   0.0003245   0.0000893   0.0000117   0.0002895
    2   0.0003826   0.0005281   0.0000351  -0.0002375
    3   0.0004747   0.0002820  -0.0001817  -0.0000803
 Max gradient component =       1.254E-03
 RMS gradient           =       2.466E-04
 Gradient time:  CPU 205.22 s  wall 205.30 s
 Geometry Optimization Parameters
   NAtoms,    NIC,     NZ,  NCons,   NDum,   NFix, NCnnct, MaxDiis
       28     198       0       0       0       0       0       0

 Cartesian Hessian Update
 Hessian Updated using BFGS Update


** GEOMETRY OPTIMIZATION IN DELOCALIZED INTERNAL COORDINATES **
   Searching for a Minimum

   Optimization Cycle:   7

                       Coordinates (Angstroms)
     ATOM                X               Y               Z
      1  C         0.5246532391   -0.5617640394   -0.1878193905
      2  C        -0.4652160007    0.6361130483   -0.2185768170
      3  C         1.9825065817   -0.2545700137   -0.0151306981
      4  C         2.8645717168   -1.3356410068    0.1326200837
      5  H         2.4594655383   -2.3396816297    0.0980056970
      6  C         4.2222544123   -1.1166683410    0.3266285289
      7  H         4.8956458125   -1.9584024481    0.4424289831
      8  C         4.7194240355    0.1872274407    0.3727909337
      9  H         5.7790391372    0.3588598543    0.5273540950
     10  C         3.8534452257    1.2679365027    0.2184997271
     11  H         4.2388276067    2.2809601339    0.2430994192
     12  C         2.4913048374    1.0508833810    0.0255257923
     13  H         1.8362020014    1.8982640465   -0.1260459351
     14  C        -1.9182456148    0.2683572646   -0.0287032396
     15  C        -2.5672179922   -0.6428992442   -0.8716006274
     16  H        -2.0112362580   -1.1590525900   -1.6450627887
     17  C        -3.9211382603   -0.9185605688   -0.7048825690
     18  H        -4.4095733850   -1.6302452214   -1.3609575424
     19  C        -4.6462902532   -0.2949579774    0.3107123929
     20  H        -5.7000314632   -0.5151166082    0.4406133439
     21  C        -4.0100702578    0.6084653513    1.1573849919
     22  H        -4.5657457929    1.0991881975    1.9486136000
     23  C        -2.6552603778    0.8874329836    0.9842129773
     24  H        -2.1674400406    1.6008675469    1.6406929044
     25  O         0.1359016743   -1.7061619965   -0.3076195199
     26  O        -0.2255451664    1.3786559854   -1.4299788466
     27  H        -0.1821587873    1.3265789408    0.5777537096
     28  H        -0.5925066775    0.8827574834   -2.1708215086
   Point Group: c1    Number of degrees of freedom:    78


   Energy is   -691.339552187

 Hessian Updated using BFGS Update

 78 Hessian modes will be used to form the next step
  Hessian Eigenvalues:
     0.001932    0.006558    0.008355    0.010720    0.015665    0.017813
     0.020595    0.021611    0.021736    0.021882    0.021928    0.022108
     0.022325    0.022447    0.022710    0.022749    0.022784    0.022788
     0.022818    0.022841    0.022952    0.023027    0.039547    0.055284
     0.067109    0.085866    0.153530    0.159901    0.159942    0.160000
     0.160000    0.160000    0.160000    0.160003    0.160060    0.160118
     0.163557    0.195425    0.205053    0.218752    0.219935    0.220005
     0.220332    0.232741    0.235116    0.235846    0.249326    0.255234
     0.283781    0.297203    0.313666    0.323491    0.340407    0.356447
     0.356593    0.356974    0.357037    0.357074    0.357099    0.357107
     0.357132    0.357174    0.365424    0.411486    0.413014    0.414180
     0.415675    0.438007    0.446804    0.447600    0.454241    0.458063
     0.459413    0.460367    0.461864    0.473990    0.498349    0.901622

 Minimum Search - Taking Simple RFO Step
 Searching for Lamda that Minimizes Along All modes
 Value Taken    Lamda =  -0.00008837
 Step Taken.  Stepsize is  0.186687

                             Maximum     Tolerance    Cnvgd?
         Gradient           0.000631      0.000300      NO
         Displacement       0.075760      0.001200      NO
         Energy change     -0.000206      0.000001      NO


 New Cartesian Coordinates Obtained by Inverse Iteration

 Displacement from previous Coordinates is:  0.329528
 ----------------------------------------------------------------
             Standard Nuclear Orientation (Angstroms)
    I     Atom           X                Y                Z
 ----------------------------------------------------------------
    1      C       0.5312895503    -0.5600260899    -0.2304302753
    2      C      -0.4622846785     0.6332625211    -0.2396714281
    3      C       1.9847311079    -0.2536113440    -0.0268702114
    4      C       2.8633711907    -1.3349515399     0.1364044763
    5      H       2.4594937852    -2.3391503077     0.0942233006
    6      C       4.2179232991    -1.1168244205     0.3526174414
    7      H       4.8879125636    -1.9593411281     0.4820394295
    8      C       4.7157703665     0.1865560741     0.4028495306
    9      H       5.7730896873     0.3573713864     0.5731692876
   10      C       3.8532371519     1.2677672817     0.2317597619
   11      H       4.2390588867     2.2805528899     0.2588568012
   12      C       2.4938929567     1.0516685629     0.0195521399
   13      H       1.8413169511     1.8994556127    -0.1422643672
   14      C      -1.9128229759     0.2631209999    -0.0369218422
   15      C      -2.5703361324    -0.6501475281    -0.8715321496
   16      H      -2.0214211411    -1.1701525672    -1.6470982089
   17      C      -3.9235574776    -0.9229606677    -0.6916010293
   18      H      -4.4183572490    -1.6356286544    -1.3419131837
   19      C      -4.6391223892    -0.2953299444     0.3279723952
   20      H      -5.6920014863    -0.5134819240     0.4679568235
   21      C      -3.9939516966     0.6097261743     1.1665603738
   22      H      -4.5418744647     1.1035476059     1.9613267931
   23      C      -2.6407004618     0.8864103154     0.9806164062
   24      H      -2.1460879577     1.6005870555     1.6312459731
   25      O       0.1501025919    -1.7012478810    -0.4000958281
   26      O      -0.2377477771     1.3764341981    -1.4549583447
   27      H      -0.1724879032     1.3214317581     0.5560788380
   28      H      -0.6728708068     0.9137880367    -2.1801352063
 ----------------------------------------------------------------
 Molecular Point Group                 C1    NOp =  1
 Largest Abelian Subgroup              C1    NOp =  1
 Nuclear Repulsion Energy =   986.5306682485 hartrees
 There are       56 alpha and       56 beta electrons
 Applying Cartesian multipole field
    Component          Value
    ---------          -----
     (2,0,0)        1.00000E-12
     (0,2,0)        2.00000E-11
     (0,0,2)       -3.00000E-11
 Nucleus-field energy     =     0.0000000060 hartrees
 Requested basis set is 6-311++G(d,p)
 There are 156 shells and 436 basis functions
 A cutoff of  1.0D-11 yielded   9418 shell pairs
 There are     74979 function pairs (     80098 Cartesian)
 Smallest overlap matrix eigenvalue = 3.94E-07

 Q-Chem warning in module /home/taweetham/qchem/stvman/mkSTV.C, line 257:

 Overlap eigenvalue is smaller than square root of threshold

 Linear dependence detected in AO basis
 Number of orthogonalized atomic orbitals = 433
 Maximum deviation from orthogonality = 3.251E-10
 Guess MOs from SCF MO coefficient file
 Reading MOs from coefficient file
 Reading MOs from coefficient file
 A restricted hybrid HF-DFT SCF calculation will be
 performed using Pulay DIIS extrapolation
 Exchange:     0.2000 Hartree-Fock + 0.0800 Slater + 0.7200 B88
 Correlation:  0.1900 VWN1RPA + 0.8100 LYP
 Using SG-1 standard quadrature grid
 SCF converges when DIIS error is below 1.0E-08
 Geometry optimization detected.  Setting ReadMinima to 0
 Setting SaveMinima to 0
 ---------------------------------------
  Cycle       Energy         DIIS Error
 ---------------------------------------
    1    -691.3336673054      5.98E-04
    2    -691.3394507833      7.79E-05
    3    -691.3394321977      9.44E-05
    4    -691.3395804366      2.37E-05
    5    -691.3395894686      7.15E-06
    6    -691.3395907511      3.30E-06
    7    -691.3395911280      1.37E-06
    8    -691.3395908907      3.67E-07
    9    -691.3395908338      1.45E-07
   10    -691.3395908752      5.44E-08
   11    -691.3395908905      1.45E-08
   12    -691.3395908840      4.26E-09 Convergence criterion met
 ---------------------------------------
 SCF time:  CPU 462.35 s  wall 463.18 s
 SCF   energy in the final basis set = -691.3395908840
 Total energy in the final basis set = -691.3395908840

 --------------------------------------------------------------

                    Orbital Energies (a.u.)
 --------------------------------------------------------------

 Alpha MOs
 -- Occupied --
-19.143 -19.124 -10.272 -10.245 -10.196 -10.194 -10.193 -10.192
-10.189 -10.189 -10.188 -10.184 -10.183 -10.182 -10.182 -10.182
 -1.063  -1.039  -0.874  -0.868  -0.787  -0.774  -0.764  -0.757
 -0.712  -0.645  -0.623  -0.619  -0.602  -0.568  -0.548  -0.531
 -0.496  -0.489  -0.483  -0.467  -0.456  -0.449  -0.442  -0.440
 -0.434  -0.429  -0.404  -0.390  -0.375  -0.373  -0.371  -0.360
 -0.354  -0.350  -0.323  -0.272  -0.270  -0.266  -0.261  -0.255
 -- Virtual --
 -0.076  -0.029  -0.026  -0.022  -0.011  -0.005   0.002   0.006
  0.013   0.015   0.023   0.029   0.036   0.040   0.051   0.053
  0.057   0.060   0.064   0.069   0.081   0.084   0.091   0.092
  0.099   0.101   0.106   0.109   0.113   0.116   0.116   0.118
  0.120   0.121   0.126   0.130   0.133   0.135   0.136   0.141
  0.143   0.144   0.146   0.153   0.155   0.159   0.164   0.170
  0.173   0.175   0.179   0.183   0.186   0.188   0.194   0.199
  0.207   0.210   0.215   0.217   0.219   0.221   0.226   0.228
  0.233   0.245   0.246   0.249   0.255   0.258   0.266   0.269
  0.273   0.276   0.282   0.284   0.286   0.288   0.294   0.295
  0.298   0.306   0.308   0.310   0.318   0.320   0.328   0.336
  0.341   0.345   0.354   0.356   0.365   0.367   0.372   0.374
  0.386   0.393   0.407   0.409   0.410   0.430   0.452   0.468
  0.481   0.498   0.506   0.522   0.532   0.533   0.542   0.544
  0.546   0.551   0.555   0.558   0.565   0.570   0.576   0.578
  0.584   0.587   0.603   0.609   0.613   0.627   0.630   0.634
  0.640   0.653   0.665   0.669   0.676   0.688   0.697   0.704
  0.709   0.715   0.718   0.727   0.730   0.734   0.743   0.748
  0.754   0.768   0.774   0.787   0.798   0.820   0.829   0.838
  0.845   0.849   0.857   0.869   0.873   0.879   0.886   0.888
  0.899   0.907   0.915   0.916   0.926   0.943   0.955   0.978
  0.984   0.999   1.009   1.009   1.020   1.035   1.040   1.052
  1.069   1.076   1.080   1.091   1.109   1.126   1.133   1.142
  1.150   1.162   1.181   1.201   1.236   1.247   1.262   1.270
  1.308   1.319   1.331   1.379   1.405   1.423   1.458   1.483
  1.491   1.502   1.512   1.517   1.520   1.523   1.535   1.544
  1.554   1.560   1.564   1.565   1.570   1.575   1.616   1.637
  1.641   1.648   1.650   1.660   1.686   1.694   1.709   1.725
  1.734   1.741   1.751   1.765   1.771   1.777   1.781   1.800
  1.811   1.824   1.839   1.850   1.879   1.887   1.900   1.918
  1.926   1.931   1.943   1.947   1.948   1.962   1.965   1.979
  1.994   2.010   2.012   2.030   2.051   2.052   2.068   2.074
  2.080   2.094   2.124   2.133   2.189   2.227   2.228   2.272
  2.297   2.336   2.340   2.360   2.404   2.429   2.435   2.448
  2.454   2.460   2.466   2.485   2.519   2.620   2.628   2.633
  2.649   2.661   2.668   2.669   2.685   2.696   2.706   2.709
  2.718   2.722   2.730   2.734   2.752   2.755   2.757   2.776
  2.797   2.800   2.802   2.810   2.837   2.844   2.846   2.861
  2.881   2.892   2.896   2.904   2.913   2.935   2.945   2.954
  2.958   2.971   3.014   3.075   3.082   3.096   3.134   3.163
  3.201   3.218   3.224   3.276   3.339   3.346   3.363   3.369
  3.373   3.425   3.479   3.497   3.520   3.539   3.552   3.614
  3.630   3.656   3.717   3.775   3.869   3.991   3.999   4.025
  4.030   4.040   4.122   4.150   4.151   4.167   4.193   4.299
  4.437   4.837   4.845   5.066   5.146   5.270   5.415   5.624
  5.769  23.578  23.635  23.820  23.878  23.947  23.954  23.962
 23.971  24.057  24.077  24.094  24.098  24.182  24.190  49.943
 50.018
 --------------------------------------------------------------

          Ground-State Mulliken Net Atomic Charges

     Atom                 Charge (a.u.)
  ----------------------------------------
      1 C                    -0.414908
      2 C                    -0.154779
      3 C                     1.187756
      4 C                     0.266031
      5 H                     0.194317
      6 C                    -0.219802
      7 H                     0.175272
      8 C                    -0.390400
      9 H                     0.155071
     10 C                    -0.425399
     11 H                     0.183712
     12 C                    -1.056566
     13 H                     0.204700
     14 C                     0.437951
     15 C                     0.041470
     16 H                     0.212474
     17 C                     0.109018
     18 H                     0.169170
     19 C                    -0.438457
     20 H                     0.159225
     21 C                    -0.292903
     22 H                     0.171071
     23 C                    -0.465648
     24 H                     0.163101
     25 O                    -0.192800
     26 O                    -0.100064
     27 H                     0.082648
     28 H                     0.238740
  ----------------------------------------
  Sum of atomic charges =    -0.000000

 -----------------------------------------------------------------
                    Cartesian Multipole Moments
 -----------------------------------------------------------------
    Charge (ESU x 10^10)
                -0.0000
    Dipole Moment (Debye)
         X       0.6105      Y       0.9744      Z       0.5374
       Tot       1.2692
    Quadrupole Moments (Debye-Ang)
        XX     -76.8413     XY       1.1753     YY     -96.3143
        XZ       1.8325     YZ       4.5401     ZZ     -92.4276
    Octopole Moments (Debye-Ang^2)
       XXX      16.4999    XXY     -10.2805    XYY      15.5996
       YYY       7.8571    XXZ      19.0032    XYZ     -12.5027
       YYZ       9.8847    XZZ     -20.8218    YZZ       1.9212
       ZZZ      -7.6911
    Hexadecapole Moments (Debye-Ang^3)
      XXXX   -4691.3677   XXXY      57.6444   XXYY    -941.7829
      XYYY       4.5354   YYYY    -677.2582   XXXZ     -14.1091
      XXYZ      31.4348   XYYZ       1.4985   YYYZ     -19.5364
      XXZZ    -981.1844   XYZZ      -9.0674   YYZZ    -179.5861
      XZZZ     -26.1252   YZZZ     -24.0076   ZZZZ    -356.4623
 -----------------------------------------------------------------
 Calculating analytic gradient of the SCF energy
 Gradient of SCF Energy
            1           2           3           4           5           6
    1  -0.0000526  -0.0002104   0.0001333   0.0000080  -0.0000032  -0.0001507
    2  -0.0001480  -0.0000252   0.0001426   0.0000850   0.0000029  -0.0000867
    3  -0.0001243   0.0003426  -0.0000468   0.0000136  -0.0000314  -0.0000012
            7           8           9          10          11          12
    1   0.0000154  -0.0000298   0.0000136   0.0001035   0.0000039  -0.0001396
    2   0.0000144   0.0001150  -0.0000079  -0.0000215  -0.0000004  -0.0001243
    3  -0.0000608  -0.0000493   0.0000448   0.0000349   0.0000327   0.0000914
           13          14          15          16          17          18
    1   0.0000880   0.0000768  -0.0000567  -0.0000445   0.0000498  -0.0000160
    2   0.0000014   0.0000837  -0.0000602   0.0000340   0.0000359   0.0000275
    3  -0.0000351   0.0000422   0.0000271   0.0000407  -0.0000402  -0.0000067
           19          20          21          22          23          24
    1   0.0000532  -0.0000094  -0.0000074  -0.0000018  -0.0000369   0.0000074
    2   0.0000497  -0.0000294  -0.0000193  -0.0000358  -0.0000308  -0.0000358
    3   0.0000452  -0.0000066  -0.0000774   0.0000167  -0.0000577   0.0000044
           25          26          27          28
    1   0.0001077   0.0001612   0.0000141  -0.0000767
    2  -0.0001149   0.0001883  -0.0000819   0.0000415
    3  -0.0000112  -0.0000836   0.0000210  -0.0001250
 Max gradient component =       3.426E-04
 RMS gradient           =       8.098E-05
 Gradient time:  CPU 199.39 s  wall 199.52 s
 Geometry Optimization Parameters
   NAtoms,    NIC,     NZ,  NCons,   NDum,   NFix, NCnnct, MaxDiis
       28     198       0       0       0       0       0       0

 Cartesian Hessian Update
 Hessian Updated using BFGS Update


** GEOMETRY OPTIMIZATION IN DELOCALIZED INTERNAL COORDINATES **
   Searching for a Minimum

   Optimization Cycle:   8

                       Coordinates (Angstroms)
     ATOM                X               Y               Z
      1  C         0.5312895503   -0.5600260899   -0.2304302753
      2  C        -0.4622846785    0.6332625211   -0.2396714281
      3  C         1.9847311079   -0.2536113440   -0.0268702114
      4  C         2.8633711907   -1.3349515399    0.1364044763
      5  H         2.4594937852   -2.3391503077    0.0942233006
      6  C         4.2179232991   -1.1168244205    0.3526174414
      7  H         4.8879125636   -1.9593411281    0.4820394295
      8  C         4.7157703665    0.1865560741    0.4028495306
      9  H         5.7730896873    0.3573713864    0.5731692876
     10  C         3.8532371519    1.2677672817    0.2317597619
     11  H         4.2390588867    2.2805528899    0.2588568012
     12  C         2.4938929567    1.0516685629    0.0195521399
     13  H         1.8413169511    1.8994556127   -0.1422643672
     14  C        -1.9128229759    0.2631209999   -0.0369218422
     15  C        -2.5703361324   -0.6501475281   -0.8715321496
     16  H        -2.0214211411   -1.1701525672   -1.6470982089
     17  C        -3.9235574776   -0.9229606677   -0.6916010293
     18  H        -4.4183572490   -1.6356286544   -1.3419131837
     19  C        -4.6391223892   -0.2953299444    0.3279723952
     20  H        -5.6920014863   -0.5134819240    0.4679568235
     21  C        -3.9939516966    0.6097261743    1.1665603738
     22  H        -4.5418744647    1.1035476059    1.9613267931
     23  C        -2.6407004618    0.8864103154    0.9806164062
     24  H        -2.1460879577    1.6005870555    1.6312459731
     25  O         0.1501025919   -1.7012478810   -0.4000958281
     26  O        -0.2377477771    1.3764341981   -1.4549583447
     27  H        -0.1724879032    1.3214317581    0.5560788380
     28  H        -0.6728708068    0.9137880367   -2.1801352063
   Point Group: c1    Number of degrees of freedom:    78


   Energy is   -691.339590884

 Hessian Updated using BFGS Update

 77 Hessian modes will be used to form the next step
  Hessian Eigenvalues:
     0.002549    0.006462    0.008232    0.010664    0.015673    0.017692
     0.020368    0.021594    0.021716    0.021886    0.021929    0.022102
     0.022322    0.022444    0.022705    0.022748    0.022779    0.022787
     0.022816    0.022827    0.022950    0.023010    0.039062    0.055422
     0.066552    0.085860    0.153358    0.159488    0.159937    0.160000
     0.160000    0.160001    0.160008    0.160027    0.160088    0.163898
     0.193792    0.206600    0.218798    0.219931    0.220003    0.220350
     0.231893    0.234974    0.235739    0.250574    0.253334    0.279872
     0.297095    0.312557    0.323491    0.339577    0.356392    0.356589
     0.356943    0.357027    0.357081    0.357105    0.357108    0.357137
     0.357171    0.365389    0.411586    0.412948    0.414254    0.415409
     0.438227    0.446960    0.447658    0.454222    0.458084    0.459420
     0.460217    0.461808    0.472384    0.498170    0.902298

 Minimum Search - Taking Simple RFO Step
 Searching for Lamda that Minimizes Along All modes
 Value Taken    Lamda =  -0.00000802
 Step Taken.  Stepsize is  0.035916

                             Maximum     Tolerance    Cnvgd?
         Gradient           0.000358      0.000300      NO
         Displacement       0.017274      0.001200      NO
         Energy change     -0.000039      0.000001      NO


 New Cartesian Coordinates Obtained by Inverse Iteration

 Displacement from previous Coordinates is:  0.086323
 ----------------------------------------------------------------
             Standard Nuclear Orientation (Angstroms)
    I     Atom           X                Y                Z
 ----------------------------------------------------------------
    1      C       0.5294697150    -0.5577660364    -0.2191040857
    2      C      -0.4628932237     0.6360773025    -0.2373797930
    3      C       1.9838355005    -0.2526925018    -0.0211102009
    4      C       2.8621846300    -1.3345165075     0.1410138528
    5      H       2.4573323420    -2.3384837961     0.1028918590
    6      C       4.2179354200    -1.1170726089     0.3509286445
    7      H       4.8875446494    -1.9599927987     0.4797945602
    8      C       4.7171297359     0.1859166020     0.3958253997
    9      H       5.7753897350     0.3562025235     0.5606063023
   10      C       3.8547495073     1.2675901191     0.2261949371
   11      H       4.2415506457     2.2800911286     0.2495597609
   12      C       2.4943865258     1.0523093781     0.0202727305
   13      H       1.8413444630     1.9001803144    -0.1394662605
   14      C      -1.9137722570     0.2654598107    -0.0365899166
   15      C      -2.5701144910    -0.6444837148    -0.8755390081
   16      H      -2.0204683277    -1.1601836907    -1.6536371708
   17      C      -3.9231446139    -0.9193488036    -0.6973464529
   18      H      -4.4170404066    -1.6293940958    -1.3512265518
   19      C      -4.6395658968    -0.2969330263     0.3248534480
   20      H      -5.6923652857    -0.5163243517     0.4633754915
   21      C      -3.9953671986     0.6047386127     1.1679395807
   22      H      -4.5440194406     1.0945817485     1.9646676896
   23      C      -2.6422737900     0.8835738330     0.9836168922
   24      H      -2.1484490987     1.5951161511     1.6377594925
   25      O       0.1456577975    -1.6995719741    -0.3787054698
   26      O      -0.2364727934     1.3735764707    -1.4551762643
   27      H      -0.1754194016     1.3279653686     0.5561494646
   28      H      -0.6615789505     0.9022110188    -2.1804312348
 ----------------------------------------------------------------
 Molecular Point Group                 C1    NOp =  1
 Largest Abelian Subgroup              C1    NOp =  1
 Nuclear Repulsion Energy =   986.6006818086 hartrees
 There are       56 alpha and       56 beta electrons
 Applying Cartesian multipole field
    Component          Value
    ---------          -----
     (2,0,0)        1.00000E-12
     (0,2,0)        2.00000E-11
     (0,0,2)       -3.00000E-11
 Nucleus-field energy     =     0.0000000059 hartrees
 Requested basis set is 6-311++G(d,p)
 There are 156 shells and 436 basis functions
 A cutoff of  1.0D-11 yielded   9418 shell pairs
 There are     74979 function pairs (     80098 Cartesian)
 Smallest overlap matrix eigenvalue = 3.92E-07

 Q-Chem warning in module /home/taweetham/qchem/stvman/mkSTV.C, line 257:

 Overlap eigenvalue is smaller than square root of threshold

 Linear dependence detected in AO basis
 Number of orthogonalized atomic orbitals = 433
 Maximum deviation from orthogonality = 4.105E-10
 Guess MOs from SCF MO coefficient file
 Reading MOs from coefficient file
 Reading MOs from coefficient file
 A restricted hybrid HF-DFT SCF calculation will be
 performed using Pulay DIIS extrapolation
 Exchange:     0.2000 Hartree-Fock + 0.0800 Slater + 0.7200 B88
 Correlation:  0.1900 VWN1RPA + 0.8100 LYP
 Using SG-1 standard quadrature grid
 SCF converges when DIIS error is below 1.0E-08
 Geometry optimization detected.  Setting ReadMinima to 0
 Setting SaveMinima to 0
 ---------------------------------------
  Cycle       Energy         DIIS Error
 ---------------------------------------
    1    -691.3392512774      1.69E-04
    2    -691.3395713552      3.10E-05
    3    -691.3395368650      5.00E-05
    4    -691.3395946813      7.50E-06
    5    -691.3395959738      2.56E-06
    6    -691.3395959278      9.55E-07
    7    -691.3395960456      4.50E-07
    8    -691.3395960583      1.58E-07
    9    -691.3395960228      4.66E-08
   10    -691.3395960242      1.34E-08
   11    -691.3395960232      5.77E-09 Convergence criterion met
 ---------------------------------------
 SCF time:  CPU 415.84 s  wall 417.65 s
 SCF   energy in the final basis set = -691.3395960232
 Total energy in the final basis set = -691.3395960232

 --------------------------------------------------------------

                    Orbital Energies (a.u.)
 --------------------------------------------------------------

 Alpha MOs
 -- Occupied --
-19.143 -19.124 -10.272 -10.245 -10.196 -10.194 -10.193 -10.192
-10.189 -10.189 -10.188 -10.184 -10.183 -10.182 -10.182 -10.182
 -1.063  -1.039  -0.874  -0.868  -0.787  -0.774  -0.764  -0.756
 -0.712  -0.645  -0.623  -0.619  -0.602  -0.568  -0.548  -0.531
 -0.496  -0.489  -0.483  -0.467  -0.456  -0.449  -0.442  -0.440
 -0.434  -0.429  -0.404  -0.390  -0.375  -0.373  -0.371  -0.360
 -0.354  -0.350  -0.323  -0.272  -0.270  -0.266  -0.261  -0.255
 -- Virtual --
 -0.076  -0.028  -0.026  -0.022  -0.011  -0.005   0.002   0.006
  0.013   0.015   0.023   0.029   0.036   0.040   0.051   0.053
  0.057   0.060   0.064   0.069   0.081   0.084   0.091   0.092
  0.099   0.101   0.106   0.109   0.113   0.116   0.116   0.118
  0.120   0.120   0.126   0.130   0.133   0.135   0.136   0.141
  0.143   0.144   0.146   0.153   0.155   0.159   0.164   0.170
  0.173   0.175   0.179   0.183   0.186   0.188   0.194   0.199
  0.207   0.210   0.215   0.217   0.220   0.221   0.226   0.227
  0.233   0.245   0.246   0.249   0.255   0.258   0.266   0.269
  0.273   0.276   0.282   0.284   0.286   0.288   0.294   0.295
  0.298   0.306   0.308   0.310   0.318   0.320   0.328   0.336
  0.340   0.345   0.354   0.356   0.365   0.367   0.372   0.374
  0.386   0.392   0.407   0.409   0.410   0.431   0.451   0.468
  0.481   0.498   0.506   0.522   0.532   0.533   0.542   0.544
  0.546   0.551   0.555   0.558   0.566   0.570   0.576   0.578
  0.584   0.587   0.603   0.609   0.613   0.627   0.630   0.634
  0.640   0.653   0.665   0.669   0.676   0.687   0.697   0.704
  0.710   0.715   0.718   0.728   0.730   0.734   0.743   0.748
  0.754   0.768   0.774   0.787   0.798   0.819   0.830   0.838
  0.845   0.849   0.857   0.869   0.874   0.879   0.885   0.888
  0.899   0.907   0.915   0.916   0.926   0.943   0.956   0.979
  0.985   0.999   1.009   1.009   1.020   1.035   1.040   1.052
  1.070   1.075   1.081   1.091   1.109   1.126   1.133   1.142
  1.150   1.162   1.180   1.201   1.236   1.247   1.263   1.269
  1.308   1.318   1.331   1.379   1.406   1.424   1.457   1.483
  1.491   1.502   1.511   1.517   1.519   1.523   1.534   1.544
  1.554   1.560   1.564   1.566   1.570   1.575   1.616   1.638
  1.641   1.649   1.650   1.660   1.686   1.694   1.710   1.725
  1.734   1.741   1.751   1.764   1.772   1.777   1.781   1.800
  1.810   1.825   1.839   1.850   1.880   1.887   1.900   1.918
  1.926   1.931   1.943   1.947   1.948   1.961   1.965   1.979
  1.994   2.010   2.012   2.029   2.050   2.052   2.068   2.074
  2.080   2.094   2.123   2.133   2.189   2.228   2.228   2.272
  2.296   2.336   2.340   2.360   2.404   2.429   2.435   2.447
  2.454   2.460   2.466   2.484   2.519   2.620   2.627   2.633
  2.649   2.660   2.667   2.669   2.685   2.697   2.706   2.709
  2.717   2.721   2.730   2.734   2.752   2.755   2.757   2.776
  2.797   2.799   2.803   2.810   2.836   2.844   2.846   2.861
  2.881   2.893   2.896   2.904   2.913   2.935   2.945   2.953
  2.958   2.972   3.015   3.075   3.082   3.096   3.135   3.163
  3.201   3.219   3.225   3.277   3.339   3.346   3.363   3.369
  3.373   3.425   3.479   3.497   3.520   3.539   3.552   3.614
  3.630   3.656   3.717   3.775   3.868   3.991   3.999   4.024
  4.030   4.041   4.122   4.150   4.151   4.167   4.193   4.300
  4.437   4.837   4.845   5.066   5.146   5.270   5.416   5.624
  5.769  23.579  23.635  23.821  23.878  23.947  23.954  23.963
 23.971  24.057  24.077  24.094  24.098  24.182  24.190  49.943
 50.018
 --------------------------------------------------------------

          Ground-State Mulliken Net Atomic Charges

     Atom                 Charge (a.u.)
  ----------------------------------------
      1 C                    -0.416359
      2 C                    -0.170650
      3 C                     1.192190
      4 C                     0.266067
      5 H                     0.194077
      6 C                    -0.219866
      7 H                     0.175349
      8 C                    -0.390399
      9 H                     0.155115
     10 C                    -0.426585
     11 H                     0.183715
     12 C                    -1.058758
     13 H                     0.203976
     14 C                     0.446571
     15 C                     0.063017
     16 H                     0.211548
     17 C                     0.108726
     18 H                     0.169149
     19 C                    -0.439886
     20 H                     0.159172
     21 C                    -0.299329
     22 H                     0.171251
     23 C                    -0.473733
     24 H                     0.162518
     25 O                    -0.191946
     26 O                    -0.099219
     27 H                     0.086146
     28 H                     0.238143
  ----------------------------------------
  Sum of atomic charges =    -0.000000

 -----------------------------------------------------------------
                    Cartesian Multipole Moments
 -----------------------------------------------------------------
    Charge (ESU x 10^10)
                -0.0000
    Dipole Moment (Debye)
         X       0.6352      Y       0.9677      Z       0.5145
       Tot       1.2667
    Quadrupole Moments (Debye-Ang)
        XX     -76.8670     XY       1.1885     YY     -96.3432
        XZ       1.7681     YZ       4.6206     ZZ     -92.3802
    Octopole Moments (Debye-Ang^2)
       XXX      16.8650    XXY     -10.3747    XYY      15.8130
       YYY       7.7960    XXZ      18.7012    XYZ     -12.6122
       YYZ       9.7014    XZZ     -20.8251    YZZ       1.7085
       ZZZ      -8.0012
    Hexadecapole Moments (Debye-Ang^3)
      XXXX   -4691.9177   XXXY      57.7478   XXYY    -942.2398
      XYYY       4.1479   YYYY    -675.6945   XXXZ     -15.1328
      XXYZ      31.4898   XYYZ       1.4127   YYYZ     -18.4982
      XXZZ    -981.5073   XYZZ      -8.9638   YYZZ    -179.4408
      XZZZ     -26.2741   YZZZ     -22.6398   ZZZZ    -356.1477
 -----------------------------------------------------------------
 Calculating analytic gradient of the SCF energy
 Gradient of SCF Energy
            1           2           3           4           5           6
    1  -0.0000672  -0.0000242   0.0000670  -0.0000152   0.0000098  -0.0000518
    2   0.0000146  -0.0000978   0.0000565   0.0000321  -0.0000040  -0.0000400
    3  -0.0000233   0.0001484  -0.0000159  -0.0000050  -0.0000345  -0.0000088
            7           8           9          10          11          12
    1   0.0000047  -0.0000027   0.0000033   0.0000469  -0.0000040  -0.0000353
    2  -0.0000018   0.0000441  -0.0000117  -0.0000259  -0.0000005  -0.0000334
    3  -0.0000355  -0.0000147   0.0000161   0.0000175   0.0000306   0.0000293
           13          14          15          16          17          18
    1   0.0000201   0.0000383  -0.0000219  -0.0000155   0.0000167  -0.0000020
    2   0.0000069   0.0000040  -0.0000550   0.0000493   0.0000412   0.0000182
    3   0.0000088  -0.0000624  -0.0000183   0.0000131   0.0000222  -0.0000239
           19          20          21          22          23          24
    1  -0.0000002  -0.0000051   0.0000146   0.0000015  -0.0000425   0.0000086
    2   0.0000054  -0.0000130  -0.0000103  -0.0000264   0.0000248  -0.0000315
    3   0.0000025  -0.0000067  -0.0000209   0.0000184  -0.0000236   0.0000254
           25          26          27          28
    1   0.0000593  -0.0000628   0.0000196   0.0000402
    2  -0.0000217   0.0000955  -0.0000672   0.0000476
    3  -0.0000061  -0.0001512   0.0000725   0.0000461
 Max gradient component =       1.512E-04
 RMS gradient           =       4.117E-05
 Gradient time:  CPU 196.38 s  wall 196.47 s
 Geometry Optimization Parameters
   NAtoms,    NIC,     NZ,  NCons,   NDum,   NFix, NCnnct, MaxDiis
       28     198       0       0       0       0       0       0

 Cartesian Hessian Update
 Hessian Updated using BFGS Update


** GEOMETRY OPTIMIZATION IN DELOCALIZED INTERNAL COORDINATES **
   Searching for a Minimum

   Optimization Cycle:   9

                       Coordinates (Angstroms)
     ATOM                X               Y               Z
      1  C         0.5294697150   -0.5577660364   -0.2191040857
      2  C        -0.4628932237    0.6360773025   -0.2373797930
      3  C         1.9838355005   -0.2526925018   -0.0211102009
      4  C         2.8621846300   -1.3345165075    0.1410138528
      5  H         2.4573323420   -2.3384837961    0.1028918590
      6  C         4.2179354200   -1.1170726089    0.3509286445
      7  H         4.8875446494   -1.9599927987    0.4797945602
      8  C         4.7171297359    0.1859166020    0.3958253997
      9  H         5.7753897350    0.3562025235    0.5606063023
     10  C         3.8547495073    1.2675901191    0.2261949371
     11  H         4.2415506457    2.2800911286    0.2495597609
     12  C         2.4943865258    1.0523093781    0.0202727305
     13  H         1.8413444630    1.9001803144   -0.1394662605
     14  C        -1.9137722570    0.2654598107   -0.0365899166
     15  C        -2.5701144910   -0.6444837148   -0.8755390081
     16  H        -2.0204683277   -1.1601836907   -1.6536371708
     17  C        -3.9231446139   -0.9193488036   -0.6973464529
     18  H        -4.4170404066   -1.6293940958   -1.3512265518
     19  C        -4.6395658968   -0.2969330263    0.3248534480
     20  H        -5.6923652857   -0.5163243517    0.4633754915
     21  C        -3.9953671986    0.6047386127    1.1679395807
     22  H        -4.5440194406    1.0945817485    1.9646676896
     23  C        -2.6422737900    0.8835738330    0.9836168922
     24  H        -2.1484490987    1.5951161511    1.6377594925
     25  O         0.1456577975   -1.6995719741   -0.3787054698
     26  O        -0.2364727934    1.3735764707   -1.4551762643
     27  H        -0.1754194016    1.3279653686    0.5561494646
     28  H        -0.6615789505    0.9022110188   -2.1804312348
   Point Group: c1    Number of degrees of freedom:    78


   Energy is   -691.339596023

 Hessian Updated using BFGS Update

 78 Hessian modes will be used to form the next step
  Hessian Eigenvalues:
     0.002890    0.004831    0.008207    0.010639    0.015555    0.017754
     0.020282    0.021605    0.021654    0.021859    0.021968    0.022125
     0.022321    0.022435    0.022689    0.022750    0.022774    0.022794
     0.022804    0.022820    0.022944    0.022989    0.038902    0.054676
     0.066753    0.085809    0.153399    0.158807    0.159925    0.159980
     0.160000    0.160000    0.160001    0.160010    0.160052    0.160077
     0.163641    0.191040    0.199894    0.217499    0.219968    0.220112
     0.220352    0.228818    0.234569    0.235624    0.245016    0.254772
     0.282451    0.297125    0.312485    0.323501    0.341650    0.356256
     0.356570    0.356634    0.357003    0.357042    0.357094    0.357107
     0.357121    0.357192    0.365418    0.410800    0.413178    0.414034
     0.414848    0.436371    0.446682    0.447690    0.454184    0.457998
     0.459359    0.460272    0.461718    0.471328    0.499180    0.902395

 Minimum Search - Taking Simple RFO Step
 Searching for Lamda that Minimizes Along All modes
 Value Taken    Lamda =  -0.00000193
 Step Taken.  Stepsize is  0.016002

                             Maximum     Tolerance    Cnvgd?
         Gradient           0.000171      0.000300     YES
         Displacement       0.009514      0.001200      NO
         Energy change     -0.000005      0.000001      NO


 New Cartesian Coordinates Obtained by Inverse Iteration

 Displacement from previous Coordinates is:  0.039067
 ----------------------------------------------------------------
             Standard Nuclear Orientation (Angstroms)
    I     Atom           X                Y                Z
 ----------------------------------------------------------------
    1      C       0.5285700520    -0.5564567492    -0.2172237599
    2      C      -0.4628169279     0.6380557896    -0.2393139432
    3      C       1.9830526030    -0.2524436970    -0.0195217803
    4      C       2.8609768594    -1.3344919841     0.1437696528
    5      H       2.4556092054    -2.3383138118     0.1073314149
    6      C       4.2169688496    -1.1172790768     0.3528297107
    7      H       4.8861768332    -1.9603361616     0.4829227601
    8      C       4.7167130503     0.1855284466     0.3955307739
    9      H       5.7751543898     0.3556474834     0.5592508639
   10      C       3.8547008088     1.2673996241     0.2248409756
   11      H       4.2419885705     2.2797501415     0.2465855821
   12      C       2.4942118721     1.0524255132     0.0198854077
   13      H       1.8411775765     1.9002673355    -0.1401595124
   14      C      -1.9135890148     0.2672667825    -0.0376684974
   15      C      -2.5701782524    -0.6408877812    -0.8782849749
   16      H      -2.0209713765    -1.1542536750    -1.6583764768
   17      C      -3.9227673535    -0.9174048541    -0.6992896252
   18      H      -4.4168373103    -1.6260947470    -1.3545086099
   19      C      -4.6383379033    -0.2983895153     0.3255804277
   20      H      -5.6908162469    -0.5188402197     0.4647536687
   21      C      -3.9937656891     0.6013388621     1.1705459447
   22      H      -4.5418952932     1.0885782675     1.9692251843
   23      C      -2.6410958436     0.8818538080     0.9853450239
   24      H      -2.1470637946     1.5920422981     1.6408060769
   25      O       0.1433180743    -1.6980747045    -0.3748135449
   26      O      -0.2359645440     1.3713493161    -1.4592193787
   27      H      -0.1756005153     1.3327258700     0.5518651079
   28      H      -0.6613531882     0.8978639149    -2.1829507751
 ----------------------------------------------------------------
 Molecular Point Group                 C1    NOp =  1
 Largest Abelian Subgroup              C1    NOp =  1
 Nuclear Repulsion Energy =   986.6663594312 hartrees
 There are       56 alpha and       56 beta electrons
 Applying Cartesian multipole field
    Component          Value
    ---------          -----
     (2,0,0)        1.00000E-12
     (0,2,0)        2.00000E-11
     (0,0,2)       -3.00000E-11
 Nucleus-field energy     =     0.0000000059 hartrees
 Requested basis set is 6-311++G(d,p)
 There are 156 shells and 436 basis functions
 A cutoff of  1.0D-11 yielded   9419 shell pairs
 There are     74991 function pairs (     80110 Cartesian)
 Smallest overlap matrix eigenvalue = 3.92E-07

 Q-Chem warning in module /home/taweetham/qchem/stvman/mkSTV.C, line 257:

 Overlap eigenvalue is smaller than square root of threshold

 Linear dependence detected in AO basis
 Number of orthogonalized atomic orbitals = 433
 Maximum deviation from orthogonality = 1.945E-10
 Guess MOs from SCF MO coefficient file
 Reading MOs from coefficient file
 Reading MOs from coefficient file
 A restricted hybrid HF-DFT SCF calculation will be
 performed using Pulay DIIS extrapolation
 Exchange:     0.2000 Hartree-Fock + 0.0800 Slater + 0.7200 B88
 Correlation:  0.1900 VWN1RPA + 0.8100 LYP
 Using SG-1 standard quadrature grid
 SCF converges when DIIS error is below 1.0E-08
 Geometry optimization detected.  Setting ReadMinima to 0
 Setting SaveMinima to 0
 ---------------------------------------
  Cycle       Energy         DIIS Error
 ---------------------------------------
    1    -691.3393896841      7.84E-05
    2    -691.3395919486      1.38E-05
    3    -691.3395836825      2.38E-05
    4    -691.3395966726      2.82E-06
    5    -691.3395969300      1.14E-06
    6    -691.3395970322      4.75E-07
    7    -691.3395971039      2.15E-07
    8    -691.3395970647      6.89E-08
    9    -691.3395970612      1.91E-08
   10    -691.3395970630      5.90E-09 Convergence criterion met
 ---------------------------------------
 SCF time:  CPU 386.18 s  wall 386.91 s
 SCF   energy in the final basis set = -691.3395970630
 Total energy in the final basis set = -691.3395970630

 --------------------------------------------------------------

                    Orbital Energies (a.u.)
 --------------------------------------------------------------

 Alpha MOs
 -- Occupied --
-19.143 -19.124 -10.272 -10.245 -10.196 -10.194 -10.193 -10.192
-10.189 -10.189 -10.188 -10.184 -10.183 -10.182 -10.182 -10.182
 -1.063  -1.039  -0.874  -0.868  -0.787  -0.774  -0.764  -0.756
 -0.712  -0.645  -0.623  -0.619  -0.602  -0.568  -0.548  -0.531
 -0.496  -0.489  -0.483  -0.467  -0.456  -0.449  -0.442  -0.440
 -0.434  -0.429  -0.404  -0.390  -0.375  -0.373  -0.371  -0.360
 -0.354  -0.350  -0.323  -0.272  -0.270  -0.266  -0.261  -0.255
 -- Virtual --
 -0.076  -0.028  -0.026  -0.022  -0.011  -0.005   0.002   0.006
  0.013   0.015   0.023   0.029   0.036   0.040   0.051   0.053
  0.057   0.060   0.064   0.069   0.081   0.084   0.091   0.092
  0.099   0.101   0.106   0.109   0.113   0.116   0.116   0.118
  0.120   0.120   0.126   0.130   0.133   0.135   0.136   0.141
  0.143   0.144   0.146   0.153   0.155   0.159   0.164   0.170
  0.173   0.175   0.179   0.183   0.186   0.188   0.194   0.199
  0.207   0.210   0.215   0.217   0.220   0.221   0.226   0.227
  0.232   0.245   0.246   0.249   0.255   0.258   0.266   0.269
  0.273   0.276   0.282   0.285   0.286   0.288   0.294   0.295
  0.298   0.305   0.308   0.310   0.318   0.320   0.328   0.336
  0.340   0.345   0.354   0.356   0.365   0.367   0.372   0.375
  0.386   0.392   0.408   0.409   0.410   0.431   0.451   0.468
  0.481   0.498   0.506   0.522   0.532   0.533   0.542   0.544
  0.546   0.551   0.555   0.558   0.566   0.570   0.576   0.578
  0.584   0.587   0.604   0.609   0.613   0.627   0.630   0.634
  0.640   0.653   0.665   0.669   0.677   0.687   0.697   0.704
  0.710   0.715   0.717   0.728   0.731   0.734   0.743   0.748
  0.754   0.768   0.774   0.787   0.798   0.819   0.830   0.837
  0.845   0.849   0.857   0.869   0.874   0.879   0.885   0.888
  0.899   0.907   0.916   0.916   0.926   0.943   0.956   0.979
  0.985   0.999   1.009   1.009   1.020   1.035   1.040   1.052
  1.070   1.075   1.081   1.091   1.110   1.125   1.133   1.142
  1.150   1.163   1.180   1.201   1.236   1.247   1.262   1.269
  1.308   1.318   1.330   1.379   1.406   1.423   1.457   1.483
  1.491   1.502   1.511   1.517   1.519   1.523   1.534   1.545
  1.554   1.560   1.564   1.566   1.570   1.575   1.616   1.638
  1.641   1.649   1.650   1.660   1.687   1.694   1.710   1.725
  1.734   1.741   1.751   1.765   1.772   1.777   1.781   1.800
  1.810   1.825   1.839   1.850   1.880   1.887   1.900   1.918
  1.926   1.931   1.943   1.947   1.948   1.961   1.965   1.979
  1.994   2.010   2.012   2.029   2.050   2.051   2.068   2.074
  2.080   2.094   2.123   2.133   2.189   2.228   2.229   2.272
  2.296   2.336   2.340   2.361   2.404   2.429   2.435   2.447
  2.454   2.460   2.466   2.485   2.519   2.620   2.627   2.633
  2.649   2.660   2.667   2.669   2.685   2.697   2.706   2.709
  2.717   2.721   2.730   2.734   2.752   2.755   2.758   2.776
  2.797   2.799   2.803   2.811   2.837   2.844   2.846   2.861
  2.881   2.893   2.897   2.904   2.914   2.935   2.944   2.953
  2.958   2.972   3.015   3.075   3.082   3.096   3.135   3.163
  3.201   3.219   3.225   3.277   3.339   3.346   3.363   3.369
  3.373   3.425   3.479   3.497   3.520   3.539   3.552   3.614
  3.630   3.656   3.717   3.775   3.868   3.991   3.998   4.024
  4.030   4.041   4.123   4.150   4.151   4.167   4.193   4.300
  4.437   4.837   4.845   5.066   5.146   5.271   5.416   5.624
  5.769  23.579  23.635  23.821  23.878  23.947  23.954  23.963
 23.971  24.057  24.077  24.093  24.098  24.182  24.190  49.943
 50.018
 --------------------------------------------------------------

          Ground-State Mulliken Net Atomic Charges

     Atom                 Charge (a.u.)
  ----------------------------------------
      1 C                    -0.411591
      2 C                    -0.178920
      3 C                     1.189723
      4 C                     0.266229
      5 H                     0.194043
      6 C                    -0.219308
      7 H                     0.175340
      8 C                    -0.390397
      9 H                     0.155145
     10 C                    -0.425749
     11 H                     0.183686
     12 C                    -1.061259
     13 H                     0.203574
     14 C                     0.451430
     15 C                     0.073249
     16 H                     0.211483
     17 C                     0.109332
     18 H                     0.169133
     19 C                    -0.440542
     20 H                     0.159148
     21 C                    -0.302629
     22 H                     0.171421
     23 C                    -0.480202
     24 H                     0.161990
     25 O                    -0.191652
     26 O                    -0.098979
     27 H                     0.088223
     28 H                     0.238078
  ----------------------------------------
  Sum of atomic charges =     0.000000

 -----------------------------------------------------------------
                    Cartesian Multipole Moments
 -----------------------------------------------------------------
    Charge (ESU x 10^10)
                 0.0000
    Dipole Moment (Debye)
         X       0.6403      Y       0.9663      Z       0.5145
       Tot       1.2682
    Quadrupole Moments (Debye-Ang)
        XX     -76.8705     XY       1.1972     YY     -96.3448
        XZ       1.7646     YZ       4.6332     ZZ     -92.3698
    Octopole Moments (Debye-Ang^2)
       XXX      17.0054    XXY     -10.4530    XYY      15.8980
       YYY       7.7738    XXZ      18.6789    XYZ     -12.6400
       YYZ       9.6873    XZZ     -20.8950    YZZ       1.6146
       ZZZ      -8.0235
    Hexadecapole Moments (Debye-Ang^3)
      XXXX   -4690.2660   XXXY      57.9843   XXYY    -941.9678
      XYYY       3.8576   YYYY    -674.6739   XXXZ     -15.5506
      XXYZ      31.3608   XYYZ       1.3584   YYYZ     -18.0909
      XXZZ    -981.0457   XYZZ      -9.0168   YYZZ    -179.5845
      XZZZ     -26.6026   YZZZ     -21.9348   ZZZZ    -357.1288
 -----------------------------------------------------------------
 Calculating analytic gradient of the SCF energy
 Gradient of SCF Energy
            1           2           3           4           5           6
    1  -0.0000513   0.0000672   0.0000074  -0.0000043   0.0000047   0.0000157
    2   0.0000702  -0.0001163   0.0000317  -0.0000189   0.0000006  -0.0000008
    3   0.0000199   0.0000395  -0.0000106  -0.0000192  -0.0000294  -0.0000165
            7           8           9          10          11          12
    1  -0.0000016   0.0000079  -0.0000013  -0.0000032  -0.0000047   0.0000193
    2  -0.0000092  -0.0000045  -0.0000081  -0.0000161   0.0000001   0.0000101
    3  -0.0000192   0.0000068  -0.0000009   0.0000175   0.0000263   0.0000003
           13          14          15          16          17          18
    1  -0.0000208   0.0000031   0.0000009   0.0000101  -0.0000127   0.0000047
    2   0.0000026  -0.0000245  -0.0000089   0.0000219   0.0000253   0.0000108
    3   0.0000317  -0.0000851  -0.0000123  -0.0000092   0.0000158  -0.0000272
           19          20          21          22          23          24
    1  -0.0000167   0.0000029   0.0000181   0.0000025  -0.0000221   0.0000029
    2  -0.0000199  -0.0000059   0.0000010  -0.0000209   0.0000192  -0.0000237
    3  -0.0000234  -0.0000081   0.0000196   0.0000144   0.0000234   0.0000273
           25          26          27          28
    1  -0.0000224  -0.0000455   0.0000226   0.0000167
    2   0.0000059   0.0000744  -0.0000120   0.0000160
    3  -0.0000270  -0.0000239   0.0000216   0.0000479
 Max gradient component =       1.163E-04
 RMS gradient           =       2.765E-05
 Gradient time:  CPU 199.35 s  wall 199.41 s
 Geometry Optimization Parameters
   NAtoms,    NIC,     NZ,  NCons,   NDum,   NFix, NCnnct, MaxDiis
       28     198       0       0       0       0       0       0

 Cartesian Hessian Update
 Hessian Updated using BFGS Update


** GEOMETRY OPTIMIZATION IN DELOCALIZED INTERNAL COORDINATES **
   Searching for a Minimum

   Optimization Cycle:  10

                       Coordinates (Angstroms)
     ATOM                X               Y               Z
      1  C         0.5285700520   -0.5564567492   -0.2172237599
      2  C        -0.4628169279    0.6380557896   -0.2393139432
      3  C         1.9830526030   -0.2524436970   -0.0195217803
      4  C         2.8609768594   -1.3344919841    0.1437696528
      5  H         2.4556092054   -2.3383138118    0.1073314149
      6  C         4.2169688496   -1.1172790768    0.3528297107
      7  H         4.8861768332   -1.9603361616    0.4829227601
      8  C         4.7167130503    0.1855284466    0.3955307739
      9  H         5.7751543898    0.3556474834    0.5592508639
     10  C         3.8547008088    1.2673996241    0.2248409756
     11  H         4.2419885705    2.2797501415    0.2465855821
     12  C         2.4942118721    1.0524255132    0.0198854077
     13  H         1.8411775765    1.9002673355   -0.1401595124
     14  C        -1.9135890148    0.2672667825   -0.0376684974
     15  C        -2.5701782524   -0.6408877812   -0.8782849749
     16  H        -2.0209713765   -1.1542536750   -1.6583764768
     17  C        -3.9227673535   -0.9174048541   -0.6992896252
     18  H        -4.4168373103   -1.6260947470   -1.3545086099
     19  C        -4.6383379033   -0.2983895153    0.3255804277
     20  H        -5.6908162469   -0.5188402197    0.4647536687
     21  C        -3.9937656891    0.6013388621    1.1705459447
     22  H        -4.5418952932    1.0885782675    1.9692251843
     23  C        -2.6410958436    0.8818538080    0.9853450239
     24  H        -2.1470637946    1.5920422981    1.6408060769
     25  O         0.1433180743   -1.6980747045   -0.3748135449
     26  O        -0.2359645440    1.3713493161   -1.4592193787
     27  H        -0.1756005153    1.3327258700    0.5518651079
     28  H        -0.6613531882    0.8978639149   -2.1829507751
   Point Group: c1    Number of degrees of freedom:    78


   Energy is   -691.339597063

 Hessian Updated using BFGS Update

 78 Hessian modes will be used to form the next step
  Hessian Eigenvalues:
     0.002815    0.003352    0.008165    0.010717    0.015649    0.017788
     0.020556    0.021526    0.021692    0.021896    0.022060    0.022119
     0.022325    0.022429    0.022708    0.022756    0.022786    0.022795
     0.022820    0.022859    0.022966    0.023024    0.039207    0.055464
     0.066735    0.085823    0.153395    0.159426    0.159803    0.159981
     0.160000    0.160000    0.160010    0.160012    0.160065    0.160156
     0.165722    0.187958    0.199460    0.217240    0.219775    0.220023
     0.220345    0.229766    0.234905    0.235603    0.245812    0.257668
     0.283157    0.303793    0.312451    0.323592    0.340778    0.356451
     0.356603    0.356963    0.357000    0.357046    0.357098    0.357108
     0.357143    0.357339    0.365457    0.411709    0.413250    0.414501
     0.414725    0.435411    0.446624    0.447464    0.454181    0.458085
     0.459293    0.460437    0.461710    0.476740    0.499879    0.902369

 Minimum Search - Taking Simple RFO Step
 Searching for Lamda that Minimizes Along All modes
 Value Taken    Lamda =   0.00000000
 Step Taken.  Stepsize is  0.011546

                             Maximum     Tolerance    Cnvgd?
         Gradient           0.000053      0.000300     YES
         Displacement       0.005155      0.001200      NO
         Energy change     -0.000001      0.000001      NO


 New Cartesian Coordinates Obtained by Inverse Iteration

 Displacement from previous Coordinates is:  0.032095
 ----------------------------------------------------------------
             Standard Nuclear Orientation (Angstroms)
    I     Atom           X                Y                Z
 ----------------------------------------------------------------
    1      C       0.5284386877    -0.5558498168    -0.2180087616
    2      C      -0.4628539297     0.6389299570    -0.2416399700
    3      C       1.9827816954    -0.2521904076    -0.0193785802
    4      C       2.8602285783    -1.3342979150     0.1459444345
    5      H       2.4545455193    -2.3380343731     0.1105096530
    6      C       4.2161409680    -1.1172295456     0.3557066883
    7      H       4.8849780404    -1.9603282628     0.4874146008
    8      C       4.7162725186     0.1854560577     0.3970058537
    9      H       5.7746592300     0.3554618250     0.5611987284
   10      C       3.8547572995     1.2674065258     0.2242235282
   11      H       4.2424190474     2.2796357925     0.2448145574
   12      C       2.4943572435     1.0525835882     0.0186355957
   13      H       1.8417685491     1.9004394149    -0.1430733804
   14      C      -1.9134283275     0.2680272198    -0.0387418563
   15      C      -2.5709335178    -0.6384564881    -0.8804484001
   16      H      -2.0227040940    -1.1499876885    -1.6624645934
   17      C      -3.9231807136    -0.9158187193    -0.7002321273
   18      H      -4.4179846267    -1.6231780524    -1.3563205569
   19      C      -4.6374396780    -0.2993117136     0.3270674835
   20      H      -5.6896650574    -0.5203359269     0.4672526267
   21      C      -3.9919682636     0.5987743886     1.1730780834
   22      H      -4.5391832231     1.0841102733     1.9735386893
   23      C      -2.6396460435     0.8802101985     0.9865667910
   24      H      -2.1449718525     1.5892640215     1.6427643520
   25      O       0.1430548839    -1.6974366229    -0.3755193354
   26      O      -0.2360992672     1.3698251130    -1.4628874646
   27      H      -0.1756020130     1.3349894690     0.5482802611
   28      H      -0.6631761626     0.8961681634    -2.1855492035
 ----------------------------------------------------------------
 Molecular Point Group                 C1    NOp =  1
 Largest Abelian Subgroup              C1    NOp =  1
 Nuclear Repulsion Energy =   986.6731135388 hartrees
 There are       56 alpha and       56 beta electrons
 Applying Cartesian multipole field
    Component          Value
    ---------          -----
     (2,0,0)        1.00000E-12
     (0,2,0)        2.00000E-11
     (0,0,2)       -3.00000E-11
 Nucleus-field energy     =     0.0000000059 hartrees
 Requested basis set is 6-311++G(d,p)
 There are 156 shells and 436 basis functions
 A cutoff of  1.0D-11 yielded   9419 shell pairs
 There are     74991 function pairs (     80110 Cartesian)
 Smallest overlap matrix eigenvalue = 3.92E-07

 Q-Chem warning in module /home/taweetham/qchem/stvman/mkSTV.C, line 257:

 Overlap eigenvalue is smaller than square root of threshold

 Linear dependence detected in AO basis
 Number of orthogonalized atomic orbitals = 433
 Maximum deviation from orthogonality = 2.819E-10
 Guess MOs from SCF MO coefficient file
 Reading MOs from coefficient file
 Reading MOs from coefficient file
 A restricted hybrid HF-DFT SCF calculation will be
 performed using Pulay DIIS extrapolation
 Exchange:     0.2000 Hartree-Fock + 0.0800 Slater + 0.7200 B88
 Correlation:  0.1900 VWN1RPA + 0.8100 LYP
 Using SG-1 standard quadrature grid
 SCF converges when DIIS error is below 1.0E-08
 Geometry optimization detected.  Setting ReadMinima to 0
 Setting SaveMinima to 0
 ---------------------------------------
  Cycle       Energy         DIIS Error
 ---------------------------------------
    1    -691.3389551613      6.15E-05
    2    -691.3395940020      1.12E-05
    3    -691.3395882685      1.98E-05
    4    -691.3395970312      2.74E-06
    5    -691.3395972128      1.00E-06
    6    -691.3395973050      5.06E-07
    7    -691.3395974753      1.48E-07
    8    -691.3395974860      4.66E-08
    9    -691.3395974757      1.48E-08
   10    -691.3395974787      5.16E-09 Convergence criterion met
 ---------------------------------------
 SCF time:  CPU 374.64 s  wall 375.13 s
 SCF   energy in the final basis set = -691.3395974787
 Total energy in the final basis set = -691.3395974787

 --------------------------------------------------------------

                    Orbital Energies (a.u.)
 --------------------------------------------------------------

 Alpha MOs
 -- Occupied --
-19.143 -19.124 -10.272 -10.245 -10.196 -10.194 -10.193 -10.192
-10.189 -10.189 -10.188 -10.184 -10.183 -10.183 -10.182 -10.182
 -1.063  -1.039  -0.874  -0.868  -0.787  -0.774  -0.764  -0.756
 -0.712  -0.645  -0.623  -0.619  -0.602  -0.568  -0.548  -0.531
 -0.496  -0.489  -0.483  -0.467  -0.456  -0.449  -0.442  -0.440
 -0.434  -0.429  -0.404  -0.390  -0.375  -0.373  -0.371  -0.360
 -0.354  -0.350  -0.323  -0.272  -0.270  -0.266  -0.261  -0.255
 -- Virtual --
 -0.076  -0.028  -0.026  -0.022  -0.011  -0.005   0.002   0.006
  0.013   0.015   0.023   0.029   0.036   0.040   0.051   0.053
  0.057   0.060   0.064   0.069   0.081   0.084   0.091   0.092
  0.099   0.101   0.106   0.109   0.113   0.116   0.116   0.118
  0.120   0.120   0.126   0.130   0.133   0.135   0.136   0.141
  0.143   0.144   0.146   0.153   0.155   0.159   0.164   0.170
  0.173   0.175   0.179   0.183   0.186   0.188   0.195   0.199
  0.207   0.210   0.215   0.217   0.220   0.221   0.226   0.228
  0.232   0.245   0.246   0.249   0.255   0.258   0.266   0.269
  0.273   0.276   0.282   0.285   0.286   0.288   0.294   0.295
  0.298   0.305   0.308   0.310   0.318   0.320   0.329   0.336
  0.340   0.345   0.354   0.356   0.365   0.367   0.372   0.375
  0.386   0.392   0.408   0.409   0.410   0.431   0.451   0.469
  0.481   0.498   0.506   0.522   0.532   0.533   0.542   0.544
  0.546   0.551   0.554   0.558   0.566   0.570   0.576   0.578
  0.584   0.587   0.604   0.609   0.613   0.627   0.631   0.633
  0.640   0.653   0.665   0.669   0.677   0.687   0.697   0.704
  0.710   0.715   0.717   0.728   0.731   0.734   0.743   0.749
  0.754   0.768   0.774   0.787   0.798   0.819   0.830   0.837
  0.846   0.849   0.857   0.869   0.874   0.879   0.885   0.888
  0.898   0.907   0.916   0.916   0.926   0.943   0.957   0.979
  0.985   0.999   1.009   1.009   1.020   1.035   1.040   1.052
  1.070   1.075   1.081   1.091   1.110   1.125   1.133   1.142
  1.150   1.163   1.180   1.201   1.237   1.247   1.262   1.269
  1.308   1.318   1.330   1.379   1.407   1.423   1.457   1.483
  1.491   1.502   1.511   1.517   1.519   1.523   1.534   1.545
  1.554   1.560   1.564   1.566   1.570   1.575   1.616   1.638
  1.641   1.649   1.650   1.660   1.687   1.694   1.710   1.725
  1.734   1.741   1.751   1.765   1.772   1.777   1.781   1.800
  1.810   1.825   1.839   1.850   1.880   1.886   1.900   1.918
  1.926   1.931   1.943   1.947   1.948   1.961   1.965   1.980
  1.994   2.010   2.012   2.029   2.050   2.051   2.068   2.074
  2.080   2.094   2.122   2.132   2.189   2.228   2.229   2.272
  2.296   2.336   2.340   2.361   2.404   2.429   2.435   2.447
  2.454   2.460   2.466   2.485   2.519   2.620   2.627   2.633
  2.649   2.660   2.667   2.669   2.685   2.697   2.706   2.710
  2.717   2.721   2.730   2.734   2.752   2.755   2.758   2.776
  2.797   2.799   2.803   2.811   2.837   2.845   2.846   2.861
  2.880   2.893   2.897   2.904   2.914   2.935   2.944   2.953
  2.958   2.972   3.015   3.075   3.082   3.096   3.134   3.163
  3.201   3.219   3.225   3.277   3.339   3.346   3.363   3.369
  3.373   3.425   3.479   3.497   3.520   3.539   3.552   3.614
  3.630   3.656   3.717   3.775   3.868   3.991   3.998   4.024
  4.030   4.041   4.123   4.150   4.151   4.167   4.193   4.300
  4.436   4.837   4.845   5.066   5.146   5.271   5.417   5.624
  5.769  23.579  23.635  23.821  23.878  23.947  23.954  23.963
 23.971  24.057  24.077  24.094  24.098  24.182  24.190  49.943
 50.018
 --------------------------------------------------------------

          Ground-State Mulliken Net Atomic Charges

     Atom                 Charge (a.u.)
  ----------------------------------------
      1 C                    -0.408307
      2 C                    -0.183318
      3 C                     1.187231
      4 C                     0.265946
      5 H                     0.194069
      6 C                    -0.218996
      7 H                     0.175313
      8 C                    -0.390195
      9 H                     0.155155
     10 C                    -0.425209
     11 H                     0.183642
     12 C                    -1.062074
     13 H                     0.203422
     14 C                     0.453265
     15 C                     0.079742
     16 H                     0.211592
     17 C                     0.109654
     18 H                     0.169098
     19 C                    -0.440420
     20 H                     0.159142
     21 C                    -0.304365
     22 H                     0.171528
     23 C                    -0.484675
     24 H                     0.161665
     25 O                    -0.191535
     26 O                    -0.099009
     27 H                     0.089529
     28 H                     0.238109
  ----------------------------------------
  Sum of atomic charges =    -0.000000

 -----------------------------------------------------------------
                    Cartesian Multipole Moments
 -----------------------------------------------------------------
    Charge (ESU x 10^10)
                 0.0000
    Dipole Moment (Debye)
         X       0.6375      Y       0.9670      Z       0.5179
       Tot       1.2688
    Quadrupole Moments (Debye-Ang)
        XX     -76.8676     XY       1.2062     YY     -96.3503
        XZ       1.7754     YZ       4.6229     ZZ     -92.3592
    Octopole Moments (Debye-Ang^2)
       XXX      16.9969    XXY     -10.5024    XYY      15.9438
       YYY       7.7827    XXZ      18.7250    XYZ     -12.6575
       YYZ       9.7085    XZZ     -20.9756    YZZ       1.5732
       ZZZ      -7.9952
    Hexadecapole Moments (Debye-Ang^3)
      XXXX   -4689.3373   XXXY      58.1712   XXYY    -941.8016
      XYYY       3.5949   YYYY    -673.9551   XXXZ     -15.6723
      XXYZ      31.2126   XYYZ       1.3001   YYYZ     -17.9030
      XXZZ    -980.6293   XYZZ      -9.1081   YYZZ    -179.7520
      XZZZ     -26.9455   YZZZ     -21.4763   ZZZZ    -358.1948
 -----------------------------------------------------------------
 Calculating analytic gradient of the SCF energy
 Gradient of SCF Energy
            1           2           3           4           5           6
    1  -0.0000075   0.0000526  -0.0000186  -0.0000020  -0.0000009   0.0000217
    2   0.0000787  -0.0000596  -0.0000235  -0.0000120  -0.0000012   0.0000084
    3   0.0000221   0.0000132  -0.0000067  -0.0000250  -0.0000291  -0.0000170
            7           8           9          10          11          12
    1  -0.0000029   0.0000020  -0.0000014  -0.0000179  -0.0000006   0.0000246
    2  -0.0000083  -0.0000212  -0.0000056  -0.0000011  -0.0000022   0.0000269
    3  -0.0000189   0.0000092  -0.0000032   0.0000153   0.0000257   0.0000035
           13          14          15          16          17          18
    1  -0.0000054  -0.0000061   0.0000065  -0.0000003  -0.0000255   0.0000038
    2  -0.0000037  -0.0000218   0.0000110   0.0000244   0.0000169   0.0000135
    3   0.0000308  -0.0000259  -0.0000301  -0.0000080   0.0000051  -0.0000234
           19          20          21          22          23          24
    1  -0.0000073   0.0000014   0.0000123   0.0000010  -0.0000127   0.0000008
    2  -0.0000229  -0.0000029  -0.0000037  -0.0000240   0.0000112  -0.0000221
    3  -0.0000190  -0.0000070   0.0000200   0.0000129   0.0000185   0.0000222
           25          26          27          28
    1   0.0000069  -0.0000136  -0.0000041  -0.0000071
    2  -0.0000120   0.0000440  -0.0000036   0.0000165
    3  -0.0000232   0.0000135   0.0000169   0.0000074
 Max gradient component =       7.866E-05
 RMS gradient           =       1.996E-05
 Gradient time:  CPU 201.68 s  wall 201.78 s
 Geometry Optimization Parameters
   NAtoms,    NIC,     NZ,  NCons,   NDum,   NFix, NCnnct, MaxDiis
       28     198       0       0       0       0       0       0

 Cartesian Hessian Update
 Hessian Updated using BFGS Update


** GEOMETRY OPTIMIZATION IN DELOCALIZED INTERNAL COORDINATES **
   Searching for a Minimum

   Optimization Cycle:  11

                       Coordinates (Angstroms)
     ATOM                X               Y               Z
      1  C         0.5284386877   -0.5558498168   -0.2180087616
      2  C        -0.4628539297    0.6389299570   -0.2416399700
      3  C         1.9827816954   -0.2521904076   -0.0193785802
      4  C         2.8602285783   -1.3342979150    0.1459444345
      5  H         2.4545455193   -2.3380343731    0.1105096530
      6  C         4.2161409680   -1.1172295456    0.3557066883
      7  H         4.8849780404   -1.9603282628    0.4874146008
      8  C         4.7162725186    0.1854560577    0.3970058537
      9  H         5.7746592300    0.3554618250    0.5611987284
     10  C         3.8547572995    1.2674065258    0.2242235282
     11  H         4.2424190474    2.2796357925    0.2448145574
     12  C         2.4943572435    1.0525835882    0.0186355957
     13  H         1.8417685491    1.9004394149   -0.1430733804
     14  C        -1.9134283275    0.2680272198   -0.0387418563
     15  C        -2.5709335178   -0.6384564881   -0.8804484001
     16  H        -2.0227040940   -1.1499876885   -1.6624645934
     17  C        -3.9231807136   -0.9158187193   -0.7002321273
     18  H        -4.4179846267   -1.6231780524   -1.3563205569
     19  C        -4.6374396780   -0.2993117136    0.3270674835
     20  H        -5.6896650574   -0.5203359269    0.4672526267
     21  C        -3.9919682636    0.5987743886    1.1730780834
     22  H        -4.5391832231    1.0841102733    1.9735386893
     23  C        -2.6396460435    0.8802101985    0.9865667910
     24  H        -2.1449718525    1.5892640215    1.6427643520
     25  O         0.1430548839   -1.6974366229   -0.3755193354
     26  O        -0.2360992672    1.3698251130   -1.4628874646
     27  H        -0.1756020130    1.3349894690    0.5482802611
     28  H        -0.6631761626    0.8961681634   -2.1855492035
   Point Group: c1    Number of degrees of freedom:    78


   Energy is   -691.339597479

 Hessian Updated using BFGS Update

 78 Hessian modes will be used to form the next step
  Hessian Eigenvalues:
     0.002352    0.003777    0.008189    0.010839    0.015864    0.017805
     0.020382    0.021377    0.021679    0.021888    0.022046    0.022105
     0.022321    0.022457    0.022708    0.022759    0.022785    0.022801
     0.022822    0.022837    0.022952    0.023018    0.039079    0.055862
     0.066275    0.086151    0.153441    0.157655    0.159608    0.159999
     0.160000    0.160007    0.160010    0.160016    0.160036    0.160107
     0.162860    0.175731    0.199898    0.217847    0.219776    0.220024
     0.220345    0.231153    0.234876    0.235695    0.243786    0.258264
     0.280158    0.306643    0.312458    0.323549    0.340979    0.356432
     0.356609    0.356984    0.357042    0.357056    0.357104    0.357110
     0.357147    0.357560    0.365621    0.411842    0.412251    0.414402
     0.415262    0.435085    0.445898    0.447585    0.454201    0.458206
     0.459488    0.460083    0.461864    0.473975    0.501601    0.902422

 Minimum Search - Taking Simple RFO Step
 Searching for Lamda that Minimizes Along All modes
 Value Taken    Lamda =   0.00000000
 Step Taken.  Stepsize is  0.004027

                             Maximum     Tolerance    Cnvgd?
         Gradient           0.000050      0.000300     YES
         Displacement       0.001229      0.001200      NO
         Energy change     -0.000000      0.000001     YES

 Final energy is   -691.33959747868096     


 ******************************
 **  OPTIMIZATION CONVERGED  **
 ******************************

                       Coordinates (Angstroms)
     ATOM                X               Y               Z
      1  C         0.5284386877   -0.5558498168   -0.2180087616
      2  C        -0.4628539297    0.6389299570   -0.2416399700
      3  C         1.9827816954   -0.2521904076   -0.0193785802
      4  C         2.8602285783   -1.3342979150    0.1459444345
      5  H         2.4545455193   -2.3380343731    0.1105096530
      6  C         4.2161409680   -1.1172295456    0.3557066883
      7  H         4.8849780404   -1.9603282628    0.4874146008
      8  C         4.7162725186    0.1854560577    0.3970058537
      9  H         5.7746592300    0.3554618250    0.5611987284
     10  C         3.8547572995    1.2674065258    0.2242235282
     11  H         4.2424190474    2.2796357925    0.2448145574
     12  C         2.4943572435    1.0525835882    0.0186355957
     13  H         1.8417685491    1.9004394149   -0.1430733804
     14  C        -1.9134283275    0.2680272198   -0.0387418563
     15  C        -2.5709335178   -0.6384564881   -0.8804484001
     16  H        -2.0227040940   -1.1499876885   -1.6624645934
     17  C        -3.9231807136   -0.9158187193   -0.7002321273
     18  H        -4.4179846267   -1.6231780524   -1.3563205569
     19  C        -4.6374396780   -0.2993117136    0.3270674835
     20  H        -5.6896650574   -0.5203359269    0.4672526267
     21  C        -3.9919682636    0.5987743886    1.1730780834
     22  H        -4.5391832231    1.0841102733    1.9735386893
     23  C        -2.6396460435    0.8802101985    0.9865667910
     24  H        -2.1449718525    1.5892640215    1.6427643520
     25  O         0.1430548839   -1.6974366229   -0.3755193354
     26  O        -0.2360992672    1.3698251130   -1.4628874646
     27  H        -0.1756020130    1.3349894690    0.5482802611
     28  H        -0.6631761626    0.8961681634   -2.1855492035

Z-matrix Print:
$molecule
0 1
O 
C  1 1.215134
C  2 1.498925 1 121.012201
C  3 1.401995 2 123.104513 1 172.733692 0
H  4 1.082073 3 120.337875 2 -2.819225 0
C  4 1.392517 3 120.268321 2 179.153749 0
H  6 1.084119 4 119.747517 3 179.551500 0
C  6 1.393800 4 120.158779 3 -0.163538 0
H  8 1.084455 6 120.021490 4 -179.738117 0
C  8 1.396004 6 119.951026 4 0.397782 0
H  10 1.084207 8 120.068554 6 179.847743 0
C  10 1.389107 8 119.998985 6 -0.164531 0
H  12 1.083200 10 121.018467 8 179.977281 0
C  2 1.552649 1 121.230014 3 178.857153 0
H  14 1.091323 2 108.163947 1 139.182617 0
O  14 1.441205 2 107.619600 1 -108.571860 0
H  16 0.963839 14 108.445602 2 78.540721 0
C  14 1.510928 2 114.961329 1 18.185394 0
C  18 1.397647 14 119.329722 2 124.785255 0
H  19 1.085382 18 119.527644 14 -1.942641 0
C  19 1.393832 18 120.920548 14 177.675760 0
H  21 1.084312 19 119.870537 18 -179.952221 0
C  21 1.392453 19 119.912276 18 -0.274296 0
H  23 1.084289 21 120.182960 19 -179.908557 0
C  23 1.394845 21 119.681036 19 0.230945 0
H  25 1.084269 23 120.020983 21 179.417390 0
C  25 1.392114 23 120.310676 21 0.097707 0
H  27 1.083406 25 119.400055 23 178.007686 0
$end


 --------------------------------------------------------------

                    Orbital Energies (a.u.)
 --------------------------------------------------------------

 Alpha MOs
 -- Occupied --
-19.143 -19.124 -10.272 -10.245 -10.196 -10.194 -10.193 -10.192
-10.189 -10.189 -10.188 -10.184 -10.183 -10.183 -10.182 -10.182
 -1.063  -1.039  -0.874  -0.868  -0.787  -0.774  -0.764  -0.756
 -0.712  -0.645  -0.623  -0.619  -0.602  -0.568  -0.548  -0.531
 -0.496  -0.489  -0.483  -0.467  -0.456  -0.449  -0.442  -0.440
 -0.434  -0.429  -0.404  -0.390  -0.375  -0.373  -0.371  -0.360
 -0.354  -0.350  -0.323  -0.272  -0.270  -0.266  -0.261  -0.255
 -- Virtual --
 -0.076  -0.028  -0.026  -0.022  -0.011  -0.005   0.002   0.006
  0.013   0.015   0.023   0.029   0.036   0.040   0.051   0.053
  0.057   0.060   0.064   0.069   0.081   0.084   0.091   0.092
  0.099   0.101   0.106   0.109   0.113   0.116   0.116   0.118
  0.120   0.120   0.126   0.130   0.133   0.135   0.136   0.141
  0.143   0.144   0.146   0.153   0.155   0.159   0.164   0.170
  0.173   0.175   0.179   0.183   0.186   0.188   0.195   0.199
  0.207   0.210   0.215   0.217   0.220   0.221   0.226   0.228
  0.232   0.245   0.246   0.249   0.255   0.258   0.266   0.269
  0.273   0.276   0.282   0.285   0.286   0.288   0.294   0.295
  0.298   0.305   0.308   0.310   0.318   0.320   0.329   0.336
  0.340   0.345   0.354   0.356   0.365   0.367   0.372   0.375
  0.386   0.392   0.408   0.409   0.410   0.431   0.451   0.469
  0.481   0.498   0.506   0.522   0.532   0.533   0.542   0.544
  0.546   0.551   0.554   0.558   0.566   0.570   0.576   0.578
  0.584   0.587   0.604   0.609   0.613   0.627   0.631   0.633
  0.640   0.653   0.665   0.669   0.677   0.687   0.697   0.704
  0.710   0.715   0.717   0.728   0.731   0.734   0.743   0.749
  0.754   0.768   0.774   0.787   0.798   0.819   0.830   0.837
  0.846   0.849   0.857   0.869   0.874   0.879   0.885   0.888
  0.898   0.907   0.916   0.916   0.926   0.943   0.957   0.979
  0.985   0.999   1.009   1.009   1.020   1.035   1.040   1.052
  1.070   1.075   1.081   1.091   1.110   1.125   1.133   1.142
  1.150   1.163   1.180   1.201   1.237   1.247   1.262   1.269
  1.308   1.318   1.330   1.379   1.407   1.423   1.457   1.483
  1.491   1.502   1.511   1.517   1.519   1.523   1.534   1.545
  1.554   1.560   1.564   1.566   1.570   1.575   1.616   1.638
  1.641   1.649   1.650   1.660   1.687   1.694   1.710   1.725
  1.734   1.741   1.751   1.765   1.772   1.777   1.781   1.800
  1.810   1.825   1.839   1.850   1.880   1.886   1.900   1.918
  1.926   1.931   1.943   1.947   1.948   1.961   1.965   1.980
  1.994   2.010   2.012   2.029   2.050   2.051   2.068   2.074
  2.080   2.094   2.122   2.132   2.189   2.228   2.229   2.272
  2.296   2.336   2.340   2.361   2.404   2.429   2.435   2.447
  2.454   2.460   2.466   2.485   2.519   2.620   2.627   2.633
  2.649   2.660   2.667   2.669   2.685   2.697   2.706   2.710
  2.717   2.721   2.730   2.734   2.752   2.755   2.758   2.776
  2.797   2.799   2.803   2.811   2.837   2.845   2.846   2.861
  2.880   2.893   2.897   2.904   2.914   2.935   2.944   2.953
  2.958   2.972   3.015   3.075   3.082   3.096   3.134   3.163
  3.201   3.219   3.225   3.277   3.339   3.346   3.363   3.369
  3.373   3.425   3.479   3.497   3.520   3.539   3.552   3.614
  3.630   3.656   3.717   3.775   3.868   3.991   3.998   4.024
  4.030   4.041   4.123   4.150   4.151   4.167   4.193   4.300
  4.436   4.837   4.845   5.066   5.146   5.271   5.417   5.624
  5.769  23.579  23.635  23.821  23.878  23.947  23.954  23.963
 23.971  24.057  24.077  24.094  24.098  24.182  24.190  49.943
 50.018
 --------------------------------------------------------------

          Ground-State Mulliken Net Atomic Charges

     Atom                 Charge (a.u.)
  ----------------------------------------
      1 C                    -0.408307
      2 C                    -0.183318
      3 C                     1.187231
      4 C                     0.265946
      5 H                     0.194069
      6 C                    -0.218996
      7 H                     0.175313
      8 C                    -0.390195
      9 H                     0.155155
     10 C                    -0.425209
     11 H                     0.183642
     12 C                    -1.062074
     13 H                     0.203422
     14 C                     0.453265
     15 C                     0.079742
     16 H                     0.211592
     17 C                     0.109654
     18 H                     0.169098
     19 C                    -0.440420
     20 H                     0.159142
     21 C                    -0.304365
     22 H                     0.171528
     23 C                    -0.484675
     24 H                     0.161665
     25 O                    -0.191535
     26 O                    -0.099009
     27 H                     0.089529
     28 H                     0.238109
  ----------------------------------------
  Sum of atomic charges =    -0.000000

 -----------------------------------------------------------------
                    Cartesian Multipole Moments
 -----------------------------------------------------------------
    Charge (ESU x 10^10)
                 0.0000
    Dipole Moment (Debye)
         X       0.6375      Y       0.9670      Z       0.5179
       Tot       1.2688
    Quadrupole Moments (Debye-Ang)
        XX     -76.8676     XY       1.2062     YY     -96.3503
        XZ       1.7754     YZ       4.6229     ZZ     -92.3592
    Octopole Moments (Debye-Ang^2)
       XXX      16.9969    XXY     -10.5024    XYY      15.9438
       YYY       7.7827    XXZ      18.7250    XYZ     -12.6575
       YYZ       9.7085    XZZ     -20.9756    YZZ       1.5732
       ZZZ      -7.9952
    Hexadecapole Moments (Debye-Ang^3)
      XXXX   -4689.3373   XXXY      58.1712   XXYY    -941.8016
      XYYY       3.5949   YYYY    -673.9551   XXXZ     -15.6723
      XXYZ      31.2126   XYYZ       1.3001   YYYZ     -17.9030
      XXZZ    -980.6293   XYZZ      -9.1081   YYZZ    -179.7520
      XZZZ     -26.9455   YZZZ     -21.4763   ZZZZ    -358.1948
 -----------------------------------------------------------------
Archival summary:
1\1\TWL02\OPT\ProcedureUnspecified\BasisUnspecified\21412\taweetha\SunJul912:14:372017SunJul912:14:372017\0\\#,OPT,ProcedureUnspecified,BasisUnspecified,\\0,1\O\C,1,1.21513\C,2,1.49893,1,121.012\C,3,1.40199,2,123.105,1,172.734,0\H,4,1.08207,3,120.338,2,-2.81922,0\C,4,1.39252,3,120.268,2,179.154,0\H,6,1.08412,4,119.748,3,179.552,0\C,6,1.3938,4,120.159,3,-0.163538,0\H,8,1.08446,6,120.021,4,-179.738,0\C,8,1.396,6,119.951,4,0.397782,0\H,10,1.08421,8,120.069,6,179.848,0\C,10,1.38911,8,119.999,6,-0.164531,0\H,12,1.0832,10,121.018,8,179.977,0\C,2,1.55265,1,121.23,3,178.857,0\H,14,1.09132,2,108.164,1,139.183,0\O,14,1.4412,2,107.62,1,-108.572,0\H,16,0.963839,14,108.446,2,78.5407,0\C,14,1.51093,2,114.961,1,18.1854,0\C,18,1.39765,14,119.33,2,124.785,0\H,19,1.08538,18,119.528,14,-1.94264,0\C,19,1.39383,18,120.921,14,177.676,0\H,21,1.08431,19,119.871,18,-179.952,0\C,21,1.39245,19,119.912,18,-0.274296,0\H,23,1.08429,21,120.183,19,-179.909,0\C,23,1.39484,21,119.681,19,0.230945,0\H,25,1.08427,23,120.021,21,179.417,0\C,25,1.39211,23,120.311,21,0.097707,0\H,27,1.08341,25,119.4,23,178.008,0\\\@

 Total job time:  7319.74s(wall), 7307.79s(cpu) 
 Sun Jul  9 12:14:37 2017

        *************************************************************
        *                                                           *
        *  Thank you very much for using Q-Chem.  Have a nice day.  *
        *                                                           *
        *************************************************************


 
User input: 2 of 3 
 
TWL02 127.0.1
Q-Chem Developer Version! Running on 127.0.1.*
                  Welcome to Q-Chem
     A Quantum Leap Into The Future Of Chemistry


 Q-Chem 4.4, Q-Chem, Inc., Pleasanton, CA (2016)

 Y. Shao,  Z. Gan,  E. Epifanovsky,  A. T. B. Gilbert,  M. Wormit,  
 J. Kussmann,  A. W. Lange,  A. Behn,  J. Deng,  X. Feng,  D. Ghosh,  
 M. Goldey,  P. R. Horn,  L. D. Jacobson,  I. Kaliman,  F. Rob,  
 R. Z. Khaliullin,  T. Kus,  A. Landau,  J. Liu,  E. I. Proynov,  Y. M. Rhee,  
 R. M. Richard,  M. A. Rohrdanz,  R. P. Steele,  E. J. Sundstrom,  
 H. L. Woodcock III,  P. M. Zimmerman,  D. Zuev,  B. Albrecht,  E. Alguire,  
 B. Austin,  S. A. Baeppler,  G. J. O. Beran,  Y. A. Bernard,  E. Berquist,  
 K. Brandhorst,  K. B. Bravaya,  S. T. Brown,  D. Casanova,  C.-M. Chang,  
 Y. Chen,  S. H. Chien,  K. D. Closser,  M. P. Coons,  D. L. Crittenden,  
 S. Dasgupta,  M. Diedenhofen,  R. A. DiStasio Jr.,  H. Do,  A. D. Dutoi,  
 R. G. Edgar,  P.-T. Fang,  S. Fatehi,  Q. Feng,  L. Fusti-Molnar,  
 A. Ghysels,  A. Golubeva-Zadorozhnaya,  J. Gomes,  A. Gunina,  
 M. W. D. Hanson-Heine,  P. H. P. Harbach,  A. W. Hauser,  J. E. Herr,  
 E. G. Hohenstein,  Z. C. Holden,  K. Hui,  T.-C. Jagau,  H. Ji,  B. Kaduk,  
 K. Khistyaev,  Jaehoon Kim,  Jihan Kim,  R. A. King,  P. Klunzinger,  
 K. Koh,  D. Kosenkov,  T. Kowalczyk,  C. M. Krauter,  A. Kunitsa,  
 K. U. Lao,  A. Laurent,  K. V. Lawler,  J. Lee,  D. Lefrancois,  S. Lehtola,  
 S. V. Levchenko,  C. Y. Lin,  Y.-S. Lin,  F. Liu,  E. Livshits,  
 R. C. Lochan,  A. Luenser,  P. Manohar,  S. F. Manzer,  S.-P. Mao,  Y. Mao,  
 N. Mardirossian,  A. V. Marenich,  L. A. Martinez-Martinez,  S. A. Maurer,  
 N. J. Mayhall,  J.-M. Mewes,  A. F. Morrison,  K. Nanda,  T. S. Nguyen-Beck,  
 C. M. Oana,  R. Olivares-Amaya,  D. P. O'Neill,  J. A. Parkhill,  
 T. M. Perrine,  R. Peverati,  P. A. Pieniazek,  F. Plasser,  A. Prociuk,  
 D. R. Rehn,  E. Rosta,  N. J. Russ,  N. Sergueev,  S. M. Sharada,  
 S. Sharma,  D. W. Small,  A. Sodt,  T. Stauch,  T. Stein,  D. Stuck,  
 Y.-C. Su,  A. J. W. Thom,  T. Tsuchimochi,  L. Vogt,  O. Vydrov,  T. Wang,  
 M. A. Watson,  J. Wenzel,  A. White,  C. F. Williams,  V. Vanovschi,  
 K. Yao,  S. Yeganeh,  S. R. Yost,  Z.-Q. You,  I. Y. Zhang,  X. Zhang,  
 Y. Zhao,  B. R. Brooks,  G. K. L. Chan,  D. M. Chipman,  C. J. Cramer,  
 W. A. Goddard III,  M. S. Gordon,  W. J. Hehre,  A. Klamt,  
 H. F. Schaefer III,  M. W. Schmidt,  C. D. Sherrill,  D. G. Truhlar,  
 A. Warshel,  X. Xu,  A. Aspuru-Guzik,  R. Baer,  A. T. Bell,  N. A. Besley,  
 J.-D. Chai,  A. Dreuw,  B. D. Dunietz,  T. R. Furlani,  S. R. Gwaltney,  
 C.-P. Hsu,  Y. Jung,  J. Kong,  D. S. Lambrecht,  W. Liang,  C. Ochsenfeld,  
 V. A. Rassolov,  L. V. Slipchenko,  J. E. Subotnik,  T. Van Voorhis,  
 J. M. Herbert,  A. I. Krylov,  P. M. W. Gill,  M. Head-Gordon

 Contributors to earlier versions of Q-Chem not listed above: 
 R. D. Adamson,  J. Baker,  E. F. C. Byrd,  A. K. Chakraborty,  C.-L. Cheng,  
 H. Dachsel,  R. J. Doerksen,  G. Hawkins,  A. Heyden,  S. Hirata,  
 G. Kedziora,  F. J. Keil,  C. Kelley,  P. P. Korambath,  W. Kurlancheek,  
 A. M. Lee,  M. S. Lee,  D. Liotard,  I. Lotan,  P. E. Maslen,  N. Nair,  
 D. Neuhauser,  R. Olson,  B. Peters,  J. Ritchie,  N. E. Schultz,  
 N. Shenvi,  A. C. Simmonett,  K. S. Thanthiriwatte,  Q. Wu,  W. Zhang

 Please cite Q-Chem as follows:
 Y. Shao et al., Mol. Phys. 113, 184-215 (2015)
 DOI: 10.1080/00268976.2014.952696

 Q-Chem 4.4.2 for Intel X86 EM64T Linux

 Parts of Q-Chem use Armadillo 5.200.1 (Boston Tea Smuggler).
 http://arma.sourceforge.net/

 Q-Chem begins on Sun Jul  9 12:14:37 2017  


Host: 0

     Scratch files written to /scratch/taweetham/qchem4343//
The previous job contains 0 fragments, simply inherited here
FILE_GEOM_ORG=        593

Checking the input file for inconsistencies... 	...done.

--------------------------------------------------------------
User input:
--------------------------------------------------------------

$molecule
read
$end

$rem
   SCF_GUESS = read
   BASIS  =  6-311++G**
   JOB_TYPE  =  frequency
   METHOD  =  B3LYP
$end

--------------------------------------------------------------
 ----------------------------------------------------------------
             Standard Nuclear Orientation (Angstroms)
    I     Atom           X                Y                Z
 ----------------------------------------------------------------
    1      C       0.5098632486     0.5588770777     0.0920028208
    2      C      -0.4818701945    -0.6182210773     0.2960197477
    3      C       1.9661693870     0.2295302857    -0.0402079643
    4      C       2.8455437100     1.2725739570    -0.3672585549
    5      H       2.4397141138     2.2684487273    -0.4970931657
    6      C       4.2035607104     1.0267757727    -0.5253419755
    7      H       4.8739311100     1.8389528028    -0.7831741877
    8      C       4.7038341720    -0.2649960160    -0.3524863143
    9      H       5.7638684297    -0.4574934644    -0.4762433214
   10      C       3.8403115023    -1.3066677941    -0.0179305999
   11      H       4.2279615574    -2.3085787765     0.1277249105
   12      C       2.4778509171    -1.0637604948     0.1363444868
   13      H       1.8234086807    -1.8758106115     0.4247214400
   14      C      -1.9301337552    -0.2867132660     0.0211783416
   15      C      -2.5963461126     0.7417432757     0.7000994935
   16      H      -2.0563397103     1.3725865592     1.3959434660
   17      C      -3.9465479224     0.9846896536     0.4636416303
   18      H      -4.4481396831     1.7871400713     0.9929045126
   19      C      -4.6499935889     0.2107424027    -0.4592674084
   20      H      -5.7006268155     0.4049270960    -0.6440482360
   21      C      -3.9957669340    -0.8101310407    -1.1439066019
   22      H      -4.5345578364    -1.4180648393    -1.8621357955
   23      C      -2.6455577346    -1.0560915848    -0.9005827581
   24      H      -2.1440948795    -1.8602323245    -1.4296836879
   25      O       0.1230648752     1.7103830172     0.0608293927
   26      O      -0.2682365510    -1.1440355101     1.6207652695
   27      H      -0.1863964198    -1.4312328748    -0.3693324486
   28      H      -0.7028595727    -0.5615293300     2.2538331557
 ----------------------------------------------------------------
 Molecular Point Group                 C1    NOp =  1
 Largest Abelian Subgroup              C1    NOp =  1
 Nuclear Repulsion Energy =   986.6731135388 hartrees
 There are       56 alpha and       56 beta electrons
 Requested basis set is 6-311++G(d,p)
 There are 156 shells and 436 basis functions

 Total QAlloc Memory Limit   2000 MB
 Mega-Array Size        61 MB
 MEM_STATIC part        62 MB
 A cutoff of  1.0D-11 yielded   9419 shell pairs
 There are     74991 function pairs (     80110 Cartesian)

 -------------------------------------------------------
 OpenMP Integral Computing Module                       
 Release: version 1.0, May 2013, Q-Chem Inc. Pittsburgh 
 -------------------------------------------------------
 Integral Job Info:
 Integral job number is                      11
 Integral operator is                         1
 short-range coefficients                     0
 long-range coefficients              100000000
 Omega coefficients                           0
 if combine SR and LR in K                    0
 Integral screening is                        0
 Integral computing path is                   2
 max size of driver memory is            800000
 size of driver memory is                593474
 size of scratch memory is              2260544
 max col of scratch BK array               1296
 max len of scratch array in speh3          155
 max len of scratch index in speh4           18
 max int batch size is                      520
 min int batch size is                       52
 fixed nKL is                                52
 max L of basis functions is                  2
 order of int derivative is                   0
 number of shells is                        156
 number of basis is                         452
 number of cartesian basis is               452
 number of contracted shell pairs          9419
 number of primitive shell pairs          21892
 maxK2 (contraction) of shell pair           36
 max number of K2 of shell pair               1
 max number of CS2 of shell pair           1711
 max number of PS2 of shell pair           3558
 mem total for path MDJ                  148278
 -------------------------------------------------------
 Smallest overlap matrix eigenvalue = 3.92E-07

 Q-Chem warning in module /home/taweetham/qchem/stvman/mkSTV.C, line 257:

 Overlap eigenvalue is smaller than square root of threshold

 Linear dependence detected in AO basis
 Number of orthogonalized atomic orbitals = 433
 Maximum deviation from orthogonality = 2.791E-10
 Guess MOs from SCF MO coefficient file
 Reading MOs from coefficient file
 Reading MOs from coefficient file
 A restricted hybrid HF-DFT SCF calculation will be
 performed using Pulay DIIS extrapolation
 Exchange:     0.2000 Hartree-Fock + 0.0800 Slater + 0.7200 B88
 Correlation:  0.1900 VWN1RPA + 0.8100 LYP
 Using SG-1 standard quadrature grid
 SCF converges when DIIS error is below 1.0E-08
 Inaccurate integrated density:
   Number of electrons =   112
   Numerical integral  =   163.328295974379
   Relative error      =    45.8288356914 %
 ---------------------------------------
  Cycle       Energy         DIIS Error
 ---------------------------------------
    1    -516.5487276688      2.49E-01
    2    -308.9787796755      4.64E-02
    3    -232.9778121180      8.32E-02
    4    -559.1512697432      5.03E-02
    5    -615.9713921151      4.09E-02
    6    -638.8432188912      3.03E-02
    7    -607.0361151078      4.26E-02
    8    -613.1088795916      3.50E-02
    9    -680.9895492589      1.33E-02
   10    -690.3454020585      6.34E-03
   11    -690.5314745784      5.85E-03
   12    -691.2732580173      1.76E-03
   13    -691.3169506130      9.90E-04
   14    -691.3344616954      3.72E-04
   15    -691.3376390979      2.61E-04
   16    -691.3392506147      1.24E-04
   17    -691.3396492004      5.03E-05
   18    -691.3397033637      1.25E-05
   19    -691.3397066676      5.12E-06
   20    -691.3397073319      1.39E-06
   21    -691.3397072141      7.44E-07
   22    -691.3397073113      1.61E-07
   23    -691.3397074266      5.77E-08
   24    -691.3397074086      2.09E-08
   25    -691.3397074035      8.91E-09 Convergence criterion met
 ---------------------------------------
 SCF time:  CPU 1121.17 s  wall 1122.97 s
 SCF   energy in the final basis set = -691.3397074035
 Total energy in the final basis set = -691.3397074035

 --------------------------------------------------------------

                    Orbital Energies (a.u.)
 --------------------------------------------------------------

 Alpha MOs
 -- Occupied --
-19.143 -19.124 -10.272 -10.245 -10.196 -10.194 -10.193 -10.192
-10.189 -10.189 -10.188 -10.184 -10.183 -10.183 -10.182 -10.182
 -1.063  -1.039  -0.874  -0.868  -0.787  -0.774  -0.764  -0.757
 -0.712  -0.645  -0.623  -0.619  -0.602  -0.568  -0.548  -0.531
 -0.496  -0.489  -0.483  -0.467  -0.456  -0.449  -0.442  -0.440
 -0.434  -0.429  -0.404  -0.390  -0.375  -0.373  -0.371  -0.360
 -0.354  -0.350  -0.323  -0.272  -0.270  -0.266  -0.261  -0.254
 -- Virtual --
 -0.076  -0.028  -0.026  -0.022  -0.011  -0.005   0.002   0.006
  0.013   0.015   0.023   0.029   0.036   0.040   0.051   0.053
  0.057   0.060   0.064   0.069   0.081   0.084   0.091   0.092
  0.100   0.101   0.106   0.109   0.113   0.116   0.116   0.118
  0.120   0.120   0.126   0.130   0.133   0.135   0.136   0.141
  0.143   0.144   0.146   0.153   0.155   0.159   0.164   0.170
  0.173   0.175   0.178   0.183   0.186   0.188   0.195   0.199
  0.207   0.210   0.215   0.217   0.219   0.220   0.226   0.228
  0.232   0.245   0.246   0.249   0.255   0.258   0.265   0.269
  0.273   0.276   0.282   0.285   0.286   0.288   0.294   0.295
  0.298   0.305   0.308   0.310   0.318   0.320   0.329   0.336
  0.340   0.345   0.354   0.356   0.365   0.367   0.372   0.375
  0.386   0.392   0.407   0.409   0.410   0.432   0.451   0.468
  0.481   0.498   0.506   0.522   0.532   0.533   0.542   0.544
  0.546   0.551   0.555   0.558   0.566   0.570   0.576   0.578
  0.584   0.587   0.604   0.609   0.613   0.627   0.631   0.633
  0.640   0.653   0.665   0.669   0.677   0.687   0.697   0.704
  0.710   0.715   0.717   0.727   0.731   0.734   0.743   0.748
  0.754   0.768   0.774   0.787   0.798   0.819   0.830   0.837
  0.845   0.849   0.857   0.869   0.874   0.879   0.885   0.888
  0.898   0.907   0.916   0.916   0.926   0.943   0.957   0.979
  0.985   0.999   1.009   1.009   1.020   1.035   1.040   1.052
  1.070   1.075   1.081   1.091   1.110   1.125   1.133   1.142
  1.150   1.163   1.180   1.201   1.237   1.247   1.262   1.269
  1.308   1.318   1.330   1.379   1.407   1.423   1.457   1.483
  1.491   1.502   1.511   1.517   1.519   1.523   1.534   1.545
  1.554   1.559   1.564   1.566   1.570   1.575   1.616   1.638
  1.641   1.649   1.650   1.660   1.687   1.694   1.710   1.725
  1.734   1.741   1.751   1.765   1.772   1.777   1.781   1.800
  1.810   1.825   1.839   1.850   1.880   1.886   1.900   1.918
  1.926   1.931   1.943   1.947   1.948   1.961   1.965   1.980
  1.994   2.010   2.012   2.029   2.050   2.051   2.068   2.074
  2.080   2.094   2.122   2.132   2.189   2.228   2.229   2.272
  2.296   2.336   2.340   2.361   2.404   2.429   2.435   2.447
  2.454   2.460   2.466   2.484   2.519   2.620   2.627   2.633
  2.649   2.660   2.667   2.669   2.685   2.697   2.706   2.710
  2.717   2.721   2.730   2.734   2.752   2.755   2.758   2.776
  2.797   2.799   2.803   2.811   2.837   2.844   2.846   2.861
  2.880   2.893   2.897   2.904   2.914   2.935   2.944   2.953
  2.958   2.972   3.015   3.075   3.082   3.096   3.134   3.163
  3.201   3.219   3.225   3.277   3.339   3.346   3.363   3.369
  3.373   3.425   3.479   3.497   3.520   3.539   3.552   3.614
  3.630   3.656   3.717   3.775   3.868   3.991   3.998   4.024
  4.030   4.041   4.123   4.150   4.151   4.167   4.193   4.300
  4.436   4.837   4.845   5.066   5.146   5.271   5.417   5.624
  5.769  23.579  23.635  23.821  23.878  23.947  23.954  23.963
 23.971  24.057  24.077  24.094  24.098  24.182  24.190  49.943
 50.018
 --------------------------------------------------------------

          Ground-State Mulliken Net Atomic Charges

     Atom                 Charge (a.u.)
  ----------------------------------------
      1 C                    -0.404947
      2 C                    -0.189488
      3 C                     1.188359
      4 C                     0.259993
      5 H                     0.193979
      6 C                    -0.219443
      7 H                     0.175438
      8 C                    -0.388799
      9 H                     0.155118
     10 C                    -0.427256
     11 H                     0.183640
     12 C                    -1.058588
     13 H                     0.203459
     14 C                     0.449189
     15 C                     0.080480
     16 H                     0.212113
     17 C                     0.111569
     18 H                     0.169025
     19 C                    -0.440159
     20 H                     0.159065
     21 C                    -0.303333
     22 H                     0.171450
     23 C                    -0.479415
     24 H                     0.161764
     25 O                    -0.191493
     26 O                    -0.099636
     27 H                     0.089542
     28 H                     0.238373
  ----------------------------------------
  Sum of atomic charges =    -0.000000

 -----------------------------------------------------------------
                    Cartesian Multipole Moments
 -----------------------------------------------------------------
    Charge (ESU x 10^10)
                -0.0000
    Dipole Moment (Debye)
         X       0.6413      Y      -1.0367      Z      -0.3508
       Tot       1.2685
    Quadrupole Moments (Debye-Ang)
        XX     -76.8473     XY      -1.5040     YY     -94.7506
        XZ      -1.4089     YZ       5.0512     ZZ     -93.9119
    Octopole Moments (Debye-Ang^2)
       XXX      21.3258    XXY       9.7577    XYY      12.7723
       YYY      -4.8182    XXZ     -16.4797    XYZ     -17.8042
       YYZ      -4.3325    XZZ     -14.9096    YZZ       4.1922
       ZZZ      18.4202
    Hexadecapole Moments (Debye-Ang^3)
      XXXX   -4690.7375   XXXY     -59.5023   XXYY    -934.0243
      XYYY      -7.2798   YYYY    -677.6265   XXXZ       6.6787
      XXYZ      23.3805   XYYZ      -4.4662   YYYZ       4.9673
      XXZZ    -987.2676   XYZZ      13.7661   YYZZ    -179.3292
      XZZZ      -4.2439   YZZZ       7.9842   ZZZZ    -355.5531
 -----------------------------------------------------------------
 Calculating MO derivatives via CPSCF
   1         3          84      0.336768    0.042639
   2         3          84      0.045755    0.004557
   3         3          84      0.003063    0.000328
   4        36          51      0.000179    0.000025
   5        86           1      0.000001    0.000001
   6        87           0      0.000000    0.000000    Roots Converged
 Calculating analytic Hessian of the SCF energy
 Polarizability Matrix (a.u.)
            1           2           3
    1-239.2542853  11.8097922  -1.4508611
    2  11.8097922-154.4611241  -7.5752229
    3  -1.4508611  -7.5752229-116.4647614

 Direct stationary perturbation theory relativistic correction:

 rels  =       0.182473764855
 relv  =      -0.995450009557
 rel2e =       0.510752420453
 E_rel =      -0.302223824250

 Hessian of the SCF Energy
            1           2           3           4           5           6
    1   0.5110408  -0.1248312  -0.0199668  -0.1379085  -0.0324183   0.0109503
    2  -0.1248312   0.8497270  -0.0287592  -0.0212724  -0.0955872  -0.0020392
    3  -0.0199668  -0.0287592   0.2270803   0.0042547  -0.0146675  -0.0714454
    4  -0.1379085  -0.0212724   0.0042547   0.4912022  -0.0645932  -0.0332924
    5  -0.0324183  -0.0955872  -0.0146675  -0.0645932   0.5131964   0.1040402
    6   0.0109503  -0.0020392  -0.0714454  -0.0332924   0.1040402   0.4468486
    7  -0.1741170  -0.0173801   0.0111227  -0.0144117   0.0030187   0.0012471
    8  -0.0037087  -0.0974210   0.0070622  -0.0229772   0.0094707   0.0001167
    9   0.0110353   0.0036345  -0.0778779   0.0062620   0.0030365   0.0132448
   10  -0.0384456  -0.0148016   0.0097077  -0.0048529   0.0036459  -0.0013465
   11  -0.0078556   0.0199997  -0.0014870   0.0027305  -0.0010999   0.0006332
   12   0.0063305  -0.0007896   0.0015976  -0.0003687  -0.0003207   0.0012349
   13   0.0004543  -0.0017062  -0.0004159   0.0000680   0.0000501   0.0002900
   14   0.0024089  -0.0030091  -0.0007695  -0.0001432   0.0000380   0.0000355
   15  -0.0006662  -0.0003384  -0.0034892   0.0000059   0.0000250   0.0002045
   16   0.0037482  -0.0081242   0.0018741  -0.0000541  -0.0000124   0.0001389
   17  -0.0057939  -0.0025278   0.0027051  -0.0019730   0.0007688  -0.0006127
   18   0.0017988   0.0035215   0.0063605   0.0004680  -0.0004947  -0.0005161
   19   0.0000148  -0.0020010   0.0003677  -0.0003973   0.0003562  -0.0001624
   20   0.0004548   0.0002331  -0.0000733   0.0001607  -0.0000163  -0.0000278
   21  -0.0000311   0.0002910   0.0002197   0.0000984  -0.0001230  -0.0001540
   22   0.0009560   0.0001884  -0.0001450   0.0001571  -0.0000332   0.0000853
   23  -0.0005734  -0.0041125   0.0005909   0.0000955  -0.0001970   0.0003441
   24  -0.0002155   0.0005746  -0.0011411   0.0000118   0.0001789   0.0002606
   25   0.0000463  -0.0000523  -0.0002096   0.0000621  -0.0000077   0.0000010
   26   0.0000350  -0.0002447  -0.0002372   0.0000756  -0.0000597   0.0000580
   27  -0.0001703  -0.0002646  -0.0012601   0.0000846   0.0000955   0.0001653
   28   0.0066535   0.0014638  -0.0000791   0.0002025   0.0001062  -0.0005203
   29   0.0010665  -0.0052435   0.0025013   0.0003277  -0.0006806  -0.0001897
   30  -0.0001092   0.0027492   0.0079010  -0.0007846  -0.0004772  -0.0012477
   31   0.0009784   0.0011155  -0.0003019  -0.0000235   0.0001448  -0.0000607
   32  -0.0006920   0.0000518   0.0001864  -0.0000129  -0.0000322   0.0000339
   33   0.0000959  -0.0001513   0.0005640  -0.0000216   0.0000027   0.0000442
   34  -0.0082847   0.0304717  -0.0045740  -0.0018901  -0.0006519  -0.0001797
   35   0.0171387  -0.0054264  -0.0030585  -0.0004758   0.0011397  -0.0003225
   36  -0.0018083  -0.0038889  -0.0002838   0.0000188  -0.0006853  -0.0015479
   37   0.0004372  -0.0003338  -0.0004964  -0.0017925   0.0015232  -0.0003394
   38  -0.0026959   0.0007157  -0.0008394   0.0010322  -0.0007683   0.0004738
   39  -0.0006259  -0.0009891  -0.0038568   0.0005380   0.0006262   0.0023545
   40  -0.0245263  -0.0062226  -0.0019751  -0.1857197   0.0305832  -0.0109663
   41  -0.0242248   0.0122893  -0.0039417   0.0200742  -0.0943125  -0.0114998
   42   0.0000648  -0.0052650   0.0031382  -0.0111953  -0.0112962  -0.0794563
   43   0.0010276  -0.0000967   0.0007198  -0.0145646   0.0254930   0.0147475
   44  -0.0005795   0.0007852   0.0002789   0.0098273  -0.0025329   0.0033522
   45  -0.0006480   0.0029072  -0.0003867  -0.0005645   0.0059970   0.0070606
   46  -0.0013435   0.0010782   0.0003353   0.0005863  -0.0008288  -0.0002000
   47   0.0004513  -0.0000399  -0.0001790  -0.0021284  -0.0004761   0.0004034
   48   0.0014946  -0.0026539   0.0002634   0.0007239   0.0024951  -0.0016785
   49  -0.0000612   0.0014530  -0.0005016   0.0020581   0.0018267   0.0026580
   50   0.0006267  -0.0016798  -0.0000529   0.0032295  -0.0007547  -0.0058660
   51  -0.0004836   0.0005466  -0.0005772  -0.0005220  -0.0058171   0.0012588
   52   0.0002069   0.0004441  -0.0000652  -0.0000558   0.0010262   0.0011961
   53  -0.0001278  -0.0001016   0.0000257  -0.0002804   0.0000460  -0.0004747
   54  -0.0000250  -0.0000062   0.0000555  -0.0002098   0.0001106   0.0003586
   55   0.0002981   0.0005739  -0.0003314   0.0006115  -0.0006125  -0.0001179
   56  -0.0001301  -0.0010118   0.0002933   0.0004066  -0.0009069  -0.0007024
   57   0.0002030  -0.0011348   0.0001231   0.0013223  -0.0001113  -0.0016892
   58   0.0001901   0.0000302  -0.0000967  -0.0001361  -0.0002074   0.0002092
   59  -0.0000323  -0.0000158  -0.0000780  -0.0003044  -0.0004069   0.0003696
   60   0.0001582  -0.0002598   0.0001155   0.0004735   0.0005985  -0.0004055
   61   0.0001733  -0.0015236   0.0002267   0.0039436  -0.0011393  -0.0022201
   62   0.0000686   0.0004687   0.0007042  -0.0001556   0.0011550  -0.0049179
   63  -0.0012206   0.0010884  -0.0005219  -0.0042161  -0.0063344   0.0014472
   64  -0.0000528   0.0004574  -0.0001057  -0.0000681  -0.0012192  -0.0006135
   65   0.0001522   0.0001167  -0.0000594   0.0002196   0.0000867   0.0001519
   66   0.0000274  -0.0000020  -0.0000276   0.0001365  -0.0001861   0.0000817
   67  -0.0027246   0.0048688  -0.0013636  -0.0240825  -0.0163882  -0.0208470
   68   0.0008319  -0.0018313   0.0001740   0.0006774   0.0090315   0.0025173
   69   0.0008092   0.0025480  -0.0004468  -0.0101129  -0.0027479  -0.0017190
   70  -0.0001937  -0.0000910  -0.0001405   0.0006143  -0.0022952  -0.0007304
   71  -0.0004238   0.0001428  -0.0001730   0.0006937  -0.0017016   0.0020694
   72   0.0000024  -0.0005007   0.0006051   0.0033561   0.0013332  -0.0015848
   73  -0.1561759   0.1732130  -0.0008940   0.0212194  -0.0138551  -0.0028234
   74   0.1646834  -0.6389283   0.0179542   0.0052525  -0.0511427  -0.0031969
   75  -0.0021477   0.0178729  -0.0657965   0.0002009   0.0119397   0.0196133
   76   0.0089760  -0.0035410   0.0145601  -0.0648511   0.0203491   0.0119211
   77   0.0056885  -0.0125418   0.0342493   0.0239853  -0.0861042   0.0249489
   78  -0.0049050   0.0100482  -0.0262545  -0.0148670   0.0492849  -0.1740321
   79   0.0097478  -0.0136701  -0.0132612  -0.0726432   0.0509615   0.0402505
   80   0.0104366  -0.0181074  -0.0149805   0.0537624  -0.2044174  -0.1254502
   81  -0.0014116   0.0017738   0.0055319   0.0408464  -0.1126144  -0.1301052
   82  -0.0011158   0.0002895   0.0017544   0.0027377  -0.0048184  -0.0092763
   83   0.0000442   0.0033010   0.0026310  -0.0082337   0.0062647   0.0157493
   84   0.0014649  -0.0005134  -0.0001893   0.0173490  -0.0238869  -0.0286008
            7           8           9          10          11          12
    1  -0.1741170  -0.0037087   0.0110353  -0.0384456  -0.0078556   0.0063305
    2  -0.0173801  -0.0974210   0.0036345  -0.0148016   0.0199997  -0.0007896
    3   0.0111227   0.0070622  -0.0778779   0.0097077  -0.0014870   0.0015976
    4  -0.0144117  -0.0229772   0.0062620  -0.0048529   0.0027305  -0.0003687
    5   0.0030187   0.0094707   0.0030365   0.0036459  -0.0010999  -0.0003207
    6   0.0012471   0.0001167   0.0132448  -0.0013465   0.0006332   0.0012349
    7   0.5863977  -0.0100194  -0.0604286  -0.1817958  -0.1037882   0.0381728
    8  -0.0100194   0.6689173  -0.0942296  -0.0568683  -0.2283403   0.0389216
    9  -0.0604286  -0.0942296   0.1656638   0.0301940   0.0456539  -0.0799525
   10  -0.1817958  -0.0568683   0.0301940   0.6756542  -0.0572463  -0.0689181
   11  -0.1037882  -0.2283403   0.0456539  -0.0572463   0.6938220  -0.0974552
   12   0.0381728   0.0389216  -0.0799525  -0.0689181  -0.0974552   0.1709022
   13   0.0121496  -0.0169050   0.0020997  -0.0958583   0.0961738  -0.0107413
   14   0.0083443  -0.0185025   0.0030976   0.0950792  -0.2968686   0.0351657
   15  -0.0036173   0.0070270   0.0032977  -0.0101178   0.0352042  -0.0454276
   16  -0.0429100  -0.0555761   0.0171518  -0.3314259   0.0689403   0.0274926
   17  -0.0123674   0.0450264  -0.0036976   0.0062655  -0.1339004   0.0123428
   18   0.0097960   0.0003872   0.0068071   0.0391707   0.0034134  -0.0709860
   19  -0.0047264   0.0026954   0.0014351  -0.0148715  -0.0247553   0.0075128
   20   0.0018362   0.0014730   0.0008574   0.0053098   0.0080173  -0.0016735
   21   0.0015300   0.0009465   0.0072870   0.0015994   0.0029317   0.0025809
   22  -0.0020901  -0.0098971   0.0007149  -0.0097808   0.0373764  -0.0045125
   23  -0.0100838  -0.0595489   0.0102832   0.0814643   0.0128810  -0.0129222
   24   0.0011916   0.0117760  -0.0097385  -0.0134343  -0.0069064   0.0104871
   25   0.0006605  -0.0003481  -0.0001695   0.0013830   0.0023693   0.0004289
   26  -0.0003973  -0.0012180   0.0000888   0.0018099  -0.0050406   0.0020785
   27  -0.0002187   0.0002741  -0.0008783   0.0005704   0.0019063   0.0067728
   28  -0.0135961   0.0760132  -0.0102382  -0.0574711  -0.0207676   0.0113520
   29   0.0333963   0.0115255  -0.0047628  -0.0192615  -0.0080447   0.0033278
   30  -0.0031332  -0.0123604   0.0118685   0.0111288   0.0034189  -0.0082516
   31  -0.0054672  -0.0001000   0.0017376  -0.0009684  -0.0006596   0.0001379
   32   0.0010755   0.0021052   0.0009901  -0.0006522   0.0003953  -0.0001779
   33   0.0017023   0.0008997   0.0069480   0.0003308  -0.0001292  -0.0009615
   34  -0.1427430   0.0334645   0.0027674   0.0574410   0.0005298  -0.0076319
   35   0.0807878  -0.2846851   0.0310104  -0.0383527  -0.0512576   0.0169752
   36  -0.0053771   0.0394816  -0.0701581  -0.0002843   0.0115105   0.0052179
   37   0.0110497   0.0090066  -0.0031979   0.0000116   0.0033451   0.0005169
   38  -0.0181525  -0.0172520   0.0068524   0.0038653  -0.0038269   0.0016075
   39   0.0029145   0.0017727   0.0014743   0.0004514   0.0015317   0.0061677
   40   0.0006405  -0.0009681   0.0002928  -0.0002655  -0.0000150   0.0000198
   41  -0.0018949  -0.0048692   0.0011161  -0.0014131   0.0010108   0.0001480
   42   0.0005052   0.0008895  -0.0001080   0.0002270  -0.0002264   0.0000530
   43   0.0000646  -0.0000813  -0.0003323   0.0000079   0.0000353   0.0000036
   44   0.0001275  -0.0002088   0.0002075  -0.0000274  -0.0000255   0.0000286
   45   0.0001365  -0.0005706   0.0005683  -0.0000612   0.0000411  -0.0000588
   46   0.0001499  -0.0000693   0.0000298  -0.0000085  -0.0000650  -0.0000040
   47  -0.0001506   0.0000096  -0.0001577  -0.0000057   0.0000560   0.0000031
   48  -0.0001582   0.0004417  -0.0001642   0.0000529   0.0000199   0.0000124
   49  -0.0001482  -0.0000714   0.0000898   0.0000309   0.0000318   0.0000061
   50  -0.0001066   0.0002383  -0.0000666   0.0000422   0.0000235   0.0000440
   51  -0.0001843  -0.0000979   0.0000260  -0.0000296   0.0000763  -0.0000053
   52  -0.0000553  -0.0000883   0.0000117  -0.0000223   0.0000390  -0.0000044
   53   0.0000598   0.0000445  -0.0000057   0.0000060  -0.0000255  -0.0000033
   54   0.0000065   0.0000017   0.0000037   0.0000051  -0.0000108   0.0000047
   55  -0.0001119  -0.0002152   0.0000048  -0.0000535   0.0000929  -0.0000077
   56   0.0001375   0.0000646   0.0000045  -0.0000178  -0.0000572  -0.0000644
   57   0.0000043   0.0000527  -0.0001565   0.0000057   0.0000091   0.0000983
   58  -0.0000784  -0.0000226   0.0000041  -0.0000061   0.0000355   0.0000029
   59  -0.0000166  -0.0000121  -0.0000141  -0.0000034   0.0000091   0.0000153
   60  -0.0000011   0.0000494  -0.0000120   0.0000094  -0.0000062  -0.0000116
   61   0.0000061   0.0001215  -0.0000884   0.0000016  -0.0000127   0.0000317
   62  -0.0000443   0.0000359  -0.0000902   0.0000350  -0.0000045   0.0000189
   63  -0.0001906  -0.0003990   0.0001608  -0.0001375   0.0001003  -0.0000463
   64  -0.0001114  -0.0001396   0.0000321  -0.0000327   0.0000572   0.0000006
   65  -0.0000259   0.0000049   0.0000014   0.0000014   0.0000128  -0.0000041
   66  -0.0000474  -0.0000441   0.0000061  -0.0000082   0.0000226   0.0000022
   67  -0.0006266  -0.0012663   0.0003690  -0.0002906   0.0003323  -0.0000039
   68   0.0004266   0.0005788  -0.0002868   0.0001561  -0.0002125   0.0000121
   69   0.0001132   0.0000294   0.0000210   0.0000220  -0.0000336   0.0000056
   70   0.0000405   0.0000085   0.0000175  -0.0000074  -0.0000256   0.0000089
   71  -0.0000568  -0.0001357   0.0000258  -0.0000522   0.0000178   0.0000142
   72   0.0000517   0.0001033  -0.0000943   0.0000201  -0.0000237   0.0000047
   73  -0.0257706   0.0561464   0.0011565  -0.0004059   0.0025455   0.0003578
   74   0.0481054  -0.0274688  -0.0012378  -0.0093113  -0.0080785   0.0027493
   75   0.0017683  -0.0032258   0.0187941   0.0012388   0.0003634  -0.0000847
   76  -0.0013409   0.0016527  -0.0020860   0.0016489   0.0005012  -0.0001638
   77  -0.0021759   0.0000268  -0.0033062   0.0004936   0.0005035  -0.0003020
   78   0.0026992   0.0010134   0.0036068   0.0000188  -0.0006068   0.0005129
   79  -0.0009184   0.0002983   0.0012358   0.0003827   0.0002436   0.0000210
   80  -0.0004846   0.0003033   0.0013853  -0.0002708  -0.0000221   0.0002460
   81   0.0004937  -0.0002390  -0.0005070  -0.0003517  -0.0000174   0.0001102
   82  -0.0001389  -0.0000878  -0.0001033   0.0000007  -0.0001877  -0.0000405
   83  -0.0001706  -0.0001644  -0.0003907   0.0001101   0.0000558   0.0000140
   84  -0.0000996  -0.0000793  -0.0001306  -0.0000633   0.0000662   0.0000208
           13          14          15          16          17          18
    1   0.0004543   0.0024089  -0.0006662   0.0037482  -0.0057939   0.0017988
    2  -0.0017062  -0.0030091  -0.0003384  -0.0081242  -0.0025278   0.0035215
    3  -0.0004159  -0.0007695  -0.0034892   0.0018741   0.0027051   0.0063605
    4   0.0000680  -0.0001432   0.0000059  -0.0000541  -0.0019730   0.0004680
    5   0.0000501   0.0000380   0.0000250  -0.0000124   0.0007688  -0.0004947
    6   0.0002900   0.0000355   0.0002045   0.0001389  -0.0006127  -0.0005161
    7   0.0121496   0.0083443  -0.0036173  -0.0429100  -0.0123674   0.0097960
    8  -0.0169050  -0.0185025   0.0070270  -0.0555761   0.0450264   0.0003872
    9   0.0020997   0.0030976   0.0032977   0.0171518  -0.0036976   0.0068071
   10  -0.0958583   0.0950792  -0.0101178  -0.3314259   0.0062655   0.0391707
   11   0.0961738  -0.2968686   0.0352042   0.0689403  -0.1339004   0.0034134
   12  -0.0107413   0.0351657  -0.0454276   0.0274926   0.0123428  -0.0709860
   13   0.0978377  -0.1033383   0.0096422  -0.0058309   0.0280331  -0.0037100
   14  -0.1033383   0.3141957  -0.0396179  -0.0008533   0.0008459   0.0007902
   15   0.0096422  -0.0396179   0.0334509   0.0018800  -0.0035237   0.0049895
   16  -0.0058309  -0.0008533   0.0018800   0.6803703   0.0250614  -0.0872315
   17   0.0280331   0.0008459  -0.0035237   0.0250614   0.6801831  -0.1088803
   18  -0.0037100   0.0007902   0.0049895  -0.0872315  -0.1088803   0.1680672
   19   0.0010003   0.0001369  -0.0008638  -0.1639389  -0.1277147   0.0435948
   20  -0.0005020   0.0005423  -0.0008548  -0.1276295  -0.2140089   0.0533467
   21  -0.0007265  -0.0009341  -0.0040379   0.0435260   0.0532996  -0.0539088
   22  -0.0050728   0.0004599   0.0018639  -0.1522368   0.0978444  -0.0053997
   23   0.0003232   0.0017975   0.0012551   0.0345720  -0.2969537   0.0395710
   24   0.0019138   0.0010393   0.0072573   0.0071997   0.0298165  -0.0698025
   25  -0.0003825  -0.0001790   0.0000634  -0.0067073  -0.0008094   0.0017733
   26   0.0012854  -0.0000433  -0.0002026   0.0293647   0.0000666  -0.0036952
   27  -0.0002438   0.0000090  -0.0001297  -0.0040583   0.0009735   0.0044964
   28  -0.0009226  -0.0004281  -0.0000876   0.0619062  -0.0412961  -0.0000106
   29  -0.0005922   0.0004375  -0.0001943   0.0020668  -0.0511644   0.0111286
   30   0.0000777  -0.0002193  -0.0010750  -0.0081879   0.0172154   0.0055945
   31   0.0000316   0.0000579  -0.0001616  -0.0018654  -0.0029783   0.0019129
   32   0.0000283  -0.0000673  -0.0001946  -0.0038118  -0.0012662   0.0022913
   33  -0.0001610  -0.0001790  -0.0009426   0.0019527   0.0022005   0.0064428
   34  -0.0025427  -0.0036652   0.0020353  -0.0406484   0.0324401  -0.0008779
   35  -0.0031154  -0.0014227   0.0017967   0.0327362  -0.0271446  -0.0008264
   36   0.0019033   0.0019797   0.0055522  -0.0013346  -0.0008942  -0.0058082
   37   0.0005232   0.0006143  -0.0000432  -0.0005334   0.0008615  -0.0002821
   38  -0.0011084  -0.0008176   0.0004170   0.0006702   0.0000318  -0.0003221
   39   0.0002552   0.0001173   0.0004565  -0.0002971  -0.0001792  -0.0009205
   40  -0.0000763   0.0000038   0.0000390  -0.0000056  -0.0001051  -0.0000087
   41   0.0001225  -0.0000164  -0.0000374  -0.0000947  -0.0003869   0.0001532
   42  -0.0000235   0.0000381   0.0000121   0.0000926   0.0000794  -0.0000304
   43  -0.0000202  -0.0000039   0.0000048  -0.0000534  -0.0000133   0.0000091
   44  -0.0000135   0.0000050   0.0000202  -0.0000281  -0.0000401  -0.0000322
   45  -0.0000413  -0.0000241   0.0000330  -0.0000748  -0.0000424   0.0000434
   46  -0.0000106  -0.0000129   0.0000096   0.0000107  -0.0000331   0.0000064
   47   0.0000163   0.0000037  -0.0000029  -0.0000040   0.0000039   0.0000002
   48   0.0000380   0.0000237  -0.0000078   0.0000073   0.0000648  -0.0000297
   49   0.0000042  -0.0000129   0.0000054  -0.0000133  -0.0000095  -0.0000128
   50   0.0000260   0.0000141  -0.0000045   0.0000027   0.0000451  -0.0000404
   51   0.0000277   0.0000034  -0.0000101   0.0000103  -0.0000024   0.0000218
   52   0.0000034  -0.0000004   0.0000005  -0.0000149  -0.0000066   0.0000029
   53  -0.0000068  -0.0000001  -0.0000007   0.0000094  -0.0000009   0.0000047
   54  -0.0000003  -0.0000019   0.0000027  -0.0000027  -0.0000018  -0.0000092
   55   0.0000136   0.0000018  -0.0000051  -0.0000220  -0.0000016   0.0000282
   56  -0.0000140   0.0000098   0.0000079   0.0000108   0.0000121   0.0000470
   57  -0.0000037   0.0000053  -0.0000152  -0.0000091  -0.0000012  -0.0000599
   58   0.0000106   0.0000011  -0.0000052  -0.0000078   0.0000031  -0.0000032
   59   0.0000012  -0.0000006  -0.0000034   0.0000011  -0.0000042  -0.0000064
   60   0.0000018   0.0000033   0.0000014   0.0000008   0.0000121   0.0000067
   61  -0.0000009   0.0000111  -0.0000110  -0.0000084   0.0000202  -0.0000140
   62   0.0000002  -0.0000057  -0.0000082   0.0000030   0.0000028  -0.0000224
   63   0.0000156  -0.0000030  -0.0000005  -0.0000122  -0.0000329   0.0000428
   64   0.0000102  -0.0000023  -0.0000060  -0.0000179  -0.0000039   0.0000065
   65   0.0000043  -0.0000017  -0.0000031  -0.0000010   0.0000017   0.0000057
   66   0.0000069   0.0000022  -0.0000012  -0.0000096   0.0000058   0.0000014
   67   0.0000457  -0.0000221  -0.0000033  -0.0000687  -0.0000953   0.0000546
   68  -0.0000415   0.0000071   0.0000226   0.0000598   0.0000224  -0.0000308
   69  -0.0000135  -0.0000329  -0.0000166   0.0000412  -0.0000460  -0.0000034
   70  -0.0000033   0.0000001   0.0000008   0.0000143  -0.0000073  -0.0000095
   71   0.0000034  -0.0000034  -0.0000101  -0.0000017  -0.0000148   0.0000146
   72  -0.0000033   0.0000066   0.0000016   0.0000116   0.0000126  -0.0000100
   73  -0.0014999   0.0015444   0.0001188   0.0012480   0.0017282  -0.0010290
   74   0.0008942   0.0027432  -0.0005898   0.0027697  -0.0002318  -0.0004223
   75  -0.0000018  -0.0005900  -0.0001736  -0.0007516  -0.0003385  -0.0005093
   76  -0.0000192  -0.0000392  -0.0000889  -0.0007305   0.0007194   0.0000980
   77   0.0002060   0.0000722  -0.0001639  -0.0002665   0.0006015   0.0001877
   78  -0.0002620   0.0000112   0.0000646   0.0003908  -0.0003457  -0.0002739
   79   0.0001280   0.0000539  -0.0000438  -0.0001447   0.0002565  -0.0001447
   80   0.0001916   0.0000550  -0.0000406   0.0002486  -0.0000207  -0.0001006
   81   0.0000293   0.0000381   0.0000022   0.0001969  -0.0001159  -0.0000044
   82  -0.0000402  -0.0000169   0.0000510  -0.0000581  -0.0000245   0.0000134
   83  -0.0000161  -0.0000084   0.0000151  -0.0001131   0.0000536   0.0000108
   84   0.0000470   0.0000055   0.0000006   0.0000012  -0.0000135  -0.0000013
           19          20          21          22          23          24
    1   0.0000148   0.0004548  -0.0000311   0.0009560  -0.0005734  -0.0002155
    2  -0.0020010   0.0002331   0.0002910   0.0001884  -0.0041125   0.0005746
    3   0.0003677  -0.0000733   0.0002197  -0.0001450   0.0005909  -0.0011411
    4  -0.0003973   0.0001607   0.0000984   0.0001571   0.0000955   0.0000118
    5   0.0003562  -0.0000163  -0.0001230  -0.0000332  -0.0001970   0.0001789
    6  -0.0001624  -0.0000278  -0.0001540   0.0000853   0.0003441   0.0002606
    7  -0.0047264   0.0018362   0.0015300  -0.0020901  -0.0100838   0.0011916
    8   0.0026954   0.0014730   0.0009465  -0.0098971  -0.0595489   0.0117760
    9   0.0014351   0.0008574   0.0072870   0.0007149   0.0102832  -0.0097385
   10  -0.0148715   0.0053098   0.0015994  -0.0097808   0.0814643  -0.0134343
   11  -0.0247553   0.0080173   0.0029317   0.0373764   0.0128810  -0.0069064
   12   0.0075128  -0.0016735   0.0025809  -0.0045125  -0.0129222   0.0104871
   13   0.0010003  -0.0005020  -0.0007265  -0.0050728   0.0003232   0.0019138
   14   0.0001369   0.0005423  -0.0009341   0.0004599   0.0017975   0.0010393
   15  -0.0008638  -0.0008548  -0.0040379   0.0018639   0.0012551   0.0072573
   16  -0.1639389  -0.1276295   0.0435260  -0.1522368   0.0345720   0.0071997
   17  -0.1277147  -0.2140089   0.0532996   0.0978444  -0.2969537   0.0298165
   18   0.0435948   0.0533467  -0.0539088  -0.0053997   0.0395710  -0.0698025
   19   0.1715823   0.1370478  -0.0482722   0.0106961   0.0102670  -0.0031231
   20   0.1370478   0.2245210  -0.0590537  -0.0201620  -0.0167231   0.0068922
   21  -0.0482722  -0.0590537   0.0442225   0.0026828   0.0022252   0.0021944
   22   0.0106961  -0.0201620   0.0026828   0.7219406  -0.0268239  -0.0836684
   23   0.0102670  -0.0167231   0.0022252  -0.0268239   0.6372939  -0.0928943
   24  -0.0031231   0.0068922   0.0021944  -0.0836684  -0.0928943   0.1680571
   25   0.0006294   0.0001904  -0.0006880  -0.3228223   0.0484934   0.0337153
   26  -0.0005830   0.0007314  -0.0007778   0.0485148  -0.0673103  -0.0017659
   27  -0.0005428  -0.0009066  -0.0034997   0.0337302  -0.0017693  -0.0432368
   28   0.0003573   0.0036755   0.0004093  -0.2055826  -0.0592926   0.0330802
   29   0.0028383  -0.0037838   0.0016464  -0.1226809  -0.2404413   0.0536457
   30   0.0004739   0.0015440   0.0067632   0.0456706   0.0448033  -0.0791563
   31   0.0003503  -0.0009834   0.0001446   0.0108912  -0.0196486   0.0028100
   32   0.0005667  -0.0008920   0.0001093   0.0108774  -0.0169740   0.0024421
   33  -0.0001427   0.0003634   0.0001510  -0.0034182   0.0066108   0.0022525
   34  -0.0005289   0.0009215  -0.0002377  -0.0412524  -0.0623198   0.0192737
   35   0.0009765  -0.0001373  -0.0002918  -0.0171691   0.0487619  -0.0059114
   36  -0.0002216  -0.0002650  -0.0007687   0.0108382   0.0009222   0.0055603
   37   0.0000007  -0.0001109  -0.0001728  -0.0047968   0.0024551   0.0015368
   38  -0.0001451  -0.0000241  -0.0002267   0.0020030   0.0012840   0.0012334
   39  -0.0001434  -0.0002034  -0.0010524   0.0010959   0.0009596   0.0071114
   40   0.0000099   0.0000161   0.0000048   0.0000703  -0.0000289  -0.0000469
   41  -0.0001951   0.0000148   0.0000114  -0.0000003   0.0000456  -0.0000948
   42   0.0000504  -0.0000058  -0.0000296   0.0000886   0.0000189  -0.0000358
   43  -0.0000095  -0.0000032   0.0000127  -0.0000463  -0.0000207   0.0000313
   44   0.0000002  -0.0000010   0.0000064   0.0000104   0.0000029   0.0000343
   45  -0.0000125   0.0000030   0.0000022   0.0000055  -0.0000472  -0.0000129
   46   0.0000108   0.0000053  -0.0000026   0.0000239  -0.0000183   0.0000014
   47  -0.0000129  -0.0000029   0.0000021  -0.0000201   0.0000066   0.0000030
   48  -0.0000023  -0.0000067   0.0000013  -0.0000301   0.0000221   0.0000006
   49  -0.0000030   0.0000008  -0.0000004   0.0000059  -0.0000106   0.0000102
   50   0.0000008  -0.0000010  -0.0000015  -0.0000023   0.0000122   0.0000115
   51  -0.0000168  -0.0000063  -0.0000049  -0.0000211   0.0000072  -0.0000330
   52  -0.0000093  -0.0000016   0.0000031  -0.0000105  -0.0000006   0.0000032
   53   0.0000048   0.0000015  -0.0000027   0.0000039  -0.0000011  -0.0000047
   54   0.0000035   0.0000014   0.0000016   0.0000043  -0.0000001   0.0000082
   55  -0.0000215  -0.0000056  -0.0000023  -0.0000295  -0.0000032  -0.0000148
   56   0.0000054  -0.0000016  -0.0000025  -0.0000069  -0.0000045  -0.0000363
   57   0.0000023   0.0000022   0.0000053   0.0000078   0.0000116   0.0000442
   58  -0.0000075  -0.0000028   0.0000017  -0.0000071   0.0000043   0.0000059
   59  -0.0000011   0.0000003  -0.0000004   0.0000012   0.0000033   0.0000066
   60   0.0000007  -0.0000010  -0.0000002  -0.0000060  -0.0000016  -0.0000079
   61   0.0000005  -0.0000025   0.0000008  -0.0000101   0.0000061   0.0000114
   62   0.0000061   0.0000042   0.0000043   0.0000048  -0.0000046   0.0000138
   63  -0.0000232  -0.0000002  -0.0000029  -0.0000160   0.0000058  -0.0000069
   64  -0.0000121  -0.0000022   0.0000007  -0.0000129  -0.0000000   0.0000038
   65  -0.0000035  -0.0000018  -0.0000010  -0.0000047   0.0000024  -0.0000036
   66  -0.0000040  -0.0000017   0.0000006  -0.0000050  -0.0000014  -0.0000007
   67  -0.0000619  -0.0000013   0.0000024  -0.0000255  -0.0000142  -0.0000202
   68   0.0000432   0.0000038  -0.0000019   0.0000498   0.0000092   0.0000176
   69   0.0000104   0.0000051   0.0000002   0.0000241   0.0000091  -0.0000219
   70   0.0000061   0.0000034   0.0000002   0.0000118   0.0000051   0.0000035
   71  -0.0000048   0.0000009  -0.0000043  -0.0000044   0.0000020  -0.0000072
   72   0.0000083   0.0000034   0.0000017   0.0000043  -0.0000008  -0.0000016
   73  -0.0000854  -0.0001746   0.0001266  -0.0005597   0.0019185  -0.0003516
   74   0.0005325   0.0000658  -0.0000718  -0.0004918   0.0002668  -0.0000493
   75  -0.0000076   0.0000494   0.0001205   0.0000796  -0.0004275   0.0000913
   76  -0.0000166  -0.0000490   0.0000184  -0.0003432  -0.0005889  -0.0000029
   77  -0.0000530  -0.0000134   0.0000454  -0.0001111  -0.0002289   0.0000357
   78   0.0001020   0.0000060  -0.0001263   0.0003072   0.0002445   0.0000257
   79   0.0000045  -0.0000054  -0.0000435  -0.0000103  -0.0001189   0.0000857
   80  -0.0000101  -0.0000108  -0.0000316   0.0000874   0.0002539  -0.0000870
   81   0.0000019   0.0000149   0.0000159   0.0000998   0.0001151  -0.0001105
   82   0.0000266   0.0000138   0.0000155  -0.0000640  -0.0000578  -0.0000103
   83   0.0000019   0.0000088   0.0000057  -0.0000149  -0.0001233   0.0000403
   84  -0.0000254  -0.0000094   0.0000173  -0.0000800   0.0000648  -0.0000446
           25          26          27          28          29          30
    1   0.0000463   0.0000350  -0.0001703   0.0066535   0.0010665  -0.0001092
    2  -0.0000523  -0.0002447  -0.0002646   0.0014638  -0.0052435   0.0027492
    3  -0.0002096  -0.0002372  -0.0012601  -0.0000791   0.0025013   0.0079010
    4   0.0000621   0.0000756   0.0000846   0.0002025   0.0003277  -0.0007846
    5  -0.0000077  -0.0000597   0.0000955   0.0001062  -0.0006806  -0.0004772
    6   0.0000010   0.0000580   0.0001653  -0.0005203  -0.0001897  -0.0012477
    7   0.0006605  -0.0003973  -0.0002187  -0.0135961   0.0333963  -0.0031332
    8  -0.0003481  -0.0012180   0.0002741   0.0760132   0.0115255  -0.0123604
    9  -0.0001695   0.0000888  -0.0008783  -0.0102382  -0.0047628   0.0118685
   10   0.0013830   0.0018099   0.0005704  -0.0574711  -0.0192615   0.0111288
   11   0.0023693  -0.0050406   0.0019063  -0.0207676  -0.0080447   0.0034189
   12   0.0004289   0.0020785   0.0067728   0.0113520   0.0033278  -0.0082516
   13  -0.0003825   0.0012854  -0.0002438  -0.0009226  -0.0005922   0.0000777
   14  -0.0001790  -0.0000433   0.0000090  -0.0004281   0.0004375  -0.0002193
   15   0.0000634  -0.0002026  -0.0001297  -0.0000876  -0.0001943  -0.0010750
   16  -0.0067073   0.0293647  -0.0040583   0.0619062   0.0020668  -0.0081879
   17  -0.0008094   0.0000666   0.0009735  -0.0412961  -0.0511644   0.0172154
   18   0.0017733  -0.0036952   0.0044964  -0.0000106   0.0111286   0.0055945
   19   0.0006294  -0.0005830  -0.0005428   0.0003573   0.0028383   0.0004739
   20   0.0001904   0.0007314  -0.0009066   0.0036755  -0.0037838   0.0015440
   21  -0.0006880  -0.0007778  -0.0034997   0.0004093   0.0016464   0.0067632
   22  -0.3228223   0.0485148   0.0337302  -0.2055826  -0.1226809   0.0456706
   23   0.0484934  -0.0673103  -0.0017693  -0.0592926  -0.2404413   0.0448033
   24   0.0337153  -0.0017659  -0.0432368   0.0330802   0.0536457  -0.0791563
   25   0.3418910  -0.0525649  -0.0377765  -0.0141794   0.0062528   0.0015251
   26  -0.0525649   0.0662210   0.0001550  -0.0240282   0.0085613   0.0027610
   27  -0.0377765   0.0001550   0.0311945   0.0073701  -0.0018315   0.0033479
   28  -0.0141794  -0.0240282   0.0073701   0.6557381  -0.0412744  -0.0698554
   29   0.0062528   0.0085613  -0.0018315  -0.0412744   0.7067983  -0.1096893
   30   0.0015251   0.0027610   0.0033479  -0.0698554  -0.1096893   0.1657246
   31   0.0006993   0.0004339  -0.0007726  -0.0939557   0.0923089  -0.0100576
   32  -0.0004151   0.0007272  -0.0008842   0.0923494  -0.2949621   0.0387155
   33  -0.0006399  -0.0009988  -0.0036331  -0.0098278   0.0390260  -0.0431814
   34  -0.0002613  -0.0028700   0.0016780  -0.3224276   0.0689724   0.0247769
   35  -0.0033585  -0.0029744   0.0025110   0.0055710  -0.1327331   0.0130919
   36   0.0018563   0.0024706   0.0065647   0.0371473   0.0034371  -0.0704919
   37  -0.0007514  -0.0011570   0.0002816  -0.0139143  -0.0243554   0.0082887
   38   0.0003533   0.0002333  -0.0001318   0.0056346   0.0084026  -0.0015417
   39  -0.0000355   0.0000381  -0.0001212   0.0013659   0.0023065   0.0039169
   40   0.0000155   0.0000067   0.0000040   0.0000688   0.0000893  -0.0000165
   41  -0.0000174   0.0000388  -0.0000039  -0.0001426   0.0002731   0.0000178
   42   0.0000348   0.0000046  -0.0000356  -0.0000279   0.0002029   0.0001487
   43  -0.0000171  -0.0000128   0.0000111   0.0000368  -0.0001460  -0.0000009
   44  -0.0000001  -0.0000063  -0.0000033   0.0000060  -0.0000273  -0.0000015
   45  -0.0000102  -0.0000074   0.0000121   0.0000485  -0.0000945  -0.0000356
   46   0.0000076  -0.0000017   0.0000002   0.0000520   0.0000237  -0.0000219
   47  -0.0000076  -0.0000000  -0.0000006  -0.0000115  -0.0000188   0.0000214
   48  -0.0000058   0.0000050   0.0000005  -0.0000543   0.0000029   0.0000198
   49  -0.0000016   0.0000003   0.0000024   0.0000087   0.0000031  -0.0000229
   50  -0.0000053   0.0000054  -0.0000014  -0.0000396   0.0000149  -0.0000090
   51   0.0000002   0.0000028  -0.0000009  -0.0000070   0.0000334   0.0000572
   52  -0.0000045  -0.0000010   0.0000022  -0.0000026  -0.0000234  -0.0000002
   53   0.0000046  -0.0000001  -0.0000012   0.0000095   0.0000133   0.0000027
   54   0.0000003  -0.0000004  -0.0000003  -0.0000005   0.0000014  -0.0000088
   55  -0.0000079  -0.0000011   0.0000032  -0.0000067  -0.0000277   0.0000269
   56   0.0000063  -0.0000002  -0.0000002   0.0000122   0.0000141   0.0000547
   57  -0.0000069  -0.0000017  -0.0000041  -0.0000226  -0.0000301  -0.0000380
   58  -0.0000058   0.0000001  -0.0000002  -0.0000140  -0.0000151   0.0000034
   59   0.0000000  -0.0000001  -0.0000010  -0.0000053   0.0000002  -0.0000099
   60   0.0000001   0.0000007   0.0000010   0.0000004   0.0000010   0.0000117
   61  -0.0000030  -0.0000006  -0.0000028  -0.0000156  -0.0000180   0.0000050
   62  -0.0000006  -0.0000006  -0.0000020   0.0000074   0.0000068  -0.0000045
   63   0.0000023   0.0000042  -0.0000035  -0.0000259   0.0000307   0.0000064
   64  -0.0000062  -0.0000004  -0.0000009  -0.0000105  -0.0000134   0.0000091
   65  -0.0000020   0.0000002  -0.0000001  -0.0000060  -0.0000049   0.0000047
   66  -0.0000038  -0.0000001   0.0000014  -0.0000035  -0.0000092   0.0000035
   67  -0.0000130   0.0000048   0.0000046  -0.0000194   0.0000147   0.0000285
   68   0.0000188  -0.0000004   0.0000013   0.0000349   0.0000170  -0.0000629
   69   0.0000029  -0.0000021   0.0000073   0.0000207  -0.0000051  -0.0000262
   70   0.0000058   0.0000013  -0.0000022   0.0000008   0.0000278  -0.0000077
   71   0.0000023   0.0000006  -0.0000020  -0.0000103   0.0000228   0.0000135
   72   0.0000051   0.0000020  -0.0000021   0.0000072   0.0000235   0.0000058
   73  -0.0001521   0.0001522   0.0000927  -0.0033852   0.0015144  -0.0003357
   74   0.0000458   0.0002446  -0.0000021   0.0024773   0.0002292  -0.0004987
   75   0.0000707  -0.0000160   0.0002249   0.0000143  -0.0007928  -0.0016504
   76  -0.0001169  -0.0000726  -0.0000823   0.0005901  -0.0004544   0.0007300
   77   0.0000011   0.0000394  -0.0000510   0.0001113   0.0004301   0.0002880
   78   0.0000611   0.0000142   0.0000364   0.0000709   0.0000712  -0.0003652
   79   0.0000325   0.0000302   0.0000454  -0.0001649   0.0000900  -0.0002922
   80   0.0000197   0.0000325  -0.0000514  -0.0003191   0.0002647   0.0001563
   81   0.0000290   0.0000245  -0.0000373   0.0000164   0.0003470   0.0001222
   82  -0.0000010  -0.0000245  -0.0000094   0.0000540  -0.0001308   0.0000812
   83   0.0000104  -0.0000034  -0.0000171   0.0001489   0.0000937   0.0000161
   84  -0.0000239  -0.0000028   0.0000175  -0.0001429  -0.0001345   0.0000360
           31          32          33          34          35          36
    1   0.0009784  -0.0006920   0.0000959  -0.0082847   0.0171387  -0.0018083
    2   0.0011155   0.0000518  -0.0001513   0.0304717  -0.0054264  -0.0038889
    3  -0.0003019   0.0001864   0.0005640  -0.0045740  -0.0030585  -0.0002838
    4  -0.0000235  -0.0000129  -0.0000216  -0.0018901  -0.0004758   0.0000188
    5   0.0001448  -0.0000322   0.0000027  -0.0006519   0.0011397  -0.0006853
    6  -0.0000607   0.0000339   0.0000442  -0.0001797  -0.0003225  -0.0015479
    7  -0.0054672   0.0010755   0.0017023  -0.1427430   0.0807878  -0.0053771
    8  -0.0001000   0.0021052   0.0008997   0.0334645  -0.2846851   0.0394816
    9   0.0017376   0.0009901   0.0069480   0.0027674   0.0310104  -0.0701581
   10  -0.0009684  -0.0006522   0.0003308   0.0574410  -0.0383527  -0.0002843
   11  -0.0006596   0.0003953  -0.0001292   0.0005298  -0.0512576   0.0115105
   12   0.0001379  -0.0001779  -0.0009615  -0.0076319   0.0169752   0.0052179
   13   0.0000316   0.0000283  -0.0001610  -0.0025427  -0.0031154   0.0019033
   14   0.0000579  -0.0000673  -0.0001790  -0.0036652  -0.0014227   0.0019797
   15  -0.0001616  -0.0001946  -0.0009426   0.0020353   0.0017967   0.0055522
   16  -0.0018654  -0.0038118   0.0019527  -0.0406484   0.0327362  -0.0013346
   17  -0.0029783  -0.0012662   0.0022005   0.0324401  -0.0271446  -0.0008942
   18   0.0019129   0.0022913   0.0064428  -0.0008779  -0.0008264  -0.0058082
   19   0.0003503   0.0005667  -0.0001427  -0.0005289   0.0009765  -0.0002216
   20  -0.0009834  -0.0008920   0.0003634   0.0009215  -0.0001373  -0.0002650
   21   0.0001446   0.0001093   0.0001510  -0.0002377  -0.0002918  -0.0007687
   22   0.0108912   0.0108774  -0.0034182  -0.0412524  -0.0171691   0.0108382
   23  -0.0196486  -0.0169740   0.0066108  -0.0623198   0.0487619   0.0009222
   24   0.0028100   0.0024421   0.0022525   0.0192737  -0.0059114   0.0055603
   25   0.0006993  -0.0004151  -0.0006399  -0.0002613  -0.0033585   0.0018563
   26   0.0004339   0.0007272  -0.0009988  -0.0028700  -0.0029744   0.0024706
   27  -0.0007726  -0.0008842  -0.0036331   0.0016780   0.0025110   0.0065647
   28  -0.0939557   0.0923494  -0.0098278  -0.3224276   0.0055710   0.0371473
   29   0.0923089  -0.2949621   0.0390260   0.0689724  -0.1327331   0.0034371
   30  -0.0100576   0.0387155  -0.0431814   0.0247769   0.0130919  -0.0704919
   31   0.0961749  -0.0993781   0.0096390  -0.0068165   0.0297711  -0.0045289
   32  -0.0993781   0.3116609  -0.0432821  -0.0003874  -0.0011436   0.0009088
   33   0.0096390  -0.0432821   0.0330509   0.0014699  -0.0032655   0.0034475
   34  -0.0068165  -0.0003874   0.0014699   0.6791227   0.0283364  -0.0897808
   35   0.0297711  -0.0011436  -0.0032655   0.0283364   0.6702759  -0.1151494
   36  -0.0045289   0.0009088   0.0034475  -0.0897808  -0.1151494   0.1782596
   37   0.0009366   0.0000809  -0.0009698  -0.1601895  -0.1278162   0.0473978
   38  -0.0004702   0.0005698  -0.0010342  -0.1266303  -0.2180673   0.0601481
   39  -0.0006583  -0.0009483  -0.0037713   0.0480930   0.0628606  -0.0590371
   40   0.0000154  -0.0000174   0.0000020   0.0002646  -0.0001478   0.0001047
   41  -0.0000833   0.0000379   0.0000142   0.0003971  -0.0006546   0.0002393
   42   0.0000348  -0.0000277  -0.0000076   0.0001986   0.0000530   0.0003160
   43   0.0000025   0.0000068  -0.0000103  -0.0000530   0.0001938  -0.0001483
   44   0.0000070  -0.0000019  -0.0000015  -0.0000145   0.0000811  -0.0000799
   45   0.0000117  -0.0000029  -0.0000031   0.0000675   0.0001692  -0.0000713
   46   0.0000113  -0.0000097  -0.0000005   0.0000063   0.0000723   0.0000006
   47  -0.0000064   0.0000048  -0.0000046  -0.0000009  -0.0000072   0.0000260
   48  -0.0000161   0.0000111   0.0000012  -0.0000517  -0.0001009   0.0000246
   49  -0.0000019   0.0000009   0.0000025   0.0000203  -0.0000126  -0.0000001
   50  -0.0000099   0.0000041   0.0000022   0.0000138  -0.0000627   0.0000981
   51  -0.0000106   0.0000067  -0.0000059  -0.0000113  -0.0001512  -0.0000146
   52  -0.0000019   0.0000033   0.0000001  -0.0000033   0.0000114  -0.0000227
   53   0.0000026  -0.0000034  -0.0000013  -0.0000099   0.0000044  -0.0000016
   54  -0.0000005  -0.0000006   0.0000009   0.0000031   0.0000066   0.0000055
   55  -0.0000084   0.0000098  -0.0000031   0.0000058  -0.0000383  -0.0000214
   56   0.0000074  -0.0000011  -0.0000072  -0.0000232  -0.0000159  -0.0000624
   57  -0.0000017  -0.0000018   0.0000048   0.0000173   0.0000782   0.0000726
   58  -0.0000031   0.0000042   0.0000002   0.0000028  -0.0000111  -0.0000060
   59  -0.0000014  -0.0000007   0.0000009   0.0000013   0.0000021   0.0000200
   60  -0.0000011   0.0000017  -0.0000004  -0.0000087  -0.0000146  -0.0000113
   61  -0.0000040   0.0000017   0.0000035  -0.0000251   0.0000429   0.0000181
   62  -0.0000067  -0.0000013   0.0000022   0.0000016   0.0000434   0.0000309
   63  -0.0000082   0.0000051  -0.0000069  -0.0000013  -0.0000887   0.0000026
   64  -0.0000067   0.0000052  -0.0000045   0.0000073  -0.0000080   0.0000002
   65   0.0000002   0.0000016  -0.0000007   0.0000011  -0.0000048  -0.0000022
   66  -0.0000053   0.0000031   0.0000002   0.0000013  -0.0000096  -0.0000019
   67  -0.0000302   0.0000153  -0.0000120   0.0000999  -0.0001059   0.0000089
   68   0.0000284  -0.0000173   0.0000112   0.0000041   0.0000071  -0.0000098
   69   0.0000136  -0.0000053   0.0000141   0.0000332   0.0000886  -0.0000612
   70   0.0000032  -0.0000045   0.0000007  -0.0000008  -0.0000099   0.0000213
   71  -0.0000020  -0.0000008  -0.0000044   0.0000027  -0.0000068   0.0000182
   72  -0.0000041  -0.0000020   0.0000003  -0.0000302  -0.0000320   0.0000333
   73  -0.0009478   0.0002843  -0.0000098  -0.0057754  -0.0060835   0.0026395
   74   0.0005756  -0.0002251  -0.0000699   0.0005144   0.0073229  -0.0008383
   75   0.0000678  -0.0000836  -0.0003432   0.0014577   0.0011394   0.0029039
   76  -0.0000224   0.0000755  -0.0000108  -0.0014276   0.0007702   0.0016797
   77  -0.0001303   0.0000462  -0.0000063  -0.0000034  -0.0015704   0.0000988
   78   0.0001071  -0.0001081  -0.0001009   0.0012596  -0.0002203  -0.0005206
   79   0.0000014  -0.0000042  -0.0000003  -0.0018100  -0.0003868  -0.0002490
   80  -0.0000030  -0.0000054   0.0000067   0.0008315  -0.0003270   0.0004377
   81  -0.0000106  -0.0000140   0.0000110   0.0002772  -0.0005373   0.0006681
   82   0.0000268   0.0000002   0.0000327  -0.0002921   0.0006861   0.0001500
   83   0.0000076  -0.0000103  -0.0000045  -0.0003283   0.0000032   0.0000502
   84  -0.0000171   0.0000279   0.0000244  -0.0000236   0.0002004   0.0001479
           37          38          39          40          41          42
    1   0.0004372  -0.0026959  -0.0006259  -0.0245263  -0.0242248   0.0000648
    2  -0.0003338   0.0007157  -0.0009891  -0.0062226   0.0122893  -0.0052650
    3  -0.0004964  -0.0008394  -0.0038568  -0.0019751  -0.0039417   0.0031382
    4  -0.0017925   0.0010322   0.0005380  -0.1857197   0.0200742  -0.0111953
    5   0.0015232  -0.0007683   0.0006262   0.0305832  -0.0943125  -0.0112962
    6  -0.0003394   0.0004738   0.0023545  -0.0109663  -0.0114998  -0.0794563
    7   0.0110497  -0.0181525   0.0029145   0.0006405  -0.0018949   0.0005052
    8   0.0090066  -0.0172520   0.0017727  -0.0009681  -0.0048692   0.0008895
    9  -0.0031979   0.0068524   0.0014743   0.0002928   0.0011161  -0.0001080
   10   0.0000116   0.0038653   0.0004514  -0.0002655  -0.0014131   0.0002270
   11   0.0033451  -0.0038269   0.0015317  -0.0000150   0.0010108  -0.0002264
   12   0.0005169   0.0016075   0.0061677   0.0000198   0.0001480   0.0000530
   13   0.0005232  -0.0011084   0.0002552  -0.0000763   0.0001225  -0.0000235
   14   0.0006143  -0.0008176   0.0001173   0.0000038  -0.0000164   0.0000381
   15  -0.0000432   0.0004170   0.0004565   0.0000390  -0.0000374   0.0000121
   16  -0.0005334   0.0006702  -0.0002971  -0.0000056  -0.0000947   0.0000926
   17   0.0008615   0.0000318  -0.0001792  -0.0001051  -0.0003869   0.0000794
   18  -0.0002821  -0.0003221  -0.0009205  -0.0000087   0.0001532  -0.0000304
   19   0.0000007  -0.0001451  -0.0001434   0.0000099  -0.0001951   0.0000504
   20  -0.0001109  -0.0000241  -0.0002034   0.0000161   0.0000148  -0.0000058
   21  -0.0001728  -0.0002267  -0.0010524   0.0000048   0.0000114  -0.0000296
   22  -0.0047968   0.0020030   0.0010959   0.0000703  -0.0000003   0.0000886
   23   0.0024551   0.0012840   0.0009596  -0.0000289   0.0000456   0.0000189
   24   0.0015368   0.0012334   0.0071114  -0.0000469  -0.0000948  -0.0000358
   25  -0.0007514   0.0003533  -0.0000355   0.0000155  -0.0000174   0.0000348
   26  -0.0011570   0.0002333   0.0000381   0.0000067   0.0000388   0.0000046
   27   0.0002816  -0.0001318  -0.0001212   0.0000040  -0.0000039  -0.0000356
   28  -0.0139143   0.0056346   0.0013659   0.0000688  -0.0001426  -0.0000279
   29  -0.0243554   0.0084026   0.0023065   0.0000893   0.0002731   0.0002029
   30   0.0082887  -0.0015417   0.0039169  -0.0000165   0.0000178   0.0001487
   31   0.0009366  -0.0004702  -0.0006583   0.0000154  -0.0000833   0.0000348
   32   0.0000809   0.0005698  -0.0009483  -0.0000174   0.0000379  -0.0000277
   33  -0.0009698  -0.0010342  -0.0037713   0.0000020   0.0000142  -0.0000076
   34  -0.1601895  -0.1266303   0.0480930   0.0002646   0.0003971   0.0001986
   35  -0.1278162  -0.2180673   0.0628606  -0.0001478  -0.0006546   0.0000530
   36   0.0473978   0.0601481  -0.0590371   0.0001047   0.0002393   0.0003160
   37   0.1714711   0.1356326  -0.0526364   0.0000265  -0.0000948  -0.0001659
   38   0.1356326   0.2276699  -0.0671066   0.0000961   0.0003256   0.0002200
   39  -0.0526364  -0.0671066   0.0483037  -0.0000017  -0.0001234  -0.0004448
   40   0.0000265   0.0000961  -0.0000017   0.5966049  -0.0726549   0.0863504
   41  -0.0000948   0.0003256  -0.0001234  -0.0726549   0.4651676   0.2279954
   42  -0.0001659   0.0002200  -0.0004448   0.0863504   0.2279954   0.4117625
   43   0.0000890  -0.0002024   0.0001128  -0.1613397   0.0497853   0.0084615
   44   0.0000175  -0.0000359   0.0000459   0.0909813  -0.2010380  -0.0883252
   45   0.0000410  -0.0001136   0.0000429   0.0497783  -0.1011798  -0.1393267
   46   0.0000026   0.0000120  -0.0000005   0.0111852   0.0088028   0.0103825
   47   0.0000211  -0.0000212  -0.0000256  -0.0126722  -0.0091670  -0.0141409
   48  -0.0000054   0.0000083  -0.0000128  -0.0089014  -0.0085014  -0.0066694
   49  -0.0000005   0.0000149   0.0000326  -0.0241095   0.0604692   0.0445449
   50  -0.0000141   0.0000382  -0.0000569   0.0265347   0.0063929   0.0097326
   51   0.0000027   0.0000336  -0.0000259   0.0135405   0.0208241   0.0300743
   52   0.0000156  -0.0000290   0.0000146  -0.0047229   0.0013185  -0.0030663
   53  -0.0000128   0.0000101  -0.0000047   0.0017541   0.0042413  -0.0022577
   54   0.0000024   0.0000039   0.0000019  -0.0026287  -0.0026534   0.0043254
   55   0.0000322  -0.0000320  -0.0000067  -0.0003172  -0.0016196   0.0006068
   56  -0.0000015  -0.0000049  -0.0000095  -0.0017102  -0.0403308  -0.0317788
   57   0.0000002  -0.0000233  -0.0000128   0.0001952  -0.0309676  -0.0336277
   58   0.0000121  -0.0000120   0.0000035   0.0006108  -0.0003198   0.0002293
   59  -0.0000013   0.0000020  -0.0000062  -0.0001827  -0.0011651  -0.0002532
   60  -0.0000013  -0.0000033  -0.0000026   0.0002269  -0.0001893  -0.0010797
   61  -0.0000036  -0.0000380  -0.0000199  -0.0270549  -0.0482606  -0.0549122
   62  -0.0000142  -0.0000172  -0.0000201  -0.0142740   0.0336301   0.0195691
   63   0.0000029   0.0000208  -0.0000146  -0.0229247   0.0077250   0.0046413
   64   0.0000156  -0.0000218  -0.0000056  -0.0045760   0.0031104  -0.0013785
   65   0.0000037  -0.0000049  -0.0000022   0.0024244   0.0035259  -0.0023238
   66   0.0000078  -0.0000097   0.0000031  -0.0017103  -0.0020992   0.0047020
   67   0.0000241  -0.0000009  -0.0000313  -0.1683093  -0.0201385  -0.0526031
   68  -0.0000300   0.0000862   0.0000881  -0.0668809  -0.1592419  -0.1078796
   69  -0.0000124   0.0000254   0.0000487  -0.0956863  -0.0914920  -0.1772864
   70  -0.0000144   0.0000319  -0.0000202   0.0087253  -0.0109811  -0.0077254
   71  -0.0000048   0.0000116  -0.0000247   0.0096615  -0.0095622  -0.0079778
   72  -0.0000233   0.0000019  -0.0000272   0.0103832  -0.0154832  -0.0062655
   73   0.0001330   0.0006082   0.0001781  -0.0001261   0.0005970  -0.0001809
   74  -0.0004808   0.0002456  -0.0000519   0.0051194  -0.0007432   0.0016487
   75   0.0000587   0.0000204   0.0005556  -0.0007448  -0.0003743  -0.0004120
   76  -0.0014552  -0.0008892   0.0000262  -0.0067933   0.0135816  -0.0365524
   77   0.0001379   0.0004670  -0.0004569   0.0056037  -0.0007202   0.0149552
   78   0.0004662   0.0000142  -0.0005306  -0.0138551   0.0085100  -0.0209365
   79  -0.0014749   0.0007958  -0.0005139  -0.0116842   0.0250008   0.0174366
   80   0.0009197   0.0007895  -0.0002533   0.0027588  -0.0053072  -0.0046638
   81  -0.0004600   0.0004066  -0.0003669  -0.0012165   0.0021747   0.0042412
   82   0.0001457  -0.0003224  -0.0000852   0.0013876  -0.0011291  -0.0014789
   83  -0.0001919  -0.0000425   0.0001154   0.0002466   0.0005197   0.0010149
   84   0.0002024  -0.0001348  -0.0002398  -0.0002585  -0.0002932   0.0023358
           43          44          45          46          47          48
    1   0.0010276  -0.0005795  -0.0006480  -0.0013435   0.0004513   0.0014946
    2  -0.0000967   0.0007852   0.0029072   0.0010782  -0.0000399  -0.0026539
    3   0.0007198   0.0002789  -0.0003867   0.0003353  -0.0001790   0.0002634
    4  -0.0145646   0.0098273  -0.0005645   0.0005863  -0.0021284   0.0007239
    5   0.0254930  -0.0025329   0.0059970  -0.0008288  -0.0004761   0.0024951
    6   0.0147475   0.0033522   0.0070606  -0.0002000   0.0004034  -0.0016785
    7   0.0000646   0.0001275   0.0001365   0.0001499  -0.0001506  -0.0001582
    8  -0.0000813  -0.0002088  -0.0005706  -0.0000693   0.0000096   0.0004417
    9  -0.0003323   0.0002075   0.0005683   0.0000298  -0.0001577  -0.0001642
   10   0.0000079  -0.0000274  -0.0000612  -0.0000085  -0.0000057   0.0000529
   11   0.0000353  -0.0000255   0.0000411  -0.0000650   0.0000560   0.0000199
   12   0.0000036   0.0000286  -0.0000588  -0.0000040   0.0000031   0.0000124
   13  -0.0000202  -0.0000135  -0.0000413  -0.0000106   0.0000163   0.0000380
   14  -0.0000039   0.0000050  -0.0000241  -0.0000129   0.0000037   0.0000237
   15   0.0000048   0.0000202   0.0000330   0.0000096  -0.0000029  -0.0000078
   16  -0.0000534  -0.0000281  -0.0000748   0.0000107  -0.0000040   0.0000073
   17  -0.0000133  -0.0000401  -0.0000424  -0.0000331   0.0000039   0.0000648
   18   0.0000091  -0.0000322   0.0000434   0.0000064   0.0000002  -0.0000297
   19  -0.0000095   0.0000002  -0.0000125   0.0000108  -0.0000129  -0.0000023
   20  -0.0000032  -0.0000010   0.0000030   0.0000053  -0.0000029  -0.0000067
   21   0.0000127   0.0000064   0.0000022  -0.0000026   0.0000021   0.0000013
   22  -0.0000463   0.0000104   0.0000055   0.0000239  -0.0000201  -0.0000301
   23  -0.0000207   0.0000029  -0.0000472  -0.0000183   0.0000066   0.0000221
   24   0.0000313   0.0000343  -0.0000129   0.0000014   0.0000030   0.0000006
   25  -0.0000171  -0.0000001  -0.0000102   0.0000076  -0.0000076  -0.0000058
   26  -0.0000128  -0.0000063  -0.0000074  -0.0000017  -0.0000000   0.0000050
   27   0.0000111  -0.0000033   0.0000121   0.0000002  -0.0000006   0.0000005
   28   0.0000368   0.0000060   0.0000485   0.0000520  -0.0000115  -0.0000543
   29  -0.0001460  -0.0000273  -0.0000945   0.0000237  -0.0000188   0.0000029
   30  -0.0000009  -0.0000015  -0.0000356  -0.0000219   0.0000214   0.0000198
   31   0.0000025   0.0000070   0.0000117   0.0000113  -0.0000064  -0.0000161
   32   0.0000068  -0.0000019  -0.0000029  -0.0000097   0.0000048   0.0000111
   33  -0.0000103  -0.0000015  -0.0000031  -0.0000005  -0.0000046   0.0000012
   34  -0.0000530  -0.0000145   0.0000675   0.0000063  -0.0000009  -0.0000517
   35   0.0001938   0.0000811   0.0001692   0.0000723  -0.0000072  -0.0001009
   36  -0.0001483  -0.0000799  -0.0000713   0.0000006   0.0000260   0.0000246
   37   0.0000890   0.0000175   0.0000410   0.0000026   0.0000211  -0.0000054
   38  -0.0002024  -0.0000359  -0.0001136   0.0000120  -0.0000212   0.0000083
   39   0.0001128   0.0000459   0.0000429  -0.0000005  -0.0000256  -0.0000128
   40  -0.1613397   0.0909813   0.0497783   0.0111852  -0.0126722  -0.0089014
   41   0.0497853  -0.2010380  -0.1011798   0.0088028  -0.0091670  -0.0085014
   42   0.0084615  -0.0883252  -0.1393267   0.0103825  -0.0141409  -0.0066694
   43   0.6532360  -0.0526680   0.1237127  -0.1252326  -0.0765911  -0.0927183
   44  -0.0526680   0.4661077   0.2653900  -0.0760264  -0.1465321  -0.1124322
   45   0.1237127   0.2653900   0.4047367  -0.0944583  -0.1168336  -0.1600114
   46  -0.1252326  -0.0760264  -0.0944583   0.1324288   0.0811719   0.1025662
   47  -0.0765911  -0.1465321  -0.1168336   0.0811719   0.1489579   0.1271883
   48  -0.0927183  -0.1124322  -0.1600114   0.1025662   0.1271883   0.1630279
   49  -0.3187192   0.0215665  -0.0670176  -0.0106743   0.0045280  -0.0014752
   50   0.0698221  -0.1069703  -0.0166278  -0.0189433   0.0072600  -0.0041615
   51  -0.0259335  -0.0332078  -0.0993045  -0.0204937   0.0046527  -0.0002260
   52  -0.0097843   0.0233346   0.0159462   0.0007315  -0.0009330   0.0007875
   53   0.0006229  -0.0008849  -0.0032679  -0.0004530  -0.0010946   0.0024971
   54  -0.0035690   0.0047786   0.0062181   0.0009490   0.0020910  -0.0019736
   55  -0.0277146  -0.0150909  -0.0243737  -0.0046836   0.0027315  -0.0022783
   56  -0.0493234   0.0350667   0.0085287   0.0028390   0.0032198  -0.0022942
   57  -0.0550406   0.0193576   0.0055405  -0.0012166  -0.0023540   0.0049689
   58   0.0009059  -0.0012811  -0.0032768  -0.0006029   0.0003105  -0.0000435
   59  -0.0008623   0.0012280  -0.0055206  -0.0008360   0.0002156  -0.0002490
   60  -0.0026964  -0.0056572   0.0011957  -0.0010018   0.0002448  -0.0001363
   61  -0.0478064   0.0289099   0.0115821  -0.0006835   0.0004335   0.0006502
   62   0.0291808  -0.0210609  -0.0047605   0.0005832  -0.0005253   0.0006937
   63   0.0113206  -0.0036367  -0.0058448   0.0005069   0.0005218  -0.0001701
   64  -0.0007243   0.0005878   0.0006292   0.0000119  -0.0002433   0.0001514
   65   0.0006442  -0.0005853   0.0005928  -0.0002076  -0.0004152   0.0005301
   66   0.0005402   0.0006790  -0.0002361   0.0001133   0.0004851  -0.0006533
   67   0.0601256  -0.0264851  -0.0076672  -0.0006406   0.0039438   0.0013122
   68   0.0058613  -0.0269430  -0.0289257   0.0033063   0.0001783  -0.0048582
   69   0.0233305  -0.0405329  -0.0200314   0.0010971  -0.0042923   0.0032246
   70  -0.0005190  -0.0012093  -0.0033659   0.0003761  -0.0005610  -0.0004784
   71  -0.0018012   0.0017553  -0.0046169   0.0005945  -0.0003880  -0.0004944
   72  -0.0039973  -0.0044241   0.0010790   0.0005997  -0.0008746  -0.0003152
   73  -0.0037040  -0.0006889   0.0028633  -0.0018435  -0.0015266  -0.0011886
   74  -0.0007927  -0.0005843  -0.0018439  -0.0010875  -0.0003795   0.0014797
   75   0.0008561  -0.0013254  -0.0019897   0.0007416   0.0010412   0.0005626
   76  -0.0004741  -0.0005996  -0.0014680  -0.0002833   0.0004130  -0.0002126
   77  -0.0003346   0.0002808  -0.0003822   0.0000160   0.0001505   0.0000886
   78   0.0017395  -0.0038756  -0.0000651   0.0002438   0.0015087  -0.0000370
   79  -0.0053108  -0.0003811  -0.0022884   0.0001421  -0.0000650   0.0001067
   80   0.0012467   0.0007985   0.0001574  -0.0001949   0.0000259   0.0001273
   81  -0.0015344  -0.0003826   0.0006553   0.0000754   0.0000715  -0.0000620
   82   0.0005860  -0.0002839   0.0005129   0.0002695   0.0009195  -0.0002707
   83   0.0000615   0.0013687   0.0010751   0.0002824  -0.0010248   0.0000531
   84   0.0003715  -0.0002573   0.0001970  -0.0002592   0.0006016   0.0000395
           49          50          51          52          53          54
    1  -0.0000612   0.0006267  -0.0004836   0.0002069  -0.0001278  -0.0000250
    2   0.0014530  -0.0016798   0.0005466   0.0004441  -0.0001016  -0.0000062
    3  -0.0005016  -0.0000529  -0.0005772  -0.0000652   0.0000257   0.0000555
    4   0.0020581   0.0032295  -0.0005220  -0.0000558  -0.0002804  -0.0002098
    5   0.0018267  -0.0007547  -0.0058171   0.0010262   0.0000460   0.0001106
    6   0.0026580  -0.0058660   0.0012588   0.0011961  -0.0004747   0.0003586
    7  -0.0001482  -0.0001066  -0.0001843  -0.0000553   0.0000598   0.0000065
    8  -0.0000714   0.0002383  -0.0000979  -0.0000883   0.0000445   0.0000017
    9   0.0000898  -0.0000666   0.0000260   0.0000117  -0.0000057   0.0000037
   10   0.0000309   0.0000422  -0.0000296  -0.0000223   0.0000060   0.0000051
   11   0.0000318   0.0000235   0.0000763   0.0000390  -0.0000255  -0.0000108
   12   0.0000061   0.0000440  -0.0000053  -0.0000044  -0.0000033   0.0000047
   13   0.0000042   0.0000260   0.0000277   0.0000034  -0.0000068  -0.0000003
   14  -0.0000129   0.0000141   0.0000034  -0.0000004  -0.0000001  -0.0000019
   15   0.0000054  -0.0000045  -0.0000101   0.0000005  -0.0000007   0.0000027
   16  -0.0000133   0.0000027   0.0000103  -0.0000149   0.0000094  -0.0000027
   17  -0.0000095   0.0000451  -0.0000024  -0.0000066  -0.0000009  -0.0000018
   18  -0.0000128  -0.0000404   0.0000218   0.0000029   0.0000047  -0.0000092
   19  -0.0000030   0.0000008  -0.0000168  -0.0000093   0.0000048   0.0000035
   20   0.0000008  -0.0000010  -0.0000063  -0.0000016   0.0000015   0.0000014
   21  -0.0000004  -0.0000015  -0.0000049   0.0000031  -0.0000027   0.0000016
   22   0.0000059  -0.0000023  -0.0000211  -0.0000105   0.0000039   0.0000043
   23  -0.0000106   0.0000122   0.0000072  -0.0000006  -0.0000011  -0.0000001
   24   0.0000102   0.0000115  -0.0000330   0.0000032  -0.0000047   0.0000082
   25  -0.0000016  -0.0000053   0.0000002  -0.0000045   0.0000046   0.0000003
   26   0.0000003   0.0000054   0.0000028  -0.0000010  -0.0000001  -0.0000004
   27   0.0000024  -0.0000014  -0.0000009   0.0000022  -0.0000012  -0.0000003
   28   0.0000087  -0.0000396  -0.0000070  -0.0000026   0.0000095  -0.0000005
   29   0.0000031   0.0000149   0.0000334  -0.0000234   0.0000133   0.0000014
   30  -0.0000229  -0.0000090   0.0000572  -0.0000002   0.0000027  -0.0000088
   31  -0.0000019  -0.0000099  -0.0000106  -0.0000019   0.0000026  -0.0000005
   32   0.0000009   0.0000041   0.0000067   0.0000033  -0.0000034  -0.0000006
   33   0.0000025   0.0000022  -0.0000059   0.0000001  -0.0000013   0.0000009
   34   0.0000203   0.0000138  -0.0000113  -0.0000033  -0.0000099   0.0000031
   35  -0.0000126  -0.0000627  -0.0001512   0.0000114   0.0000044   0.0000066
   36  -0.0000001   0.0000981  -0.0000146  -0.0000227  -0.0000016   0.0000055
   37  -0.0000005  -0.0000141   0.0000027   0.0000156  -0.0000128   0.0000024
   38   0.0000149   0.0000382   0.0000336  -0.0000290   0.0000101   0.0000039
   39   0.0000326  -0.0000569  -0.0000259   0.0000146  -0.0000047   0.0000019
   40  -0.0241095   0.0265347   0.0135405  -0.0047229   0.0017541  -0.0026287
   41   0.0604692   0.0063929   0.0208241   0.0013185   0.0042413  -0.0026534
   42   0.0445449   0.0097326   0.0300743  -0.0030663  -0.0022577   0.0043254
   43  -0.3187192   0.0698221  -0.0259335  -0.0097843   0.0006229  -0.0035690
   44   0.0215665  -0.1069703  -0.0332078   0.0233346  -0.0008849   0.0047786
   45  -0.0670176  -0.0166278  -0.0993045   0.0159462  -0.0032679   0.0062181
   46  -0.0106743  -0.0189433  -0.0204937   0.0007315  -0.0004530   0.0009490
   47   0.0045280   0.0072600   0.0046527  -0.0009330  -0.0010946   0.0020910
   48  -0.0014752  -0.0041615  -0.0002260   0.0007875   0.0024971  -0.0019736
   49   0.6442521  -0.1094400   0.0760640  -0.1168401   0.0980397   0.0585346
   50  -0.1094400   0.4860939   0.2727598   0.0977741  -0.2013746  -0.1101893
   51   0.0760640   0.2727598   0.3985016   0.0583986  -0.1107389  -0.1131031
   52  -0.1168401   0.0977741   0.0583986   0.1204031  -0.1068867  -0.0613332
   53   0.0980397  -0.2013746  -0.1107389  -0.1068867   0.2079300   0.1229575
   54   0.0585346  -0.1101893  -0.1131031  -0.0613332   0.1229575   0.1122022
   55  -0.1760570  -0.0688604  -0.0993136   0.0111102   0.0098413   0.0113988
   56  -0.0216654  -0.1637802  -0.0967119  -0.0128682  -0.0087384  -0.0152493
   57  -0.0582199  -0.1133114  -0.1816372  -0.0084953  -0.0068647  -0.0062905
   58  -0.0109392   0.0047522  -0.0005874   0.0005026  -0.0009243   0.0006576
   59  -0.0178153   0.0068378  -0.0026752  -0.0003498  -0.0010623   0.0023689
   60  -0.0207217   0.0049496   0.0004114   0.0012011   0.0021220  -0.0015938
   61   0.0611676   0.0061299   0.0237234  -0.0004267  -0.0015927  -0.0041806
   62  -0.0280434  -0.0272382  -0.0403173  -0.0011158   0.0020540  -0.0046679
   63  -0.0062508  -0.0285570  -0.0201043  -0.0035977  -0.0048916   0.0015289
   64  -0.0002284   0.0035648   0.0006552   0.0003733   0.0005320   0.0005304
   65   0.0041289   0.0003333  -0.0047591  -0.0006334  -0.0004592  -0.0007952
   66   0.0012836  -0.0049500   0.0033574  -0.0005015  -0.0004002  -0.0003592
   67  -0.0504489  -0.0134406  -0.0267788  -0.0008959  -0.0007084  -0.0004728
   68  -0.0128776  -0.0061182  -0.0043518  -0.0007023  -0.0000510   0.0006279
   69  -0.0263591  -0.0045605  -0.0195266  -0.0005638   0.0005359  -0.0005280
   70  -0.0007124  -0.0005574  -0.0004240  -0.0000204  -0.0001022   0.0002540
   71  -0.0005879  -0.0000900   0.0005682  -0.0001021  -0.0004503   0.0004607
   72  -0.0006090   0.0005734  -0.0006467   0.0002564   0.0004497  -0.0005284
   73   0.0010408  -0.0009499   0.0003440  -0.0000172   0.0000357   0.0000933
   74  -0.0008164   0.0009100   0.0000158  -0.0003196   0.0000369   0.0000498
   75   0.0004500   0.0004695   0.0009055   0.0000052   0.0000478  -0.0001118
   76   0.0012086  -0.0011856   0.0009575  -0.0000651   0.0000901   0.0001053
   77  -0.0003662   0.0004362   0.0002363  -0.0000297  -0.0000718   0.0000045
   78  -0.0016178  -0.0006097   0.0006652  -0.0002001   0.0002820  -0.0001321
   79   0.0000777   0.0012334   0.0010113  -0.0004609   0.0000672  -0.0000579
   80  -0.0003252  -0.0002840  -0.0004329   0.0001087  -0.0000577   0.0000802
   81  -0.0001126   0.0003191   0.0000417  -0.0000447   0.0000851  -0.0000808
   82  -0.0009188  -0.0001969   0.0000825   0.0000670   0.0000216  -0.0000671
   83  -0.0000084  -0.0003068  -0.0004981   0.0000316  -0.0000042   0.0000321
   84  -0.0007625   0.0001063  -0.0000962   0.0000656  -0.0000884   0.0000015
           55          56          57          58          59          60
    1   0.0002981  -0.0001301   0.0002030   0.0001901  -0.0000323   0.0001582
    2   0.0005739  -0.0010118  -0.0011348   0.0000302  -0.0000158  -0.0002598
    3  -0.0003314   0.0002933   0.0001231  -0.0000967  -0.0000780   0.0001155
    4   0.0006115   0.0004066   0.0013223  -0.0001361  -0.0003044   0.0004735
    5  -0.0006125  -0.0009069  -0.0001113  -0.0002074  -0.0004069   0.0005985
    6  -0.0001179  -0.0007024  -0.0016892   0.0002092   0.0003696  -0.0004055
    7  -0.0001119   0.0001375   0.0000043  -0.0000784  -0.0000166  -0.0000011
    8  -0.0002152   0.0000646   0.0000527  -0.0000226  -0.0000121   0.0000494
    9   0.0000048   0.0000045  -0.0001565   0.0000041  -0.0000141  -0.0000120
   10  -0.0000535  -0.0000178   0.0000057  -0.0000061  -0.0000034   0.0000094
   11   0.0000929  -0.0000572   0.0000091   0.0000355   0.0000091  -0.0000062
   12  -0.0000077  -0.0000644   0.0000983   0.0000029   0.0000153  -0.0000116
   13   0.0000136  -0.0000140  -0.0000037   0.0000106   0.0000012   0.0000018
   14   0.0000018   0.0000098   0.0000053   0.0000011  -0.0000006   0.0000033
   15  -0.0000051   0.0000079  -0.0000152  -0.0000052  -0.0000034   0.0000014
   16  -0.0000220   0.0000108  -0.0000091  -0.0000078   0.0000011   0.0000008
   17  -0.0000016   0.0000121  -0.0000012   0.0000031  -0.0000042   0.0000121
   18   0.0000282   0.0000470  -0.0000599  -0.0000032  -0.0000064   0.0000067
   19  -0.0000215   0.0000054   0.0000023  -0.0000075  -0.0000011   0.0000007
   20  -0.0000056  -0.0000016   0.0000022  -0.0000028   0.0000003  -0.0000010
   21  -0.0000023  -0.0000025   0.0000053   0.0000017  -0.0000004  -0.0000002
   22  -0.0000295  -0.0000069   0.0000078  -0.0000071   0.0000012  -0.0000060
   23  -0.0000032  -0.0000045   0.0000116   0.0000043   0.0000033  -0.0000016
   24  -0.0000148  -0.0000363   0.0000442   0.0000059   0.0000066  -0.0000079
   25  -0.0000079   0.0000063  -0.0000069  -0.0000058   0.0000000   0.0000001
   26  -0.0000011  -0.0000002  -0.0000017   0.0000001  -0.0000001   0.0000007
   27   0.0000032  -0.0000002  -0.0000041  -0.0000002  -0.0000010   0.0000010
   28  -0.0000067   0.0000122  -0.0000226  -0.0000140  -0.0000053   0.0000004
   29  -0.0000277   0.0000141  -0.0000301  -0.0000151   0.0000002   0.0000010
   30   0.0000269   0.0000547  -0.0000380   0.0000034  -0.0000099   0.0000117
   31  -0.0000084   0.0000074  -0.0000017  -0.0000031  -0.0000014  -0.0000011
   32   0.0000098  -0.0000011  -0.0000018   0.0000042  -0.0000007   0.0000017
   33  -0.0000031  -0.0000072   0.0000048   0.0000002   0.0000009  -0.0000004
   34   0.0000058  -0.0000232   0.0000173   0.0000028   0.0000013  -0.0000087
   35  -0.0000383  -0.0000159   0.0000782  -0.0000111   0.0000021  -0.0000146
   36  -0.0000214  -0.0000624   0.0000726  -0.0000060   0.0000200  -0.0000113
   37   0.0000322  -0.0000015   0.0000002   0.0000121  -0.0000013  -0.0000013
   38  -0.0000320  -0.0000049  -0.0000233  -0.0000120   0.0000020  -0.0000033
   39  -0.0000067  -0.0000095  -0.0000128   0.0000035  -0.0000062  -0.0000026
   40  -0.0003172  -0.0017102   0.0001952   0.0006108  -0.0001827   0.0002269
   41  -0.0016196  -0.0403308  -0.0309676  -0.0003198  -0.0011651  -0.0001893
   42   0.0006068  -0.0317788  -0.0336277   0.0002293  -0.0002532  -0.0010797
   43  -0.0277146  -0.0493234  -0.0550406   0.0009059  -0.0008623  -0.0026964
   44  -0.0150909   0.0350667   0.0193576  -0.0012811   0.0012280  -0.0056572
   45  -0.0243737   0.0085287   0.0055405  -0.0032768  -0.0055206   0.0011957
   46  -0.0046836   0.0028390  -0.0012166  -0.0006029  -0.0008360  -0.0010018
   47   0.0027315   0.0032198  -0.0023540   0.0003105   0.0002156   0.0002448
   48  -0.0022783  -0.0022942   0.0049689  -0.0000435  -0.0002490  -0.0001363
   49  -0.1760570  -0.0216654  -0.0582199  -0.0109392  -0.0178153  -0.0207217
   50  -0.0688604  -0.1637802  -0.1133114   0.0047522   0.0068378   0.0049496
   51  -0.0993136  -0.0967119  -0.1816372  -0.0005874  -0.0026752   0.0004114
   52   0.0111102  -0.0128682  -0.0084953   0.0005026  -0.0003498   0.0012011
   53   0.0098413  -0.0087384  -0.0068647  -0.0009243  -0.0010623   0.0021220
   54   0.0113988  -0.0152493  -0.0062905   0.0006576   0.0023689  -0.0015938
   55   0.7026833  -0.0990978   0.1056152  -0.3172158   0.0515796  -0.0497479
   56  -0.0990978   0.4446407   0.2424537   0.0515731  -0.0588534  -0.0020646
   57   0.1056152   0.2424537   0.3843520  -0.0497418  -0.0022026  -0.0554037
   58  -0.3172158   0.0515731  -0.0497418   0.3358106  -0.0569878   0.0550527
   59   0.0515796  -0.0588534  -0.0022026  -0.0569878   0.0542294   0.0061603
   60  -0.0497479  -0.0020646  -0.0554037   0.0550527   0.0061603   0.0496971
   61  -0.1706888   0.0581238   0.0148805  -0.0101197   0.0229300   0.0160608
   62   0.1050690  -0.2119991  -0.0975674   0.0004413   0.0001478  -0.0026777
   63   0.0560774  -0.1135791  -0.1443704  -0.0041389   0.0051318   0.0062549
   64   0.0112188   0.0092891   0.0109033   0.0004959  -0.0011448   0.0004981
   65  -0.0134654  -0.0084900  -0.0148511  -0.0005792  -0.0010607   0.0024646
   66  -0.0092742  -0.0073931  -0.0064561   0.0010548   0.0021924  -0.0017130
   67  -0.0235239   0.0624493   0.0447980   0.0012895   0.0027790   0.0001261
   68   0.0276972   0.0062092   0.0085639   0.0032489  -0.0000521  -0.0056343
   69   0.0139440   0.0202803   0.0296342   0.0008025  -0.0057643   0.0025562
   70  -0.0048559   0.0011153  -0.0031281  -0.0005990   0.0011528   0.0007709
   71   0.0017659   0.0040101  -0.0021643  -0.0000052  -0.0001109  -0.0002306
   72  -0.0024513  -0.0023035   0.0043183  -0.0002588   0.0001366   0.0002275
   73  -0.0001045  -0.0005545  -0.0009945  -0.0001411  -0.0000130  -0.0001619
   74  -0.0002933   0.0004015   0.0003521  -0.0000341   0.0000201   0.0001452
   75   0.0002276  -0.0003701  -0.0000228   0.0000925   0.0000885   0.0000057
   76  -0.0006641  -0.0007642  -0.0012154  -0.0000103   0.0001241  -0.0001678
   77   0.0002056   0.0003159   0.0004873   0.0000401   0.0000646  -0.0000150
   78  -0.0002806   0.0004756   0.0000736  -0.0000144   0.0002592  -0.0001401
   79   0.0001244  -0.0002233  -0.0001496   0.0000120  -0.0000796  -0.0000696
   80  -0.0001288   0.0002611   0.0001812  -0.0000004   0.0000407   0.0000416
   81  -0.0000181   0.0000103   0.0000948  -0.0000018   0.0000005   0.0000103
   82  -0.0000054   0.0004230   0.0002914   0.0000512   0.0000667   0.0000039
   83  -0.0000769  -0.0000294   0.0000327  -0.0000418  -0.0000561  -0.0000395
   84   0.0003139   0.0004738   0.0004543   0.0000546   0.0000339   0.0000232
           61          62          63          64          65          66
    1   0.0001733   0.0000686  -0.0012206  -0.0000528   0.0001522   0.0000274
    2  -0.0015236   0.0004687   0.0010884   0.0004574   0.0001167  -0.0000020
    3   0.0002267   0.0007042  -0.0005219  -0.0001057  -0.0000594  -0.0000276
    4   0.0039436  -0.0001556  -0.0042161  -0.0000681   0.0002196   0.0001365
    5  -0.0011393   0.0011550  -0.0063344  -0.0012192   0.0000867  -0.0001861
    6  -0.0022201  -0.0049179   0.0014472  -0.0006135   0.0001519   0.0000817
    7   0.0000061  -0.0000443  -0.0001906  -0.0001114  -0.0000259  -0.0000474
    8   0.0001215   0.0000359  -0.0003990  -0.0001396   0.0000049  -0.0000441
    9  -0.0000884  -0.0000902   0.0001608   0.0000321   0.0000014   0.0000061
   10   0.0000016   0.0000350  -0.0001375  -0.0000327   0.0000014  -0.0000082
   11  -0.0000127  -0.0000045   0.0001003   0.0000572   0.0000128   0.0000226
   12   0.0000317   0.0000189  -0.0000463   0.0000006  -0.0000041   0.0000022
   13  -0.0000009   0.0000002   0.0000156   0.0000102   0.0000043   0.0000069
   14   0.0000111  -0.0000057  -0.0000030  -0.0000023  -0.0000017   0.0000022
   15  -0.0000110  -0.0000082  -0.0000005  -0.0000060  -0.0000031  -0.0000012
   16  -0.0000084   0.0000030  -0.0000122  -0.0000179  -0.0000010  -0.0000096
   17   0.0000202   0.0000028  -0.0000329  -0.0000039   0.0000017   0.0000058
   18  -0.0000140  -0.0000224   0.0000428   0.0000065   0.0000057   0.0000014
   19   0.0000005   0.0000061  -0.0000232  -0.0000121  -0.0000035  -0.0000040
   20  -0.0000025   0.0000042  -0.0000002  -0.0000022  -0.0000018  -0.0000017
   21   0.0000008   0.0000043  -0.0000029   0.0000007  -0.0000010   0.0000006
   22  -0.0000101   0.0000048  -0.0000160  -0.0000129  -0.0000047  -0.0000050
   23   0.0000061  -0.0000046   0.0000058  -0.0000000   0.0000024  -0.0000014
   24   0.0000114   0.0000138  -0.0000069   0.0000038  -0.0000036  -0.0000007
   25  -0.0000030  -0.0000006   0.0000023  -0.0000062  -0.0000020  -0.0000038
   26  -0.0000006  -0.0000006   0.0000042  -0.0000004   0.0000002  -0.0000001
   27  -0.0000028  -0.0000020  -0.0000035  -0.0000009  -0.0000001   0.0000014
   28  -0.0000156   0.0000074  -0.0000259  -0.0000105  -0.0000060  -0.0000035
   29  -0.0000180   0.0000068   0.0000307  -0.0000134  -0.0000049  -0.0000092
   30   0.0000050  -0.0000045   0.0000064   0.0000091   0.0000047   0.0000035
   31  -0.0000040  -0.0000067  -0.0000082  -0.0000067   0.0000002  -0.0000053
   32   0.0000017  -0.0000013   0.0000051   0.0000052   0.0000016   0.0000031
   33   0.0000035   0.0000022  -0.0000069  -0.0000045  -0.0000007   0.0000002
   34  -0.0000251   0.0000016  -0.0000013   0.0000073   0.0000011   0.0000013
   35   0.0000429   0.0000434  -0.0000887  -0.0000080  -0.0000048  -0.0000096
   36   0.0000181   0.0000309   0.0000026   0.0000002  -0.0000022  -0.0000019
   37  -0.0000036  -0.0000142   0.0000029   0.0000156   0.0000037   0.0000078
   38  -0.0000380  -0.0000172   0.0000208  -0.0000218  -0.0000049  -0.0000097
   39  -0.0000199  -0.0000201  -0.0000146  -0.0000056  -0.0000022   0.0000031
   40  -0.0270549  -0.0142740  -0.0229247  -0.0045760   0.0024244  -0.0017103
   41  -0.0482606   0.0336301   0.0077250   0.0031104   0.0035259  -0.0020992
   42  -0.0549122   0.0195691   0.0046413  -0.0013785  -0.0023238   0.0047020
   43  -0.0478064   0.0291808   0.0113206  -0.0007243   0.0006442   0.0005402
   44   0.0289099  -0.0210609  -0.0036367   0.0005878  -0.0005853   0.0006790
   45   0.0115821  -0.0047605  -0.0058448   0.0006292   0.0005928  -0.0002361
   46  -0.0006835   0.0005832   0.0005069   0.0000119  -0.0002076   0.0001133
   47   0.0004335  -0.0005253   0.0005218  -0.0002433  -0.0004152   0.0004851
   48   0.0006502   0.0006937  -0.0001701   0.0001514   0.0005301  -0.0006533
   49   0.0611676  -0.0280434  -0.0062508  -0.0002284   0.0041289   0.0012836
   50   0.0061299  -0.0272382  -0.0285570   0.0035648   0.0003333  -0.0049500
   51   0.0237234  -0.0403173  -0.0201043   0.0006552  -0.0047591   0.0033574
   52  -0.0004267  -0.0011158  -0.0035977   0.0003733  -0.0006334  -0.0005015
   53  -0.0015927   0.0020540  -0.0048916   0.0005320  -0.0004592  -0.0004002
   54  -0.0041806  -0.0046679   0.0015289   0.0005304  -0.0007952  -0.0003592
   55  -0.1706888   0.1050690   0.0560774   0.0112188  -0.0134654  -0.0092742
   56   0.0581238  -0.2119991  -0.1135791   0.0092891  -0.0084900  -0.0073931
   57   0.0148805  -0.0975674  -0.1443704   0.0109033  -0.0148511  -0.0064561
   58  -0.0101197   0.0004413  -0.0041389   0.0004959  -0.0005792   0.0010548
   59   0.0229300   0.0001478   0.0051318  -0.0011448  -0.0010607   0.0021924
   60   0.0160608  -0.0026777   0.0062549   0.0004981   0.0024646  -0.0017130
   61   0.6441386  -0.0618386   0.1189268  -0.1257821  -0.0732459  -0.0949512
   62  -0.0618386   0.4679670   0.2756621  -0.0732030  -0.1367589  -0.1131831
   63   0.1189268   0.2756621   0.4179249  -0.0950071  -0.1134035  -0.1682147
   64  -0.1257821  -0.0732030  -0.0950071   0.1296115   0.0775752   0.1037718
   65  -0.0732459  -0.1367589  -0.1134035   0.0775752   0.1385372   0.1259865
   66  -0.0949512  -0.1131831  -0.1682147   0.1037718   0.1259865   0.1716134
   67  -0.3143036   0.0205044  -0.0670442  -0.0103625   0.0041598  -0.0010541
   68   0.0684276  -0.1074493  -0.0163697  -0.0187330   0.0062853  -0.0032874
   69  -0.0259409  -0.0319453  -0.0998486  -0.0209037   0.0043586  -0.0002699
   70  -0.0095004   0.0235432   0.0163472   0.0005946  -0.0010104   0.0006754
   71   0.0007751  -0.0007305  -0.0031761  -0.0005556  -0.0011465   0.0022626
   72  -0.0034856   0.0044893   0.0059245   0.0011078   0.0021085  -0.0017509
   73  -0.0012123   0.0003628   0.0001424  -0.0000220  -0.0000310  -0.0000665
   74   0.0004503   0.0000081  -0.0000552  -0.0001655  -0.0000595   0.0000233
   75  -0.0001666   0.0000193   0.0001728   0.0000086   0.0000406   0.0000004
   76  -0.0020275  -0.0008292   0.0015993  -0.0003372  -0.0000815  -0.0000266
   77   0.0010126   0.0000356   0.0001428   0.0002064   0.0000769  -0.0000565
   78  -0.0007781  -0.0009076   0.0009773  -0.0003904  -0.0000790  -0.0000754
   79  -0.0002020  -0.0001802  -0.0001947   0.0000100  -0.0000108   0.0000078
   80   0.0003640   0.0002290   0.0002073   0.0000307  -0.0000125   0.0000080
   81   0.0000380   0.0000728   0.0000870   0.0000194   0.0000074  -0.0000135
   82   0.0004456  -0.0001099   0.0000643   0.0000146  -0.0000071   0.0000445
   83  -0.0000857   0.0000077  -0.0001187   0.0000401   0.0000202  -0.0000372
   84   0.0006119  -0.0001883  -0.0000149   0.0000878   0.0000351   0.0000003
           67          68          69          70          71          72
    1  -0.0027246   0.0008319   0.0008092  -0.0001937  -0.0004238   0.0000024
    2   0.0048688  -0.0018313   0.0025480  -0.0000910   0.0001428  -0.0005007
    3  -0.0013636   0.0001740  -0.0004468  -0.0001405  -0.0001730   0.0006051
    4  -0.0240825   0.0006774  -0.0101129   0.0006143   0.0006937   0.0033561
    5  -0.0163882   0.0090315  -0.0027479  -0.0022952  -0.0017016   0.0013332
    6  -0.0208470   0.0025173  -0.0017190  -0.0007304   0.0020694  -0.0015848
    7  -0.0006266   0.0004266   0.0001132   0.0000405  -0.0000568   0.0000517
    8  -0.0012663   0.0005788   0.0000294   0.0000085  -0.0001357   0.0001033
    9   0.0003690  -0.0002868   0.0000210   0.0000175   0.0000258  -0.0000943
   10  -0.0002906   0.0001561   0.0000220  -0.0000074  -0.0000522   0.0000201
   11   0.0003323  -0.0002125  -0.0000336  -0.0000256   0.0000178  -0.0000237
   12  -0.0000039   0.0000121   0.0000056   0.0000089   0.0000142   0.0000047
   13   0.0000457  -0.0000415  -0.0000135  -0.0000033   0.0000034  -0.0000033
   14  -0.0000221   0.0000071  -0.0000329   0.0000001  -0.0000034   0.0000066
   15  -0.0000033   0.0000226  -0.0000166   0.0000008  -0.0000101   0.0000016
   16  -0.0000687   0.0000598   0.0000412   0.0000143  -0.0000017   0.0000116
   17  -0.0000953   0.0000224  -0.0000460  -0.0000073  -0.0000148   0.0000126
   18   0.0000546  -0.0000308  -0.0000034  -0.0000095   0.0000146  -0.0000100
   19  -0.0000619   0.0000432   0.0000104   0.0000061  -0.0000048   0.0000083
   20  -0.0000013   0.0000038   0.0000051   0.0000034   0.0000009   0.0000034
   21   0.0000024  -0.0000019   0.0000002   0.0000002  -0.0000043   0.0000017
   22  -0.0000255   0.0000498   0.0000241   0.0000118  -0.0000044   0.0000043
   23  -0.0000142   0.0000092   0.0000091   0.0000051   0.0000020  -0.0000008
   24  -0.0000202   0.0000176  -0.0000219   0.0000035  -0.0000072  -0.0000016
   25  -0.0000130   0.0000188   0.0000029   0.0000058   0.0000023   0.0000051
   26   0.0000048  -0.0000004  -0.0000021   0.0000013   0.0000006   0.0000020
   27   0.0000046   0.0000013   0.0000073  -0.0000022  -0.0000020  -0.0000021
   28  -0.0000194   0.0000349   0.0000207   0.0000008  -0.0000103   0.0000072
   29   0.0000147   0.0000170  -0.0000051   0.0000278   0.0000228   0.0000235
   30   0.0000285  -0.0000629  -0.0000262  -0.0000077   0.0000135   0.0000058
   31  -0.0000302   0.0000284   0.0000136   0.0000032  -0.0000020  -0.0000041
   32   0.0000153  -0.0000173  -0.0000053  -0.0000045  -0.0000008  -0.0000020
   33  -0.0000120   0.0000112   0.0000141   0.0000007  -0.0000044   0.0000003
   34   0.0000999   0.0000041   0.0000332  -0.0000008   0.0000027  -0.0000302
   35  -0.0001059   0.0000071   0.0000886  -0.0000099  -0.0000068  -0.0000320
   36   0.0000089  -0.0000098  -0.0000612   0.0000213   0.0000182   0.0000333
   37   0.0000241  -0.0000300  -0.0000124  -0.0000144  -0.0000048  -0.0000233
   38  -0.0000009   0.0000862   0.0000254   0.0000319   0.0000116   0.0000019
   39  -0.0000313   0.0000881   0.0000487  -0.0000202  -0.0000247  -0.0000272
   40  -0.1683093  -0.0668809  -0.0956863   0.0087253   0.0096615   0.0103832
   41  -0.0201385  -0.1592419  -0.0914920  -0.0109811  -0.0095622  -0.0154832
   42  -0.0526031  -0.1078796  -0.1772864  -0.0077254  -0.0079778  -0.0062655
   43   0.0601256   0.0058613   0.0233305  -0.0005190  -0.0018012  -0.0039973
   44  -0.0264851  -0.0269430  -0.0405329  -0.0012093   0.0017553  -0.0044241
   45  -0.0076672  -0.0289257  -0.0200314  -0.0033659  -0.0046169   0.0010790
   46  -0.0006406   0.0033063   0.0010971   0.0003761   0.0005945   0.0005997
   47   0.0039438   0.0001783  -0.0042923  -0.0005610  -0.0003880  -0.0008746
   48   0.0013122  -0.0048582   0.0032246  -0.0004784  -0.0004944  -0.0003152
   49  -0.0504489  -0.0128776  -0.0263591  -0.0007124  -0.0005879  -0.0006090
   50  -0.0134406  -0.0061182  -0.0045605  -0.0005574  -0.0000900   0.0005734
   51  -0.0267788  -0.0043518  -0.0195266  -0.0004240   0.0005682  -0.0006467
   52  -0.0008959  -0.0007023  -0.0005638  -0.0000204  -0.0001021   0.0002564
   53  -0.0007084  -0.0000510   0.0005359  -0.0001022  -0.0004503   0.0004497
   54  -0.0004728   0.0006279  -0.0005280   0.0002540   0.0004607  -0.0005284
   55  -0.0235239   0.0276972   0.0139440  -0.0048559   0.0017659  -0.0024513
   56   0.0624493   0.0062092   0.0202803   0.0011153   0.0040101  -0.0023035
   57   0.0447980   0.0085639   0.0296342  -0.0031281  -0.0021643   0.0043183
   58   0.0012895   0.0032489   0.0008025  -0.0005990  -0.0000052  -0.0002588
   59   0.0027790  -0.0000521  -0.0057643   0.0011528  -0.0001109   0.0001366
   60   0.0001261  -0.0056343   0.0025562   0.0007709  -0.0002306   0.0002275
   61  -0.3143036   0.0684276  -0.0259409  -0.0095004   0.0007751  -0.0034856
   62   0.0205044  -0.1074493  -0.0319453   0.0235432  -0.0007305   0.0044893
   63  -0.0670442  -0.0163697  -0.0998486   0.0163472  -0.0031761   0.0059245
   64  -0.0103625  -0.0187330  -0.0209037   0.0005946  -0.0005556   0.0011078
   65   0.0041598   0.0062853   0.0043586  -0.0010104  -0.0011465   0.0021085
   66  -0.0010541  -0.0032874  -0.0002699   0.0006754   0.0022626  -0.0017509
   67   0.6476984  -0.1132186   0.0780011  -0.1145990   0.0964672   0.0566846
   68  -0.1132186   0.4801981   0.2648530   0.0966973  -0.1991789  -0.1087106
   69   0.0780011   0.2648530   0.3949205   0.0574509  -0.1096033  -0.1117668
   70  -0.1145990   0.0966973   0.0574509   0.1204181  -0.1057808  -0.0598739
   71   0.0964672  -0.1991789  -0.1096033  -0.1057808   0.2065319   0.1221711
   72   0.0566846  -0.1087106  -0.1117668  -0.0598739   0.1221711   0.1113015
   73   0.0017610   0.0001999   0.0014876   0.0000767   0.0000190  -0.0001649
   74  -0.0014597   0.0006263  -0.0009028   0.0000800   0.0002011   0.0004896
   75   0.0003238   0.0002673   0.0006155   0.0000369   0.0000952  -0.0001389
   76   0.0000216   0.0034618   0.0011554   0.0002235   0.0001494  -0.0007733
   77   0.0000281  -0.0018786  -0.0004376  -0.0000090   0.0002438   0.0002966
   78  -0.0013826   0.0025686   0.0009473   0.0005200   0.0006497  -0.0005100
   79   0.0007164   0.0016333   0.0017143  -0.0000668  -0.0009636  -0.0009262
   80  -0.0023780   0.0000555  -0.0001514   0.0000195   0.0006475   0.0001898
   81  -0.0019595   0.0012694   0.0000343  -0.0001777  -0.0000210   0.0000545
   82  -0.0007553  -0.0003745  -0.0004829  -0.0000183   0.0002224   0.0001029
   83   0.0001549  -0.0003413  -0.0001756  -0.0000417  -0.0000678  -0.0000357
   84  -0.0004696  -0.0005852  -0.0004777  -0.0000243   0.0001472   0.0000846
           73          74          75          76          77          78
    1  -0.1561759   0.1646834  -0.0021477   0.0089760   0.0056885  -0.0049050
    2   0.1732130  -0.6389283   0.0178729  -0.0035410  -0.0125418   0.0100482
    3  -0.0008940   0.0179542  -0.0657965   0.0145601   0.0342493  -0.0262545
    4   0.0212194   0.0052525   0.0002009  -0.0648511   0.0239853  -0.0148670
    5  -0.0138551  -0.0511427   0.0119397   0.0203491  -0.0861042   0.0492849
    6  -0.0028234  -0.0031969   0.0196133   0.0119211   0.0249489  -0.1740321
    7  -0.0257706   0.0481054   0.0017683  -0.0013409  -0.0021759   0.0026992
    8   0.0561464  -0.0274688  -0.0032258   0.0016527   0.0000268   0.0010134
    9   0.0011565  -0.0012378   0.0187941  -0.0020860  -0.0033062   0.0036068
   10  -0.0004059  -0.0093113   0.0012388   0.0016489   0.0004936   0.0000188
   11   0.0025455  -0.0080785   0.0003634   0.0005012   0.0005035  -0.0006068
   12   0.0003578   0.0027493  -0.0000847  -0.0001638  -0.0003020   0.0005129
   13  -0.0014999   0.0008942  -0.0000018  -0.0000192   0.0002060  -0.0002620
   14   0.0015444   0.0027432  -0.0005900  -0.0000392   0.0000722   0.0000112
   15   0.0001188  -0.0005898  -0.0001736  -0.0000889  -0.0001639   0.0000646
   16   0.0012480   0.0027697  -0.0007516  -0.0007305  -0.0002665   0.0003908
   17   0.0017282  -0.0002318  -0.0003385   0.0007194   0.0006015  -0.0003457
   18  -0.0010290  -0.0004223  -0.0005093   0.0000980   0.0001877  -0.0002739
   19  -0.0000854   0.0005325  -0.0000076  -0.0000166  -0.0000530   0.0001020
   20  -0.0001746   0.0000658   0.0000494  -0.0000490  -0.0000134   0.0000060
   21   0.0001266  -0.0000718   0.0001205   0.0000184   0.0000454  -0.0001263
   22  -0.0005597  -0.0004918   0.0000796  -0.0003432  -0.0001111   0.0003072
   23   0.0019185   0.0002668  -0.0004275  -0.0005889  -0.0002289   0.0002445
   24  -0.0003516  -0.0000493   0.0000913  -0.0000029   0.0000357   0.0000257
   25  -0.0001521   0.0000458   0.0000707  -0.0001169   0.0000011   0.0000611
   26   0.0001522   0.0002446  -0.0000160  -0.0000726   0.0000394   0.0000142
   27   0.0000927  -0.0000021   0.0002249  -0.0000823  -0.0000510   0.0000364
   28  -0.0033852   0.0024773   0.0000143   0.0005901   0.0001113   0.0000709
   29   0.0015144   0.0002292  -0.0007928  -0.0004544   0.0004301   0.0000712
   30  -0.0003357  -0.0004987  -0.0016504   0.0007300   0.0002880  -0.0003652
   31  -0.0009478   0.0005756   0.0000678  -0.0000224  -0.0001303   0.0001071
   32   0.0002843  -0.0002251  -0.0000836   0.0000755   0.0000462  -0.0001081
   33  -0.0000098  -0.0000699  -0.0003432  -0.0000108  -0.0000063  -0.0001009
   34  -0.0057754   0.0005144   0.0014577  -0.0014276  -0.0000034   0.0012596
   35  -0.0060835   0.0073229   0.0011394   0.0007702  -0.0015704  -0.0002203
   36   0.0026395  -0.0008383   0.0029039   0.0016797   0.0000988  -0.0005206
   37   0.0001330  -0.0004808   0.0000587  -0.0014552   0.0001379   0.0004662
   38   0.0006082   0.0002456   0.0000204  -0.0008892   0.0004670   0.0000142
   39   0.0001781  -0.0000519   0.0005556   0.0000262  -0.0004569  -0.0005306
   40  -0.0001261   0.0051194  -0.0007448  -0.0067933   0.0056037  -0.0138551
   41   0.0005970  -0.0007432  -0.0003743   0.0135816  -0.0007202   0.0085100
   42  -0.0001809   0.0016487  -0.0004120  -0.0365524   0.0149552  -0.0209365
   43  -0.0037040  -0.0007927   0.0008561  -0.0004741  -0.0003346   0.0017395
   44  -0.0006889  -0.0005843  -0.0013254  -0.0005996   0.0002808  -0.0038756
   45   0.0028633  -0.0018439  -0.0019897  -0.0014680  -0.0003822  -0.0000651
   46  -0.0018435  -0.0010875   0.0007416  -0.0002833   0.0000160   0.0002438
   47  -0.0015266  -0.0003795   0.0010412   0.0004130   0.0001505   0.0015087
   48  -0.0011886   0.0014797   0.0005626  -0.0002126   0.0000886  -0.0000370
   49   0.0010408  -0.0008164   0.0004500   0.0012086  -0.0003662  -0.0016178
   50  -0.0009499   0.0009100   0.0004695  -0.0011856   0.0004362  -0.0006097
   51   0.0003440   0.0000158   0.0009055   0.0009575   0.0002363   0.0006652
   52  -0.0000172  -0.0003196   0.0000052  -0.0000651  -0.0000297  -0.0002001
   53   0.0000357   0.0000369   0.0000478   0.0000901  -0.0000718   0.0002820
   54   0.0000933   0.0000498  -0.0001118   0.0001053   0.0000045  -0.0001321
   55  -0.0001045  -0.0002933   0.0002276  -0.0006641   0.0002056  -0.0002806
   56  -0.0005545   0.0004015  -0.0003701  -0.0007642   0.0003159   0.0004756
   57  -0.0009945   0.0003521  -0.0000228  -0.0012154   0.0004873   0.0000736
   58  -0.0001411  -0.0000341   0.0000925  -0.0000103   0.0000401  -0.0000144
   59  -0.0000130   0.0000201   0.0000885   0.0001241   0.0000646   0.0002592
   60  -0.0001619   0.0001452   0.0000057  -0.0001678  -0.0000150  -0.0001401
   61  -0.0012123   0.0004503  -0.0001666  -0.0020275   0.0010126  -0.0007781
   62   0.0003628   0.0000081   0.0000193  -0.0008292   0.0000356  -0.0009076
   63   0.0001424  -0.0000552   0.0001728   0.0015993   0.0001428   0.0009773
   64  -0.0000220  -0.0001655   0.0000086  -0.0003372   0.0002064  -0.0003904
   65  -0.0000310  -0.0000595   0.0000406  -0.0000815   0.0000769  -0.0000790
   66  -0.0000665   0.0000233   0.0000004  -0.0000266  -0.0000565  -0.0000754
   67   0.0017610  -0.0014597   0.0003238   0.0000216   0.0000281  -0.0013826
   68   0.0001999   0.0006263   0.0002673   0.0034618  -0.0018786   0.0025686
   69   0.0014876  -0.0009028   0.0006155   0.0011554  -0.0004376   0.0009473
   70   0.0000767   0.0000800   0.0000369   0.0002235  -0.0000090   0.0005200
   71   0.0000190   0.0002011   0.0000952   0.0001494   0.0002438   0.0006497
   72  -0.0001649   0.0004896  -0.0001389  -0.0007733   0.0002966  -0.0005100
   73   0.1796517  -0.2097563  -0.0042513  -0.0004578  -0.0031783   0.0030521
   74  -0.2097563   0.7234039  -0.0227719  -0.0025116  -0.0022387   0.0068413
   75  -0.0042513  -0.0227719   0.0249799  -0.0019727  -0.0046323   0.0032643
   76  -0.0004578  -0.0025116  -0.0019727   0.1786902  -0.1823954  -0.1254474
   77  -0.0031783  -0.0022387  -0.0046323  -0.1823954   0.3008962   0.1173343
   78   0.0030521   0.0068413   0.0032643  -0.1254474   0.1173343   0.4822694
   79  -0.0027443  -0.0043867   0.0026138   0.0037000  -0.0015923  -0.0035017
   80  -0.0045006  -0.0051648   0.0025107  -0.0040146   0.0137693   0.0119081
   81   0.0003227   0.0008753  -0.0014392   0.0098311  -0.0200770  -0.0371601
   82   0.0000002   0.0004078  -0.0002689  -0.1136227   0.1529088   0.1564644
   83   0.0004429  -0.0014808  -0.0010171   0.1561278  -0.2130883  -0.2042928
   84  -0.0005233  -0.0000217  -0.0001384   0.1275887  -0.1635125  -0.2311829
           79          80          81          82          83          84
    1   0.0097478   0.0104366  -0.0014116  -0.0011158   0.0000442   0.0014649
    2  -0.0136701  -0.0181074   0.0017738   0.0002895   0.0033010  -0.0005134
    3  -0.0132612  -0.0149805   0.0055319   0.0017544   0.0026310  -0.0001893
    4  -0.0726432   0.0537624   0.0408464   0.0027377  -0.0082337   0.0173490
    5   0.0509615  -0.2044174  -0.1126144  -0.0048184   0.0062647  -0.0238869
    6   0.0402505  -0.1254502  -0.1301052  -0.0092763   0.0157493  -0.0286008
    7  -0.0009184  -0.0004846   0.0004937  -0.0001389  -0.0001706  -0.0000996
    8   0.0002983   0.0003033  -0.0002390  -0.0000878  -0.0001644  -0.0000793
    9   0.0012358   0.0013853  -0.0005070  -0.0001033  -0.0003907  -0.0001306
   10   0.0003827  -0.0002708  -0.0003517   0.0000007   0.0001101  -0.0000633
   11   0.0002436  -0.0000221  -0.0000174  -0.0001877   0.0000558   0.0000662
   12   0.0000210   0.0002460   0.0001102  -0.0000405   0.0000140   0.0000208
   13   0.0001280   0.0001916   0.0000293  -0.0000402  -0.0000161   0.0000470
   14   0.0000539   0.0000550   0.0000381  -0.0000169  -0.0000084   0.0000055
   15  -0.0000438  -0.0000406   0.0000022   0.0000510   0.0000151   0.0000006
   16  -0.0001447   0.0002486   0.0001969  -0.0000581  -0.0001131   0.0000012
   17   0.0002565  -0.0000207  -0.0001159  -0.0000245   0.0000536  -0.0000135
   18  -0.0001447  -0.0001006  -0.0000044   0.0000134   0.0000108  -0.0000013
   19   0.0000045  -0.0000101   0.0000019   0.0000266   0.0000019  -0.0000254
   20  -0.0000054  -0.0000108   0.0000149   0.0000138   0.0000088  -0.0000094
   21  -0.0000435  -0.0000316   0.0000159   0.0000155   0.0000057   0.0000173
   22  -0.0000103   0.0000874   0.0000998  -0.0000640  -0.0000149  -0.0000800
   23  -0.0001189   0.0002539   0.0001151  -0.0000578  -0.0001233   0.0000648
   24   0.0000857  -0.0000870  -0.0001105  -0.0000103   0.0000403  -0.0000446
   25   0.0000325   0.0000197   0.0000290  -0.0000010   0.0000104  -0.0000239
   26   0.0000302   0.0000325   0.0000245  -0.0000245  -0.0000034  -0.0000028
   27   0.0000454  -0.0000514  -0.0000373  -0.0000094  -0.0000171   0.0000175
   28  -0.0001649  -0.0003191   0.0000164   0.0000540   0.0001489  -0.0001429
   29   0.0000900   0.0002647   0.0003470  -0.0001308   0.0000937  -0.0001345
   30  -0.0002922   0.0001563   0.0001222   0.0000812   0.0000161   0.0000360
   31   0.0000014  -0.0000030  -0.0000106   0.0000268   0.0000076  -0.0000171
   32  -0.0000042  -0.0000054  -0.0000140   0.0000002  -0.0000103   0.0000279
   33  -0.0000003   0.0000067   0.0000110   0.0000327  -0.0000045   0.0000244
   34  -0.0018100   0.0008315   0.0002772  -0.0002921  -0.0003283  -0.0000236
   35  -0.0003868  -0.0003270  -0.0005373   0.0006861   0.0000032   0.0002004
   36  -0.0002490   0.0004377   0.0006681   0.0001500   0.0000502   0.0001479
   37  -0.0014749   0.0009197  -0.0004600   0.0001457  -0.0001919   0.0002024
   38   0.0007958   0.0007895   0.0004066  -0.0003224  -0.0000425  -0.0001348
   39  -0.0005139  -0.0002533  -0.0003669  -0.0000852   0.0001154  -0.0002398
   40  -0.0116842   0.0027588  -0.0012165   0.0013876   0.0002466  -0.0002585
   41   0.0250008  -0.0053072   0.0021747  -0.0011291   0.0005197  -0.0002932
   42   0.0174366  -0.0046638   0.0042412  -0.0014789   0.0010149   0.0023358
   43  -0.0053108   0.0012467  -0.0015344   0.0005860   0.0000615   0.0003715
   44  -0.0003811   0.0007985  -0.0003826  -0.0002839   0.0013687  -0.0002573
   45  -0.0022884   0.0001574   0.0006553   0.0005129   0.0010751   0.0001970
   46   0.0001421  -0.0001949   0.0000754   0.0002695   0.0002824  -0.0002592
   47  -0.0000650   0.0000259   0.0000715   0.0009195  -0.0010248   0.0006016
   48   0.0001067   0.0001273  -0.0000620  -0.0002707   0.0000531   0.0000395
   49   0.0000777  -0.0003252  -0.0001126  -0.0009188  -0.0000084  -0.0007625
   50   0.0012334  -0.0002840   0.0003191  -0.0001969  -0.0003068   0.0001063
   51   0.0010113  -0.0004329   0.0000417   0.0000825  -0.0004981  -0.0000962
   52  -0.0004609   0.0001087  -0.0000447   0.0000670   0.0000316   0.0000656
   53   0.0000672  -0.0000577   0.0000851   0.0000216  -0.0000042  -0.0000884
   54  -0.0000579   0.0000802  -0.0000808  -0.0000671   0.0000321   0.0000015
   55   0.0001244  -0.0001288  -0.0000181  -0.0000054  -0.0000769   0.0003139
   56  -0.0002233   0.0002611   0.0000103   0.0004230  -0.0000294   0.0004738
   57  -0.0001496   0.0001812   0.0000948   0.0002914   0.0000327   0.0004543
   58   0.0000120  -0.0000004  -0.0000018   0.0000512  -0.0000418   0.0000546
   59  -0.0000796   0.0000407   0.0000005   0.0000667  -0.0000561   0.0000339
   60  -0.0000696   0.0000416   0.0000103   0.0000039  -0.0000395   0.0000232
   61  -0.0002020   0.0003640   0.0000380   0.0004456  -0.0000857   0.0006119
   62  -0.0001802   0.0002290   0.0000728  -0.0001099   0.0000077  -0.0001883
   63  -0.0001947   0.0002073   0.0000870   0.0000643  -0.0001187  -0.0000149
   64   0.0000100   0.0000307   0.0000194   0.0000146   0.0000401   0.0000878
   65  -0.0000108  -0.0000125   0.0000074  -0.0000071   0.0000202   0.0000351
   66   0.0000078   0.0000080  -0.0000135   0.0000445  -0.0000372   0.0000003
   67   0.0007164  -0.0023780  -0.0019595  -0.0007553   0.0001549  -0.0004696
   68   0.0016333   0.0000555   0.0012694  -0.0003745  -0.0003413  -0.0005852
   69   0.0017143  -0.0001514   0.0000343  -0.0004829  -0.0001756  -0.0004777
   70  -0.0000668   0.0000195  -0.0001777  -0.0000183  -0.0000417  -0.0000243
   71  -0.0009636   0.0006475  -0.0000210   0.0002224  -0.0000678   0.0001472
   72  -0.0009262   0.0001898   0.0000545   0.0001029  -0.0000357   0.0000846
   73  -0.0027443  -0.0045006   0.0003227   0.0000002   0.0004429  -0.0005233
   74  -0.0043867  -0.0051648   0.0008753   0.0004078  -0.0014808  -0.0000217
   75   0.0026138   0.0025107  -0.0014392  -0.0002689  -0.0010171  -0.0001384
   76   0.0037000  -0.0040146   0.0098311  -0.1136227   0.1561278   0.1275887
   77  -0.0015923   0.0137693  -0.0200770   0.1529088  -0.2130883  -0.1635125
   78  -0.0035017   0.0119081  -0.0371601   0.1564644  -0.2042928  -0.2311829
   79   0.0823415  -0.0585933  -0.0419226   0.0002142  -0.0000034  -0.0008696
   80  -0.0585933   0.2157889   0.1246506   0.0001970   0.0004218   0.0039493
   81  -0.0419226   0.1246506   0.1636301  -0.0030558   0.0017619  -0.0054237
   82   0.0002142   0.0001970  -0.0030558   0.1110029  -0.1483845  -0.1445157
   83  -0.0000034   0.0004218   0.0017619  -0.1483845   0.2046328   0.1840090
   84  -0.0008696   0.0039493  -0.0054237  -0.1445157   0.1840090   0.2631394
 Gradient time:  CPU 14756.14 s  wall 14780.77 s
 **********************************************************************
 **                                                                  **
 **                       VIBRATIONAL ANALYSIS                       **
 **                       --------------------                       **
 **                                                                  **
 **        VIBRATIONAL FREQUENCIES (CM**-1) AND NORMAL MODES         **
 **     FORCE CONSTANTS (mDYN/ANGSTROM) AND REDUCED MASSES (AMU)     **
 **                  INFRARED INTENSITIES (KM/MOL)                   **
 **                                                                  **
 **********************************************************************


 Mode:                 1                      2                      3
 Frequency:        20.14                  42.05                  60.54
 Force Cnst:      0.0015                 0.0040                 0.0108
 Red. Mass:       6.3800                 3.8783                 5.0073
 IR Active:          YES                    YES                    YES
 IR Intens:        2.041                  0.290                  2.257
 Raman Active:       YES                    YES                    YES
               X      Y      Z        X      Y      Z        X      Y      Z
 C          0.005  0.004  0.177   -0.011 -0.033 -0.009    0.034  0.068  0.079
 C         -0.002  0.006  0.152   -0.001 -0.049 -0.030    0.008  0.055 -0.126
 C         -0.012 -0.005  0.034   -0.004 -0.008  0.009    0.025  0.037  0.048
 C         -0.042 -0.019 -0.090   -0.049 -0.028 -0.172    0.031  0.002 -0.047
 H         -0.051 -0.023 -0.085   -0.086 -0.062 -0.315    0.044  0.002 -0.090
 C         -0.058 -0.031 -0.215   -0.044 -0.005 -0.168    0.020 -0.033 -0.089
 H         -0.081 -0.044 -0.317   -0.079 -0.023 -0.316    0.023 -0.063 -0.175
 C         -0.045 -0.025 -0.209    0.006  0.041  0.031    0.006 -0.029 -0.019
 H         -0.057 -0.032 -0.304    0.010  0.060  0.041   -0.002 -0.055 -0.046
 C         -0.014 -0.008 -0.078    0.050  0.063  0.213    0.001  0.008  0.086
 H         -0.002 -0.002 -0.069    0.089  0.101  0.366   -0.009  0.013  0.143
 C          0.000  0.001  0.037    0.042  0.036  0.196    0.009  0.038  0.109
 H          0.025  0.015  0.135    0.073  0.060  0.334    0.002  0.070  0.184
 C          0.015 -0.004  0.047    0.001 -0.022 -0.005    0.003  0.060 -0.097
 C         -0.049 -0.018  0.004    0.012 -0.079  0.092    0.028  0.115 -0.152
 H         -0.114 -0.029  0.065    0.017 -0.152  0.156    0.067  0.197 -0.259
 C         -0.029 -0.019 -0.114    0.018 -0.032  0.108    0.002  0.053 -0.076
 H         -0.079 -0.031 -0.144    0.028 -0.077  0.184    0.022  0.098 -0.125
 C          0.057 -0.006 -0.190    0.014  0.074  0.021   -0.054 -0.073  0.073
 H          0.073 -0.007 -0.280    0.019  0.111  0.031   -0.075 -0.124  0.138
 C          0.122  0.008 -0.148    0.004  0.134 -0.077   -0.082 -0.133  0.133
 H          0.188  0.017 -0.205    0.000  0.217 -0.145   -0.125 -0.229  0.247
 C          0.101  0.008 -0.029   -0.003  0.084 -0.089   -0.054 -0.062  0.044
 H          0.151  0.017  0.004   -0.012  0.130 -0.167   -0.074 -0.107  0.094
 O          0.022  0.014  0.334   -0.032 -0.041 -0.041    0.075  0.086  0.232
 O         -0.066  0.066  0.185    0.005 -0.103 -0.053   -0.039 -0.143 -0.191
 H          0.033 -0.025  0.207   -0.002 -0.020 -0.068    0.036  0.154 -0.235
 H          0.023  0.169  0.152   -0.048 -0.167 -0.032   -0.199 -0.318 -0.140
 TransDip   0.021  0.007 -0.040   -0.015  0.002  0.008   -0.042 -0.020 -0.014

 Mode:                 4                      5                      6
 Frequency:        81.29                 129.72                 153.46
 Force Cnst:      0.0180                 0.0451                 0.0762
 Red. Mass:       4.6240                 4.5488                 5.4916
 IR Active:          YES                    YES                    YES
 IR Intens:        0.983                  4.624                  0.103
 Raman Active:       YES                    YES                    YES
               X      Y      Z        X      Y      Z        X      Y      Z
 C         -0.029 -0.116  0.021    0.019 -0.079 -0.063   -0.055  0.090 -0.042
 C         -0.018 -0.127  0.038   -0.035 -0.025 -0.026    0.044  0.016 -0.011
 C         -0.017 -0.050  0.009    0.006 -0.090 -0.215   -0.084  0.071 -0.159
 C         -0.087  0.014  0.022   -0.018 -0.052 -0.166   -0.020  0.021 -0.135
 H         -0.154 -0.012  0.043   -0.058 -0.076 -0.216    0.041  0.039 -0.191
 C         -0.073  0.109  0.009    0.020  0.035  0.035   -0.013 -0.053  0.026
 H         -0.129  0.159  0.022    0.001  0.073  0.106    0.057 -0.096  0.071
 C          0.012  0.138 -0.020    0.088  0.082  0.193   -0.085 -0.063  0.166
 H          0.024  0.210 -0.031    0.126  0.158  0.404   -0.073 -0.103  0.337
 C          0.082  0.074 -0.037    0.102  0.029  0.062   -0.169 -0.023  0.069
 H          0.150  0.097 -0.061    0.148  0.060  0.155   -0.230 -0.035  0.149
 C          0.066 -0.020 -0.021    0.058 -0.061 -0.157   -0.169  0.045 -0.108
 H          0.117 -0.067 -0.036    0.071 -0.097 -0.224   -0.228  0.084 -0.145
 C         -0.011 -0.078  0.050   -0.031  0.012 -0.049    0.016 -0.070  0.112
 C          0.079  0.055 -0.060   -0.021  0.005 -0.026    0.017 -0.051  0.079
 H          0.125  0.060 -0.104   -0.008 -0.001 -0.032   -0.000 -0.067  0.106
 C          0.118  0.196 -0.136   -0.032 -0.007  0.027    0.052  0.023 -0.041
 H          0.196  0.311 -0.237   -0.021 -0.020  0.058    0.052  0.062 -0.098
 C          0.061  0.189 -0.086   -0.061 -0.010  0.051    0.091  0.063 -0.103
 H          0.093  0.303 -0.153   -0.074 -0.028  0.100    0.125  0.143 -0.215
 C         -0.042  0.027  0.057   -0.070  0.011  0.012    0.073 -0.013 -0.007
 H         -0.093  0.012  0.108   -0.089  0.010  0.027    0.092  0.001 -0.033
 C         -0.076 -0.102  0.120   -0.057  0.022 -0.038    0.038 -0.079  0.102
 H         -0.150 -0.207  0.209   -0.073  0.025 -0.059    0.044 -0.105  0.147
 O         -0.056 -0.125  0.007    0.076 -0.051  0.210   -0.076  0.087  0.110
 O         -0.002 -0.143  0.029   -0.066  0.121  0.036    0.261 -0.061 -0.074
 H         -0.034 -0.125  0.027   -0.069 -0.118  0.075    0.037  0.088 -0.099
 H          0.002 -0.151  0.041    0.273  0.419 -0.003    0.293 -0.149  0.029
 TransDip   0.017  0.027 -0.002    0.060  0.026 -0.020   -0.001 -0.004  0.009

 Mode:                 7                      8                      9
 Frequency:       179.55                 211.89                 232.95
 Force Cnst:      0.0303                 0.0582                 0.1894
 Red. Mass:       1.5955                 2.2018                 5.9250
 IR Active:          YES                    YES                    YES
 IR Intens:       65.324                 38.512                 32.477
 Raman Active:       YES                    YES                    YES
               X      Y      Z        X      Y      Z        X      Y      Z
 C          0.012 -0.002  0.004   -0.020 -0.009 -0.019    0.008  0.014 -0.045
 C         -0.019  0.027  0.017    0.022 -0.036 -0.063   -0.020  0.001 -0.102
 C          0.020 -0.011  0.026   -0.023  0.022  0.055    0.056 -0.010  0.074
 C          0.014 -0.008  0.014   -0.025  0.021  0.061    0.073 -0.015  0.089
 H          0.009 -0.011  0.012   -0.018  0.025  0.075    0.084 -0.005  0.120
 C          0.014 -0.000 -0.008   -0.036 -0.005  0.005    0.068 -0.017 -0.005
 H          0.003  0.004 -0.022   -0.029 -0.018 -0.018    0.046 -0.008 -0.036
 C          0.024  0.003 -0.018   -0.059 -0.020 -0.042    0.079 -0.022 -0.090
 H          0.022  0.007 -0.040   -0.071 -0.041 -0.112    0.063 -0.034 -0.205
 C          0.033  0.000  0.001   -0.054 -0.004  0.016    0.092 -0.002  0.008
 H          0.040  0.002 -0.005   -0.062 -0.009  0.006    0.092 -0.004 -0.001
 C          0.033 -0.008  0.024   -0.040  0.018  0.068    0.096  0.001  0.092
 H          0.037 -0.007  0.036   -0.045  0.036  0.100    0.123 -0.004  0.140
 C         -0.038  0.041  0.051    0.034 -0.063 -0.096   -0.115 -0.133  0.027
 C         -0.083  0.031  0.024    0.104 -0.048 -0.063   -0.122 -0.151  0.058
 H         -0.124  0.040  0.049    0.158 -0.082 -0.076   -0.115 -0.187  0.089
 C         -0.082  0.007 -0.026    0.108  0.002  0.018   -0.094 -0.018 -0.011
 H         -0.112  0.001 -0.046    0.162  0.012  0.054   -0.038  0.016 -0.008
 C         -0.044 -0.009 -0.043    0.036  0.017  0.061   -0.107  0.122 -0.114
 H         -0.041 -0.023 -0.080    0.028  0.038  0.131   -0.060  0.271 -0.225
 C         -0.006 -0.007 -0.007   -0.032  0.006  0.012   -0.165  0.029 -0.035
 H          0.032 -0.026 -0.019   -0.097  0.026  0.044   -0.175  0.079 -0.070
 C         -0.009  0.024  0.042   -0.019 -0.035 -0.076   -0.195 -0.112  0.045
 H          0.018  0.027  0.061   -0.070 -0.046 -0.109   -0.261 -0.155  0.048
 O          0.026  0.002 -0.032   -0.052 -0.016  0.051    0.053  0.028  0.079
 O          0.028 -0.094 -0.046    0.013  0.090 -0.012    0.246  0.216 -0.050
 H         -0.059  0.047 -0.026    0.064 -0.086  0.022   -0.020 -0.025 -0.073
 H          0.865  0.353  0.120    0.644  0.555 -0.004   -0.342 -0.127 -0.140
 TransDip   0.229  0.097  0.073    0.190  0.058 -0.004   -0.170 -0.052 -0.043

 Mode:                10                     11                     12
 Frequency:       271.36                 326.89                 379.11
 Force Cnst:      0.2438                 0.3987                 0.4545
 Red. Mass:       5.6190                 6.3323                 5.3669
 IR Active:          YES                    YES                    YES
 IR Intens:       21.571                  0.119                  2.732
 Raman Active:       YES                    YES                    YES
               X      Y      Z        X      Y      Z        X      Y      Z
 C         -0.017 -0.062 -0.016    0.039  0.103  0.012    0.035  0.086  0.135
 C          0.008  0.044 -0.053   -0.015  0.124 -0.048    0.031 -0.010  0.187
 C         -0.081 -0.187  0.063   -0.038 -0.098  0.027    0.003  0.019  0.057
 C         -0.212 -0.110  0.065   -0.121 -0.058  0.002   -0.021  0.001 -0.073
 H         -0.344 -0.163  0.096   -0.213 -0.099  0.005   -0.040 -0.019 -0.148
 C         -0.211  0.038  0.020   -0.124  0.043  0.004   -0.019  0.013 -0.015
 H         -0.294  0.103  0.008   -0.169  0.080  0.002   -0.015  0.005 -0.028
 C         -0.104  0.082 -0.009   -0.072  0.071  0.024   -0.019  0.026  0.081
 H         -0.091  0.182 -0.045   -0.059  0.130  0.048   -0.005  0.039  0.187
 C          0.013 -0.018  0.011   -0.010  0.001 -0.013   -0.039 -0.002 -0.060
 H          0.137  0.027 -0.010    0.070  0.028 -0.040   -0.046 -0.014 -0.127
 C         -0.010 -0.167  0.049   -0.028 -0.098 -0.002   -0.032  0.002 -0.033
 H          0.061 -0.223  0.056    0.004 -0.132 -0.019   -0.036 -0.005 -0.063
 C          0.028  0.107  0.014   -0.000 -0.053 -0.020   -0.024 -0.155 -0.031
 C          0.007  0.138 -0.045    0.032 -0.150  0.120    0.021 -0.051 -0.165
 H         -0.013  0.202 -0.088    0.062 -0.231  0.174    0.094 -0.024 -0.245
 C         -0.024  0.018 -0.022    0.069 -0.061  0.080    0.012  0.016 -0.060
 H         -0.078 -0.002 -0.041    0.070 -0.079  0.108    0.124  0.077 -0.048
 C          0.000 -0.090  0.048    0.122  0.095 -0.091   -0.131 -0.027  0.096
 H         -0.034 -0.211  0.114    0.180  0.262 -0.241   -0.167 -0.071  0.252
 C          0.075  0.000 -0.013    0.027 -0.046  0.022   -0.132  0.070 -0.065
 H          0.116 -0.030 -0.017   -0.015 -0.015  0.028   -0.169  0.142 -0.099
 C          0.090  0.111 -0.030   -0.011 -0.160  0.086   -0.100 -0.001 -0.156
 H          0.152  0.160 -0.043   -0.031 -0.222  0.164   -0.180  0.032 -0.286
 O          0.088 -0.023  0.011    0.308  0.196 -0.078    0.182  0.131 -0.079
 O          0.277  0.102 -0.066   -0.214  0.012 -0.080    0.137 -0.121  0.168
 H         -0.061  0.044 -0.085    0.103  0.188 -0.076    0.175  0.061  0.162
 H         -0.106 -0.195 -0.056    0.069  0.199 -0.058    0.150 -0.212  0.264
 TransDip  -0.141 -0.047  0.005    0.002  0.008  0.007   -0.045 -0.002  0.028

 Mode:                13                     14                     15
 Frequency:       412.32                 416.50                 433.20
 Force Cnst:      0.2864                 0.2988                 0.5120
 Red. Mass:       2.8591                 2.9235                 4.6311
 IR Active:          YES                    YES                    YES
 IR Intens:        0.085                  0.059                  1.095
 Raman Active:       YES                    YES                    YES
               X      Y      Z        X      Y      Z        X      Y      Z
 C          0.006 -0.000 -0.007   -0.011  0.019  0.016   -0.081  0.097  0.143
 C          0.002 -0.005  0.015   -0.003  0.015  0.000   -0.006  0.081 -0.020
 C          0.002  0.004 -0.003   -0.003 -0.009  0.024   -0.009 -0.010  0.260
 C          0.031  0.047  0.205   -0.003 -0.018  0.003   -0.017 -0.113 -0.044
 H          0.067  0.093  0.451   -0.005 -0.020 -0.003   -0.025 -0.138 -0.227
 C         -0.031 -0.034 -0.194   -0.003 -0.010 -0.018   -0.005 -0.076 -0.122
 H         -0.061 -0.083 -0.427   -0.019 -0.005 -0.043   -0.103 -0.061 -0.326
 C         -0.009 -0.001 -0.004    0.018  0.004  0.016    0.138  0.028  0.177
 H         -0.010 -0.005 -0.012    0.023  0.017  0.036    0.178  0.115  0.386
 C          0.022  0.040  0.197    0.017 -0.003 -0.005    0.091 -0.034 -0.119
 H          0.052  0.083  0.414    0.020 -0.003 -0.011    0.068 -0.069 -0.285
 C         -0.033 -0.033 -0.195    0.010 -0.016 -0.017    0.065 -0.071 -0.094
 H         -0.079 -0.093 -0.472    0.019 -0.034 -0.046    0.108 -0.184 -0.303
 C         -0.001 -0.010  0.003   -0.005 -0.006  0.004    0.003  0.015 -0.042
 C          0.002  0.002 -0.013   -0.051 -0.139  0.153    0.024  0.013 -0.029
 H          0.008  0.010 -0.025   -0.107 -0.295  0.341    0.044  0.014 -0.048
 C         -0.001 -0.003  0.001    0.052  0.131 -0.146    0.013 -0.027  0.046
 H          0.003 -0.004  0.005    0.111  0.283 -0.319    0.001 -0.069  0.097
 C         -0.007 -0.003  0.005    0.004 -0.002  0.002    0.033  0.020 -0.007
 H         -0.009 -0.006  0.014    0.002 -0.007  0.009    0.040  0.043 -0.023
 C         -0.004  0.009 -0.009   -0.048 -0.130  0.144    0.013  0.009 -0.014
 H         -0.002  0.019 -0.019   -0.109 -0.284  0.320   -0.003  0.034 -0.022
 C         -0.006 -0.004 -0.002    0.053  0.129 -0.152   -0.004 -0.048  0.020
 H         -0.012 -0.007 -0.003    0.117  0.292 -0.337   -0.019 -0.091  0.070
 O          0.022  0.005 -0.012   -0.019  0.016 -0.008   -0.223  0.051 -0.021
 O          0.002 -0.011  0.015   -0.004  0.012 -0.007    0.004  0.050 -0.048
 H         -0.003 -0.006  0.015    0.012  0.029 -0.011    0.081  0.143 -0.059
 H          0.005 -0.013  0.018   -0.018 -0.006 -0.001    0.065  0.069 -0.023
 TransDip   0.009  0.001 -0.002   -0.004 -0.006  0.003    0.030 -0.004 -0.015

 Mode:                16                     17                     18
 Frequency:       475.45                 533.38                 617.20
 Force Cnst:      0.6827                 0.6398                 1.0907
 Red. Mass:       5.1263                 3.8169                 4.8597
 IR Active:          YES                    YES                    YES
 IR Intens:        2.099                 13.528                 62.846
 Raman Active:       YES                    YES                    YES
               X      Y      Z        X      Y      Z        X      Y      Z
 C         -0.168  0.158 -0.039   -0.026 -0.040 -0.065    0.111  0.074  0.022
 C         -0.083  0.080  0.065   -0.110 -0.063 -0.074    0.241  0.034 -0.050
 C         -0.122 -0.102 -0.199    0.015  0.045  0.103    0.071 -0.030 -0.038
 C         -0.008 -0.137  0.052    0.024  0.029  0.002   -0.031  0.025 -0.018
 H          0.058 -0.085  0.227    0.034  0.018 -0.110   -0.106  0.003  0.050
 C          0.031 -0.047  0.105    0.019 -0.003 -0.048   -0.049  0.028  0.020
 H         -0.042  0.077  0.304    0.015 -0.038 -0.169    0.004  0.005  0.088
 C          0.129 -0.032 -0.166    0.015  0.007  0.063   -0.087  0.007 -0.014
 H          0.117 -0.009 -0.306    0.015 -0.013  0.096   -0.075  0.075 -0.015
 C          0.140  0.031  0.082   -0.025  0.009 -0.050    0.028 -0.086  0.030
 H          0.160  0.065  0.275   -0.067 -0.023 -0.162    0.123 -0.043  0.079
 C          0.082 -0.045  0.022   -0.010  0.044  0.010    0.029 -0.093 -0.009
 H          0.214 -0.100  0.186   -0.038  0.036 -0.077    0.003 -0.057  0.039
 C         -0.067 -0.092  0.058   -0.131 -0.150  0.213    0.158 -0.113  0.090
 C          0.040  0.011 -0.027    0.008  0.033  0.074   -0.061 -0.143 -0.054
 H          0.126  0.039 -0.123    0.108  0.178 -0.136   -0.134  0.051 -0.172
 C          0.061  0.039 -0.009    0.053  0.095 -0.068   -0.059  0.017 -0.110
 H          0.076  0.094 -0.079    0.062  0.279 -0.338    0.169  0.226 -0.209
 C          0.047 -0.056  0.083    0.038 -0.144  0.134   -0.217 -0.015  0.064
 H          0.029 -0.095  0.148    0.019 -0.198  0.188   -0.206 -0.054 -0.036
 C          0.034  0.023 -0.058    0.070  0.047 -0.116    0.063  0.174  0.065
 H          0.011  0.127 -0.129    0.129  0.258 -0.339    0.257  0.268 -0.160
 C          0.012 -0.043 -0.043    0.006 -0.029  0.027    0.050  0.012  0.133
 H          0.051  0.013 -0.090    0.134  0.143 -0.109   -0.065  0.087 -0.091
 O         -0.130  0.188  0.014    0.090 -0.005  0.016   -0.108  0.009 -0.001
 O         -0.022 -0.041  0.008   -0.063  0.053 -0.083   -0.092  0.021 -0.053
 H          0.040  0.163  0.016   -0.177 -0.082 -0.080    0.329  0.086 -0.079
 H          0.068 -0.080  0.107   -0.046  0.116 -0.132   -0.069  0.182 -0.186
 TransDip   0.005  0.022  0.041   -0.051  0.033 -0.101    0.241  0.060 -0.053

 Mode:                19                     20                     21
 Frequency:       630.71                 635.73                 680.00
 Force Cnst:      1.4990                 1.5228                 1.5593
 Red. Mass:       6.3956                 6.3951                 5.7234
 IR Active:          YES                    YES                    YES
 IR Intens:        1.562                  4.637                  6.907
 Raman Active:       YES                    YES                    YES
               X      Y      Z        X      Y      Z        X      Y      Z
 C          0.019  0.012 -0.012   -0.019 -0.044 -0.001    0.119  0.002  0.211
 C          0.029 -0.009 -0.008   -0.064  0.015  0.014   -0.042  0.189  0.049
 C         -0.015 -0.140  0.036   -0.005  0.007  0.006    0.184 -0.039 -0.030
 C          0.194 -0.252  0.020    0.013  0.007  0.003    0.056  0.113 -0.104
 H          0.036 -0.309  0.057    0.024  0.010 -0.010   -0.095  0.075  0.050
 C          0.280  0.187 -0.082    0.016  0.001 -0.009    0.065  0.151  0.017
 H          0.147  0.298 -0.075    0.015 -0.003 -0.026    0.259  0.060  0.232
 C          0.016  0.145 -0.029    0.009 -0.001  0.006   -0.196  0.020 -0.058
 H         -0.046 -0.256  0.070    0.005 -0.024  0.010   -0.186  0.024  0.011
 C         -0.208  0.266 -0.023   -0.014  0.018 -0.007    0.009 -0.132  0.087
 H         -0.037  0.328 -0.056   -0.033  0.009 -0.021    0.242 -0.019  0.252
 C         -0.258 -0.181  0.070   -0.010  0.023  0.004    0.005 -0.169 -0.048
 H         -0.119 -0.291  0.074   -0.016  0.025 -0.006   -0.119 -0.038  0.049
 C          0.028 -0.007  0.009   -0.070 -0.084 -0.114   -0.136  0.026 -0.033
 C         -0.000 -0.015 -0.008   -0.229 -0.076 -0.156   -0.011  0.035  0.084
 H         -0.022  0.005 -0.009   -0.032 -0.208 -0.187    0.134  0.010 -0.007
 C         -0.003 -0.008 -0.017   -0.229  0.245  0.152    0.035  0.076  0.041
 H          0.023  0.007 -0.016   -0.153  0.240  0.230   -0.051  0.131 -0.124
 C         -0.031  0.000  0.000    0.079  0.101  0.096    0.130 -0.055  0.061
 H         -0.030 -0.001 -0.004    0.067 -0.211 -0.162    0.147  0.041  0.057
 C          0.003  0.019  0.010    0.238  0.086  0.170   -0.058 -0.073 -0.127
 H          0.032  0.014 -0.008    0.025  0.181  0.248   -0.179  0.110 -0.193
 C          0.004  0.012  0.020    0.210 -0.226 -0.145   -0.073 -0.116 -0.070
 H         -0.015  0.013  0.001    0.118 -0.267 -0.166    0.045 -0.047 -0.065
 O         -0.034 -0.009  0.007    0.032 -0.036  0.002   -0.104 -0.090 -0.034
 O         -0.008 -0.001  0.002    0.025  0.001 -0.014    0.023  0.036 -0.045
 H          0.021 -0.014 -0.004   -0.059  0.009  0.020   -0.022  0.267 -0.044
 H         -0.005  0.024 -0.020    0.013 -0.063  0.037    0.053 -0.090  0.089
 TransDip   0.037  0.012 -0.007   -0.066 -0.012  0.016    0.053  0.040  0.052

 Mode:                22                     23                     24
 Frequency:       700.17                 711.54                 714.99
 Force Cnst:      0.6479                 0.5033                 0.7750
 Red. Mass:       2.2431                 1.6872                 2.5730
 IR Active:          YES                    YES                    YES
 IR Intens:       25.774                 54.412                 28.232
 Raman Active:       YES                    YES                    YES
               X      Y      Z        X      Y      Z        X      Y      Z
 C          0.006  0.022 -0.054   -0.001 -0.005  0.006    0.002 -0.074  0.218
 C         -0.003  0.006  0.006   -0.005  0.005  0.002    0.013  0.038 -0.011
 C          0.019 -0.031 -0.120   -0.010  0.001 -0.003   -0.083  0.017 -0.008
 C          0.026  0.041  0.103   -0.004 -0.006  0.004   -0.032 -0.055 -0.022
 H          0.042  0.097  0.475    0.009  0.001  0.020    0.103  0.036  0.270
 C         -0.017 -0.002 -0.162   -0.004 -0.010 -0.002   -0.023 -0.076 -0.006
 H          0.046  0.017  0.059   -0.012  0.002  0.014   -0.039  0.071  0.421
 C         -0.022  0.028  0.097    0.011 -0.002 -0.000    0.087 -0.035 -0.065
 H          0.053  0.131  0.578    0.015  0.001  0.023    0.146  0.019  0.366
 C         -0.013 -0.070 -0.151   -0.003  0.010 -0.006   -0.033  0.099 -0.034
 H          0.075 -0.003  0.079   -0.015  0.009  0.014   -0.101  0.143  0.442
 C          0.022 -0.025  0.107   -0.002  0.013 -0.000   -0.032  0.103 -0.071
 H          0.058  0.089  0.515    0.007  0.013  0.019    0.070  0.148  0.282
 C         -0.011 -0.000  0.001    0.025  0.066 -0.074    0.014  0.007 -0.008
 C          0.000  0.010  0.000   -0.017 -0.047  0.048    0.000 -0.025  0.012
 H          0.009  0.002  0.001   -0.128 -0.311  0.377    0.019  0.051 -0.072
 C         -0.001  0.003  0.008    0.035  0.085 -0.098    0.007 -0.013 -0.008
 H         -0.014 -0.006  0.010   -0.045 -0.127  0.147    0.059  0.088 -0.112
 C          0.012  0.002 -0.002   -0.015 -0.041  0.046   -0.020 -0.015  0.016
 H          0.011  0.002  0.004   -0.141 -0.366  0.420    0.016  0.085 -0.084
 C         -0.006 -0.010 -0.005    0.031  0.088 -0.102   -0.002  0.006  0.006
 H         -0.021 -0.009  0.006   -0.056 -0.132  0.150    0.050  0.097 -0.110
 C         -0.003 -0.003 -0.012   -0.018 -0.045  0.048   -0.005 -0.007  0.024
 H          0.005 -0.002 -0.007   -0.128 -0.329  0.376    0.013  0.059 -0.058
 O         -0.023  0.018  0.010    0.006 -0.005 -0.003    0.049 -0.086 -0.049
 O         -0.002 -0.014  0.016    0.007  0.001  0.000    0.006  0.048 -0.060
 H         -0.007 -0.006  0.021   -0.006  0.003  0.005    0.068  0.107 -0.075
 H          0.000 -0.027  0.029   -0.001 -0.028  0.021    0.016  0.060 -0.064
 TransDip   0.045  0.034  0.152   -0.080 -0.132  0.179   -0.031  0.060  0.156

 Mode:                25                     26                     27
 Frequency:       765.17                 793.24                 831.04
 Force Cnst:      0.7028                 0.9722                 1.6272
 Red. Mass:       2.0375                 2.6224                 3.9990
 IR Active:          YES                    YES                    YES
 IR Intens:       46.046                 11.052                 39.228
 Raman Active:       YES                    YES                    YES
               X      Y      Z        X      Y      Z        X      Y      Z
 C         -0.023  0.032  0.006   -0.001  0.046 -0.138    0.145  0.062  0.030
 C         -0.031 -0.101 -0.032    0.026 -0.109 -0.056    0.266 -0.082 -0.086
 C          0.035  0.017  0.101    0.019  0.030  0.143   -0.007 -0.004 -0.052
 C          0.007  0.016 -0.064   -0.012 -0.019 -0.043   -0.037 -0.073  0.032
 H          0.001  0.030  0.053   -0.013 -0.017 -0.021   -0.030 -0.075  0.021
 C          0.020  0.031 -0.001   -0.009 -0.002  0.005   -0.068 -0.067  0.030
 H          0.110  0.068  0.347    0.032  0.066  0.327   -0.183 -0.017 -0.100
 C         -0.045 -0.008 -0.074   -0.015 -0.010 -0.078    0.049  0.005  0.019
 H          0.011  0.066  0.290    0.049  0.086  0.320    0.028 -0.002 -0.137
 C          0.013 -0.039  0.011    0.008 -0.012 -0.005   -0.025  0.069 -0.008
 H          0.120  0.057  0.390    0.085  0.074  0.385   -0.107  0.029 -0.082
 C         -0.000 -0.049 -0.064   -0.005 -0.030 -0.057   -0.015  0.032 -0.004
 H          0.011  0.004  0.115    0.026 -0.011  0.069    0.046  0.006  0.047
 C         -0.026 -0.093  0.106    0.033  0.108 -0.125   -0.019 -0.065  0.067
 C          0.019  0.047 -0.056   -0.033  0.002  0.072   -0.049  0.129  0.093
 H         -0.036 -0.025  0.052   -0.018  0.025  0.043    0.003  0.208 -0.007
 C         -0.009 -0.014  0.001   -0.031  0.044  0.021   -0.101  0.137  0.089
 H         -0.096 -0.260  0.292   -0.003  0.255 -0.270   -0.337  0.006  0.073
 C          0.009  0.059 -0.071    0.009 -0.067  0.066    0.110  0.006 -0.028
 H         -0.098 -0.238  0.226    0.120  0.208 -0.283    0.028 -0.214  0.188
 C          0.022  0.009  0.026   -0.006 -0.020 -0.021   -0.081 -0.082 -0.124
 H         -0.048 -0.272  0.317    0.053  0.235 -0.282   -0.292 -0.159  0.093
 C          0.030  0.065 -0.031   -0.022 -0.046  0.026   -0.045 -0.045 -0.080
 H         -0.012 -0.028  0.070    0.007 -0.013  0.002    0.003 -0.036 -0.061
 O          0.003  0.048 -0.005   -0.006  0.070  0.023   -0.033  0.010 -0.010
 O         -0.012  0.013 -0.016    0.017 -0.051  0.096   -0.024 -0.022  0.045
 H         -0.035 -0.104 -0.028   -0.024 -0.214  0.060    0.367 -0.059 -0.069
 H         -0.028  0.079 -0.089   -0.018  0.027  0.004   -0.088  0.242 -0.240
 TransDip  -0.034 -0.067  0.204    0.046  0.086 -0.044    0.184  0.007 -0.080

 Mode:                28                     29                     30
 Frequency:       855.27                 860.91                 864.43
 Force Cnst:      0.5427                 0.5650                 1.6254
 Red. Mass:       1.2591                 1.2939                 3.6919
 IR Active:          YES                    YES                    YES
 IR Intens:        0.567                  1.869                 23.847
 Raman Active:       YES                    YES                    YES
               X      Y      Z        X      Y      Z        X      Y      Z
 C         -0.012 -0.000  0.014    0.015 -0.003 -0.037    0.106 -0.036 -0.259
 C         -0.011 -0.016  0.001    0.014  0.029  0.013    0.047  0.279  0.094
 C         -0.003 -0.001 -0.005    0.007  0.003  0.019    0.041  0.021  0.111
 C          0.003  0.005 -0.001   -0.013 -0.020 -0.061   -0.026 -0.037  0.038
 H          0.004  0.006  0.004    0.050  0.065  0.396   -0.070 -0.104 -0.310
 C          0.006  0.006 -0.001   -0.021 -0.023 -0.075   -0.054 -0.054  0.041
 H          0.012 -0.002 -0.012    0.064  0.109  0.564   -0.134 -0.007 -0.007
 C         -0.004  0.001  0.003    0.000 -0.005 -0.019    0.034 -0.015 -0.061
 H         -0.006 -0.004 -0.013    0.020  0.019  0.114    0.088  0.068  0.284
 C          0.003 -0.006  0.001    0.005  0.022  0.060   -0.032  0.056 -0.053
 H          0.008 -0.006 -0.010   -0.079 -0.079 -0.410   -0.035  0.123  0.403
 C          0.001 -0.004  0.001    0.012  0.025  0.077   -0.017  0.032 -0.032
 H          0.001 -0.002  0.007   -0.072 -0.113 -0.510   -0.009  0.059  0.055
 C          0.001  0.006 -0.009   -0.002 -0.005  0.008   -0.023 -0.036  0.063
 C         -0.015 -0.048  0.057   -0.001 -0.002  0.000    0.002 -0.043 -0.016
 H          0.135  0.300 -0.376    0.012  0.014 -0.024    0.097  0.071 -0.197
 C         -0.016 -0.051  0.049    0.000  0.000  0.003    0.028 -0.025 -0.002
 H          0.126  0.312 -0.366    0.000  0.000  0.002    0.065 -0.029  0.038
 C         -0.009 -0.003  0.000    0.003  0.004 -0.003    0.006  0.040 -0.022
 H         -0.000  0.017 -0.027   -0.005 -0.012  0.027   -0.059 -0.082  0.216
 C          0.021  0.048 -0.043   -0.005 -0.001 -0.007   -0.025  0.005 -0.031
 H         -0.101 -0.295  0.339   -0.022 -0.018  0.018   -0.117 -0.117  0.139
 C          0.023  0.052 -0.052   -0.001 -0.003 -0.006   -0.001 -0.021 -0.031
 H         -0.128 -0.326  0.379   -0.001 -0.003 -0.007    0.010  0.003 -0.061
 O          0.001  0.006 -0.003   -0.003 -0.011  0.009   -0.025 -0.097  0.062
 O          0.004  0.001 -0.002   -0.004 -0.004 -0.001   -0.029 -0.027  0.001
 H         -0.005 -0.004 -0.009   -0.002  0.025  0.010   -0.045  0.234  0.104
 H          0.007  0.017 -0.013    0.004 -0.019  0.019    0.039 -0.240  0.243
 TransDip  -0.018 -0.013 -0.010    0.032  0.004  0.029    0.142  0.018  0.064

 Mode:                31                     32                     33
 Frequency:       932.95                 952.90                 982.59
 Force Cnst:      0.7697                 0.7854                 0.7819
 Red. Mass:       1.5008                 1.4681                 1.3746
 IR Active:          YES                    YES                    YES
 IR Intens:        8.632                  1.682                  0.124
 Raman Active:       YES                    YES                    YES
               X      Y      Z        X      Y      Z        X      Y      Z
 C          0.030  0.008 -0.012    0.035  0.008 -0.044    0.002  0.002  0.002
 C          0.023  0.006  0.039   -0.019  0.027 -0.017   -0.000 -0.001 -0.000
 C          0.013 -0.000 -0.002    0.028  0.012  0.060    0.001 -0.000 -0.001
 C         -0.003 -0.009  0.007   -0.017 -0.020 -0.071    0.000 -0.001 -0.000
 H         -0.014 -0.019 -0.028    0.046  0.072  0.441   -0.001 -0.001  0.002
 C         -0.013 -0.012  0.006   -0.020 -0.018 -0.023   -0.001 -0.000  0.001
 H         -0.028 -0.004 -0.003   -0.015  0.032  0.149   -0.002 -0.002 -0.006
 C          0.002 -0.001 -0.007    0.029  0.019  0.093   -0.001 -0.000 -0.001
 H          0.009  0.012  0.036   -0.065 -0.089 -0.545   -0.000  0.001  0.003
 C         -0.007  0.013 -0.005    0.001  0.018  0.033   -0.000  0.001 -0.001
 H         -0.013  0.015  0.021   -0.043 -0.031 -0.189   -0.000  0.002  0.004
 C         -0.000  0.006  0.005   -0.023 -0.022 -0.108    0.001  0.001  0.001
 H         -0.004 -0.003 -0.034    0.055  0.158  0.587   -0.001 -0.001 -0.007
 C         -0.010 -0.051  0.062   -0.014 -0.003  0.009    0.003 -0.001  0.002
 C          0.021  0.065 -0.076    0.001 -0.005 -0.013    0.014  0.049 -0.073
 H         -0.160 -0.322  0.416   -0.002 -0.033  0.013   -0.149 -0.281  0.352
 C         -0.007  0.001  0.013    0.009 -0.012 -0.005   -0.022 -0.056  0.065
 H          0.004  0.037 -0.031    0.025 -0.005 -0.002    0.120  0.307 -0.351
 C         -0.016 -0.057  0.070   -0.001 -0.001  0.005    0.011 -0.008  0.011
 H          0.140  0.358 -0.380    0.008  0.025 -0.015    0.030  0.042 -0.040
 C         -0.016 -0.019  0.002    0.006  0.006  0.007    0.023  0.062 -0.072
 H         -0.008  0.060 -0.071    0.007 -0.001  0.012   -0.139 -0.337  0.388
 C          0.025  0.063 -0.084    0.002  0.006 -0.004   -0.027 -0.049  0.067
 H         -0.144 -0.378  0.424   -0.005 -0.018  0.026    0.111  0.306 -0.339
 O         -0.006 -0.010  0.004   -0.008 -0.006  0.007    0.000 -0.000 -0.000
 O         -0.014  0.015 -0.039   -0.001 -0.009  0.018   -0.001  0.002 -0.002
 H          0.030  0.027  0.012   -0.065 -0.014  0.015   -0.006 -0.012  0.009
 H         -0.006 -0.018 -0.007    0.007 -0.037  0.049   -0.000 -0.011  0.009
 TransDip   0.056 -0.021  0.072    0.027  0.020  0.024    0.003  0.007  0.009

 Mode:                34                     35                     36
 Frequency:       998.80                1001.85                1004.21
 Force Cnst:      0.8257                 0.8552                 1.9607
 Red. Mass:       1.4049                 1.4461                 3.2999
 IR Active:          YES                    YES                    YES
 IR Intens:        2.912                  9.687                 29.638
 Raman Active:       YES                    YES                    YES
               X      Y      Z        X      Y      Z        X      Y      Z
 C         -0.003  0.000 -0.011   -0.023 -0.007 -0.014   -0.154 -0.063 -0.057
 C          0.006 -0.013  0.032    0.023 -0.026  0.075    0.108 -0.037  0.205
 C          0.003  0.004  0.017   -0.013  0.003  0.009   -0.093  0.013  0.050
 C         -0.008 -0.033 -0.083    0.004  0.003  0.015    0.006  0.034  0.024
 H          0.058  0.064  0.459   -0.008 -0.015 -0.090   -0.012  0.003 -0.200
 C          0.008  0.009  0.039    0.007  0.006 -0.021    0.058  0.056 -0.082
 H         -0.021 -0.040 -0.186    0.030  0.023  0.091    0.168  0.096  0.309
 C         -0.009  0.015  0.066   -0.005  0.000  0.004   -0.004 -0.001  0.049
 H         -0.075 -0.071 -0.359   -0.009 -0.009 -0.016   -0.053 -0.108 -0.242
 C         -0.019 -0.023 -0.110    0.006 -0.007  0.014    0.023 -0.066  0.004
 H          0.082  0.122  0.609   -0.002 -0.022 -0.062    0.036 -0.057  0.058
 C          0.024  0.030  0.067    0.000 -0.002 -0.018    0.002 -0.008 -0.033
 H         -0.032 -0.086 -0.399    0.027  0.013  0.090    0.085 -0.014  0.155
 C          0.008  0.003 -0.003    0.029  0.006 -0.009    0.092  0.001 -0.011
 C          0.000  0.001  0.001    0.008  0.023 -0.017    0.032  0.037  0.083
 H         -0.002 -0.002  0.006   -0.071 -0.125  0.180    0.077  0.183 -0.070
 C         -0.005  0.000  0.009   -0.030 -0.036  0.073   -0.025  0.090  0.005
 H          0.008  0.035 -0.030    0.117  0.348 -0.365   -0.132 -0.129  0.252
 C          0.002  0.008 -0.008    0.020  0.065 -0.072   -0.091 -0.020  0.024
 H         -0.017 -0.039  0.049   -0.153 -0.378  0.438   -0.006  0.238 -0.234
 C         -0.007 -0.009  0.000   -0.035 -0.060  0.035   -0.043 -0.016 -0.092
 H          0.004  0.028 -0.041    0.088  0.284 -0.351   -0.143 -0.220  0.143
 C          0.001 -0.002 -0.001    0.009  0.006 -0.016    0.034 -0.080 -0.016
 H          0.001 -0.006  0.005   -0.030 -0.111  0.121    0.108  0.064 -0.180
 O          0.000  0.002  0.002    0.006  0.003  0.003    0.040 -0.003  0.012
 O         -0.003  0.007 -0.021   -0.009  0.021 -0.055   -0.027  0.049 -0.139
 H         -0.002 -0.015  0.029    0.051 -0.017  0.071    0.283  0.038  0.180
 H          0.007 -0.015  0.004    0.013 -0.046  0.019    0.033 -0.094  0.025
 TransDip   0.007 -0.011  0.053    0.012 -0.036  0.092   -0.020 -0.068  0.159

 Mode:                37                     38                     39
 Frequency:      1013.10                1014.43                1017.83
 Force Cnst:      1.2299                 1.4993                 3.6608
 Red. Mass:       2.0337                 2.4728                 5.9975
 IR Active:          YES                    YES                    YES
 IR Intens:       31.050                  8.951                 14.394
 Raman Active:       YES                    YES                    YES
               X      Y      Z        X      Y      Z        X      Y      Z
 C         -0.053 -0.033  0.018    0.089  0.049  0.024    0.056  0.026 -0.005
 C          0.016  0.088 -0.141   -0.043 -0.074  0.063    0.007 -0.088  0.131
 C         -0.044 -0.006 -0.004    0.059 -0.002 -0.033    0.027  0.001 -0.008
 C         -0.013  0.088  0.055    0.056 -0.112  0.100   -0.099  0.276 -0.037
 H         -0.070  0.007 -0.427   -0.019 -0.227 -0.475   -0.074  0.296 -0.055
 C          0.013  0.011 -0.098   -0.053 -0.060 -0.076   -0.045 -0.051  0.011
 H          0.121  0.118  0.497    0.002  0.072  0.522   -0.038 -0.030  0.051
 C          0.073 -0.005  0.066   -0.104  0.044  0.069    0.291 -0.048 -0.024
 H         -0.002 -0.128 -0.423   -0.165  0.012 -0.337    0.294 -0.042 -0.101
 C         -0.000 -0.033 -0.047   -0.015  0.028 -0.032   -0.017  0.051 -0.023
 H          0.040  0.031  0.315    0.036  0.085  0.170    0.016  0.065  0.069
 C         -0.033 -0.039  0.033    0.067  0.080 -0.021   -0.187 -0.236  0.087
 H         -0.046 -0.095 -0.142    0.036  0.094 -0.082   -0.158 -0.303  0.007
 C         -0.018 -0.022  0.020   -0.012  0.019 -0.015    0.033  0.017 -0.014
 C          0.013  0.029  0.001   -0.052 -0.073 -0.057   -0.101 -0.135 -0.119
 H         -0.039 -0.049  0.112    0.003 -0.012 -0.162   -0.015 -0.061 -0.261
 C          0.002 -0.019  0.002    0.006  0.003 -0.013   -0.019  0.047  0.014
 H          0.017  0.038 -0.070   -0.011 -0.059  0.054   -0.036 -0.026  0.093
 C         -0.013  0.005 -0.009    0.093 -0.020  0.023    0.187 -0.036  0.039
 H         -0.027 -0.037  0.024    0.112  0.014 -0.018    0.205 -0.002  0.008
 C          0.007  0.007  0.019    0.009  0.005 -0.000   -0.021 -0.030 -0.038
 H          0.023  0.044 -0.024    0.001 -0.021  0.035   -0.019 -0.049 -0.013
 C          0.010 -0.001 -0.022   -0.050  0.066  0.056   -0.094  0.143  0.109
 H         -0.033 -0.077  0.053   -0.027  0.114  0.014   -0.051  0.195  0.081
 O          0.016 -0.020 -0.003   -0.027  0.021 -0.003   -0.008  0.020  0.000
 O          0.010 -0.041  0.104    0.001  0.022 -0.051   -0.008  0.038 -0.094
 H          0.102  0.153 -0.175   -0.167 -0.139  0.083   -0.098 -0.132  0.130
 H         -0.039  0.107 -0.058    0.018 -0.047  0.020    0.019 -0.073  0.019
 TransDip  -0.089  0.058 -0.143    0.083 -0.024  0.041    0.092 -0.033  0.071

 Mode:                40                     41                     42
 Frequency:      1021.38                1051.77                1054.46
 Force Cnst:      3.1224                 1.3731                 1.3831
 Red. Mass:       5.0800                 2.1067                 2.1112
 IR Active:          YES                    YES                    YES
 IR Intens:       12.337                  2.249                  3.055
 Raman Active:       YES                    YES                    YES
               X      Y      Z        X      Y      Z        X      Y      Z
 C         -0.183 -0.087 -0.038   -0.058 -0.023 -0.002   -0.044 -0.019 -0.017
 C          0.110  0.111 -0.067    0.003  0.027 -0.025    0.049 -0.000  0.038
 C         -0.126  0.006  0.052   -0.011 -0.006  0.008   -0.023  0.001  0.013
 C          0.018 -0.071 -0.028    0.049  0.066 -0.025    0.012  0.030 -0.013
 H          0.023 -0.032  0.234    0.377  0.192 -0.059    0.126  0.078 -0.002
 C          0.106  0.123 -0.005   -0.028 -0.149  0.034    0.003 -0.040  0.009
 H          0.110  0.056 -0.223    0.267 -0.405  0.031    0.115 -0.138 -0.000
 C         -0.096 -0.007 -0.006   -0.127  0.021  0.017   -0.042  0.003  0.006
 H         -0.084 -0.061  0.158   -0.145 -0.000  0.016   -0.050 -0.021  0.012
 C          0.034 -0.106  0.034    0.011  0.160 -0.031    0.006  0.046 -0.008
 H         -0.039 -0.151 -0.080    0.339  0.285 -0.121    0.115  0.085 -0.046
 C          0.068  0.094 -0.048    0.038 -0.072  0.004    0.013 -0.027 -0.002
 H          0.105  0.110  0.087    0.286 -0.260  0.041    0.127 -0.107  0.036
 C          0.050 -0.030  0.027    0.013 -0.007  0.003   -0.005  0.002 -0.006
 C         -0.119 -0.132 -0.160    0.014 -0.018 -0.015   -0.049  0.056  0.039
 H         -0.103 -0.154 -0.162    0.096 -0.084 -0.017   -0.315  0.242  0.075
 C         -0.036  0.064  0.037   -0.010  0.050  0.042    0.013 -0.125 -0.110
 H         -0.045  0.036  0.054    0.089  0.082  0.094   -0.304 -0.223 -0.281
 C          0.231 -0.046  0.043   -0.038  0.004 -0.008    0.130 -0.021  0.024
 H          0.242 -0.032  0.035   -0.042 -0.000 -0.016    0.143 -0.015  0.041
 C         -0.042 -0.049 -0.052   -0.011 -0.044 -0.043    0.014  0.117  0.111
 H         -0.018 -0.034 -0.070    0.096 -0.115 -0.068   -0.293  0.325  0.180
 C         -0.109  0.201  0.112    0.012  0.021  0.021   -0.044 -0.038 -0.049
 H         -0.113  0.135  0.223    0.097  0.036  0.076   -0.304 -0.102 -0.193
 O          0.050 -0.034  0.008    0.010 -0.004  0.001    0.011 -0.003  0.003
 O         -0.003 -0.032  0.065    0.001 -0.007  0.019   -0.004  0.004 -0.019
 H          0.317  0.251 -0.144    0.082  0.066 -0.037    0.137  0.040  0.025
 H         -0.051  0.090 -0.072   -0.007  0.018 -0.007   -0.005  0.006 -0.023
 TransDip  -0.106  0.013 -0.036    0.042 -0.002 -0.024   -0.052 -0.012  0.018

 Mode:                43                     44                     45
 Frequency:      1106.66                1108.83                1183.41
 Force Cnst:      1.1454                 1.1534                 0.9227
 Red. Mass:       1.5873                 1.5923                 1.1183
 IR Active:          YES                    YES                    YES
 IR Intens:        7.454                  1.993                  4.585
 Raman Active:       YES                    YES                    YES
               X      Y      Z        X      Y      Z        X      Y      Z
 C         -0.011 -0.010  0.007    0.004  0.007  0.004   -0.016 -0.004 -0.001
 C          0.009 -0.001 -0.005   -0.003 -0.022 -0.011   -0.001 -0.001  0.002
 C         -0.040  0.053 -0.003    0.010 -0.024 -0.000    0.016 -0.002 -0.001
 C          0.086 -0.048 -0.007   -0.040  0.024  0.004   -0.012 -0.008  0.004
 H          0.513  0.108 -0.079   -0.232 -0.047  0.032   -0.253 -0.098  0.051
 C         -0.043 -0.026  0.013    0.023  0.013 -0.007    0.039 -0.041  0.001
 H         -0.204  0.097  0.004    0.106 -0.051 -0.002    0.414 -0.347  0.009
 C          0.005  0.075 -0.016   -0.004 -0.035  0.008    0.013  0.064 -0.015
 H          0.071  0.496 -0.104   -0.036 -0.236  0.050    0.105  0.651 -0.139
 C          0.051 -0.076  0.006   -0.021  0.035 -0.003   -0.038 -0.010  0.008
 H          0.254 -0.011 -0.028   -0.106  0.008  0.009   -0.371 -0.129  0.077
 C         -0.099 -0.022  0.022    0.047  0.009 -0.009   -0.003 -0.003  0.001
 H         -0.319  0.137 -0.005    0.158 -0.073  0.001    0.047 -0.042  0.004
 C          0.013  0.017  0.021    0.007  0.041  0.036   -0.002 -0.000 -0.003
 C         -0.044 -0.008 -0.020   -0.095 -0.018 -0.041   -0.002  0.001  0.001
 H         -0.179  0.084 -0.001   -0.366  0.177 -0.015   -0.008  0.006  0.002
 C          0.019 -0.019 -0.012    0.047 -0.045 -0.026    0.002 -0.000  0.001
 H          0.094 -0.005  0.032    0.232 -0.008  0.081    0.011  0.002  0.005
 C          0.004  0.027  0.025    0.000  0.060  0.053   -0.000 -0.001 -0.001
 H          0.007  0.181  0.164    0.008  0.393  0.354   -0.000 -0.005 -0.004
 C         -0.029 -0.016 -0.024   -0.054 -0.034 -0.048   -0.000  0.001  0.000
 H         -0.126  0.043 -0.006   -0.237  0.077 -0.015    0.000  0.000  0.000
 C          0.044 -0.023 -0.007    0.096 -0.047 -0.009    0.000  0.001  0.001
 H          0.167  0.004  0.061    0.399  0.028  0.152    0.008  0.004  0.005
 O          0.013 -0.013 -0.001   -0.004  0.015 -0.002    0.003 -0.001  0.000
 O          0.002 -0.003  0.004    0.004 -0.007  0.006    0.001 -0.001  0.001
 H         -0.055  0.008 -0.043   -0.086 -0.030 -0.037    0.040  0.027 -0.013
 H         -0.021  0.040 -0.051   -0.037  0.072 -0.093   -0.005  0.011 -0.013
 TransDip  -0.003  0.087 -0.009   -0.030  0.029  0.018   -0.062  0.028 -0.003

 Mode:                46                     47                     48
 Frequency:      1186.17                1203.75                1210.76
 Force Cnst:      0.9250                 1.0433                 1.0557
 Red. Mass:       1.1158                 1.2220                 1.2223
 IR Active:          YES                    YES                    YES
 IR Intens:        0.239                 72.404                  4.463
 Raman Active:       YES                    YES                    YES
               X      Y      Z        X      Y      Z        X      Y      Z
 C          0.001  0.000 -0.001   -0.053 -0.011 -0.002   -0.019 -0.005 -0.012
 C          0.004 -0.001  0.004   -0.009 -0.001  0.013    0.015 -0.009  0.038
 C         -0.004  0.001  0.001    0.071 -0.002 -0.006    0.028 -0.003  0.001
 C         -0.001  0.000  0.000   -0.025 -0.018  0.008    0.011  0.002 -0.002
 H          0.002  0.001 -0.000   -0.440 -0.175  0.089    0.055  0.018 -0.008
 C          0.002  0.000 -0.000    0.008 -0.039  0.005   -0.013  0.000  0.002
 H          0.008 -0.005 -0.000    0.187 -0.187  0.013   -0.088  0.061  0.001
 C         -0.000  0.001 -0.000    0.010 -0.009  0.001    0.002  0.001 -0.000
 H          0.001  0.009 -0.002   -0.001 -0.077  0.014    0.002  0.002 -0.001
 C         -0.000 -0.001  0.000    0.043  0.026 -0.013   -0.014  0.003  0.001
 H         -0.007 -0.004  0.001    0.493  0.187 -0.106   -0.091 -0.024  0.017
 C          0.000 -0.000 -0.000   -0.052  0.033  0.002    0.008 -0.007 -0.001
 H          0.008 -0.007  0.001   -0.457  0.355 -0.020    0.038 -0.026  0.011
 C         -0.005  0.001 -0.002    0.037 -0.004  0.003   -0.042  0.012 -0.013
 C          0.008 -0.005 -0.003    0.001  0.001  0.003   -0.054  0.028  0.010
 H          0.125 -0.087 -0.020   -0.071  0.053  0.014   -0.370  0.241  0.062
 C         -0.039 -0.010 -0.021   -0.006  0.009  0.006    0.057  0.001  0.019
 H         -0.388 -0.096 -0.221    0.003  0.011  0.012    0.475  0.104  0.255
 C         -0.000  0.050  0.044    0.004 -0.001  0.001    0.003 -0.003 -0.002
 H          0.011  0.491  0.443    0.004 -0.001  0.000    0.004 -0.031 -0.026
 C          0.045 -0.026 -0.008   -0.005 -0.007 -0.007    0.048 -0.018  0.000
 H          0.442 -0.275 -0.095    0.013 -0.018 -0.012    0.403 -0.241 -0.075
 C         -0.014 -0.007 -0.010   -0.002 -0.002 -0.002   -0.052 -0.010 -0.026
 H         -0.167 -0.047 -0.096   -0.082 -0.021 -0.052   -0.348 -0.080 -0.196
 O         -0.000 -0.001  0.000    0.005  0.004  0.001    0.002 -0.000  0.002
 O          0.000 -0.001 -0.000    0.003 -0.003  0.004    0.007 -0.008 -0.002
 H          0.001  0.007 -0.008    0.014  0.097 -0.096    0.093  0.106 -0.070
 H         -0.006  0.017 -0.021   -0.024  0.058 -0.069   -0.052  0.108 -0.147
 TransDip   0.014  0.005 -0.004   -0.271  0.024 -0.004   -0.063  0.007 -0.023

 Mode:                49                     50                     51
 Frequency:      1217.56                1227.21                1237.47
 Force Cnst:      1.4995                 2.6990                 1.2421
 Red. Mass:       1.7168                 3.0417                 1.3767
 IR Active:          YES                    YES                    YES
 IR Intens:       53.259                 85.298                 32.873
 Raman Active:       YES                    YES                    YES
               X      Y      Z        X      Y      Z        X      Y      Z
 C         -0.100 -0.025 -0.026   -0.130 -0.024  0.022   -0.046 -0.009  0.016
 C          0.018 -0.032  0.075   -0.117  0.034 -0.055    0.025 -0.007 -0.082
 C          0.148 -0.017 -0.006    0.191 -0.055 -0.016    0.054 -0.005 -0.009
 C          0.035  0.000 -0.006    0.054  0.014 -0.010    0.011 -0.002 -0.001
 H          0.027 -0.006  0.001    0.134  0.038 -0.032   -0.049 -0.026  0.007
 C         -0.049 -0.018  0.010   -0.066 -0.017  0.013   -0.014 -0.010  0.004
 H         -0.261  0.152  0.009   -0.330  0.195  0.012   -0.061  0.027  0.005
 C          0.011  0.001 -0.002    0.007  0.004 -0.002    0.006 -0.000 -0.001
 H          0.010  0.008 -0.003    0.010  0.047 -0.012    0.007  0.011 -0.003
 C         -0.041  0.025  0.001   -0.064  0.043  0.001   -0.008  0.008 -0.001
 H         -0.185 -0.023  0.032   -0.427 -0.081  0.081    0.017  0.018 -0.001
 C          0.014 -0.013 -0.003    0.047 -0.020 -0.003   -0.007  0.001  0.003
 H         -0.051  0.049  0.015   -0.016  0.036 -0.005   -0.084  0.055 -0.027
 C         -0.101  0.016 -0.047    0.265 -0.050  0.048   -0.059 -0.059 -0.056
 C          0.008 -0.003 -0.003    0.028 -0.010  0.008   -0.047  0.036  0.017
 H          0.232 -0.167 -0.032   -0.270  0.220  0.046   -0.118  0.090  0.019
 C          0.009 -0.023 -0.015   -0.062  0.055  0.026    0.036 -0.004  0.007
 H         -0.105 -0.049 -0.089   -0.217  0.015 -0.048    0.029 -0.010  0.009
 C         -0.013  0.000 -0.004    0.023 -0.002  0.005    0.002 -0.011 -0.009
 H         -0.012  0.010  0.007    0.019  0.017  0.019    0.007  0.086  0.077
 C          0.005  0.025  0.024   -0.059 -0.033 -0.049   -0.005  0.020  0.015
 H         -0.053  0.065  0.037   -0.182  0.039 -0.026    0.144 -0.073 -0.014
 C          0.009  0.014  0.022    0.030 -0.008  0.001    0.015  0.027  0.025
 H          0.335  0.117  0.188   -0.324 -0.109 -0.205    0.171  0.063  0.129
 O          0.006  0.004  0.006    0.002  0.018 -0.003    0.006  0.000 -0.003
 O          0.017 -0.017  0.005   -0.007  0.009  0.016   -0.023  0.033 -0.009
 H          0.398  0.346 -0.223   -0.142  0.060 -0.093    0.474 -0.179  0.326
 H         -0.121  0.264 -0.342    0.065 -0.111  0.177    0.187 -0.403  0.524
 TransDip  -0.225  0.048 -0.042   -0.294  0.032  0.012   -0.040 -0.041  0.174

 Mode:                52                     53                     54
 Frequency:      1327.02                1337.57                1352.89
 Force Cnst:      3.2703                 3.9553                 2.2771
 Red. Mass:       3.1520                 3.7523                 2.1116
 IR Active:          YES                    YES                    YES
 IR Intens:       17.236                  5.819                  2.388
 Raman Active:       YES                    YES                    YES
               X      Y      Z        X      Y      Z        X      Y      Z
 C         -0.139 -0.046  0.040   -0.035 -0.012  0.011    0.038  0.017 -0.013
 C          0.178  0.018 -0.055   -0.016 -0.006 -0.017   -0.067 -0.025 -0.005
 C          0.077 -0.053 -0.004    0.036  0.313 -0.065   -0.021  0.006  0.003
 C          0.026  0.014 -0.006   -0.113 -0.062  0.029    0.088  0.016 -0.016
 H          0.008  0.005 -0.007   -0.300 -0.129  0.070   -0.284 -0.124  0.064
 C         -0.024 -0.005  0.005    0.139 -0.138  0.005   -0.036  0.024  0.001
 H         -0.043  0.009  0.006   -0.390  0.293  0.002   -0.104  0.079  0.000
 C          0.000 -0.004  0.001    0.019  0.134 -0.029   -0.017 -0.086  0.019
 H          0.001  0.015 -0.003   -0.010 -0.059  0.014    0.029  0.208 -0.044
 C         -0.006  0.028 -0.005   -0.169 -0.086  0.044    0.049  0.003 -0.008
 H         -0.122 -0.010  0.022    0.417  0.117 -0.094    0.132  0.031 -0.025
 C          0.013 -0.004 -0.000    0.092 -0.112  0.008   -0.084  0.050  0.002
 H         -0.155  0.132 -0.011    0.292 -0.279  0.013    0.311 -0.269  0.015
 C         -0.080  0.176  0.143    0.012  0.034  0.036    0.025  0.025  0.025
 C          0.056 -0.054 -0.031    0.025 -0.018 -0.007    0.113 -0.059 -0.009
 H          0.281 -0.213 -0.070    0.004 -0.003 -0.005   -0.348  0.257  0.068
 C         -0.088 -0.053 -0.076   -0.031 -0.007 -0.016   -0.078 -0.008 -0.034
 H          0.336  0.055  0.151    0.050  0.014  0.028   -0.075 -0.006 -0.029
 C         -0.001  0.071  0.064    0.001  0.021  0.019    0.003  0.092  0.082
 H         -0.004 -0.048 -0.037   -0.001 -0.014 -0.012   -0.005 -0.178 -0.158
 C          0.114 -0.065 -0.021    0.025 -0.022 -0.011    0.067 -0.042 -0.014
 H         -0.195  0.128  0.045   -0.068  0.036  0.009    0.049 -0.029 -0.010
 C         -0.089 -0.040 -0.070   -0.020 -0.008 -0.014   -0.109 -0.015 -0.050
 H         -0.113 -0.061 -0.063   -0.035 -0.012 -0.022    0.307  0.096  0.181
 O          0.006  0.042 -0.007    0.029 -0.031 -0.002   -0.002 -0.020  0.003
 O         -0.019  0.006 -0.012   -0.005  0.009  0.005   -0.001  0.010  0.005
 H         -0.274 -0.434  0.306    0.072  0.057 -0.056    0.321  0.177 -0.083
 H          0.047 -0.127  0.150    0.035 -0.062  0.096    0.040 -0.054  0.090
 TransDip  -0.113 -0.037  0.059   -0.066  0.039  0.009    0.042  0.004  0.025

 Mode:                55                     56                     57
 Frequency:      1357.00                1374.78                1427.23
 Force Cnst:      1.7440                 1.5007                 1.5565
 Red. Mass:       1.6075                 1.3476                 1.2969
 IR Active:          YES                    YES                    YES
 IR Intens:        5.181                 25.704                 25.377
 Raman Active:       YES                    YES                    YES
               X      Y      Z        X      Y      Z        X      Y      Z
 C          0.027  0.013 -0.009    0.052  0.024 -0.023    0.026  0.011 -0.002
 C         -0.020 -0.005  0.008   -0.055 -0.087 -0.008   -0.102  0.053 -0.011
 C         -0.011 -0.030  0.007   -0.023 -0.015  0.008   -0.001 -0.004  0.000
 C         -0.108 -0.020  0.019   -0.023 -0.008  0.005   -0.012 -0.003  0.003
 H          0.406  0.173 -0.090    0.122  0.047 -0.025    0.038  0.015 -0.009
 C          0.032 -0.005 -0.004   -0.004  0.016 -0.002    0.003  0.003 -0.001
 H          0.218 -0.155 -0.003    0.108 -0.075 -0.002    0.026 -0.016 -0.001
 C          0.021  0.091 -0.021    0.005  0.011 -0.003    0.005  0.005 -0.002
 H         -0.035 -0.269  0.057   -0.008 -0.078  0.017    0.004 -0.010  0.001
 C         -0.031 -0.005  0.005    0.013 -0.002 -0.002   -0.005 -0.007  0.002
 H         -0.168 -0.052  0.036   -0.047 -0.024  0.013    0.032  0.005 -0.006
 C          0.080 -0.041 -0.002    0.002  0.002 -0.000   -0.004  0.007 -0.000
 H         -0.369  0.317 -0.026   -0.064  0.050 -0.009   -0.014  0.013 -0.009
 C          0.006 -0.010 -0.009    0.010  0.058  0.045    0.023 -0.004  0.005
 C          0.070 -0.033 -0.003   -0.016  0.008  0.001    0.020  0.004  0.011
 H         -0.284  0.204  0.059    0.222 -0.141 -0.050    0.039 -0.008  0.012
 C         -0.032 -0.000 -0.012   -0.042 -0.015 -0.026   -0.051  0.003 -0.015
 H         -0.113 -0.021 -0.055    0.229  0.055  0.124    0.128  0.052  0.086
 C          0.002  0.057  0.051    0.000 -0.011 -0.010   -0.002 -0.016 -0.014
 H         -0.004 -0.144 -0.128    0.004  0.144  0.127    0.001  0.138  0.124
 C          0.029 -0.013 -0.002    0.038 -0.032 -0.014    0.041 -0.027 -0.010
 H          0.111 -0.063 -0.018   -0.227  0.136  0.041   -0.187  0.119  0.040
 C         -0.071 -0.007 -0.031    0.017  0.001  0.010    0.001  0.021  0.018
 H          0.285  0.086  0.169   -0.243 -0.055 -0.148   -0.130 -0.009 -0.049
 O         -0.004 -0.002  0.001   -0.005 -0.014  0.003   -0.003 -0.012  0.001
 O          0.001  0.001 -0.000   -0.015  0.036  0.012    0.028 -0.042 -0.017
 H          0.097  0.046 -0.007    0.420  0.375 -0.377    0.472 -0.226  0.608
 H          0.001 -0.003  0.003    0.107 -0.179  0.285   -0.126  0.224 -0.358
 TransDip   0.035  0.064 -0.001    0.144 -0.016  0.074   -0.030  0.081 -0.136

 Mode:                58                     59                     60
 Frequency:      1477.24                1490.78                1520.68
 Force Cnst:      2.8532                 2.7019                 2.8891
 Red. Mass:       2.2191                 2.0634                 2.1205
 IR Active:          YES                    YES                    YES
 IR Intens:       17.160                  7.529                  0.579
 Raman Active:       YES                    YES                    YES
               X      Y      Z        X      Y      Z        X      Y      Z
 C          0.034 -0.000 -0.009   -0.012 -0.005  0.003   -0.039  0.005  0.005
 C          0.003 -0.009  0.007    0.047  0.021  0.028    0.016  0.004  0.001
 C         -0.034 -0.156  0.033   -0.006  0.017 -0.002    0.133 -0.015 -0.016
 C         -0.073  0.075 -0.003    0.017  0.001 -0.003   -0.090 -0.083  0.029
 H          0.102  0.157 -0.043   -0.057 -0.027  0.013    0.423  0.095 -0.082
 C          0.142 -0.024 -0.016   -0.006 -0.008  0.002   -0.082  0.122 -0.011
 H         -0.269  0.333 -0.026   -0.020  0.000  0.003    0.389 -0.252 -0.009
 C         -0.017 -0.121  0.026   -0.007  0.010 -0.001    0.092 -0.032 -0.008
 H          0.098  0.612 -0.133   -0.017 -0.042  0.011    0.120  0.012 -0.021
 C         -0.144  0.026  0.016    0.019  0.005 -0.004   -0.114 -0.075  0.033
 H          0.377  0.228 -0.104   -0.068 -0.026  0.015    0.446  0.114 -0.092
 C          0.095  0.045 -0.022   -0.000 -0.014  0.002   -0.057  0.101 -0.013
 H         -0.084  0.208 -0.033   -0.009 -0.007  0.010    0.413 -0.258  0.006
 C         -0.000 -0.009 -0.010   -0.007 -0.117 -0.105   -0.008 -0.006 -0.008
 C          0.005  0.004  0.006    0.079  0.023  0.047    0.010 -0.005 -0.001
 H         -0.002  0.010  0.008   -0.125  0.170  0.098   -0.033  0.024  0.007
 C         -0.012  0.001 -0.003   -0.114  0.032 -0.011    0.000  0.007  0.006
 H          0.034  0.013  0.024    0.250  0.137  0.206   -0.013  0.004 -0.000
 C          0.001 -0.007 -0.006   -0.004 -0.095 -0.086   -0.006 -0.008 -0.009
 H          0.002  0.039  0.035    0.010  0.428  0.385   -0.006  0.029  0.024
 C          0.012 -0.001  0.003    0.122 -0.009  0.033    0.012 -0.003  0.001
 H         -0.019  0.020  0.011   -0.233  0.229  0.122   -0.029  0.023  0.011
 C         -0.009  0.004  0.000   -0.086  0.049  0.014   -0.003  0.005  0.003
 H          0.019  0.013  0.016    0.161  0.122  0.165   -0.003  0.005  0.004
 O         -0.016  0.022  0.001    0.002  0.001 -0.000    0.001  0.000 -0.000
 O         -0.002  0.003  0.001   -0.004  0.005  0.005   -0.002  0.001  0.002
 H         -0.003  0.034 -0.055   -0.391  0.031 -0.189   -0.098 -0.009 -0.035
 H          0.007 -0.014  0.021    0.020 -0.026  0.050    0.008 -0.011  0.019
 TransDip   0.108  0.076 -0.014   -0.016  0.045  0.074   -0.023  0.004  0.006

 Mode:                61                     62                     63
 Frequency:      1528.95                1617.12                1626.22
 Force Cnst:      3.0452                 8.3927                 8.3836
 Red. Mass:       2.2109                 5.4471                 5.3805
 IR Active:          YES                    YES                    YES
 IR Intens:        5.347                 11.839                  0.880
 Raman Active:       YES                    YES                    YES
               X      Y      Z        X      Y      Z        X      Y      Z
 C         -0.001  0.002  0.001    0.037 -0.044 -0.006    0.000 -0.002  0.001
 C         -0.037  0.010 -0.003    0.003 -0.003  0.002    0.015  0.027  0.025
 C          0.008  0.001 -0.001   -0.045 -0.273  0.057   -0.003  0.002  0.000
 C         -0.003 -0.005  0.001    0.146  0.152 -0.050    0.010 -0.000 -0.001
 H          0.019  0.002 -0.003   -0.285 -0.002  0.044   -0.011 -0.009  0.004
 C         -0.006  0.006 -0.000    0.002 -0.191  0.037   -0.010  0.004  0.001
 H          0.022 -0.017  0.000   -0.201 -0.051  0.038    0.009 -0.013  0.001
 C          0.006  0.001 -0.001    0.071  0.349 -0.079    0.006  0.001 -0.001
 H          0.005 -0.007  0.000   -0.059 -0.507  0.107    0.005 -0.006  0.000
 C         -0.006 -0.005  0.002   -0.113 -0.195  0.057   -0.010 -0.003  0.002
 H          0.023  0.004 -0.004    0.267 -0.083 -0.026    0.014  0.005 -0.003
 C         -0.004  0.006 -0.001   -0.068  0.197 -0.030    0.006 -0.001 -0.001
 H          0.028 -0.020  0.000    0.326 -0.100 -0.013    0.011 -0.003  0.004
 C          0.136 -0.027  0.023    0.001  0.001  0.001   -0.002 -0.223 -0.198
 C         -0.063  0.087  0.054   -0.002 -0.000 -0.001   -0.098  0.158  0.103
 H          0.416 -0.214 -0.026   -0.004 -0.000 -0.000    0.291 -0.096  0.044
 C         -0.115 -0.061 -0.091    0.004  0.002  0.003   -0.058 -0.138 -0.141
 H          0.437  0.073  0.208   -0.006 -0.001 -0.003    0.216 -0.082 -0.005
 C          0.102 -0.018  0.019   -0.002 -0.002 -0.002   -0.002  0.268  0.237
 H          0.123 -0.023  0.020   -0.002  0.005  0.003   -0.021 -0.357 -0.323
 C         -0.107  0.098  0.050    0.004 -0.000  0.001    0.076 -0.170 -0.125
 H          0.412 -0.221 -0.054   -0.003  0.004  0.003   -0.248  0.019 -0.071
 C         -0.066 -0.059 -0.075   -0.005 -0.001 -0.003    0.090  0.121  0.138
 H          0.395  0.045  0.175    0.006  0.002  0.003   -0.281  0.032 -0.064
 O         -0.000 -0.002 -0.000   -0.027  0.050  0.001    0.000 -0.001 -0.000
 O          0.001 -0.002 -0.002   -0.001  0.002  0.000    0.002 -0.003  0.002
 H         -0.021 -0.001  0.016    0.006  0.023 -0.033   -0.248  0.011 -0.079
 H         -0.005  0.025 -0.030    0.006 -0.010  0.016   -0.001  0.017 -0.017
 TransDip   0.074 -0.001 -0.002    0.097 -0.052  0.002    0.015 -0.019 -0.017

 Mode:                64                     65                     66
 Frequency:      1636.69                1646.04                1742.41
 Force Cnst:      8.5672                 8.8338                21.0910
 Red. Mass:       5.4282                 5.5337                11.7909
 IR Active:          YES                    YES                    YES
 IR Intens:       28.195                  0.235                163.577
 Raman Active:       YES                    YES                    YES
               X      Y      Z        X      Y      Z        X      Y      Z
 C          0.034 -0.052 -0.000    0.007 -0.013 -0.000   -0.232  0.735 -0.019
 C         -0.009  0.001 -0.001    0.033 -0.007  0.003    0.040 -0.036 -0.002
 C         -0.179  0.065  0.014    0.005 -0.005  0.000   -0.036 -0.104  0.019
 C          0.288  0.006 -0.045   -0.010  0.001  0.001    0.065  0.056 -0.019
 H         -0.294 -0.224  0.088    0.011  0.010 -0.003   -0.129  0.003  0.009
 C         -0.269  0.133  0.015    0.011 -0.007 -0.000   -0.028 -0.017  0.008
 H          0.232 -0.290  0.021   -0.011  0.011 -0.001   -0.050 -0.001  0.008
 C          0.136 -0.045 -0.012   -0.005  0.005 -0.000    0.021  0.029 -0.009
 H          0.160 -0.007 -0.022   -0.007 -0.003  0.002    0.012 -0.035  0.003
 C         -0.270 -0.009  0.042    0.010 -0.001 -0.001   -0.059 -0.020  0.014
 H          0.267  0.192 -0.079   -0.008 -0.008  0.003    0.056  0.021 -0.014
 C          0.267 -0.137 -0.012   -0.012  0.007  0.000    0.058  0.004 -0.009
 H         -0.277  0.303 -0.031    0.015 -0.013  0.002   -0.034  0.083 -0.013
 C         -0.007  0.006  0.005   -0.212  0.027 -0.050   -0.018  0.020 -0.004
 C          0.013 -0.009 -0.003    0.281 -0.109 -0.001    0.005 -0.006  0.001
 H         -0.025  0.013  0.006   -0.300  0.268  0.118    0.030  0.010 -0.024
 C         -0.009  0.004  0.000   -0.268 -0.007 -0.097   -0.003 -0.002 -0.002
 H          0.002  0.007  0.007    0.244  0.130  0.198    0.011  0.002  0.005
 C          0.005 -0.008 -0.005    0.134 -0.017  0.030    0.004 -0.003 -0.002
 H          0.006  0.008  0.009    0.149 -0.036  0.019    0.006 -0.005 -0.004
 C         -0.011  0.008  0.003   -0.255  0.093 -0.005   -0.013  0.006  0.002
 H          0.014 -0.008 -0.002    0.215 -0.210 -0.114    0.015 -0.011 -0.008
 C          0.008 -0.002  0.001    0.288  0.018  0.115    0.017 -0.004  0.005
 H         -0.006 -0.006 -0.007   -0.312 -0.135 -0.227   -0.013 -0.008 -0.021
 O         -0.008  0.026 -0.000   -0.004  0.010  0.000    0.158 -0.483  0.014
 O          0.001  0.001 -0.000    0.000  0.001  0.004   -0.003 -0.006  0.002
 H          0.058  0.022  0.002   -0.010  0.005 -0.027   -0.225 -0.153  0.050
 H         -0.004 -0.000 -0.002    0.004 -0.015  0.020    0.006  0.020 -0.020
 TransDip   0.157 -0.063 -0.015   -0.008 -0.012  0.004   -0.246  0.327 -0.008

 Mode:                67                     68                     69
 Frequency:      3086.05                3159.65                3166.51
 Force Cnst:      6.0851                 6.3913                 6.4151
 Red. Mass:       1.0844                 1.0866                 1.0859
 IR Active:          YES                    YES                    YES
 IR Intens:       16.690                  5.351                  0.143
 Raman Active:       YES                    YES                    YES
               X      Y      Z        X      Y      Z        X      Y      Z
 C          0.001 -0.001  0.000   -0.000 -0.000  0.000   -0.000 -0.000  0.000
 C          0.024 -0.063 -0.049    0.001 -0.002 -0.001   -0.000  0.000  0.000
 C         -0.000 -0.000 -0.000    0.000 -0.000 -0.000    0.000 -0.000 -0.000
 C         -0.000 -0.000  0.000   -0.000 -0.000  0.000    0.003 -0.010  0.001
 H          0.000  0.001 -0.000   -0.000  0.000 -0.000   -0.046  0.117 -0.016
 C          0.000 -0.000  0.000    0.000  0.000 -0.000    0.027  0.031 -0.010
 H          0.000  0.001 -0.000   -0.000 -0.000  0.000   -0.312 -0.376  0.119
 C          0.000  0.000 -0.000   -0.000  0.000 -0.000   -0.058  0.010  0.007
 H         -0.001  0.000 -0.000    0.000 -0.000 -0.000    0.687 -0.124 -0.080
 C         -0.000 -0.000  0.000    0.000 -0.000  0.000    0.015 -0.036  0.005
 H         -0.002  0.005 -0.001   -0.001  0.001 -0.000   -0.169  0.432 -0.062
 C          0.002  0.002 -0.001    0.000  0.000 -0.000    0.005  0.007 -0.002
 H         -0.020 -0.025  0.008   -0.002 -0.002  0.001   -0.065 -0.082  0.029
 C         -0.000 -0.001 -0.000    0.002  0.000  0.001   -0.000 -0.000 -0.000
 C         -0.000  0.000  0.000    0.001  0.003  0.003    0.000  0.000  0.000
 H          0.000  0.001  0.001   -0.024 -0.030 -0.032   -0.001 -0.001 -0.001
 C         -0.000 -0.000 -0.000    0.007 -0.010 -0.007    0.000 -0.000 -0.000
 H         -0.000  0.001  0.001   -0.079  0.125  0.083   -0.001  0.002  0.002
 C         -0.000  0.000  0.000   -0.022  0.004 -0.004   -0.000  0.000 -0.000
 H         -0.000  0.000  0.000    0.269 -0.050  0.047    0.002 -0.000  0.000
 C          0.000 -0.000 -0.000    0.019  0.023  0.027    0.000  0.000  0.000
 H          0.002  0.002  0.003   -0.238 -0.272 -0.320   -0.000 -0.000 -0.000
 C         -0.002  0.002  0.001    0.031 -0.051 -0.034   -0.000  0.000  0.000
 H          0.018 -0.025 -0.017   -0.371  0.598  0.395    0.001 -0.002 -0.001
 O         -0.000  0.000 -0.000    0.000  0.000 -0.000    0.000  0.000 -0.000
 O         -0.001  0.001 -0.000   -0.000  0.000 -0.000    0.000 -0.000 -0.000
 H         -0.270  0.749  0.597   -0.011  0.023  0.017    0.001 -0.004 -0.003
 H          0.007 -0.013 -0.004    0.001 -0.000  0.000    0.000  0.000 -0.000
 TransDip   0.090 -0.050 -0.080    0.061 -0.039 -0.017   -0.008  0.008  0.003

 Mode:                70                     71                     72
 Frequency:      3168.23                3178.20                3178.23
 Force Cnst:      6.4301                 6.4922                 6.4850
 Red. Mass:       1.0873                 1.0909                 1.0897
 IR Active:          YES                    YES                    YES
 IR Intens:        0.819                 14.421                 14.455
 Raman Active:       YES                    YES                    YES
               X      Y      Z        X      Y      Z        X      Y      Z
 C         -0.000  0.000 -0.000   -0.000  0.000 -0.000   -0.000  0.000 -0.000
 C         -0.001  0.001  0.001    0.000 -0.001 -0.000   -0.000  0.000  0.000
 C          0.000  0.000  0.000   -0.000 -0.000  0.000    0.000  0.000 -0.000
 C         -0.000  0.000 -0.000    0.001 -0.004  0.001   -0.005  0.016 -0.002
 H          0.000 -0.001  0.000   -0.017  0.044 -0.006    0.076 -0.196  0.026
 C         -0.000 -0.000  0.000    0.008  0.010 -0.003   -0.035 -0.043  0.014
 H          0.001  0.001 -0.000   -0.091 -0.110  0.035    0.406  0.493 -0.156
 C          0.000 -0.000 -0.000    0.001 -0.001  0.000   -0.003  0.004 -0.000
 H         -0.004  0.001  0.000   -0.011  0.003  0.001    0.041 -0.012 -0.004
 C         -0.000  0.000 -0.000   -0.005  0.012 -0.002    0.020 -0.053  0.008
 H          0.001 -0.002  0.000    0.052 -0.135  0.020   -0.235  0.607 -0.088
 C         -0.000 -0.000  0.000   -0.002 -0.003  0.001    0.008  0.012 -0.004
 H          0.002  0.002 -0.001    0.025  0.031 -0.011   -0.112 -0.142  0.050
 C         -0.001 -0.001 -0.001    0.002  0.000  0.001    0.000  0.000  0.000
 C          0.009  0.012  0.013    0.014  0.019  0.020    0.003  0.004  0.004
 H         -0.120 -0.141 -0.155   -0.179 -0.213 -0.233   -0.039 -0.047 -0.051
 C          0.025 -0.038 -0.025    0.021 -0.035 -0.024    0.005 -0.008 -0.005
 H         -0.281  0.448  0.296   -0.251  0.403  0.268   -0.056  0.091  0.060
 C         -0.049  0.010 -0.008    0.028 -0.003  0.007    0.006 -0.001  0.002
 H          0.578 -0.108  0.101   -0.323  0.057 -0.059   -0.072  0.013 -0.013
 C          0.008  0.006  0.008   -0.026 -0.026 -0.032   -0.006 -0.006 -0.007
 H         -0.077 -0.083 -0.099    0.279  0.311  0.369    0.062  0.070  0.083
 C         -0.018  0.028  0.019    0.014 -0.020 -0.013    0.003 -0.004 -0.003
 H          0.201 -0.322 -0.212   -0.144  0.229  0.150   -0.032  0.050  0.033
 O          0.000 -0.000 -0.000    0.000 -0.000 -0.000   -0.000 -0.000  0.000
 O          0.000 -0.000  0.000   -0.000  0.000 -0.000    0.000 -0.000 -0.000
 H          0.005 -0.011 -0.009   -0.004  0.008  0.006    0.002 -0.006 -0.005
 H         -0.001  0.000 -0.001    0.000 -0.000 -0.001    0.000  0.000 -0.000
 TransDip  -0.027  0.010  0.004    0.070 -0.076 -0.064    0.004 -0.121  0.011

 Mode:                73                     74                     75
 Frequency:      3188.06                3188.32                3195.48
 Force Cnst:      6.5530                 6.5531                 6.5974
 Red. Mass:       1.0943                 1.0941                 1.0966
 IR Active:          YES                    YES                    YES
 IR Intens:       27.041                 13.854                  6.463
 Raman Active:       YES                    YES                    YES
               X      Y      Z        X      Y      Z        X      Y      Z
 C          0.000 -0.000  0.000   -0.000  0.000 -0.000    0.000 -0.000  0.000
 C          0.000 -0.001 -0.001    0.000 -0.001 -0.000   -0.000  0.000 -0.000
 C         -0.000  0.000 -0.000   -0.001  0.000  0.000   -0.000  0.000 -0.000
 C         -0.001  0.002 -0.000   -0.008  0.023 -0.003   -0.000  0.001 -0.000
 H          0.011 -0.029  0.004    0.106 -0.271  0.036    0.003 -0.008  0.001
 C         -0.002 -0.003  0.001   -0.019 -0.028  0.008    0.000  0.000 -0.000
 H          0.028  0.035 -0.011    0.240  0.297 -0.093   -0.001 -0.001  0.000
 C         -0.007  0.001  0.001   -0.060  0.011  0.007   -0.000  0.000  0.000
 H          0.079 -0.014 -0.009    0.663 -0.120 -0.077    0.003 -0.001 -0.000
 C         -0.001  0.005 -0.001   -0.012  0.039 -0.006   -0.000  0.000 -0.000
 H          0.020 -0.052  0.008    0.160 -0.425  0.062    0.002 -0.005  0.001
 C         -0.001 -0.002  0.001   -0.012 -0.018  0.006    0.000  0.000 -0.000
 H          0.016  0.020 -0.007    0.157  0.198 -0.069   -0.004 -0.005  0.002
 C         -0.001  0.002  0.001    0.000 -0.000 -0.000   -0.002  0.001  0.001
 C         -0.024 -0.029 -0.032    0.003  0.004  0.004   -0.032 -0.034 -0.039
 H          0.284  0.332  0.364   -0.036 -0.042 -0.046    0.344  0.398  0.439
 C          0.003  0.001  0.002   -0.000 -0.000 -0.000    0.023 -0.036 -0.024
 H         -0.000 -0.006 -0.006    0.001 -0.000 -0.000   -0.247  0.394  0.260
 C         -0.046  0.010 -0.007    0.005 -0.001  0.001    0.036 -0.006  0.007
 H          0.512 -0.097  0.088   -0.058  0.011 -0.010   -0.387  0.071 -0.069
 C         -0.025 -0.030 -0.035    0.003  0.003  0.004    0.011  0.014  0.016
 H          0.286  0.326  0.384   -0.033 -0.037 -0.044   -0.131 -0.150 -0.177
 C          0.011 -0.013 -0.008   -0.001  0.001  0.001   -0.004  0.006  0.004
 H         -0.095  0.147  0.096    0.010 -0.016 -0.010    0.043 -0.068 -0.044
 O         -0.000  0.000  0.000   -0.000 -0.000  0.000   -0.000  0.000  0.000
 O         -0.000 -0.000 -0.000   -0.000  0.000  0.000    0.000 -0.000  0.000
 H         -0.001  0.004  0.003   -0.003  0.009  0.006    0.003 -0.003 -0.002
 H          0.000  0.000  0.002   -0.000 -0.000 -0.000   -0.001  0.001  0.002
 TransDip  -0.133 -0.046 -0.089   -0.114  0.028  0.019    0.065 -0.038 -0.031

 Mode:                76                     77                     78
 Frequency:      3201.26                3205.12                3817.67
 Force Cnst:      6.6020                 6.6222                 9.1600
 Red. Mass:       1.0934                 1.0941                 1.0667
 IR Active:          YES                    YES                    YES
 IR Intens:        8.765                  3.431                 34.028
 Raman Active:       YES                    YES                    YES
               X      Y      Z        X      Y      Z        X      Y      Z
 C          0.000 -0.001  0.000   -0.001 -0.000  0.000    0.000  0.000  0.000
 C         -0.000 -0.000 -0.000    0.001 -0.002 -0.001    0.001 -0.002 -0.000
 C          0.001  0.002 -0.001   -0.002  0.002 -0.000   -0.000 -0.000 -0.000
 C          0.031 -0.073  0.010   -0.005  0.012 -0.002    0.000  0.000  0.000
 H         -0.335  0.837 -0.111    0.052 -0.132  0.018    0.000 -0.000 -0.000
 C         -0.022 -0.022  0.007    0.006  0.007 -0.002   -0.000  0.000 -0.000
 H          0.212  0.253 -0.081   -0.065 -0.079  0.025   -0.000 -0.000  0.000
 C         -0.010  0.003  0.001    0.012 -0.001 -0.002   -0.000 -0.000 -0.000
 H          0.110 -0.022 -0.012   -0.125  0.021  0.015   -0.000  0.000  0.000
 C          0.001  0.001 -0.000    0.013 -0.027  0.004    0.000 -0.000  0.000
 H         -0.000 -0.003  0.000   -0.119  0.302 -0.044   -0.000  0.000 -0.000
 C         -0.011 -0.013  0.004   -0.049 -0.060  0.021   -0.000 -0.000  0.000
 H          0.121  0.149 -0.052    0.556  0.685 -0.241   -0.000 -0.000  0.000
 C          0.000 -0.000  0.000    0.000  0.000  0.000   -0.000  0.000  0.000
 C         -0.000 -0.000 -0.000   -0.000 -0.000 -0.000    0.000  0.000  0.000
 H          0.002  0.003  0.003    0.004  0.005  0.005   -0.001 -0.002 -0.001
 C          0.000 -0.000 -0.000    0.000 -0.000 -0.000   -0.000 -0.000 -0.000
 H         -0.002  0.004  0.003   -0.001  0.002  0.001    0.000 -0.000  0.000
 C          0.000 -0.000  0.000    0.000 -0.000  0.000    0.000  0.000  0.000
 H         -0.004  0.001 -0.001   -0.001  0.000 -0.000   -0.000 -0.000 -0.000
 C          0.000  0.000  0.000   -0.000 -0.000 -0.000    0.000 -0.000 -0.000
 H         -0.002 -0.002 -0.003    0.000  0.000  0.000    0.000  0.000  0.000
 C         -0.000  0.000  0.000    0.000 -0.000 -0.000    0.000 -0.000 -0.000
 H          0.001 -0.001 -0.001   -0.001  0.002  0.001   -0.000 -0.000 -0.000
 O          0.000  0.001 -0.000    0.000 -0.000 -0.000   -0.000 -0.000 -0.000
 O         -0.000  0.000  0.000   -0.000  0.000  0.000    0.028 -0.037 -0.042
 H         -0.001  0.005  0.003   -0.008  0.024  0.017   -0.003  0.009  0.008
 H         -0.000  0.000  0.000   -0.000 -0.001  0.000   -0.449  0.596  0.663
 TransDip  -0.081 -0.046  0.017    0.029 -0.051 -0.006   -0.081  0.042  0.163

 STANDARD THERMODYNAMIC QUANTITIES AT   298.15 K  AND     1.00 ATM

   This Molecule has  0 Imaginary Frequencies
   Zero point vibrational energy:      140.018 kcal/mol

   Atom    1 Element C  Has Mass   12.00000
   Atom    2 Element C  Has Mass   12.00000
   Atom    3 Element C  Has Mass   12.00000
   Atom    4 Element C  Has Mass   12.00000
   Atom    5 Element H  Has Mass    1.00783
   Atom    6 Element C  Has Mass   12.00000
   Atom    7 Element H  Has Mass    1.00783
   Atom    8 Element C  Has Mass   12.00000
   Atom    9 Element H  Has Mass    1.00783
   Atom   10 Element C  Has Mass   12.00000
   Atom   11 Element H  Has Mass    1.00783
   Atom   12 Element C  Has Mass   12.00000
   Atom   13 Element H  Has Mass    1.00783
   Atom   14 Element C  Has Mass   12.00000
   Atom   15 Element C  Has Mass   12.00000
   Atom   16 Element H  Has Mass    1.00783
   Atom   17 Element C  Has Mass   12.00000
   Atom   18 Element H  Has Mass    1.00783
   Atom   19 Element C  Has Mass   12.00000
   Atom   20 Element H  Has Mass    1.00783
   Atom   21 Element C  Has Mass   12.00000
   Atom   22 Element H  Has Mass    1.00783
   Atom   23 Element C  Has Mass   12.00000
   Atom   24 Element H  Has Mass    1.00783
   Atom   25 Element O  Has Mass   15.99491
   Atom   26 Element O  Has Mass   15.99491
   Atom   27 Element H  Has Mass    1.00783
   Atom   28 Element H  Has Mass    1.00783
   Molecular Mass:   212.083780 amu
   Principal axes and moments of inertia in amu*Bohr^2:
                             1           2           3
    Eigenvalues --     1133.39832  7127.39749  7534.95445
          X               1.00000    -0.00195    -0.00012
          Y               0.00196     0.99921     0.03960
          Z               0.00004    -0.03960     0.99922
   Rotational Symmetry Number is   1
   The Molecule is an Asymmetric Top
   Translational Enthalpy:        0.889 kcal/mol
   Rotational Enthalpy:           0.889 kcal/mol
   Vibrational Enthalpy:        146.784 kcal/mol
   gas constant (RT):             0.592 kcal/mol
   Translational Entropy:        41.959  cal/mol.K
   Rotational Entropy:           32.476  cal/mol.K
   Vibrational Entropy:          45.028  cal/mol.K

   Total Enthalpy:              149.154 kcal/mol
   Total Entropy:               119.463  cal/mol.K

 ======================================================================

 STANDARD THERMODYNAMIC QUANTITIES FOR ANHARMONIC VIBRATION -- TOSH

   Zero point vibrational energy: ************ kcal/mol

   Vibrational Enthalpy:       Infinity kcal/mol
   Vibrational Entropy:             NaN  cal/mol.K

   Total Enthalpy:             Infinity kcal/mol
   Total Entropy:                   NaN  cal/mol.K

 ======================================================================

 STANDARD THERMODYNAMIC QUANTITIES FOR ANHARMONIC VIBRATION -- VPT2

   Zero point vibrational energy: ************ kcal/mol

   Vibrational Enthalpy:       Infinity kcal/mol
   Vibrational Entropy:             NaN  cal/mol.K

   Total Enthalpy:             Infinity kcal/mol
   Total Entropy:                   NaN  cal/mol.K

 ======================================================================

Archival summary:
1\1\TWL02\FREQ\ProcedureUnspecified\BasisUnspecified\21412\taweetha\SunJul916:39:422017SunJul916:39:422017\0\\#,FREQ,ProcedureUnspecified,BasisUnspecified,\\0,1\O\C,1,1.21513\C,2,1.49893,1,121.012\C,3,1.40199,2,123.105,1,172.734,0\H,4,1.08207,3,120.338,2,-2.81922,0\C,4,1.39252,3,120.268,2,179.154,0\H,6,1.08412,4,119.748,3,179.552,0\C,6,1.3938,4,120.159,3,-0.163538,0\H,8,1.08446,6,120.021,4,-179.738,0\C,8,1.396,6,119.951,4,0.397782,0\H,10,1.08421,8,120.069,6,179.848,0\C,10,1.38911,8,119.999,6,-0.164531,0\H,12,1.0832,10,121.018,8,179.977,0\C,2,1.55265,1,121.23,3,178.857,0\H,14,1.09132,2,108.164,1,139.183,0\O,14,1.4412,2,107.62,1,-108.572,0\H,16,0.963839,14,108.446,2,78.5407,0\C,14,1.51093,2,114.961,1,18.1854,0\C,18,1.39765,14,119.33,2,124.785,0\H,19,1.08538,18,119.528,14,-1.94264,0\C,19,1.39383,18,120.921,14,177.676,0\H,21,1.08431,19,119.871,18,-179.952,0\C,21,1.39245,19,119.912,18,-0.274296,0\H,23,1.08429,21,120.183,19,-179.909,0\C,23,1.39484,21,119.681,19,0.230945,0\H,25,1.08427,23,120.021,21,179.417,0\C,25,1.39211,23,120.311,21,0.097707,0\H,27,1.08341,25,119.4,23,178.008,0\\\@

 Total job time:  15904.98s(wall), 15878.34s(cpu) 
 Sun Jul  9 16:39:42 2017

        *************************************************************
        *                                                           *
        *  Thank you very much for using Q-Chem.  Have a nice day.  *
        *                                                           *
        *************************************************************


 
User input: 3 of 3 
 
TWL02 127.0.1
Q-Chem Developer Version! Running on 127.0.1.*
                  Welcome to Q-Chem
     A Quantum Leap Into The Future Of Chemistry


 Q-Chem 4.4, Q-Chem, Inc., Pleasanton, CA (2016)

 Y. Shao,  Z. Gan,  E. Epifanovsky,  A. T. B. Gilbert,  M. Wormit,  
 J. Kussmann,  A. W. Lange,  A. Behn,  J. Deng,  X. Feng,  D. Ghosh,  
 M. Goldey,  P. R. Horn,  L. D. Jacobson,  I. Kaliman,  F. Rob,  
 R. Z. Khaliullin,  T. Kus,  A. Landau,  J. Liu,  E. I. Proynov,  Y. M. Rhee,  
 R. M. Richard,  M. A. Rohrdanz,  R. P. Steele,  E. J. Sundstrom,  
 H. L. Woodcock III,  P. M. Zimmerman,  D. Zuev,  B. Albrecht,  E. Alguire,  
 B. Austin,  S. A. Baeppler,  G. J. O. Beran,  Y. A. Bernard,  E. Berquist,  
 K. Brandhorst,  K. B. Bravaya,  S. T. Brown,  D. Casanova,  C.-M. Chang,  
 Y. Chen,  S. H. Chien,  K. D. Closser,  M. P. Coons,  D. L. Crittenden,  
 S. Dasgupta,  M. Diedenhofen,  R. A. DiStasio Jr.,  H. Do,  A. D. Dutoi,  
 R. G. Edgar,  P.-T. Fang,  S. Fatehi,  Q. Feng,  L. Fusti-Molnar,  
 A. Ghysels,  A. Golubeva-Zadorozhnaya,  J. Gomes,  A. Gunina,  
 M. W. D. Hanson-Heine,  P. H. P. Harbach,  A. W. Hauser,  J. E. Herr,  
 E. G. Hohenstein,  Z. C. Holden,  K. Hui,  T.-C. Jagau,  H. Ji,  B. Kaduk,  
 K. Khistyaev,  Jaehoon Kim,  Jihan Kim,  R. A. King,  P. Klunzinger,  
 K. Koh,  D. Kosenkov,  T. Kowalczyk,  C. M. Krauter,  A. Kunitsa,  
 K. U. Lao,  A. Laurent,  K. V. Lawler,  J. Lee,  D. Lefrancois,  S. Lehtola,  
 S. V. Levchenko,  C. Y. Lin,  Y.-S. Lin,  F. Liu,  E. Livshits,  
 R. C. Lochan,  A. Luenser,  P. Manohar,  S. F. Manzer,  S.-P. Mao,  Y. Mao,  
 N. Mardirossian,  A. V. Marenich,  L. A. Martinez-Martinez,  S. A. Maurer,  
 N. J. Mayhall,  J.-M. Mewes,  A. F. Morrison,  K. Nanda,  T. S. Nguyen-Beck,  
 C. M. Oana,  R. Olivares-Amaya,  D. P. O'Neill,  J. A. Parkhill,  
 T. M. Perrine,  R. Peverati,  P. A. Pieniazek,  F. Plasser,  A. Prociuk,  
 D. R. Rehn,  E. Rosta,  N. J. Russ,  N. Sergueev,  S. M. Sharada,  
 S. Sharma,  D. W. Small,  A. Sodt,  T. Stauch,  T. Stein,  D. Stuck,  
 Y.-C. Su,  A. J. W. Thom,  T. Tsuchimochi,  L. Vogt,  O. Vydrov,  T. Wang,  
 M. A. Watson,  J. Wenzel,  A. White,  C. F. Williams,  V. Vanovschi,  
 K. Yao,  S. Yeganeh,  S. R. Yost,  Z.-Q. You,  I. Y. Zhang,  X. Zhang,  
 Y. Zhao,  B. R. Brooks,  G. K. L. Chan,  D. M. Chipman,  C. J. Cramer,  
 W. A. Goddard III,  M. S. Gordon,  W. J. Hehre,  A. Klamt,  
 H. F. Schaefer III,  M. W. Schmidt,  C. D. Sherrill,  D. G. Truhlar,  
 A. Warshel,  X. Xu,  A. Aspuru-Guzik,  R. Baer,  A. T. Bell,  N. A. Besley,  
 J.-D. Chai,  A. Dreuw,  B. D. Dunietz,  T. R. Furlani,  S. R. Gwaltney,  
 C.-P. Hsu,  Y. Jung,  J. Kong,  D. S. Lambrecht,  W. Liang,  C. Ochsenfeld,  
 V. A. Rassolov,  L. V. Slipchenko,  J. E. Subotnik,  T. Van Voorhis,  
 J. M. Herbert,  A. I. Krylov,  P. M. W. Gill,  M. Head-Gordon

 Contributors to earlier versions of Q-Chem not listed above: 
 R. D. Adamson,  J. Baker,  E. F. C. Byrd,  A. K. Chakraborty,  C.-L. Cheng,  
 H. Dachsel,  R. J. Doerksen,  G. Hawkins,  A. Heyden,  S. Hirata,  
 G. Kedziora,  F. J. Keil,  C. Kelley,  P. P. Korambath,  W. Kurlancheek,  
 A. M. Lee,  M. S. Lee,  D. Liotard,  I. Lotan,  P. E. Maslen,  N. Nair,  
 D. Neuhauser,  R. Olson,  B. Peters,  J. Ritchie,  N. E. Schultz,  
 N. Shenvi,  A. C. Simmonett,  K. S. Thanthiriwatte,  Q. Wu,  W. Zhang

 Please cite Q-Chem as follows:
 Y. Shao et al., Mol. Phys. 113, 184-215 (2015)
 DOI: 10.1080/00268976.2014.952696

 Q-Chem 4.4.2 for Intel X86 EM64T Linux

 Parts of Q-Chem use Armadillo 5.200.1 (Boston Tea Smuggler).
 http://arma.sourceforge.net/

 Q-Chem begins on Sun Jul  9 16:39:43 2017  


Host: 0

     Scratch files written to /scratch/taweetham/qchem4343//
The previous job contains 0 fragments, simply inherited here
FILE_GEOM_ORG=        593

Checking the input file for inconsistencies... 	...done.

--------------------------------------------------------------
User input:
--------------------------------------------------------------

$molecule
read
$end

$rem
   SCF_GUESS = read
   BASIS  =  6-311++G**
   SOLVENT_METHOD  =  SMD
   METHOD  =  B3LYP
$end


--------------------------------------------------------------
 ----------------------------------------------------------------
             Standard Nuclear Orientation (Angstroms)
    I     Atom           X                Y                Z
 ----------------------------------------------------------------
    1      C       0.5284386877    -0.5558498168    -0.2180087616
    2      C      -0.4628539297     0.6389299570    -0.2416399700
    3      C       1.9827816954    -0.2521904076    -0.0193785802
    4      C       2.8602285783    -1.3342979150     0.1459444345
    5      H       2.4545455193    -2.3380343731     0.1105096530
    6      C       4.2161409680    -1.1172295456     0.3557066883
    7      H       4.8849780404    -1.9603282628     0.4874146008
    8      C       4.7162725186     0.1854560577     0.3970058537
    9      H       5.7746592300     0.3554618250     0.5611987284
   10      C       3.8547572995     1.2674065258     0.2242235282
   11      H       4.2424190474     2.2796357925     0.2448145574
   12      C       2.4943572435     1.0525835882     0.0186355957
   13      H       1.8417685491     1.9004394149    -0.1430733804
   14      C      -1.9134283275     0.2680272198    -0.0387418563
   15      C      -2.5709335178    -0.6384564881    -0.8804484001
   16      H      -2.0227040940    -1.1499876885    -1.6624645934
   17      C      -3.9231807136    -0.9158187193    -0.7002321273
   18      H      -4.4179846267    -1.6231780524    -1.3563205569
   19      C      -4.6374396780    -0.2993117136     0.3270674835
   20      H      -5.6896650574    -0.5203359269     0.4672526267
   21      C      -3.9919682636     0.5987743886     1.1730780834
   22      H      -4.5391832231     1.0841102733     1.9735386893
   23      C      -2.6396460435     0.8802101985     0.9865667910
   24      H      -2.1449718525     1.5892640215     1.6427643520
   25      O       0.1430548839    -1.6974366229    -0.3755193354
   26      O      -0.2360992672     1.3698251130    -1.4628874646
   27      H      -0.1756020130     1.3349894690     0.5482802611
   28      H      -0.6631761626     0.8961681634    -2.1855492035
 ----------------------------------------------------------------
 Nuclear Repulsion Energy =   986.6731135388 hartrees
 There are       56 alpha and       56 beta electrons
 Requested basis set is 6-311++G(d,p)
 There are 156 shells and 436 basis functions

 Total QAlloc Memory Limit   2000 MB
 Mega-Array Size        61 MB
 MEM_STATIC part        62 MB
 A cutoff of  1.0D-08 yielded   8592 shell pairs
 There are     68508 function pairs (     73097 Cartesian)

 -------------------------------------------------------
 OpenMP Integral Computing Module                       
 Release: version 1.0, May 2013, Q-Chem Inc. Pittsburgh 
 -------------------------------------------------------
 Integral Job Info:
 Integral job number is                      11
 Integral operator is                         1
 short-range coefficients                     0
 long-range coefficients              100000000
 Omega coefficients                           0
 if combine SR and LR in K                    0
 Integral screening is                        0
 Integral computing path is                   2
 max size of driver memory is            800000
 size of driver memory is                593474
 size of scratch memory is              2260544
 max col of scratch BK array               1296
 max len of scratch array in speh3          155
 max len of scratch index in speh4           18
 max int batch size is                      520
 min int batch size is                       52
 fixed nKL is                                52
 max L of basis functions is                  2
 order of int derivative is                   0
 number of shells is                        156
 number of basis is                         452
 number of cartesian basis is               452
 number of contracted shell pairs          8592
 number of primitive shell pairs          19865
 maxK2 (contraction) of shell pair           36
 max number of K2 of shell pair               1
 max number of CS2 of shell pair           1613
 max number of PS2 of shell pair           3336
 mem total for path MDJ                  133914
 -------------------------------------------------------
 Smallest overlap matrix eigenvalue = 3.92E-07

 Q-Chem warning in module /home/taweetham/qchem/stvman/mkSTV.C, line 257:

 Overlap eigenvalue is smaller than square root of threshold

 Linear dependence detected in AO basis
 Number of orthogonalized atomic orbitals = 433
 Maximum deviation from orthogonality = 4.214E-10

 Scale SEOQF with 1.000000e-02/1.000000e-01/1.000000e-01

 Standard Electronic Orientation quadrupole field applied
 Nucleus-field energy     =     0.0000000059 hartrees
 Guess MOs from SCF MO coefficient file
 Reading MOs from coefficient file
 Reading MOs from coefficient file
 A restricted hybrid HF-DFT SCF calculation will be
 performed using Pulay DIIS extrapolation
 Exchange:     0.2000 Hartree-Fock + 0.0800 Slater + 0.7200 B88
 Correlation:  0.1900 VWN1RPA + 0.8100 LYP
 Using SG-1 standard quadrature grid
 SCF converges when DIIS error is below 1.0E-05
 Inaccurate integrated density:
   Number of electrons =   112
   Numerical integral  =   164.215206847971
   Relative error      =    46.6207204000 %
 ---------------------------------------
  Cycle       Energy         DIIS Error
 ---------------------------------------
    1    -509.8341968013      2.55E-01
    2    -307.0674205994      4.81E-02
    3    -233.1997147623      8.32E-02
    4    -563.0677113692      5.09E-02
    5    -654.9755822328      1.04E-01
    6    -683.1050940795      5.59E-02
    7    -721.1751219547      3.25E-02
    8    -740.6920530231      1.93E-02
    9    -706.1594448345      2.84E-02
   10    -690.7317482197      3.19E-02
   11    -744.1629844689      1.26E-02
   12    -751.1143572137      9.57E-03
   13    -747.8690040754      1.22E-02
   14    -748.5309728592      1.01E-02
   15    -753.5753970469      4.00E-03
   16    -754.0036297894      3.19E-03
   17    -754.1444045470      2.12E-03
   18    -754.1366707567      2.14E-03
   19    -754.0710257209      2.75E-03
   20    -754.2081151684      1.17E-03
   21    -754.2207393219      9.77E-04
   22    -754.2434259666      7.15E-04
   23    -754.2552247875      4.88E-04
   24    -754.2580121520      6.69E-04
   25    -754.2525519869      7.19E-04
   26    -754.2301902126      8.52E-04
   27    -754.2236999504      9.34E-04
   28    -754.2416278859      6.71E-04
   29    -754.2582732766      5.73E-04
   30    -754.2576991907      5.39E-04
   31    -754.2636352603      4.98E-04
   32    -754.2635197312      5.02E-04
   33    -754.2631802405      5.06E-04
   34    -754.2634357946      5.07E-04
   35    -754.2626069633      5.04E-04
   36    -754.2647467590      5.22E-04
   37    -754.2635448251      5.24E-04
   38    -754.2809478754      6.92E-04
   39    -754.2959388200      8.02E-04
   40    -754.2932097904      7.79E-04
   41    -754.2933399895      7.81E-04
pikachu 127.0.1
Q-Chem Developer Version! Running on 127.0.1.*
                  Welcome to Q-Chem
     A Quantum Leap Into The Future Of Chemistry


 Q-Chem 4.4, Q-Chem, Inc., Pleasanton, CA (2016)

 Y. Shao,  Z. Gan,  E. Epifanovsky,  A. T. B. Gilbert,  M. Wormit,  
 J. Kussmann,  A. W. Lange,  A. Behn,  J. Deng,  X. Feng,  D. Ghosh,  
 M. Goldey,  P. R. Horn,  L. D. Jacobson,  I. Kaliman,  F. Rob,  
 R. Z. Khaliullin,  T. Kus,  A. Landau,  J. Liu,  E. I. Proynov,  Y. M. Rhee,  
 R. M. Richard,  M. A. Rohrdanz,  R. P. Steele,  E. J. Sundstrom,  
 H. L. Woodcock III,  P. M. Zimmerman,  D. Zuev,  B. Albrecht,  E. Alguire,  
 B. Austin,  S. A. Baeppler,  G. J. O. Beran,  Y. A. Bernard,  
 E. J. Berquist,  K. Brandhorst,  K. B. Bravaya,  S. T. Brown,  D. Casanova,  
 C.-M. Chang,  Y. Chen,  S. H. Chien,  K. D. Closser,  M. P. Coons,  
 D. L. Crittenden,  S. Dasgupta,  M. Diedenhofen,  R. A. DiStasio Jr.,  
 H. Do,  A. D. Dutoi,  R. G. Edgar,  P.-T. Fang,  S. Fatehi,  Q. Feng,  
 L. Fusti-Molnar,  A. Ghysels,  A. Golubeva-Zadorozhnaya,  J. Gomes,  
 A. Gunina,  M. W. D. Hanson-Heine,  P. H. P. Harbach,  A. W. Hauser,  
 J. E. Herr,  E. G. Hohenstein,  Z. C. Holden,  K. Hui,  T.-C. Jagau,  H. Ji,  
 B. Kaduk,  K. Khistyaev,  Jaehoon Kim,  Jihan Kim,  R. A. King,  
 P. Klunzinger,  K. Koh,  D. Kosenkov,  T. Kowalczyk,  C. M. Krauter,  
 A. Kunitsa,  K. U. Lao,  A. Laurent,  K. V. Lawler,  J. Lee,  D. Lefrancois,  
 S. Lehtola,  S. V. Levchenko,  C. Y. Lin,  Y.-S. Lin,  F. Liu,  E. Livshits,  
 R. C. Lochan,  A. Luenser,  P. Manohar,  S. F. Manzer,  S.-P. Mao,  Y. Mao,  
 N. Mardirossian,  A. V. Marenich,  L. A. Martinez-Martinez,  S. A. Maurer,  
 N. J. Mayhall,  J.-M. Mewes,  A. F. Morrison,  K. Nanda,  T. S. Nguyen-Beck,  
 C. M. Oana,  R. Olivares-Amaya,  D. P. O'Neill,  J. A. Parkhill,  
 T. M. Perrine,  R. Peverati,  P. A. Pieniazek,  F. Plasser,  A. Prociuk,  
 D. R. Rehn,  E. Rosta,  N. J. Russ,  N. Sergueev,  S. M. Sharada,  
 S. Sharma,  D. W. Small,  A. Sodt,  T. Stauch,  T. Stein,  D. Stuck,  
 Y.-C. Su,  A. J. W. Thom,  T. Tsuchimochi,  L. Vogt,  O. Vydrov,  T. Wang,
[truncated: 20,929 more chars]
