# Supplementary material for: A DFT investigation of the blue bottle experiment: E∘half-cell analysis of autoxidation catalysed by redox indicators
Source: R Soc Open Sci. 2017 Nov 8;4(11):170708. doi: 10.1098/rsos.170708 (PMC5717635; doi:10.1098/rsos.170708)
Supplement: output.zip [file rsos170708supp2.zip › B3LYP_6-311++Gdp_reducing_agents/C14H12O2_benzoin_sol.out]

pikachu 127.0.1
Q-Chem Developer Version! Running on 127.0.1.*
                  Welcome to Q-Chem
     A Quantum Leap Into The Future Of Chemistry


 Q-Chem 4.4, Q-Chem, Inc., Pleasanton, CA (2016)

 Y. Shao,  Z. Gan,  E. Epifanovsky,  A. T. B. Gilbert,  M. Wormit,  
 J. Kussmann,  A. W. Lange,  A. Behn,  J. Deng,  X. Feng,  D. Ghosh,  
 M. Goldey,  P. R. Horn,  L. D. Jacobson,  I. Kaliman,  F. Rob,  
 R. Z. Khaliullin,  T. Kus,  A. Landau,  J. Liu,  E. I. Proynov,  Y. M. Rhee,  
 R. M. Richard,  M. A. Rohrdanz,  R. P. Steele,  E. J. Sundstrom,  
 H. L. Woodcock III,  P. M. Zimmerman,  D. Zuev,  B. Albrecht,  E. Alguire,  
 B. Austin,  S. A. Baeppler,  G. J. O. Beran,  Y. A. Bernard,  
 E. J. Berquist,  K. Brandhorst,  K. B. Bravaya,  S. T. Brown,  D. Casanova,  
 C.-M. Chang,  Y. Chen,  S. H. Chien,  K. D. Closser,  M. P. Coons,  
 D. L. Crittenden,  S. Dasgupta,  M. Diedenhofen,  R. A. DiStasio Jr.,  
 H. Do,  A. D. Dutoi,  R. G. Edgar,  P.-T. Fang,  S. Fatehi,  Q. Feng,  
 L. Fusti-Molnar,  A. Ghysels,  A. Golubeva-Zadorozhnaya,  J. Gomes,  
 A. Gunina,  M. W. D. Hanson-Heine,  P. H. P. Harbach,  A. W. Hauser,  
 J. E. Herr,  E. G. Hohenstein,  Z. C. Holden,  K. Hui,  T.-C. Jagau,  H. Ji,  
 B. Kaduk,  K. Khistyaev,  Jaehoon Kim,  Jihan Kim,  R. A. King,  
 P. Klunzinger,  K. Koh,  D. Kosenkov,  T. Kowalczyk,  C. M. Krauter,  
 A. Kunitsa,  K. U. Lao,  A. Laurent,  K. V. Lawler,  J. Lee,  D. Lefrancois,  
 S. Lehtola,  S. V. Levchenko,  C. Y. Lin,  Y.-S. Lin,  F. Liu,  E. Livshits,  
 R. C. Lochan,  A. Luenser,  P. Manohar,  S. F. Manzer,  S.-P. Mao,  Y. Mao,  
 N. Mardirossian,  A. V. Marenich,  L. A. Martinez-Martinez,  S. A. Maurer,  
 N. J. Mayhall,  J.-M. Mewes,  A. F. Morrison,  K. Nanda,  T. S. Nguyen-Beck,  
 C. M. Oana,  R. Olivares-Amaya,  D. P. O'Neill,  J. A. Parkhill,  
 T. M. Perrine,  R. Peverati,  P. A. Pieniazek,  F. Plasser,  A. Prociuk,  
 D. R. Rehn,  E. Rosta,  N. J. Russ,  N. Sergueev,  S. M. Sharada,  
 S. Sharma,  D. W. Small,  A. Sodt,  T. Stauch,  T. Stein,  D. Stuck,  
 Y.-C. Su,  A. J. W. Thom,  T. Tsuchimochi,  L. Vogt,  O. Vydrov,  T. Wang,  
 M. A. Watson,  J. Wenzel,  A. White,  C. F. Williams,  V. Vanovschi,  
 K. Yao,  S. Yeganeh,  S. R. Yost,  Z.-Q. You,  I. Y. Zhang,  X. Zhang,  
 Y. Zhao,  B. R. Brooks,  G. K. L. Chan,  D. M. Chipman,  C. J. Cramer,  
 W. A. Goddard III,  M. S. Gordon,  W. J. Hehre,  A. Klamt,  
 H. F. Schaefer III,  M. W. Schmidt,  C. D. Sherrill,  D. G. Truhlar,  
 A. Warshel,  X. Xu,  A. Aspuru-Guzik,  R. Baer,  A. T. Bell,  N. A. Besley,  
 J.-D. Chai,  A. Dreuw,  B. D. Dunietz,  T. R. Furlani,  S. R. Gwaltney,  
 C.-P. Hsu,  Y. Jung,  J. Kong,  D. S. Lambrecht,  W. Liang,  C. Ochsenfeld,  
 V. A. Rassolov,  L. V. Slipchenko,  J. E. Subotnik,  T. Van Voorhis,  
 J. M. Herbert,  A. I. Krylov,  P. M. W. Gill,  M. Head-Gordon

 Contributors to earlier versions of Q-Chem not listed above: 
 R. D. Adamson,  J. Baker,  E. F. C. Byrd,  A. K. Chakraborty,  C.-L. Cheng,  
 H. Dachsel,  R. J. Doerksen,  G. Hawkins,  A. Heyden,  S. Hirata,  
 G. Kedziora,  F. J. Keil,  C. Kelley,  P. P. Korambath,  W. Kurlancheek,  
 A. M. Lee,  M. S. Lee,  D. Liotard,  I. Lotan,  P. E. Maslen,  N. Nair,  
 D. Neuhauser,  R. Olson,  B. Peters,  J. Ritchie,  N. E. Schultz,  
 N. Shenvi,  A. C. Simmonett,  K. S. Thanthiriwatte,  Q. Wu,  W. Zhang

 Please cite Q-Chem as follows:
 Y. Shao et al., Mol. Phys. 113, 184-215 (2015)
 DOI: 10.1080/00268976.2014.952696

 Q-Chem 4.4.2 for Intel X86 EM64T Linux

 Parts of Q-Chem use Armadillo 5.200.1 (Boston Tea Smuggler).
 http://arma.sourceforge.net/

 Q-Chem begins on Sat Aug 19 10:54:22 2017  


Host: 0

     Scratch files written to /scratch/taweetham/qchem803//

Checking the input file for inconsistencies... 	...done.

--------------------------------------------------------------
User input:
--------------------------------------------------------------
$molecule
0 1
O 
C  1 1.215134
C  2 1.498925 1 121.012201
C  3 1.401995 2 123.104513 1 172.733692 0
H  4 1.082073 3 120.337875 2 -2.819225 0
C  4 1.392517 3 120.268321 2 179.153749 0
H  6 1.084119 4 119.747517 3 179.551500 0
C  6 1.393800 4 120.158779 3 -0.163538 0
H  8 1.084455 6 120.021490 4 -179.738117 0
C  8 1.396004 6 119.951026 4 0.397782 0
H  10 1.084207 8 120.068554 6 179.847743 0
C  10 1.389107 8 119.998985 6 -0.164531 0
H  12 1.083200 10 121.018467 8 179.977281 0
C  2 1.552649 1 121.230014 3 178.857153 0
H  14 1.091323 2 108.163947 1 139.182617 0
O  14 1.441205 2 107.619600 1 -108.571860 0
H  16 0.963839 14 108.445602 2 78.540721 0
C  14 1.510928 2 114.961329 1 18.185394 0
C  18 1.397647 14 119.329722 2 124.785255 0
H  19 1.085382 18 119.527644 14 -1.942641 0
C  19 1.393832 18 120.920548 14 177.675760 0
H  21 1.084312 19 119.870537 18 -179.952221 0
C  21 1.392453 19 119.912276 18 -0.274296 0
H  23 1.084289 21 120.182960 19 -179.908557 0
C  23 1.394845 21 119.681036 19 0.230945 0
H  25 1.084269 23 120.020983 21 179.417390 0
C  25 1.392114 23 120.310676 21 0.097707 0
H  27 1.083406 25 119.400055 23 178.007686 0
$end

$rem
   BASIS  =  6-311++G**
   SOLVENT_METHOD  =  SMD
   METHOD  =  B3LYP
$end


--------------------------------------------------------------
 ----------------------------------------------------------------
             Standard Nuclear Orientation (Angstroms)
    I     Atom           X                Y                Z
 ----------------------------------------------------------------
    1      O       0.0000000000     0.0000000000     0.0000000000
    2      C       0.0000000000     0.0000000000     1.2151340000
    3      C       1.2846650708     0.0000000000     1.9874110303
    4      C       1.3407108071     0.1485418265     3.3803877642
    5      H       0.4355171662     0.3164494912     3.9489943646
    6      C       2.5666428489     0.1222158443     4.0403128864
    7      H       2.6007667072     0.2451954218     5.1168933952
    8      C       3.7462484390    -0.0555647739     3.3194778542
    9      H       4.6994008267    -0.0799631649     3.8361478565
   10      C       3.7000386140    -0.1993433461     1.9316667927
   11      H       4.6166652762    -0.3352649110     1.3687940637
   12      C       2.4787483061    -0.1685956842     1.2705141456
   13      H       2.4237314073    -0.2781366305     0.1942724619
   14      C      -1.3273948437     0.0264803175     2.0201437135
   15      H      -1.2249692257    -0.6534943255     2.8675688536
   16      O      -1.4476044675     1.3312014771     2.6204138144
   17      H      -1.7495416561     1.9503889428     1.9463022254
   18      C      -2.5556358794    -0.3766059850     1.2379360606
   19      C      -3.3617161710    -1.4136415668     1.7156482146
   20      H      -3.0785414580    -1.9363748106     2.6237319792
   21      C      -4.5280971219    -1.7805247602     1.0465295076
   22      H      -5.1412489552    -2.5871543804     1.4326978629
   23      C      -4.9057162637    -1.1058976133    -0.1115755626
   24      H      -5.8129713107    -1.3866839373    -0.6347676454
   25      C      -4.1096264712    -0.0686863863    -0.5974011352
   26      H      -4.3934714147     0.4540896931    -1.5039200171
   27      C      -2.9414951775     0.2915671129     0.0686830080
   28      H      -2.3173715603     1.0775192975    -0.3393824707
 ----------------------------------------------------------------
 Nuclear Repulsion Energy =   986.6731108160 hartrees
 There are       56 alpha and       56 beta electrons
 Requested basis set is 6-311++G(d,p)
 There are 156 shells and 436 basis functions

 Total QAlloc Memory Limit   2000 MB
 Mega-Array Size        61 MB
 MEM_STATIC part        62 MB
 A cutoff of  1.0D-08 yielded   8592 shell pairs
 There are     68508 function pairs (     73097 Cartesian)

 -------------------------------------------------------
 OpenMP Integral Computing Module                       
 Release: version 1.0, May 2013, Q-Chem Inc. Pittsburgh 
 -------------------------------------------------------
 Integral Job Info:
 Integral job number is                      11
 Integral operator is                         1
 short-range coefficients                     0
 long-range coefficients              100000000
 Omega coefficients                           0
 if combine SR and LR in K                    0
 Integral screening is                        0
 Integral computing path is                   2
 max size of driver memory is            800000
 size of driver memory is                593474
 size of scratch memory is              2260544
 max col of scratch BK array               1296
 max len of scratch array in speh3          155
 max len of scratch index in speh4           18
 max int batch size is                      520
 min int batch size is                       52
 fixed nKL is                                52
 max L of basis functions is                  2
 order of int derivative is                   0
 number of shells is                        156
 number of basis is                         452
 number of cartesian basis is               452
 number of contracted shell pairs          8592
 number of primitive shell pairs          19865
 maxK2 (contraction) of shell pair           36
 max number of K2 of shell pair               1
 max number of CS2 of shell pair           1613
 max number of PS2 of shell pair           3336
 mem total for path MDJ                  133914
 -------------------------------------------------------
 Smallest overlap matrix eigenvalue = 3.92E-07

 Q-Chem warning in module /home/taweetham/qchem/stvman/mkSTV.C, line 278:

 Overlap eigenvalue is smaller than square root of threshold

 Linear dependence detected in AO basis
 Number of orthogonalized atomic orbitals = 433
 Maximum deviation from orthogonality = 8.939E-10

 Scale SEOQF with 1.000000e-02/1.000000e-01/1.000000e-02

 Standard Electronic Orientation quadrupole field applied
 Nucleus-field energy     =     0.0000000034 hartrees
 Guess from superposition of atomic densities
 Warning:  Energy on first SCF cycle will be non-variational
 A restricted hybrid HF-DFT SCF calculation will be
 performed using Pulay DIIS extrapolation
 Exchange:     0.2000 Hartree-Fock + 0.0800 Slater + 0.7200 B88
 Correlation:  0.1900 VWN1RPA + 0.8100 LYP
 Using SG-1 standard quadrature grid
 SCF converges when DIIS error is below 1.0E-05
 ---------------------------------------
  Cycle       Energy         DIIS Error
 ---------------------------------------
    1    -694.9607854849      3.13E-02
    2    -691.0514072010      3.59E-03
    3    -690.7889284082      5.32E-03
    4    -691.3082601343      1.26E-03
    5    -691.3363816427      3.66E-04
    6    -691.3386751063      1.30E-04
    7    -691.3390154937      4.24E-05
    8    -691.3390425835      1.15E-05
    9    -691.3390446710      2.70E-06 Convergence criterion met
 ---------------------------------------
 SCF time:  CPU 527.59 s  wall 527.85 s

 Citation of the SMD model:
 Marenich, A.V.; Cramer, C.J.; Truhlar, D.G.
 J. Phys. Chem. B 2009, 113, 6378-6396.
 iSolventCode=           1
 Solvent: water                                                           

 vradii
            1           2           3           4           5           6
    1   1.5200000   1.8500000   1.8500000   1.8500000   1.2000000   1.8500000
            7           8           9          10          11          12
    1   1.2000000   1.8500000   1.2000000   1.8500000   1.2000000   1.8500000
           13          14          15          16          17          18
    1   1.2000000   1.8500000   1.2000000   1.5200000   1.2000000   1.8500000
           19          20          21          22          23          24
    1   1.8500000   1.2000000   1.8500000   1.2000000   1.8500000   1.2000000
           25          26          27          28
    1   1.8500000   1.2000000   1.8500000   1.2000000
Changing PCM_TESSEL_METHOD to VTN
Changing PCM_VDW_RADII to SMD_RADIUS
 Discretize the solute cavity surface with Lebedev spheres
	Using 302 Lebedev grid points for each H atom
	Using 302 Lebedev grid points for other atoms
	Atomic van der Waals radii will be scaled by 1.20
 Removing interior tesserae...
 Keep 2515 surface tesserae and discard 5941 interior tesserae
 Molecular Surface Area = 241.398 Angst**2
Using SCRF singleton
 A restricted hybrid HF-DFT SCF calculation will be
 performed using Pulay DIIS extrapolation
 Polarizable Continuum solvation model will be applied
 Exchange:     0.2000 Hartree-Fock + 0.0800 Slater + 0.7200 B88
 Correlation:  0.1900 VWN1RPA + 0.8100 LYP
 Using SG-1 standard quadrature grid
 SCF converges when DIIS error is below 1.0E-05

 Citation of the SMD model:
 Marenich, A.V.; Cramer, C.J.; Truhlar, D.G.
 J. Phys. Chem. B 2009, 113, 6378-6396.
 iSolventCode=           1
 Solvent: water                                                           

 vradii
            1           2           3           4           5           6
    1   1.5200000   1.8500000   1.8500000   1.8500000   1.2000000   1.8500000
            7           8           9          10          11          12
    1   1.2000000   1.8500000   1.2000000   1.8500000   1.2000000   1.8500000
           13          14          15          16          17          18
    1   1.2000000   1.8500000   1.2000000   1.5200000   1.2000000   1.8500000
           19          20          21          22          23          24
    1   1.8500000   1.2000000   1.8500000   1.2000000   1.8500000   1.2000000
           25          26          27          28
    1   1.8500000   1.2000000   1.8500000   1.2000000
 ---------------------------------------
  Cycle       Energy         DIIS Error
 ---------------------------------------
    1    -691.3395084357      1.73E-06
 Time req'd to invert C: 21.00 s (CPU) 21.01 s (wall)
    2    -691.3608249211      2.61E-04
    3    -691.3608204416      2.62E-04
    4    -691.3608196075      2.62E-04
    5    -691.3608244530      2.62E-04
    6    -691.3608418483      2.62E-04
    7    -691.3608373596      2.62E-04
    8    -691.3608408980      2.62E-04
    9    -691.3608442684      2.62E-04
   10    -691.3608424003      2.62E-04
   11    -691.3608533019      2.62E-04
   12    -691.3608595013      2.62E-04
   13    -691.3608702638      2.62E-04
   14    -691.3608732293      2.62E-04
   15    -691.3608703255      2.62E-04
   16    -691.3608196619      2.62E-04
   17    -691.3635072466      2.49E-04
   18    -691.3644166184      1.32E-04
   19    -691.3646958633      4.05E-05
   20    -691.3646957739      1.33E-05
   21    -691.3647048978      5.32E-06 Convergence criterion met
 ---------------------------------------
 SCF time:  CPU 1039.82 s  wall 1040.70 s
(0)  E-EN(g) gas-phase elect-nuc energy                 -691.339508436 a.u.
(3)  G-ENP(liq) elect-nuc-pol free energy of system     -691.364704898 a.u.
(4)  G-CDS(liq) cavity-dispersion-solvent structure 
     free energy                                                5.7232 kcal/mol
(6)  G-S(liq) free energy of system                     -691.355584396 a.u.
(9)  DeltaG-S(liq) free energy of  solvation
     (9) = (6) - (0)                                          -10.0878 kcal/mol
 SCF   energy in the final basis set = -691.3555843964
 Total energy in the final basis set = -691.3555843964

 --------------------------------------------------------------

                    Orbital Energies (a.u.)
 --------------------------------------------------------------

 Alpha MOs
 -- Occupied --
-19.142 -19.132 -10.278 -10.240 -10.194 -10.188 -10.188 -10.186
-10.186 -10.182 -10.182 -10.178 -10.177 -10.177 -10.176 -10.176
 -1.070  -1.039  -0.871  -0.864  -0.784  -0.770  -0.759  -0.752
 -0.708  -0.642  -0.618  -0.612  -0.597  -0.565  -0.543  -0.524
 -0.493  -0.484  -0.479  -0.465  -0.453  -0.445  -0.440  -0.436
 -0.429  -0.422  -0.406  -0.386  -0.374  -0.370  -0.367  -0.353
 -0.349  -0.345  -0.326  -0.271  -0.268  -0.267  -0.260  -0.258
 -- Virtual --
 -0.078  -0.026  -0.022  -0.018  -0.004   0.005   0.011   0.014
  0.020   0.022   0.031   0.037   0.040   0.047   0.051   0.058
  0.061   0.062   0.071   0.073   0.086   0.089   0.097   0.098
  0.104   0.111   0.114   0.115   0.117   0.122   0.123   0.125
  0.128   0.129   0.130   0.135   0.138   0.140   0.141   0.142
  0.144   0.150   0.152   0.156   0.160   0.164   0.170   0.177
  0.179   0.182   0.184   0.189   0.190   0.194   0.200   0.206
  0.212   0.214   0.216   0.220   0.224   0.226   0.231   0.232
  0.234   0.248   0.251   0.253   0.258   0.259   0.268   0.275
  0.277   0.282   0.286   0.290   0.292   0.292   0.300   0.301
  0.304   0.310   0.313   0.316   0.322   0.327   0.332   0.338
  0.345   0.349   0.352   0.361   0.369   0.369   0.373   0.380
  0.391   0.393   0.409   0.414   0.415   0.428   0.450   0.468
  0.485   0.504   0.512   0.527   0.538   0.538   0.548   0.548
  0.549   0.557   0.558   0.563   0.571   0.575   0.579   0.581
  0.585   0.590   0.606   0.610   0.621   0.627   0.634   0.635
  0.646   0.655   0.667   0.671   0.680   0.688   0.700   0.709
  0.717   0.721   0.723   0.734   0.735   0.741   0.748   0.752
  0.761   0.777   0.780   0.792   0.803   0.828   0.836   0.843
  0.851   0.856   0.864   0.875   0.879   0.885   0.889   0.893
  0.903   0.910   0.919   0.920   0.929   0.944   0.962   0.981
  0.986   1.002   1.012   1.014   1.022   1.036   1.043   1.056
  1.073   1.079   1.083   1.096   1.114   1.131   1.136   1.142
  1.154   1.164   1.183   1.191   1.227   1.245   1.261   1.262
  1.308   1.318   1.330   1.380   1.406   1.428   1.460   1.488
  1.496   1.506   1.517   1.523   1.525   1.528   1.539   1.549
  1.558   1.568   1.569   1.572   1.575   1.579   1.622   1.644
  1.649   1.655   1.658   1.667   1.692   1.700   1.715   1.731
  1.743   1.750   1.760   1.769   1.777   1.785   1.788   1.807
  1.819   1.830   1.849   1.857   1.885   1.892   1.908   1.923
  1.931   1.935   1.950   1.954   1.956   1.967   1.972   1.987
  2.000   2.017   2.019   2.036   2.054   2.056   2.074   2.081
  2.085   2.103   2.127   2.142   2.196   2.233   2.237   2.276
  2.302   2.341   2.345   2.365   2.412   2.437   2.443   2.456
  2.464   2.469   2.477   2.493   2.528   2.629   2.636   2.641
  2.654   2.665   2.673   2.675   2.691   2.704   2.718   2.720
  2.724   2.731   2.739   2.746   2.760   2.765   2.768   2.783
  2.799   2.803   2.806   2.814   2.842   2.849   2.851   2.863
  2.887   2.899   2.900   2.906   2.917   2.941   2.949   2.954
  2.965   2.973   3.017   3.078   3.084   3.098   3.136   3.165
  3.204   3.221   3.228   3.279   3.338   3.347   3.364   3.371
  3.377   3.428   3.483   3.503   3.527   3.535   3.557   3.614
  3.636   3.658   3.722   3.772   3.870   3.997   4.004   4.027
  4.039   4.047   4.123   4.154   4.157   4.171   4.194   4.302
  4.438   4.840   4.849   5.056   5.143   5.259   5.415   5.628
  5.758  23.584  23.640  23.823  23.875  23.951  23.959  23.968
 23.976  24.062  24.082  24.099  24.103  24.187  24.196  49.944
 50.010
 --------------------------------------------------------------

          Ground-State Mulliken Net Atomic Charges

     Atom                 Charge (a.u.)
  ----------------------------------------
      1 O                    -0.320369
      2 C                    -0.190553
      3 C                     1.122352
      4 C                    -1.144440
      5 H                     0.239434
      6 C                    -0.460293
      7 H                     0.238797
      8 C                    -0.448889
      9 H                     0.210210
     10 C                    -0.306561
     11 H                     0.228696
     12 C                     0.311943
     13 H                     0.209406
     14 C                    -0.155157
     15 H                     0.164113
     16 O                    -0.230807
     17 H                     0.301739
     18 C                     0.587826
     19 C                    -0.362252
     20 H                     0.225540
     21 C                    -0.382731
     22 H                     0.224652
     23 C                    -0.518231
     24 H                     0.211660
     25 C                    -0.009903
     26 H                     0.223571
     27 C                    -0.212023
     28 H                     0.242270
  ----------------------------------------
  Sum of atomic charges =     0.000000

 -----------------------------------------------------------------
                    Cartesian Multipole Moments
 -----------------------------------------------------------------
    Charge (ESU x 10^10)
                 0.0000
    Dipole Moment (Debye)
         X       0.6145      Y      -0.5212      Z       2.2162
       Tot       2.3581
    Quadrupole Moments (Debye-Ang)
        XX     -74.8667     XY       2.1764     YY     -92.3430
        XZ       9.2404     YZ      -6.8663     ZZ     -84.6069
    Octopole Moments (Debye-Ang^2)
       XXX     197.9805    XXY     -11.1658    XYY      34.7091
       YYY      62.0327    XXZ    -134.7767    XYZ      17.5710
       YYZ    -150.2449    XZZ      94.0598    YZZ       0.6324
       ZZZ    -396.1439
    Hexadecapole Moments (Debye-Ang^3)
      XXXX   -4450.7088   XXXY    -133.5407   XXYY    -870.1215
      XYYY    -277.9967   YYYY    -431.1440   XXXZ    -141.2248
      XXYZ     -48.2154   XYYZ    -197.0732   YYYZ       8.6491
      XXZZ   -1121.5278   XYZZ     -46.9457   YYZZ    -528.9366
      XZZZ    -211.9823   YZZZ     -35.0385   ZZZZ   -2271.0498
 -----------------------------------------------------------------
Archival summary:
1\1\pikachu\SP\ProcedureUnspecified\BasisUnspecified\21412\taweetha\SatAug1911:20:322017SatAug1911:20:322017\0\\#,ProcedureUnspecified,BasisUnspecified,\\0,1\O\C,1,1.21513\C,2,1.49892,1,121.012\C,3,1.402,2,123.105,1,172.734,0\H,4,1.08207,3,120.338,2,-2.81922,0\C,4,1.39252,3,120.268,2,179.154,0\H,6,1.08412,4,119.748,3,179.551,0\C,6,1.3938,4,120.159,3,-0.163538,0\H,8,1.08445,6,120.021,4,-179.738,0\C,8,1.396,6,119.951,4,0.397782,0\H,10,1.08421,8,120.069,6,179.848,0\C,10,1.38911,8,119.999,6,-0.164531,0\H,12,1.0832,10,121.018,8,179.977,0\C,2,1.55265,1,121.23,3,178.857,0\H,14,1.09132,2,108.164,1,139.183,0\O,14,1.44121,2,107.62,1,-108.572,0\H,16,0.963839,14,108.446,2,78.5407,0\C,14,1.51093,2,114.961,1,18.1854,0\C,18,1.39765,14,119.33,2,124.785,0\H,19,1.08538,18,119.528,14,-1.94264,0\C,19,1.39383,18,120.921,14,177.676,0\H,21,1.08431,19,119.871,18,-179.952,0\C,21,1.39245,19,119.912,18,-0.274296,0\H,23,1.08429,21,120.183,19,-179.909,0\C,23,1.39484,21,119.681,19,0.230945,0\H,25,1.08427,23,120.021,21,179.417,0\C,25,1.39211,23,120.311,21,0.097707,0\H,27,1.08341,25,119.4,23,178.008,0\\\@

 Total job time:  1570.11s(wall), 1568.96s(cpu) 
 Sat Aug 19 11:20:32 2017

        *************************************************************
        *                                                           *
        *  Thank you very much for using Q-Chem.  Have a nice day.  *
        *                                                           *
        *************************************************************
