# Supplementary material for: A DFT investigation of the blue bottle experiment: E∘half-cell analysis of autoxidation catalysed by redox indicators
Source: R Soc Open Sci. 2017 Nov 8;4(11):170708. doi: 10.1098/rsos.170708 (PMC5717635; doi:10.1098/rsos.170708)
Supplement: output.zip [file rsos170708supp2.zip › B3LYP_6-311++Gdp_reducing_agents/C2H2O2.out]

pikachu 127.0.1
Q-Chem Developer Version! Running on 127.0.1.*
                  Welcome to Q-Chem
     A Quantum Leap Into The Future Of Chemistry


 Q-Chem 4.4, Q-Chem, Inc., Pleasanton, CA (2016)

 Y. Shao,  Z. Gan,  E. Epifanovsky,  A. T. B. Gilbert,  M. Wormit,  
 J. Kussmann,  A. W. Lange,  A. Behn,  J. Deng,  X. Feng,  D. Ghosh,  
 M. Goldey,  P. R. Horn,  L. D. Jacobson,  I. Kaliman,  F. Rob,  
 R. Z. Khaliullin,  T. Kus,  A. Landau,  J. Liu,  E. I. Proynov,  Y. M. Rhee,  
 R. M. Richard,  M. A. Rohrdanz,  R. P. Steele,  E. J. Sundstrom,  
 H. L. Woodcock III,  P. M. Zimmerman,  D. Zuev,  B. Albrecht,  E. Alguire,  
 B. Austin,  S. A. Baeppler,  G. J. O. Beran,  Y. A. Bernard,  E. Berquist,  
 K. Brandhorst,  K. B. Bravaya,  S. T. Brown,  D. Casanova,  C.-M. Chang,  
 Y. Chen,  S. H. Chien,  K. D. Closser,  M. P. Coons,  D. L. Crittenden,  
 S. Dasgupta,  M. Diedenhofen,  R. A. DiStasio Jr.,  H. Do,  A. D. Dutoi,  
 R. G. Edgar,  P.-T. Fang,  S. Fatehi,  Q. Feng,  L. Fusti-Molnar,  
 A. Ghysels,  A. Golubeva-Zadorozhnaya,  J. Gomes,  A. Gunina,  
 M. W. D. Hanson-Heine,  P. H. P. Harbach,  A. W. Hauser,  J. E. Herr,  
 E. G. Hohenstein,  Z. C. Holden,  K. Hui,  T.-C. Jagau,  H. Ji,  B. Kaduk,  
 K. Khistyaev,  Jaehoon Kim,  Jihan Kim,  R. A. King,  P. Klunzinger,  
 K. Koh,  D. Kosenkov,  T. Kowalczyk,  C. M. Krauter,  A. Kunitsa,  
 K. U. Lao,  A. Laurent,  K. V. Lawler,  J. Lee,  D. Lefrancois,  S. Lehtola,  
 S. V. Levchenko,  C. Y. Lin,  Y.-S. Lin,  F. Liu,  E. Livshits,  
 R. C. Lochan,  A. Luenser,  P. Manohar,  S. F. Manzer,  S.-P. Mao,  Y. Mao,  
 N. Mardirossian,  A. V. Marenich,  L. A. Martinez-Martinez,  S. A. Maurer,  
 N. J. Mayhall,  J.-M. Mewes,  A. F. Morrison,  K. Nanda,  T. S. Nguyen-Beck,  
 C. M. Oana,  R. Olivares-Amaya,  D. P. O'Neill,  J. A. Parkhill,  
 T. M. Perrine,  R. Peverati,  P. A. Pieniazek,  F. Plasser,  A. Prociuk,  
 D. R. Rehn,  E. Rosta,  N. J. Russ,  N. Sergueev,  S. M. Sharada,  
 S. Sharma,  D. W. Small,  A. Sodt,  T. Stauch,  T. Stein,  D. Stuck,  
 Y.-C. Su,  A. J. W. Thom,  T. Tsuchimochi,  L. Vogt,  O. Vydrov,  T. Wang,  
 M. A. Watson,  J. Wenzel,  A. White,  C. F. Williams,  V. Vanovschi,  
 K. Yao,  S. Yeganeh,  S. R. Yost,  Z.-Q. You,  I. Y. Zhang,  X. Zhang,  
 Y. Zhao,  B. R. Brooks,  G. K. L. Chan,  D. M. Chipman,  C. J. Cramer,  
 W. A. Goddard III,  M. S. Gordon,  W. J. Hehre,  A. Klamt,  
 H. F. Schaefer III,  M. W. Schmidt,  C. D. Sherrill,  D. G. Truhlar,  
 A. Warshel,  X. Xu,  A. Aspuru-Guzik,  R. Baer,  A. T. Bell,  N. A. Besley,  
 J.-D. Chai,  A. Dreuw,  B. D. Dunietz,  T. R. Furlani,  S. R. Gwaltney,  
 C.-P. Hsu,  Y. Jung,  J. Kong,  D. S. Lambrecht,  W. Liang,  C. Ochsenfeld,  
 V. A. Rassolov,  L. V. Slipchenko,  J. E. Subotnik,  T. Van Voorhis,  
 J. M. Herbert,  A. I. Krylov,  P. M. W. Gill,  M. Head-Gordon

 Contributors to earlier versions of Q-Chem not listed above: 
 R. D. Adamson,  J. Baker,  E. F. C. Byrd,  A. K. Chakraborty,  C.-L. Cheng,  
 H. Dachsel,  R. J. Doerksen,  G. Hawkins,  A. Heyden,  S. Hirata,  
 G. Kedziora,  F. J. Keil,  C. Kelley,  P. P. Korambath,  W. Kurlancheek,  
 A. M. Lee,  M. S. Lee,  D. Liotard,  I. Lotan,  P. E. Maslen,  N. Nair,  
 D. Neuhauser,  R. Olson,  B. Peters,  J. Ritchie,  N. E. Schultz,  
 N. Shenvi,  A. C. Simmonett,  K. S. Thanthiriwatte,  Q. Wu,  W. Zhang

 Please cite Q-Chem as follows:
 Y. Shao et al., Mol. Phys. 113, 184-215 (2015)
 DOI: 10.1080/00268976.2014.952696

 Q-Chem 4.4.2 for Intel X86 EM64T Linux

 Parts of Q-Chem use Armadillo 5.200.1 (Boston Tea Smuggler).
 http://arma.sourceforge.net/

 Q-Chem begins on Wed Dec 14 13:52:03 2016  


Host: 0

     Scratch files written to /scratch/cher/qchem10979//
FILE_GEOM_ORG=        593

Checking the input file for inconsistencies... 	...done.

--------------------------------------------------------------
User input:
--------------------------------------------------------------
$molecule
0 1
  C    0.6545561   -0.3912461   -0.0005452
  O    1.7263826    0.1691559    0.0003232
  O   -1.7263827   -0.1691559    0.0002915
  H    0.5352648   -1.4939663    0.0005019
  C   -0.6545560    0.3912461   -0.0003986
  H   -0.5352644    1.4939666    0.0002429
$end

$rem
   BASIS  =  6-311++G**
   JOB_TYPE  =  optimization
   METHOD  =  B3LYP
$end

--------------------------------------------------------------
 ----------------------------------------------------------------
             Standard Nuclear Orientation (Angstroms)
    I     Atom           X                Y                Z
 ----------------------------------------------------------------
    1      C       0.6545560913    -0.3912461134    -0.0005451894
    2      O       1.7263825942     0.1691558810     0.0003231883
    3      O      -1.7263827075    -0.1691559009     0.0002915384
    4      H       0.5352647855    -1.4939663128     0.0005019286
    5      C      -0.6545560046     0.3912460934    -0.0003985840
    6      H      -0.5352643988     1.4939665928     0.0002428980
 ----------------------------------------------------------------
 Molecular Point Group                 C1    NOp =  1
 Largest Abelian Subgroup              C1    NOp =  1
 Nuclear Repulsion Energy =   101.6088549092 hartrees
 There are       15 alpha and       15 beta electrons
 Requested basis set is 6-311++G(d,p)
 There are 34 shells and 102 basis functions

 Total QAlloc Memory Limit   2000 MB
 Mega-Array Size        61 MB
 MEM_STATIC part        62 MB
 A cutoff of  1.0D-11 yielded    580 shell pairs
 There are      5253 function pairs (      5670 Cartesian)

 -------------------------------------------------------
 OpenMP Integral Computing Module                       
 Release: version 1.0, May 2013, Q-Chem Inc. Pittsburgh 
 -------------------------------------------------------
 Integral Job Info:
 Integral job number is                      11
 Integral operator is                         1
 short-range coefficients                     0
 long-range coefficients              100000000
 Omega coefficients                           0
 if combine SR and LR in K                    0
 Integral screening is                        0
 Integral computing path is                   2
 max size of driver memory is            800000
 size of driver memory is                593474
 size of scratch memory is              2260544
 max col of scratch BK array               1296
 max len of scratch array in speh3          155
 max len of scratch index in speh4           18
 max int batch size is                      520
 min int batch size is                       52
 fixed nKL is                                52
 max L of basis functions is                  2
 order of int derivative is                   0
 number of shells is                         34
 number of basis is                         106
 number of cartesian basis is               106
 number of contracted shell pairs           580
 number of primitive shell pairs           1741
 maxK2 (contraction) of shell pair           36
 max number of K2 of shell pair               1
 max number of CS2 of shell pair             78
 max number of PS2 of shell pair            276
 mem total for path MDJ                   16216
 -------------------------------------------------------
 Smallest overlap matrix eigenvalue = 2.03E-04

 Scale SEOQF with 1.000000e-01/1.000000e-01/1.000000e-01

 Standard Electronic Orientation quadrupole field applied
 Nucleus-field energy     =     0.0000000024 hartrees
 Guess from superposition of atomic densities
 Warning:  Energy on first SCF cycle will be non-variational
 A restricted hybrid HF-DFT SCF calculation will be
 performed using Pulay DIIS extrapolation
 Exchange:     0.2000 Hartree-Fock + 0.0800 Slater + 0.7200 B88
 Correlation:  0.1900 VWN1RPA + 0.8100 LYP
 Using SG-1 standard quadrature grid
 SCF converges when DIIS error is below 1.0E-08
 ---------------------------------------
  Cycle       Energy         DIIS Error
 ---------------------------------------
    1    -228.4539987860      6.16E-02
    2    -227.8020123475      9.65E-03
    3    -227.4499135914      2.15E-02
    4    -227.8923348077      1.18E-03
    5    -227.8938379315      5.13E-04
    6    -227.8941503957      5.57E-05
    7    -227.8941530763      7.15E-06
    8    -227.8941532214      4.45E-07
    9    -227.8941532503      1.27E-07
   10    -227.8941532588      3.14E-08
   11    -227.8941532589      1.86E-08
   12    -227.8941532586      1.15E-09 Convergence criterion met
 ---------------------------------------
 SCF time:  CPU 13.48 s  wall 13.50 s
 SCF   energy in the final basis set = -227.8941532586
 Total energy in the final basis set = -227.8941532586

 --------------------------------------------------------------

                    Orbital Energies (a.u.)
 --------------------------------------------------------------

 Alpha MOs
 -- Occupied --
-19.177 -19.177 -10.302 -10.301  -1.107  -1.093  -0.725  -0.615
 -0.516  -0.508  -0.474  -0.465  -0.413  -0.346  -0.286
 -- Virtual --
 -0.132  -0.011   0.002   0.005   0.034   0.049   0.061   0.085
  0.091   0.099   0.115   0.142   0.164   0.164   0.184   0.197
  0.244   0.246   0.268   0.268   0.294   0.308   0.316   0.393
  0.403   0.482   0.498   0.526   0.553   0.616   0.631   0.648
  0.721   0.812   0.823   0.981   1.023   1.053   1.072   1.121
  1.127   1.154   1.163   1.267   1.418   1.423   1.466   1.478
  1.526   1.638   1.695   1.697   1.779   1.839   1.969   2.063
  2.214   2.358   2.487   2.546   2.574   2.656   2.680   2.825
  2.828   2.863   2.870   2.985   3.257   3.332   3.349   3.432
  3.495   3.528   3.766   3.851   4.074   4.948   4.963   5.075
  5.079   5.590   5.719  23.779  23.839  49.890  49.900
 --------------------------------------------------------------

          Ground-State Mulliken Net Atomic Charges

     Atom                 Charge (a.u.)
  ----------------------------------------
      1 C                     0.068699
      2 O                    -0.207184
      3 O                    -0.207184
      4 H                     0.138485
      5 C                     0.068700
      6 H                     0.138485
  ----------------------------------------
  Sum of atomic charges =    -0.000000

 -----------------------------------------------------------------
                    Cartesian Multipole Moments
 -----------------------------------------------------------------
    Charge (ESU x 10^10)
                -0.0000
    Dipole Moment (Debye)
         X       0.0000      Y       0.0000      Z      -0.0018
       Tot       0.0018
    Quadrupole Moments (Debye-Ang)
        XX     -32.1046     XY      -2.5583     YY     -20.8427
        XZ      -0.0001     YZ      -0.0002     ZZ     -21.5027
    Octopole Moments (Debye-Ang^2)
       XXX       0.0000    XXY      -0.0000    XYY       0.0000
       YYY       0.0000    XXZ      -0.0056    XYZ       0.0005
       YYZ       0.0027    XZZ       0.0000    YZZ      -0.0000
       ZZZ       0.0017
    Hexadecapole Moments (Debye-Ang^3)
      XXXX    -287.2487   XXXY      -0.6854   XXYY     -51.3078
      XYYY      -2.3460   YYYY     -48.5572   XXXZ       0.0003
      XXYZ       0.0001   XYYZ       0.0005   YYYZ      -0.0012
      XXZZ     -43.2826   XYZZ       0.4666   YYZZ     -12.4077
      XZZZ       0.0004   YZZZ       0.0001   ZZZZ     -19.3178
 -----------------------------------------------------------------
 Calculating analytic gradient of the SCF energy
 Gradient of SCF Energy
            1           2           3           4           5           6
    1  -0.0073839   0.0090251  -0.0090253  -0.0011168   0.0073840   0.0011169
    2  -0.0023898   0.0048408  -0.0048410  -0.0013022   0.0023899   0.0013023
    3  -0.0001481   0.0000593   0.0000269   0.0000661  -0.0000380   0.0000338
 Max gradient component =       9.025E-03
 RMS gradient           =       4.322E-03
 Gradient time:  CPU 3.98 s  wall 3.98 s
 Geometry Optimization Parameters
   NAtoms,    NIC,     NZ,  NCons,   NDum,   NFix, NCnnct, MaxDiis
        6      27       0       0       0       0       0       0


** GEOMETRY OPTIMIZATION IN DELOCALIZED INTERNAL COORDINATES **
   Searching for a Minimum

   Optimization Cycle:   1

                       Coordinates (Angstroms)
     ATOM                X               Y               Z
      1  C         0.6545560913   -0.3912461134   -0.0005451894
      2  O         1.7263825942    0.1691558810    0.0003231883
      3  O        -1.7263827075   -0.1691559009    0.0002915384
      4  H         0.5352647855   -1.4939663128    0.0005019286
      5  C        -0.6545560046    0.3912460934   -0.0003985840
      6  H        -0.5352643988    1.4939665928    0.0002428980
   Point Group: c1    Number of degrees of freedom:    12


   Energy is   -227.894153259


 Attempting to Generate Delocalized Internal Coordinates

 12 Hessian modes will be used to form the next step
  Hessian Eigenvalues:
     0.005853    0.005853    0.005853    0.160000    0.160000    0.220000
     0.220000    0.298763    0.326897    0.326897    1.001962    1.001962

 Minimum Search - Taking Simple RFO Step
 Searching for Lamda that Minimizes Along All modes
 Value Taken    Lamda =  -0.00025400
 Step Taken.  Stepsize is  0.029094

                             Maximum     Tolerance    Cnvgd?
         Gradient           0.011134      0.000300      NO
         Displacement       0.019280      0.001200      NO
         Energy change     *********      0.000001      NO


 New Cartesian Coordinates Obtained by Inverse Iteration

 Displacement from previous Coordinates is:  0.028253
 ----------------------------------------------------------------
             Standard Nuclear Orientation (Angstroms)
    I     Atom           X                Y                Z
 ----------------------------------------------------------------
    1      C       0.6537270954    -0.3928773545     0.0053023411
    2      O       1.7207488591     0.1649985780    -0.0019762051
    3      O      -1.7207599865    -0.1650006381    -0.0012868502
    4      H       0.5403374608    -1.4938899151    -0.0025221417
    5      C      -0.6537190654     0.3928700251     0.0029414966
    6      H      -0.5403340033     1.4938995447    -0.0020428607
 ----------------------------------------------------------------
 Molecular Point Group                 C1    NOp =  1
 Largest Abelian Subgroup              C1    NOp =  1
 Nuclear Repulsion Energy =   101.9064870911 hartrees
 There are       15 alpha and       15 beta electrons
 Applying Cartesian multipole field
    Component          Value
    ---------          -----
     (2,0,0)        1.00000E-11
     (0,2,0)        2.00000E-11
     (0,0,2)       -3.00000E-11
 Nucleus-field energy     =     0.0000000024 hartrees
 Requested basis set is 6-311++G(d,p)
 There are 34 shells and 102 basis functions
 A cutoff of  1.0D-11 yielded    580 shell pairs
 There are      5253 function pairs (      5670 Cartesian)
 Smallest overlap matrix eigenvalue = 2.04E-04
 Guess MOs from SCF MO coefficient file
 Reading MOs from coefficient file
 Reading MOs from coefficient file
 A restricted hybrid HF-DFT SCF calculation will be
 performed using Pulay DIIS extrapolation
 Exchange:     0.2000 Hartree-Fock + 0.0800 Slater + 0.7200 B88
 Correlation:  0.1900 VWN1RPA + 0.8100 LYP
 Using SG-1 standard quadrature grid
 SCF converges when DIIS error is below 1.0E-08
 Geometry optimization detected.  Setting ReadMinima to 0
 Setting SaveMinima to 0
 ---------------------------------------
  Cycle       Energy         DIIS Error
 ---------------------------------------
    1    -227.9028724085      6.25E-04
    2    -227.8942669481      8.38E-05
    3    -227.8942671771      8.94E-05
    4    -227.8942738219      4.70E-05
    5    -227.8942758578      5.67E-06
    6    -227.8942758002      1.29E-06
    7    -227.8942759076      4.06E-07
    8    -227.8942758930      5.27E-07
    9    -227.8942758895      6.11E-08
   10    -227.8942758884      1.30E-08
   11    -227.8942758890      4.94E-09 Convergence criterion met
 ---------------------------------------
 SCF time:  CPU 12.80 s  wall 12.80 s
 SCF   energy in the final basis set = -227.8942758890
 Total energy in the final basis set = -227.8942758890

 --------------------------------------------------------------

                    Orbital Energies (a.u.)
 --------------------------------------------------------------

 Alpha MOs
 -- Occupied --
-19.176 -19.176 -10.300 -10.300  -1.109  -1.096  -0.723  -0.615
 -0.518  -0.508  -0.475  -0.466  -0.415  -0.346  -0.285
 -- Virtual --
 -0.130  -0.010   0.002   0.005   0.035   0.049   0.061   0.085
  0.091   0.100   0.115   0.142   0.163   0.165   0.184   0.198
  0.246   0.246   0.269   0.269   0.294   0.310   0.316   0.395
  0.405   0.484   0.498   0.526   0.554   0.620   0.631   0.650
  0.720   0.813   0.827   0.980   1.023   1.054   1.071   1.122
  1.127   1.155   1.165   1.270   1.417   1.421   1.466   1.480
  1.528   1.637   1.700   1.702   1.782   1.841   1.970   2.070
  2.213   2.359   2.489   2.548   2.575   2.661   2.681   2.826
  2.830   2.865   2.873   2.989   3.263   3.339   3.361   3.443
  3.504   3.537   3.768   3.850   4.075   4.949   4.965   5.079
  5.080   5.596   5.723  23.788  23.852  49.894  49.906
 --------------------------------------------------------------

          Ground-State Mulliken Net Atomic Charges

     Atom                 Charge (a.u.)
  ----------------------------------------
      1 C                     0.068390
      2 O                    -0.205946
      3 O                    -0.205959
      4 H                     0.137554
      5 C                     0.068398
      6 H                     0.137562
  ----------------------------------------
  Sum of atomic charges =     0.000000

 -----------------------------------------------------------------
                    Cartesian Multipole Moments
 -----------------------------------------------------------------
    Charge (ESU x 10^10)
                 0.0000
    Dipole Moment (Debye)
         X       0.0001      Y       0.0000      Z       0.0133
       Tot       0.0133
    Quadrupole Moments (Debye-Ang)
        XX     -32.0249     XY      -2.5611     YY     -20.8299
        XZ       0.0034     YZ       0.0019     ZZ     -21.4701
    Octopole Moments (Debye-Ang^2)
       XXX       0.0003    XXY       0.0001    XYY      -0.0000
       YYY       0.0003    XXZ       0.0216    XYZ      -0.0054
       YYZ      -0.0333    XZZ       0.0001    YZZ       0.0000
       ZZZ      -0.0530
    Hexadecapole Moments (Debye-Ang^3)
      XXXX    -285.4651   XXXY      -0.3702   XXYY     -50.9789
      XYYY      -2.0674   YYYY     -48.5917   XXXZ      -0.0017
      XXYZ       0.0063   XYYZ      -0.0026   YYYZ       0.0233
      XXZZ     -43.0119   XYZZ       0.5635   YYZZ     -12.3874
      XZZZ      -0.0052   YZZZ       0.0138   ZZZZ     -19.2534
 -----------------------------------------------------------------
 Calculating analytic gradient of the SCF energy
 Gradient of SCF Energy
            1           2           3           4           5           6
    1  -0.0019345   0.0007360  -0.0007446   0.0001802   0.0019442  -0.0001814
    2  -0.0008641   0.0006401  -0.0006424   0.0001674   0.0008616  -0.0001626
    3   0.0012908  -0.0004672  -0.0000974  -0.0005591   0.0000190  -0.0001861
 Max gradient component =       1.944E-03
 RMS gradient           =       8.593E-04
 Gradient time:  CPU 3.99 s  wall 3.99 s
 Geometry Optimization Parameters
   NAtoms,    NIC,     NZ,  NCons,   NDum,   NFix, NCnnct, MaxDiis
        6      27       0       0       0       0       0       0

 Cartesian Hessian Update
 Hessian Updated using BFGS Update


** GEOMETRY OPTIMIZATION IN DELOCALIZED INTERNAL COORDINATES **
   Searching for a Minimum

   Optimization Cycle:   2

                       Coordinates (Angstroms)
     ATOM                X               Y               Z
      1  C         0.6537270954   -0.3928773545    0.0053023411
      2  O         1.7207488591    0.1649985780   -0.0019762051
      3  O        -1.7207599865   -0.1650006381   -0.0012868502
      4  H         0.5403374608   -1.4938899151   -0.0025221417
      5  C        -0.6537190654    0.3928700251    0.0029414966
      6  H        -0.5403340033    1.4938995447   -0.0020428607
   Point Group: c1    Number of degrees of freedom:    12


   Energy is   -227.894275889

 Hessian Updated using BFGS Update

 12 Hessian modes will be used to form the next step
  Hessian Eigenvalues:
     0.005846    0.005853    0.006845    0.160000    0.164031    0.220000
     0.226116    0.295918    0.326897    0.332948    0.838349    1.001962

 Minimum Search - Taking Simple RFO Step
 Searching for Lamda that Minimizes Along All modes
 Value Taken    Lamda =  -0.00016781
 Step Taken.  Stepsize is  0.150866

                             Maximum     Tolerance    Cnvgd?
         Gradient           0.001646      0.000300      NO
         Displacement       0.129584      0.001200      NO
         Energy change     -0.000123      0.000001      NO


 New Cartesian Coordinates Obtained by Inverse Iteration

 Displacement from previous Coordinates is:  0.109649
 ----------------------------------------------------------------
             Standard Nuclear Orientation (Angstroms)
    I     Atom           X                Y                Z
 ----------------------------------------------------------------
    1      C       0.6544351891    -0.3937695509    -0.0390378366
    2      O       1.7167340191     0.1618009254     0.0147079130
    3      O      -1.7174319645    -0.1620678653     0.0076212872
    4      H       0.5432376947    -1.4922319145     0.0194474833
    5      C      -0.6538782356     0.3932621931    -0.0142909193
    6      H      -0.5430963429     1.4930064521     0.0119678524
 ----------------------------------------------------------------
 Molecular Point Group                 C1    NOp =  1
 Largest Abelian Subgroup              C1    NOp =  1
 Nuclear Repulsion Energy =   102.1009231130 hartrees
 There are       15 alpha and       15 beta electrons
 Applying Cartesian multipole field
    Component          Value
    ---------          -----
     (2,0,0)        1.00000E-11
     (0,2,0)        2.00000E-11
     (0,0,2)       -3.00000E-11
 Nucleus-field energy     =     0.0000000024 hartrees
 Requested basis set is 6-311++G(d,p)
 There are 34 shells and 102 basis functions
 A cutoff of  1.0D-11 yielded    580 shell pairs
 There are      5253 function pairs (      5670 Cartesian)
 Smallest overlap matrix eigenvalue = 2.06E-04
 Guess MOs from SCF MO coefficient file
 Reading MOs from coefficient file
 Reading MOs from coefficient file
 A restricted hybrid HF-DFT SCF calculation will be
 performed using Pulay DIIS extrapolation
 Exchange:     0.2000 Hartree-Fock + 0.0800 Slater + 0.7200 B88
 Correlation:  0.1900 VWN1RPA + 0.8100 LYP
 Using SG-1 standard quadrature grid
 SCF converges when DIIS error is below 1.0E-08
 Geometry optimization detected.  Setting ReadMinima to 0
 Setting SaveMinima to 0
 ---------------------------------------
  Cycle       Energy         DIIS Error
 ---------------------------------------
    1    -227.8943932438      2.03E-03
    2    -227.8936314030      1.48E-04
    3    -227.8936883655      1.67E-04
    4    -227.8937115628      8.89E-05
    5    -227.8937201045      2.08E-05
    6    -227.8937213236      8.79E-06
    7    -227.8937214580      2.02E-06
    8    -227.8937214581      2.28E-06
    9    -227.8937214831      6.17E-07
   10    -227.8937215049      6.82E-08
   11    -227.8937214961      2.21E-08
   12    -227.8937214976      2.78E-09 Convergence criterion met
 ---------------------------------------
 SCF time:  CPU 14.12 s  wall 14.13 s
 SCF   energy in the final basis set = -227.8937214976
 Total energy in the final basis set = -227.8937214976

 --------------------------------------------------------------

                    Orbital Energies (a.u.)
 --------------------------------------------------------------

 Alpha MOs
 -- Occupied --
-19.175 -19.175 -10.299 -10.299  -1.111  -1.098  -0.722  -0.615
 -0.518  -0.508  -0.475  -0.467  -0.416  -0.346  -0.284
 -- Virtual --
 -0.129  -0.010   0.002   0.005   0.035   0.049   0.062   0.085
  0.091   0.100   0.116   0.142   0.163   0.166   0.184   0.198
  0.246   0.247   0.269   0.270   0.294   0.311   0.317   0.396
  0.405   0.486   0.499   0.525   0.556   0.622   0.631   0.651
  0.711   0.814   0.829   0.985   1.025   1.055   1.070   1.118
  1.127   1.154   1.172   1.272   1.416   1.421   1.466   1.483
  1.529   1.631   1.704   1.707   1.783   1.842   1.970   2.073
  2.213   2.359   2.489   2.549   2.574   2.659   2.684   2.827
  2.831   2.863   2.875   2.990   3.267   3.343   3.371   3.451
  3.509   3.543   3.769   3.848   4.073   4.950   4.966   5.080
  5.082   5.600   5.724  23.793  23.861  49.896  49.910
 --------------------------------------------------------------

          Ground-State Mulliken Net Atomic Charges

     Atom                 Charge (a.u.)
  ----------------------------------------
      1 C                     0.067908
      2 O                    -0.204020
      3 O                    -0.204893
      4 H                     0.136000
      5 C                     0.068493
      6 H                     0.136512
  ----------------------------------------
  Sum of atomic charges =    -0.000000

 -----------------------------------------------------------------
                    Cartesian Multipole Moments
 -----------------------------------------------------------------
    Charge (ESU x 10^10)
                 0.0000
    Dipole Moment (Debye)
         X       0.0033      Y       0.0012      Z      -0.0874
       Tot       0.0875
    Quadrupole Moments (Debye-Ang)
        XX     -31.9538     XY      -2.5578     YY     -20.8386
        XZ      -0.0349     YZ      -0.0204     ZZ     -21.4465
    Octopole Moments (Debye-Ang^2)
       XXX       0.0176    XXY       0.0047    XYY      -0.0022
       YYY       0.0222    XXZ      -0.1579    XYZ       0.0337
       YYZ       0.2090    XZZ       0.0057    YZZ       0.0006
       ZZZ       0.3182
    Hexadecapole Moments (Debye-Ang^3)
      XXXX    -284.2464   XXXY      -0.1631   XXYY     -50.7751
      XYYY      -1.8378   YYYY     -48.6608   XXXZ       0.0171
      XXYZ      -0.0615   XYYZ       0.0315   YYYZ      -0.2410
      XXZZ     -42.8544   XYZZ       0.6302   YYZZ     -12.3742
      XZZZ       0.0564   YZZZ      -0.1343   ZZZZ     -19.2702
 -----------------------------------------------------------------
 Calculating analytic gradient of the SCF energy
 Gradient of SCF Energy
            1           2           3           4           5           6
    1   0.0033126  -0.0057223   0.0051336   0.0008923  -0.0026460  -0.0009701
    2   0.0008601  -0.0028400   0.0026576   0.0014334  -0.0010221  -0.0010891
    3  -0.0108641   0.0035733  -0.0002429   0.0044414   0.0026419   0.0004504
 Max gradient component =       1.086E-02
 RMS gradient           =       3.777E-03
 Gradient time:  CPU 4.00 s  wall 4.00 s
 Geometry Optimization Parameters
   NAtoms,    NIC,     NZ,  NCons,   NDum,   NFix, NCnnct, MaxDiis
        6      27       0       0       0       0       0       0

 Cartesian Hessian Update
 Hessian Updated using BFGS Update


** GEOMETRY OPTIMIZATION IN DELOCALIZED INTERNAL COORDINATES **
   Searching for a Minimum

   Optimization Cycle:   3

                       Coordinates (Angstroms)
     ATOM                X               Y               Z
      1  C         0.6544351891   -0.3937695509   -0.0390378366
      2  O         1.7167340191    0.1618009254    0.0147079130
      3  O        -1.7174319645   -0.1620678653    0.0076212872
      4  H         0.5432376947   -1.4922319145    0.0194474833
      5  C        -0.6538782356    0.3932621931   -0.0142909193
      6  H        -0.5430963429    1.4930064521    0.0119678524
   Point Group: c1    Number of degrees of freedom:    12


   Energy is   -227.893721498

 Hessian Updated using BFGS Update

 12 Hessian modes will be used to form the next step
  Hessian Eigenvalues:
     0.005660    0.005853    0.060777    0.160087    0.164082    0.220031
     0.221519    0.291561    0.326901    0.332415    0.893323    1.002080

 Minimum Search - Taking Simple RFO Step
 Searching for Lamda that Minimizes Along All modes
 Value Taken    Lamda =  -0.00112907
 Step Taken.  Stepsize is  0.129607

                             Maximum     Tolerance    Cnvgd?
         Gradient           0.007015      0.000300      NO
         Displacement       0.092060      0.001200      NO
         Energy change      0.000554      0.000001      NO


 New Cartesian Coordinates Obtained by Inverse Iteration

 Displacement from previous Coordinates is:  0.086375
 ----------------------------------------------------------------
             Standard Nuclear Orientation (Angstroms)
    I     Atom           X                Y                Z
 ----------------------------------------------------------------
    1      C       0.6549210003    -0.3924380778    -0.0011831777
    2      O       1.7217508146     0.1639800556     0.0011078325
    3      O      -1.7217104245    -0.1640405661     0.0034729223
    4      H       0.5410401224    -1.4936634839     0.0020772800
    5      C      -0.6550744109     0.3925344871    -0.0093137534
    6      H      -0.5409267420     1.4936278250     0.0042546763
 ----------------------------------------------------------------
 Molecular Point Group                 C1    NOp =  1
 Largest Abelian Subgroup              C1    NOp =  1
 Nuclear Repulsion Energy =   101.8947695841 hartrees
 There are       15 alpha and       15 beta electrons
 Applying Cartesian multipole field
    Component          Value
    ---------          -----
     (2,0,0)        1.00000E-11
     (0,2,0)        2.00000E-11
     (0,0,2)       -3.00000E-11
 Nucleus-field energy     =     0.0000000024 hartrees
 Requested basis set is 6-311++G(d,p)
 There are 34 shells and 102 basis functions
 A cutoff of  1.0D-11 yielded    580 shell pairs
 There are      5253 function pairs (      5670 Cartesian)
 Smallest overlap matrix eigenvalue = 2.05E-04
 Guess MOs from SCF MO coefficient file
 Reading MOs from coefficient file
 Reading MOs from coefficient file
 A restricted hybrid HF-DFT SCF calculation will be
 performed using Pulay DIIS extrapolation
 Exchange:     0.2000 Hartree-Fock + 0.0800 Slater + 0.7200 B88
 Correlation:  0.1900 VWN1RPA + 0.8100 LYP
 Using SG-1 standard quadrature grid
 SCF converges when DIIS error is below 1.0E-08
 Geometry optimization detected.  Setting ReadMinima to 0
 Setting SaveMinima to 0
 ---------------------------------------
  Cycle       Energy         DIIS Error
 ---------------------------------------
    1    -227.8864561470      1.61E-03
    2    -227.8942012267      1.37E-04
    3    -227.8942279642      1.62E-04
    4    -227.8942501785      7.91E-05
    5    -227.8942564825      1.77E-05
    6    -227.8942572936      5.70E-06
    7    -227.8942573093      2.71E-06
    8    -227.8942573650      1.76E-06
    9    -227.8942572717      5.55E-07
   10    -227.8942573121      5.75E-08
   11    -227.8942573072      1.48E-08
   12    -227.8942573072      3.00E-09 Convergence criterion met
 ---------------------------------------
 SCF time:  CPU 14.06 s  wall 14.10 s
 SCF   energy in the final basis set = -227.8942573072
 Total energy in the final basis set = -227.8942573072

 --------------------------------------------------------------

                    Orbital Energies (a.u.)
 --------------------------------------------------------------

 Alpha MOs
 -- Occupied --
-19.176 -19.176 -10.300 -10.300  -1.109  -1.096  -0.723  -0.615
 -0.518  -0.508  -0.475  -0.466  -0.415  -0.346  -0.285
 -- Virtual --
 -0.130  -0.010   0.002   0.005   0.035   0.049   0.061   0.085
  0.091   0.100   0.115   0.142   0.163   0.165   0.184   0.198
  0.245   0.246   0.269   0.269   0.294   0.310   0.316   0.395
  0.405   0.484   0.498   0.526   0.554   0.620   0.631   0.650
  0.720   0.814   0.827   0.980   1.024   1.054   1.071   1.122
  1.127   1.155   1.165   1.270   1.417   1.421   1.466   1.481
  1.528   1.637   1.700   1.702   1.781   1.841   1.970   2.069
  2.214   2.359   2.488   2.548   2.575   2.661   2.681   2.826
  2.830   2.863   2.873   2.988   3.264   3.340   3.363   3.444
  3.504   3.537   3.768   3.849   4.073   4.949   4.965   5.078
  5.081   5.597   5.722  23.787  23.854  49.895  49.906
 --------------------------------------------------------------

          Ground-State Mulliken Net Atomic Charges

     Atom                 Charge (a.u.)
  ----------------------------------------
      1 C                     0.068661
      2 O                    -0.205684
      3 O                    -0.205612
      4 H                     0.136981
      5 C                     0.068713
      6 H                     0.136940
  ----------------------------------------
  Sum of atomic charges =     0.000000

 -----------------------------------------------------------------
                    Cartesian Multipole Moments
 -----------------------------------------------------------------
    Charge (ESU x 10^10)
                 0.0000
    Dipole Moment (Debye)
         X      -0.0006      Y       0.0002      Z      -0.0174
       Tot       0.0175
    Quadrupole Moments (Debye-Ang)
        XX     -32.0161     XY      -2.5544     YY     -20.8444
        XZ       0.0115     YZ       0.0066     ZZ     -21.4672
    Octopole Moments (Debye-Ang^2)
       XXX      -0.0007    XXY      -0.0002    XYY       0.0007
       YYY      -0.0009    XXZ      -0.0332    XYZ       0.0067
       YYZ       0.0404    XZZ      -0.0002    YZZ       0.0001
       ZZZ       0.0594
    Hexadecapole Moments (Debye-Ang^3)
      XXXX    -285.7463   XXXY      -0.3083   XXYY     -51.0270
      XYYY      -1.9863   YYYY     -48.6340   XXXZ      -0.0055
      XXYZ       0.0207   XYYZ      -0.0097   YYYZ       0.0796
      XXZZ     -43.0517   XYZZ       0.5840   YYZZ     -12.3859
      XZZZ      -0.0179   YZZZ       0.0452   ZZZZ     -19.2483
 -----------------------------------------------------------------
 Calculating analytic gradient of the SCF energy
 Gradient of SCF Energy
            1           2           3           4           5           6
    1  -0.0003781  -0.0000204   0.0001140   0.0001809   0.0002429  -0.0001394
    2   0.0001060  -0.0001496   0.0001438   0.0001367  -0.0000577  -0.0001792
    3   0.0013677  -0.0002765   0.0010076  -0.0001647  -0.0030767   0.0011426
 Max gradient component =       3.077E-03
 RMS gradient           =       8.862E-04
 Gradient time:  CPU 3.99 s  wall 3.99 s
 Geometry Optimization Parameters
   NAtoms,    NIC,     NZ,  NCons,   NDum,   NFix, NCnnct, MaxDiis
        6      27       0       0       0       0       0       0

 Cartesian Hessian Update
 Hessian Updated using BFGS Update


** GEOMETRY OPTIMIZATION IN DELOCALIZED INTERNAL COORDINATES **
   Searching for a Minimum

   Optimization Cycle:   4

                       Coordinates (Angstroms)
     ATOM                X               Y               Z
      1  C         0.6549210003   -0.3924380778   -0.0011831777
      2  O         1.7217508146    0.1639800556    0.0011078325
      3  O        -1.7217104245   -0.1640405661    0.0034729223
      4  H         0.5410401224   -1.4936634839    0.0020772800
      5  C        -0.6550744109    0.3925344871   -0.0093137534
      6  H        -0.5409267420    1.4936278250    0.0042546763
   Point Group: c1    Number of degrees of freedom:    12


   Energy is   -227.894257307

 Hessian Updated using BFGS Update

 12 Hessian modes will be used to form the next step
  Hessian Eigenvalues:
     0.005522    0.005853    0.067049    0.160147    0.163617    0.220050
     0.221619    0.291554    0.326903    0.331627    0.887192    1.002109

 Minimum Search - Taking Simple RFO Step
 Searching for Lamda that Minimizes Along All modes
 Value Taken    Lamda =  -0.00063649
 Calculated Step too Large.  Step scaled by  0.940561
 Step Taken.  Stepsize is  0.300000

                             Maximum     Tolerance    Cnvgd?
         Gradient           0.001754      0.000300      NO
         Displacement       0.240971      0.001200      NO
         Energy change     -0.000536      0.000001      NO


 New Cartesian Coordinates Obtained by Inverse Iteration

 Displacement from previous Coordinates is:  0.212604
 ----------------------------------------------------------------
             Standard Nuclear Orientation (Angstroms)
    I     Atom           X                Y                Z
 ----------------------------------------------------------------
    1      C       0.6535642580    -0.3904835973     0.0244175594
    2      O       1.7220080606     0.1685142992    -0.0137025944
    3      O      -1.7188860456    -0.1674357012    -0.0297197634
    4      H       0.5343122755    -1.4916165089    -0.0223080183
    5      C      -0.6561287594     0.3927989744     0.0805233615
    6      H      -0.5348694290     1.4882227739    -0.0387947649
 ----------------------------------------------------------------
 Molecular Point Group                 C1    NOp =  1
 Largest Abelian Subgroup              C1    NOp =  1
 Nuclear Repulsion Energy =   101.8002035308 hartrees
 There are       15 alpha and       15 beta electrons
 Applying Cartesian multipole field
    Component          Value
    ---------          -----
     (2,0,0)        1.00000E-11
     (0,2,0)        2.00000E-11
     (0,0,2)       -3.00000E-11
 Nucleus-field energy     =     0.0000000024 hartrees
 Requested basis set is 6-311++G(d,p)
 There are 34 shells and 102 basis functions
 A cutoff of  1.0D-11 yielded    580 shell pairs
 There are      5253 function pairs (      5670 Cartesian)
 Smallest overlap matrix eigenvalue = 2.08E-04
 Guess MOs from SCF MO coefficient file
 Reading MOs from coefficient file
 Reading MOs from coefficient file
 A restricted hybrid HF-DFT SCF calculation will be
 performed using Pulay DIIS extrapolation
 Exchange:     0.2000 Hartree-Fock + 0.0800 Slater + 0.7200 B88
 Correlation:  0.1900 VWN1RPA + 0.8100 LYP
 Using SG-1 standard quadrature grid
 SCF converges when DIIS error is below 1.0E-08
 Geometry optimization detected.  Setting ReadMinima to 0
 Setting SaveMinima to 0
 Inaccurate integrated density:
   Number of electrons =    30
   Numerical integral  =    29.969168028751
   Relative error      =    -0.1027732375 %
 ---------------------------------------
  Cycle       Energy         DIIS Error
 ---------------------------------------
    1    -227.8662846345      3.86E-03
    2    -227.8914699044      5.23E-04
    3    -227.8914355498      7.44E-04
    4    -227.8919534064      2.70E-04
    5    -227.8920260352      4.83E-05
    6    -227.8920316761      1.53E-05
    7    -227.8920324053      1.17E-05
    8    -227.8920326071      5.04E-06
    9    -227.8920326162      1.64E-06
   10    -227.8920326603      1.57E-07
   11    -227.8920326484      4.98E-08
   12    -227.8920326474      8.25E-09 Convergence criterion met
 ---------------------------------------
 SCF time:  CPU 14.35 s  wall 14.42 s
 SCF   energy in the final basis set = -227.8920326474
 Total energy in the final basis set = -227.8920326474

 --------------------------------------------------------------

                    Orbital Energies (a.u.)
 --------------------------------------------------------------

 Alpha MOs
 -- Occupied --
-19.177 -19.176 -10.301 -10.301  -1.108  -1.095  -0.723  -0.615
 -0.516  -0.508  -0.475  -0.465  -0.414  -0.346  -0.285
 -- Virtual --
 -0.131  -0.015   0.002   0.006   0.035   0.049   0.062   0.085
  0.091   0.100   0.115   0.142   0.164   0.166   0.184   0.196
  0.245   0.246   0.265   0.269   0.293   0.308   0.317   0.393
  0.401   0.484   0.501   0.525   0.555   0.614   0.629   0.649
  0.689   0.813   0.822   0.994   1.028   1.054   1.068   1.109
  1.126   1.152   1.182   1.268   1.416   1.423   1.468   1.483
  1.524   1.621   1.693   1.713   1.783   1.838   1.970   2.064
  2.213   2.357   2.483   2.549   2.571   2.639   2.689   2.824
  2.828   2.857   2.873   2.984   3.262   3.334   3.358   3.437
  3.497   3.537   3.765   3.847   4.068   4.950   4.967   5.073
  5.080   5.591   5.716  23.781  23.845  49.888  49.902
 --------------------------------------------------------------

          Ground-State Mulliken Net Atomic Charges

     Atom                 Charge (a.u.)
  ----------------------------------------
      1 C                     0.068634
      2 O                    -0.205955
      3 O                    -0.202065
      4 H                     0.137729
      5 C                     0.065993
      6 H                     0.135663
  ----------------------------------------
  Sum of atomic charges =    -0.000000

 -----------------------------------------------------------------
                    Cartesian Multipole Moments
 -----------------------------------------------------------------
    Charge (ESU x 10^10)
                -0.0000
    Dipole Moment (Debye)
         X      -0.0149      Y      -0.0052      Z       0.1708
       Tot       0.1715
    Quadrupole Moments (Debye-Ang)
        XX     -32.0049     XY      -2.5571     YY     -20.8661
        XZ      -0.0799     YZ      -0.0458     ZZ     -21.4821
    Octopole Moments (Debye-Ang^2)
       XXX      -0.0786    XXY      -0.0211    XYY       0.0097
       YYY      -0.0978    XXZ       0.3010    XYZ      -0.0682
       YYZ      -0.4139    XZZ      -0.0254    YZZ      -0.0031
       ZZZ      -0.6382
    Hexadecapole Moments (Debye-Ang^3)
      XXXX    -285.2419   XXXY      -0.6490   XXYY     -51.0333
      XYYY      -2.1948   YYYY     -48.6670   XXXZ       0.0430
      XXYZ      -0.1385   XYYZ       0.0699   YYYZ      -0.5461
      XXZZ     -43.0965   XYZZ       0.4862   YYZZ     -12.4056
      XZZZ       0.1317   YZZZ      -0.3086   ZZZZ     -19.5462
 -----------------------------------------------------------------
 Calculating analytic gradient of the SCF energy
 Gradient of SCF Energy
            1           2           3           4           5           6
    1  -0.0049504   0.0052125  -0.0025590  -0.0005640   0.0019179   0.0009431
    2  -0.0007405   0.0026659  -0.0019005  -0.0008368   0.0014964  -0.0006845
    3  -0.0067638   0.0006607  -0.0083078  -0.0003151   0.0240666  -0.0093406
 Max gradient component =       2.407E-02
 RMS gradient           =       6.910E-03
 Gradient time:  CPU 4.00 s  wall 4.00 s
 Geometry Optimization Parameters
   NAtoms,    NIC,     NZ,  NCons,   NDum,   NFix, NCnnct, MaxDiis
        6      27       0       0       0       0       0       0

 Cartesian Hessian Update
 Hessian Updated using BFGS Update


** GEOMETRY OPTIMIZATION IN DELOCALIZED INTERNAL COORDINATES **
   Searching for a Minimum

   Optimization Cycle:   5

                       Coordinates (Angstroms)
     ATOM                X               Y               Z
      1  C         0.6535642580   -0.3904835973    0.0244175594
      2  O         1.7220080606    0.1685142992   -0.0137025944
      3  O        -1.7188860456   -0.1674357012   -0.0297197634
      4  H         0.5343122755   -1.4916165089   -0.0223080183
      5  C        -0.6561287594    0.3927989744    0.0805233615
      6  H        -0.5348694290    1.4882227739   -0.0387947649
   Point Group: c1    Number of degrees of freedom:    12


   Energy is   -227.892032647

 Hessian Updated using BFGS Update

 12 Hessian modes will be used to form the next step
  Hessian Eigenvalues:
     0.005852    0.052575    0.078222    0.160401    0.165250    0.220209
     0.221729    0.291652    0.326921    0.331654    0.894863    1.002528

 Minimum Search - Taking Simple RFO Step
 Searching for Lamda that Minimizes Along All modes
 Value Taken    Lamda =  -0.00431331
 Step Taken.  Stepsize is  0.251371

                             Maximum     Tolerance    Cnvgd?
         Gradient           0.012457      0.000300      NO
         Displacement       0.202759      0.001200      NO
         Energy change      0.002225      0.000001      NO


 New Cartesian Coordinates Obtained by Inverse Iteration

 Displacement from previous Coordinates is:  0.179293
 ----------------------------------------------------------------
             Standard Nuclear Orientation (Angstroms)
    I     Atom           X                Y                Z
 ----------------------------------------------------------------
    1      C       0.6556040930    -0.3927107215     0.0025202685
    2      O       1.7221746912     0.1642448145    -0.0010155198
    3      O      -1.7221639771    -0.1638074219    -0.0017416632
    4      H       0.5407972786    -1.4940714866    -0.0017795905
    5      C      -0.6550282123     0.3923774725     0.0051576590
    6      H      -0.5413835133     1.4939675829    -0.0027253740
 ----------------------------------------------------------------
 Molecular Point Group                 C1    NOp =  1
 Largest Abelian Subgroup              C1    NOp =  1
 Nuclear Repulsion Energy =   101.8724430445 hartrees
 There are       15 alpha and       15 beta electrons
 Applying Cartesian multipole field
    Component          Value
    ---------          -----
     (2,0,0)        1.00000E-11
     (0,2,0)        2.00000E-11
     (0,0,2)       -3.00000E-11
 Nucleus-field energy     =     0.0000000024 hartrees
 Requested basis set is 6-311++G(d,p)
 There are 34 shells and 102 basis functions
 A cutoff of  1.0D-11 yielded    580 shell pairs
 There are      5253 function pairs (      5670 Cartesian)
 Smallest overlap matrix eigenvalue = 2.05E-04
 Guess MOs from SCF MO coefficient file
 Reading MOs from coefficient file
 Reading MOs from coefficient file
 A restricted hybrid HF-DFT SCF calculation will be
 performed using Pulay DIIS extrapolation
 Exchange:     0.2000 Hartree-Fock + 0.0800 Slater + 0.7200 B88
 Correlation:  0.1900 VWN1RPA + 0.8100 LYP
 Using SG-1 standard quadrature grid
 SCF converges when DIIS error is below 1.0E-08
 Geometry optimization detected.  Setting ReadMinima to 0
 Setting SaveMinima to 0
 ---------------------------------------
  Cycle       Energy         DIIS Error
 ---------------------------------------
    1    -227.8879884356      3.27E-03
    2    -227.8939871001      3.38E-04
    3    -227.8939304151      5.86E-04
    4    -227.8942576001      1.32E-04
    5    -227.8942776513      3.70E-05
    6    -227.8942809832      1.72E-05
    7    -227.8942813542      1.39E-05
    8    -227.8942814833      2.30E-06
    9    -227.8942814514      9.82E-07
   10    -227.8942815082      9.82E-08
   11    -227.8942814985      3.28E-08
   12    -227.8942814994      5.55E-09 Convergence criterion met
 ---------------------------------------
 SCF time:  CPU 14.26 s  wall 14.31 s
 SCF   energy in the final basis set = -227.8942814994
 Total energy in the final basis set = -227.8942814994

 --------------------------------------------------------------

                    Orbital Energies (a.u.)
 --------------------------------------------------------------

 Alpha MOs
 -- Occupied --
-19.176 -19.176 -10.300 -10.300  -1.109  -1.096  -0.723  -0.615
 -0.517  -0.508  -0.475  -0.466  -0.415  -0.346  -0.285
 -- Virtual --
 -0.130  -0.010   0.002   0.005   0.035   0.049   0.061   0.085
  0.091   0.100   0.115   0.142   0.163   0.165   0.184   0.198
  0.245   0.246   0.269   0.269   0.294   0.309   0.316   0.395
  0.405   0.484   0.498   0.526   0.554   0.620   0.631   0.650
  0.720   0.814   0.827   0.980   1.024   1.054   1.071   1.122
  1.127   1.155   1.165   1.270   1.417   1.421   1.465   1.481
  1.528   1.637   1.700   1.702   1.780   1.841   1.970   2.068
  2.214   2.359   2.488   2.548   2.575   2.661   2.681   2.826
  2.830   2.863   2.873   2.987   3.264   3.339   3.363   3.444
  3.504   3.536   3.768   3.849   4.072   4.949   4.964   5.078
  5.081   5.597   5.722  23.786  23.853  49.895  49.906
 --------------------------------------------------------------

          Ground-State Mulliken Net Atomic Charges

     Atom                 Charge (a.u.)
  ----------------------------------------
      1 C                     0.068879
      2 O                    -0.205598
      3 O                    -0.205657
      4 H                     0.136975
      5 C                     0.068407
      6 H                     0.136994
  ----------------------------------------
  Sum of atomic charges =     0.000000

 -----------------------------------------------------------------
                    Cartesian Multipole Moments
 -----------------------------------------------------------------
    Charge (ESU x 10^10)
                 0.0000
    Dipole Moment (Debye)
         X       0.0018      Y      -0.0017      Z       0.0118
       Tot       0.0121
    Quadrupole Moments (Debye-Ang)
        XX     -32.0196     XY      -2.5547     YY     -20.8447
        XZ      -0.0035     YZ      -0.0022     ZZ     -21.4693
    Octopole Moments (Debye-Ang^2)
       XXX      -0.0020    XXY      -0.0010    XYY      -0.0026
       YYY      -0.0037    XXZ       0.0168    XYZ      -0.0052
       YYZ      -0.0328    XZZ      -0.0008    YZZ      -0.0011
       ZZZ      -0.0532
    Hexadecapole Moments (Debye-Ang^3)
      XXXX    -285.8990   XXXY      -0.3038   XXYY     -51.0531
      XYYY      -1.9819   YYYY     -48.6488   XXXZ       0.0032
      XXYZ      -0.0062   XYYZ       0.0038   YYYZ      -0.0254
      XXZZ     -43.0737   XYZZ       0.5858   YYZZ     -12.3903
      XZZZ       0.0067   YZZZ      -0.0135   ZZZZ     -19.2498
 -----------------------------------------------------------------
 Calculating analytic gradient of the SCF energy
 Gradient of SCF Energy
            1           2           3           4           5           6
    1  -0.0000554   0.0000846  -0.0003423   0.0000240   0.0004967  -0.0002075
    2  -0.0000426   0.0000308   0.0000712   0.0000160  -0.0001540   0.0000786
    3  -0.0001257  -0.0000473  -0.0004734  -0.0001326   0.0013448  -0.0005658
 Max gradient component =       1.345E-03
 RMS gradient           =       3.975E-04
 Gradient time:  CPU 3.99 s  wall 3.99 s
 Geometry Optimization Parameters
   NAtoms,    NIC,     NZ,  NCons,   NDum,   NFix, NCnnct, MaxDiis
        6      27       0       0       0       0       0       0

 Cartesian Hessian Update
 Hessian Updated using BFGS Update


** GEOMETRY OPTIMIZATION IN DELOCALIZED INTERNAL COORDINATES **
   Searching for a Minimum

   Optimization Cycle:   6

                       Coordinates (Angstroms)
     ATOM                X               Y               Z
      1  C         0.6556040930   -0.3927107215    0.0025202685
      2  O         1.7221746912    0.1642448145   -0.0010155198
      3  O        -1.7221639771   -0.1638074219   -0.0017416632
      4  H         0.5407972786   -1.4940714866   -0.0017795905
      5  C        -0.6550282123    0.3923774725    0.0051576590
      6  H        -0.5413835133    1.4939675829   -0.0027253740
   Point Group: c1    Number of degrees of freedom:    12


   Energy is   -227.894281499

 Hessian Updated using BFGS Update

 12 Hessian modes will be used to form the next step
  Hessian Eigenvalues:
     0.005852    0.052591    0.078232    0.160484    0.165878    0.220298
     0.221809    0.291663    0.326932    0.331648    0.894066    1.002632

 Minimum Search - Taking Simple RFO Step
 Searching for Lamda that Minimizes Along All modes
 Value Taken    Lamda =  -0.00001868
 Step Taken.  Stepsize is  0.017757

                             Maximum     Tolerance    Cnvgd?
         Gradient           0.000825      0.000300      NO
         Displacement       0.015797      0.001200      NO
         Energy change     -0.002249      0.000001      NO


 New Cartesian Coordinates Obtained by Inverse Iteration

 Displacement from previous Coordinates is:  0.013420
 ----------------------------------------------------------------
             Standard Nuclear Orientation (Angstroms)
    I     Atom           X                Y                Z
 ----------------------------------------------------------------
    1      C       0.6551894443    -0.3924359280     0.0000945382
    2      O       1.7217211306     0.1645203641     0.0000606086
    3      O      -1.7216594637    -0.1647446561     0.0000997706
    4      H       0.5403243646    -1.4938376711     0.0001235067
    5      C      -0.6553247264     0.3925848282     0.0000773967
    6      H      -0.5402503893     1.4939133029    -0.0000400409
 ----------------------------------------------------------------
 Molecular Point Group                 C1    NOp =  1
 Largest Abelian Subgroup              C1    NOp =  1
 Nuclear Repulsion Energy =   101.8872876058 hartrees
 There are       15 alpha and       15 beta electrons
 Applying Cartesian multipole field
    Component          Value
    ---------          -----
     (2,0,0)        1.00000E-11
     (0,2,0)        2.00000E-11
     (0,0,2)       -3.00000E-11
 Nucleus-field energy     =     0.0000000024 hartrees
 Requested basis set is 6-311++G(d,p)
 There are 34 shells and 102 basis functions
 A cutoff of  1.0D-11 yielded    580 shell pairs
 There are      5253 function pairs (      5670 Cartesian)
 Smallest overlap matrix eigenvalue = 2.05E-04
 Guess MOs from SCF MO coefficient file
 Reading MOs from coefficient file
 Reading MOs from coefficient file
 A restricted hybrid HF-DFT SCF calculation will be
 performed using Pulay DIIS extrapolation
 Exchange:     0.2000 Hartree-Fock + 0.0800 Slater + 0.7200 B88
 Correlation:  0.1900 VWN1RPA + 0.8100 LYP
 Using SG-1 standard quadrature grid
 SCF converges when DIIS error is below 1.0E-08
 Geometry optimization detected.  Setting ReadMinima to 0
 Setting SaveMinima to 0
 ---------------------------------------
  Cycle       Energy         DIIS Error
 ---------------------------------------
    1    -227.8944947765      2.36E-04
    2    -227.8942894350      1.67E-05
    3    -227.8942903917      1.76E-05
    4    -227.8942905698      1.01E-05
    5    -227.8942907082      2.41E-06
    6    -227.8942907268      1.36E-06
    7    -227.8942907040      7.00E-07
    8    -227.8942907148      2.04E-07
    9    -227.8942907113      3.42E-08
   10    -227.8942907132      6.56E-09 Convergence criterion met
 ---------------------------------------
 SCF time:  CPU 11.68 s  wall 11.73 s
 SCF   energy in the final basis set = -227.8942907132
 Total energy in the final basis set = -227.8942907132

 --------------------------------------------------------------

                    Orbital Energies (a.u.)
 --------------------------------------------------------------

 Alpha MOs
 -- Occupied --
-19.176 -19.176 -10.300 -10.300  -1.109  -1.096  -0.723  -0.615
 -0.517  -0.508  -0.475  -0.466  -0.415  -0.346  -0.285
 -- Virtual --
 -0.130  -0.010   0.002   0.005   0.035   0.049   0.061   0.085
  0.091   0.099   0.115   0.142   0.163   0.165   0.184   0.198
  0.245   0.246   0.269   0.269   0.294   0.309   0.316   0.395
  0.405   0.484   0.498   0.526   0.555   0.620   0.631   0.650
  0.721   0.814   0.827   0.980   1.024   1.054   1.071   1.122
  1.127   1.155   1.165   1.269   1.417   1.421   1.466   1.481
  1.528   1.638   1.700   1.701   1.780   1.841   1.970   2.069
  2.215   2.359   2.488   2.548   2.575   2.660   2.681   2.826
  2.830   2.863   2.873   2.987   3.264   3.340   3.362   3.444
  3.505   3.536   3.767   3.849   4.073   4.949   4.965   5.078
  5.081   5.597   5.722  23.787  23.854  49.895  49.906
 --------------------------------------------------------------

          Ground-State Mulliken Net Atomic Charges

     Atom                 Charge (a.u.)
  ----------------------------------------
      1 C                     0.068697
      2 O                    -0.205722
      3 O                    -0.205711
      4 H                     0.136941
      5 C                     0.068850
      6 H                     0.136946
  ----------------------------------------
  Sum of atomic charges =    -0.000000

 -----------------------------------------------------------------
                    Cartesian Multipole Moments
 -----------------------------------------------------------------
    Charge (ESU x 10^10)
                -0.0000
    Dipole Moment (Debye)
         X      -0.0005      Y       0.0009      Z      -0.0000
       Tot       0.0010
    Quadrupole Moments (Debye-Ang)
        XX     -32.0165     XY      -2.5549     YY     -20.8452
        XZ       0.0002     YZ      -0.0000     ZZ     -21.4681
    Octopole Moments (Debye-Ang^2)
       XXX      -0.0011    XXY       0.0010    XYY       0.0002
       YYY       0.0026    XXZ      -0.0025    XYZ      -0.0002
       YYZ      -0.0018    XZZ      -0.0001    YZZ       0.0006
       ZZZ      -0.0051
    Hexadecapole Moments (Debye-Ang^3)
      XXXX    -285.7577   XXXY      -0.3475   XXYY     -51.0362
      XYYY      -2.0113   YYYY     -48.6628   XXXZ       0.0012
      XXYZ       0.0004   XYYZ       0.0005   YYYZ       0.0005
      XXZZ     -43.0529   XYZZ       0.5734   YYZZ     -12.3905
      XZZZ       0.0008   YZZZ       0.0009   ZZZZ     -19.2460
 -----------------------------------------------------------------
 Calculating analytic gradient of the SCF energy
 Gradient of SCF Energy
            1           2           3           4           5           6
    1  -0.0000915  -0.0000215   0.0000438   0.0000133   0.0000161   0.0000398
    2   0.0000097   0.0000049  -0.0000721   0.0000018   0.0000908  -0.0000352
    3  -0.0000017   0.0000002  -0.0000025  -0.0000005   0.0000076  -0.0000032
 Max gradient component =       9.153E-05
 RMS gradient           =       3.920E-05
 Gradient time:  CPU 3.98 s  wall 3.98 s
 Geometry Optimization Parameters
   NAtoms,    NIC,     NZ,  NCons,   NDum,   NFix, NCnnct, MaxDiis
        6      27       0       0       0       0       0       0

 Cartesian Hessian Update
 Hessian Updated using BFGS Update


** GEOMETRY OPTIMIZATION IN DELOCALIZED INTERNAL COORDINATES **
   Searching for a Minimum

   Optimization Cycle:   7

                       Coordinates (Angstroms)
     ATOM                X               Y               Z
      1  C         0.6551894443   -0.3924359280    0.0000945382
      2  O         1.7217211306    0.1645203641    0.0000606086
      3  O        -1.7216594637   -0.1647446561    0.0000997706
      4  H         0.5403243646   -1.4938376711    0.0001235067
      5  C        -0.6553247264    0.3925848282    0.0000773967
      6  H        -0.5402503893    1.4939133029   -0.0000400409
   Point Group: c1    Number of degrees of freedom:    12


   Energy is   -227.894290713

 Hessian Updated using BFGS Update

 12 Hessian modes will be used to form the next step
  Hessian Eigenvalues:
     0.005852    0.051959    0.078088    0.160846    0.167656    0.220538
     0.224492    0.292171    0.327080    0.331827    0.894897    1.002517

 Minimum Search - Taking Simple RFO Step
 Searching for Lamda that Minimizes Along All modes
 Value Taken    Lamda =   0.00000000
 Step Taken.  Stepsize is  0.000735

                             Maximum     Tolerance    Cnvgd?
         Gradient           0.000129      0.000300     YES
         Displacement       0.000522      0.001200     YES
         Energy change     -0.000009      0.000001      NO


                       Distance Matrix (Angstroms)
             C (  1)   O (  2)   O (  3)   H (  4)   C (  5)
   O (  2)  1.203200
   O (  3)  2.387730  3.459087
   H (  4)  1.107375  2.036136  2.623558
   C (  5)  1.527647  2.387962  1.203198  2.233420
   H (  6)  2.233246  2.623700  2.036387  3.177152  1.107324

 Final energy is   -227.89429071318040     


 ******************************
 **  OPTIMIZATION CONVERGED  **
 ******************************

                       Coordinates (Angstroms)
     ATOM                X               Y               Z
      1  C         0.6551894443   -0.3924359280    0.0000945382
      2  O         1.7217211306    0.1645203641    0.0000606086
      3  O        -1.7216594637   -0.1647446561    0.0000997706
      4  H         0.5403243646   -1.4938376711    0.0001235067
      5  C        -0.6553247264    0.3925848282    0.0000773967
      6  H        -0.5402503893    1.4939133029   -0.0000400409

Z-matrix Print:
$molecule
0 1
C 
H  1 1.107375
O  1 1.203200 2 123.527979
C  1 1.527647 2 114.968493 3 179.999044 0
H  4 1.107324 1 114.957331 2 -179.994951 0
O  4 1.203198 1 121.483434 2 0.000000 0
$end


 --------------------------------------------------------------

                    Orbital Energies (a.u.)
 --------------------------------------------------------------

 Alpha MOs
 -- Occupied --
-19.176 -19.176 -10.300 -10.300  -1.109  -1.096  -0.723  -0.615
 -0.517  -0.508  -0.475  -0.466  -0.415  -0.346  -0.285
 -- Virtual --
 -0.130  -0.010   0.002   0.005   0.035   0.049   0.061   0.085
  0.091   0.099   0.115   0.142   0.163   0.165   0.184   0.198
  0.245   0.246   0.269   0.269   0.294   0.309   0.316   0.395
  0.405   0.484   0.498   0.526   0.555   0.620   0.631   0.650
  0.721   0.814   0.827   0.980   1.024   1.054   1.071   1.122
  1.127   1.155   1.165   1.269   1.417   1.421   1.466   1.481
  1.528   1.638   1.700   1.701   1.780   1.841   1.970   2.069
  2.215   2.359   2.488   2.548   2.575   2.660   2.681   2.826
  2.830   2.863   2.873   2.987   3.264   3.340   3.362   3.444
  3.505   3.536   3.767   3.849   4.073   4.949   4.965   5.078
  5.081   5.597   5.722  23.787  23.854  49.895  49.906
 --------------------------------------------------------------

          Ground-State Mulliken Net Atomic Charges

     Atom                 Charge (a.u.)
  ----------------------------------------
      1 C                     0.068697
      2 O                    -0.205722
      3 O                    -0.205711
      4 H                     0.136941
      5 C                     0.068850
      6 H                     0.136946
  ----------------------------------------
  Sum of atomic charges =    -0.000000

 -----------------------------------------------------------------
                    Cartesian Multipole Moments
 -----------------------------------------------------------------
    Charge (ESU x 10^10)
                -0.0000
    Dipole Moment (Debye)
         X      -0.0005      Y       0.0009      Z      -0.0000
       Tot       0.0010
    Quadrupole Moments (Debye-Ang)
        XX     -32.0165     XY      -2.5549     YY     -20.8452
        XZ       0.0002     YZ      -0.0000     ZZ     -21.4681
    Octopole Moments (Debye-Ang^2)
       XXX      -0.0011    XXY       0.0010    XYY       0.0002
       YYY       0.0026    XXZ      -0.0025    XYZ      -0.0002
       YYZ      -0.0018    XZZ      -0.0001    YZZ       0.0006
       ZZZ      -0.0051
    Hexadecapole Moments (Debye-Ang^3)
      XXXX    -285.7577   XXXY      -0.3475   XXYY     -51.0362
      XYYY      -2.0113   YYYY     -48.6628   XXXZ       0.0012
      XXYZ       0.0004   XYYZ       0.0005   YYYZ       0.0005
      XXZZ     -43.0529   XYZZ       0.5734   YYZZ     -12.3905
      XZZZ       0.0008   YZZZ       0.0009   ZZZZ     -19.2460
 -----------------------------------------------------------------
Archival summary:
1\1\pikachu\OPT\ProcedureUnspecified\BasisUnspecified\222\cher\WedDec1413:54:062016WedDec1413:54:062016\0\\#,OPT,ProcedureUnspecified,BasisUnspecified,\\0,1\C\H,1,1.10738\O,1,1.2032,2,123.528\C,1,1.52765,2,114.968,3,179.999,0\H,4,1.10732,1,114.957,2,-179.995,0\O,4,1.2032,1,121.483,2,0,0\\\@

 Total job time:  123.67s(wall), 123.24s(cpu) 
 Wed Dec 14 13:54:06 2016

        *************************************************************
        *                                                           *
        *  Thank you very much for using Q-Chem.  Have a nice day.  *
        *                                                           *
        *************************************************************


 
User input: 2 of 3 
 
pikachu 127.0.1
Q-Chem Developer Version! Running on 127.0.1.*
                  Welcome to Q-Chem
     A Quantum Leap Into The Future Of Chemistry


 Q-Chem 4.4, Q-Chem, Inc., Pleasanton, CA (2016)

 Y. Shao,  Z. Gan,  E. Epifanovsky,  A. T. B. Gilbert,  M. Wormit,  
 J. Kussmann,  A. W. Lange,  A. Behn,  J. Deng,  X. Feng,  D. Ghosh,  
 M. Goldey,  P. R. Horn,  L. D. Jacobson,  I. Kaliman,  F. Rob,  
 R. Z. Khaliullin,  T. Kus,  A. Landau,  J. Liu,  E. I. Proynov,  Y. M. Rhee,  
 R. M. Richard,  M. A. Rohrdanz,  R. P. Steele,  E. J. Sundstrom,  
 H. L. Woodcock III,  P. M. Zimmerman,  D. Zuev,  B. Albrecht,  E. Alguire,  
 B. Austin,  S. A. Baeppler,  G. J. O. Beran,  Y. A. Bernard,  E. Berquist,  
 K. Brandhorst,  K. B. Bravaya,  S. T. Brown,  D. Casanova,  C.-M. Chang,  
 Y. Chen,  S. H. Chien,  K. D. Closser,  M. P. Coons,  D. L. Crittenden,  
 S. Dasgupta,  M. Diedenhofen,  R. A. DiStasio Jr.,  H. Do,  A. D. Dutoi,  
 R. G. Edgar,  P.-T. Fang,  S. Fatehi,  Q. Feng,  L. Fusti-Molnar,  
 A. Ghysels,  A. Golubeva-Zadorozhnaya,  J. Gomes,  A. Gunina,  
 M. W. D. Hanson-Heine,  P. H. P. Harbach,  A. W. Hauser,  J. E. Herr,  
 E. G. Hohenstein,  Z. C. Holden,  K. Hui,  T.-C. Jagau,  H. Ji,  B. Kaduk,  
 K. Khistyaev,  Jaehoon Kim,  Jihan Kim,  R. A. King,  P. Klunzinger,  
 K. Koh,  D. Kosenkov,  T. Kowalczyk,  C. M. Krauter,  A. Kunitsa,  
 K. U. Lao,  A. Laurent,  K. V. Lawler,  J. Lee,  D. Lefrancois,  S. Lehtola,  
 S. V. Levchenko,  C. Y. Lin,  Y.-S. Lin,  F. Liu,  E. Livshits,  
 R. C. Lochan,  A. Luenser,  P. Manohar,  S. F. Manzer,  S.-P. Mao,  Y. Mao,  
 N. Mardirossian,  A. V. Marenich,  L. A. Martinez-Martinez,  S. A. Maurer,  
 N. J. Mayhall,  J.-M. Mewes,  A. F. Morrison,  K. Nanda,  T. S. Nguyen-Beck,  
 C. M. Oana,  R. Olivares-Amaya,  D. P. O'Neill,  J. A. Parkhill,  
 T. M. Perrine,  R. Peverati,  P. A. Pieniazek,  F. Plasser,  A. Prociuk,  
 D. R. Rehn,  E. Rosta,  N. J. Russ,  N. Sergueev,  S. M. Sharada,  
 S. Sharma,  D. W. Small,  A. Sodt,  T. Stauch,  T. Stein,  D. Stuck,  
 Y.-C. Su,  A. J. W. Thom,  T. Tsuchimochi,  L. Vogt,  O. Vydrov,  T. Wang,  
 M. A. Watson,  J. Wenzel,  A. White,  C. F. Williams,  V. Vanovschi,  
 K. Yao,  S. Yeganeh,  S. R. Yost,  Z.-Q. You,  I. Y. Zhang,  X. Zhang,  
 Y. Zhao,  B. R. Brooks,  G. K. L. Chan,  D. M. Chipman,  C. J. Cramer,  
 W. A. Goddard III,  M. S. Gordon,  W. J. Hehre,  A. Klamt,  
 H. F. Schaefer III,  M. W. Schmidt,  C. D. Sherrill,  D. G. Truhlar,  
 A. Warshel,  X. Xu,  A. Aspuru-Guzik,  R. Baer,  A. T. Bell,  N. A. Besley,  
 J.-D. Chai,  A. Dreuw,  B. D. Dunietz,  T. R. Furlani,  S. R. Gwaltney,  
 C.-P. Hsu,  Y. Jung,  J. Kong,  D. S. Lambrecht,  W. Liang,  C. Ochsenfeld,  
 V. A. Rassolov,  L. V. Slipchenko,  J. E. Subotnik,  T. Van Voorhis,  
 J. M. Herbert,  A. I. Krylov,  P. M. W. Gill,  M. Head-Gordon

 Contributors to earlier versions of Q-Chem not listed above: 
 R. D. Adamson,  J. Baker,  E. F. C. Byrd,  A. K. Chakraborty,  C.-L. Cheng,  
 H. Dachsel,  R. J. Doerksen,  G. Hawkins,  A. Heyden,  S. Hirata,  
 G. Kedziora,  F. J. Keil,  C. Kelley,  P. P. Korambath,  W. Kurlancheek,  
 A. M. Lee,  M. S. Lee,  D. Liotard,  I. Lotan,  P. E. Maslen,  N. Nair,  
 D. Neuhauser,  R. Olson,  B. Peters,  J. Ritchie,  N. E. Schultz,  
 N. Shenvi,  A. C. Simmonett,  K. S. Thanthiriwatte,  Q. Wu,  W. Zhang

 Please cite Q-Chem as follows:
 Y. Shao et al., Mol. Phys. 113, 184-215 (2015)
 DOI: 10.1080/00268976.2014.952696

 Q-Chem 4.4.2 for Intel X86 EM64T Linux

 Parts of Q-Chem use Armadillo 5.200.1 (Boston Tea Smuggler).
 http://arma.sourceforge.net/

 Q-Chem begins on Wed Dec 14 13:54:06 2016  


Host: 0

     Scratch files written to /scratch/cher/qchem10979//
The previous job contains 0 fragments, simply inherited here
FILE_GEOM_ORG=        593

Checking the input file for inconsistencies... 	...done.

--------------------------------------------------------------
User input:
--------------------------------------------------------------

$molecule
   read
$end

$rem
   BASIS 6-311++G**
   JOB_TYPE FREQUENCY
   METHOD B3LYP
$end

--------------------------------------------------------------
 ----------------------------------------------------------------
             Standard Nuclear Orientation (Angstroms)
    I     Atom           X                Y                Z
 ----------------------------------------------------------------
    1      C       0.6565920662    -0.3900706445    -0.0000002005
    2      O       1.7211318524     0.1706834850     0.0000015966
    3      O      -1.7210532905    -0.1708524780    -0.0000010992
    4      H       0.5456533757    -1.4918747983    -0.0000271810
    5      C      -0.6567117823     0.3902741389     0.0000122708
    6      H      -0.5455635740     1.4920057751    -0.0000492199
 ----------------------------------------------------------------
 Molecular Point Group                 C1    NOp =  1
 Largest Abelian Subgroup              C1    NOp =  1
 Nuclear Repulsion Energy =   101.8872876058 hartrees
 There are       15 alpha and       15 beta electrons
 Requested basis set is 6-311++G(d,p)
 There are 34 shells and 102 basis functions

 Total QAlloc Memory Limit   2000 MB
 Mega-Array Size        61 MB
 MEM_STATIC part        62 MB

                       Distance Matrix (Angstroms)
             C (  1)   O (  2)   O (  3)   H (  4)   C (  5)
   O (  2)  1.203200
   O (  3)  2.387730  3.459087
   H (  4)  1.107375  2.036136  2.623558
   C (  5)  1.527647  2.387962  1.203198  2.233420
   H (  6)  2.233246  2.623700  2.036387  3.177152  1.107324

 A cutoff of  1.0D-11 yielded    580 shell pairs
 There are      5253 function pairs (      5670 Cartesian)

 -------------------------------------------------------
 OpenMP Integral Computing Module                       
 Release: version 1.0, May 2013, Q-Chem Inc. Pittsburgh 
 -------------------------------------------------------
 Integral Job Info:
 Integral job number is                      11
 Integral operator is                         1
 short-range coefficients                     0
 long-range coefficients              100000000
 Omega coefficients                           0
 if combine SR and LR in K                    0
 Integral screening is                        0
 Integral computing path is                   2
 max size of driver memory is            800000
 size of driver memory is                593474
 size of scratch memory is              2260544
 max col of scratch BK array               1296
 max len of scratch array in speh3          155
 max len of scratch index in speh4           18
 max int batch size is                      520
 min int batch size is                       52
 fixed nKL is                                52
 max L of basis functions is                  2
 order of int derivative is                   0
 number of shells is                         34
 number of basis is                         106
 number of cartesian basis is               106
 number of contracted shell pairs           580
 number of primitive shell pairs           1741
 maxK2 (contraction) of shell pair           36
 max number of K2 of shell pair               1
 max number of CS2 of shell pair             78
 max number of PS2 of shell pair            276
 mem total for path MDJ                   16216
 -------------------------------------------------------
 Smallest overlap matrix eigenvalue = 2.05E-04
 Guess from superposition of atomic densities
 Warning:  Energy on first SCF cycle will be non-variational
 A restricted hybrid HF-DFT SCF calculation will be
 performed using Pulay DIIS extrapolation
 Exchange:     0.2000 Hartree-Fock + 0.0800 Slater + 0.7200 B88
 Correlation:  0.1900 VWN1RPA + 0.8100 LYP
 Using SG-1 standard quadrature grid
 SCF converges when DIIS error is below 1.0E-08
 ---------------------------------------
  Cycle       Energy         DIIS Error
 ---------------------------------------
    1    -228.4752542624      6.22E-02
    2    -227.8022611346      9.66E-03
    3    -227.4606092046      2.12E-02
    4    -227.8924126651      1.20E-03
    5    -227.8939843873      5.07E-04
    6    -227.8942878163      5.40E-05
    7    -227.8942903340      6.84E-06
    8    -227.8942903831      6.88E-07
    9    -227.8942904115      9.69E-07
   10    -227.8942904185      1.05E-07
   11    -227.8942904237      9.05E-09 Convergence criterion met
 ---------------------------------------
 SCF time:  CPU 12.67 s  wall 12.72 s
 SCF   energy in the final basis set = -227.8942904237
 Total energy in the final basis set = -227.8942904237

 --------------------------------------------------------------

                    Orbital Energies (a.u.)
 --------------------------------------------------------------

 Alpha MOs
 -- Occupied --
-19.176 -19.176 -10.300 -10.300  -1.109  -1.096  -0.723  -0.615
 -0.517  -0.508  -0.475  -0.466  -0.415  -0.346  -0.285
 -- Virtual --
 -0.130  -0.010   0.002   0.005   0.035   0.049   0.061   0.085
  0.091   0.099   0.115   0.142   0.163   0.165   0.184   0.198
  0.245   0.246   0.269   0.269   0.294   0.309   0.316   0.395
  0.405   0.484   0.498   0.526   0.555   0.620   0.631   0.650
  0.721   0.814   0.827   0.980   1.024   1.054   1.071   1.122
  1.127   1.155   1.165   1.269   1.417   1.421   1.466   1.481
  1.528   1.638   1.700   1.701   1.780   1.841   1.970   2.069
  2.215   2.359   2.488   2.548   2.575   2.660   2.681   2.826
  2.830   2.863   2.873   2.987   3.264   3.340   3.362   3.444
  3.505   3.536   3.767   3.849   4.073   4.949   4.965   5.078
  5.081   5.597   5.722  23.787  23.854  49.895  49.906
 --------------------------------------------------------------

          Ground-State Mulliken Net Atomic Charges

     Atom                 Charge (a.u.)
  ----------------------------------------
      1 C                     0.068694
      2 O                    -0.205719
      3 O                    -0.205707
      4 H                     0.136939
      5 C                     0.068848
      6 H                     0.136944
  ----------------------------------------
  Sum of atomic charges =    -0.000000

 -----------------------------------------------------------------
                    Cartesian Multipole Moments
 -----------------------------------------------------------------
    Charge (ESU x 10^10)
                 0.0000
    Dipole Moment (Debye)
         X      -0.0005      Y       0.0009      Z      -0.0000
       Tot       0.0010
    Quadrupole Moments (Debye-Ang)
        XX     -31.9981     XY      -2.5947     YY     -20.8635
        XZ      -0.0000     YZ      -0.0000     ZZ     -21.4681
    Octopole Moments (Debye-Ang^2)
       XXX      -0.0019    XXY       0.0001    XYY      -0.0001
       YYY       0.0008    XXZ       0.0000    XYZ      -0.0000
       YYZ      -0.0001    XZZ      -0.0002    YZZ       0.0000
       ZZZ      -0.0000
    Hexadecapole Moments (Debye-Ang^3)
      XXXX    -285.7491   XXXY      -0.8203   XXYY     -51.0247
      XYYY      -2.3834   YYYY     -48.6943   XXXZ       0.0000
      XXYZ       0.0000   XYYZ       0.0000   YYYZ      -0.0001
      XXZZ     -43.0566   XYZZ       0.4641   YYZZ     -12.3868
      XZZZ       0.0000   YZZZ       0.0000   ZZZZ     -19.2460
 -----------------------------------------------------------------
 Calculating MO derivatives via CPSCF
   1         3          18      0.198717    0.063146
   2         3          18      0.019868    0.006910
   3         3          18      0.001695    0.000555
   4         3          18      0.000104    0.000036
   5        20           1      0.000001    0.000001
   6        21           0      0.000000    0.000000    Roots Converged
 Calculating analytic Hessian of the SCF energy
 Polarizability Matrix (a.u.)
            1           2           3
    1 -40.6726796  -4.3586729  -0.0000760
    2  -4.3586729 -31.1264600   0.0000668
    3  -0.0000760   0.0000668 -16.8616590

 Direct stationary perturbation theory relativistic correction:

 rels  =       0.077767572800
 relv  =      -0.323200584828
 rel2e =       0.114662691142
 E_rel =      -0.130770320885

 Hessian of the SCF Energy
            1           2           3           4           5           6
    1   0.8033075   0.2246960  -0.0000004  -0.6186566  -0.2769404   0.0000000
    2   0.2246960   0.6965653   0.0000066  -0.2793975  -0.2597942  -0.0000018
    3  -0.0000004   0.0000066   0.1525922  -0.0000003  -0.0000013  -0.0481034
    4  -0.6186566  -0.2793975  -0.0000003   0.6967866   0.3224150   0.0000003
    5  -0.2769404  -0.2597942  -0.0000013   0.3224150   0.2445653   0.0000018
    6   0.0000000  -0.0000018  -0.0481034   0.0000003   0.0000018   0.0165712
    7  -0.0582235  -0.0316579  -0.0000018  -0.0125098   0.0095561   0.0000006
    8  -0.0039901   0.0250364  -0.0000005   0.0095471   0.0007478   0.0000000
    9   0.0000005  -0.0000007   0.0238458  -0.0000007  -0.0000001  -0.0042689
   10  -0.0554346   0.0003612   0.0000003  -0.0102012  -0.0462115  -0.0000008
   11   0.0093139  -0.2780923  -0.0000057  -0.0259648  -0.0154605  -0.0000004
   12   0.0000008  -0.0000054  -0.0526210  -0.0000003  -0.0000005   0.0165565
   13  -0.0754434   0.0577687   0.0000035  -0.0581739  -0.0039819  -0.0000004
   14   0.0577588  -0.1685372  -0.0000011  -0.0316335   0.0250472   0.0000007
   15  -0.0000029   0.0000006  -0.0963309   0.0000016   0.0000007   0.0238335
   16   0.0044506   0.0282295  -0.0000012   0.0027549  -0.0048373   0.0000002
   17  -0.0108382  -0.0151780   0.0000019   0.0050337   0.0048943  -0.0000003
   18   0.0000019   0.0000007   0.0206173  -0.0000005  -0.0000007  -0.0045888
            7           8           9          10          11          12
    1  -0.0582235  -0.0039901   0.0000005  -0.0554346   0.0093139   0.0000008
    2  -0.0316579   0.0250364  -0.0000007   0.0003612  -0.2780923  -0.0000054
    3  -0.0000018  -0.0000005   0.0238458   0.0000003  -0.0000057  -0.0526210
    4  -0.0125098   0.0095471  -0.0000007  -0.0102012  -0.0259648  -0.0000003
    5   0.0095561   0.0007478  -0.0000001  -0.0462115  -0.0154605  -0.0000005
    6   0.0000006   0.0000000  -0.0042689  -0.0000008  -0.0000004   0.0165565
    7   0.6966387   0.3225228   0.0000057   0.0027563   0.0050305   0.0000003
    8   0.3225228   0.2447299   0.0000013  -0.0048339   0.0048981   0.0000005
    9   0.0000057   0.0000013   0.0165800  -0.0000002   0.0000003  -0.0045887
   10   0.0027563  -0.0048339  -0.0000002   0.0630527   0.0202323   0.0000001
   11   0.0050305   0.0048981   0.0000003   0.0202323   0.3056891   0.0000066
   12   0.0000003   0.0000005  -0.0045887   0.0000001   0.0000066   0.0207689
   13  -0.6184934  -0.2770631  -0.0000064   0.0044504  -0.0108476  -0.0000011
   14  -0.2795074  -0.2599628  -0.0000017   0.0282183  -0.0151738  -0.0000011
   15  -0.0000047  -0.0000012  -0.0481101   0.0000007  -0.0000009   0.0206112
   16  -0.0101684  -0.0461828   0.0000010  -0.0046235   0.0022357   0.0000002
   17  -0.0259443  -0.0154494   0.0000009   0.0022336  -0.0018606  -0.0000002
   18  -0.0000001  -0.0000002   0.0165419  -0.0000001   0.0000001  -0.0007270
           13          14          15          16          17          18
    1  -0.0754434   0.0577588  -0.0000029   0.0044506  -0.0108382   0.0000019
    2   0.0577687  -0.1685372   0.0000006   0.0282295  -0.0151780   0.0000007
    3   0.0000035  -0.0000011  -0.0963309  -0.0000012   0.0000019   0.0206173
    4  -0.0581739  -0.0316335   0.0000016   0.0027549   0.0050337  -0.0000005
    5  -0.0039819   0.0250472   0.0000007  -0.0048373   0.0048943  -0.0000007
    6  -0.0000004   0.0000007   0.0238335   0.0000002  -0.0000003  -0.0045888
    7  -0.6184934  -0.2795074  -0.0000047  -0.0101684  -0.0259443  -0.0000001
    8  -0.2770631  -0.2599628  -0.0000012  -0.0461828  -0.0154494  -0.0000002
    9  -0.0000064  -0.0000017  -0.0481101   0.0000010   0.0000009   0.0165419
   10   0.0044504   0.0282183   0.0000007  -0.0046235   0.0022336  -0.0000001
   11  -0.0108476  -0.0151738  -0.0000009   0.0022357  -0.0018606   0.0000001
   12  -0.0000011  -0.0000011   0.0206112   0.0000002  -0.0000002  -0.0007270
   13   0.8031073   0.2248649   0.0000047  -0.0554470   0.0092590  -0.0000002
   14   0.2248649   0.6968143  -0.0000104   0.0002988  -0.2781877   0.0000136
   15   0.0000047  -0.0000104   0.1525950   0.0000005   0.0000112  -0.0525987
   16  -0.0554470   0.0002988   0.0000005   0.0630334   0.0202561  -0.0000008
   17   0.0092590  -0.2781877   0.0000112   0.0202561   0.3057813  -0.0000135
   18  -0.0000002   0.0000136  -0.0525987  -0.0000008  -0.0000135   0.0207553
 Gradient time:  CPU 130.30 s  wall 130.30 s
 **********************************************************************
 **                                                                  **
 **                       VIBRATIONAL ANALYSIS                       **
 **                       --------------------                       **
 **                                                                  **
 **        VIBRATIONAL FREQUENCIES (CM**-1) AND NORMAL MODES         **
 **     FORCE CONSTANTS (mDYN/ANGSTROM) AND REDUCED MASSES (AMU)     **
 **                  INFRARED INTENSITIES (KM/MOL)                   **
 **                                                                  **
 **********************************************************************


 Mode:                 1                      2                      3
 Frequency:       128.83                 339.84                 552.16
 Force Cnst:      0.0436                 0.2960                 1.7121
 Red. Mass:       4.4582                 4.3495                 9.5309
 IR Active:          YES                    YES                    YES
 IR Intens:       36.512                 52.933                  0.000
 Raman Active:       YES                    YES                    YES
               X      Y      Z        X      Y      Z        X      Y      Z
 C          0.000  0.000 -0.275   -0.112  0.250  0.000   -0.322 -0.098 -0.000
 O          0.000 -0.000  0.244    0.118 -0.206 -0.000   -0.444  0.064  0.000
 O         -0.000 -0.000  0.244    0.118 -0.206 -0.000    0.444 -0.064  0.000
 H          0.000  0.000 -0.604   -0.535  0.286  0.000   -0.423 -0.082  0.000
 C         -0.000  0.000 -0.275   -0.112  0.250  0.000    0.322  0.098 -0.000
 H         -0.000 -0.000 -0.604   -0.536  0.286 -0.000    0.423  0.082  0.000
 TransDip  -0.000  0.000 -0.194   -0.122  0.198  0.000    0.000  0.000 -0.000

 Mode:                 4                      5                      6
 Frequency:       808.05                1058.53                1070.78
 Force Cnst:      0.4747                 3.1967                 1.2728
 Red. Mass:       1.2341                 4.8422                 1.8841
 IR Active:          YES                    YES                    YES
 IR Intens:        2.390                  0.000                  0.000
 Raman Active:       YES                    YES                    YES
               X      Y      Z        X      Y      Z        X      Y      Z
 C          0.000 -0.000 -0.096   -0.195  0.358  0.000   -0.000  0.000 -0.194
 O          0.000 -0.000  0.028    0.060 -0.049 -0.000    0.000 -0.000  0.042
 O         -0.000 -0.000  0.028   -0.060  0.049  0.000   -0.000  0.000 -0.042
 H          0.000 -0.000  0.700   -0.408  0.401 -0.000   -0.000  0.000  0.679
 C         -0.000 -0.000 -0.096    0.195 -0.358 -0.000    0.000 -0.000  0.194
 H         -0.000  0.000  0.700    0.408 -0.401  0.000    0.000 -0.000 -0.678
 TransDip  -0.000  0.000  0.050    0.000 -0.000  0.000    0.000 -0.000  0.000

 Mode:                 7                      8                      9
 Frequency:      1333.94                1376.16                1797.21
 Force Cnst:      1.2568                 1.3422                21.5963
 Red. Mass:       1.1988                 1.2029                11.3482
 IR Active:          YES                    YES                    YES
 IR Intens:        7.907                  0.000                221.630
 Raman Active:       YES                    YES                    YES
               X      Y      Z        X      Y      Z        X      Y      Z
 C         -0.053  0.057 -0.000   -0.035  0.048  0.000    0.465  0.208  0.000
 O         -0.004 -0.043 -0.000   -0.038 -0.050 -0.000   -0.349 -0.175 -0.000
 O         -0.005 -0.043  0.000    0.038  0.050 -0.000   -0.351 -0.176 -0.000
 H          0.699  0.002 -0.000    0.704 -0.006 -0.000    0.006  0.291  0.000
 C         -0.053  0.058  0.000    0.035 -0.048  0.000    0.468  0.210  0.000
 H          0.703  0.002  0.000   -0.700  0.006 -0.000    0.003  0.293  0.000
 TransDip  -0.049  0.076  0.000   -0.000  0.000 -0.000    0.442  0.179 -0.000

 Mode:                10                     11                     12
 Frequency:      1799.89                2945.43                2948.76
 Force Cnst:     17.7163                 5.5736                 5.5723
 Red. Mass:       9.2818                 1.0904                 1.0877
 IR Active:          YES                    YES                    YES
 IR Intens:        0.003                133.826                  0.672
 Raman Active:       YES                    YES                    YES
               X      Y      Z        X      Y      Z        X      Y      Z
 C          0.438  0.220 -0.000   -0.007 -0.065 -0.000   -0.001  0.056  0.000
 O         -0.280 -0.152 -0.000    0.002  0.001 -0.000    0.002  0.000 -0.000
 O          0.278  0.151  0.000    0.002  0.001  0.000   -0.002  0.000  0.000
 H         -0.325  0.234  0.000    0.056  0.751  0.000   -0.050 -0.651 -0.000
 C         -0.435 -0.219 -0.000   -0.007 -0.056  0.000    0.000 -0.064  0.000
 H          0.325 -0.233  0.000    0.049  0.651 -0.000    0.058  0.750 -0.000
 TransDip   0.002  0.001  0.000   -0.013 -0.370 -0.000   -0.001 -0.026  0.000

 STANDARD THERMODYNAMIC QUANTITIES AT   298.15 K  AND     1.00 ATM

   This Molecule has  0 Imaginary Frequencies
   Zero point vibrational energy:       23.101 kcal/mol

   Atom    1 Element C  Has Mass   12.00000
   Atom    2 Element O  Has Mass   15.99491
   Atom    3 Element O  Has Mass   15.99491
   Atom    4 Element H  Has Mass    1.00783
   Atom    5 Element C  Has Mass   12.00000
   Atom    6 Element H  Has Mass    1.00783
   Molecular Mass:    58.005480 amu
   Principal axes and moments of inertia in amu*Bohr^2:
                             1           2           3
    Eigenvalues --       32.30472   377.58471   409.88943
          X               0.99986    -0.01668     0.00000
          Y               0.01668     0.99986    -0.00000
          Z              -0.00000     0.00000     1.00000
   Rotational Symmetry Number is   1
   The Molecule is an Asymmetric Top
   Translational Enthalpy:        0.889 kcal/mol
   Rotational Enthalpy:           0.889 kcal/mol
   Vibrational Enthalpy:         23.977 kcal/mol
   gas constant (RT):             0.592 kcal/mol
   Translational Entropy:        38.094  cal/mol.K
   Rotational Entropy:           23.129  cal/mol.K
   Vibrational Entropy:           5.111  cal/mol.K

   Total Enthalpy:               26.347 kcal/mol
   Total Entropy:                66.334  cal/mol.K

 ======================================================================

 STANDARD THERMODYNAMIC QUANTITIES FOR ANHARMONIC VIBRATION -- TOSH

   Zero point vibrational energy: ************ kcal/mol

   Vibrational Enthalpy:       Infinity kcal/mol
   Vibrational Entropy:             NaN  cal/mol.K

   Total Enthalpy:             Infinity kcal/mol
   Total Entropy:                   NaN  cal/mol.K

 ======================================================================

 STANDARD THERMODYNAMIC QUANTITIES FOR ANHARMONIC VIBRATION -- VPT2

   Zero point vibrational energy: ************ kcal/mol

   Vibrational Enthalpy:       Infinity kcal/mol
   Vibrational Entropy:             NaN  cal/mol.K

   Total Enthalpy:             Infinity kcal/mol
   Total Entropy:                   NaN  cal/mol.K

 ======================================================================

Archival summary:
1\1\pikachu\FREQ\ProcedureUnspecified\BasisUnspecified\222\cher\WedDec1413:56:292016WedDec1413:56:292016\0\\#,FREQ,ProcedureUnspecified,BasisUnspecified,\\0,1\C\H,1,1.10738\O,1,1.2032,2,123.528\C,1,1.52765,2,114.968,3,179.999,0\H,4,1.10732,1,114.957,2,-179.995,0\O,4,1.2032,1,121.483,2,0,0\\\@

 Total job time:  143.15s(wall), 143.10s(cpu) 
 Wed Dec 14 13:56:29 2016

        *************************************************************
        *                                                           *
        *  Thank you very much for using Q-Chem.  Have a nice day.  *
        *                                                           *
        *************************************************************


 
User input: 3 of 3 
 
pikachu 127.0.1
Q-Chem Developer Version! Running on 127.0.1.*
                  Welcome to Q-Chem
     A Quantum Leap Into The Future Of Chemistry


 Q-Chem 4.4, Q-Chem, Inc., Pleasanton, CA (2016)

 Y. Shao,  Z. Gan,  E. Epifanovsky,  A. T. B. Gilbert,  M. Wormit,  
 J. Kussmann,  A. W. Lange,  A. Behn,  J. Deng,  X. Feng,  D. Ghosh,  
 M. Goldey,  P. R. Horn,  L. D. Jacobson,  I. Kaliman,  F. Rob,  
 R. Z. Khaliullin,  T. Kus,  A. Landau,  J. Liu,  E. I. Proynov,  Y. M. Rhee,  
 R. M. Richard,  M. A. Rohrdanz,  R. P. Steele,  E. J. Sundstrom,  
 H. L. Woodcock III,  P. M. Zimmerman,  D. Zuev,  B. Albrecht,  E. Alguire,  
 B. Austin,  S. A. Baeppler,  G. J. O. Beran,  Y. A. Bernard,  E. Berquist,  
 K. Brandhorst,  K. B. Bravaya,  S. T. Brown,  D. Casanova,  C.-M. Chang,  
 Y. Chen,  S. H. Chien,  K. D. Closser,  M. P. Coons,  D. L. Crittenden,  
 S. Dasgupta,  M. Diedenhofen,  R. A. DiStasio Jr.,  H. Do,  A. D. Dutoi,  
 R. G. Edgar,  P.-T. Fang,  S. Fatehi,  Q. Feng,  L. Fusti-Molnar,  
 A. Ghysels,  A. Golubeva-Zadorozhnaya,  J. Gomes,  A. Gunina,  
 M. W. D. Hanson-Heine,  P. H. P. Harbach,  A. W. Hauser,  J. E. Herr,  
 E. G. Hohenstein,  Z. C. Holden,  K. Hui,  T.-C. Jagau,  H. Ji,  B. Kaduk,  
 K. Khistyaev,  Jaehoon Kim,  Jihan Kim,  R. A. King,  P. Klunzinger,  
 K. Koh,  D. Kosenkov,  T. Kowalczyk,  C. M. Krauter,  A. Kunitsa,  
 K. U. Lao,  A. Laurent,  K. V. Lawler,  J. Lee,  D. Lefrancois,  S. Lehtola,  
 S. V. Levchenko,  C. Y. Lin,  Y.-S. Lin,  F. Liu,  E. Livshits,  
 R. C. Lochan,  A. Luenser,  P. Manohar,  S. F. Manzer,  S.-P. Mao,  Y. Mao,  
 N. Mardirossian,  A. V. Marenich,  L. A. Martinez-Martinez,  S. A. Maurer,  
 N. J. Mayhall,  J.-M. Mewes,  A. F. Morrison,  K. Nanda,  T. S. Nguyen-Beck,  
 C. M. Oana,  R. Olivares-Amaya,  D. P. O'Neill,  J. A. Parkhill,  
 T. M. Perrine,  R. Peverati,  P. A. Pieniazek,  F. Plasser,  A. Prociuk,  
 D. R. Rehn,  E. Rosta,  N. J. Russ,  N. Sergueev,  S. M. Sharada,  
 S. Sharma,  D. W. Small,  A. Sodt,  T. Stauch,  T. Stein,  D. Stuck,  
 Y.-C. Su,  A. J. W. Thom,  T. Tsuchimochi,  L. Vogt,  O. Vydrov,  T. Wang,  
 M. A. Watson,  J. Wenzel,  A. White,  C. F. Williams,  V. Vanovschi,  
 K. Yao,  S. Yeganeh,  S. R. Yost,  Z.-Q. You,  I. Y. Zhang,  X. Zhang,  
 Y. Zhao,  B. R. Brooks,  G. K. L. Chan,  D. M. Chipman,  C. J. Cramer,  
 W. A. Goddard III,  M. S. Gordon,  W. J. Hehre,  A. Klamt,  
 H. F. Schaefer III,  M. W. Schmidt,  C. D. Sherrill,  D. G. Truhlar,  
 A. Warshel,  X. Xu,  A. Aspuru-Guzik,  R. Baer,  A. T. Bell,  N. A. Besley,  
 J.-D. Chai,  A. Dreuw,  B. D. Dunietz,  T. R. Furlani,  S. R. Gwaltney,  
 C.-P. Hsu,  Y. Jung,  J. Kong,  D. S. Lambrecht,  W. Liang,  C. Ochsenfeld,  
 V. A. Rassolov,  L. V. Slipchenko,  J. E. Subotnik,  T. Van Voorhis,  
 J. M. Herbert,  A. I. Krylov,  P. M. W. Gill,  M. Head-Gordon

 Contributors to earlier versions of Q-Chem not listed above: 
 R. D. Adamson,  J. Baker,  E. F. C. Byrd,  A. K. Chakraborty,  C.-L. Cheng,  
 H. Dachsel,  R. J. Doerksen,  G. Hawkins,  A. Heyden,  S. Hirata,  
 G. Kedziora,  F. J. Keil,  C. Kelley,  P. P. Korambath,  W. Kurlancheek,  
 A. M. Lee,  M. S. Lee,  D. Liotard,  I. Lotan,  P. E. Maslen,  N. Nair,  
 D. Neuhauser,  R. Olson,  B. Peters,  J. Ritchie,  N. E. Schultz,  
 N. Shenvi,  A. C. Simmonett,  K. S. Thanthiriwatte,  Q. Wu,  W. Zhang

 Please cite Q-Chem as follows:
 Y. Shao et al., Mol. Phys. 113, 184-215 (2015)
 DOI: 10.1080/00268976.2014.952696

 Q-Chem 4.4.2 for Intel X86 EM64T Linux

 Parts of Q-Chem use Armadillo 5.200.1 (Boston Tea Smuggler).
 http://arma.sourceforge.net/

 Q-Chem begins on Wed Dec 14 13:56:29 2016  


Host: 0

     Scratch files written to /scratch/cher/qchem10979//
The previous job contains 0 fragments, simply inherited here
FILE_GEOM_ORG=        593

Checking the input file for inconsistencies... 	...done.

--------------------------------------------------------------
User input:
--------------------------------------------------------------

$molecule
   read
$end
$rem
   BASIS  =  6-311++G**
   JOB_TYPE  =  SP
   METHOD  =  B3LYP
   SOLVENT_METHOD SMD
$end
--------------------------------------------------------------
 ----------------------------------------------------------------
             Standard Nuclear Orientation (Angstroms)
    I     Atom           X                Y                Z
 ----------------------------------------------------------------
    1      C       0.6551894443    -0.3924359280     0.0000945382
    2      O       1.7217211306     0.1645203641     0.0000606086
    3      O      -1.7216594637    -0.1647446561     0.0000997706
    4      H       0.5403243646    -1.4938376711     0.0001235067
    5      C      -0.6553247264     0.3925848282     0.0000773967
    6      H      -0.5402503893     1.4939133029    -0.0000400409
 ----------------------------------------------------------------
 Nuclear Repulsion Energy =   101.8872876058 hartrees
 There are       15 alpha and       15 beta electrons
 Requested basis set is 6-311++G(d,p)
 There are 34 shells and 102 basis functions

 Total QAlloc Memory Limit   2000 MB
 Mega-Array Size        61 MB
 MEM_STATIC part        62 MB

                       Distance Matrix (Angstroms)
             C (  1)   O (  2)   O (  3)   H (  4)   C (  5)
   O (  2)  1.203200
   O (  3)  2.387730  3.459087
   H (  4)  1.107375  2.036136  2.623558
   C (  5)  1.527647  2.387962  1.203198  2.233420
   H (  6)  2.233246  2.623700  2.036387  3.177152  1.107324

 A cutoff of  1.0D-08 yielded    568 shell pairs
 There are      5170 function pairs (      5579 Cartesian)

 -------------------------------------------------------
 OpenMP Integral Computing Module                       
 Release: version 1.0, May 2013, Q-Chem Inc. Pittsburgh 
 -------------------------------------------------------
 Integral Job Info:
 Integral job number is                      11
 Integral operator is                         1
 short-range coefficients                     0
 long-range coefficients              100000000
 Omega coefficients                           0
 if combine SR and LR in K                    0
 Integral screening is                        0
 Integral computing path is                   2
 max size of driver memory is            800000
 size of driver memory is                593474
 size of scratch memory is              2260544
 max col of scratch BK array               1296
 max len of scratch array in speh3          155
 max len of scratch index in speh4           18
 max int batch size is                      520
 min int batch size is                       52
 fixed nKL is                                52
 max L of basis functions is                  2
 order of int derivative is                   0
 number of shells is                         34
 number of basis is                         106
 number of cartesian basis is               106
 number of contracted shell pairs           568
 number of primitive shell pairs           1661
 maxK2 (contraction) of shell pair           36
 max number of K2 of shell pair               1
 max number of CS2 of shell pair             79
 max number of PS2 of shell pair            264
 mem total for path MDJ                   16216
 -------------------------------------------------------
 Smallest overlap matrix eigenvalue = 2.05E-04

 Scale SEOQF with 1.000000e-01/1.000000e-01/1.000000e-01

 Standard Electronic Orientation quadrupole field applied
 Nucleus-field energy     =     0.0000000024 hartrees
 Guess from superposition of atomic densities
 Warning:  Energy on first SCF cycle will be non-variational
 A restricted hybrid HF-DFT SCF calculation will be
 performed using Pulay DIIS extrapolation
 Exchange:     0.2000 Hartree-Fock + 0.0800 Slater + 0.7200 B88
 Correlation:  0.1900 VWN1RPA + 0.8100 LYP
 Using SG-1 standard quadrature grid
 SCF converges when DIIS error is below 1.0E-05
 ---------------------------------------
  Cycle       Energy         DIIS Error
 ---------------------------------------
    1    -228.4752542952      6.22E-02
    2    -227.8022635688      9.66E-03
    3    -227.4606741639      2.12E-02
    4    -227.8924833306      1.20E-03
    5    -227.8940225799      5.07E-04
    6    -227.8943851721      5.41E-05
    7    -227.8943882938      6.83E-06 Convergence criterion met
 ---------------------------------------
 SCF time:  CPU 7.30 s  wall 7.31 s

 Citation of the SMD model:
 Marenich, A.V.; Cramer, C.J.; Truhlar, D.G.
 J. Phys. Chem. B 2009, 113, 6378-6396.
 iSolventCode=           1
 Solvent: water                                                           

 vradii
            1           2           3           4           5           6
    1   1.8500000   1.5200000   1.5200000   1.2000000   1.8500000   1.2000000
Changing PCM_TESSEL_METHOD to VTN
Changing PCM_VDW_RADII to SMD_RADIUS
 Discretize the solute cavity surface with Lebedev spheres
	Using 302 Lebedev grid points for each H atom
	Using 302 Lebedev grid points for other atoms
	Atomic van der Waals radii will be scaled by 1.20
 Removing interior tesserae...
 Keep 770 surface tesserae and discard 1042 interior tesserae
 Molecular Surface Area = 77.444 Angst**2
 A restricted hybrid HF-DFT SCF calculation will be
 performed using Pulay DIIS extrapolation
 Polarizable Continuum solvation model will be applied
 Exchange:     0.2000 Hartree-Fock + 0.0800 Slater + 0.7200 B88
 Correlation:  0.1900 VWN1RPA + 0.8100 LYP
 Using SG-1 standard quadrature grid
 SCF converges when DIIS error is below 1.0E-05

 Citation of the SMD model:
 Marenich, A.V.; Cramer, C.J.; Truhlar, D.G.
 J. Phys. Chem. B 2009, 113, 6378-6396.
 iSolventCode=           1
 Solvent: water                                                           

 vradii
            1           2           3           4           5           6
    1   1.8500000   1.5200000   1.5200000   1.2000000   1.8500000   1.2000000
 ---------------------------------------
  Cycle       Energy         DIIS Error
 ---------------------------------------
    1    -227.8942905283      7.03E-07
 Time req'd to invert C: 0.59 s (CPU) 0.59 s (wall)
    2    -227.9058555648      9.03E-04
    3    -227.9058547552      9.04E-04
    4    -227.9058555959      9.04E-04
    5    -227.9058535057      9.04E-04
    6    -227.9058597060      9.03E-04
    7    -227.9058526240      9.04E-04
    8    -227.9058625786      9.02E-04
    9    -227.9058545678      9.04E-04
   10    -227.9058562378      9.03E-04
   11    -227.9058564235      9.03E-04
   12    -227.9058563430      9.04E-04
   13    -227.9058568935      9.03E-04
   14    -227.9058571459      9.03E-04
   15    -227.9058579078      9.03E-04
   16    -227.9058557137      9.03E-04
   17    -227.9064615783      1.45E-03
   18    -227.9084304341      1.71E-04
   19    -227.9084553047      4.87E-05
   20    -227.9084681587      2.14E-05
   21    -227.9084661618      1.67E-06 Convergence criterion met
 ---------------------------------------
 SCF time:  CPU 21.36 s  wall 21.39 s
(0)  E-EN(g) gas-phase elect-nuc energy                 -227.894290528 a.u.
(3)  G-ENP(liq) elect-nuc-pol free energy of system     -227.908466162 a.u.
(4)  G-CDS(liq) cavity-dispersion-solvent structure 
     free energy                                                4.7699 kcal/mol
(6)  G-S(liq) free energy of system                     -227.900864812 a.u.
(9)  DeltaG-S(liq) free energy of  solvation
     (9) = (6) - (0)                                           -4.1254 kcal/mol
 SCF   energy in the final basis set = -227.9008648117
 Total energy in the final basis set = -227.9008648117

 --------------------------------------------------------------

                    Orbital Energies (a.u.)
 --------------------------------------------------------------

 Alpha MOs
 -- Occupied --
-19.167 -19.167 -10.289 -10.289  -1.101  -1.088  -0.709  -0.598
 -0.506  -0.506  -0.470  -0.455  -0.408  -0.340  -0.276
 -- Virtual --
 -0.117   0.006   0.012   0.021   0.037   0.065   0.073   0.093
  0.102   0.110   0.129   0.151   0.179   0.179   0.187   0.203
  0.245   0.247   0.267   0.273   0.294   0.317   0.321   0.400
  0.418   0.504   0.520   0.547   0.571   0.634   0.646   0.668
  0.745   0.827   0.841   1.000   1.030   1.057   1.067   1.117
  1.127   1.153   1.178   1.285   1.426   1.431   1.480   1.498
  1.543   1.658   1.717   1.719   1.800   1.863   1.985   2.085
  2.236   2.379   2.507   2.562   2.600   2.681   2.695   2.833
  2.837   2.874   2.880   3.000   3.270   3.346   3.372   3.456
  3.513   3.543   3.778   3.856   4.084   4.956   4.971   5.084
  5.086   5.603   5.727  23.798  23.865  49.904  49.915
 --------------------------------------------------------------

          Ground-State Mulliken Net Atomic Charges

     Atom                 Charge (a.u.)
  ----------------------------------------
      1 C                     0.118577
      2 O                    -0.301676
      3 O                    -0.301655
      4 H                     0.182994
      5 C                     0.118725
      6 H                     0.183035
  ----------------------------------------
  Sum of atomic charges =    -0.000000

 -----------------------------------------------------------------
                    Cartesian Multipole Moments
 -----------------------------------------------------------------
    Charge (ESU x 10^10)
                 0.0000
    Dipole Moment (Debye)
         X      -0.0007      Y       0.0012      Z      -0.0000
       Tot       0.0014
    Quadrupole Moments (Debye-Ang)
        XX     -34.4968     XY      -3.1716     YY     -20.1556
        XZ       0.0002     YZ      -0.0001     ZZ     -21.3414
    Octopole Moments (Debye-Ang^2)
       XXX      -0.0019    XXY       0.0015    XYY       0.0001
       YYY       0.0036    XXZ      -0.0027    XYZ      -0.0003
       YYZ      -0.0018    XZZ      -0.0001    YZZ       0.0008
       ZZZ      -0.0051
    Hexadecapole Moments (Debye-Ang^3)
      XXXX    -302.6929   XXXY      -2.2260   XXYY     -51.9746
      XYYY      -3.4214   YYYY     -44.9325   XXXZ       0.0014
      XXYZ       0.0004   XYYZ       0.0005   YYYZ       0.0003
      XXZZ     -44.1247   XYZZ       0.2731   YYZZ     -12.0557
      XZZZ       0.0008   YZZZ       0.0009   ZZZZ     -18.8782
 -----------------------------------------------------------------
Archival summary:
1\1\pikachu\SP\ProcedureUnspecified\BasisUnspecified\222\cher\WedDec1413:56:582016WedDec1413:56:582016\0\\#,ProcedureUnspecified,BasisUnspecified,\\0,1\C\H,1,1.10738\O,1,1.2032,2,123.528\C,1,1.52765,2,114.968,3,179.999,0\H,4,1.10732,1,114.957,2,-179.995,0\O,4,1.2032,1,121.483,2,0,0\\\@

 Total job time:  28.78s(wall), 28.73s(cpu) 
 Wed Dec 14 13:56:58 2016

        *************************************************************
        *                                                           *
        *  Thank you very much for using Q-Chem.  Have a nice day.  *
        *                                                           *
        *************************************************************
