# Supplementary material for: A DFT investigation of the blue bottle experiment: E∘half-cell analysis of autoxidation catalysed by redox indicators
Source: R Soc Open Sci. 2017 Nov 8;4(11):170708. doi: 10.1098/rsos.170708 (PMC5717635; doi:10.1098/rsos.170708)
Supplement: output.zip [file rsos170708supp2.zip › B3LYP_6-311++Gdp_reducing_agents/C2H2O3.out]

pikachu 127.0.1
Q-Chem Developer Version! Running on 127.0.1.*
                  Welcome to Q-Chem
     A Quantum Leap Into The Future Of Chemistry


 Q-Chem 4.4, Q-Chem, Inc., Pleasanton, CA (2016)

 Y. Shao,  Z. Gan,  E. Epifanovsky,  A. T. B. Gilbert,  M. Wormit,  
 J. Kussmann,  A. W. Lange,  A. Behn,  J. Deng,  X. Feng,  D. Ghosh,  
 M. Goldey,  P. R. Horn,  L. D. Jacobson,  I. Kaliman,  F. Rob,  
 R. Z. Khaliullin,  T. Kus,  A. Landau,  J. Liu,  E. I. Proynov,  Y. M. Rhee,  
 R. M. Richard,  M. A. Rohrdanz,  R. P. Steele,  E. J. Sundstrom,  
 H. L. Woodcock III,  P. M. Zimmerman,  D. Zuev,  B. Albrecht,  E. Alguire,  
 B. Austin,  S. A. Baeppler,  G. J. O. Beran,  Y. A. Bernard,  E. Berquist,  
 K. Brandhorst,  K. B. Bravaya,  S. T. Brown,  D. Casanova,  C.-M. Chang,  
 Y. Chen,  S. H. Chien,  K. D. Closser,  M. P. Coons,  D. L. Crittenden,  
 S. Dasgupta,  M. Diedenhofen,  R. A. DiStasio Jr.,  H. Do,  A. D. Dutoi,  
 R. G. Edgar,  P.-T. Fang,  S. Fatehi,  Q. Feng,  L. Fusti-Molnar,  
 A. Ghysels,  A. Golubeva-Zadorozhnaya,  J. Gomes,  A. Gunina,  
 M. W. D. Hanson-Heine,  P. H. P. Harbach,  A. W. Hauser,  J. E. Herr,  
 E. G. Hohenstein,  Z. C. Holden,  K. Hui,  T.-C. Jagau,  H. Ji,  B. Kaduk,  
 K. Khistyaev,  Jaehoon Kim,  Jihan Kim,  R. A. King,  P. Klunzinger,  
 K. Koh,  D. Kosenkov,  T. Kowalczyk,  C. M. Krauter,  A. Kunitsa,  
 K. U. Lao,  A. Laurent,  K. V. Lawler,  J. Lee,  D. Lefrancois,  S. Lehtola,  
 S. V. Levchenko,  C. Y. Lin,  Y.-S. Lin,  F. Liu,  E. Livshits,  
 R. C. Lochan,  A. Luenser,  P. Manohar,  S. F. Manzer,  S.-P. Mao,  Y. Mao,  
 N. Mardirossian,  A. V. Marenich,  L. A. Martinez-Martinez,  S. A. Maurer,  
 N. J. Mayhall,  J.-M. Mewes,  A. F. Morrison,  K. Nanda,  T. S. Nguyen-Beck,  
 C. M. Oana,  R. Olivares-Amaya,  D. P. O'Neill,  J. A. Parkhill,  
 T. M. Perrine,  R. Peverati,  P. A. Pieniazek,  F. Plasser,  A. Prociuk,  
 D. R. Rehn,  E. Rosta,  N. J. Russ,  N. Sergueev,  S. M. Sharada,  
 S. Sharma,  D. W. Small,  A. Sodt,  T. Stauch,  T. Stein,  D. Stuck,  
 Y.-C. Su,  A. J. W. Thom,  T. Tsuchimochi,  L. Vogt,  O. Vydrov,  T. Wang,  
 M. A. Watson,  J. Wenzel,  A. White,  C. F. Williams,  V. Vanovschi,  
 K. Yao,  S. Yeganeh,  S. R. Yost,  Z.-Q. You,  I. Y. Zhang,  X. Zhang,  
 Y. Zhao,  B. R. Brooks,  G. K. L. Chan,  D. M. Chipman,  C. J. Cramer,  
 W. A. Goddard III,  M. S. Gordon,  W. J. Hehre,  A. Klamt,  
 H. F. Schaefer III,  M. W. Schmidt,  C. D. Sherrill,  D. G. Truhlar,  
 A. Warshel,  X. Xu,  A. Aspuru-Guzik,  R. Baer,  A. T. Bell,  N. A. Besley,  
 J.-D. Chai,  A. Dreuw,  B. D. Dunietz,  T. R. Furlani,  S. R. Gwaltney,  
 C.-P. Hsu,  Y. Jung,  J. Kong,  D. S. Lambrecht,  W. Liang,  C. Ochsenfeld,  
 V. A. Rassolov,  L. V. Slipchenko,  J. E. Subotnik,  T. Van Voorhis,  
 J. M. Herbert,  A. I. Krylov,  P. M. W. Gill,  M. Head-Gordon

 Contributors to earlier versions of Q-Chem not listed above: 
 R. D. Adamson,  J. Baker,  E. F. C. Byrd,  A. K. Chakraborty,  C.-L. Cheng,  
 H. Dachsel,  R. J. Doerksen,  G. Hawkins,  A. Heyden,  S. Hirata,  
 G. Kedziora,  F. J. Keil,  C. Kelley,  P. P. Korambath,  W. Kurlancheek,  
 A. M. Lee,  M. S. Lee,  D. Liotard,  I. Lotan,  P. E. Maslen,  N. Nair,  
 D. Neuhauser,  R. Olson,  B. Peters,  J. Ritchie,  N. E. Schultz,  
 N. Shenvi,  A. C. Simmonett,  K. S. Thanthiriwatte,  Q. Wu,  W. Zhang

 Please cite Q-Chem as follows:
 Y. Shao et al., Mol. Phys. 113, 184-215 (2015)
 DOI: 10.1080/00268976.2014.952696

 Q-Chem 4.4.2 for Intel X86 EM64T Linux

 Parts of Q-Chem use Armadillo 5.200.1 (Boston Tea Smuggler).
 http://arma.sourceforge.net/

 Q-Chem begins on Tue Dec 13 22:59:53 2016  


Host: 0

     Scratch files written to /scratch/cher/qchem7375//
FILE_GEOM_ORG=        593

Checking the input file for inconsistencies... 	...done.

--------------------------------------------------------------
User input:
--------------------------------------------------------------
$molecule
0 1
  C    0.5817942    0.0589492   -0.0004959
  C   -0.8236583    0.6725184   -0.0000402
  O    1.5772042    0.7392567    0.0001427
  O    0.5657106   -1.2795493    0.0002367
  H   -0.3763472   -1.5536385   -0.0009069
  O   -1.8071057   -0.0360733    0.0000983
  H   -0.8589415    1.7757596    0.0003020
$end

$rem
   BASIS  =  6-311++G**
   JOB_TYPE  =  optimization
   METHOD  =  B3LYP
$end

--------------------------------------------------------------
 ----------------------------------------------------------------
             Standard Nuclear Orientation (Angstroms)
    I     Atom           X                Y                Z
 ----------------------------------------------------------------
    1      C       0.5817942112     0.0589492324    -0.0004959050
    2      C      -0.8236583091     0.6725183859    -0.0000402075
    3      O       1.5772041887     0.7392567653     0.0001426848
    4      O       0.5657106554    -1.2795492681     0.0002367095
    5      H      -0.3763471355    -1.5536384993    -0.0009068848
    6      O      -1.8071056856    -0.0360733466     0.0000983031
    7      H      -0.8589415455     1.7757595848     0.0003019807
 ----------------------------------------------------------------
 Molecular Point Group                 C1    NOp =  1
 Largest Abelian Subgroup              C1    NOp =  1
 Nuclear Repulsion Energy =   162.8334129293 hartrees
 There are       19 alpha and       19 beta electrons
 Requested basis set is 6-311++G(d,p)
 There are 40 shells and 124 basis functions

 Total QAlloc Memory Limit   2000 MB
 Mega-Array Size        61 MB
 MEM_STATIC part        62 MB
 A cutoff of  1.0D-11 yielded    792 shell pairs
 There are      7736 function pairs (      8375 Cartesian)

 -------------------------------------------------------
 OpenMP Integral Computing Module                       
 Release: version 1.0, May 2013, Q-Chem Inc. Pittsburgh 
 -------------------------------------------------------
 Integral Job Info:
 Integral job number is                      11
 Integral operator is                         1
 short-range coefficients                     0
 long-range coefficients              100000000
 Omega coefficients                           0
 if combine SR and LR in K                    0
 Integral screening is                        0
 Integral computing path is                   2
 max size of driver memory is            800000
 size of driver memory is                593474
 size of scratch memory is              2260544
 max col of scratch BK array               1296
 max len of scratch array in speh3          155
 max len of scratch index in speh4           18
 max int batch size is                      520
 min int batch size is                       52
 fixed nKL is                                52
 max L of basis functions is                  2
 order of int derivative is                   0
 number of shells is                         40
 number of basis is                         129
 number of cartesian basis is               129
 number of contracted shell pairs           792
 number of primitive shell pairs           2346
 maxK2 (contraction) of shell pair           36
 max number of K2 of shell pair               1
 max number of CS2 of shell pair            121
 max number of PS2 of shell pair            438
 mem total for path MDJ                   22248
 -------------------------------------------------------
 Smallest overlap matrix eigenvalue = 1.42E-04

 Scale SEOQF with 1.000000e-01/1.000000e-01/1.000000e-01

 Standard Electronic Orientation quadrupole field applied
 Nucleus-field energy     =     0.0000000038 hartrees
 Guess from superposition of atomic densities
 Warning:  Energy on first SCF cycle will be non-variational
 A restricted hybrid HF-DFT SCF calculation will be
 performed using Pulay DIIS extrapolation
 Exchange:     0.2000 Hartree-Fock + 0.0800 Slater + 0.7200 B88
 Correlation:  0.1900 VWN1RPA + 0.8100 LYP
 Using SG-1 standard quadrature grid
 SCF converges when DIIS error is below 1.0E-08
 ---------------------------------------
  Cycle       Energy         DIIS Error
 ---------------------------------------
    1    -304.0047972843      5.84E-02
    2    -303.0318626603      1.01E-02
    3    -302.5659462322      2.08E-02
    4    -303.1634486199      2.62E-03
    5    -303.1714006323      1.20E-03
    6    -303.1731079086      3.55E-04
    7    -303.1732711437      1.76E-04
    8    -303.1733128869      3.08E-05
    9    -303.1733140772      4.44E-06
   10    -303.1733141285      8.42E-07
   11    -303.1733141780      2.70E-07
   12    -303.1733141721      5.80E-08
   13    -303.1733141764      1.25E-08
   14    -303.1733141767      1.63E-09 Convergence criterion met
 ---------------------------------------
 SCF time:  CPU 26.92 s  wall 26.98 s
 SCF   energy in the final basis set = -303.1733141767
 Total energy in the final basis set = -303.1733141767

 --------------------------------------------------------------

                    Orbital Energies (a.u.)
 --------------------------------------------------------------

 Alpha MOs
 -- Occupied --
-19.205 -19.196 -19.156 -10.343 -10.321  -1.151  -1.112  -1.067
 -0.727  -0.645  -0.586  -0.518  -0.501  -0.484  -0.439  -0.433
 -0.367  -0.362  -0.303
 -- Virtual --
 -0.129  -0.014   0.004   0.015   0.039   0.050   0.058   0.077
  0.087   0.088   0.114   0.124   0.138   0.166   0.167   0.193
  0.208   0.227   0.238   0.248   0.266   0.272   0.282   0.296
  0.301   0.312   0.330   0.350   0.416   0.449   0.489   0.492
  0.550   0.574   0.610   0.663   0.672   0.777   0.827   0.857
  0.980   0.981   0.997   1.039   1.090   1.104   1.112   1.139
  1.162   1.168   1.170   1.311   1.358   1.377   1.436   1.483
  1.494   1.635   1.669   1.672   1.685   1.733   1.792   1.943
  1.964   2.044   2.258   2.420   2.495   2.550   2.584   2.631
  2.793   2.843   2.846   2.859   2.908   3.024   3.082   3.141
  3.238   3.259   3.353   3.406   3.498   3.524   3.600   3.765
  3.851   4.000   4.078   4.889   4.957   4.996   5.062   5.094
  5.363   5.477   5.701   5.826  23.751  23.818  49.805  49.891
 49.973
 --------------------------------------------------------------

          Ground-State Mulliken Net Atomic Charges

     Atom                 Charge (a.u.)
  ----------------------------------------
      1 C                     0.068078
      2 C                     0.142686
      3 O                    -0.240635
      4 O                    -0.152802
      5 H                     0.247666
      6 O                    -0.229655
      7 H                     0.164664
  ----------------------------------------
  Sum of atomic charges =     0.000000

 -----------------------------------------------------------------
                    Cartesian Multipole Moments
 -----------------------------------------------------------------
    Charge (ESU x 10^10)
                -0.0000
    Dipole Moment (Debye)
         X      -2.0324      Y       0.2461      Z      -0.0031
       Tot       2.0473
    Quadrupole Moments (Debye-Ang)
        XX     -37.0602     XY      -1.2060     YY     -26.2874
        XZ       0.0001     YZ       0.0036     ZZ     -26.8486
    Octopole Moments (Debye-Ang^2)
       XXX       2.5798    XXY      -2.5438    XYY      -8.5626
       YYY      -2.8246    XXZ      -0.0021    XYZ      -0.0012
       YYZ      -0.0043    XZZ      -0.3035    YZZ      -0.4559
       ZZZ       0.0004
    Hexadecapole Moments (Debye-Ang^3)
      XXXX    -300.4677   XXXY      -3.9635   XXYY     -68.5487
      XYYY       2.8292   YYYY    -122.6920   XXXZ       0.0032
      XXYZ      -0.0000   XYYZ       0.0018   YYYZ       0.0103
      XXZZ     -46.8117   XYZZ       0.7718   YYZZ     -26.7271
      XZZZ       0.0010   YZZZ       0.0016   ZZZZ     -23.5956
 -----------------------------------------------------------------
 Calculating analytic gradient of the SCF energy
 Gradient of SCF Energy
            1           2           3           4           5           6
    1  -0.0080206   0.0091867   0.0090642   0.0043248  -0.0057116  -0.0091783
    2  -0.0017994   0.0035263   0.0064518  -0.0022542  -0.0002551  -0.0071481
    3  -0.0001650   0.0000519   0.0000565   0.0000903  -0.0000343   0.0000019
            7
    1   0.0003347
    2   0.0014787
    3  -0.0000013
 Max gradient component =       9.187E-03
 RMS gradient           =       4.793E-03
 Gradient time:  CPU 7.50 s  wall 7.51 s
 Geometry Optimization Parameters
   NAtoms,    NIC,     NZ,  NCons,   NDum,   NFix, NCnnct, MaxDiis
        7      33       0       0       0       0       0       0


** GEOMETRY OPTIMIZATION IN DELOCALIZED INTERNAL COORDINATES **
   Searching for a Minimum

   Optimization Cycle:   1

                       Coordinates (Angstroms)
     ATOM                X               Y               Z
      1  C         0.5817942112    0.0589492324   -0.0004959050
      2  C        -0.8236583091    0.6725183859   -0.0000402075
      3  O         1.5772041887    0.7392567653    0.0001426848
      4  O         0.5657106554   -1.2795492681    0.0002367095
      5  H        -0.3763471355   -1.5536384993   -0.0009068848
      6  O        -1.8071056856   -0.0360733466    0.0000983031
      7  H        -0.8589415455    1.7757595848    0.0003019807
   Point Group: c1    Number of degrees of freedom:    15


   Energy is   -303.173314177


 Attempting to Generate Delocalized Internal Coordinates

 15 Hessian modes will be used to form the next step
  Hessian Eigenvalues:
     0.004741    0.004741    0.011378    0.023768    0.160000    0.160000
     0.220000    0.250000    0.250000    0.290983    0.332648    0.511676
     0.575209    0.989546    1.020210

 Minimum Search - Taking Simple RFO Step
 Searching for Lamda that Minimizes Along All modes
 Value Taken    Lamda =  -0.00047102
 Step Taken.  Stepsize is  0.033290

                             Maximum     Tolerance    Cnvgd?
         Gradient           0.011174      0.000300      NO
         Displacement       0.021815      0.001200      NO
         Energy change     *********      0.000001      NO


 New Cartesian Coordinates Obtained by Inverse Iteration

 Displacement from previous Coordinates is:  0.073290
 ----------------------------------------------------------------
             Standard Nuclear Orientation (Angstroms)
    I     Atom           X                Y                Z
 ----------------------------------------------------------------
    1      C       0.5758291233     0.0563091977     0.0015756565
    2      C      -0.8277138492     0.6794995669     0.0002023224
    3      O       1.5662027512     0.7337614855    -0.0007183848
    4      O       0.5717354424    -1.2799553239    -0.0007709646
    5      H      -0.3578332460    -1.5753643372    -0.0006408540
    6      O      -1.8117435541    -0.0175888729    -0.0003215680
    7      H      -0.8578202879     1.7805611383     0.0000104734
 ----------------------------------------------------------------
 Molecular Point Group                 C1    NOp =  1
 Largest Abelian Subgroup              C1    NOp =  1
 Nuclear Repulsion Energy =   163.0526451162 hartrees
 There are       19 alpha and       19 beta electrons
 Applying Cartesian multipole field
    Component          Value
    ---------          -----
     (2,0,0)        1.00000E-11
     (0,2,0)        2.00000E-11
     (0,0,2)       -3.00000E-11
 Nucleus-field energy     =     0.0000000038 hartrees
 Requested basis set is 6-311++G(d,p)
 There are 40 shells and 124 basis functions
 A cutoff of  1.0D-11 yielded    792 shell pairs
 There are      7736 function pairs (      8375 Cartesian)
 Smallest overlap matrix eigenvalue = 1.43E-04
 Guess MOs from SCF MO coefficient file
 Reading MOs from coefficient file
 Reading MOs from coefficient file
 A restricted hybrid HF-DFT SCF calculation will be
 performed using Pulay DIIS extrapolation
 Exchange:     0.2000 Hartree-Fock + 0.0800 Slater + 0.7200 B88
 Correlation:  0.1900 VWN1RPA + 0.8100 LYP
 Using SG-1 standard quadrature grid
 SCF converges when DIIS error is below 1.0E-08
 Geometry optimization detected.  Setting ReadMinima to 0
 Setting SaveMinima to 0
 ---------------------------------------
  Cycle       Energy         DIIS Error
 ---------------------------------------
    1    -303.1846496197      7.15E-04
    2    -303.1735525709      1.11E-04
    3    -303.1735200523      1.89E-04
    4    -303.1735693828      4.31E-05
    5    -303.1735718547      7.21E-06
    6    -303.1735717966      4.72E-06
    7    -303.1735718307      1.20E-06
    8    -303.1735718953      1.20E-07
    9    -303.1735718979      8.42E-08
   10    -303.1735718936      2.19E-08
   11    -303.1735718949      4.69E-09 Convergence criterion met
 ---------------------------------------
 SCF time:  CPU 21.54 s  wall 21.55 s
 SCF   energy in the final basis set = -303.1735718949
 Total energy in the final basis set = -303.1735718949

 --------------------------------------------------------------

                    Orbital Energies (a.u.)
 --------------------------------------------------------------

 Alpha MOs
 -- Occupied --
-19.205 -19.194 -19.155 -10.341 -10.319  -1.153  -1.114  -1.069
 -0.725  -0.648  -0.585  -0.517  -0.501  -0.484  -0.440  -0.434
 -0.366  -0.362  -0.302
 -- Virtual --
 -0.126  -0.015   0.005   0.017   0.039   0.050   0.058   0.077
  0.087   0.088   0.114   0.124   0.138   0.166   0.167   0.193
  0.208   0.228   0.238   0.250   0.267   0.272   0.283   0.297
  0.302   0.315   0.331   0.350   0.420   0.450   0.490   0.496
  0.550   0.575   0.615   0.665   0.673   0.777   0.831   0.858
  0.981   0.983   0.998   1.040   1.092   1.106   1.111   1.140
  1.162   1.167   1.172   1.311   1.366   1.380   1.436   1.479
  1.494   1.636   1.669   1.673   1.688   1.735   1.794   1.943
  1.965   2.048   2.262   2.426   2.497   2.547   2.582   2.633
  2.795   2.843   2.845   2.861   2.909   3.026   3.087   3.146
  3.242   3.267   3.360   3.417   3.505   3.533   3.606   3.772
  3.852   4.000   4.079   4.891   4.958   4.996   5.061   5.097
  5.365   5.486   5.708   5.833  23.760  23.831  49.807  49.898
 49.978
 --------------------------------------------------------------

          Ground-State Mulliken Net Atomic Charges

     Atom                 Charge (a.u.)
  ----------------------------------------
      1 C                     0.065003
      2 C                     0.145387
      3 O                    -0.238214
      4 O                    -0.154874
      5 H                     0.248557
      6 O                    -0.228877
      7 H                     0.163018
  ----------------------------------------
  Sum of atomic charges =    -0.000000

 -----------------------------------------------------------------
                    Cartesian Multipole Moments
 -----------------------------------------------------------------
    Charge (ESU x 10^10)
                -0.0000
    Dipole Moment (Debye)
         X      -2.0094      Y       0.1821      Z       0.0052
       Tot       2.0177
    Quadrupole Moments (Debye-Ang)
        XX     -37.0747     XY      -1.1477     YY     -26.1224
        XZ       0.0039     YZ       0.0007     ZZ     -26.8151
    Octopole Moments (Debye-Ang^2)
       XXX       3.0546    XXY      -2.5737    XYY      -8.4584
       YYY      -3.4202    XXZ       0.0127    XYZ      -0.0031
       YYZ      -0.0006    XZZ      -0.2197    YZZ      -0.5317
       ZZZ       0.0060
    Hexadecapole Moments (Debye-Ang^3)
      XXXX    -299.9014   XXXY      -2.5082   XXYY     -68.5395
      XYYY       4.0672   YYYY    -122.1526   XXXZ       0.0014
      XXYZ      -0.0028   XYYZ       0.0035   YYYZ      -0.0056
      XXZZ     -46.6815   XYZZ       1.1524   YYZZ     -26.7448
      XZZZ       0.0050   YZZZ      -0.0136   ZZZZ     -23.5395
 -----------------------------------------------------------------
 Calculating analytic gradient of the SCF energy
 Gradient of SCF Energy
            1           2           3           4           5           6
    1  -0.0020264   0.0026413   0.0007707   0.0019302  -0.0013961  -0.0013211
    2  -0.0009223   0.0022579   0.0005190  -0.0001376  -0.0000887  -0.0013016
    3   0.0006043  -0.0002617  -0.0002311  -0.0001684  -0.0000261   0.0000506
            7
    1  -0.0005986
    2  -0.0003266
    3   0.0000323
 Max gradient component =       2.641E-03
 RMS gradient           =       1.155E-03
 Gradient time:  CPU 7.48 s  wall 7.49 s
 Geometry Optimization Parameters
   NAtoms,    NIC,     NZ,  NCons,   NDum,   NFix, NCnnct, MaxDiis
        7      33       0       0       0       0       0       0

 Cartesian Hessian Update
 Hessian Updated using BFGS Update


** GEOMETRY OPTIMIZATION IN DELOCALIZED INTERNAL COORDINATES **
   Searching for a Minimum

   Optimization Cycle:   2

                       Coordinates (Angstroms)
     ATOM                X               Y               Z
      1  C         0.5758291233    0.0563091977    0.0015756565
      2  C        -0.8277138492    0.6794995669    0.0002023224
      3  O         1.5662027512    0.7337614855   -0.0007183848
      4  O         0.5717354424   -1.2799553239   -0.0007709646
      5  H        -0.3578332460   -1.5753643372   -0.0006408540
      6  O        -1.8117435541   -0.0175888729   -0.0003215680
      7  H        -0.8578202879    1.7805611383    0.0000104734
   Point Group: c1    Number of degrees of freedom:    15


   Energy is   -303.173571895

 Hessian Updated using BFGS Update

 15 Hessian modes will be used to form the next step
  Hessian Eigenvalues:
     0.004741    0.004742    0.011528    0.023763    0.150698    0.163662
     0.215932    0.249998    0.269825    0.289168    0.336319    0.482640
     0.574732    0.918570    1.019852

 Minimum Search - Taking Simple RFO Step
 Searching for Lamda that Minimizes Along All modes
 Value Taken    Lamda =  -0.00004183
 Step Taken.  Stepsize is  0.040129

                             Maximum     Tolerance    Cnvgd?
         Gradient           0.002384      0.000300      NO
         Displacement       0.036883      0.001200      NO
         Energy change     -0.000258      0.000001      NO


 New Cartesian Coordinates Obtained by Inverse Iteration

 Displacement from previous Coordinates is:  0.027165
 ----------------------------------------------------------------
             Standard Nuclear Orientation (Angstroms)
    I     Atom           X                Y                Z
 ----------------------------------------------------------------
    1      C       0.5753556441     0.0567149491    -0.0070076774
    2      C      -0.8297685415     0.6786731058     0.0041843957
    3      O       1.5643817481     0.7343425765     0.0008664800
    4      O       0.5717696301    -1.2791145422     0.0008658259
    5      H      -0.3541122497    -1.5794206450     0.0028632846
    6      O      -1.8148101165    -0.0142005066    -0.0047780236
    7      H      -0.8541597350     1.7802279168     0.0023423957
 ----------------------------------------------------------------
 Molecular Point Group                 C1    NOp =  1
 Largest Abelian Subgroup              C1    NOp =  1
 Nuclear Repulsion Energy =   163.0715098509 hartrees
 There are       19 alpha and       19 beta electrons
 Applying Cartesian multipole field
    Component          Value
    ---------          -----
     (2,0,0)        1.00000E-11
     (0,2,0)        2.00000E-11
     (0,0,2)       -3.00000E-11
 Nucleus-field energy     =     0.0000000038 hartrees
 Requested basis set is 6-311++G(d,p)
 There are 40 shells and 124 basis functions
 A cutoff of  1.0D-11 yielded    792 shell pairs
 There are      7736 function pairs (      8375 Cartesian)
 Smallest overlap matrix eigenvalue = 1.43E-04
 Guess MOs from SCF MO coefficient file
 Reading MOs from coefficient file
 Reading MOs from coefficient file
 A restricted hybrid HF-DFT SCF calculation will be
 performed using Pulay DIIS extrapolation
 Exchange:     0.2000 Hartree-Fock + 0.0800 Slater + 0.7200 B88
 Correlation:  0.1900 VWN1RPA + 0.8100 LYP
 Using SG-1 standard quadrature grid
 SCF converges when DIIS error is below 1.0E-08
 Geometry optimization detected.  Setting ReadMinima to 0
 Setting SaveMinima to 0
 ---------------------------------------
  Cycle       Energy         DIIS Error
 ---------------------------------------
    1    -303.1755896636      4.10E-04
    2    -303.1735462844      3.91E-05
    3    -303.1735448634      6.13E-05
    4    -303.1735498086      1.52E-05
    5    -303.1735500937      2.47E-06
    6    -303.1735500545      1.55E-06
    7    -303.1735500468      8.40E-07
    8    -303.1735500969      2.40E-07
    9    -303.1735500975      1.16E-07
   10    -303.1735500885      3.05E-08
   11    -303.1735500914      5.19E-09 Convergence criterion met
 ---------------------------------------
 SCF time:  CPU 21.48 s  wall 21.53 s
 SCF   energy in the final basis set = -303.1735500914
 Total energy in the final basis set = -303.1735500914

 --------------------------------------------------------------

                    Orbital Energies (a.u.)
 --------------------------------------------------------------

 Alpha MOs
 -- Occupied --
-19.205 -19.194 -19.155 -10.341 -10.319  -1.153  -1.115  -1.069
 -0.725  -0.649  -0.585  -0.517  -0.501  -0.485  -0.440  -0.434
 -0.366  -0.362  -0.302
 -- Virtual --
 -0.125  -0.015   0.005   0.018   0.039   0.050   0.058   0.077
  0.087   0.088   0.114   0.124   0.138   0.166   0.167   0.193
  0.208   0.228   0.238   0.250   0.266   0.272   0.283   0.298
  0.302   0.316   0.331   0.350   0.420   0.451   0.491   0.497
  0.550   0.576   0.615   0.666   0.673   0.777   0.831   0.858
  0.980   0.984   0.999   1.040   1.092   1.106   1.111   1.140
  1.161   1.166   1.174   1.311   1.367   1.382   1.436   1.478
  1.494   1.636   1.668   1.673   1.689   1.736   1.793   1.942
  1.966   2.050   2.265   2.424   2.498   2.546   2.581   2.633
  2.795   2.842   2.845   2.861   2.910   3.027   3.088   3.147
  3.242   3.269   3.361   3.420   3.505   3.534   3.607   3.773
  3.852   4.000   4.078   4.891   4.959   4.997   5.061   5.096
  5.365   5.489   5.709   5.835  23.761  23.834  49.808  49.900
 49.979
 --------------------------------------------------------------

          Ground-State Mulliken Net Atomic Charges

     Atom                 Charge (a.u.)
  ----------------------------------------
      1 C                     0.065290
      2 C                     0.145802
      3 O                    -0.237999
      4 O                    -0.155145
      5 H                     0.248842
      6 O                    -0.228732
      7 H                     0.161943
  ----------------------------------------
  Sum of atomic charges =    -0.000000

 -----------------------------------------------------------------
                    Cartesian Multipole Moments
 -----------------------------------------------------------------
    Charge (ESU x 10^10)
                -0.0000
    Dipole Moment (Debye)
         X      -1.9979      Y       0.1601      Z       0.0027
       Tot       2.0043
    Quadrupole Moments (Debye-Ang)
        XX     -37.0769     XY      -1.1235     YY     -26.1126
        XZ      -0.0329     YZ      -0.0091     ZZ     -26.8074
    Octopole Moments (Debye-Ang^2)
       XXX       3.2229    XXY      -2.6064    XYY      -8.3940
       YYY      -3.6088    XXZ       0.0496    XYZ       0.0119
       YYZ       0.0484    XZZ      -0.1882    YZZ      -0.5564
       ZZZ       0.0765
    Hexadecapole Moments (Debye-Ang^3)
      XXXX    -300.1015   XXXY      -2.3274   XXYY     -68.6258
      XYYY       4.2563   YYYY    -122.0509   XXXZ      -0.0934
      XXYZ      -0.0106   XYYZ      -0.0184   YYYZ      -0.0912
      XXZZ     -46.7002   XYZZ       1.1895   YYZZ     -26.7368
      XZZZ      -0.0473   YZZZ      -0.0326   ZZZZ     -23.5285
 -----------------------------------------------------------------
 Calculating analytic gradient of the SCF energy
 Gradient of SCF Energy
            1           2           3           4           5           6
    1   0.0000437   0.0004531  -0.0003618  -0.0001966   0.0002078   0.0001007
    2  -0.0000691   0.0002280  -0.0002587   0.0003157  -0.0000197   0.0001227
    3  -0.0033134   0.0028059   0.0011237   0.0007291   0.0002140  -0.0008384
            7
    1  -0.0002469
    2  -0.0003189
    3  -0.0007210
 Max gradient component =       3.313E-03
 RMS gradient           =       1.041E-03
 Gradient time:  CPU 7.46 s  wall 7.47 s
 Geometry Optimization Parameters
   NAtoms,    NIC,     NZ,  NCons,   NDum,   NFix, NCnnct, MaxDiis
        7      33       0       0       0       0       0       0

 Cartesian Hessian Update
 Hessian Updated using BFGS Update


** GEOMETRY OPTIMIZATION IN DELOCALIZED INTERNAL COORDINATES **
   Searching for a Minimum

   Optimization Cycle:   3

                       Coordinates (Angstroms)
     ATOM                X               Y               Z
      1  C         0.5753556441    0.0567149491   -0.0070076774
      2  C        -0.8297685415    0.6786731058    0.0041843957
      3  O         1.5643817481    0.7343425765    0.0008664800
      4  O         0.5717696301   -1.2791145422    0.0008658259
      5  H        -0.3541122497   -1.5794206450    0.0028632846
      6  O        -1.8148101165   -0.0142005066   -0.0047780236
      7  H        -0.8541597350    1.7802279168    0.0023423957
   Point Group: c1    Number of degrees of freedom:    15


   Energy is   -303.173550091

 Hessian Updated using BFGS Update

 15 Hessian modes will be used to form the next step
  Hessian Eigenvalues:
     0.004716    0.005477    0.023507    0.051435    0.111875    0.162272
     0.201998    0.250004    0.260088    0.286790    0.332235    0.461980
     0.575733    0.884662    1.021276

 Minimum Search - Taking Simple RFO Step
 Searching for Lamda that Minimizes Along All modes
 Value Taken    Lamda =  -0.00011804
 Step Taken.  Stepsize is  0.077079

                             Maximum     Tolerance    Cnvgd?
         Gradient           0.002180      0.000300      NO
         Displacement       0.054807      0.001200      NO
         Energy change      0.000022      0.000001      NO


 New Cartesian Coordinates Obtained by Inverse Iteration

 Displacement from previous Coordinates is:  0.055180
 ----------------------------------------------------------------
             Standard Nuclear Orientation (Angstroms)
    I     Atom           X                Y                Z
 ----------------------------------------------------------------
    1      C       0.5750559045     0.0574904609    -0.0094878481
    2      C      -0.8327358593     0.6770399029    -0.0177597603
    3      O       1.5623489771     0.7357647621     0.0048510081
    4      O       0.5713827541    -1.2778986209     0.0061845939
    5      H      -0.3500398871    -1.5837361240    -0.0009624728
    6      O      -1.8188597437    -0.0106607779     0.0068707029
    7      H      -0.8484957660     1.7792232512     0.0096404572
 ----------------------------------------------------------------
 Molecular Point Group                 C1    NOp =  1
 Largest Abelian Subgroup              C1    NOp =  1
 Nuclear Repulsion Energy =   163.0795069296 hartrees
 There are       19 alpha and       19 beta electrons
 Applying Cartesian multipole field
    Component          Value
    ---------          -----
     (2,0,0)        1.00000E-11
     (0,2,0)        2.00000E-11
     (0,0,2)       -3.00000E-11
 Nucleus-field energy     =     0.0000000038 hartrees
 Requested basis set is 6-311++G(d,p)
 There are 40 shells and 124 basis functions
 A cutoff of  1.0D-11 yielded    792 shell pairs
 There are      7736 function pairs (      8375 Cartesian)
 Smallest overlap matrix eigenvalue = 1.43E-04
 Guess MOs from SCF MO coefficient file
 Reading MOs from coefficient file
 Reading MOs from coefficient file
 A restricted hybrid HF-DFT SCF calculation will be
 performed using Pulay DIIS extrapolation
 Exchange:     0.2000 Hartree-Fock + 0.0800 Slater + 0.7200 B88
 Correlation:  0.1900 VWN1RPA + 0.8100 LYP
 Using SG-1 standard quadrature grid
 SCF converges when DIIS error is below 1.0E-08
 Geometry optimization detected.  Setting ReadMinima to 0
 Setting SaveMinima to 0
 ---------------------------------------
  Cycle       Energy         DIIS Error
 ---------------------------------------
    1    -303.1744059473      8.73E-04
    2    -303.1734310600      6.94E-05
    3    -303.1734379483      9.24E-05
    4    -303.1734485115      3.50E-05
    5    -303.1734503449      7.71E-06
    6    -303.1734505122      6.21E-06
    7    -303.1734505538      2.07E-06
    8    -303.1734505892      7.94E-07
    9    -303.1734505888      3.32E-07
   10    -303.1734505884      8.08E-08
   11    -303.1734505932      1.32E-08
   12    -303.1734505910      4.61E-09 Convergence criterion met
 ---------------------------------------
 SCF time:  CPU 23.55 s  wall 23.62 s
 SCF   energy in the final basis set = -303.1734505910
 Total energy in the final basis set = -303.1734505910

 --------------------------------------------------------------

                    Orbital Energies (a.u.)
 --------------------------------------------------------------

 Alpha MOs
 -- Occupied --
-19.205 -19.194 -19.155 -10.341 -10.318  -1.153  -1.116  -1.070
 -0.725  -0.650  -0.584  -0.517  -0.502  -0.485  -0.441  -0.433
 -0.366  -0.363  -0.302
 -- Virtual --
 -0.125  -0.015   0.005   0.018   0.039   0.050   0.058   0.077
  0.087   0.088   0.114   0.124   0.138   0.166   0.168   0.194
  0.208   0.227   0.238   0.251   0.266   0.272   0.283   0.298
  0.302   0.315   0.330   0.350   0.421   0.451   0.491   0.498
  0.550   0.576   0.616   0.667   0.673   0.777   0.832   0.857
  0.981   0.983   1.001   1.040   1.093   1.106   1.111   1.140
  1.161   1.167   1.173   1.310   1.368   1.384   1.436   1.476
  1.495   1.635   1.665   1.675   1.692   1.738   1.791   1.939
  1.966   2.053   2.269   2.422   2.498   2.545   2.579   2.634
  2.795   2.840   2.844   2.861   2.910   3.027   3.089   3.149
  3.243   3.272   3.362   3.424   3.505   3.534   3.608   3.773
  3.852   4.000   4.077   4.891   4.959   4.997   5.060   5.096
  5.366   5.492   5.710   5.837  23.762  23.837  49.809  49.901
 49.981
 --------------------------------------------------------------

          Ground-State Mulliken Net Atomic Charges

     Atom                 Charge (a.u.)
  ----------------------------------------
      1 C                     0.065710
      2 C                     0.146685
      3 O                    -0.237990
      4 O                    -0.155424
      5 H                     0.249226
      6 O                    -0.228580
      7 H                     0.160372
  ----------------------------------------
  Sum of atomic charges =    -0.000000

 -----------------------------------------------------------------
                    Cartesian Multipole Moments
 -----------------------------------------------------------------
    Charge (ESU x 10^10)
                -0.0000
    Dipole Moment (Debye)
         X      -1.9832      Y       0.1324      Z      -0.0677
       Tot       1.9887
    Quadrupole Moments (Debye-Ang)
        XX     -37.0755     XY      -1.0926     YY     -26.1120
        XZ       0.0004     YZ       0.0230     ZZ     -26.7995
    Octopole Moments (Debye-Ang^2)
       XXX       3.4384    XXY      -2.6531    XYY      -8.3037
       YYY      -3.8470    XXZ      -0.1128    XYZ       0.0166
       YYZ       0.0442    XZZ      -0.1483    YZZ      -0.5868
       ZZZ       0.0664
    Hexadecapole Moments (Debye-Ang^3)
      XXXX    -300.3910   XXXY      -2.1719   XXYY     -68.7541
      XYYY       4.4455   YYYY    -121.9680   XXXZ      -0.0494
      XXYZ       0.0539   XYYZ      -0.0802   YYYZ       0.3530
      XXZZ     -46.7367   XYZZ       1.2146   YYZZ     -26.7274
      XZZZ      -0.1185   YZZZ       0.2192   ZZZZ     -23.5282
 -----------------------------------------------------------------
 Calculating analytic gradient of the SCF energy
 Gradient of SCF Energy
            1           2           3           4           5           6
    1   0.0025599  -0.0024810  -0.0013139  -0.0031044   0.0022400   0.0016961
    2   0.0011342  -0.0026233  -0.0009060   0.0006938   0.0001004   0.0017757
    3  -0.0000986  -0.0045986   0.0004466   0.0005821  -0.0000321   0.0017114
            7
    1   0.0004033
    2  -0.0001748
    3   0.0019893
 Max gradient component =       4.599E-03
 RMS gradient           =       1.869E-03
 Gradient time:  CPU 7.46 s  wall 7.47 s
 Geometry Optimization Parameters
   NAtoms,    NIC,     NZ,  NCons,   NDum,   NFix, NCnnct, MaxDiis
        7      33       0       0       0       0       0       0

 Cartesian Hessian Update
 Hessian Updated using BFGS Update


** GEOMETRY OPTIMIZATION IN DELOCALIZED INTERNAL COORDINATES **
   Searching for a Minimum

   Optimization Cycle:   4

                       Coordinates (Angstroms)
     ATOM                X               Y               Z
      1  C         0.5750559045    0.0574904609   -0.0094878481
      2  C        -0.8327358593    0.6770399029   -0.0177597603
      3  O         1.5623489771    0.7357647621    0.0048510081
      4  O         0.5713827541   -1.2778986209    0.0061845939
      5  H        -0.3500398871   -1.5837361240   -0.0009624728
      6  O        -1.8188597437   -0.0106607779    0.0068707029
      7  H        -0.8484957660    1.7792232512    0.0096404572
   Point Group: c1    Number of degrees of freedom:    15


   Energy is   -303.173450591

 Hessian Updated using BFGS Update

 15 Hessian modes will be used to form the next step
  Hessian Eigenvalues:
     0.004737    0.014052    0.023637    0.067313    0.119307    0.161344
     0.203951    0.250009    0.262711    0.286465    0.331939    0.468163
     0.575251    0.891087    1.020199

 Minimum Search - Taking Simple RFO Step
 Searching for Lamda that Minimizes Along All modes
 Value Taken    Lamda =  -0.00036967
 Step Taken.  Stepsize is  0.117322

                             Maximum     Tolerance    Cnvgd?
         Gradient           0.003149      0.000300      NO
         Displacement       0.098851      0.001200      NO
         Energy change      0.000100      0.000001      NO


 New Cartesian Coordinates Obtained by Inverse Iteration

 Displacement from previous Coordinates is:  0.091139
 ----------------------------------------------------------------
             Standard Nuclear Orientation (Angstroms)
    I     Atom           X                Y                Z
 ----------------------------------------------------------------
    1      C       0.5757543146     0.0571443098     0.0190651384
    2      C      -0.8315573751     0.6770221373     0.0070878492
    3      O       1.5639307741     0.7357863429    -0.0031165263
    4      O       0.5716092031    -1.2786723106    -0.0077665498
    5      H      -0.3532967621    -1.5797704721    -0.0078097590
    6      O      -1.8174278892    -0.0138608182     0.0054513394
    7      H      -0.8503558857     1.7795736652    -0.0135748112
 ----------------------------------------------------------------
 Molecular Point Group                 C1    NOp =  1
 Largest Abelian Subgroup              C1    NOp =  1
 Nuclear Repulsion Energy =   163.0284736774 hartrees
 There are       19 alpha and       19 beta electrons
 Applying Cartesian multipole field
    Component          Value
    ---------          -----
     (2,0,0)        1.00000E-11
     (0,2,0)        2.00000E-11
     (0,0,2)       -3.00000E-11
 Nucleus-field energy     =     0.0000000038 hartrees
 Requested basis set is 6-311++G(d,p)
 There are 40 shells and 124 basis functions
 A cutoff of  1.0D-11 yielded    792 shell pairs
 There are      7736 function pairs (      8375 Cartesian)
 Smallest overlap matrix eigenvalue = 1.43E-04
 Guess MOs from SCF MO coefficient file
 Reading MOs from coefficient file
 Reading MOs from coefficient file
 A restricted hybrid HF-DFT SCF calculation will be
 performed using Pulay DIIS extrapolation
 Exchange:     0.2000 Hartree-Fock + 0.0800 Slater + 0.7200 B88
 Correlation:  0.1900 VWN1RPA + 0.8100 LYP
 Using SG-1 standard quadrature grid
 SCF converges when DIIS error is below 1.0E-08
 Geometry optimization detected.  Setting ReadMinima to 0
 Setting SaveMinima to 0
 ---------------------------------------
  Cycle       Energy         DIIS Error
 ---------------------------------------
    1    -303.1678760918      1.28E-03
    2    -303.1734061936      1.11E-04
    3    -303.1734542075      6.84E-05
    4    -303.1734625933      1.92E-05
    5    -303.1734635516      1.15E-05
    6    -303.1734637984      7.34E-06
    7    -303.1734638944      2.37E-06
    8    -303.1734638798      9.78E-07
    9    -303.1734638994      3.09E-07
   10    -303.1734638877      5.60E-08
   11    -303.1734638859      2.44E-08
   12    -303.1734638852      1.67E-08
   13    -303.1734638858      1.75E-09 Convergence criterion met
 ---------------------------------------
 SCF time:  CPU 25.00 s  wall 25.08 s
 SCF   energy in the final basis set = -303.1734638858
 Total energy in the final basis set = -303.1734638858

 --------------------------------------------------------------

                    Orbital Energies (a.u.)
 --------------------------------------------------------------

 Alpha MOs
 -- Occupied --
-19.205 -19.194 -19.155 -10.341 -10.319  -1.153  -1.115  -1.070
 -0.725  -0.650  -0.584  -0.517  -0.501  -0.485  -0.440  -0.434
 -0.366  -0.362  -0.302
 -- Virtual --
 -0.125  -0.015   0.005   0.017   0.039   0.050   0.058   0.077
  0.087   0.088   0.114   0.124   0.138   0.165   0.168   0.194
  0.208   0.227   0.238   0.250   0.266   0.272   0.282   0.297
  0.302   0.315   0.330   0.350   0.420   0.451   0.491   0.497
  0.550   0.576   0.615   0.666   0.673   0.777   0.831   0.857
  0.979   0.985   0.999   1.040   1.093   1.107   1.111   1.140
  1.159   1.165   1.175   1.310   1.367   1.383   1.436   1.477
  1.495   1.635   1.666   1.675   1.688   1.736   1.791   1.940
  1.965   2.051   2.268   2.421   2.498   2.546   2.580   2.634
  2.795   2.841   2.844   2.861   2.909   3.027   3.087   3.147
  3.242   3.269   3.361   3.421   3.505   3.533   3.606   3.772
  3.851   4.000   4.077   4.891   4.959   4.997   5.061   5.096
  5.365   5.489   5.708   5.835  23.760  23.834  49.808  49.900
 49.979
 --------------------------------------------------------------

          Ground-State Mulliken Net Atomic Charges

     Atom                 Charge (a.u.)
  ----------------------------------------
      1 C                     0.065745
      2 C                     0.145637
      3 O                    -0.237941
      4 O                    -0.154995
      5 H                     0.248895
      6 O                    -0.228653
      7 H                     0.161313
  ----------------------------------------
  Sum of atomic charges =    -0.000000

 -----------------------------------------------------------------
                    Cartesian Multipole Moments
 -----------------------------------------------------------------
    Charge (ESU x 10^10)
                 0.0000
    Dipole Moment (Debye)
         X      -1.9908      Y       0.1507      Z       0.0356
       Tot       1.9968
    Quadrupole Moments (Debye-Ang)
        XX     -37.0776     XY      -1.1110     YY     -26.1301
        XZ       0.0635     YZ       0.0004     ZZ     -26.8075
    Octopole Moments (Debye-Ang^2)
       XXX       3.3280    XXY      -2.6278    XYY      -8.3478
       YYY      -3.6736    XXZ      -0.0424    XYZ      -0.0472
       YYZ      -0.1541    XZZ      -0.1686    YZZ      -0.5653
       ZZZ      -0.2250
    Hexadecapole Moments (Debye-Ang^3)
      XXXX    -300.4338   XXXY      -2.3472   XXYY     -68.7295
      XYYY       4.2734   YYYY    -122.0995   XXXZ       0.2585
      XXYZ      -0.0537   XYYZ       0.1206   YYYZ      -0.1684
      XXZZ     -46.7505   XYZZ       1.1761   YYZZ     -26.7375
      XZZZ       0.2125   YZZZ      -0.1770   ZZZZ     -23.5426
 -----------------------------------------------------------------
 Calculating analytic gradient of the SCF energy
 Gradient of SCF Energy
            1           2           3           4           5           6
    1   0.0008879  -0.0007275  -0.0000436  -0.0012535   0.0007442   0.0001010
    2   0.0004167  -0.0012737  -0.0000106   0.0002397   0.0000471   0.0003765
    3   0.0055562  -0.0010030  -0.0022063  -0.0016263  -0.0003895   0.0000623
            7
    1   0.0002915
    2   0.0002042
    3  -0.0003935
 Max gradient component =       5.556E-03
 RMS gradient           =       1.468E-03
 Gradient time:  CPU 7.48 s  wall 7.48 s
 Geometry Optimization Parameters
   NAtoms,    NIC,     NZ,  NCons,   NDum,   NFix, NCnnct, MaxDiis
        7      33       0       0       0       0       0       0

 Cartesian Hessian Update
 Hessian Updated using BFGS Update


** GEOMETRY OPTIMIZATION IN DELOCALIZED INTERNAL COORDINATES **
   Searching for a Minimum

   Optimization Cycle:   5

                       Coordinates (Angstroms)
     ATOM                X               Y               Z
      1  C         0.5757543146    0.0571443098    0.0190651384
      2  C        -0.8315573751    0.6770221373    0.0070878492
      3  O         1.5639307741    0.7357863429   -0.0031165263
      4  O         0.5716092031   -1.2786723106   -0.0077665498
      5  H        -0.3532967621   -1.5797704721   -0.0078097590
      6  O        -1.8174278892   -0.0138608182    0.0054513394
      7  H        -0.8503558857    1.7795736652   -0.0135748112
   Point Group: c1    Number of degrees of freedom:    15


   Energy is   -303.173463886

 Hessian Updated using BFGS Update

 15 Hessian modes will be used to form the next step
  Hessian Eigenvalues:
     0.004791    0.023412    0.040687    0.052673    0.108478    0.160976
     0.201647    0.249991    0.259744    0.286187    0.331978    0.458867
     0.574480    0.885076    1.020099

 Minimum Search - Taking Simple RFO Step
 Searching for Lamda that Minimizes Along All modes
 Value Taken    Lamda =  -0.00033472
 Step Taken.  Stepsize is  0.091313

                             Maximum     Tolerance    Cnvgd?
         Gradient           0.002552      0.000300      NO
         Displacement       0.064963      0.001200      NO
         Energy change     -0.000013      0.000001      NO


 New Cartesian Coordinates Obtained by Inverse Iteration

 Displacement from previous Coordinates is:  0.072954
 ----------------------------------------------------------------
             Standard Nuclear Orientation (Angstroms)
    I     Atom           X                Y                Z
 ----------------------------------------------------------------
    1      C       0.5754744744     0.0557740429    -0.0052826359
    2      C      -0.8285251950     0.6799409881     0.0039663145
    3      O       1.5656278839     0.7337962886    -0.0014083732
    4      O       0.5730523771    -1.2809446364     0.0005808042
    5      H      -0.3573384024    -1.5755892732     0.0046281955
    6      O      -1.8123828969    -0.0173146893    -0.0077403232
    7      H      -0.8572518615     1.7815601337     0.0045926989
 ----------------------------------------------------------------
 Molecular Point Group                 C1    NOp =  1
 Largest Abelian Subgroup              C1    NOp =  1
 Nuclear Repulsion Energy =   163.0055918637 hartrees
 There are       19 alpha and       19 beta electrons
 Applying Cartesian multipole field
    Component          Value
    ---------          -----
     (2,0,0)        1.00000E-11
     (0,2,0)        2.00000E-11
     (0,0,2)       -3.00000E-11
 Nucleus-field energy     =     0.0000000038 hartrees
 Requested basis set is 6-311++G(d,p)
 There are 40 shells and 124 basis functions
 A cutoff of  1.0D-11 yielded    792 shell pairs
 There are      7736 function pairs (      8375 Cartesian)
 Smallest overlap matrix eigenvalue = 1.43E-04
 Guess MOs from SCF MO coefficient file
 Reading MOs from coefficient file
 Reading MOs from coefficient file
 A restricted hybrid HF-DFT SCF calculation will be
 performed using Pulay DIIS extrapolation
 Exchange:     0.2000 Hartree-Fock + 0.0800 Slater + 0.7200 B88
 Correlation:  0.1900 VWN1RPA + 0.8100 LYP
 Using SG-1 standard quadrature grid
 SCF converges when DIIS error is below 1.0E-08
 Geometry optimization detected.  Setting ReadMinima to 0
 Setting SaveMinima to 0
 ---------------------------------------
  Cycle       Energy         DIIS Error
 ---------------------------------------
    1    -303.1689577281      8.98E-04
    2    -303.1735167495      9.04E-05
    3    -303.1735214310      1.24E-04
    4    -303.1735401601      4.21E-05
    5    -303.1735426977      1.04E-05
    6    -303.1735429883      4.11E-06
    7    -303.1735430086      2.27E-06
    8    -303.1735429428      7.14E-07
    9    -303.1735429605      4.88E-07
   10    -303.1735429787      1.35E-07
   11    -303.1735429746      2.27E-08
   12    -303.1735429730      4.82E-09 Convergence criterion met
 ---------------------------------------
 SCF time:  CPU 23.63 s  wall 23.72 s
 SCF   energy in the final basis set = -303.1735429730
 Total energy in the final basis set = -303.1735429730

 --------------------------------------------------------------

                    Orbital Energies (a.u.)
 --------------------------------------------------------------

 Alpha MOs
 -- Occupied --
-19.205 -19.194 -19.155 -10.341 -10.319  -1.153  -1.114  -1.069
 -0.725  -0.648  -0.585  -0.517  -0.501  -0.484  -0.440  -0.434
 -0.366  -0.362  -0.302
 -- Virtual --
 -0.126  -0.015   0.005   0.017   0.039   0.050   0.058   0.077
  0.087   0.088   0.114   0.123   0.138   0.166   0.167   0.193
  0.207   0.228   0.238   0.250   0.267   0.272   0.282   0.297
  0.302   0.315   0.331   0.350   0.420   0.449   0.490   0.495
  0.550   0.575   0.615   0.665   0.673   0.777   0.831   0.857
  0.981   0.983   0.999   1.040   1.092   1.106   1.111   1.139
  1.161   1.167   1.173   1.312   1.366   1.379   1.436   1.478
  1.493   1.635   1.669   1.672   1.688   1.734   1.793   1.943
  1.965   2.047   2.262   2.424   2.497   2.547   2.582   2.633
  2.795   2.843   2.844   2.861   2.909   3.026   3.086   3.146
  3.240   3.267   3.359   3.417   3.504   3.533   3.605   3.771
  3.851   4.000   4.078   4.891   4.958   4.996   5.061   5.097
  5.365   5.485   5.707   5.832  23.759  23.831  49.807  49.898
 49.978
 --------------------------------------------------------------

          Ground-State Mulliken Net Atomic Charges

     Atom                 Charge (a.u.)
  ----------------------------------------
      1 C                     0.064294
      2 C                     0.145543
      3 O                    -0.237985
      4 O                    -0.154772
      5 H                     0.248369
      6 O                    -0.228577
      7 H                     0.163127
  ----------------------------------------
  Sum of atomic charges =    -0.000000

 -----------------------------------------------------------------
                    Cartesian Multipole Moments
 -----------------------------------------------------------------
    Charge (ESU x 10^10)
                -0.0000
    Dipole Moment (Debye)
         X      -2.0112      Y       0.1843      Z       0.0189
       Tot       2.0197
    Quadrupole Moments (Debye-Ang)
        XX     -37.0774     XY      -1.1489     YY     -26.1226
        XZ      -0.0365     YZ      -0.0112     ZZ     -26.8186
    Octopole Moments (Debye-Ang^2)
       XXX       3.0797    XXY      -2.5662    XYY      -8.4579
       YYY      -3.3892    XXZ       0.1081    XYZ       0.0174
       YYZ       0.0849    XZZ      -0.2166    YZZ      -0.5274
       ZZZ       0.1362
    Hexadecapole Moments (Debye-Ang^3)
      XXXX    -300.0071   XXXY      -2.4292   XXYY     -68.5807
      XYYY       4.1314   YYYY    -122.2699   XXXZ      -0.1604
      XXYZ       0.0023   XYYZ      -0.0399   YYYZ      -0.0737
      XXZZ     -46.6992   XYZZ       1.1758   YYZZ     -26.7699
      XZZZ      -0.0858   YZZZ      -0.0183   ZZZZ     -23.5488
 -----------------------------------------------------------------
 Calculating analytic gradient of the SCF energy
 Gradient of SCF Energy
            1           2           3           4           5           6
    1  -0.0023891   0.0022861   0.0009562   0.0028789  -0.0018859  -0.0013336
    2  -0.0011254   0.0025931   0.0006154  -0.0005575  -0.0000216  -0.0015119
    3  -0.0025262   0.0023781   0.0008318   0.0004650   0.0002548  -0.0007973
            7
    1  -0.0005128
    2   0.0000079
    3  -0.0006062
 Max gradient component =       2.879E-03
 RMS gradient           =       1.554E-03
 Gradient time:  CPU 7.47 s  wall 7.48 s
 Geometry Optimization Parameters
   NAtoms,    NIC,     NZ,  NCons,   NDum,   NFix, NCnnct, MaxDiis
        7      33       0       0       0       0       0       0

 Cartesian Hessian Update
 Hessian Updated using BFGS Update


** GEOMETRY OPTIMIZATION IN DELOCALIZED INTERNAL COORDINATES **
   Searching for a Minimum

   Optimization Cycle:   6

                       Coordinates (Angstroms)
     ATOM                X               Y               Z
      1  C         0.5754744744    0.0557740429   -0.0052826359
      2  C        -0.8285251950    0.6799409881    0.0039663145
      3  O         1.5656278839    0.7337962886   -0.0014083732
      4  O         0.5730523771   -1.2809446364    0.0005808042
      5  H        -0.3573384024   -1.5755892732    0.0046281955
      6  O        -1.8123828969   -0.0173146893   -0.0077403232
      7  H        -0.8572518615    1.7815601337    0.0045926989
   Point Group: c1    Number of degrees of freedom:    15


   Energy is   -303.173542973

 Hessian Updated using BFGS Update

 15 Hessian modes will be used to form the next step
  Hessian Eigenvalues:
     0.004841    0.023392    0.043028    0.062442    0.122623    0.161339
     0.205120    0.249990    0.265977    0.286841    0.332032    0.468238
     0.575117    0.890322    1.020040

 Minimum Search - Taking Simple RFO Step
 Searching for Lamda that Minimizes Along All modes
 Value Taken    Lamda =  -0.00010239
 Step Taken.  Stepsize is  0.035544

                             Maximum     Tolerance    Cnvgd?
         Gradient           0.002587      0.000300      NO
         Displacement       0.021753      0.001200      NO
         Energy change     -0.000079      0.000001      NO


 New Cartesian Coordinates Obtained by Inverse Iteration

 Displacement from previous Coordinates is:  0.035070
 ----------------------------------------------------------------
             Standard Nuclear Orientation (Angstroms)
    I     Atom           X                Y                Z
 ----------------------------------------------------------------
    1      C       0.5753740061     0.0568775322    -0.0011518645
    2      C      -0.8310172456     0.6780436228    -0.0014066720
    3      O       1.5638474825     0.7352218983     0.0017160989
    4      O       0.5720134093    -1.2792067399     0.0001769877
    5      H      -0.3532031659    -1.5804407915    -0.0016706335
    6      O      -1.8164537202    -0.0135095292     0.0022490660
    7      H      -0.8519043865     1.7802368617    -0.0005763017
 ----------------------------------------------------------------
 Molecular Point Group                 C1    NOp =  1
 Largest Abelian Subgroup              C1    NOp =  1
 Nuclear Repulsion Energy =   163.0403696692 hartrees
 There are       19 alpha and       19 beta electrons
 Applying Cartesian multipole field
    Component          Value
    ---------          -----
     (2,0,0)        1.00000E-11
     (0,2,0)        2.00000E-11
     (0,0,2)       -3.00000E-11
 Nucleus-field energy     =     0.0000000038 hartrees
 Requested basis set is 6-311++G(d,p)
 There are 40 shells and 124 basis functions
 A cutoff of  1.0D-11 yielded    792 shell pairs
 There are      7736 function pairs (      8375 Cartesian)
 Smallest overlap matrix eigenvalue = 1.43E-04
 Guess MOs from SCF MO coefficient file
 Reading MOs from coefficient file
 Reading MOs from coefficient file
 A restricted hybrid HF-DFT SCF calculation will be
 performed using Pulay DIIS extrapolation
 Exchange:     0.2000 Hartree-Fock + 0.0800 Slater + 0.7200 B88
 Correlation:  0.1900 VWN1RPA + 0.8100 LYP
 Using SG-1 standard quadrature grid
 SCF converges when DIIS error is below 1.0E-08
 Geometry optimization detected.  Setting ReadMinima to 0
 Setting SaveMinima to 0
 ---------------------------------------
  Cycle       Energy         DIIS Error
 ---------------------------------------
    1    -303.1765339371      4.58E-04
    2    -303.1735804301      5.07E-05
    3    -303.1735756070      8.83E-05
    4    -303.1735860986      1.58E-05
    5    -303.1735864514      3.92E-06
    6    -303.1735864509      2.13E-06
    7    -303.1735864587      1.38E-06
    8    -303.1735864991      2.08E-07
    9    -303.1735864833      8.96E-08
   10    -303.1735864758      2.77E-08
   11    -303.1735864762      7.21E-09 Convergence criterion met
 ---------------------------------------
 SCF time:  CPU 21.49 s  wall 21.58 s
 SCF   energy in the final basis set = -303.1735864762
 Total energy in the final basis set = -303.1735864762

 --------------------------------------------------------------

                    Orbital Energies (a.u.)
 --------------------------------------------------------------

 Alpha MOs
 -- Occupied --
-19.205 -19.194 -19.155 -10.341 -10.319  -1.153  -1.115  -1.069
 -0.725  -0.649  -0.584  -0.517  -0.501  -0.485  -0.440  -0.434
 -0.366  -0.362  -0.302
 -- Virtual --
 -0.125  -0.015   0.005   0.018   0.039   0.050   0.058   0.077
  0.087   0.088   0.114   0.124   0.138   0.166   0.167   0.193
  0.208   0.228   0.238   0.250   0.267   0.272   0.282   0.298
  0.302   0.315   0.331   0.350   0.420   0.451   0.491   0.497
  0.550   0.576   0.615   0.666   0.673   0.778   0.832   0.858
  0.981   0.983   0.999   1.040   1.093   1.106   1.111   1.140
  1.161   1.167   1.172   1.310   1.367   1.382   1.436   1.477
  1.494   1.636   1.668   1.674   1.689   1.736   1.792   1.941
  1.966   2.050   2.267   2.423   2.498   2.546   2.581   2.634
  2.795   2.841   2.844   2.861   2.909   3.027   3.088   3.147
  3.243   3.269   3.361   3.421   3.505   3.533   3.606   3.772
  3.851   4.000   4.077   4.891   4.959   4.996   5.061   5.096
  5.365   5.489   5.709   5.835  23.761  23.834  49.808  49.900
 49.980
 --------------------------------------------------------------

          Ground-State Mulliken Net Atomic Charges

     Atom                 Charge (a.u.)
  ----------------------------------------
      1 C                     0.065337
      2 C                     0.146326
      3 O                    -0.238050
      4 O                    -0.155263
      5 H                     0.248886
      6 O                    -0.228766
      7 H                     0.161530
  ----------------------------------------
  Sum of atomic charges =     0.000000

 -----------------------------------------------------------------
                    Cartesian Multipole Moments
 -----------------------------------------------------------------
    Charge (ESU x 10^10)
                -0.0000
    Dipole Moment (Debye)
         X      -1.9941      Y       0.1535      Z      -0.0138
       Tot       2.0001
    Quadrupole Moments (Debye-Ang)
        XX     -37.0784     XY      -1.1144     YY     -26.1182
        XZ       0.0036     YZ       0.0033     ZZ     -26.8077
    Octopole Moments (Debye-Ang^2)
       XXX       3.2940    XXY      -2.6195    XYY      -8.3682
       YYY      -3.6588    XXZ      -0.0408    XYZ      -0.0046
       YYZ      -0.0191    XZZ      -0.1762    YZZ      -0.5627
       ZZZ      -0.0268
    Hexadecapole Moments (Debye-Ang^3)
      XXXX    -300.2979   XXXY      -2.2941   XXYY     -68.6968
      XYYY       4.3060   YYYY    -122.1072   XXXZ       0.0294
      XXYZ      -0.0075   XYYZ       0.0061   YYYZ       0.0121
      XXZZ     -46.7269   XYZZ       1.1944   YYZZ     -26.7467
      XZZZ       0.0098   YZZZ      -0.0027   ZZZZ     -23.5258
 -----------------------------------------------------------------
 Calculating analytic gradient of the SCF energy
 Gradient of SCF Energy
            1           2           3           4           5           6
    1   0.0006005  -0.0005163  -0.0002876  -0.0006803   0.0004673   0.0003535
    2   0.0002533  -0.0005776  -0.0001573   0.0001529  -0.0000201   0.0004016
    3  -0.0002150  -0.0002678   0.0001172   0.0001323  -0.0000362   0.0001435
            7
    1   0.0000630
    2  -0.0000526
    3   0.0001260
 Max gradient component =       6.803E-04
 RMS gradient           =       3.322E-04
 Gradient time:  CPU 7.45 s  wall 7.45 s
 Geometry Optimization Parameters
   NAtoms,    NIC,     NZ,  NCons,   NDum,   NFix, NCnnct, MaxDiis
        7      33       0       0       0       0       0       0

 Cartesian Hessian Update
 Hessian Updated using BFGS Update


** GEOMETRY OPTIMIZATION IN DELOCALIZED INTERNAL COORDINATES **
   Searching for a Minimum

   Optimization Cycle:   7

                       Coordinates (Angstroms)
     ATOM                X               Y               Z
      1  C         0.5753740061    0.0568775322   -0.0011518645
      2  C        -0.8310172456    0.6780436228   -0.0014066720
      3  O         1.5638474825    0.7352218983    0.0017160989
      4  O         0.5720134093   -1.2792067399    0.0001769877
      5  H        -0.3532031659   -1.5804407915   -0.0016706335
      6  O        -1.8164537202   -0.0135095292    0.0022490660
      7  H        -0.8519043865    1.7802368617   -0.0005763017
   Point Group: c1    Number of degrees of freedom:    15


   Energy is   -303.173586476

 Hessian Updated using BFGS Update

 15 Hessian modes will be used to form the next step
  Hessian Eigenvalues:
     0.004900    0.023378    0.043164    0.060178    0.133311    0.162772
     0.208681    0.249989    0.269952    0.287509    0.331989    0.479967
     0.575811    0.902746    1.020464

 Minimum Search - Taking Simple RFO Step
 Searching for Lamda that Minimizes Along All modes
 Value Taken    Lamda =  -0.00000532
 Step Taken.  Stepsize is  0.011827

                             Maximum     Tolerance    Cnvgd?
         Gradient           0.000619      0.000300      NO
         Displacement       0.007076      0.001200      NO
         Energy change     -0.000044      0.000001      NO


 New Cartesian Coordinates Obtained by Inverse Iteration

 Displacement from previous Coordinates is:  0.011879
 ----------------------------------------------------------------
             Standard Nuclear Orientation (Angstroms)
    I     Atom           X                Y                Z
 ----------------------------------------------------------------
    1      C       0.5754278016     0.0566747353     0.0002242488
    2      C      -0.8305600057     0.6783112427    -0.0000388389
    3      O       1.5643001039     0.7349531998    -0.0007505019
    4      O       0.5722019151    -1.2795535964    -0.0003573278
    5      H      -0.3542380272    -1.5790429904     0.0004601900
    6      O      -1.8156098409    -0.0145955331    -0.0015542605
    7      H      -0.8528655672     1.7804757965     0.0013531712
 ----------------------------------------------------------------
 Molecular Point Group                 C1    NOp =  1
 Largest Abelian Subgroup              C1    NOp =  1
 Nuclear Repulsion Energy =   163.0319211420 hartrees
 There are       19 alpha and       19 beta electrons
 Applying Cartesian multipole field
    Component          Value
    ---------          -----
     (2,0,0)        1.00000E-11
     (0,2,0)        2.00000E-11
     (0,0,2)       -3.00000E-11
 Nucleus-field energy     =     0.0000000038 hartrees
 Requested basis set is 6-311++G(d,p)
 There are 40 shells and 124 basis functions
 A cutoff of  1.0D-11 yielded    792 shell pairs
 There are      7736 function pairs (      8375 Cartesian)
 Smallest overlap matrix eigenvalue = 1.43E-04
 Guess MOs from SCF MO coefficient file
 Reading MOs from coefficient file
 Reading MOs from coefficient file
 A restricted hybrid HF-DFT SCF calculation will be
 performed using Pulay DIIS extrapolation
 Exchange:     0.2000 Hartree-Fock + 0.0800 Slater + 0.7200 B88
 Correlation:  0.1900 VWN1RPA + 0.8100 LYP
 Using SG-1 standard quadrature grid
 SCF converges when DIIS error is below 1.0E-08
 Geometry optimization detected.  Setting ReadMinima to 0
 Setting SaveMinima to 0
 ---------------------------------------
  Cycle       Energy         DIIS Error
 ---------------------------------------
    1    -303.1727913786      1.67E-04
    2    -303.1735877493      1.46E-05
    3    -303.1735881035      1.72E-05
    4    -303.1735883975      8.06E-06
    5    -303.1735883830      1.25E-06
    6    -303.1735884482      5.85E-07
    7    -303.1735883775      2.86E-07
    8    -303.1735883752      1.00E-07
    9    -303.1735883795      4.15E-08
   10    -303.1735883789      1.57E-08
   11    -303.1735883790      3.51E-09 Convergence criterion met
 ---------------------------------------
 SCF time:  CPU 20.90 s  wall 20.93 s
 SCF   energy in the final basis set = -303.1735883790
 Total energy in the final basis set = -303.1735883790

 --------------------------------------------------------------

                    Orbital Energies (a.u.)
 --------------------------------------------------------------

 Alpha MOs
 -- Occupied --
-19.205 -19.194 -19.155 -10.341 -10.319  -1.153  -1.115  -1.069
 -0.725  -0.649  -0.585  -0.517  -0.501  -0.485  -0.440  -0.434
 -0.366  -0.362  -0.302
 -- Virtual --
 -0.125  -0.015   0.005   0.017   0.039   0.050   0.058   0.077
  0.087   0.088   0.114   0.124   0.138   0.166   0.167   0.193
  0.208   0.228   0.238   0.250   0.267   0.272   0.282   0.298
  0.302   0.315   0.331   0.350   0.420   0.450   0.490   0.497
  0.550   0.575   0.615   0.666   0.673   0.778   0.831   0.858
  0.981   0.983   0.999   1.040   1.093   1.106   1.111   1.140
  1.161   1.167   1.172   1.311   1.367   1.381   1.436   1.477
  1.494   1.635   1.668   1.674   1.689   1.735   1.792   1.941
  1.965   2.050   2.266   2.423   2.497   2.546   2.581   2.633
  2.795   2.842   2.844   2.861   2.909   3.027   3.087   3.147
  3.242   3.268   3.361   3.420   3.505   3.533   3.606   3.772
  3.851   4.000   4.077   4.891   4.958   4.996   5.061   5.096
  5.365   5.488   5.709   5.834  23.760  23.833  49.807  49.900
 49.979
 --------------------------------------------------------------

          Ground-State Mulliken Net Atomic Charges

     Atom                 Charge (a.u.)
  ----------------------------------------
      1 C                     0.065110
      2 C                     0.146209
      3 O                    -0.238082
      4 O                    -0.155089
      5 H                     0.248728
      6 O                    -0.228739
      7 H                     0.161864
  ----------------------------------------
  Sum of atomic charges =    -0.000000

 -----------------------------------------------------------------
                    Cartesian Multipole Moments
 -----------------------------------------------------------------
    Charge (ESU x 10^10)
                -0.0000
    Dipole Moment (Debye)
         X      -1.9981      Y       0.1610      Z       0.0062
       Tot       2.0046
    Quadrupole Moments (Debye-Ang)
        XX     -37.0777     XY      -1.1224     YY     -26.1221
        XZ      -0.0035     YZ      -0.0012     ZZ     -26.8101
    Octopole Moments (Debye-Ang^2)
       XXX       3.2472    XXY      -2.6073    XYY      -8.3857
       YYY      -3.5921    XXZ       0.0287    XYZ       0.0015
       YYZ       0.0197    XZZ      -0.1849    YZZ      -0.5539
       ZZZ       0.0364
    Hexadecapole Moments (Debye-Ang^3)
      XXXX    -300.2472   XXXY      -2.3391   XXYY     -68.6741
      XYYY       4.2558   YYYY    -122.1484   XXXZ      -0.0392
      XXYZ       0.0010   XYYZ      -0.0107   YYYZ      -0.0022
      XXZZ     -46.7228   XYZZ       1.1861   YYZZ     -26.7503
      XZZZ      -0.0226   YZZZ      -0.0046   ZZZZ     -23.5299
 -----------------------------------------------------------------
 Calculating analytic gradient of the SCF energy
 Gradient of SCF Energy
            1           2           3           4           5           6
    1  -0.0000791   0.0000587   0.0000422   0.0000860  -0.0000386  -0.0000564
    2  -0.0000277   0.0000537   0.0000305  -0.0000181   0.0000093  -0.0000595
    3   0.0001681  -0.0000894  -0.0000642  -0.0000676   0.0000248   0.0000002
            7
    1  -0.0000128
    2   0.0000118
    3   0.0000282
 Max gradient component =       1.681E-04
 RMS gradient           =       6.124E-05
 Gradient time:  CPU 7.48 s  wall 7.48 s
 Geometry Optimization Parameters
   NAtoms,    NIC,     NZ,  NCons,   NDum,   NFix, NCnnct, MaxDiis
        7      33       0       0       0       0       0       0

 Cartesian Hessian Update
 Hessian Updated using BFGS Update


** GEOMETRY OPTIMIZATION IN DELOCALIZED INTERNAL COORDINATES **
   Searching for a Minimum

   Optimization Cycle:   8

                       Coordinates (Angstroms)
     ATOM                X               Y               Z
      1  C         0.5754278016    0.0566747353    0.0002242488
      2  C        -0.8305600057    0.6783112427   -0.0000388389
      3  O         1.5643001039    0.7349531998   -0.0007505019
      4  O         0.5722019151   -1.2795535964   -0.0003573278
      5  H        -0.3542380272   -1.5790429904    0.0004601900
      6  O        -1.8156098409   -0.0145955331   -0.0015542605
      7  H        -0.8528655672    1.7804757965    0.0013531712
   Point Group: c1    Number of degrees of freedom:    15


   Energy is   -303.173588379

 Hessian Updated using BFGS Update

 15 Hessian modes will be used to form the next step
  Hessian Eigenvalues:
     0.005315    0.024163    0.045891    0.060096    0.133277    0.163593
     0.207755    0.250054    0.270279    0.287798    0.332046    0.480547
     0.575761    0.908107    1.020787

 Minimum Search - Taking Simple RFO Step
 Searching for Lamda that Minimizes Along All modes
 Value Taken    Lamda =   0.00000000
 Step Taken.  Stepsize is  0.006067

                             Maximum     Tolerance    Cnvgd?
         Gradient           0.000098      0.000300     YES
         Displacement       0.004994      0.001200      NO
         Energy change     -0.000002      0.000001      NO


 New Cartesian Coordinates Obtained by Inverse Iteration

 Displacement from previous Coordinates is:  0.006724
 ----------------------------------------------------------------
             Standard Nuclear Orientation (Angstroms)
    I     Atom           X                Y                Z
 ----------------------------------------------------------------
    1      C       0.5754234443     0.0566940780     0.0000538388
    2      C      -0.8305630185     0.6783180867     0.0001481069
    3      O       1.5642667459     0.7349723800     0.0005680727
    4      O       0.5721669636    -1.2795262962    -0.0004303890
    5      H      -0.3541939170    -1.5791621899    -0.0010248030
    6      O      -1.8156068837    -0.0145389800     0.0006304496
    7      H      -0.8528369549     1.7804657758    -0.0006085952
 ----------------------------------------------------------------
 Molecular Point Group                 C1    NOp =  1
 Largest Abelian Subgroup              C1    NOp =  1
 Nuclear Repulsion Energy =   163.0336829179 hartrees
 There are       19 alpha and       19 beta electrons
 Applying Cartesian multipole field
    Component          Value
    ---------          -----
     (2,0,0)        1.00000E-11
     (0,2,0)        2.00000E-11
     (0,0,2)       -3.00000E-11
 Nucleus-field energy     =     0.0000000038 hartrees
 Requested basis set is 6-311++G(d,p)
 There are 40 shells and 124 basis functions
 A cutoff of  1.0D-11 yielded    792 shell pairs
 There are      7736 function pairs (      8375 Cartesian)
 Smallest overlap matrix eigenvalue = 1.43E-04
 Guess MOs from SCF MO coefficient file
 Reading MOs from coefficient file
 Reading MOs from coefficient file
 A restricted hybrid HF-DFT SCF calculation will be
 performed using Pulay DIIS extrapolation
 Exchange:     0.2000 Hartree-Fock + 0.0800 Slater + 0.7200 B88
 Correlation:  0.1900 VWN1RPA + 0.8100 LYP
 Using SG-1 standard quadrature grid
 SCF converges when DIIS error is below 1.0E-08
 Geometry optimization detected.  Setting ReadMinima to 0
 Setting SaveMinima to 0
 ---------------------------------------
  Cycle       Energy         DIIS Error
 ---------------------------------------
    1    -303.1736408237      6.10E-05
    2    -303.1735885319      4.39E-06
    3    -303.1735885786      2.05E-06
    4    -303.1735886015      1.27E-06
    5    -303.1735885954      8.47E-07
    6    -303.1735885901      1.79E-07
    7    -303.1735886004      5.48E-08
    8    -303.1735886006      1.44E-08
    9    -303.1735885995      1.25E-08
   10    -303.1735885997      2.02E-09 Convergence criterion met
 ---------------------------------------
 SCF time:  CPU 18.42 s  wall 18.44 s
 SCF   energy in the final basis set = -303.1735885997
 Total energy in the final basis set = -303.1735885997

 --------------------------------------------------------------

                    Orbital Energies (a.u.)
 --------------------------------------------------------------

 Alpha MOs
 -- Occupied --
-19.205 -19.194 -19.155 -10.341 -10.319  -1.153  -1.115  -1.069
 -0.725  -0.649  -0.585  -0.517  -0.501  -0.485  -0.440  -0.434
 -0.366  -0.362  -0.302
 -- Virtual --
 -0.125  -0.015   0.005   0.017   0.039   0.050   0.058   0.077
  0.087   0.088   0.114   0.124   0.138   0.166   0.167   0.193
  0.208   0.228   0.238   0.250   0.267   0.272   0.282   0.298
  0.302   0.315   0.331   0.350   0.420   0.450   0.490   0.497
  0.550   0.575   0.615   0.666   0.673   0.778   0.831   0.858
  0.981   0.983   0.999   1.040   1.093   1.106   1.111   1.140
  1.161   1.167   1.172   1.311   1.367   1.381   1.436   1.477
  1.494   1.636   1.668   1.674   1.689   1.735   1.792   1.941
  1.965   2.050   2.266   2.423   2.497   2.546   2.581   2.633
  2.795   2.842   2.844   2.861   2.909   3.027   3.087   3.147
  3.242   3.268   3.361   3.420   3.505   3.533   3.606   3.772
  3.851   4.000   4.077   4.891   4.959   4.996   5.061   5.096
  5.365   5.488   5.709   5.834  23.760  23.833  49.807  49.900
 49.979
 --------------------------------------------------------------

          Ground-State Mulliken Net Atomic Charges

     Atom                 Charge (a.u.)
  ----------------------------------------
      1 C                     0.065135
      2 C                     0.146215
      3 O                    -0.238078
      4 O                    -0.155122
      5 H                     0.248748
      6 O                    -0.228745
      7 H                     0.161846
  ----------------------------------------
  Sum of atomic charges =     0.000000

 -----------------------------------------------------------------
                    Cartesian Multipole Moments
 -----------------------------------------------------------------
    Charge (ESU x 10^10)
                -0.0000
    Dipole Moment (Debye)
         X      -1.9980      Y       0.1606      Z      -0.0029
       Tot       2.0044
    Quadrupole Moments (Debye-Ang)
        XX     -37.0775     XY      -1.1219     YY     -26.1215
        XZ       0.0019     YZ       0.0007     ZZ     -26.8099
    Octopole Moments (Debye-Ang^2)
       XXX       3.2487    XXY      -2.6080    XYY      -8.3853
       YYY      -3.5967    XXZ      -0.0113    XYZ      -0.0040
       YYZ      -0.0105    XZZ      -0.1846    YZZ      -0.5544
       ZZZ      -0.0117
    Hexadecapole Moments (Debye-Ang^3)
      XXXX    -300.2402   XXXY      -2.3374   XXYY     -68.6735
      XYYY       4.2581   YYYY    -122.1448   XXXZ       0.0120
      XXYZ      -0.0083   XYYZ       0.0064   YYYZ      -0.0142
      XXZZ     -46.7216   XYZZ       1.1864   YYZZ     -26.7502
      XZZZ       0.0080   YZZZ      -0.0176   ZZZZ     -23.5295
 -----------------------------------------------------------------
 Calculating analytic gradient of the SCF energy
 Gradient of SCF Energy
            1           2           3           4           5           6
    1  -0.0000287   0.0000224   0.0000076   0.0000376  -0.0000140  -0.0000127
    2  -0.0000089   0.0000268   0.0000166  -0.0000029  -0.0000025  -0.0000266
    3  -0.0000201   0.0000459   0.0000062   0.0000147  -0.0000189  -0.0000029
            7
    1  -0.0000121
    2  -0.0000025
    3  -0.0000249
 Max gradient component =       4.595E-05
 RMS gradient           =       2.053E-05
 Gradient time:  CPU 7.46 s  wall 7.47 s
 Geometry Optimization Parameters
   NAtoms,    NIC,     NZ,  NCons,   NDum,   NFix, NCnnct, MaxDiis
        7      33       0       0       0       0       0       0

 Cartesian Hessian Update
 Hessian Updated using BFGS Update


** GEOMETRY OPTIMIZATION IN DELOCALIZED INTERNAL COORDINATES **
   Searching for a Minimum

   Optimization Cycle:   9

                       Coordinates (Angstroms)
     ATOM                X               Y               Z
      1  C         0.5754234443    0.0566940780    0.0000538388
      2  C        -0.8305630185    0.6783180867    0.0001481069
      3  O         1.5642667459    0.7349723800    0.0005680727
      4  O         0.5721669636   -1.2795262962   -0.0004303890
      5  H        -0.3541939170   -1.5791621899   -0.0010248030
      6  O        -1.8156068837   -0.0145389800    0.0006304496
      7  H        -0.8528369549    1.7804657758   -0.0006085952
   Point Group: c1    Number of degrees of freedom:    15


   Energy is   -303.173588600

 Hessian Updated using BFGS Update

 15 Hessian modes will be used to form the next step
  Hessian Eigenvalues:
     0.007122    0.028314    0.041701    0.061461    0.130371    0.162481
     0.207296    0.250081    0.268651    0.287377    0.331998    0.476267
     0.575553    0.899656    1.020328

 Minimum Search - Taking Simple RFO Step
 Searching for Lamda that Minimizes Along All modes
 Value Taken    Lamda =   0.00000000
 Step Taken.  Stepsize is  0.002570

                             Maximum     Tolerance    Cnvgd?
         Gradient           0.000029      0.000300     YES
         Displacement       0.002340      0.001200      NO
         Energy change     -0.000000      0.000001     YES


                       Distance Matrix (Angstroms)
             C (  1)   C (  2)   O (  3)   O (  4)   H (  5)   O (  6)
   C (  2)  1.537275
   O (  3)  1.199113  2.395500
   O (  4)  1.336224  2.408486  2.245544
   H (  5)  1.881546  2.307194  3.005946  0.973615
   O (  6)  2.392091  1.204310  3.461981  2.702158  2.140976
   H (  7)  2.238597  1.102373  2.633524  3.375528  3.396431  2.036902


 Final energy is   -303.17358859969755     


 ******************************
 **  OPTIMIZATION CONVERGED  **
 ******************************

                       Coordinates (Angstroms)
     ATOM                X               Y               Z
      1  C         0.5754234443    0.0566940780    0.0000538388
      2  C        -0.8305630185    0.6783180867    0.0001481069
      3  O         1.5642667459    0.7349723800    0.0005680727
      4  O         0.5721669636   -1.2795262962   -0.0004303890
      5  H        -0.3541939170   -1.5791621899   -0.0010248030
      6  O        -1.8156068837   -0.0145389800    0.0006304496
      7  H        -0.8528369549    1.7804657758   -0.0006085952

Z-matrix Print:
$molecule
0 1
C 
O  1 1.199113
O  1 1.336224 2 124.587074
H  3 0.973615 1 108.063694 2 -179.985507 0
C  1 1.537275 2 121.701063 3 179.988973 0
H  5 1.102373 1 115.009253 2 0.076088 0
O  5 1.204310 1 121.026836 2 -179.944284 0
$end


 --------------------------------------------------------------

                    Orbital Energies (a.u.)
 --------------------------------------------------------------

 Alpha MOs
 -- Occupied --
-19.205 -19.194 -19.155 -10.341 -10.319  -1.153  -1.115  -1.069
 -0.725  -0.649  -0.585  -0.517  -0.501  -0.485  -0.440  -0.434
 -0.366  -0.362  -0.302
 -- Virtual --
 -0.125  -0.015   0.005   0.017   0.039   0.050   0.058   0.077
  0.087   0.088   0.114   0.124   0.138   0.166   0.167   0.193
  0.208   0.228   0.238   0.250   0.267   0.272   0.282   0.298
  0.302   0.315   0.331   0.350   0.420   0.450   0.490   0.497
  0.550   0.575   0.615   0.666   0.673   0.778   0.831   0.858
  0.981   0.983   0.999   1.040   1.093   1.106   1.111   1.140
  1.161   1.167   1.172   1.311   1.367   1.381   1.436   1.477
  1.494   1.636   1.668   1.674   1.689   1.735   1.792   1.941
  1.965   2.050   2.266   2.423   2.497   2.546   2.581   2.633
  2.795   2.842   2.844   2.861   2.909   3.027   3.087   3.147
  3.242   3.268   3.361   3.420   3.505   3.533   3.606   3.772
  3.851   4.000   4.077   4.891   4.959   4.996   5.061   5.096
  5.365   5.488   5.709   5.834  23.760  23.833  49.807  49.900
 49.979
 --------------------------------------------------------------

          Ground-State Mulliken Net Atomic Charges

     Atom                 Charge (a.u.)
  ----------------------------------------
      1 C                     0.065135
      2 C                     0.146215
      3 O                    -0.238078
      4 O                    -0.155122
      5 H                     0.248748
      6 O                    -0.228745
      7 H                     0.161846
  ----------------------------------------
  Sum of atomic charges =     0.000000

 -----------------------------------------------------------------
                    Cartesian Multipole Moments
 -----------------------------------------------------------------
    Charge (ESU x 10^10)
                -0.0000
    Dipole Moment (Debye)
         X      -1.9980      Y       0.1606      Z      -0.0029
       Tot       2.0044
    Quadrupole Moments (Debye-Ang)
        XX     -37.0775     XY      -1.1219     YY     -26.1215
        XZ       0.0019     YZ       0.0007     ZZ     -26.8099
    Octopole Moments (Debye-Ang^2)
       XXX       3.2487    XXY      -2.6080    XYY      -8.3853
       YYY      -3.5967    XXZ      -0.0113    XYZ      -0.0040
       YYZ      -0.0105    XZZ      -0.1846    YZZ      -0.5544
       ZZZ      -0.0117
    Hexadecapole Moments (Debye-Ang^3)
      XXXX    -300.2402   XXXY      -2.3374   XXYY     -68.6735
      XYYY       4.2581   YYYY    -122.1448   XXXZ       0.0120
      XXYZ      -0.0083   XYYZ       0.0064   YYYZ      -0.0142
      XXZZ     -46.7216   XYZZ       1.1864   YYZZ     -26.7502
      XZZZ       0.0080   YZZZ      -0.0176   ZZZZ     -23.5295
 -----------------------------------------------------------------
Archival summary:
1\1\pikachu\OPT\ProcedureUnspecified\BasisUnspecified\322\cher\TueDec1323:04:252016TueDec1323:04:252016\0\\#,OPT,ProcedureUnspecified,BasisUnspecified,\\0,1\C\O,1,1.19911\O,1,1.33622,2,124.587\H,3,0.973615,1,108.064,2,-179.986,0\C,1,1.53727,2,121.701,3,179.989,0\H,5,1.10237,1,115.009,2,0.0760876,0\O,5,1.20431,1,121.027,2,-179.944,0\\\@

 Total job time:  271.69s(wall), 271.09s(cpu) 
 Tue Dec 13 23:04:25 2016

        *************************************************************
        *                                                           *
        *  Thank you very much for using Q-Chem.  Have a nice day.  *
        *                                                           *
        *************************************************************


 
User input: 2 of 3 
 
pikachu 127.0.1
Q-Chem Developer Version! Running on 127.0.1.*
                  Welcome to Q-Chem
     A Quantum Leap Into The Future Of Chemistry


 Q-Chem 4.4, Q-Chem, Inc., Pleasanton, CA (2016)

 Y. Shao,  Z. Gan,  E. Epifanovsky,  A. T. B. Gilbert,  M. Wormit,  
 J. Kussmann,  A. W. Lange,  A. Behn,  J. Deng,  X. Feng,  D. Ghosh,  
 M. Goldey,  P. R. Horn,  L. D. Jacobson,  I. Kaliman,  F. Rob,  
 R. Z. Khaliullin,  T. Kus,  A. Landau,  J. Liu,  E. I. Proynov,  Y. M. Rhee,  
 R. M. Richard,  M. A. Rohrdanz,  R. P. Steele,  E. J. Sundstrom,  
 H. L. Woodcock III,  P. M. Zimmerman,  D. Zuev,  B. Albrecht,  E. Alguire,  
 B. Austin,  S. A. Baeppler,  G. J. O. Beran,  Y. A. Bernard,  E. Berquist,  
 K. Brandhorst,  K. B. Bravaya,  S. T. Brown,  D. Casanova,  C.-M. Chang,  
 Y. Chen,  S. H. Chien,  K. D. Closser,  M. P. Coons,  D. L. Crittenden,  
 S. Dasgupta,  M. Diedenhofen,  R. A. DiStasio Jr.,  H. Do,  A. D. Dutoi,  
 R. G. Edgar,  P.-T. Fang,  S. Fatehi,  Q. Feng,  L. Fusti-Molnar,  
 A. Ghysels,  A. Golubeva-Zadorozhnaya,  J. Gomes,  A. Gunina,  
 M. W. D. Hanson-Heine,  P. H. P. Harbach,  A. W. Hauser,  J. E. Herr,  
 E. G. Hohenstein,  Z. C. Holden,  K. Hui,  T.-C. Jagau,  H. Ji,  B. Kaduk,  
 K. Khistyaev,  Jaehoon Kim,  Jihan Kim,  R. A. King,  P. Klunzinger,  
 K. Koh,  D. Kosenkov,  T. Kowalczyk,  C. M. Krauter,  A. Kunitsa,  
 K. U. Lao,  A. Laurent,  K. V. Lawler,  J. Lee,  D. Lefrancois,  S. Lehtola,  
 S. V. Levchenko,  C. Y. Lin,  Y.-S. Lin,  F. Liu,  E. Livshits,  
 R. C. Lochan,  A. Luenser,  P. Manohar,  S. F. Manzer,  S.-P. Mao,  Y. Mao,  
 N. Mardirossian,  A. V. Marenich,  L. A. Martinez-Martinez,  S. A. Maurer,  
 N. J. Mayhall,  J.-M. Mewes,  A. F. Morrison,  K. Nanda,  T. S. Nguyen-Beck,  
 C. M. Oana,  R. Olivares-Amaya,  D. P. O'Neill,  J. A. Parkhill,  
 T. M. Perrine,  R. Peverati,  P. A. Pieniazek,  F. Plasser,  A. Prociuk,  
 D. R. Rehn,  E. Rosta,  N. J. Russ,  N. Sergueev,  S. M. Sharada,  
 S. Sharma,  D. W. Small,  A. Sodt,  T. Stauch,  T. Stein,  D. Stuck,  
 Y.-C. Su,  A. J. W. Thom,  T. Tsuchimochi,  L. Vogt,  O. Vydrov,  T. Wang,  
 M. A. Watson,  J. Wenzel,  A. White,  C. F. Williams,  V. Vanovschi,  
 K. Yao,  S. Yeganeh,  S. R. Yost,  Z.-Q. You,  I. Y. Zhang,  X. Zhang,  
 Y. Zhao,  B. R. Brooks,  G. K. L. Chan,  D. M. Chipman,  C. J. Cramer,  
 W. A. Goddard III,  M. S. Gordon,  W. J. Hehre,  A. Klamt,  
 H. F. Schaefer III,  M. W. Schmidt,  C. D. Sherrill,  D. G. Truhlar,  
 A. Warshel,  X. Xu,  A. Aspuru-Guzik,  R. Baer,  A. T. Bell,  N. A. Besley,  
 J.-D. Chai,  A. Dreuw,  B. D. Dunietz,  T. R. Furlani,  S. R. Gwaltney,  
 C.-P. Hsu,  Y. Jung,  J. Kong,  D. S. Lambrecht,  W. Liang,  C. Ochsenfeld,  
 V. A. Rassolov,  L. V. Slipchenko,  J. E. Subotnik,  T. Van Voorhis,  
 J. M. Herbert,  A. I. Krylov,  P. M. W. Gill,  M. Head-Gordon

 Contributors to earlier versions of Q-Chem not listed above: 
 R. D. Adamson,  J. Baker,  E. F. C. Byrd,  A. K. Chakraborty,  C.-L. Cheng,  
 H. Dachsel,  R. J. Doerksen,  G. Hawkins,  A. Heyden,  S. Hirata,  
 G. Kedziora,  F. J. Keil,  C. Kelley,  P. P. Korambath,  W. Kurlancheek,  
 A. M. Lee,  M. S. Lee,  D. Liotard,  I. Lotan,  P. E. Maslen,  N. Nair,  
 D. Neuhauser,  R. Olson,  B. Peters,  J. Ritchie,  N. E. Schultz,  
 N. Shenvi,  A. C. Simmonett,  K. S. Thanthiriwatte,  Q. Wu,  W. Zhang

 Please cite Q-Chem as follows:
 Y. Shao et al., Mol. Phys. 113, 184-215 (2015)
 DOI: 10.1080/00268976.2014.952696

 Q-Chem 4.4.2 for Intel X86 EM64T Linux

 Parts of Q-Chem use Armadillo 5.200.1 (Boston Tea Smuggler).
 http://arma.sourceforge.net/

 Q-Chem begins on Tue Dec 13 23:04:25 2016  


Host: 0

     Scratch files written to /scratch/cher/qchem7375//
The previous job contains 0 fragments, simply inherited here
FILE_GEOM_ORG=        593

Checking the input file for inconsistencies... 	...done.

--------------------------------------------------------------
User input:
--------------------------------------------------------------

$molecule
   read
$end

$rem
   BASIS 6-311++G**
   JOB_TYPE FREQUENCY
   METHOD B3LYP
$end

--------------------------------------------------------------
 ----------------------------------------------------------------
             Standard Nuclear Orientation (Angstroms)
    I     Atom           X                Y                Z
 ----------------------------------------------------------------
    1      C       0.5787592466     0.0645797412    -0.0000786144
    2      C      -0.8393230435     0.6580921066    -0.0002827790
    3      O       1.5539043406     0.7624083165     0.0002672526
    4      O       0.6021030675    -1.2714407648    -0.0001099322
    5      H      -0.3181094696    -1.5894581962    -0.0006604824
    6      O      -1.8103793090    -0.0542363731     0.0003731110
    7      H      -0.8835325422     1.7595776801    -0.0014146084
 ----------------------------------------------------------------
 Molecular Point Group                 C1    NOp =  1
 Largest Abelian Subgroup              C1    NOp =  1
 Nuclear Repulsion Energy =   163.0336829179 hartrees
 There are       19 alpha and       19 beta electrons
 Requested basis set is 6-311++G(d,p)
 There are 40 shells and 124 basis functions

 Total QAlloc Memory Limit   2000 MB
 Mega-Array Size        61 MB
 MEM_STATIC part        62 MB

                       Distance Matrix (Angstroms)
             C (  1)   C (  2)   O (  3)   O (  4)   H (  5)   O (  6)
   C (  2)  1.537275
   O (  3)  1.199113  2.395500
   O (  4)  1.336224  2.408486  2.245544
   H (  5)  1.881546  2.307194  3.005946  0.973615
   O (  6)  2.392091  1.204310  3.461981  2.702158  2.140976
   H (  7)  2.238597  1.102373  2.633524  3.375528  3.396431  2.036902


 A cutoff of  1.0D-11 yielded    792 shell pairs
 There are      7736 function pairs (      8375 Cartesian)

 -------------------------------------------------------
 OpenMP Integral Computing Module                       
 Release: version 1.0, May 2013, Q-Chem Inc. Pittsburgh 
 -------------------------------------------------------
 Integral Job Info:
 Integral job number is                      11
 Integral operator is                         1
 short-range coefficients                     0
 long-range coefficients              100000000
 Omega coefficients                           0
 if combine SR and LR in K                    0
 Integral screening is                        0
 Integral computing path is                   2
 max size of driver memory is            800000
 size of driver memory is                593474
 size of scratch memory is              2260544
 max col of scratch BK array               1296
 max len of scratch array in speh3          155
 max len of scratch index in speh4           18
 max int batch size is                      520
 min int batch size is                       52
 fixed nKL is                                52
 max L of basis functions is                  2
 order of int derivative is                   0
 number of shells is                         40
 number of basis is                         129
 number of cartesian basis is               129
 number of contracted shell pairs           792
 number of primitive shell pairs           2346
 maxK2 (contraction) of shell pair           36
 max number of K2 of shell pair               1
 max number of CS2 of shell pair            121
 max number of PS2 of shell pair            438
 mem total for path MDJ                   22248
 -------------------------------------------------------
 Smallest overlap matrix eigenvalue = 1.43E-04
 Guess from superposition of atomic densities
 Warning:  Energy on first SCF cycle will be non-variational
 A restricted hybrid HF-DFT SCF calculation will be
 performed using Pulay DIIS extrapolation
 Exchange:     0.2000 Hartree-Fock + 0.0800 Slater + 0.7200 B88
 Correlation:  0.1900 VWN1RPA + 0.8100 LYP
 Using SG-1 standard quadrature grid
 SCF converges when DIIS error is below 1.0E-08
 ---------------------------------------
  Cycle       Energy         DIIS Error
 ---------------------------------------
    1    -304.0304377523      5.90E-02
    2    -303.0319756071      1.01E-02
    3    -302.5802893065      2.06E-02
    4    -303.1641213039      2.56E-03
    5    -303.1717958470      1.16E-03
    6    -303.1733904162      3.45E-04
    7    -303.1735460152      1.67E-04
    8    -303.1735836988      3.02E-05
    9    -303.1735848573      4.23E-06
   10    -303.1735849088      7.89E-07
   11    -303.1735849311      2.52E-07
   12    -303.1735849261      5.54E-08
   13    -303.1735849309      1.16E-08
   14    -303.1735849311      1.52E-09 Convergence criterion met
 ---------------------------------------
 SCF time:  CPU 26.94 s  wall 26.96 s
 SCF   energy in the final basis set = -303.1735849311
 Total energy in the final basis set = -303.1735849311

 --------------------------------------------------------------

                    Orbital Energies (a.u.)
 --------------------------------------------------------------

 Alpha MOs
 -- Occupied --
-19.205 -19.194 -19.155 -10.341 -10.319  -1.153  -1.115  -1.069
 -0.725  -0.649  -0.585  -0.517  -0.501  -0.485  -0.440  -0.434
 -0.366  -0.362  -0.302
 -- Virtual --
 -0.125  -0.015   0.005   0.017   0.039   0.050   0.058   0.077
  0.087   0.088   0.114   0.124   0.138   0.166   0.167   0.193
  0.208   0.228   0.238   0.250   0.267   0.272   0.282   0.298
  0.302   0.315   0.331   0.350   0.420   0.450   0.490   0.497
  0.550   0.575   0.615   0.666   0.673   0.778   0.831   0.858
  0.981   0.983   0.999   1.040   1.093   1.106   1.111   1.140
  1.162   1.167   1.172   1.311   1.367   1.381   1.436   1.477
  1.494   1.636   1.668   1.674   1.689   1.735   1.792   1.941
  1.965   2.050   2.266   2.423   2.497   2.546   2.581   2.633
  2.795   2.842   2.844   2.861   2.909   3.027   3.087   3.147
  3.242   3.268   3.361   3.420   3.505   3.533   3.606   3.772
  3.851   4.000   4.077   4.891   4.958   4.996   5.061   5.096
  5.365   5.488   5.709   5.834  23.760  23.833  49.807  49.900
 49.979
 --------------------------------------------------------------

          Ground-State Mulliken Net Atomic Charges

     Atom                 Charge (a.u.)
  ----------------------------------------
      1 C                     0.065156
      2 C                     0.146235
      3 O                    -0.238098
      4 O                    -0.155112
      5 H                     0.248736
      6 O                    -0.228756
      7 H                     0.161838
  ----------------------------------------
  Sum of atomic charges =     0.000000

 -----------------------------------------------------------------
                    Cartesian Multipole Moments
 -----------------------------------------------------------------
    Charge (ESU x 10^10)
                 0.0000
    Dipole Moment (Debye)
         X      -2.0008      Y       0.1207      Z      -0.0031
       Tot       2.0045
    Quadrupole Moments (Debye-Ang)
        XX     -37.0471     XY      -1.3313     YY     -26.1714
        XZ       0.0020     YZ       0.0004     ZZ     -26.8099
    Octopole Moments (Debye-Ang^2)
       XXX       2.8834    XXY      -2.0879    XYY      -8.5151
       YYY      -3.8192    XXZ      -0.0046    XYZ      -0.0012
       YYZ      -0.0063    XZZ      -0.2964    YZZ      -0.4627
       ZZZ       0.0008
    Hexadecapole Moments (Debye-Ang^3)
      XXXX    -299.9250   XXXY      -4.2432   XXYY     -69.0027
      XYYY       2.6495   YYYY    -121.8170   XXXZ       0.0023
      XXYZ      -0.0009   XYYZ       0.0043   YYYZ       0.0011
      XXZZ     -46.7633   XYZZ       0.7865   YYZZ     -26.7072
      XZZZ      -0.0004   YZZZ       0.0021   ZZZZ     -23.5292
 -----------------------------------------------------------------
 Calculating MO derivatives via CPSCF
   1         3          21      0.197924    0.048841
   2         3          21      0.020742    0.005275
   3         3          21      0.001864    0.000430
   4         3          21      0.000131    0.000037
   5        22           2      0.000004    0.000002
   6        24           0      0.000000    0.000000    Roots Converged
 Calculating analytic Hessian of the SCF energy
 Polarizability Matrix (a.u.)
            1           2           3
    1 -41.0973778  -5.6496308  -0.0000911
    2  -5.6496308 -38.2136715   0.0036548
    3  -0.0000911   0.0036548 -19.7006340

 Direct stationary perturbation theory relativistic correction:

 rels  =       0.107915387573
 relv  =      -0.460001491526
 rel2e =       0.170414339038
 E_rel =      -0.181671764915

 Hessian of the SCF Energy
            1           2           3           4           5           6
    1   0.8273103   0.2465959   0.0001879  -0.1012797   0.0552042  -0.0000260
    2   0.2465959   0.7300475   0.0000438   0.0614711  -0.1169003   0.0000032
    3   0.0001879   0.0000438   0.1667617  -0.0000103   0.0000432  -0.0972444
    4  -0.1012797   0.0614711  -0.0000103   0.7325884   0.2311664  -0.0002418
    5   0.0552042  -0.1169003   0.0000432   0.2311664   0.7951432  -0.0005228
    6  -0.0000260   0.0000032  -0.0972444  -0.0002418  -0.0005228   0.1554157
    7  -0.5624506  -0.2917848  -0.0001817  -0.0392359  -0.0400246  -0.0000253
    8  -0.2975840  -0.2949215  -0.0000923  -0.0091495   0.0068398   0.0000057
    9  -0.0001656  -0.0000903  -0.0607977  -0.0000194  -0.0000164   0.0252062
   10  -0.1209126   0.0080212  -0.0000180  -0.0069171   0.0337266  -0.0000022
   11   0.0697014  -0.2911972   0.0000141  -0.0029835  -0.0406028   0.0000089
   12  -0.0000230   0.0000073  -0.0442751   0.0000022  -0.0000032   0.0186146
   13  -0.0017423  -0.0182314  -0.0000021   0.0060189   0.0076795  -0.0000012
   14  -0.0505250  -0.0180742  -0.0000224  -0.0006108  -0.0062166   0.0000037
   15  -0.0000034   0.0000021  -0.0069394  -0.0000026   0.0000007   0.0005534
   16  -0.0460048  -0.0323315   0.0000439  -0.5308314  -0.3180150   0.0003247
   17  -0.0145786   0.0016306  -0.0000074  -0.3175895  -0.3501207   0.0002700
   18   0.0000210   0.0000080   0.0234020   0.0003034   0.0002641  -0.0496784
   19   0.0050797   0.0262595  -0.0000197  -0.0603432   0.0302628  -0.0000281
   20  -0.0088139  -0.0105849   0.0000211   0.0376958  -0.2881426   0.0002313
   21   0.0000091   0.0000260   0.0190929  -0.0000314   0.0002344  -0.0528672
            7           8           9          10          11          12
    1  -0.5624506  -0.2975840  -0.0001656  -0.1209126   0.0697014  -0.0000230
    2  -0.2917848  -0.2949215  -0.0000903   0.0080212  -0.2911972   0.0000073
    3  -0.0001817  -0.0000923  -0.0607977  -0.0000180   0.0000141  -0.0442751
    4  -0.0392359  -0.0091495  -0.0000194  -0.0069171  -0.0029835   0.0000022
    5  -0.0400246   0.0068398  -0.0000164   0.0337266  -0.0406028  -0.0000032
    6  -0.0000253   0.0000057   0.0252062  -0.0000022   0.0000089   0.0186146
    7   0.6096210   0.3694437   0.0001991   0.0037841  -0.0504550  -0.0000039
    8   0.3694437   0.3588333   0.0001278  -0.0696552  -0.0714498  -0.0000327
    9   0.0001991   0.0001278   0.0262093  -0.0000072  -0.0000214   0.0108280
   10   0.0037841  -0.0696552  -0.0000072   0.5632450   0.1142436   0.0002716
   11  -0.0504550  -0.0714498  -0.0000214   0.1142436   0.4799061   0.0000906
   12  -0.0000039  -0.0000327   0.0108280   0.0002716   0.0000906   0.0306956
   13   0.0048854   0.0082536  -0.0000006  -0.4314992  -0.1396763  -0.0002413
   14   0.0022274  -0.0095946  -0.0000004  -0.0969283  -0.0870092  -0.0000585
   15   0.0000000   0.0000009   0.0071539  -0.0002390  -0.0000909  -0.0143010
   16  -0.0174586   0.0021595  -0.0000102  -0.0022657   0.0037493  -0.0000058
   17   0.0064809   0.0066173   0.0000029   0.0077083   0.0114407  -0.0000038
   18   0.0000080  -0.0000035  -0.0043353   0.0000001   0.0000019  -0.0009183
   19   0.0008547  -0.0034681   0.0000039  -0.0054345   0.0054204   0.0000002
   20   0.0041123   0.0036755  -0.0000022   0.0028838  -0.0010878   0.0000004
   21   0.0000038  -0.0000059  -0.0042644  -0.0000054  -0.0000032  -0.0006439
           13          14          15          16          17          18
    1  -0.0017423  -0.0505250  -0.0000034  -0.0460048  -0.0145786   0.0000210
    2  -0.0182314  -0.0180742   0.0000021  -0.0323315   0.0016306   0.0000080
    3  -0.0000021  -0.0000224  -0.0069394   0.0000439  -0.0000074   0.0234020
    4   0.0060189  -0.0006108  -0.0000026  -0.5308314  -0.3175895   0.0003034
    5   0.0076795  -0.0062166   0.0000007  -0.3180150  -0.3501207   0.0002641
    6  -0.0000012   0.0000037   0.0005534   0.0003247   0.0002700  -0.0496784
    7   0.0048854   0.0022274   0.0000000  -0.0174586   0.0064809   0.0000080
    8   0.0082536  -0.0095946   0.0000009   0.0021595   0.0066173  -0.0000035
    9  -0.0000006  -0.0000004   0.0071539  -0.0000102   0.0000029  -0.0043353
   10  -0.4314992  -0.0969283  -0.0002390  -0.0022657   0.0077083   0.0000001
   11  -0.1396763  -0.0870092  -0.0000909   0.0037493   0.0114407   0.0000019
   12  -0.0002413  -0.0000585  -0.0143010  -0.0000058  -0.0000038  -0.0009183
   13   0.4258614   0.1487246   0.0002488  -0.0018138  -0.0059425  -0.0000096
   14   0.1487246   0.1163189   0.0000782  -0.0021733   0.0037145   0.0000021
   15   0.0002488   0.0000782   0.0164530  -0.0000035   0.0000067  -0.0038875
   16  -0.0018138  -0.0021733  -0.0000035   0.5983716   0.3673179  -0.0003606
   17  -0.0059425   0.0037145   0.0000067   0.3673179   0.3498052  -0.0003085
   18  -0.0000096   0.0000021  -0.0038875  -0.0003606  -0.0003085   0.0194835
   19  -0.0017103  -0.0007145  -0.0000003   0.0000027  -0.0433965   0.0000377
   20  -0.0008076   0.0008612   0.0000024  -0.0207069  -0.0230875   0.0000359
   21   0.0000060  -0.0000026   0.0009675   0.0000117   0.0000402   0.0159339
           19          20          21
    1   0.0050797  -0.0088139   0.0000091
    2   0.0262595  -0.0105849   0.0000260
    3  -0.0000197   0.0000211   0.0190929
    4  -0.0603432   0.0376958  -0.0000314
    5   0.0302628  -0.2881426   0.0002344
    6  -0.0000281   0.0002313  -0.0528672
    7   0.0008547   0.0041123   0.0000038
    8  -0.0034681   0.0036755  -0.0000059
    9   0.0000039  -0.0000022  -0.0042644
   10  -0.0054345   0.0028838  -0.0000054
   11   0.0054204  -0.0010878  -0.0000032
   12   0.0000002   0.0000004  -0.0006439
   13  -0.0017103  -0.0008076   0.0000060
   14  -0.0007145   0.0008612  -0.0000026
   15  -0.0000003   0.0000024   0.0009675
   16   0.0000027  -0.0207069   0.0000117
   17  -0.0433965  -0.0230875   0.0000402
   18   0.0000377   0.0000359   0.0159339
   19   0.0615509  -0.0143635   0.0000062
   20  -0.0143635   0.3183661  -0.0002889
   21   0.0000062  -0.0002889   0.0217812
 Gradient time:  CPU 254.21 s  wall 254.28 s
 **********************************************************************
 **                                                                  **
 **                       VIBRATIONAL ANALYSIS                       **
 **                       --------------------                       **
 **                                                                  **
 **        VIBRATIONAL FREQUENCIES (CM**-1) AND NORMAL MODES         **
 **     FORCE CONSTANTS (mDYN/ANGSTROM) AND REDUCED MASSES (AMU)     **
 **                  INFRARED INTENSITIES (KM/MOL)                   **
 **                                                                  **
 **********************************************************************


 Mode:                 1                      2                      3
 Frequency:       164.84                 279.19                 500.52
 Force Cnst:      0.0612                 0.2911                 1.3668
 Red. Mass:       3.8217                 6.3390                 9.2602
 IR Active:          YES                    YES                    YES
 IR Intens:       30.462                 33.258                  6.569
 Raman Active:       YES                    YES                    YES
               X      Y      Z        X      Y      Z        X      Y      Z
 C          0.000  0.000  0.081   -0.019 -0.151  0.000    0.084  0.163  0.001
 C          0.000  0.000  0.315    0.007 -0.059  0.001   -0.366  0.014 -0.000
 O          0.000 -0.000 -0.194   -0.166  0.053 -0.000    0.402 -0.272 -0.000
 O         -0.000  0.000  0.091    0.361 -0.163  0.000    0.180  0.185 -0.000
 H         -0.001  0.001  0.080    0.490 -0.499 -0.001    0.272 -0.041 -0.000
 O          0.000 -0.000 -0.254   -0.242  0.301 -0.000   -0.352 -0.043  0.000
 H         -0.000  0.001  0.882    0.383 -0.037  0.002   -0.573  0.010 -0.002
 TransDip  -0.000  0.000  0.177    0.099 -0.156  0.000   -0.076  0.031  0.000

 Mode:                 4                      5                      6
 Frequency:       570.83                 686.87                 689.09
 Force Cnst:      0.5958                 1.6829                 0.3166
 Red. Mass:       3.1034                 6.0540                 1.1315
 IR Active:          YES                    YES                    YES
 IR Intens:       37.174                 16.167                 92.110
 Raman Active:       YES                    YES                    YES
               X      Y      Z        X      Y      Z        X      Y      Z
 C          0.000 -0.000  0.382    0.320 -0.053 -0.005   -0.003  0.000 -0.080
 C          0.000 -0.000  0.012    0.053 -0.297 -0.000   -0.001  0.003 -0.004
 O         -0.000  0.000 -0.102    0.149  0.273  0.002   -0.001 -0.002  0.042
 O         -0.000 -0.000 -0.146   -0.179 -0.074 -0.002    0.002  0.001 -0.041
 H         -0.001  0.001  0.480   -0.418  0.546  0.045    0.003 -0.005  0.979
 O          0.000  0.000 -0.030   -0.237  0.048 -0.000    0.002 -0.000 -0.011
 H          0.001 -0.001 -0.768    0.225 -0.293  0.010   -0.002  0.003  0.179
 TransDip   0.000 -0.000  0.195    0.122 -0.041  0.006   -0.003  0.001  0.307

 Mode:                 7                      8                      9
 Frequency:       875.83                1004.65                1204.35
 Force Cnst:      2.8314                 1.1355                 1.9354
 Red. Mass:       6.2649                 1.9094                 2.2647
 IR Active:          YES                    YES                    YES
 IR Intens:       50.843                  3.748                  0.684
 Raman Active:       YES                    YES                    YES
               X      Y      Z        X      Y      Z        X      Y      Z
 C         -0.160  0.020 -0.000   -0.000 -0.000  0.154    0.118 -0.222  0.000
 C          0.264 -0.358  0.000   -0.000 -0.000 -0.229   -0.061  0.085  0.000
 O         -0.065 -0.163  0.000    0.000 -0.000 -0.034   -0.099 -0.054 -0.000
 O         -0.007  0.388  0.000    0.000  0.000 -0.021    0.072  0.106  0.000
 H          0.118  0.056  0.000   -0.000  0.000 -0.019   -0.249  0.908 -0.001
 O         -0.055  0.047 -0.000    0.000  0.000  0.052    0.002 -0.012  0.000
 H          0.667 -0.358  0.001    0.000  0.001  0.959   -0.044  0.092 -0.000
 TransDip   0.067 -0.218 -0.000   -0.000  0.000  0.062   -0.020  0.018 -0.000

 Mode:                10                     11                     12
 Frequency:      1346.82                1369.89                1794.72
 Force Cnst:      1.2841                 2.3365                20.2864
 Red. Mass:       1.2015                 2.1132                10.6896
 IR Active:          YES                    YES                    YES
 IR Intens:       20.209                338.269                120.021
 Raman Active:       YES                    YES                    YES
               X      Y      Z        X      Y      Z        X      Y      Z
 C         -0.024  0.025 -0.000   -0.117  0.206 -0.000   -0.024 -0.007  0.000
 C         -0.069  0.059 -0.000    0.051 -0.061  0.000    0.604  0.396 -0.000
 O          0.025  0.009  0.000   -0.008 -0.048 -0.000   -0.012  0.001 -0.000
 O          0.005 -0.018  0.000    0.086 -0.132  0.000    0.011 -0.013 -0.000
 H         -0.030  0.079 -0.000   -0.310  0.893 -0.000    0.005 -0.056 -0.000
 O         -0.019 -0.067  0.000   -0.003  0.020 -0.000   -0.416 -0.300  0.000
 H          0.980  0.127 -0.000   -0.095 -0.084  0.000   -0.279  0.366 -0.000
 TransDip  -0.042  0.138 -0.000   -0.062  0.586  0.000    0.305  0.174 -0.000

 Mode:                13                     14                     15
 Frequency:      1843.29                3006.45                3673.47
 Force Cnst:     20.3164                 5.8155                 8.4680
 Red. Mass:      10.1487                 1.0920                 1.0651
 IR Active:          YES                    YES                    YES
 IR Intens:      240.676                 40.043                105.283
 Raman Active:       YES                    YES                    YES
               X      Y      Z        X      Y      Z        X      Y      Z
 C          0.594  0.431  0.000   -0.005 -0.001 -0.000   -0.003 -0.004 -0.000
 C         -0.010 -0.005 -0.000    0.006 -0.087  0.000    0.001  0.001 -0.000
 O         -0.381 -0.256 -0.000    0.002  0.001  0.000    0.001  0.002 -0.000
 O         -0.056 -0.024 -0.000   -0.000  0.000  0.000   -0.058 -0.022 -0.000
 H          0.156 -0.408  0.000    0.001  0.008  0.000    0.929  0.366  0.001
 O         -0.024 -0.018  0.000    0.001  0.002 -0.000   -0.000 -0.001 -0.000
 H          0.224  0.074  0.000   -0.062  0.994 -0.001   -0.004 -0.003  0.000
 TransDip   0.364  0.338  0.000    0.023 -0.201  0.000    0.306  0.121  0.000

 STANDARD THERMODYNAMIC QUANTITIES AT   298.15 K  AND     1.00 ATM

   This Molecule has  0 Imaginary Frequencies
   Zero point vibrational energy:       27.177 kcal/mol

   Atom    1 Element C  Has Mass   12.00000
   Atom    2 Element C  Has Mass   12.00000
   Atom    3 Element O  Has Mass   15.99491
   Atom    4 Element O  Has Mass   15.99491
   Atom    5 Element H  Has Mass    1.00783
   Atom    6 Element O  Has Mass   15.99491
   Atom    7 Element H  Has Mass    1.00783
   Molecular Mass:    74.000390 amu
   Principal axes and moments of inertia in amu*Bohr^2:
                             1           2           3
    Eigenvalues --      164.61690   393.54097   558.15782
          X               0.99987    -0.01624     0.00001
          Y               0.01624     0.99987    -0.00003
          Z              -0.00001     0.00003     1.00000
   Rotational Symmetry Number is   1
   The Molecule is an Asymmetric Top
   Translational Enthalpy:        0.889 kcal/mol
   Rotational Enthalpy:           0.889 kcal/mol
   Vibrational Enthalpy:         28.327 kcal/mol
   gas constant (RT):             0.592 kcal/mol
   Translational Entropy:        38.820  cal/mol.K
   Rotational Entropy:           25.095  cal/mol.K
   Vibrational Entropy:           6.168  cal/mol.K

   Total Enthalpy:               30.697 kcal/mol
   Total Entropy:                70.083  cal/mol.K

 ======================================================================

 STANDARD THERMODYNAMIC QUANTITIES FOR ANHARMONIC VIBRATION -- TOSH

   Zero point vibrational energy: ************ kcal/mol

   Vibrational Enthalpy:       Infinity kcal/mol
   Vibrational Entropy:             NaN  cal/mol.K

   Total Enthalpy:             Infinity kcal/mol
   Total Entropy:                   NaN  cal/mol.K

 ======================================================================

 STANDARD THERMODYNAMIC QUANTITIES FOR ANHARMONIC VIBRATION -- VPT2

   Zero point vibrational energy: ************ kcal/mol

   Vibrational Enthalpy:       Infinity kcal/mol
   Vibrational Entropy:             NaN  cal/mol.K

   Total Enthalpy:             Infinity kcal/mol
   Total Entropy:                   NaN  cal/mol.K

 ======================================================================

Archival summary:
1\1\pikachu\FREQ\ProcedureUnspecified\BasisUnspecified\322\cher\TueDec1323:09:062016TueDec1323:09:062016\0\\#,FREQ,ProcedureUnspecified,BasisUnspecified,\\0,1\C\O,1,1.19911\O,1,1.33622,2,124.587\H,3,0.973615,1,108.064,2,-179.986,0\C,1,1.53727,2,121.701,3,179.989,0\H,5,1.10237,1,115.009,2,0.0760876,0\O,5,1.20431,1,121.027,2,-179.944,0\\\@

 Total job time:  281.39s(wall), 281.30s(cpu) 
 Tue Dec 13 23:09:06 2016

        *************************************************************
        *                                                           *
        *  Thank you very much for using Q-Chem.  Have a nice day.  *
        *                                                           *
        *************************************************************


 
User input: 3 of 3 
 
pikachu 127.0.1
Q-Chem Developer Version! Running on 127.0.1.*
                  Welcome to Q-Chem
     A Quantum Leap Into The Future Of Chemistry


 Q-Chem 4.4, Q-Chem, Inc., Pleasanton, CA (2016)

 Y. Shao,  Z. Gan,  E. Epifanovsky,  A. T. B. Gilbert,  M. Wormit,  
 J. Kussmann,  A. W. Lange,  A. Behn,  J. Deng,  X. Feng,  D. Ghosh,  
 M. Goldey,  P. R. Horn,  L. D. Jacobson,  I. Kaliman,  F. Rob,  
 R. Z. Khaliullin,  T. Kus,  A. Landau,  J. Liu,  E. I. Proynov,  Y. M. Rhee,  
 R. M. Richard,  M. A. Rohrdanz,  R. P. Steele,  E. J. Sundstrom,  
 H. L. Woodcock III,  P. M. Zimmerman,  D. Zuev,  B. Albrecht,  E. Alguire,  
 B. Austin,  S. A. Baeppler,  G. J. O. Beran,  Y. A. Bernard,  E. Berquist,  
 K. Brandhorst,  K. B. Bravaya,  S. T. Brown,  D. Casanova,  C.-M. Chang,  
 Y. Chen,  S. H. Chien,  K. D. Closser,  M. P. Coons,  D. L. Crittenden,  
 S. Dasgupta,  M. Diedenhofen,  R. A. DiStasio Jr.,  H. Do,  A. D. Dutoi,  
 R. G. Edgar,  P.-T. Fang,  S. Fatehi,  Q. Feng,  L. Fusti-Molnar,  
 A. Ghysels,  A. Golubeva-Zadorozhnaya,  J. Gomes,  A. Gunina,  
 M. W. D. Hanson-Heine,  P. H. P. Harbach,  A. W. Hauser,  J. E. Herr,  
 E. G. Hohenstein,  Z. C. Holden,  K. Hui,  T.-C. Jagau,  H. Ji,  B. Kaduk,  
 K. Khistyaev,  Jaehoon Kim,  Jihan Kim,  R. A. King,  P. Klunzinger,  
 K. Koh,  D. Kosenkov,  T. Kowalczyk,  C. M. Krauter,  A. Kunitsa,  
 K. U. Lao,  A. Laurent,  K. V. Lawler,  J. Lee,  D. Lefrancois,  S. Lehtola,  
 S. V. Levchenko,  C. Y. Lin,  Y.-S. Lin,  F. Liu,  E. Livshits,  
 R. C. Lochan,  A. Luenser,  P. Manohar,  S. F. Manzer,  S.-P. Mao,  Y. Mao,  
 N. Mardirossian,  A. V. Marenich,  L. A. Martinez-Martinez,  S. A. Maurer,  
 N. J. Mayhall,  J.-M. Mewes,  A. F. Morrison,  K. Nanda,  T. S. Nguyen-Beck,  
 C. M. Oana,  R. Olivares-Amaya,  D. P. O'Neill,  J. A. Parkhill,  
 T. M. Perrine,  R. Peverati,  P. A. Pieniazek,  F. Plasser,  A. Prociuk,  
 D. R. Rehn,  E. Rosta,  N. J. Russ,  N. Sergueev,  S. M. Sharada,  
 S. Sharma,  D. W. Small,  A. Sodt,  T. Stauch,  T. Stein,  D. Stuck,  
 Y.-C. Su,  A. J. W. Thom,  T. Tsuchimochi,  L. Vogt,  O. Vydrov,  T. Wang,  
 M. A. Watson,  J. Wenzel,  A. White,  C. F. Williams,  V. Vanovschi,  
 K. Yao,  S. Yeganeh,  S. R. Yost,  Z.-Q. You,  I. Y. Zhang,  X. Zhang,  
 Y. Zhao,  B. R. Brooks,  G. K. L. Chan,  D. M. Chipman,  C. J. Cramer,  
 W. A. Goddard III,  M. S. Gordon,  W. J. Hehre,  A. Klamt,  
 H. F. Schaefer III,  M. W. Schmidt,  C. D. Sherrill,  D. G. Truhlar,  
 A. Warshel,  X. Xu,  A. Aspuru-Guzik,  R. Baer,  A. T. Bell,  N. A. Besley,  
 J.-D. Chai,  A. Dreuw,  B. D. Dunietz,  T. R. Furlani,  S. R. Gwaltney,  
 C.-P. Hsu,  Y. Jung,  J. Kong,  D. S. Lambrecht,  W. Liang,  C. Ochsenfeld,  
 V. A. Rassolov,  L. V. Slipchenko,  J. E. Subotnik,  T. Van Voorhis,  
 J. M. Herbert,  A. I. Krylov,  P. M. W. Gill,  M. Head-Gordon

 Contributors to earlier versions of Q-Chem not listed above: 
 R. D. Adamson,  J. Baker,  E. F. C. Byrd,  A. K. Chakraborty,  C.-L. Cheng,  
 H. Dachsel,  R. J. Doerksen,  G. Hawkins,  A. Heyden,  S. Hirata,  
 G. Kedziora,  F. J. Keil,  C. Kelley,  P. P. Korambath,  W. Kurlancheek,  
 A. M. Lee,  M. S. Lee,  D. Liotard,  I. Lotan,  P. E. Maslen,  N. Nair,  
 D. Neuhauser,  R. Olson,  B. Peters,  J. Ritchie,  N. E. Schultz,  
 N. Shenvi,  A. C. Simmonett,  K. S. Thanthiriwatte,  Q. Wu,  W. Zhang

 Please cite Q-Chem as follows:
 Y. Shao et al., Mol. Phys. 113, 184-215 (2015)
 DOI: 10.1080/00268976.2014.952696

 Q-Chem 4.4.2 for Intel X86 EM64T Linux

 Parts of Q-Chem use Armadillo 5.200.1 (Boston Tea Smuggler).
 http://arma.sourceforge.net/

 Q-Chem begins on Tue Dec 13 23:09:06 2016  


Host: 0

     Scratch files written to /scratch/cher/qchem7375//
The previous job contains 0 fragments, simply inherited here
FILE_GEOM_ORG=        593

Checking the input file for inconsistencies... 	...done.

--------------------------------------------------------------
User input:
--------------------------------------------------------------

$molecule
   read
$end
$rem
   BASIS  =  6-311++G**
   JOB_TYPE  =  SP
   METHOD  =  B3LYP
   SOLVENT_METHOD SMD
--------------------------------------------------------------
 ----------------------------------------------------------------
             Standard Nuclear Orientation (Angstroms)
    I     Atom           X                Y                Z
 ----------------------------------------------------------------
    1      C       0.5754234443     0.0566940780     0.0000538388
    2      C      -0.8305630185     0.6783180867     0.0001481069
    3      O       1.5642667459     0.7349723800     0.0005680727
    4      O       0.5721669636    -1.2795262962    -0.0004303890
    5      H      -0.3541939170    -1.5791621899    -0.0010248030
    6      O      -1.8156068837    -0.0145389800     0.0006304496
    7      H      -0.8528369549     1.7804657758    -0.0006085952
 ----------------------------------------------------------------
 Nuclear Repulsion Energy =   163.0336829179 hartrees
 There are       19 alpha and       19 beta electrons
 Requested basis set is 6-311++G(d,p)
 There are 40 shells and 124 basis functions

 Total QAlloc Memory Limit   2000 MB
 Mega-Array Size        61 MB
 MEM_STATIC part        62 MB

                       Distance Matrix (Angstroms)
             C (  1)   C (  2)   O (  3)   O (  4)   H (  5)   O (  6)
   C (  2)  1.537275
   O (  3)  1.199113  2.395500
   O (  4)  1.336224  2.408486  2.245544
   H (  5)  1.881546  2.307194  3.005946  0.973615
   O (  6)  2.392091  1.204310  3.461981  2.702158  2.140976
   H (  7)  2.238597  1.102373  2.633524  3.375528  3.396431  2.036902


 A cutoff of  1.0D-08 yielded    766 shell pairs
 There are      7541 function pairs (      8160 Cartesian)

 -------------------------------------------------------
 OpenMP Integral Computing Module                       
 Release: version 1.0, May 2013, Q-Chem Inc. Pittsburgh 
 -------------------------------------------------------
 Integral Job Info:
 Integral job number is                      11
 Integral operator is                         1
 short-range coefficients                     0
 long-range coefficients              100000000
 Omega coefficients                           0
 if combine SR and LR in K                    0
 Integral screening is                        0
 Integral computing path is                   2
 max size of driver memory is            800000
 size of driver memory is                593474
 size of scratch memory is              2260544
 max col of scratch BK array               1296
 max len of scratch array in speh3          155
 max len of scratch index in speh4           18
 max int batch size is                      520
 min int batch size is                       52
 fixed nKL is                                52
 max L of basis functions is                  2
 order of int derivative is                   0
 number of shells is                         40
 number of basis is                         129
 number of cartesian basis is               129
 number of contracted shell pairs           766
 number of primitive shell pairs           2210
 maxK2 (contraction) of shell pair           36
 max number of K2 of shell pair               1
 max number of CS2 of shell pair            124
 max number of PS2 of shell pair            408
 mem total for path MDJ                   22040
 -------------------------------------------------------
 Smallest overlap matrix eigenvalue = 1.43E-04

 Scale SEOQF with 1.000000e-01/1.000000e-01/1.000000e-01

 Standard Electronic Orientation quadrupole field applied
 Nucleus-field energy     =     0.0000000038 hartrees
 Guess from superposition of atomic densities
 Warning:  Energy on first SCF cycle will be non-variational
 A restricted hybrid HF-DFT SCF calculation will be
 performed using Pulay DIIS extrapolation
 Exchange:     0.2000 Hartree-Fock + 0.0800 Slater + 0.7200 B88
 Correlation:  0.1900 VWN1RPA + 0.8100 LYP
 Using SG-1 standard quadrature grid
 SCF converges when DIIS error is below 1.0E-05
 ---------------------------------------
  Cycle       Energy         DIIS Error
 ---------------------------------------
    1    -304.0304417306      5.90E-02
    2    -303.0319832854      1.01E-02
    3    -302.5803027816      2.06E-02
    4    -303.1641867859      2.56E-03
    5    -303.1718160915      1.16E-03
    6    -303.1733883461      3.45E-04
    7    -303.1735773721      1.67E-04
    8    -303.1736207142      3.03E-05
    9    -303.1736210291      4.23E-06 Convergence criterion met
 ---------------------------------------
 SCF time:  CPU 15.53 s  wall 15.55 s

 Citation of the SMD model:
 Marenich, A.V.; Cramer, C.J.; Truhlar, D.G.
 J. Phys. Chem. B 2009, 113, 6378-6396.
 iSolventCode=           1
 Solvent: water                                                           

 vradii
            1           2           3           4           5           6
    1   1.8500000   1.8500000   1.5200000   1.5200000   1.2000000   1.5200000
            7
    1   1.2000000
Changing PCM_TESSEL_METHOD to VTN
Changing PCM_VDW_RADII to SMD_RADIUS
 Discretize the solute cavity surface with Lebedev spheres
	Using 302 Lebedev grid points for each H atom
	Using 302 Lebedev grid points for other atoms
	Atomic van der Waals radii will be scaled by 1.20
 Removing interior tesserae...
 Keep 876 surface tesserae and discard 1238 interior tesserae
 Molecular Surface Area = 85.187 Angst**2
 A restricted hybrid HF-DFT SCF calculation will be
 performed using Pulay DIIS extrapolation
 Polarizable Continuum solvation model will be applied
 Exchange:     0.2000 Hartree-Fock + 0.0800 Slater + 0.7200 B88
 Correlation:  0.1900 VWN1RPA + 0.8100 LYP
 Using SG-1 standard quadrature grid
 SCF converges when DIIS error is below 1.0E-05

 Citation of the SMD model:
 Marenich, A.V.; Cramer, C.J.; Truhlar, D.G.
 J. Phys. Chem. B 2009, 113, 6378-6396.
 iSolventCode=           1
 Solvent: water                                                           

 vradii
            1           2           3           4           5           6
    1   1.8500000   1.8500000   1.5200000   1.5200000   1.2000000   1.5200000
            7
    1   1.2000000
 ---------------------------------------
  Cycle       Energy         DIIS Error
 ---------------------------------------
    1    -303.1735883625      8.27E-07
 Time req'd to invert C: 0.87 s (CPU) 0.87 s (wall)
    2    -303.1905091635      8.93E-04
    3    -303.1905095866      8.92E-04
    4    -303.1905096408      8.92E-04
    5    -303.1905101378      8.92E-04
    6    -303.1905116251      8.92E-04
    7    -303.1905121274      8.92E-04
    8    -303.1905121419      8.93E-04
    9    -303.1905128778      8.92E-04
   10    -303.1905082138      8.93E-04
   11    -303.1905101743      8.93E-04
   12    -303.1905104394      8.93E-04
   13    -303.1905098573      8.93E-04
   14    -303.1905097621      8.93E-04
   15    -303.1905092227      8.93E-04
   16    -303.1905079081      8.93E-04
   17    -303.1920281076      1.14E-03
   18    -303.1936968655      3.42E-04
   19    -303.1938340845      1.20E-04
   20    -303.1938330330      5.84E-05
   21    -303.1938366011      1.03E-05
   22    -303.1938363486      2.84E-06 Convergence criterion met
 ---------------------------------------
 SCF time:  CPU 35.25 s  wall 35.38 s
(0)  E-EN(g) gas-phase elect-nuc energy                 -303.173588363 a.u.
(3)  G-ENP(liq) elect-nuc-pol free energy of system     -303.193836349 a.u.
(4)  G-CDS(liq) cavity-dispersion-solvent structure 
     free energy                                                5.1028 kcal/mol
(6)  G-S(liq) free energy of system                     -303.185704563 a.u.
(9)  DeltaG-S(liq) free energy of  solvation
     (9) = (6) - (0)                                           -7.6030 kcal/mol
 SCF   energy in the final basis set = -303.1857045626
 Total energy in the final basis set = -303.1857045626

 --------------------------------------------------------------

                    Orbital Energies (a.u.)
 --------------------------------------------------------------

 Alpha MOs
 -- Occupied --
-19.194 -19.175 -19.152 -10.336 -10.301  -1.142  -1.099  -1.063
 -0.709  -0.635  -0.564  -0.511  -0.489  -0.483  -0.426  -0.425
 -0.358  -0.357  -0.293
 -- Virtual --
 -0.108   0.002   0.024   0.030   0.039   0.067   0.072   0.081
  0.094   0.096   0.127   0.144   0.153   0.179   0.184   0.199
  0.209   0.237   0.242   0.255   0.269   0.274   0.282   0.293
  0.304   0.323   0.343   0.357   0.428   0.473   0.517   0.519
  0.568   0.594   0.632   0.674   0.696   0.795   0.842   0.878
  0.992   0.993   1.018   1.051   1.098   1.115   1.115   1.139
  1.153   1.161   1.190   1.329   1.380   1.403   1.451   1.494
  1.517   1.654   1.681   1.691   1.702   1.751   1.821   1.960
  1.983   2.075   2.289   2.447   2.510   2.575   2.610   2.649
  2.805   2.847   2.857   2.869   2.923   3.039   3.097   3.157
  3.254   3.280   3.365   3.437   3.518   3.538   3.612   3.788
  3.864   4.003   4.090   4.903   4.973   4.998   5.069   5.102
  5.375   5.499   5.721   5.839  23.770  23.848  49.819  49.916
 49.984
 --------------------------------------------------------------

          Ground-State Mulliken Net Atomic Charges

     Atom                 Charge (a.u.)
  ----------------------------------------
      1 C                     0.174232
      2 C                     0.173898
      3 O                    -0.353064
      4 O                    -0.223320
      5 H                     0.308249
      6 O                    -0.286113
      7 H                     0.206118
  ----------------------------------------
  Sum of atomic charges =    -0.000000

 -----------------------------------------------------------------
                    Cartesian Multipole Moments
 -----------------------------------------------------------------
    Charge (ESU x 10^10)
                 0.0000
    Dipole Moment (Debye)
         X      -2.6731      Y       0.1048      Z      -0.0037
       Tot       2.6752
    Quadrupole Moments (Debye-Ang)
        XX     -39.3854     XY      -1.5904     YY     -25.5917
        XZ       0.0022     YZ       0.0005     ZZ     -26.7134
    Octopole Moments (Debye-Ang^2)
       XXX       1.7162    XXY      -3.1636    XYY     -10.1445
       YYY      -3.2520    XXZ      -0.0136    XYZ      -0.0045
       YYZ      -0.0118    XZZ      -0.4994    YZZ      -0.5363
       ZZZ      -0.0128
    Hexadecapole Moments (Debye-Ang^3)
      XXXX    -315.8787   XXXY      -4.6407   XXYY     -70.2563
      XYYY       3.1389   YYYY    -118.7160   XXXZ       0.0129
      XXYZ      -0.0091   XYYZ       0.0069   YYYZ      -0.0146
      XXZZ     -47.7015   XYZZ       0.9010   YYZZ     -26.5257
      XZZZ       0.0081   YZZZ      -0.0179   ZZZZ     -23.1998
 -----------------------------------------------------------------
Archival summary:
1\1\pikachu\SP\ProcedureUnspecified\BasisUnspecified\322\cher\TueDec1323:09:572016TueDec1323:09:572016\0\\#,ProcedureUnspecified,BasisUnspecified,\\0,1\C\O,1,1.19911\O,1,1.33622,2,124.587\H,3,0.973615,1,108.064,2,-179.986,0\C,1,1.53727,2,121.701,3,179.989,0\H,5,1.10237,1,115.009,2,0.0760876,0\O,5,1.20431,1,121.027,2,-179.944,0\\\@

 Total job time:  51.02s(wall), 50.86s(cpu) 
 Tue Dec 13 23:09:57 2016

        *************************************************************
        *                                                           *
        *  Thank you very much for using Q-Chem.  Have a nice day.  *
        *                                                           *
        *************************************************************
