# Supplementary material for: A DFT investigation of the blue bottle experiment: E∘half-cell analysis of autoxidation catalysed by redox indicators
Source: R Soc Open Sci. 2017 Nov 8;4(11):170708. doi: 10.1098/rsos.170708 (PMC5717635; doi:10.1098/rsos.170708)
Supplement: output.zip [file rsos170708supp2.zip › B3LYP_6-311++Gdp_reducing_agents/C2H2O4.out]

pikachu 127.0.1
Q-Chem Developer Version! Running on 127.0.1.*
                  Welcome to Q-Chem
     A Quantum Leap Into The Future Of Chemistry


 Q-Chem 4.4, Q-Chem, Inc., Pleasanton, CA (2016)

 Y. Shao,  Z. Gan,  E. Epifanovsky,  A. T. B. Gilbert,  M. Wormit,  
 J. Kussmann,  A. W. Lange,  A. Behn,  J. Deng,  X. Feng,  D. Ghosh,  
 M. Goldey,  P. R. Horn,  L. D. Jacobson,  I. Kaliman,  F. Rob,  
 R. Z. Khaliullin,  T. Kus,  A. Landau,  J. Liu,  E. I. Proynov,  Y. M. Rhee,  
 R. M. Richard,  M. A. Rohrdanz,  R. P. Steele,  E. J. Sundstrom,  
 H. L. Woodcock III,  P. M. Zimmerman,  D. Zuev,  B. Albrecht,  E. Alguire,  
 B. Austin,  S. A. Baeppler,  G. J. O. Beran,  Y. A. Bernard,  E. Berquist,  
 K. Brandhorst,  K. B. Bravaya,  S. T. Brown,  D. Casanova,  C.-M. Chang,  
 Y. Chen,  S. H. Chien,  K. D. Closser,  M. P. Coons,  D. L. Crittenden,  
 S. Dasgupta,  M. Diedenhofen,  R. A. DiStasio Jr.,  H. Do,  A. D. Dutoi,  
 R. G. Edgar,  P.-T. Fang,  S. Fatehi,  Q. Feng,  L. Fusti-Molnar,  
 A. Ghysels,  A. Golubeva-Zadorozhnaya,  J. Gomes,  A. Gunina,  
 M. W. D. Hanson-Heine,  P. H. P. Harbach,  A. W. Hauser,  J. E. Herr,  
 E. G. Hohenstein,  Z. C. Holden,  K. Hui,  T.-C. Jagau,  H. Ji,  B. Kaduk,  
 K. Khistyaev,  Jaehoon Kim,  Jihan Kim,  R. A. King,  P. Klunzinger,  
 K. Koh,  D. Kosenkov,  T. Kowalczyk,  C. M. Krauter,  A. Kunitsa,  
 K. U. Lao,  A. Laurent,  K. V. Lawler,  J. Lee,  D. Lefrancois,  S. Lehtola,  
 S. V. Levchenko,  C. Y. Lin,  Y.-S. Lin,  F. Liu,  E. Livshits,  
 R. C. Lochan,  A. Luenser,  P. Manohar,  S. F. Manzer,  S.-P. Mao,  Y. Mao,  
 N. Mardirossian,  A. V. Marenich,  L. A. Martinez-Martinez,  S. A. Maurer,  
 N. J. Mayhall,  J.-M. Mewes,  A. F. Morrison,  K. Nanda,  T. S. Nguyen-Beck,  
 C. M. Oana,  R. Olivares-Amaya,  D. P. O'Neill,  J. A. Parkhill,  
 T. M. Perrine,  R. Peverati,  P. A. Pieniazek,  F. Plasser,  A. Prociuk,  
 D. R. Rehn,  E. Rosta,  N. J. Russ,  N. Sergueev,  S. M. Sharada,  
 S. Sharma,  D. W. Small,  A. Sodt,  T. Stauch,  T. Stein,  D. Stuck,  
 Y.-C. Su,  A. J. W. Thom,  T. Tsuchimochi,  L. Vogt,  O. Vydrov,  T. Wang,  
 M. A. Watson,  J. Wenzel,  A. White,  C. F. Williams,  V. Vanovschi,  
 K. Yao,  S. Yeganeh,  S. R. Yost,  Z.-Q. You,  I. Y. Zhang,  X. Zhang,  
 Y. Zhao,  B. R. Brooks,  G. K. L. Chan,  D. M. Chipman,  C. J. Cramer,  
 W. A. Goddard III,  M. S. Gordon,  W. J. Hehre,  A. Klamt,  
 H. F. Schaefer III,  M. W. Schmidt,  C. D. Sherrill,  D. G. Truhlar,  
 A. Warshel,  X. Xu,  A. Aspuru-Guzik,  R. Baer,  A. T. Bell,  N. A. Besley,  
 J.-D. Chai,  A. Dreuw,  B. D. Dunietz,  T. R. Furlani,  S. R. Gwaltney,  
 C.-P. Hsu,  Y. Jung,  J. Kong,  D. S. Lambrecht,  W. Liang,  C. Ochsenfeld,  
 V. A. Rassolov,  L. V. Slipchenko,  J. E. Subotnik,  T. Van Voorhis,  
 J. M. Herbert,  A. I. Krylov,  P. M. W. Gill,  M. Head-Gordon

 Contributors to earlier versions of Q-Chem not listed above: 
 R. D. Adamson,  J. Baker,  E. F. C. Byrd,  A. K. Chakraborty,  C.-L. Cheng,  
 H. Dachsel,  R. J. Doerksen,  G. Hawkins,  A. Heyden,  S. Hirata,  
 G. Kedziora,  F. J. Keil,  C. Kelley,  P. P. Korambath,  W. Kurlancheek,  
 A. M. Lee,  M. S. Lee,  D. Liotard,  I. Lotan,  P. E. Maslen,  N. Nair,  
 D. Neuhauser,  R. Olson,  B. Peters,  J. Ritchie,  N. E. Schultz,  
 N. Shenvi,  A. C. Simmonett,  K. S. Thanthiriwatte,  Q. Wu,  W. Zhang

 Please cite Q-Chem as follows:
 Y. Shao et al., Mol. Phys. 113, 184-215 (2015)
 DOI: 10.1080/00268976.2014.952696

 Q-Chem 4.4.2 for Intel X86 EM64T Linux

 Parts of Q-Chem use Armadillo 5.200.1 (Boston Tea Smuggler).
 http://arma.sourceforge.net/

 Q-Chem begins on Tue Dec 13 23:03:46 2016  


Host: 0

     Scratch files written to /scratch/cher/qchem7423//
FILE_GEOM_ORG=        593

Checking the input file for inconsistencies... 	...done.

--------------------------------------------------------------
User input:
--------------------------------------------------------------
$molecule
0 1
  C    0.7883014    0.1943817   -0.0002658
  C   -0.7234571   -0.1207250    0.0004619
  O   -1.1287717   -1.2668216    0.0007612
  O   -1.4855733    0.9689658   -0.0006621
  H   -2.4160258    0.6719370   -0.0016086
  O    1.2484172    1.3034356    0.0007610
  O    1.5095394   -0.9343101   -0.0007042
  H    0.8780669   -1.6840357   -0.0008150
$end

$rem
   BASIS  =  6-311++G**
   JOB_TYPE  =  optimization
   METHOD  =  B3LYP
   SYM_IGNORE  TRUE
$end

--------------------------------------------------------------
 ----------------------------------------------------------------
             Standard Nuclear Orientation (Angstroms)
    I     Atom           X                Y                Z
 ----------------------------------------------------------------
    1      C       0.7883014000     0.1943817000    -0.0002658000
    2      C      -0.7234571000    -0.1207250000     0.0004619000
    3      O      -1.1287717000    -1.2668216000     0.0007612000
    4      O      -1.4855733000     0.9689658000    -0.0006621000
    5      H      -2.4160258000     0.6719370000    -0.0016086000
    6      O       1.2484172000     1.3034356000     0.0007610000
    7      O       1.5095394000    -0.9343101000    -0.0007042000
    8      H       0.8780669000    -1.6840357000    -0.0008150000
 ----------------------------------------------------------------
 Nuclear Repulsion Energy =   232.1209630116 hartrees
 There are       23 alpha and       23 beta electrons
 Requested basis set is 6-311++G(d,p)
 There are 46 shells and 146 basis functions

 Total QAlloc Memory Limit   2000 MB
 Mega-Array Size        61 MB
 MEM_STATIC part        62 MB
 A cutoff of  1.0D-11 yielded   1012 shell pairs
 There are     10472 function pairs (     11349 Cartesian)

 -------------------------------------------------------
 OpenMP Integral Computing Module                       
 Release: version 1.0, May 2013, Q-Chem Inc. Pittsburgh 
 -------------------------------------------------------
 Integral Job Info:
 Integral job number is                      11
 Integral operator is                         1
 short-range coefficients                     0
 long-range coefficients              100000000
 Omega coefficients                           0
 if combine SR and LR in K                    0
 Integral screening is                        0
 Integral computing path is                   2
 max size of driver memory is            800000
 size of driver memory is                593474
 size of scratch memory is              2260544
 max col of scratch BK array               1296
 max len of scratch array in speh3          155
 max len of scratch index in speh4           18
 max int batch size is                      520
 min int batch size is                       52
 fixed nKL is                                52
 max L of basis functions is                  2
 order of int derivative is                   0
 number of shells is                         46
 number of basis is                         152
 number of cartesian basis is               152
 number of contracted shell pairs          1012
 number of primitive shell pairs           2969
 maxK2 (contraction) of shell pair           36
 max number of K2 of shell pair               1
 max number of CS2 of shell pair            173
 max number of PS2 of shell pair            624
 mem total for path MDJ                   29528
 -------------------------------------------------------
 Smallest overlap matrix eigenvalue = 8.81E-05

 Scale SEOQF with 1.000000e-01/1.000000e-01/1.000000e-01

 Standard Electronic Orientation quadrupole field applied
 Nucleus-field energy     =     0.0000000058 hartrees
 Guess from superposition of atomic densities
 Warning:  Energy on first SCF cycle will be non-variational
 A restricted hybrid HF-DFT SCF calculation will be
 performed using Pulay DIIS extrapolation
 Exchange:     0.2000 Hartree-Fock + 0.0800 Slater + 0.7200 B88
 Correlation:  0.1900 VWN1RPA + 0.8100 LYP
 Using SG-1 standard quadrature grid
 SCF converges when DIIS error is below 1.0E-08
 ---------------------------------------
  Cycle       Energy         DIIS Error
 ---------------------------------------
    1    -379.5475145377      5.54E-02
    2    -378.2561859420      1.01E-02
    3    -377.6846248711      2.01E-02
    4    -378.4321237585      3.05E-03
    5    -378.4478754915      1.14E-03
    6    -378.4501179041      2.76E-04
    7    -378.4502811624      8.50E-05
    8    -378.4502910026      4.59E-05
    9    -378.4502947613      8.44E-06
   10    -378.4502947651      3.79E-06
   11    -378.4502948092      2.96E-07
   12    -378.4502947895      7.87E-08
   13    -378.4502947911      3.81E-08
   14    -378.4502947928      7.58E-09 Convergence criterion met
 ---------------------------------------
 SCF time:  CPU 41.49 s  wall 41.61 s
 SCF   energy in the final basis set = -378.4502947928
 Total energy in the final basis set = -378.4502947928

 --------------------------------------------------------------

                    Orbital Energies (a.u.)
 --------------------------------------------------------------

 Alpha MOs
 -- Occupied --
-19.227 -19.202 -19.177 -19.151 -10.364 -10.347  -1.175  -1.137
 -1.085  -1.061  -0.741  -0.651  -0.610  -0.542  -0.521  -0.491
 -0.468  -0.462  -0.424  -0.382  -0.375  -0.357  -0.307
 -- Virtual --
 -0.103  -0.029  -0.004   0.040   0.042   0.047   0.055   0.075
  0.085   0.085   0.094   0.117   0.123   0.154   0.157   0.190
  0.202   0.215   0.220   0.239   0.247   0.250   0.254   0.265
  0.286   0.294   0.298   0.302   0.310   0.337   0.350   0.357
  0.364   0.442   0.491   0.495   0.500   0.583   0.598   0.621
  0.676   0.726   0.799   0.844   0.863   0.963   0.964   1.000
  1.031   1.087   1.091   1.098   1.120   1.127   1.136   1.151
  1.172   1.182   1.202   1.296   1.376   1.391   1.420   1.441
  1.504   1.527   1.641   1.663   1.676   1.684   1.726   1.794
  1.941   1.942   2.013   2.063   2.192   2.460   2.507   2.566
  2.598   2.772   2.813   2.855   2.855   2.874   2.999   3.017
  3.031   3.073   3.107   3.123   3.151   3.285   3.373   3.394
  3.500   3.509   3.597   3.630   3.755   3.824   3.942   4.062
  4.081   4.873   4.915   4.974   5.018   5.090   5.115   5.252
  5.370   5.474   5.691   5.793   5.836  23.723  23.799  49.781
 49.840  49.927  50.014
 --------------------------------------------------------------

          Ground-State Mulliken Net Atomic Charges

     Atom                 Charge (a.u.)
  ----------------------------------------
      1 C                     0.128012
      2 C                     0.144609
      3 O                    -0.297421
      4 O                    -0.132442
      5 H                     0.295527
      6 O                    -0.243867
      7 O                    -0.144449
      8 H                     0.250031
  ----------------------------------------
  Sum of atomic charges =     0.000000

 -----------------------------------------------------------------
                    Cartesian Multipole Moments
 -----------------------------------------------------------------
    Charge (ESU x 10^10)
                 0.0000
    Dipole Moment (Debye)
         X      -3.0445      Y      -1.3874      Z      -0.0040
       Tot       3.3458
    Quadrupole Moments (Debye-Ang)
        XX     -32.7063     XY      -5.3218     YY     -37.8473
        XZ       0.0062     YZ       0.0007     ZZ     -32.2294
    Octopole Moments (Debye-Ang^2)
       XXX     -31.4571    XXY       6.3822    XYY       2.6684
       YYY     -10.3394    XXZ      -0.0196    XYZ      -0.0019
       YYZ      -0.0098    XZZ      -0.4533    YZZ      -0.0069
       ZZZ      -0.0004
    Hexadecapole Moments (Debye-Ang^3)
      XXXX    -286.8809   XXXY     -20.8079   XXYY    -100.4189
      XYYY     -17.9844   YYYY    -211.4522   XXXZ       0.0589
      XXYZ      -0.0135   XYYZ       0.0029   YYYZ       0.0091
      XXZZ     -59.4565   XYZZ      -0.1303   YYZZ     -40.5580
      XZZZ       0.0054   YZZZ       0.0012   ZZZZ     -27.9582
 -----------------------------------------------------------------
 Calculating analytic gradient of the SCF energy
 Gradient of SCF Energy
            1           2           3           4           5           6
    1  -0.0067271   0.0064398  -0.0035725   0.0038221  -0.0049351   0.0046455
    2  -0.0079151   0.0048882  -0.0103125   0.0068876  -0.0029405   0.0116794
    3  -0.0002007   0.0001675  -0.0000346  -0.0000140  -0.0000329   0.0000738
            7           8
    1   0.0048467  -0.0045193
    2   0.0010397  -0.0033268
    3   0.0000406   0.0000002
 Max gradient component =       1.168E-02
 RMS gradient           =       5.006E-03
 Gradient time:  CPU 12.43 s  wall 12.43 s
 Geometry Optimization Parameters
   NAtoms,    NIC,     NZ,  NCons,   NDum,   NFix, NCnnct, MaxDiis
        8      39       0       0       0       0       0       0


** GEOMETRY OPTIMIZATION IN DELOCALIZED INTERNAL COORDINATES **
   Searching for a Minimum

   Optimization Cycle:   1

                       Coordinates (Angstroms)
     ATOM                X               Y               Z
      1  C         0.7883014000    0.1943817000   -0.0002658000
      2  C        -0.7234571000   -0.1207250000    0.0004619000
      3  O        -1.1287717000   -1.2668216000    0.0007612000
      4  O        -1.4855733000    0.9689658000   -0.0006621000
      5  H        -2.4160258000    0.6719370000   -0.0016086000
      6  O         1.2484172000    1.3034356000    0.0007610000
      7  O         1.5095394000   -0.9343101000   -0.0007042000
      8  H         0.8780669000   -1.6840357000   -0.0008150000
   Point Group: c1    Number of degrees of freedom:    18


   Energy is   -378.450294793


 Attempting to Generate Delocalized Internal Coordinates

 18 Hessian modes will be used to form the next step
  Hessian Eigenvalues:
     0.003325    0.010166    0.011013    0.023655    0.024937    0.160000
     0.160000    0.250000    0.250000    0.250000    0.250000    0.281458
     0.513406    0.520285    0.573281    0.595635    0.973345    1.044664

 Minimum Search - Taking Simple RFO Step
 Searching for Lamda that Minimizes Along All modes
 Value Taken    Lamda =  -0.00056640
 Step Taken.  Stepsize is  0.037511

                             Maximum     Tolerance    Cnvgd?
         Gradient           0.012476      0.000300      NO
         Displacement       0.018284      0.001200      NO
         Energy change     *********      0.000001      NO


 New Cartesian Coordinates Obtained by Inverse Iteration

 Displacement from previous Coordinates is:  0.071710
 ----------------------------------------------------------------
             Standard Nuclear Orientation (Angstroms)
    I     Atom           X                Y                Z
 ----------------------------------------------------------------
    1      C       0.7850060535     0.1895434368     0.0014706544
    2      C      -0.7304421560    -0.1208190386    -0.0017849364
    3      O      -1.1367422213    -1.2602716500    -0.0000035240
    4      O      -1.4894322549     0.9668625672    -0.0004353261
    5      H      -2.4190788594     0.6864112540    -0.0002882502
    6      O       1.2406418841     1.2935638076    -0.0004218760
    7      O       1.5151590003    -0.9310861736    -0.0002086152
    8      H       0.9053855537    -1.6913765035    -0.0003997265
 ----------------------------------------------------------------
 Nuclear Repulsion Energy =   232.4728667588 hartrees
 There are       23 alpha and       23 beta electrons
 Applying Cartesian multipole field
    Component          Value
    ---------          -----
     (2,0,0)        1.00000E-11
     (0,2,0)        2.00000E-11
     (0,0,2)       -3.00000E-11
 Nucleus-field energy     =     0.0000000057 hartrees
 Requested basis set is 6-311++G(d,p)
 There are 46 shells and 146 basis functions
 A cutoff of  1.0D-11 yielded   1011 shell pairs
 There are     10460 function pairs (     11337 Cartesian)
 Smallest overlap matrix eigenvalue = 8.90E-05
 Guess MOs from SCF MO coefficient file
 Reading MOs from coefficient file
 Reading MOs from coefficient file
 A restricted hybrid HF-DFT SCF calculation will be
 performed using Pulay DIIS extrapolation
 Exchange:     0.2000 Hartree-Fock + 0.0800 Slater + 0.7200 B88
 Correlation:  0.1900 VWN1RPA + 0.8100 LYP
 Using SG-1 standard quadrature grid
 SCF converges when DIIS error is below 1.0E-08
 Geometry optimization detected.  Setting ReadMinima to 0
 Setting SaveMinima to 0
 ---------------------------------------
  Cycle       Energy         DIIS Error
 ---------------------------------------
    1    -378.4651411270      6.12E-04
    2    -378.4505827027      8.81E-05
    3    -378.4505696208      1.21E-04
    4    -378.4505953219      4.45E-05
    5    -378.4505987459      7.75E-06
    6    -378.4505986855      3.37E-06
    7    -378.4505987895      1.01E-06
    8    -378.4505987782      5.47E-07
    9    -378.4505987905      9.35E-08
   10    -378.4505987924      2.71E-08
   11    -378.4505987907      8.10E-09 Convergence criterion met
 ---------------------------------------
 SCF time:  CPU 32.82 s  wall 32.87 s
 SCF   energy in the final basis set = -378.4505987907
 Total energy in the final basis set = -378.4505987907

 --------------------------------------------------------------

                    Orbital Energies (a.u.)
 --------------------------------------------------------------

 Alpha MOs
 -- Occupied --
-19.225 -19.202 -19.175 -19.150 -10.362 -10.345  -1.176  -1.139
 -1.086  -1.062  -0.740  -0.654  -0.611  -0.541  -0.521  -0.491
 -0.467  -0.463  -0.423  -0.381  -0.374  -0.358  -0.306
 -- Virtual --
 -0.100  -0.028  -0.005   0.042   0.043   0.047   0.055   0.076
  0.085   0.086   0.095   0.118   0.123   0.154   0.157   0.191
  0.203   0.216   0.220   0.241   0.247   0.251   0.254   0.266
  0.286   0.295   0.298   0.302   0.311   0.339   0.351   0.359
  0.364   0.445   0.495   0.496   0.505   0.587   0.599   0.624
  0.678   0.727   0.799   0.846   0.865   0.963   0.965   1.000
  1.033   1.086   1.093   1.099   1.121   1.129   1.135   1.151
  1.173   1.182   1.203   1.296   1.380   1.393   1.421   1.445
  1.503   1.526   1.650   1.667   1.676   1.682   1.725   1.801
  1.941   1.948   2.018   2.066   2.199   2.462   2.506   2.560
  2.600   2.773   2.815   2.854   2.857   2.874   3.002   3.024
  3.034   3.081   3.109   3.128   3.157   3.293   3.380   3.393
  3.511   3.521   3.606   3.636   3.765   3.833   3.940   4.063
  4.081   4.874   4.916   4.976   5.019   5.092   5.116   5.257
  5.372   5.486   5.703   5.798   5.844  23.733  23.812  49.783
 49.844  49.935  50.021
 --------------------------------------------------------------

          Ground-State Mulliken Net Atomic Charges

     Atom                 Charge (a.u.)
  ----------------------------------------
      1 C                     0.124925
      2 C                     0.150140
      3 O                    -0.297937
      4 O                    -0.135494
      5 H                     0.295770
      6 O                    -0.241683
      7 O                    -0.146547
      8 H                     0.250826
  ----------------------------------------
  Sum of atomic charges =    -0.000000

 -----------------------------------------------------------------
                    Cartesian Multipole Moments
 -----------------------------------------------------------------
    Charge (ESU x 10^10)
                 0.0000
    Dipole Moment (Debye)
         X      -2.9950      Y      -1.3958      Z       0.0000
       Tot       3.3043
    Quadrupole Moments (Debye-Ang)
        XX     -32.6304     XY      -5.4577     YY     -37.6700
        XZ       0.0042     YZ       0.0026     ZZ     -32.1885
    Octopole Moments (Debye-Ang^2)
       XXX     -31.1272    XXY       6.5496    XYY       3.0140
       YYY     -10.3688    XXZ       0.0092    XYZ       0.0018
       YYZ       0.0078    XZZ      -0.3438    YZZ       0.0238
       ZZZ       0.0228
    Hexadecapole Moments (Debye-Ang^3)
      XXXX    -287.6665   XXXY     -20.8750   XXYY     -99.6414
      XYYY     -17.8606   YYYY    -209.1216   XXXZ      -0.0369
      XXYZ       0.0048   XYYZ      -0.0238   YYYZ       0.0097
      XXZZ     -59.5932   XYZZ       0.0583   YYZZ     -40.2365
      XZZZ      -0.0361   YZZZ       0.0026   ZZZZ     -27.8958
 -----------------------------------------------------------------
 Calculating analytic gradient of the SCF energy
 Gradient of SCF Energy
            1           2           3           4           5           6
    1  -0.0014044   0.0020704  -0.0009071  -0.0003232  -0.0007102   0.0005296
    2  -0.0024838   0.0024148  -0.0013350   0.0001874  -0.0002555   0.0012794
    3   0.0008888  -0.0008324   0.0002667   0.0001980   0.0000060  -0.0002927
            7           8
    1   0.0016816  -0.0009368
    2   0.0009543  -0.0007616
    3  -0.0002019  -0.0000325
 Max gradient component =       2.484E-03
 RMS gradient           =       1.126E-03
 Gradient time:  CPU 12.56 s  wall 12.57 s
 Geometry Optimization Parameters
   NAtoms,    NIC,     NZ,  NCons,   NDum,   NFix, NCnnct, MaxDiis
        8      39       0       0       0       0       0       0

 Cartesian Hessian Update
 Hessian Updated using BFGS Update


** GEOMETRY OPTIMIZATION IN DELOCALIZED INTERNAL COORDINATES **
   Searching for a Minimum

   Optimization Cycle:   2

                       Coordinates (Angstroms)
     ATOM                X               Y               Z
      1  C         0.7850060535    0.1895434368    0.0014706544
      2  C        -0.7304421560   -0.1208190386   -0.0017849364
      3  O        -1.1367422213   -1.2602716500   -0.0000035240
      4  O        -1.4894322549    0.9668625672   -0.0004353261
      5  H        -2.4190788594    0.6864112540   -0.0002882502
      6  O         1.2406418841    1.2935638076   -0.0004218760
      7  O         1.5151590003   -0.9310861736   -0.0002086152
      8  H         0.9053855537   -1.6913765035   -0.0003997265
   Point Group: c1    Number of degrees of freedom:    18


   Energy is   -378.450598791

 Hessian Updated using BFGS Update

 16 Hessian modes will be used to form the next step
  Hessian Eigenvalues:
     0.003325    0.010280    0.011156    0.023655    0.024939    0.154182
     0.160486    0.245547    0.275851    0.283217    0.482281    0.518945
     0.572393    0.591860    0.919159    1.025079

 Minimum Search - Taking Simple RFO Step
 Searching for Lamda that Minimizes Along All modes
 Value Taken    Lamda =  -0.00006951
 Step Taken.  Stepsize is  0.060544

                             Maximum     Tolerance    Cnvgd?
         Gradient           0.002402      0.000300      NO
         Displacement       0.054870      0.001200      NO
         Energy change     -0.000304      0.000001      NO


 New Cartesian Coordinates Obtained by Inverse Iteration

 Displacement from previous Coordinates is:  0.035204
 ----------------------------------------------------------------
             Standard Nuclear Orientation (Angstroms)
    I     Atom           X                Y                Z
 ----------------------------------------------------------------
    1      C       0.7836881146     0.1903520744    -0.0099451347
    2      C      -0.7319736216    -0.1234375884     0.0053616595
    3      O      -1.1360253455    -1.2619042157    -0.0077386739
    4      O      -1.4872176222     0.9657339611     0.0023226012
    5      H      -2.4168841003     0.6905871655    -0.0000559746
    6      O       1.2379180970     1.2932729218     0.0008786169
    7      O       1.5130676566    -0.9301556988     0.0021883172
    8      H       0.9079238213    -1.6916209199     0.0049169883
 ----------------------------------------------------------------
 Nuclear Repulsion Energy =   232.6321149673 hartrees
 There are       23 alpha and       23 beta electrons
 Applying Cartesian multipole field
    Component          Value
    ---------          -----
     (2,0,0)        1.00000E-11
     (0,2,0)        2.00000E-11
     (0,0,2)       -3.00000E-11
 Nucleus-field energy     =     0.0000000057 hartrees
 Requested basis set is 6-311++G(d,p)
 There are 46 shells and 146 basis functions
 A cutoff of  1.0D-11 yielded   1011 shell pairs
 There are     10460 function pairs (     11337 Cartesian)
 Smallest overlap matrix eigenvalue = 8.98E-05
 Guess MOs from SCF MO coefficient file
 Reading MOs from coefficient file
 Reading MOs from coefficient file
 A restricted hybrid HF-DFT SCF calculation will be
 performed using Pulay DIIS extrapolation
 Exchange:     0.2000 Hartree-Fock + 0.0800 Slater + 0.7200 B88
 Correlation:  0.1900 VWN1RPA + 0.8100 LYP
 Using SG-1 standard quadrature grid
 SCF converges when DIIS error is below 1.0E-08
 Geometry optimization detected.  Setting ReadMinima to 0
 Setting SaveMinima to 0
 ---------------------------------------
  Cycle       Energy         DIIS Error
 ---------------------------------------
    1    -378.4541092370      4.88E-04
    2    -378.4505265103      4.66E-05
    3    -378.4505233013      7.19E-05
    4    -378.4505324364      1.90E-05
    5    -378.4505330997      3.87E-06
    6    -378.4505331438      2.19E-06
    7    -378.4505331263      4.31E-07
    8    -378.4505331598      1.60E-07
    9    -378.4505331647      9.12E-08
   10    -378.4505331634      1.32E-08
   11    -378.4505331621      5.82E-09 Convergence criterion met
 ---------------------------------------
 SCF time:  CPU 32.35 s  wall 32.56 s
 SCF   energy in the final basis set = -378.4505331621
 Total energy in the final basis set = -378.4505331621

 --------------------------------------------------------------

                    Orbital Energies (a.u.)
 --------------------------------------------------------------

 Alpha MOs
 -- Occupied --
-19.224 -19.201 -19.175 -19.150 -10.362 -10.345  -1.176  -1.139
 -1.087  -1.063  -0.740  -0.654  -0.611  -0.541  -0.522  -0.491
 -0.467  -0.464  -0.423  -0.381  -0.374  -0.358  -0.306
 -- Virtual --
 -0.099  -0.028  -0.004   0.041   0.044   0.047   0.055   0.076
  0.085   0.086   0.095   0.118   0.123   0.154   0.157   0.191
  0.203   0.216   0.220   0.241   0.247   0.251   0.255   0.266
  0.286   0.296   0.298   0.302   0.311   0.339   0.352   0.360
  0.364   0.446   0.494   0.498   0.506   0.589   0.600   0.624
  0.678   0.727   0.797   0.847   0.866   0.962   0.967   1.001
  1.033   1.086   1.092   1.099   1.122   1.129   1.136   1.151
  1.170   1.186   1.204   1.296   1.381   1.393   1.422   1.446
  1.503   1.526   1.650   1.668   1.677   1.683   1.727   1.802
  1.942   1.949   2.018   2.068   2.201   2.463   2.506   2.559
  2.600   2.773   2.815   2.855   2.857   2.875   3.003   3.025
  3.035   3.083   3.112   3.130   3.158   3.295   3.382   3.395
  3.512   3.522   3.608   3.638   3.768   3.836   3.939   4.063
  4.081   4.875   4.916   4.977   5.019   5.093   5.116   5.259
  5.373   5.490   5.706   5.799   5.846  23.736  23.816  49.784
 49.845  49.936  50.022
 --------------------------------------------------------------

          Ground-State Mulliken Net Atomic Charges

     Atom                 Charge (a.u.)
  ----------------------------------------
      1 C                     0.125989
      2 C                     0.149025
      3 O                    -0.297706
      4 O                    -0.134846
      5 H                     0.295401
      6 O                    -0.241864
      7 O                    -0.147069
      8 H                     0.251070
  ----------------------------------------
  Sum of atomic charges =    -0.000000

 -----------------------------------------------------------------
                    Cartesian Multipole Moments
 -----------------------------------------------------------------
    Charge (ESU x 10^10)
                -0.0000
    Dipole Moment (Debye)
         X      -2.9965      Y      -1.3897      Z       0.0043
       Tot       3.3031
    Quadrupole Moments (Debye-Ang)
        XX     -32.6084     XY      -5.4775     YY     -37.6401
        XZ      -0.0279     YZ      -0.0437     ZZ     -32.1762
    Octopole Moments (Debye-Ang^2)
       XXX     -31.0039    XXY       6.6207    XYY       3.0331
       YYY     -10.2975    XXZ       0.0177    XYZ       0.0200
       YYZ       0.0874    XZZ      -0.3277    YZZ       0.0409
       ZZZ       0.0921
    Hexadecapole Moments (Debye-Ang^3)
      XXXX    -287.0736   XXXY     -21.0450   XXYY     -99.3672
      XYYY     -18.0523   YYYY    -209.0361   XXXZ       0.0252
      XXYZ      -0.1092   XYYZ       0.0584   YYYZ      -0.2278
      XXZZ     -59.4537   XYZZ       0.0308   YYZZ     -40.2217
      XZZZ       0.0151   YZZZ      -0.1296   ZZZZ     -27.8829
 -----------------------------------------------------------------
 Calculating analytic gradient of the SCF energy
 Gradient of SCF Energy
            1           2           3           4           5           6
    1   0.0001884  -0.0000571   0.0003251  -0.0004148   0.0006808  -0.0004627
    2   0.0001290   0.0003712   0.0005228  -0.0006182   0.0001594  -0.0008694
    3  -0.0049822   0.0043651  -0.0014006  -0.0009702  -0.0000418   0.0016690
            7           8
    1  -0.0006184   0.0003587
    2   0.0000941   0.0002111
    3   0.0010766   0.0002842
 Max gradient component =       4.982E-03
 RMS gradient           =       1.499E-03
 Gradient time:  CPU 12.53 s  wall 12.54 s
 Geometry Optimization Parameters
   NAtoms,    NIC,     NZ,  NCons,   NDum,   NFix, NCnnct, MaxDiis
        8      39       0       0       0       0       0       0

 Cartesian Hessian Update
 Hessian Updated using BFGS Update


** GEOMETRY OPTIMIZATION IN DELOCALIZED INTERNAL COORDINATES **
   Searching for a Minimum

   Optimization Cycle:   3

                       Coordinates (Angstroms)
     ATOM                X               Y               Z
      1  C         0.7836881146    0.1903520744   -0.0099451347
      2  C        -0.7319736216   -0.1234375884    0.0053616595
      3  O        -1.1360253455   -1.2619042157   -0.0077386739
      4  O        -1.4872176222    0.9657339611    0.0023226012
      5  H        -2.4168841003    0.6905871655   -0.0000559746
      6  O         1.2379180970    1.2932729218    0.0008786169
      7  O         1.5130676566   -0.9301556988    0.0021883172
      8  H         0.9079238213   -1.6916209199    0.0049169883
   Point Group: c1    Number of degrees of freedom:    18


   Energy is   -378.450533162

 Hessian Updated using BFGS Update

 17 Hessian modes will be used to form the next step
  Hessian Eigenvalues:
     0.003345    0.010646    0.023462    0.024932    0.058742    0.143272
     0.160917    0.210213    0.250663    0.254165    0.283659    0.476944
     0.519762    0.573171    0.592634    0.904525    1.026044

 Minimum Search - Taking Simple RFO Step
 Searching for Lamda that Minimizes Along All modes
 Value Taken    Lamda =  -0.00017933
 Step Taken.  Stepsize is  0.054904

                             Maximum     Tolerance    Cnvgd?
         Gradient           0.002994      0.000300      NO
         Displacement       0.048384      0.001200      NO
         Energy change      0.000066      0.000001      NO


 New Cartesian Coordinates Obtained by Inverse Iteration

 Displacement from previous Coordinates is:  0.034870
 ----------------------------------------------------------------
             Standard Nuclear Orientation (Angstroms)
    I     Atom           X                Y                Z
 ----------------------------------------------------------------
    1      C       0.7836829562     0.1912281919     0.0016056107
    2      C      -0.7320745536    -0.1246803888     0.0008332631
    3      O      -1.1352280645    -1.2634864165     0.0019287794
    4      O      -1.4860424066     0.9654414139    -0.0015813906
    5      H      -2.4160376047     0.6911304458    -0.0020511008
    6      O       1.2378938683     1.2942939137     0.0005449071
    7      O       1.5119671673    -0.9301403226    -0.0013149585
    8      H       0.9063356376    -1.6909591374    -0.0020367105
 ----------------------------------------------------------------
 Nuclear Repulsion Energy =   232.6352683311 hartrees
 There are       23 alpha and       23 beta electrons
 Applying Cartesian multipole field
    Component          Value
    ---------          -----
     (2,0,0)        1.00000E-11
     (0,2,0)        2.00000E-11
     (0,0,2)       -3.00000E-11
 Nucleus-field energy     =     0.0000000057 hartrees
 Requested basis set is 6-311++G(d,p)
 There are 46 shells and 146 basis functions
 A cutoff of  1.0D-11 yielded   1011 shell pairs
 There are     10460 function pairs (     11337 Cartesian)
 Smallest overlap matrix eigenvalue = 9.00E-05
 Guess MOs from SCF MO coefficient file
 Reading MOs from coefficient file
 Reading MOs from coefficient file
 A restricted hybrid HF-DFT SCF calculation will be
 performed using Pulay DIIS extrapolation
 Exchange:     0.2000 Hartree-Fock + 0.0800 Slater + 0.7200 B88
 Correlation:  0.1900 VWN1RPA + 0.8100 LYP
 Using SG-1 standard quadrature grid
 SCF converges when DIIS error is below 1.0E-08
 Geometry optimization detected.  Setting ReadMinima to 0
 Setting SaveMinima to 0
 ---------------------------------------
  Cycle       Energy         DIIS Error
 ---------------------------------------
    1    -378.4500446296      4.46E-04
    2    -378.4506092078      3.40E-05
    3    -378.4506093216      4.77E-05
    4    -378.4506132236      1.61E-05
    5    -378.4506136553      3.23E-06
    6    -378.4506137631      1.94E-06
    7    -378.4506137246      5.75E-07
    8    -378.4506136902      2.67E-07
    9    -378.4506136867      5.28E-08
   10    -378.4506136915      1.35E-08
   11    -378.4506136908      3.74E-09 Convergence criterion met
 ---------------------------------------
 SCF time:  CPU 32.34 s  wall 32.38 s
 SCF   energy in the final basis set = -378.4506136908
 Total energy in the final basis set = -378.4506136908

 --------------------------------------------------------------

                    Orbital Energies (a.u.)
 --------------------------------------------------------------

 Alpha MOs
 -- Occupied --
-19.224 -19.201 -19.175 -19.150 -10.362 -10.344  -1.176  -1.139
 -1.087  -1.063  -0.740  -0.654  -0.611  -0.541  -0.522  -0.491
 -0.467  -0.464  -0.422  -0.381  -0.375  -0.358  -0.306
 -- Virtual --
 -0.099  -0.028  -0.004   0.042   0.043   0.047   0.055   0.076
  0.085   0.086   0.095   0.118   0.123   0.154   0.157   0.191
  0.203   0.216   0.220   0.241   0.247   0.252   0.255   0.266
  0.286   0.296   0.298   0.302   0.311   0.339   0.352   0.360
  0.364   0.446   0.495   0.496   0.506   0.589   0.600   0.624
  0.678   0.728   0.798   0.847   0.866   0.963   0.965   1.001
  1.033   1.086   1.092   1.099   1.122   1.129   1.136   1.152
  1.173   1.182   1.204   1.296   1.381   1.393   1.421   1.446
  1.503   1.526   1.649   1.670   1.675   1.683   1.727   1.802
  1.943   1.950   2.018   2.069   2.201   2.463   2.506   2.560
  2.600   2.773   2.815   2.855   2.857   2.875   3.003   3.025
  3.035   3.083   3.113   3.130   3.158   3.296   3.383   3.395
  3.512   3.521   3.608   3.638   3.768   3.837   3.939   4.063
  4.081   4.875   4.916   4.977   5.019   5.093   5.116   5.259
  5.373   5.490   5.706   5.799   5.847  23.736  23.816  49.784
 49.846  49.936  50.023
 --------------------------------------------------------------

          Ground-State Mulliken Net Atomic Charges

     Atom                 Charge (a.u.)
  ----------------------------------------
      1 C                     0.126851
      2 C                     0.148527
      3 O                    -0.297755
      4 O                    -0.134387
      5 H                     0.295270
      6 O                    -0.242452
      7 O                    -0.147105
      8 H                     0.251052
  ----------------------------------------
  Sum of atomic charges =     0.000000

 -----------------------------------------------------------------
                    Cartesian Multipole Moments
 -----------------------------------------------------------------
    Charge (ESU x 10^10)
                 0.0000
    Dipole Moment (Debye)
         X      -3.0028      Y      -1.3862      Z      -0.0018
       Tot       3.3074
    Quadrupole Moments (Debye-Ang)
        XX     -32.6070     XY      -5.4741     YY     -37.6473
        XZ       0.0107     YZ       0.0093     ZZ     -32.1770
    Octopole Moments (Debye-Ang^2)
       XXX     -31.0050    XXY       6.6410    XYY       3.0032
       YYY     -10.2588    XXZ      -0.0223    XYZ      -0.0029
       YYZ      -0.0298    XZZ      -0.3339    YZZ       0.0459
       ZZZ      -0.0189
    Hexadecapole Moments (Debye-Ang^3)
      XXXX    -286.8406   XXXY     -21.1394   XXYY     -99.3596
      XYYY     -18.1624   YYYY    -209.2802   XXXZ       0.0752
      XXYZ       0.0035   XYYZ      -0.0040   YYYZ       0.0576
      XXZZ     -59.4033   XYZZ      -0.0035   YYZZ     -40.2544
      XZZZ       0.0067   YZZZ       0.0290   ZZZZ     -27.8780
 -----------------------------------------------------------------
 Calculating analytic gradient of the SCF energy
 Gradient of SCF Energy
            1           2           3           4           5           6
    1   0.0002992  -0.0005158   0.0004638   0.0000206   0.0006842  -0.0003393
    2   0.0005917  -0.0002382   0.0002512  -0.0002001   0.0000603  -0.0004974
    3   0.0004920  -0.0001282   0.0000264  -0.0000236   0.0000034  -0.0001980
            7           8
    1  -0.0011085   0.0004957
    2  -0.0002913   0.0003238
    3  -0.0001192  -0.0000528
 Max gradient component =       1.109E-03
 RMS gradient           =       4.029E-04
 Gradient time:  CPU 12.56 s  wall 12.57 s
 Geometry Optimization Parameters
   NAtoms,    NIC,     NZ,  NCons,   NDum,   NFix, NCnnct, MaxDiis
        8      39       0       0       0       0       0       0

 Cartesian Hessian Update
 Hessian Updated using BFGS Update


** GEOMETRY OPTIMIZATION IN DELOCALIZED INTERNAL COORDINATES **
   Searching for a Minimum

   Optimization Cycle:   4

                       Coordinates (Angstroms)
     ATOM                X               Y               Z
      1  C         0.7836829562    0.1912281919    0.0016056107
      2  C        -0.7320745536   -0.1246803888    0.0008332631
      3  O        -1.1352280645   -1.2634864165    0.0019287794
      4  O        -1.4860424066    0.9654414139   -0.0015813906
      5  H        -2.4160376047    0.6911304458   -0.0020511008
      6  O         1.2378938683    1.2942939137    0.0005449071
      7  O         1.5119671673   -0.9301403226   -0.0013149585
      8  H         0.9063356376   -1.6909591374   -0.0020367105
   Point Group: c1    Number of degrees of freedom:    18


   Energy is   -378.450613691

 Hessian Updated using BFGS Update

 18 Hessian modes will be used to form the next step
  Hessian Eigenvalues:
     0.003357    0.010698    0.023418    0.024932    0.065399    0.142722
     0.160556    0.213036    0.249800    0.250000    0.255039    0.282470
     0.471919    0.518722    0.572314    0.591469    0.901954    1.024407

 Minimum Search - Taking Simple RFO Step
 Searching for Lamda that Minimizes Along All modes
 Value Taken    Lamda =  -0.00001586
 Step Taken.  Stepsize is  0.021323

                             Maximum     Tolerance    Cnvgd?
         Gradient           0.000978      0.000300      NO
         Displacement       0.014784      0.001200      NO
         Energy change     -0.000081      0.000001      NO


 New Cartesian Coordinates Obtained by Inverse Iteration

 Displacement from previous Coordinates is:  0.027242
 ----------------------------------------------------------------
             Standard Nuclear Orientation (Angstroms)
    I     Atom           X                Y                Z
 ----------------------------------------------------------------
    1      C       0.7848878948     0.1904247253    -0.0029650306
    2      C      -0.7320483515    -0.1239344702    -0.0056678307
    3      O      -1.1374401096    -1.2625571503    -0.0036007812
    4      O      -1.4879039367     0.9656437937     0.0011384545
    5      H      -2.4187071606     0.6905965413     0.0035110997
    6      O       1.2398294006     1.2938728328    -0.0004083322
    7      O       1.5147858255    -0.9303840916     0.0033137940
    8      H       0.9070934375    -1.6908344810     0.0026070264
 ----------------------------------------------------------------
 Nuclear Repulsion Energy =   232.4860162394 hartrees
 There are       23 alpha and       23 beta electrons
 Applying Cartesian multipole field
    Component          Value
    ---------          -----
     (2,0,0)        1.00000E-11
     (0,2,0)        2.00000E-11
     (0,0,2)       -3.00000E-11
 Nucleus-field energy     =     0.0000000057 hartrees
 Requested basis set is 6-311++G(d,p)
 There are 46 shells and 146 basis functions
 A cutoff of  1.0D-11 yielded   1011 shell pairs
 There are     10460 function pairs (     11337 Cartesian)
 Smallest overlap matrix eigenvalue = 9.01E-05
 Guess MOs from SCF MO coefficient file
 Reading MOs from coefficient file
 Reading MOs from coefficient file
 A restricted hybrid HF-DFT SCF calculation will be
 performed using Pulay DIIS extrapolation
 Exchange:     0.2000 Hartree-Fock + 0.0800 Slater + 0.7200 B88
 Correlation:  0.1900 VWN1RPA + 0.8100 LYP
 Using SG-1 standard quadrature grid
 SCF converges when DIIS error is below 1.0E-08
 Geometry optimization detected.  Setting ReadMinima to 0
 Setting SaveMinima to 0
 ---------------------------------------
  Cycle       Energy         DIIS Error
 ---------------------------------------
    1    -378.4477441330      2.26E-04
    2    -378.4506091956      2.59E-05
    3    -378.4506096649      3.16E-05
    4    -378.4506111072      1.28E-05
    5    -378.4506113883      3.94E-06
    6    -378.4506114772      1.67E-06
    7    -378.4506114991      4.13E-07
    8    -378.4506114684      2.43E-07
    9    -378.4506114684      8.19E-08
   10    -378.4506114713      2.78E-08
   11    -378.4506114725      1.05E-08
   12    -378.4506114715      2.03E-09 Convergence criterion met
 ---------------------------------------
 SCF time:  CPU 34.44 s  wall 34.50 s
 SCF   energy in the final basis set = -378.4506114715
 Total energy in the final basis set = -378.4506114715

 --------------------------------------------------------------

                    Orbital Energies (a.u.)
 --------------------------------------------------------------

 Alpha MOs
 -- Occupied --
-19.224 -19.202 -19.175 -19.150 -10.362 -10.345  -1.176  -1.139
 -1.087  -1.063  -0.740  -0.654  -0.611  -0.541  -0.521  -0.491
 -0.467  -0.464  -0.423  -0.381  -0.374  -0.358  -0.306
 -- Virtual --
 -0.099  -0.028  -0.004   0.042   0.043   0.047   0.055   0.076
  0.085   0.086   0.095   0.118   0.123   0.154   0.157   0.191
  0.202   0.216   0.220   0.241   0.247   0.251   0.255   0.266
  0.286   0.295   0.298   0.302   0.311   0.339   0.351   0.359
  0.364   0.446   0.495   0.496   0.506   0.588   0.600   0.624
  0.678   0.727   0.799   0.846   0.865   0.963   0.965   1.000
  1.033   1.086   1.093   1.099   1.122   1.129   1.136   1.152
  1.173   1.182   1.204   1.296   1.381   1.393   1.421   1.446
  1.502   1.526   1.650   1.669   1.674   1.682   1.726   1.802
  1.941   1.948   2.017   2.067   2.200   2.463   2.506   2.560
  2.600   2.773   2.813   2.854   2.857   2.874   3.002   3.024
  3.035   3.081   3.111   3.129   3.157   3.295   3.381   3.393
  3.512   3.521   3.606   3.637   3.767   3.835   3.939   4.062
  4.080   4.875   4.916   4.976   5.019   5.093   5.115   5.258
  5.372   5.488   5.703   5.799   5.845  23.733  23.814  49.784
 49.844  49.935  50.022
 --------------------------------------------------------------

          Ground-State Mulliken Net Atomic Charges

     Atom                 Charge (a.u.)
  ----------------------------------------
      1 C                     0.125487
      2 C                     0.149311
      3 O                    -0.297478
      4 O                    -0.135215
      5 H                     0.295615
      6 O                    -0.241964
      7 O                    -0.146534
      8 H                     0.250778
  ----------------------------------------
  Sum of atomic charges =    -0.000000

 -----------------------------------------------------------------
                    Cartesian Multipole Moments
 -----------------------------------------------------------------
    Charge (ESU x 10^10)
                 0.0000
    Dipole Moment (Debye)
         X      -2.9990      Y      -1.3890      Z      -0.0059
       Tot       3.3051
    Quadrupole Moments (Debye-Ang)
        XX     -32.6128     XY      -5.4764     YY     -37.6580
        XZ      -0.0278     YZ      -0.0088     ZZ     -32.1852
    Octopole Moments (Debye-Ang^2)
       XXX     -31.1036    XXY       6.6389    XYY       3.0050
       YYY     -10.2655    XXZ       0.0567    XYZ       0.0020
       YYZ       0.0748    XZZ      -0.3382    YZZ       0.0431
       ZZZ       0.1001
    Hexadecapole Moments (Debye-Ang^3)
      XXXX    -287.5390   XXXY     -21.1464   XXYY     -99.5303
      XYYY     -18.0907   YYYY    -209.2469   XXXZ      -0.3002
      XXYZ       0.0142   XYYZ      -0.0653   YYYZ      -0.0730
      XXZZ     -59.5631   XYZZ       0.0130   YYZZ     -40.2501
      XZZZ      -0.1427   YZZZ      -0.0339   ZZZZ     -27.8933
 -----------------------------------------------------------------
 Calculating analytic gradient of the SCF energy
 Gradient of SCF Energy
            1           2           3           4           5           6
    1  -0.0002907   0.0005093  -0.0003900  -0.0000398  -0.0003621   0.0002668
    2  -0.0006795   0.0005113  -0.0003297  -0.0000302  -0.0000053   0.0003877
    3  -0.0003273  -0.0008583   0.0003659   0.0003690   0.0000024   0.0002311
            7           8
    1   0.0005455  -0.0002390
    2   0.0002445  -0.0000987
    3   0.0001752   0.0000420
 Max gradient component =       8.583E-04
 RMS gradient           =       3.712E-04
 Gradient time:  CPU 12.52 s  wall 12.53 s
 Geometry Optimization Parameters
   NAtoms,    NIC,     NZ,  NCons,   NDum,   NFix, NCnnct, MaxDiis
        8      39       0       0       0       0       0       0

 Cartesian Hessian Update
 Hessian Updated using BFGS Update


** GEOMETRY OPTIMIZATION IN DELOCALIZED INTERNAL COORDINATES **
   Searching for a Minimum

   Optimization Cycle:   5

                       Coordinates (Angstroms)
     ATOM                X               Y               Z
      1  C         0.7848878948    0.1904247253   -0.0029650306
      2  C        -0.7320483515   -0.1239344702   -0.0056678307
      3  O        -1.1374401096   -1.2625571503   -0.0036007812
      4  O        -1.4879039367    0.9656437937    0.0011384545
      5  H        -2.4187071606    0.6905965413    0.0035110997
      6  O         1.2398294006    1.2938728328   -0.0004083322
      7  O         1.5147858255   -0.9303840916    0.0033137940
      8  H         0.9070934375   -1.6908344810    0.0026070264
   Point Group: c1    Number of degrees of freedom:    18


   Energy is   -378.450611471

 Hessian Updated using BFGS Update

 18 Hessian modes will be used to form the next step
  Hessian Eigenvalues:
     0.003409    0.020744    0.024182    0.024932    0.062709    0.147892
     0.162806    0.223876    0.249987    0.251526    0.260984    0.289587
     0.467332    0.519743    0.569409    0.590714    0.912655    1.025771

 Minimum Search - Taking Simple RFO Step
 Searching for Lamda that Minimizes Along All modes
 Value Taken    Lamda =  -0.00001716
 Step Taken.  Stepsize is  0.024307

                             Maximum     Tolerance    Cnvgd?
         Gradient           0.000610      0.000300      NO
         Displacement       0.014921      0.001200      NO
         Energy change      0.000002      0.000001      NO


 New Cartesian Coordinates Obtained by Inverse Iteration

 Displacement from previous Coordinates is:  0.024865
 ----------------------------------------------------------------
             Standard Nuclear Orientation (Angstroms)
    I     Atom           X                Y                Z
 ----------------------------------------------------------------
    1      C       0.7850168694     0.1903842499     0.0015672961
    2      C      -0.7321356742    -0.1239223333     0.0028245134
    3      O      -1.1376351502    -1.2624727971    -0.0008463534
    4      O      -1.4881105058     0.9656968166    -0.0002215319
    5      H      -2.4190148152     0.6906840832    -0.0025178117
    6      O       1.2399525553     1.2938376707    -0.0008119717
    7      O       1.5151079398    -0.9304323862    -0.0017332112
    8      H       0.9073157808    -1.6909476039    -0.0003325296
 ----------------------------------------------------------------
 Nuclear Repulsion Energy =   232.4696567749 hartrees
 There are       23 alpha and       23 beta electrons
 Applying Cartesian multipole field
    Component          Value
    ---------          -----
     (2,0,0)        1.00000E-11
     (0,2,0)        2.00000E-11
     (0,0,2)       -3.00000E-11
 Nucleus-field energy     =     0.0000000057 hartrees
 Requested basis set is 6-311++G(d,p)
 There are 46 shells and 146 basis functions
 A cutoff of  1.0D-11 yielded   1011 shell pairs
 There are     10460 function pairs (     11337 Cartesian)
 Smallest overlap matrix eigenvalue = 9.01E-05
 Guess MOs from SCF MO coefficient file
 Reading MOs from coefficient file
 Reading MOs from coefficient file
 A restricted hybrid HF-DFT SCF calculation will be
 performed using Pulay DIIS extrapolation
 Exchange:     0.2000 Hartree-Fock + 0.0800 Slater + 0.7200 B88
 Correlation:  0.1900 VWN1RPA + 0.8100 LYP
 Using SG-1 standard quadrature grid
 SCF converges when DIIS error is below 1.0E-08
 Geometry optimization detected.  Setting ReadMinima to 0
 Setting SaveMinima to 0
 ---------------------------------------
  Cycle       Energy         DIIS Error
 ---------------------------------------
    1    -378.4501967009      2.46E-04
    2    -378.4506110408      2.17E-05
    3    -378.4506131725      1.33E-05
    4    -378.4506133604      8.67E-06
    5    -378.4506135707      3.29E-06
    6    -378.4506135883      6.56E-07
    7    -378.4506135756      3.86E-07
    8    -378.4506135731      8.79E-08
    9    -378.4506135793      9.06E-08
   10    -378.4506135786      1.58E-08
   11    -378.4506135770      1.97E-09 Convergence criterion met
 ---------------------------------------
 SCF time:  CPU 31.87 s  wall 31.95 s
 SCF   energy in the final basis set = -378.4506135770
 Total energy in the final basis set = -378.4506135770

 --------------------------------------------------------------

                    Orbital Energies (a.u.)
 --------------------------------------------------------------

 Alpha MOs
 -- Occupied --
-19.224 -19.202 -19.175 -19.150 -10.362 -10.345  -1.176  -1.139
 -1.087  -1.063  -0.740  -0.654  -0.611  -0.541  -0.521  -0.491
 -0.467  -0.464  -0.423  -0.381  -0.374  -0.358  -0.306
 -- Virtual --
 -0.099  -0.028  -0.005   0.042   0.043   0.047   0.055   0.076
  0.085   0.086   0.095   0.118   0.123   0.154   0.157   0.191
  0.202   0.216   0.220   0.241   0.247   0.251   0.255   0.266
  0.286   0.295   0.298   0.302   0.311   0.339   0.351   0.359
  0.364   0.446   0.495   0.496   0.506   0.588   0.599   0.624
  0.678   0.727   0.799   0.846   0.865   0.963   0.965   1.000
  1.033   1.086   1.093   1.099   1.122   1.129   1.135   1.152
  1.173   1.182   1.204   1.296   1.380   1.393   1.421   1.446
  1.502   1.526   1.650   1.669   1.674   1.682   1.726   1.802
  1.941   1.948   2.017   2.067   2.200   2.463   2.506   2.560
  2.600   2.773   2.813   2.854   2.857   2.874   3.002   3.024
  3.034   3.081   3.111   3.129   3.157   3.295   3.381   3.392
  3.512   3.521   3.606   3.637   3.767   3.834   3.939   4.062
  4.079   4.875   4.916   4.976   5.019   5.093   5.115   5.258
  5.372   5.488   5.703   5.798   5.845  23.733  23.814  49.784
 49.844  49.935  50.022
 --------------------------------------------------------------

          Ground-State Mulliken Net Atomic Charges

     Atom                 Charge (a.u.)
  ----------------------------------------
      1 C                     0.125391
      2 C                     0.149394
      3 O                    -0.297409
      4 O                    -0.135330
      5 H                     0.295632
      6 O                    -0.241888
      7 O                    -0.146563
      8 H                     0.250773
  ----------------------------------------
  Sum of atomic charges =     0.000000

 -----------------------------------------------------------------
                    Cartesian Multipole Moments
 -----------------------------------------------------------------
    Charge (ESU x 10^10)
                -0.0000
    Dipole Moment (Debye)
         X      -2.9987      Y      -1.3894      Z       0.0092
       Tot       3.3050
    Quadrupole Moments (Debye-Ang)
        XX     -32.6129     XY      -5.4763     YY     -37.6576
        XZ       0.0173     YZ      -0.0065     ZZ     -32.1860
    Octopole Moments (Debye-Ang^2)
       XXX     -31.1139    XXY       6.6405    XYY       3.0062
       YYY     -10.2678    XXZ      -0.0092    XYZ       0.0134
       YYZ      -0.0019    XZZ      -0.3384    YZZ       0.0428
       ZZZ       0.0028
    Hexadecapole Moments (Debye-Ang^3)
      XXXX    -287.6137   XXXY     -21.1424   XXYY     -99.5454
      XYYY     -18.0814   YYYY    -209.2424   XXXZ       0.1498
      XXYZ      -0.0400   XYYZ       0.0288   YYYZ      -0.0231
      XXZZ     -59.5799   XYZZ       0.0172   YYZZ     -40.2502
      XZZZ       0.0490   YZZZ      -0.0234   ZZZZ     -27.8930
 -----------------------------------------------------------------
 Calculating analytic gradient of the SCF energy
 Gradient of SCF Energy
            1           2           3           4           5           6
    1  -0.0002786   0.0005091  -0.0004150  -0.0000466  -0.0004547   0.0002839
    2  -0.0006777   0.0004631  -0.0002924   0.0000071  -0.0000096   0.0004077
    3   0.0002003   0.0006395  -0.0002936  -0.0002621   0.0000028  -0.0001522
            7           8
    1   0.0007132  -0.0003113
    2   0.0002729  -0.0001712
    3  -0.0001484   0.0000137
 Max gradient component =       7.132E-04
 RMS gradient           =       3.584E-04
 Gradient time:  CPU 12.51 s  wall 12.51 s
 Geometry Optimization Parameters
   NAtoms,    NIC,     NZ,  NCons,   NDum,   NFix, NCnnct, MaxDiis
        8      39       0       0       0       0       0       0

 Cartesian Hessian Update
 Hessian Updated using BFGS Update


** GEOMETRY OPTIMIZATION IN DELOCALIZED INTERNAL COORDINATES **
   Searching for a Minimum

   Optimization Cycle:   6

                       Coordinates (Angstroms)
     ATOM                X               Y               Z
      1  C         0.7850168694    0.1903842499    0.0015672961
      2  C        -0.7321356742   -0.1239223333    0.0028245134
      3  O        -1.1376351502   -1.2624727971   -0.0008463534
      4  O        -1.4881105058    0.9656968166   -0.0002215319
      5  H        -2.4190148152    0.6906840832   -0.0025178117
      6  O         1.2399525553    1.2938376707   -0.0008119717
      7  O         1.5151079398   -0.9304323862   -0.0017332112
      8  H         0.9073157808   -1.6909476039   -0.0003325296
   Point Group: c1    Number of degrees of freedom:    18


   Energy is   -378.450613577

 Hessian Updated using BFGS Update

 18 Hessian modes will be used to form the next step
  Hessian Eigenvalues:
     0.003379    0.023368    0.024931    0.051960    0.063046    0.137373
     0.159121    0.206672    0.247213    0.249997    0.253714    0.272935
     0.462171    0.517912    0.569560    0.589884    0.900344    1.023450

 Minimum Search - Taking Simple RFO Step
 Searching for Lamda that Minimizes Along All modes
 Value Taken    Lamda =  -0.00001267
 Step Taken.  Stepsize is  0.012710

                             Maximum     Tolerance    Cnvgd?
         Gradient           0.000696      0.000300      NO
         Displacement       0.007942      0.001200      NO
         Energy change     -0.000002      0.000001      NO


 New Cartesian Coordinates Obtained by Inverse Iteration

 Displacement from previous Coordinates is:  0.012958
 ----------------------------------------------------------------
             Standard Nuclear Orientation (Angstroms)
    I     Atom           X                Y                Z
 ----------------------------------------------------------------
    1      C       0.7840506108     0.1911734805     0.0002287376
    2      C      -0.7321943271    -0.1246293985     0.0002884875
    3      O      -1.1356342869    -1.2633387677     0.0015848024
    4      O      -1.4865021407     0.9655714656    -0.0014571243
    5      H      -2.4167531021     0.6911323112    -0.0014414832
    6      O       1.2383165937     1.2943035415     0.0009721591
    7      O       1.5126951317    -0.9302824007    -0.0006250529
    8      H       0.9065185206    -1.6911025318    -0.0016221262
 ----------------------------------------------------------------
 Nuclear Repulsion Energy =   232.5909590607 hartrees
 There are       23 alpha and       23 beta electrons
 Applying Cartesian multipole field
    Component          Value
    ---------          -----
     (2,0,0)        1.00000E-11
     (0,2,0)        2.00000E-11
     (0,0,2)       -3.00000E-11
 Nucleus-field energy     =     0.0000000057 hartrees
 Requested basis set is 6-311++G(d,p)
 There are 46 shells and 146 basis functions
 A cutoff of  1.0D-11 yielded   1011 shell pairs
 There are     10460 function pairs (     11337 Cartesian)
 Smallest overlap matrix eigenvalue = 9.01E-05
 Guess MOs from SCF MO coefficient file
 Reading MOs from coefficient file
 Reading MOs from coefficient file
 A restricted hybrid HF-DFT SCF calculation will be
 performed using Pulay DIIS extrapolation
 Exchange:     0.2000 Hartree-Fock + 0.0800 Slater + 0.7200 B88
 Correlation:  0.1900 VWN1RPA + 0.8100 LYP
 Using SG-1 standard quadrature grid
 SCF converges when DIIS error is below 1.0E-08
 Geometry optimization detected.  Setting ReadMinima to 0
 Setting SaveMinima to 0
 ---------------------------------------
  Cycle       Energy         DIIS Error
 ---------------------------------------
    1    -378.4527913869      1.48E-04
    2    -378.4506153866      2.06E-05
    3    -378.4506144622      3.29E-05
    4    -378.4506164717      7.77E-06
    5    -378.4506165572      3.07E-06
    6    -378.4506164981      8.74E-07
    7    -378.4506165082      3.90E-07
    8    -378.4506165248      2.12E-07
    9    -378.4506165311      4.22E-08
   10    -378.4506165304      1.60E-08
   11    -378.4506165290      7.66E-09 Convergence criterion met
 ---------------------------------------
 SCF time:  CPU 31.93 s  wall 32.05 s
 SCF   energy in the final basis set = -378.4506165290
 Total energy in the final basis set = -378.4506165290

 --------------------------------------------------------------

                    Orbital Energies (a.u.)
 --------------------------------------------------------------

 Alpha MOs
 -- Occupied --
-19.224 -19.201 -19.175 -19.150 -10.362 -10.345  -1.176  -1.139
 -1.087  -1.063  -0.740  -0.654  -0.610  -0.541  -0.522  -0.491
 -0.467  -0.464  -0.423  -0.381  -0.375  -0.358  -0.306
 -- Virtual --
 -0.099  -0.028  -0.004   0.042   0.043   0.047   0.055   0.076
  0.085   0.086   0.095   0.118   0.123   0.154   0.157   0.191
  0.203   0.216   0.220   0.241   0.247   0.252   0.255   0.266
  0.286   0.296   0.298   0.302   0.311   0.339   0.352   0.360
  0.364   0.446   0.495   0.496   0.506   0.589   0.600   0.624
  0.678   0.728   0.799   0.847   0.866   0.963   0.965   1.001
  1.033   1.086   1.092   1.099   1.122   1.129   1.136   1.152
  1.173   1.182   1.204   1.296   1.381   1.393   1.421   1.446
  1.503   1.526   1.649   1.670   1.675   1.682   1.727   1.802
  1.942   1.949   2.018   2.068   2.201   2.463   2.506   2.560
  2.600   2.773   2.814   2.855   2.857   2.875   3.003   3.025
  3.035   3.082   3.113   3.130   3.157   3.295   3.382   3.394
  3.512   3.521   3.608   3.638   3.767   3.836   3.939   4.063
  4.080   4.875   4.916   4.976   5.019   5.093   5.116   5.259
  5.373   5.490   5.705   5.799   5.846  23.735  23.816  49.784
 49.845  49.936  50.022
 --------------------------------------------------------------

          Ground-State Mulliken Net Atomic Charges

     Atom                 Charge (a.u.)
  ----------------------------------------
      1 C                     0.126597
      2 C                     0.148690
      3 O                    -0.297578
      4 O                    -0.134630
      5 H                     0.295311
      6 O                    -0.242279
      7 O                    -0.147129
      8 H                     0.251019
  ----------------------------------------
  Sum of atomic charges =    -0.000000

 -----------------------------------------------------------------
                    Cartesian Multipole Moments
 -----------------------------------------------------------------
    Charge (ESU x 10^10)
                -0.0000
    Dipole Moment (Debye)
         X      -3.0027      Y      -1.3869      Z      -0.0050
       Tot       3.3075
    Quadrupole Moments (Debye-Ang)
        XX     -32.6082     XY      -5.4719     YY     -37.6487
        XZ       0.0032     YZ       0.0079     ZZ     -32.1794
    Octopole Moments (Debye-Ang^2)
       XXX     -31.0339    XXY       6.6425    XYY       3.0018
       YYY     -10.2634    XXZ      -0.0189    XYZ      -0.0057
       YYZ      -0.0215    XZZ      -0.3359    YZZ       0.0450
       ZZZ      -0.0086
    Hexadecapole Moments (Debye-Ang^3)
      XXXX    -287.0171   XXXY     -21.1292   XXYY     -99.4066
      XYYY     -18.1403   YYYY    -209.2927   XXXZ       0.0298
      XXYZ       0.0059   XYYZ      -0.0107   YYYZ       0.0470
      XXZZ     -59.4438   XYZZ       0.0038   YYZZ     -40.2581
      XZZZ      -0.0123   YZZZ       0.0259   ZZZZ     -27.8819
 -----------------------------------------------------------------
 Calculating analytic gradient of the SCF energy
 Gradient of SCF Energy
            1           2           3           4           5           6
    1   0.0002569  -0.0004508   0.0003605   0.0000494   0.0004003  -0.0002445
    2   0.0005111  -0.0003096   0.0002354  -0.0000415   0.0000214  -0.0003283
    3   0.0000050   0.0000249   0.0000084  -0.0000148  -0.0000043  -0.0000060
            7           8
    1  -0.0006443   0.0002726
    2  -0.0002101   0.0001216
    3   0.0000201  -0.0000333
 Max gradient component =       6.443E-04
 RMS gradient           =       2.658E-04
 Gradient time:  CPU 12.50 s  wall 12.50 s
 Geometry Optimization Parameters
   NAtoms,    NIC,     NZ,  NCons,   NDum,   NFix, NCnnct, MaxDiis
        8      39       0       0       0       0       0       0

 Cartesian Hessian Update
 Hessian Updated using BFGS Update


** GEOMETRY OPTIMIZATION IN DELOCALIZED INTERNAL COORDINATES **
   Searching for a Minimum

   Optimization Cycle:   7

                       Coordinates (Angstroms)
     ATOM                X               Y               Z
      1  C         0.7840506108    0.1911734805    0.0002287376
      2  C        -0.7321943271   -0.1246293985    0.0002884875
      3  O        -1.1356342869   -1.2633387677    0.0015848024
      4  O        -1.4865021407    0.9655714656   -0.0014571243
      5  H        -2.4167531021    0.6911323112   -0.0014414832
      6  O         1.2383165937    1.2943035415    0.0009721591
      7  O         1.5126951317   -0.9302824007   -0.0006250529
      8  H         0.9065185206   -1.6911025318   -0.0016221262
   Point Group: c1    Number of degrees of freedom:    18


   Energy is   -378.450616529

 Hessian Updated using BFGS Update

 18 Hessian modes will be used to form the next step
  Hessian Eigenvalues:
     0.003428    0.023493    0.024932    0.043302    0.062872    0.150045
     0.165530    0.226936    0.249990    0.252047    0.262825    0.336932
     0.484396    0.525782    0.570871    0.595475    0.917108    1.028541

 Minimum Search - Taking Simple RFO Step
 Searching for Lamda that Minimizes Along All modes
 Value Taken    Lamda =  -0.00000348
 Step Taken.  Stepsize is  0.006716

                             Maximum     Tolerance    Cnvgd?
         Gradient           0.000594      0.000300      NO
         Displacement       0.005284      0.001200      NO
         Energy change     -0.000003      0.000001      NO


 New Cartesian Coordinates Obtained by Inverse Iteration

 Displacement from previous Coordinates is:  0.009695
 ----------------------------------------------------------------
             Standard Nuclear Orientation (Angstroms)
    I     Atom           X                Y                Z
 ----------------------------------------------------------------
    1      C       0.7845404928     0.1908011528    -0.0003494173
    2      C      -0.7321492179    -0.1243224799    -0.0008883687
    3      O      -1.1366314122    -1.2629427390    -0.0012698705
    4      O      -1.4872751666     0.9656138331    -0.0000266567
    5      H      -2.4178477745     0.6908808468    -0.0000592925
    6      O       1.2391659291     1.2940720493    -0.0002641734
    7      O       1.5138884951    -0.9303534440     0.0003624334
    8      H       0.9068056542    -1.6909215192     0.0004237457
 ----------------------------------------------------------------
 Nuclear Repulsion Energy =   232.5310598268 hartrees
 There are       23 alpha and       23 beta electrons
 Applying Cartesian multipole field
    Component          Value
    ---------          -----
     (2,0,0)        1.00000E-11
     (0,2,0)        2.00000E-11
     (0,0,2)       -3.00000E-11
 Nucleus-field energy     =     0.0000000057 hartrees
 Requested basis set is 6-311++G(d,p)
 There are 46 shells and 146 basis functions
 A cutoff of  1.0D-11 yielded   1011 shell pairs
 There are     10460 function pairs (     11337 Cartesian)
 Smallest overlap matrix eigenvalue = 9.01E-05
 Guess MOs from SCF MO coefficient file
 Reading MOs from coefficient file
 Reading MOs from coefficient file
 A restricted hybrid HF-DFT SCF calculation will be
 performed using Pulay DIIS extrapolation
 Exchange:     0.2000 Hartree-Fock + 0.0800 Slater + 0.7200 B88
 Correlation:  0.1900 VWN1RPA + 0.8100 LYP
 Using SG-1 standard quadrature grid
 SCF converges when DIIS error is below 1.0E-08
 Geometry optimization detected.  Setting ReadMinima to 0
 Setting SaveMinima to 0
 ---------------------------------------
  Cycle       Energy         DIIS Error
 ---------------------------------------
    1    -378.4495282407      7.55E-05
    2    -378.4506179395      9.87E-06
    3    -378.4506176922      1.58E-05
    4    -378.4506180751      3.68E-06
    5    -378.4506180494      1.49E-06
    6    -378.4506181041      4.13E-07
    7    -378.4506181229      1.54E-07
    8    -378.4506181156      8.09E-08
    9    -378.4506181137      1.50E-08
   10    -378.4506181140      5.37E-09 Convergence criterion met
 ---------------------------------------
 SCF time:  CPU 28.84 s  wall 29.13 s
 SCF   energy in the final basis set = -378.4506181140
 Total energy in the final basis set = -378.4506181140

 --------------------------------------------------------------

                    Orbital Energies (a.u.)
 --------------------------------------------------------------

 Alpha MOs
 -- Occupied --
-19.224 -19.201 -19.175 -19.150 -10.362 -10.345  -1.176  -1.139
 -1.087  -1.063  -0.740  -0.654  -0.610  -0.541  -0.522  -0.491
 -0.467  -0.464  -0.423  -0.381  -0.375  -0.358  -0.306
 -- Virtual --
 -0.099  -0.028  -0.004   0.042   0.043   0.047   0.055   0.076
  0.085   0.086   0.095   0.118   0.123   0.154   0.157   0.191
  0.202   0.216   0.220   0.241   0.247   0.251   0.255   0.266
  0.286   0.296   0.298   0.302   0.311   0.339   0.351   0.360
  0.364   0.446   0.495   0.496   0.506   0.588   0.600   0.624
  0.678   0.727   0.799   0.847   0.866   0.963   0.965   1.001
  1.033   1.086   1.093   1.099   1.122   1.129   1.136   1.152
  1.173   1.182   1.204   1.296   1.381   1.393   1.421   1.446
  1.502   1.526   1.650   1.669   1.675   1.682   1.726   1.802
  1.942   1.949   2.018   2.068   2.200   2.463   2.506   2.560
  2.600   2.773   2.813   2.854   2.857   2.874   3.002   3.024
  3.035   3.082   3.112   3.129   3.157   3.295   3.382   3.393
  3.512   3.521   3.607   3.638   3.767   3.835   3.939   4.062
  4.080   4.875   4.916   4.976   5.019   5.093   5.115   5.258
  5.373   5.489   5.704   5.799   5.846  23.734  23.815  49.784
 49.845  49.936  50.022
 --------------------------------------------------------------

          Ground-State Mulliken Net Atomic Charges

     Atom                 Charge (a.u.)
  ----------------------------------------
      1 C                     0.126022
      2 C                     0.149008
      3 O                    -0.297478
      4 O                    -0.134973
      5 H                     0.295466
      6 O                    -0.242094
      7 O                    -0.146823
      8 H                     0.250872
  ----------------------------------------
  Sum of atomic charges =    -0.000000

 -----------------------------------------------------------------
                    Cartesian Multipole Moments
 -----------------------------------------------------------------
    Charge (ESU x 10^10)
                -0.0000
    Dipole Moment (Debye)
         X      -3.0009      Y      -1.3879      Z       0.0004
       Tot       3.3063
    Quadrupole Moments (Debye-Ang)
        XX     -32.6109     XY      -5.4732     YY     -37.6539
        XZ      -0.0024     YZ      -0.0038     ZZ     -32.1826
    Octopole Moments (Debye-Ang^2)
       XXX     -31.0741    XXY       6.6421    XYY       3.0022
       YYY     -10.2621    XXZ       0.0128    XYZ       0.0048
       YYZ       0.0214    XZZ      -0.3375    YZZ       0.0442
       ZZZ       0.0356
    Hexadecapole Moments (Debye-Ang^3)
      XXXX    -287.3141   XXXY     -21.1368   XXYY     -99.4774
      XYYY     -18.1116   YYYY    -209.2733   XXXZ      -0.0432
      XXYZ      -0.0090   XYYZ      -0.0152   YYYZ      -0.0241
      XXZZ     -59.5110   XYZZ       0.0094   YYZZ     -40.2541
      XZZZ      -0.0357   YZZZ      -0.0152   ZZZZ     -27.8870
 -----------------------------------------------------------------
 Calculating analytic gradient of the SCF energy
 Gradient of SCF Energy
            1           2           3           4           5           6
    1  -0.0000174   0.0000309  -0.0000301   0.0000016  -0.0000217   0.0000229
    2  -0.0000593   0.0000413  -0.0000234  -0.0000050   0.0000035   0.0000237
    3  -0.0000140  -0.0000679   0.0000227   0.0000287   0.0000018   0.0000134
            7           8
    1   0.0000318  -0.0000181
    2   0.0000201  -0.0000009
    3   0.0000037   0.0000117
 Max gradient component =       6.793E-05
 RMS gradient           =       2.720E-05
 Gradient time:  CPU 12.44 s  wall 12.45 s
 Geometry Optimization Parameters
   NAtoms,    NIC,     NZ,  NCons,   NDum,   NFix, NCnnct, MaxDiis
        8      39       0       0       0       0       0       0

 Cartesian Hessian Update
 Hessian Updated using BFGS Update


** GEOMETRY OPTIMIZATION IN DELOCALIZED INTERNAL COORDINATES **
   Searching for a Minimum

   Optimization Cycle:   8

                       Coordinates (Angstroms)
     ATOM                X               Y               Z
      1  C         0.7845404928    0.1908011528   -0.0003494173
      2  C        -0.7321492179   -0.1243224799   -0.0008883687
      3  O        -1.1366314122   -1.2629427390   -0.0012698705
      4  O        -1.4872751666    0.9656138331   -0.0000266567
      5  H        -2.4178477745    0.6908808468   -0.0000592925
      6  O         1.2391659291    1.2940720493   -0.0002641734
      7  O         1.5138884951   -0.9303534440    0.0003624334
      8  H         0.9068056542   -1.6909215192    0.0004237457
   Point Group: c1    Number of degrees of freedom:    18


   Energy is   -378.450618114

 Hessian Updated using BFGS Update

 18 Hessian modes will be used to form the next step
  Hessian Eigenvalues:
     0.003518    0.023627    0.024937    0.045110    0.062862    0.150489
     0.166164    0.227111    0.249986    0.252078    0.263308    0.342273
     0.483330    0.526679    0.569833    0.594852    0.921206    1.029293

 Minimum Search - Taking Simple RFO Step
 Searching for Lamda that Minimizes Along All modes
 Value Taken    Lamda =   0.00000000
 Step Taken.  Stepsize is  0.002802

                             Maximum     Tolerance    Cnvgd?
         Gradient           0.000046      0.000300     YES
         Displacement       0.002518      0.001200      NO
         Energy change     -0.000002      0.000001      NO


 New Cartesian Coordinates Obtained by Inverse Iteration

 Displacement from previous Coordinates is:  0.004044
 ----------------------------------------------------------------
             Standard Nuclear Orientation (Angstroms)
    I     Atom           X                Y                Z
 ----------------------------------------------------------------
    1      C       0.7845205208     0.1908247590    -0.0000192661
    2      C      -0.7321569468    -0.1243344072    -0.0001858013
    3      O      -1.1365860645    -1.2629539997     0.0000002809
    4      O      -1.4872515610     0.9656215155    -0.0006561496
    5      H      -2.4178140910     0.6909061978    -0.0007912166
    6      O       1.2391194385     1.2940895184     0.0002582775
    7      O       1.5138429510    -0.9303593107    -0.0001759092
    8      H       0.9068227528    -1.6909665731    -0.0005018157
 ----------------------------------------------------------------
 Nuclear Repulsion Energy =   232.5328779055 hartrees
 There are       23 alpha and       23 beta electrons
 Applying Cartesian multipole field
    Component          Value
    ---------          -----
     (2,0,0)        1.00000E-11
     (0,2,0)        2.00000E-11
     (0,0,2)       -3.00000E-11
 Nucleus-field energy     =     0.0000000057 hartrees
 Requested basis set is 6-311++G(d,p)
 There are 46 shells and 146 basis functions
 A cutoff of  1.0D-11 yielded   1011 shell pairs
 There are     10460 function pairs (     11337 Cartesian)
 Smallest overlap matrix eigenvalue = 9.01E-05
 Guess MOs from SCF MO coefficient file
 Reading MOs from coefficient file
 Reading MOs from coefficient file
 A restricted hybrid HF-DFT SCF calculation will be
 performed using Pulay DIIS extrapolation
 Exchange:     0.2000 Hartree-Fock + 0.0800 Slater + 0.7200 B88
 Correlation:  0.1900 VWN1RPA + 0.8100 LYP
 Using SG-1 standard quadrature grid
 SCF converges when DIIS error is below 1.0E-08
 Geometry optimization detected.  Setting ReadMinima to 0
 Setting SaveMinima to 0
 ---------------------------------------
  Cycle       Energy         DIIS Error
 ---------------------------------------
    1    -378.4506468274      2.92E-05
    2    -378.4506181406      2.05E-06
    3    -378.4506181965      1.94E-06
    4    -378.4506181663      1.21E-06
    5    -378.4506181773      2.33E-07
    6    -378.4506181677      1.21E-07
    7    -378.4506181716      2.27E-08
    8    -378.4506181714      1.77E-08
    9    -378.4506181709      4.13E-09 Convergence criterion met
 ---------------------------------------
 SCF time:  CPU 25.43 s  wall 25.48 s
 SCF   energy in the final basis set = -378.4506181709
 Total energy in the final basis set = -378.4506181709

 --------------------------------------------------------------

                    Orbital Energies (a.u.)
 --------------------------------------------------------------

 Alpha MOs
 -- Occupied --
-19.224 -19.201 -19.175 -19.150 -10.362 -10.345  -1.176  -1.139
 -1.087  -1.063  -0.740  -0.654  -0.610  -0.541  -0.522  -0.491
 -0.467  -0.464  -0.423  -0.381  -0.375  -0.358  -0.306
 -- Virtual --
 -0.099  -0.028  -0.004   0.042   0.043   0.047   0.055   0.076
  0.085   0.086   0.095   0.118   0.123   0.154   0.157   0.191
  0.203   0.216   0.220   0.241   0.247   0.251   0.255   0.266
  0.286   0.296   0.298   0.302   0.311   0.339   0.351   0.360
  0.364   0.446   0.495   0.496   0.506   0.588   0.600   0.624
  0.678   0.727   0.799   0.847   0.866   0.963   0.965   1.001
  1.033   1.086   1.093   1.099   1.122   1.129   1.136   1.152
  1.173   1.182   1.204   1.296   1.381   1.393   1.421   1.446
  1.502   1.526   1.650   1.669   1.675   1.682   1.726   1.802
  1.942   1.949   2.018   2.068   2.200   2.463   2.506   2.560
  2.600   2.773   2.813   2.854   2.857   2.874   3.002   3.024
  3.035   3.082   3.112   3.129   3.157   3.295   3.382   3.393
  3.512   3.521   3.607   3.638   3.767   3.835   3.939   4.062
  4.080   4.875   4.916   4.976   5.019   5.093   5.115   5.258
  5.373   5.489   5.704   5.799   5.846  23.734  23.815  49.784
 49.845  49.936  50.022
 --------------------------------------------------------------

          Ground-State Mulliken Net Atomic Charges

     Atom                 Charge (a.u.)
  ----------------------------------------
      1 C                     0.126051
      2 C                     0.149000
      3 O                    -0.297477
      4 O                    -0.134967
      5 H                     0.295458
      6 O                    -0.242094
      7 O                    -0.146856
      8 H                     0.250885
  ----------------------------------------
  Sum of atomic charges =    -0.000000

 -----------------------------------------------------------------
                    Cartesian Multipole Moments
 -----------------------------------------------------------------
    Charge (ESU x 10^10)
                -0.0000
    Dipole Moment (Debye)
         X      -3.0009      Y      -1.3879      Z      -0.0016
       Tot       3.3063
    Quadrupole Moments (Debye-Ang)
        XX     -32.6108     XY      -5.4731     YY     -37.6534
        XZ       0.0011     YZ       0.0011     ZZ     -32.1825
    Octopole Moments (Debye-Ang^2)
       XXX     -31.0725    XXY       6.6421    XYY       3.0026
       YYY     -10.2632    XXZ      -0.0023    XYZ       0.0006
       YYZ       0.0015    XZZ      -0.3374    YZZ       0.0442
       ZZZ       0.0146
    Hexadecapole Moments (Debye-Ang^3)
      XXXX    -287.3025   XXXY     -21.1351   XXYY     -99.4744
      XYYY     -18.1121   YYYY    -209.2740   XXXZ      -0.0012
      XXYZ      -0.0043   XYYZ      -0.0108   YYYZ       0.0067
      XXZZ     -59.5085   XYZZ       0.0098   YYZZ     -40.2546
      XZZZ      -0.0210   YZZZ       0.0021   ZZZZ     -27.8868
 -----------------------------------------------------------------
 Calculating analytic gradient of the SCF energy
 Gradient of SCF Energy
            1           2           3           4           5           6
    1  -0.0000008   0.0000067  -0.0000086   0.0000021  -0.0000061   0.0000067
    2  -0.0000186   0.0000152  -0.0000048  -0.0000016   0.0000044   0.0000072
    3  -0.0000028   0.0000117  -0.0000000  -0.0000048  -0.0000014  -0.0000003
            7           8
    1   0.0000068  -0.0000070
    2   0.0000043  -0.0000061
    3   0.0000051  -0.0000075
 Max gradient component =       1.857E-05
 RMS gradient           =       7.299E-06
 Gradient time:  CPU 12.51 s  wall 12.53 s
 Geometry Optimization Parameters
   NAtoms,    NIC,     NZ,  NCons,   NDum,   NFix, NCnnct, MaxDiis
        8      39       0       0       0       0       0       0

 Cartesian Hessian Update
 Hessian Updated using BFGS Update


** GEOMETRY OPTIMIZATION IN DELOCALIZED INTERNAL COORDINATES **
   Searching for a Minimum

   Optimization Cycle:   9

                       Coordinates (Angstroms)
     ATOM                X               Y               Z
      1  C         0.7845205208    0.1908247590   -0.0000192661
      2  C        -0.7321569468   -0.1243344072   -0.0001858013
      3  O        -1.1365860645   -1.2629539997    0.0000002809
      4  O        -1.4872515610    0.9656215155   -0.0006561496
      5  H        -2.4178140910    0.6909061978   -0.0007912166
      6  O         1.2391194385    1.2940895184    0.0002582775
      7  O         1.5138429510   -0.9303593107   -0.0001759092
      8  H         0.9068227528   -1.6909665731   -0.0005018157
   Point Group: c1    Number of degrees of freedom:    18


   Energy is   -378.450618171

 Hessian Updated using BFGS Update

 18 Hessian modes will be used to form the next step
  Hessian Eigenvalues:
     0.004415    0.024632    0.025283    0.046197    0.062948    0.150106
     0.165421    0.225829    0.250024    0.252146    0.262635    0.327341
     0.480719    0.524104    0.569433    0.594461    0.913172    1.027333

 Minimum Search - Taking Simple RFO Step
 Searching for Lamda that Minimizes Along All modes
 Value Taken    Lamda =   0.00000000
 Step Taken.  Stepsize is  0.001405

                             Maximum     Tolerance    Cnvgd?
         Gradient           0.000013      0.000300     YES
         Displacement       0.001156      0.001200     YES
         Energy change     -0.000000      0.000001     YES


                       Distance Matrix (Angstroms)
             C (  1)   C (  2)   O (  3)   O (  4)   H (  5)   O (  6)
   C (  2)  1.549076
   O (  3)  2.409175  1.208312
   O (  4)  2.400262  1.325961  2.255995
   H (  5)  3.241146  1.872447  2.336475  0.970266
   O (  6)  1.193253  2.428550  3.490336  2.746086  3.706345
   O (  7)  1.337522  2.386251  2.671216  3.549833  4.252814  2.241349
   H (  8)  1.885762  2.267287  2.087753  3.576178  4.089808  3.003495
             O (  7)
   H (  8)  0.973138

 Final energy is   -378.45061817089697     


 ******************************
 **  OPTIMIZATION CONVERGED  **
 ******************************

                       Coordinates (Angstroms)
     ATOM                X               Y               Z
      1  C         0.7845205208    0.1908247590   -0.0000192661
      2  C        -0.7321569468   -0.1243344072   -0.0001858013
      3  O        -1.1365860645   -1.2629539997    0.0000002809
      4  O        -1.4872515610    0.9656215155   -0.0006561496
      5  H        -2.4178140910    0.6909061978   -0.0007912166
      6  O         1.2391194385    1.2940895184    0.0002582775
      7  O         1.5138429510   -0.9303593107   -0.0001759092
      8  H         0.9068227528   -1.6909665731   -0.0005018157

Z-matrix Print:
$molecule
0 1
C 
O  1 1.208312
O  1 1.325961 2 125.732081
H  3 0.970266 1 108.265914 2 0.002061 0
C  1 1.549076 2 121.293421 3 -179.993883 0
O  5 1.193253 1 124.132819 2 -179.974005 0
O  5 1.337522 1 111.304954 2 0.023675 0
H  7 0.973138 5 108.363853 1 0.008762 0
$end


 --------------------------------------------------------------

                    Orbital Energies (a.u.)
 --------------------------------------------------------------

 Alpha MOs
 -- Occupied --
-19.224 -19.201 -19.175 -19.150 -10.362 -10.345  -1.176  -1.139
 -1.087  -1.063  -0.740  -0.654  -0.610  -0.541  -0.522  -0.491
 -0.467  -0.464  -0.423  -0.381  -0.375  -0.358  -0.306
 -- Virtual --
 -0.099  -0.028  -0.004   0.042   0.043   0.047   0.055   0.076
  0.085   0.086   0.095   0.118   0.123   0.154   0.157   0.191
  0.203   0.216   0.220   0.241   0.247   0.251   0.255   0.266
  0.286   0.296   0.298   0.302   0.311   0.339   0.351   0.360
  0.364   0.446   0.495   0.496   0.506   0.588   0.600   0.624
  0.678   0.727   0.799   0.847   0.866   0.963   0.965   1.001
  1.033   1.086   1.093   1.099   1.122   1.129   1.136   1.152
  1.173   1.182   1.204   1.296   1.381   1.393   1.421   1.446
  1.502   1.526   1.650   1.669   1.675   1.682   1.726   1.802
  1.942   1.949   2.018   2.068   2.200   2.463   2.506   2.560
  2.600   2.773   2.813   2.854   2.857   2.874   3.002   3.024
  3.035   3.082   3.112   3.129   3.157   3.295   3.382   3.393
  3.512   3.521   3.607   3.638   3.767   3.835   3.939   4.062
  4.080   4.875   4.916   4.976   5.019   5.093   5.115   5.258
  5.373   5.489   5.704   5.799   5.846  23.734  23.815  49.784
 49.845  49.936  50.022
 --------------------------------------------------------------

          Ground-State Mulliken Net Atomic Charges

     Atom                 Charge (a.u.)
  ----------------------------------------
      1 C                     0.126051
      2 C                     0.149000
      3 O                    -0.297477
      4 O                    -0.134967
      5 H                     0.295458
      6 O                    -0.242094
      7 O                    -0.146856
      8 H                     0.250885
  ----------------------------------------
  Sum of atomic charges =    -0.000000

 -----------------------------------------------------------------
                    Cartesian Multipole Moments
 -----------------------------------------------------------------
    Charge (ESU x 10^10)
                -0.0000
    Dipole Moment (Debye)
         X      -3.0009      Y      -1.3879      Z      -0.0016
       Tot       3.3063
    Quadrupole Moments (Debye-Ang)
        XX     -32.6108     XY      -5.4731     YY     -37.6534
        XZ       0.0011     YZ       0.0011     ZZ     -32.1825
    Octopole Moments (Debye-Ang^2)
       XXX     -31.0725    XXY       6.6421    XYY       3.0026
       YYY     -10.2632    XXZ      -0.0023    XYZ       0.0006
       YYZ       0.0015    XZZ      -0.3374    YZZ       0.0442
       ZZZ       0.0146
    Hexadecapole Moments (Debye-Ang^3)
      XXXX    -287.3025   XXXY     -21.1351   XXYY     -99.4744
      XYYY     -18.1121   YYYY    -209.2740   XXXZ      -0.0012
      XXYZ      -0.0043   XYYZ      -0.0108   YYYZ       0.0067
      XXZZ     -59.5085   XYZZ       0.0098   YYZZ     -40.2546
      XZZZ      -0.0210   YZZZ       0.0021   ZZZZ     -27.8868
 -----------------------------------------------------------------
Archival summary:
1\1\pikachu\OPT\ProcedureUnspecified\BasisUnspecified\422\cher\TueDec1323:10:322016TueDec1323:10:322016\0\\#,OPT,ProcedureUnspecified,BasisUnspecified,\\0,1\C\O,1,1.20831\O,1,1.32596,2,125.732\H,3,0.970266,1,108.266,2,0.00206079,0\C,1,1.54908,2,121.293,3,-179.994,0\O,5,1.19325,1,124.133,2,-179.974,0\O,5,1.33752,1,111.305,2,0.0236746,0\H,7,0.973138,5,108.364,1,0.00876232,0\\\@

 Total job time:  406.38s(wall), 405.24s(cpu) 
 Tue Dec 13 23:10:32 2016

        *************************************************************
        *                                                           *
        *  Thank you very much for using Q-Chem.  Have a nice day.  *
        *                                                           *
        *************************************************************


 
User input: 2 of 3 
 
pikachu 127.0.1
Q-Chem Developer Version! Running on 127.0.1.*
                  Welcome to Q-Chem
     A Quantum Leap Into The Future Of Chemistry


 Q-Chem 4.4, Q-Chem, Inc., Pleasanton, CA (2016)

 Y. Shao,  Z. Gan,  E. Epifanovsky,  A. T. B. Gilbert,  M. Wormit,  
 J. Kussmann,  A. W. Lange,  A. Behn,  J. Deng,  X. Feng,  D. Ghosh,  
 M. Goldey,  P. R. Horn,  L. D. Jacobson,  I. Kaliman,  F. Rob,  
 R. Z. Khaliullin,  T. Kus,  A. Landau,  J. Liu,  E. I. Proynov,  Y. M. Rhee,  
 R. M. Richard,  M. A. Rohrdanz,  R. P. Steele,  E. J. Sundstrom,  
 H. L. Woodcock III,  P. M. Zimmerman,  D. Zuev,  B. Albrecht,  E. Alguire,  
 B. Austin,  S. A. Baeppler,  G. J. O. Beran,  Y. A. Bernard,  E. Berquist,  
 K. Brandhorst,  K. B. Bravaya,  S. T. Brown,  D. Casanova,  C.-M. Chang,  
 Y. Chen,  S. H. Chien,  K. D. Closser,  M. P. Coons,  D. L. Crittenden,  
 S. Dasgupta,  M. Diedenhofen,  R. A. DiStasio Jr.,  H. Do,  A. D. Dutoi,  
 R. G. Edgar,  P.-T. Fang,  S. Fatehi,  Q. Feng,  L. Fusti-Molnar,  
 A. Ghysels,  A. Golubeva-Zadorozhnaya,  J. Gomes,  A. Gunina,  
 M. W. D. Hanson-Heine,  P. H. P. Harbach,  A. W. Hauser,  J. E. Herr,  
 E. G. Hohenstein,  Z. C. Holden,  K. Hui,  T.-C. Jagau,  H. Ji,  B. Kaduk,  
 K. Khistyaev,  Jaehoon Kim,  Jihan Kim,  R. A. King,  P. Klunzinger,  
 K. Koh,  D. Kosenkov,  T. Kowalczyk,  C. M. Krauter,  A. Kunitsa,  
 K. U. Lao,  A. Laurent,  K. V. Lawler,  J. Lee,  D. Lefrancois,  S. Lehtola,  
 S. V. Levchenko,  C. Y. Lin,  Y.-S. Lin,  F. Liu,  E. Livshits,  
 R. C. Lochan,  A. Luenser,  P. Manohar,  S. F. Manzer,  S.-P. Mao,  Y. Mao,  
 N. Mardirossian,  A. V. Marenich,  L. A. Martinez-Martinez,  S. A. Maurer,  
 N. J. Mayhall,  J.-M. Mewes,  A. F. Morrison,  K. Nanda,  T. S. Nguyen-Beck,  
 C. M. Oana,  R. Olivares-Amaya,  D. P. O'Neill,  J. A. Parkhill,  
 T. M. Perrine,  R. Peverati,  P. A. Pieniazek,  F. Plasser,  A. Prociuk,  
 D. R. Rehn,  E. Rosta,  N. J. Russ,  N. Sergueev,  S. M. Sharada,  
 S. Sharma,  D. W. Small,  A. Sodt,  T. Stauch,  T. Stein,  D. Stuck,  
 Y.-C. Su,  A. J. W. Thom,  T. Tsuchimochi,  L. Vogt,  O. Vydrov,  T. Wang,  
 M. A. Watson,  J. Wenzel,  A. White,  C. F. Williams,  V. Vanovschi,  
 K. Yao,  S. Yeganeh,  S. R. Yost,  Z.-Q. You,  I. Y. Zhang,  X. Zhang,  
 Y. Zhao,  B. R. Brooks,  G. K. L. Chan,  D. M. Chipman,  C. J. Cramer,  
 W. A. Goddard III,  M. S. Gordon,  W. J. Hehre,  A. Klamt,  
 H. F. Schaefer III,  M. W. Schmidt,  C. D. Sherrill,  D. G. Truhlar,  
 A. Warshel,  X. Xu,  A. Aspuru-Guzik,  R. Baer,  A. T. Bell,  N. A. Besley,  
 J.-D. Chai,  A. Dreuw,  B. D. Dunietz,  T. R. Furlani,  S. R. Gwaltney,  
 C.-P. Hsu,  Y. Jung,  J. Kong,  D. S. Lambrecht,  W. Liang,  C. Ochsenfeld,  
 V. A. Rassolov,  L. V. Slipchenko,  J. E. Subotnik,  T. Van Voorhis,  
 J. M. Herbert,  A. I. Krylov,  P. M. W. Gill,  M. Head-Gordon

 Contributors to earlier versions of Q-Chem not listed above: 
 R. D. Adamson,  J. Baker,  E. F. C. Byrd,  A. K. Chakraborty,  C.-L. Cheng,  
 H. Dachsel,  R. J. Doerksen,  G. Hawkins,  A. Heyden,  S. Hirata,  
 G. Kedziora,  F. J. Keil,  C. Kelley,  P. P. Korambath,  W. Kurlancheek,  
 A. M. Lee,  M. S. Lee,  D. Liotard,  I. Lotan,  P. E. Maslen,  N. Nair,  
 D. Neuhauser,  R. Olson,  B. Peters,  J. Ritchie,  N. E. Schultz,  
 N. Shenvi,  A. C. Simmonett,  K. S. Thanthiriwatte,  Q. Wu,  W. Zhang

 Please cite Q-Chem as follows:
 Y. Shao et al., Mol. Phys. 113, 184-215 (2015)
 DOI: 10.1080/00268976.2014.952696

 Q-Chem 4.4.2 for Intel X86 EM64T Linux

 Parts of Q-Chem use Armadillo 5.200.1 (Boston Tea Smuggler).
 http://arma.sourceforge.net/

 Q-Chem begins on Tue Dec 13 23:10:32 2016  


Host: 0

     Scratch files written to /scratch/cher/qchem7423//
The previous job contains 0 fragments, simply inherited here
FILE_GEOM_ORG=        593

Checking the input file for inconsistencies... 	...done.

--------------------------------------------------------------
User input:
--------------------------------------------------------------

$molecule
   read
$end

$rem
   BASIS 6-311++G**
   JOB_TYPE FREQUENCY
   METHOD B3LYP
   SYM_IGNORE  TRUE
$end

--------------------------------------------------------------
 ----------------------------------------------------------------
             Standard Nuclear Orientation (Angstroms)
    I     Atom           X                Y                Z
 ----------------------------------------------------------------
    1      C       0.7845205208     0.1908247590    -0.0000192661
    2      C      -0.7321569468    -0.1243344072    -0.0001858013
    3      O      -1.1365860645    -1.2629539997     0.0000002809
    4      O      -1.4872515610     0.9656215155    -0.0006561496
    5      H      -2.4178140910     0.6909061978    -0.0007912166
    6      O       1.2391194385     1.2940895184     0.0002582775
    7      O       1.5138429510    -0.9303593107    -0.0001759092
    8      H       0.9068227528    -1.6909665731    -0.0005018157
 ----------------------------------------------------------------
 Nuclear Repulsion Energy =   232.5328779055 hartrees
 There are       23 alpha and       23 beta electrons
 Requested basis set is 6-311++G(d,p)
 There are 46 shells and 146 basis functions

 Total QAlloc Memory Limit   2000 MB
 Mega-Array Size        61 MB
 MEM_STATIC part        62 MB

                       Distance Matrix (Angstroms)
             C (  1)   C (  2)   O (  3)   O (  4)   H (  5)   O (  6)
   C (  2)  1.549076
   O (  3)  2.409175  1.208312
   O (  4)  2.400262  1.325961  2.255995
   H (  5)  3.241146  1.872447  2.336475  0.970266
   O (  6)  1.193253  2.428550  3.490336  2.746086  3.706345
   O (  7)  1.337522  2.386251  2.671216  3.549833  4.252814  2.241349
   H (  8)  1.885762  2.267287  2.087753  3.576178  4.089808  3.003495
             O (  7)
   H (  8)  0.973138

 A cutoff of  1.0D-11 yielded   1011 shell pairs
 There are     10460 function pairs (     11337 Cartesian)

 -------------------------------------------------------
 OpenMP Integral Computing Module                       
 Release: version 1.0, May 2013, Q-Chem Inc. Pittsburgh 
 -------------------------------------------------------
 Integral Job Info:
 Integral job number is                      11
 Integral operator is                         1
 short-range coefficients                     0
 long-range coefficients              100000000
 Omega coefficients                           0
 if combine SR and LR in K                    0
 Integral screening is                        0
 Integral computing path is                   2
 max size of driver memory is            800000
 size of driver memory is                593474
 size of scratch memory is              2260544
 max col of scratch BK array               1296
 max len of scratch array in speh3          155
 max len of scratch index in speh4           18
 max int batch size is                      520
 min int batch size is                       52
 fixed nKL is                                52
 max L of basis functions is                  2
 order of int derivative is                   0
 number of shells is                         46
 number of basis is                         152
 number of cartesian basis is               152
 number of contracted shell pairs          1011
 number of primitive shell pairs           2971
 maxK2 (contraction) of shell pair           36
 max number of K2 of shell pair               1
 max number of CS2 of shell pair            173
 max number of PS2 of shell pair            624
 mem total for path MDJ                   29528
 -------------------------------------------------------
 Smallest overlap matrix eigenvalue = 9.01E-05
 Guess from superposition of atomic densities
 Warning:  Energy on first SCF cycle will be non-variational
 A restricted hybrid HF-DFT SCF calculation will be
 performed using Pulay DIIS extrapolation
 Exchange:     0.2000 Hartree-Fock + 0.0800 Slater + 0.7200 B88
 Correlation:  0.1900 VWN1RPA + 0.8100 LYP
 Using SG-1 standard quadrature grid
 SCF converges when DIIS error is below 1.0E-08
 ---------------------------------------
  Cycle       Energy         DIIS Error
 ---------------------------------------
    1    -379.5806714114      5.60E-02
    2    -378.2568359924      1.01E-02
    3    -377.7071088454      1.98E-02
    4    -378.4332591300      2.99E-03
    5    -378.4483543272      1.11E-03
    6    -378.4504490447      2.70E-04
    7    -378.4506072625      7.58E-05
    8    -378.4506144871      4.40E-05
    9    -378.4506179151      8.07E-06
   10    -378.4506179286      3.66E-06
   11    -378.4506179656      2.82E-07
   12    -378.4506179470      7.64E-08
   13    -378.4506179488      3.65E-08
   14    -378.4506179508      7.04E-09 Convergence criterion met
 ---------------------------------------
 SCF time:  CPU 41.58 s  wall 41.66 s
 SCF   energy in the final basis set = -378.4506179508
 Total energy in the final basis set = -378.4506179508

 --------------------------------------------------------------

                    Orbital Energies (a.u.)
 --------------------------------------------------------------

 Alpha MOs
 -- Occupied --
-19.224 -19.201 -19.175 -19.150 -10.362 -10.345  -1.176  -1.139
 -1.087  -1.063  -0.740  -0.654  -0.610  -0.541  -0.522  -0.491
 -0.467  -0.464  -0.423  -0.381  -0.375  -0.358  -0.306
 -- Virtual --
 -0.099  -0.028  -0.004   0.042   0.043   0.047   0.055   0.076
  0.085   0.086   0.095   0.118   0.123   0.154   0.157   0.191
  0.203   0.216   0.220   0.241   0.247   0.251   0.255   0.266
  0.286   0.296   0.298   0.302   0.311   0.339   0.351   0.360
  0.364   0.446   0.495   0.496   0.506   0.588   0.600   0.624
  0.678   0.727   0.799   0.847   0.866   0.963   0.965   1.001
  1.033   1.086   1.093   1.099   1.122   1.129   1.136   1.152
  1.173   1.182   1.204   1.296   1.381   1.393   1.421   1.446
  1.502   1.526   1.650   1.669   1.675   1.682   1.726   1.802
  1.942   1.949   2.018   2.068   2.200   2.463   2.506   2.560
  2.600   2.773   2.813   2.854   2.857   2.874   3.002   3.024
  3.035   3.082   3.112   3.129   3.157   3.295   3.382   3.393
  3.512   3.521   3.607   3.638   3.767   3.835   3.939   4.062
  4.080   4.875   4.916   4.976   5.019   5.093   5.115   5.258
  5.373   5.489   5.704   5.799   5.846  23.734  23.815  49.784
 49.845  49.936  50.022
 --------------------------------------------------------------

          Ground-State Mulliken Net Atomic Charges

     Atom                 Charge (a.u.)
  ----------------------------------------
      1 C                     0.126051
      2 C                     0.149000
      3 O                    -0.297477
      4 O                    -0.134967
      5 H                     0.295458
      6 O                    -0.242094
      7 O                    -0.146856
      8 H                     0.250885
  ----------------------------------------
  Sum of atomic charges =    -0.000000

 -----------------------------------------------------------------
                    Cartesian Multipole Moments
 -----------------------------------------------------------------
    Charge (ESU x 10^10)
                -0.0000
    Dipole Moment (Debye)
         X      -3.0009      Y      -1.3879      Z      -0.0016
       Tot       3.3063
    Quadrupole Moments (Debye-Ang)
        XX     -32.6108     XY      -5.4731     YY     -37.6534
        XZ       0.0011     YZ       0.0011     ZZ     -32.1825
    Octopole Moments (Debye-Ang^2)
       XXX     -31.0725    XXY       6.6421    XYY       3.0026
       YYY     -10.2632    XXZ      -0.0023    XYZ       0.0006
       YYZ       0.0015    XZZ      -0.3374    YZZ       0.0442
       ZZZ       0.0146
    Hexadecapole Moments (Debye-Ang^3)
      XXXX    -287.3025   XXXY     -21.1351   XXYY     -99.4744
      XYYY     -18.1121   YYYY    -209.2740   XXXZ      -0.0012
      XXYZ      -0.0043   XYYZ      -0.0108   YYYZ       0.0067
      XXZZ     -59.5085   XYZZ       0.0098   YYZZ     -40.2546
      XZZZ      -0.0210   YZZZ       0.0021   ZZZZ     -27.8868
 -----------------------------------------------------------------
 Calculating MO derivatives via CPSCF
   1         3          24      0.188624    0.047600
   2         3          24      0.020391    0.004371
   3         3          24      0.001643    0.000337
   4         4          23      0.000114    0.000025
   5        26           1      0.000001    0.000001
   6        27           0      0.000000    0.000000    Roots Converged
 Calculating analytic Hessian of the SCF energy
 Polarizability Matrix (a.u.)
            1           2           3
    1 -41.1006568  -1.0225408  -0.0029833
    2  -1.0225408 -47.6709473  -0.0001677
    3  -0.0029833  -0.0001677 -22.5123764

 Direct stationary perturbation theory relativistic correction:

 rels  =       0.138038565806
 relv  =      -0.601258767912
 rel2e =       0.230647188647
 E_rel =      -0.232573013459

 Hessian of the SCF Energy
            1           2           3           4           5           6
    1   0.5653925   0.1619287   0.0000773  -0.1497337  -0.0017246  -0.0000057
    2   0.1619287   1.0076696   0.0001642   0.0091245  -0.0440873  -0.0000138
    3   0.0000773   0.0001642   0.1783277  -0.0000020   0.0000036  -0.0970879
    4  -0.1497337   0.0091245  -0.0000020   0.6303986   0.0780619   0.0000624
    5  -0.0017246  -0.0440873   0.0000036   0.0780619   0.9509468  -0.0001417
    6  -0.0000057  -0.0000138  -0.0970879   0.0000624  -0.0001417   0.1722476
    7  -0.0029794  -0.0307984   0.0000094  -0.2005863  -0.2008391   0.0000280
    8  -0.0040571  -0.0357642   0.0000076  -0.2113013  -0.6278431   0.0000898
    9   0.0000029   0.0000032   0.0224229   0.0000225   0.0000892  -0.0638681
   10  -0.0196282   0.0360660  -0.0000174  -0.2079379   0.1088682  -0.0000639
   11   0.0025315  -0.0062745   0.0000015   0.0826461  -0.2406775   0.0000630
   12  -0.0000074   0.0000122   0.0087595  -0.0000528   0.0000699  -0.0585315
   13   0.0006670   0.0046901  -0.0000016  -0.0397273   0.0010931  -0.0000097
   14   0.0009877  -0.0053357   0.0000030   0.0481338   0.0132709   0.0000095
   15  -0.0000016   0.0000049   0.0061326  -0.0000228  -0.0000040   0.0056171
   16  -0.2197984  -0.2524785  -0.0000709  -0.0033942  -0.0372976  -0.0000150
   17  -0.2568520  -0.6612030  -0.0001465  -0.0148635  -0.0303333  -0.0000068
   18  -0.0000668  -0.0001419  -0.0655423  -0.0000070  -0.0000120   0.0228392
   19  -0.1990901   0.0622979  -0.0000017  -0.0276504   0.0334671   0.0000061
   20   0.1202702  -0.2111981  -0.0000201   0.0033320  -0.0219968  -0.0000004
   21   0.0000054  -0.0000236  -0.0465478  -0.0000003  -0.0000028   0.0180590
   22   0.0251703   0.0091697   0.0000070  -0.0013686   0.0183710  -0.0000021
   23  -0.0230843  -0.0438068  -0.0000134   0.0048664   0.0007201   0.0000004
   24  -0.0000041  -0.0000053  -0.0064648   0.0000000  -0.0000022   0.0007245
            7           8           9          10          11          12
    1  -0.0029794  -0.0040571   0.0000029  -0.0196282   0.0025315  -0.0000074
    2  -0.0307984  -0.0357642   0.0000032   0.0360660  -0.0062745   0.0000122
    3   0.0000094   0.0000076   0.0224229  -0.0000174   0.0000015   0.0087595
    4  -0.2005863  -0.2113013   0.0000225  -0.2079379   0.0826461  -0.0000528
    5  -0.2008391  -0.6278431   0.0000892   0.1088682  -0.2406775   0.0000699
    6   0.0000280   0.0000898  -0.0638681  -0.0000639   0.0000630  -0.0585315
    7   0.1864609   0.2243696  -0.0000237   0.0334809   0.0319427  -0.0000091
    8   0.2243696   0.7512451  -0.0001295   0.0172262  -0.1018914   0.0000376
    9  -0.0000237  -0.0001295   0.0282066  -0.0000019   0.0000380   0.0269350
   10   0.0334809   0.0172262  -0.0000019   0.6529006  -0.0027963   0.0001347
   11   0.0319427  -0.1018914   0.0000380  -0.0027963   0.4249509  -0.0001016
   12  -0.0000091   0.0000376   0.0269350   0.0001347  -0.0001016   0.0407458
   13   0.0053570  -0.0084078   0.0000044  -0.4424477  -0.1088369  -0.0000659
   14  -0.0062479  -0.0005799  -0.0000030  -0.1563698  -0.0879286  -0.0000153
   15   0.0000039  -0.0000031  -0.0065133  -0.0000519  -0.0000041  -0.0176373
   16  -0.0139941  -0.0099481   0.0000015  -0.0046750   0.0010115  -0.0000001
   17  -0.0107626   0.0030284   0.0000008  -0.0033078   0.0062276  -0.0000012
   18  -0.0000050  -0.0000027  -0.0033325   0.0000004   0.0000006  -0.0009026
   19  -0.0089326   0.0008739  -0.0000020  -0.0128139  -0.0001094  -0.0000032
   20  -0.0035841   0.0143446   0.0000021   0.0028786   0.0063296  -0.0000020
   21  -0.0000003  -0.0000012  -0.0000075   0.0000019   0.0000004   0.0002027
   22   0.0011935  -0.0087555  -0.0000038   0.0011212  -0.0063892   0.0000037
   23  -0.0040801  -0.0025396  -0.0000009  -0.0025652  -0.0007361   0.0000002
   24  -0.0000032   0.0000016  -0.0038431  -0.0000018   0.0000022   0.0004282
           13          14          15          16          17          18
    1   0.0006670   0.0009877  -0.0000016  -0.2197984  -0.2568520  -0.0000668
    2   0.0046901  -0.0053357   0.0000049  -0.2524785  -0.6612030  -0.0001419
    3  -0.0000016   0.0000030   0.0061326  -0.0000709  -0.0001465  -0.0655423
    4  -0.0397273   0.0481338  -0.0000228  -0.0033942  -0.0148635  -0.0000070
    5   0.0010931   0.0132709  -0.0000040  -0.0372976  -0.0303333  -0.0000120
    6  -0.0000097   0.0000095   0.0056171  -0.0000150  -0.0000068   0.0228392
    7   0.0053570  -0.0062479   0.0000039  -0.0139941  -0.0107626  -0.0000050
    8  -0.0084078  -0.0005799  -0.0000031  -0.0099481   0.0030284  -0.0000027
    9   0.0000044  -0.0000030  -0.0065133   0.0000015   0.0000008  -0.0033325
   10  -0.4424477  -0.1563698  -0.0000519  -0.0046750  -0.0033078   0.0000004
   11  -0.1088369  -0.0879286  -0.0000041   0.0010115   0.0062276   0.0000006
   12  -0.0000659  -0.0000153  -0.0176373  -0.0000001  -0.0000012  -0.0009026
   13   0.4760429   0.1119743   0.0000724   0.0014303  -0.0006191   0.0000007
   14   0.1119743   0.0799985   0.0000068  -0.0007911   0.0008464  -0.0000006
   15   0.0000724   0.0000068   0.0137244   0.0000012  -0.0000003  -0.0009664
   16   0.0014303  -0.0007911   0.0000012   0.2077860   0.2773429   0.0000751
   17  -0.0006191   0.0008464  -0.0000003   0.2773429   0.7868023   0.0001817
   18   0.0000007  -0.0000006  -0.0009664   0.0000751   0.0001817   0.0281098
   19  -0.0006161   0.0016191  -0.0000008   0.0363781  -0.0028634   0.0000015
   20   0.0002095  -0.0005891  -0.0000000   0.0163741  -0.1045136  -0.0000238
   21  -0.0000003  -0.0000006  -0.0006330   0.0000075  -0.0000275   0.0127094
   22  -0.0007060   0.0006938  -0.0000003  -0.0037327   0.0119255   0.0000011
   23  -0.0001033   0.0003174  -0.0000002   0.0057867  -0.0008549  -0.0000012
   24   0.0000001   0.0000001   0.0002758   0.0000006  -0.0000004   0.0070854
           19          20          21          22          23          24
    1  -0.1990901   0.1202702   0.0000054   0.0251703  -0.0230843  -0.0000041
    2   0.0622979  -0.2111981  -0.0000236   0.0091697  -0.0438068  -0.0000053
    3  -0.0000017  -0.0000201  -0.0465478   0.0000070  -0.0000134  -0.0064648
    4  -0.0276504   0.0033320  -0.0000003  -0.0013686   0.0048664   0.0000000
    5   0.0334671  -0.0219968  -0.0000028   0.0183710   0.0007201  -0.0000022
    6   0.0000061  -0.0000004   0.0180590  -0.0000021   0.0000004   0.0007245
    7  -0.0089326  -0.0035841  -0.0000003   0.0011935  -0.0040801  -0.0000032
    8   0.0008739   0.0143446  -0.0000012  -0.0087555  -0.0025396   0.0000016
    9  -0.0000020   0.0000021  -0.0000075  -0.0000038  -0.0000009  -0.0038431
   10  -0.0128139   0.0028786   0.0000019   0.0011212  -0.0025652  -0.0000018
   11  -0.0001094   0.0063296   0.0000004  -0.0063892  -0.0007361   0.0000022
   12  -0.0000032  -0.0000020   0.0002027   0.0000037   0.0000002   0.0004282
   13  -0.0006161   0.0002095  -0.0000003  -0.0007060  -0.0001033   0.0000001
   14   0.0016191  -0.0005891  -0.0000006   0.0006938   0.0003174   0.0000001
   15  -0.0000008  -0.0000000  -0.0006330  -0.0000003  -0.0000002   0.0002758
   16   0.0363781   0.0163741   0.0000075  -0.0037327   0.0057867   0.0000006
   17  -0.0028634  -0.1045136  -0.0000275   0.0119255  -0.0008549  -0.0000004
   18   0.0000015  -0.0000238   0.0127094   0.0000011  -0.0000012   0.0070854
   19   0.4384888   0.0902779   0.0000930  -0.2257638  -0.1855631  -0.0000929
   20   0.0902779   0.6100055   0.0001658  -0.2297582  -0.2923822  -0.0001217
   21   0.0000930   0.0001658   0.0296072  -0.0001069  -0.0001106  -0.0133901
   22  -0.2257638  -0.2297582  -0.0001069   0.2040861   0.2047429   0.0001012
   23  -0.1855631  -0.2923822  -0.0001106   0.2047429   0.3392820   0.0001258
   24  -0.0000929  -0.0001217  -0.0133901   0.0001012   0.0001258   0.0151841
 Gradient time:  CPU 426.08 s  wall 426.15 s
 **********************************************************************
 **                                                                  **
 **                       VIBRATIONAL ANALYSIS                       **
 **                       --------------------                       **
 **                                                                  **
 **        VIBRATIONAL FREQUENCIES (CM**-1) AND NORMAL MODES         **
 **     FORCE CONSTANTS (mDYN/ANGSTROM) AND REDUCED MASSES (AMU)     **
 **                  INFRARED INTENSITIES (KM/MOL)                   **
 **                                                                  **
 **********************************************************************


 Mode:                 1                      2                      3
 Frequency:        82.75                 265.35                 420.49
 Force Cnst:      0.0464                 0.3112                 0.8077
 Red. Mass:      11.4931                 7.5018                 7.7539
 IR Active:          YES                    YES                    YES
 IR Intens:        4.986                 14.922                 14.383
 Raman Active:       YES                    YES                    YES
               X      Y      Z        X      Y      Z        X      Y      Z
 C         -0.000 -0.000  0.020    0.039  0.116  0.000    0.111 -0.001 -0.001
 C         -0.000 -0.000  0.037    0.003  0.137 -0.000   -0.135 -0.001 -0.001
 O         -0.000  0.000  0.434    0.294  0.024 -0.000   -0.329  0.073  0.000
 O          0.000 -0.000 -0.411   -0.329 -0.107 -0.000   -0.304 -0.074  0.000
 H          0.000 -0.000 -0.336   -0.239 -0.423 -0.000   -0.230 -0.334  0.002
 O         -0.000 -0.000  0.404    0.337 -0.004  0.000    0.291 -0.080  0.000
 O          0.000  0.000 -0.421   -0.284 -0.083 -0.000    0.336  0.109  0.000
 H          0.000  0.000 -0.433   -0.554  0.121  0.000    0.607 -0.092 -0.001
 TransDip   0.000 -0.000 -0.072   -0.121  0.027  0.000    0.093 -0.079 -0.000

 Mode:                 4                      5                      6
 Frequency:       437.69                 545.16                 649.09
 Force Cnst:      0.4313                 1.7253                 0.2746
 Red. Mass:       3.8212                 9.8531                 1.1064
 IR Active:          YES                    YES                    YES
 IR Intens:        2.553                  9.515                184.763
 Raman Active:       YES                    YES                    YES
               X      Y      Z        X      Y      Z        X      Y      Z
 C          0.000  0.000  0.293    0.023  0.265 -0.000    0.000  0.000  0.036
 C         -0.000 -0.000  0.326   -0.055 -0.279 -0.001    0.000  0.000 -0.032
 O         -0.001 -0.000 -0.114   -0.289 -0.238  0.000   -0.000  0.000 -0.013
 O         -0.000 -0.000 -0.054    0.275 -0.168  0.000   -0.000 -0.000 -0.013
 H          0.000 -0.000 -0.867    0.150  0.264  0.002    0.000 -0.001  0.271
 O          0.000  0.000 -0.129    0.311  0.182  0.000   -0.000  0.000  0.012
 O          0.000  0.000 -0.120   -0.257  0.198  0.000    0.000 -0.000 -0.067
 H          0.000  0.000  0.101   -0.417  0.321  0.000   -0.001 -0.000  0.959
 TransDip   0.000 -0.000  0.051   -0.063  0.076  0.000    0.001 -0.000  0.435

 Mode:                 7                      8                      9
 Frequency:       657.37                 662.39                 801.91
 Force Cnst:      1.2169                 0.3473                 2.1917
 Red. Mass:       4.7796                 1.3433                 5.7847
 IR Active:          YES                    YES                    YES
 IR Intens:       48.190                 88.640                 24.067
 Raman Active:       YES                    YES                    YES
               X      Y      Z        X      Y      Z        X      Y      Z
 C         -0.210 -0.027  0.000    0.000 -0.000  0.106   -0.274 -0.072 -0.000
 C         -0.218 -0.044 -0.000    0.000  0.000  0.065    0.197  0.079  0.000
 O          0.171 -0.187 -0.000    0.000  0.000 -0.039   -0.010  0.196 -0.000
 O         -0.007  0.202 -0.000    0.000 -0.000 -0.092    0.109 -0.182  0.000
 H         -0.163  0.741  0.003   -0.000  0.000  0.937    0.252 -0.675  0.000
 O          0.117 -0.179  0.000   -0.000  0.000 -0.035    0.029 -0.241 -0.000
 O          0.026  0.176 -0.001   -0.000 -0.000 -0.002   -0.108  0.270  0.000
 H          0.375 -0.081  0.008    0.000  0.000 -0.309    0.351 -0.073  0.001
 TransDip  -0.221  0.019  0.002    0.000  0.000  0.302    0.074 -0.139  0.000

 Mode:                10                     11                     12
 Frequency:       825.23                1161.32                1202.74
 Force Cnst:      3.8588                 3.0719                 1.6245
 Red. Mass:       9.6172                 3.8660                 1.9060
 IR Active:          YES                    YES                    YES
 IR Intens:        6.412                183.336                152.569
 Raman Active:       YES                    YES                    YES
               X      Y      Z        X      Y      Z        X      Y      Z
 C          0.000  0.000 -0.586    0.257 -0.158 -0.000    0.108 -0.067  0.000
 C         -0.000  0.000  0.588    0.121 -0.060  0.000   -0.091  0.059 -0.000
 O          0.000 -0.000 -0.151   -0.041 -0.106  0.000    0.022  0.081 -0.000
 O          0.000 -0.000 -0.129   -0.083  0.184 -0.000    0.020 -0.149  0.000
 H         -0.000  0.000  0.235    0.104 -0.501  0.000   -0.223  0.743 -0.000
 O         -0.000 -0.000  0.147   -0.059 -0.106 -0.000   -0.034 -0.063 -0.000
 O          0.000 -0.000  0.089   -0.075  0.191  0.000    0.020  0.066  0.000
 H         -0.000 -0.000  0.432   -0.513  0.505 -0.000   -0.425  0.387 -0.000
 TransDip  -0.000  0.000  0.081    0.318 -0.294  0.000   -0.257  0.301 -0.000

 Mode:                13                     14                     15
 Frequency:      1329.12                1419.43                1791.15
 Force Cnst:      1.6936                 3.7883                20.7869
 Red. Mass:       1.6271                 3.1913                10.9971
 IR Active:          YES                    YES                    YES
 IR Intens:      313.457                 25.828                307.622
 Raman Active:       YES                    YES                    YES
               X      Y      Z        X      Y      Z        X      Y      Z
 C          0.110 -0.053  0.000   -0.179  0.101 -0.000   -0.046 -0.026  0.000
 C          0.110 -0.053  0.000    0.318 -0.139  0.000    0.248  0.721 -0.000
 O         -0.009  0.022 -0.000   -0.044  0.012 -0.000   -0.171 -0.448  0.000
 O         -0.057 -0.011 -0.000   -0.110  0.039 -0.000    0.006 -0.088  0.000
 H         -0.192  0.511 -0.000   -0.256  0.627 -0.000   -0.122  0.381 -0.000
 O         -0.012  0.030  0.000    0.013 -0.041 -0.000   -0.002  0.004 -0.000
 O         -0.114  0.038 -0.000    0.084 -0.044  0.000    0.017 -0.007 -0.000
 H          0.626 -0.510  0.000   -0.467  0.367 -0.000    0.085 -0.103 -0.000
 TransDip   0.422 -0.378 -0.000   -0.049  0.155  0.000    0.001  0.562 -0.000

 Mode:                16                     17                     18
 Frequency:      1869.62                3679.36                3746.97
 Force Cnst:     22.3036                 8.4961                 8.8068
 Red. Mass:      10.8298                 1.0652                 1.0647
 IR Active:          YES                    YES                    YES
 IR Intens:      289.275                126.512                 98.252
 Raman Active:       YES                    YES                    YES
               X      Y      Z        X      Y      Z        X      Y      Z
 C          0.281  0.704  0.000   -0.001 -0.005 -0.000    0.000  0.000  0.000
 C         -0.030  0.025 -0.000    0.001  0.002 -0.000   -0.003  0.000 -0.000
 O         -0.009 -0.029  0.000   -0.000 -0.001 -0.000    0.000 -0.001  0.000
 O          0.019 -0.007  0.000   -0.001 -0.001  0.000   -0.059 -0.016 -0.000
 H          0.031 -0.067  0.000    0.007  0.004  0.000    0.964  0.260  0.000
 O         -0.192 -0.437 -0.000    0.000  0.002  0.000    0.000 -0.000 -0.000
 O         -0.030 -0.053 -0.000   -0.037 -0.049 -0.000    0.000  0.000  0.000
 H          0.344 -0.259  0.000    0.591  0.805  0.000   -0.006 -0.006 -0.000
 TransDip   0.152  0.523  0.000    0.223  0.283  0.000    0.316 -0.030  0.000

 STANDARD THERMODYNAMIC QUANTITIES AT   298.15 K  AND     1.00 ATM

   This Molecule has  0 Imaginary Frequencies
   Zero point vibrational energy:       30.803 kcal/mol

   Atom    1 Element C  Has Mass   12.00000
   Atom    2 Element C  Has Mass   12.00000
   Atom    3 Element O  Has Mass   15.99491
   Atom    4 Element O  Has Mass   15.99491
   Atom    5 Element H  Has Mass    1.00783
   Atom    6 Element O  Has Mass   15.99491
   Atom    7 Element O  Has Mass   15.99491
   Atom    8 Element H  Has Mass    1.00783
   Molecular Mass:    89.995300 amu
   Principal axes and moments of inertia in amu*Bohr^2:
                             1           2           3
    Eigenvalues --      303.15115   492.53619   795.68730
          X               0.99864    -0.05209    -0.00014
          Y               0.05209     0.99864     0.00002
          Z               0.00014    -0.00003     1.00000
   Rotational Symmetry Number is   1
   The Molecule is an Asymmetric Top
   Translational Enthalpy:        0.889 kcal/mol
   Rotational Enthalpy:           0.889 kcal/mol
   Vibrational Enthalpy:         32.428 kcal/mol
   gas constant (RT):             0.592 kcal/mol
   Translational Entropy:        39.404  cal/mol.K
   Rotational Entropy:           26.277  cal/mol.K
   Vibrational Entropy:           9.346  cal/mol.K

   Total Enthalpy:               34.798 kcal/mol
   Total Entropy:                75.026  cal/mol.K

 ======================================================================

 STANDARD THERMODYNAMIC QUANTITIES FOR ANHARMONIC VIBRATION -- TOSH

   Zero point vibrational energy: ************ kcal/mol

   Vibrational Enthalpy:       Infinity kcal/mol
   Vibrational Entropy:             NaN  cal/mol.K

   Total Enthalpy:             Infinity kcal/mol
   Total Entropy:                   NaN  cal/mol.K

 ======================================================================

 STANDARD THERMODYNAMIC QUANTITIES FOR ANHARMONIC VIBRATION -- VPT2

   Zero point vibrational energy: ************ kcal/mol

   Vibrational Enthalpy:       Infinity kcal/mol
   Vibrational Entropy:             NaN  cal/mol.K

   Total Enthalpy:             Infinity kcal/mol
   Total Entropy:                   NaN  cal/mol.K

 ======================================================================

Archival summary:
1\1\pikachu\FREQ\ProcedureUnspecified\BasisUnspecified\422\cher\TueDec1323:18:202016TueDec1323:18:202016\0\\#,FREQ,ProcedureUnspecified,BasisUnspecified,\\0,1\C\O,1,1.20831\O,1,1.32596,2,125.732\H,3,0.970266,1,108.266,2,0.00206079,0\C,1,1.54908,2,121.293,3,-179.994,0\O,5,1.19325,1,124.133,2,-179.974,0\O,5,1.33752,1,111.305,2,0.0236746,0\H,7,0.973138,5,108.364,1,0.00876232,0\\\@

 Total job time:  467.98s(wall), 467.83s(cpu) 
 Tue Dec 13 23:18:20 2016

        *************************************************************
        *                                                           *
        *  Thank you very much for using Q-Chem.  Have a nice day.  *
        *                                                           *
        *************************************************************


 
User input: 3 of 3 
 
pikachu 127.0.1
Q-Chem Developer Version! Running on 127.0.1.*
                  Welcome to Q-Chem
     A Quantum Leap Into The Future Of Chemistry


 Q-Chem 4.4, Q-Chem, Inc., Pleasanton, CA (2016)

 Y. Shao,  Z. Gan,  E. Epifanovsky,  A. T. B. Gilbert,  M. Wormit,  
 J. Kussmann,  A. W. Lange,  A. Behn,  J. Deng,  X. Feng,  D. Ghosh,  
 M. Goldey,  P. R. Horn,  L. D. Jacobson,  I. Kaliman,  F. Rob,  
 R. Z. Khaliullin,  T. Kus,  A. Landau,  J. Liu,  E. I. Proynov,  Y. M. Rhee,  
 R. M. Richard,  M. A. Rohrdanz,  R. P. Steele,  E. J. Sundstrom,  
 H. L. Woodcock III,  P. M. Zimmerman,  D. Zuev,  B. Albrecht,  E. Alguire,  
 B. Austin,  S. A. Baeppler,  G. J. O. Beran,  Y. A. Bernard,  E. Berquist,  
 K. Brandhorst,  K. B. Bravaya,  S. T. Brown,  D. Casanova,  C.-M. Chang,  
 Y. Chen,  S. H. Chien,  K. D. Closser,  M. P. Coons,  D. L. Crittenden,  
 S. Dasgupta,  M. Diedenhofen,  R. A. DiStasio Jr.,  H. Do,  A. D. Dutoi,  
 R. G. Edgar,  P.-T. Fang,  S. Fatehi,  Q. Feng,  L. Fusti-Molnar,  
 A. Ghysels,  A. Golubeva-Zadorozhnaya,  J. Gomes,  A. Gunina,  
 M. W. D. Hanson-Heine,  P. H. P. Harbach,  A. W. Hauser,  J. E. Herr,  
 E. G. Hohenstein,  Z. C. Holden,  K. Hui,  T.-C. Jagau,  H. Ji,  B. Kaduk,  
 K. Khistyaev,  Jaehoon Kim,  Jihan Kim,  R. A. King,  P. Klunzinger,  
 K. Koh,  D. Kosenkov,  T. Kowalczyk,  C. M. Krauter,  A. Kunitsa,  
 K. U. Lao,  A. Laurent,  K. V. Lawler,  J. Lee,  D. Lefrancois,  S. Lehtola,  
 S. V. Levchenko,  C. Y. Lin,  Y.-S. Lin,  F. Liu,  E. Livshits,  
 R. C. Lochan,  A. Luenser,  P. Manohar,  S. F. Manzer,  S.-P. Mao,  Y. Mao,  
 N. Mardirossian,  A. V. Marenich,  L. A. Martinez-Martinez,  S. A. Maurer,  
 N. J. Mayhall,  J.-M. Mewes,  A. F. Morrison,  K. Nanda,  T. S. Nguyen-Beck,  
 C. M. Oana,  R. Olivares-Amaya,  D. P. O'Neill,  J. A. Parkhill,  
 T. M. Perrine,  R. Peverati,  P. A. Pieniazek,  F. Plasser,  A. Prociuk,  
 D. R. Rehn,  E. Rosta,  N. J. Russ,  N. Sergueev,  S. M. Sharada,  
 S. Sharma,  D. W. Small,  A. Sodt,  T. Stauch,  T. Stein,  D. Stuck,  
 Y.-C. Su,  A. J. W. Thom,  T. Tsuchimochi,  L. Vogt,  O. Vydrov,  T. Wang,  
 M. A. Watson,  J. Wenzel,  A. White,  C. F. Williams,  V. Vanovschi,  
 K. Yao,  S. Yeganeh,  S. R. Yost,  Z.-Q. You,  I. Y. Zhang,  X. Zhang,  
 Y. Zhao,  B. R. Brooks,  G. K. L. Chan,  D. M. Chipman,  C. J. Cramer,  
 W. A. Goddard III,  M. S. Gordon,  W. J. Hehre,  A. Klamt,  
 H. F. Schaefer III,  M. W. Schmidt,  C. D. Sherrill,  D. G. Truhlar,  
 A. Warshel,  X. Xu,  A. Aspuru-Guzik,  R. Baer,  A. T. Bell,  N. A. Besley,  
 J.-D. Chai,  A. Dreuw,  B. D. Dunietz,  T. R. Furlani,  S. R. Gwaltney,  
 C.-P. Hsu,  Y. Jung,  J. Kong,  D. S. Lambrecht,  W. Liang,  C. Ochsenfeld,  
 V. A. Rassolov,  L. V. Slipchenko,  J. E. Subotnik,  T. Van Voorhis,  
 J. M. Herbert,  A. I. Krylov,  P. M. W. Gill,  M. Head-Gordon

 Contributors to earlier versions of Q-Chem not listed above: 
 R. D. Adamson,  J. Baker,  E. F. C. Byrd,  A. K. Chakraborty,  C.-L. Cheng,  
 H. Dachsel,  R. J. Doerksen,  G. Hawkins,  A. Heyden,  S. Hirata,  
 G. Kedziora,  F. J. Keil,  C. Kelley,  P. P. Korambath,  W. Kurlancheek,  
 A. M. Lee,  M. S. Lee,  D. Liotard,  I. Lotan,  P. E. Maslen,  N. Nair,  
 D. Neuhauser,  R. Olson,  B. Peters,  J. Ritchie,  N. E. Schultz,  
 N. Shenvi,  A. C. Simmonett,  K. S. Thanthiriwatte,  Q. Wu,  W. Zhang

 Please cite Q-Chem as follows:
 Y. Shao et al., Mol. Phys. 113, 184-215 (2015)
 DOI: 10.1080/00268976.2014.952696

 Q-Chem 4.4.2 for Intel X86 EM64T Linux

 Parts of Q-Chem use Armadillo 5.200.1 (Boston Tea Smuggler).
 http://arma.sourceforge.net/

 Q-Chem begins on Tue Dec 13 23:18:20 2016  


Host: 0

     Scratch files written to /scratch/cher/qchem7423//
The previous job contains 0 fragments, simply inherited here
FILE_GEOM_ORG=        593

Checking the input file for inconsistencies... 	...done.

--------------------------------------------------------------
User input:
--------------------------------------------------------------

$molecule
   read
$end
$rem
   BASIS  =  6-311++G**
   JOB_TYPE  =  SP
   METHOD  =  B3LYP
   SOLVENT_METHOD SMD
$end


--------------------------------------------------------------
 ----------------------------------------------------------------
             Standard Nuclear Orientation (Angstroms)
    I     Atom           X                Y                Z
 ----------------------------------------------------------------
    1      C       0.7845205208     0.1908247590    -0.0000192661
    2      C      -0.7321569468    -0.1243344072    -0.0001858013
    3      O      -1.1365860645    -1.2629539997     0.0000002809
    4      O      -1.4872515610     0.9656215155    -0.0006561496
    5      H      -2.4178140910     0.6909061978    -0.0007912166
    6      O       1.2391194385     1.2940895184     0.0002582775
    7      O       1.5138429510    -0.9303593107    -0.0001759092
    8      H       0.9068227528    -1.6909665731    -0.0005018157
 ----------------------------------------------------------------
 Nuclear Repulsion Energy =   232.5328779055 hartrees
 There are       23 alpha and       23 beta electrons
 Requested basis set is 6-311++G(d,p)
 There are 46 shells and 146 basis functions

 Total QAlloc Memory Limit   2000 MB
 Mega-Array Size        61 MB
 MEM_STATIC part        62 MB

                       Distance Matrix (Angstroms)
             C (  1)   C (  2)   O (  3)   O (  4)   H (  5)   O (  6)
   C (  2)  1.549076
   O (  3)  2.409175  1.208312
   O (  4)  2.400262  1.325961  2.255995
   H (  5)  3.241146  1.872447  2.336475  0.970266
   O (  6)  1.193253  2.428550  3.490336  2.746086  3.706345
   O (  7)  1.337522  2.386251  2.671216  3.549833  4.252814  2.241349
   H (  8)  1.885762  2.267287  2.087753  3.576178  4.089808  3.003495
             O (  7)
   H (  8)  0.973138

 A cutoff of  1.0D-08 yielded    972 shell pairs
 There are     10087 function pairs (     10923 Cartesian)

 -------------------------------------------------------
 OpenMP Integral Computing Module                       
 Release: version 1.0, May 2013, Q-Chem Inc. Pittsburgh 
 -------------------------------------------------------
 Integral Job Info:
 Integral job number is                      11
 Integral operator is                         1
 short-range coefficients                     0
 long-range coefficients              100000000
 Omega coefficients                           0
 if combine SR and LR in K                    0
 Integral screening is                        0
 Integral computing path is                   2
 max size of driver memory is            800000
 size of driver memory is                593474
 size of scratch memory is              2260544
 max col of scratch BK array               1296
 max len of scratch array in speh3          155
 max len of scratch index in speh4           18
 max int batch size is                      520
 min int batch size is                       52
 fixed nKL is                                52
 max L of basis functions is                  2
 order of int derivative is                   0
 number of shells is                         46
 number of basis is                         152
 number of cartesian basis is               152
 number of contracted shell pairs           972
 number of primitive shell pairs           2769
 maxK2 (contraction) of shell pair           36
 max number of K2 of shell pair               1
 max number of CS2 of shell pair            177
 max number of PS2 of shell pair            576
 mem total for path MDJ                   28696
 -------------------------------------------------------
 Smallest overlap matrix eigenvalue = 9.01E-05

 Q-Chem warning in module /home/taweetham/qchem/stvman/mkSTV.C, line 257:

 Overlap eigenvalue is smaller than square root of threshold


 Scale SEOQF with 1.000000e-01/1.000000e-01/1.000000e-01

 Standard Electronic Orientation quadrupole field applied
 Nucleus-field energy     =     0.0000000057 hartrees
 Guess from superposition of atomic densities
 Warning:  Energy on first SCF cycle will be non-variational
 A restricted hybrid HF-DFT SCF calculation will be
 performed using Pulay DIIS extrapolation
 Exchange:     0.2000 Hartree-Fock + 0.0800 Slater + 0.7200 B88
 Correlation:  0.1900 VWN1RPA + 0.8100 LYP
 Using SG-1 standard quadrature grid
 SCF converges when DIIS error is below 1.0E-05
 ---------------------------------------
  Cycle       Energy         DIIS Error
 ---------------------------------------
    1    -379.5806713528      5.60E-02
    2    -378.2568395924      1.01E-02
    3    -377.7070380591      1.98E-02
    4    -378.4332537660      2.99E-03
    5    -378.4483328406      1.11E-03
    6    -378.4503931447      2.70E-04
    7    -378.4505993094      7.58E-05
    8    -378.4506064338      4.40E-05
    9    -378.4506089249      8.09E-06 Convergence criterion met
 ---------------------------------------
 SCF time:  CPU 23.22 s  wall 23.27 s

 Citation of the SMD model:
 Marenich, A.V.; Cramer, C.J.; Truhlar, D.G.
 J. Phys. Chem. B 2009, 113, 6378-6396.
 iSolventCode=           1
 Solvent: water                                                           

 vradii
            1           2           3           4           5           6
    1   1.8500000   1.8500000   1.5200000   1.5200000   1.2000000   1.5200000
            7           8
    1   1.5200000   1.2000000
Changing PCM_TESSEL_METHOD to VTN
Changing PCM_VDW_RADII to SMD_RADIUS
 Discretize the solute cavity surface with Lebedev spheres
	Using 302 Lebedev grid points for each H atom
	Using 302 Lebedev grid points for other atoms
	Atomic van der Waals radii will be scaled by 1.20
 Removing interior tesserae...
 Keep 1006 surface tesserae and discard 1410 interior tesserae
 Molecular Surface Area = 94.515 Angst**2
 A restricted hybrid HF-DFT SCF calculation will be
 performed using Pulay DIIS extrapolation
 Polarizable Continuum solvation model will be applied
 Exchange:     0.2000 Hartree-Fock + 0.0800 Slater + 0.7200 B88
 Correlation:  0.1900 VWN1RPA + 0.8100 LYP
 Using SG-1 standard quadrature grid
 SCF converges when DIIS error is below 1.0E-05

 Citation of the SMD model:
 Marenich, A.V.; Cramer, C.J.; Truhlar, D.G.
 J. Phys. Chem. B 2009, 113, 6378-6396.
 iSolventCode=           1
 Solvent: water                                                           

 vradii
            1           2           3           4           5           6
    1   1.8500000   1.8500000   1.5200000   1.5200000   1.2000000   1.5200000
            7           8
    1   1.5200000   1.2000000
 ---------------------------------------
  Cycle       Energy         DIIS Error
 ---------------------------------------
    1    -378.4506178835      3.65E-06
 Time req'd to invert C: 1.31 s (CPU) 1.31 s (wall)
    2    -378.4740179404      8.59E-04
    3    -378.4740140679      8.60E-04
    4    -378.4740206363      8.59E-04
    5    -378.4739688302      8.64E-04
    6    -378.4740996448      8.51E-04
    7    -378.4740062162      8.60E-04
    8    -378.4741363106      8.47E-04
    9    -378.4740702422      8.54E-04
   10    -378.4740856701      8.52E-04
   11    -378.4740726923      8.54E-04
   12    -378.4740724540      8.54E-04
   13    -378.4740706422      8.54E-04
   14    -378.4740403704      8.57E-04
   15    -378.4740112373      8.60E-04
   16    -378.4740089348      8.60E-04
   17    -378.4766171998      9.40E-04
   18    -378.4779880229      4.08E-04
   19    -378.4782753780      1.09E-04
   20    -378.4782984549      6.06E-05
   21    -378.4783030678      8.28E-06 Convergence criterion met
 ---------------------------------------
 SCF time:  CPU 57.58 s  wall 57.66 s
(0)  E-EN(g) gas-phase elect-nuc energy                 -378.450617883 a.u.
(3)  G-ENP(liq) elect-nuc-pol free energy of system     -378.478303068 a.u.
(4)  G-CDS(liq) cavity-dispersion-solvent structure 
     free energy                                                5.6146 kcal/mol
(6)  G-S(liq) free energy of system                     -378.469355588 a.u.
(9)  DeltaG-S(liq) free energy of  solvation
     (9) = (6) - (0)                                          -11.7581 kcal/mol
 SCF   energy in the final basis set = -378.4693555877
 Total energy in the final basis set = -378.4693555877

 --------------------------------------------------------------

                    Orbital Energies (a.u.)
 --------------------------------------------------------------

 Alpha MOs
 -- Occupied --
-19.201 -19.194 -19.158 -19.154 -10.348 -10.345  -1.159  -1.130
 -1.076  -1.055  -0.724  -0.642  -0.594  -0.529  -0.508  -0.501
 -0.456  -0.454  -0.419  -0.367  -0.366  -0.355  -0.305
 -- Virtual --
 -0.088  -0.002   0.017   0.041   0.051   0.062   0.070   0.079
  0.088   0.093   0.117   0.127   0.143   0.168   0.172   0.196
  0.211   0.221   0.228   0.245   0.251   0.252   0.262   0.279
  0.283   0.291   0.299   0.300   0.314   0.346   0.361   0.365
  0.373   0.450   0.515   0.522   0.536   0.600   0.614   0.642
  0.686   0.734   0.813   0.862   0.873   0.975   0.979   1.013
  1.040   1.093   1.100   1.107   1.123   1.141   1.145   1.146
  1.170   1.192   1.195   1.319   1.405   1.405   1.442   1.466
  1.515   1.544   1.662   1.681   1.687   1.697   1.737   1.825
  1.955   1.972   2.042   2.092   2.219   2.474   2.548   2.585
  2.609   2.780   2.821   2.856   2.859   2.884   3.022   3.036
  3.048   3.092   3.124   3.145   3.168   3.302   3.384   3.405
  3.513   3.529   3.620   3.642   3.790   3.843   3.944   4.071
  4.088   4.889   4.930   4.984   5.021   5.086   5.130   5.269
  5.386   5.500   5.714   5.815   5.848  23.744  23.819  49.798
 49.858  49.946  50.027
 --------------------------------------------------------------

          Ground-State Mulliken Net Atomic Charges

     Atom                 Charge (a.u.)
  ----------------------------------------
      1 C                     0.213341
      2 C                     0.249574
      3 O                    -0.357043
      4 O                    -0.208841
      5 H                     0.364269
      6 O                    -0.360212
      7 O                    -0.209244
      8 H                     0.308156
  ----------------------------------------
  Sum of atomic charges =     0.000000

 -----------------------------------------------------------------
                    Cartesian Multipole Moments
 -----------------------------------------------------------------
    Charge (ESU x 10^10)
                -0.0000
    Dipole Moment (Debye)
         X      -3.8502      Y      -2.0784      Z      -0.0019
       Tot       4.3754
    Quadrupole Moments (Debye-Ang)
        XX     -32.6208     XY      -6.9249     YY     -38.7275
        XZ       0.0012     YZ       0.0015     ZZ     -32.1068
    Octopole Moments (Debye-Ang^2)
       XXX     -37.4625    XXY       6.4574    XYY       2.5470
       YYY     -13.2082    XXZ      -0.0040    XYZ       0.0006
       YYZ       0.0009    XZZ      -0.6422    YZZ      -0.2600
       ZZZ       0.0141
    Hexadecapole Moments (Debye-Ang^3)
      XXXX    -283.9356   XXXY     -26.6849   XXYY    -102.2656
      XYYY     -23.1733   YYYY    -214.4361   XXXZ       0.0013
      XXYZ      -0.0047   XYYZ      -0.0113   YYYZ       0.0078
      XXZZ     -59.5969   XYZZ      -0.5967   YYZZ     -40.7894
      XZZZ      -0.0209   YZZZ       0.0024   ZZZZ     -27.5859
 -----------------------------------------------------------------
Archival summary:
1\1\pikachu\SP\ProcedureUnspecified\BasisUnspecified\422\cher\TueDec1323:19:412016TueDec1323:19:412016\0\\#,ProcedureUnspecified,BasisUnspecified,\\0,1\C\O,1,1.20831\O,1,1.32596,2,125.732\H,3,0.970266,1,108.266,2,0.00206079,0\C,1,1.54908,2,121.293,3,-179.994,0\O,5,1.19325,1,124.133,2,-179.974,0\O,5,1.33752,1,111.305,2,0.0236746,0\H,7,0.973138,5,108.364,1,0.00876232,0\\\@

 Total job time:  81.04s(wall), 80.90s(cpu) 
 Tue Dec 13 23:19:41 2016

        *************************************************************
        *                                                           *
        *  Thank you very much for using Q-Chem.  Have a nice day.  *
        *                                                           *
        *************************************************************
