# Supplementary material for: A DFT investigation of the blue bottle experiment: E∘half-cell analysis of autoxidation catalysed by redox indicators
Source: R Soc Open Sci. 2017 Nov 8;4(11):170708. doi: 10.1098/rsos.170708 (PMC5717635; doi:10.1098/rsos.170708)
Supplement: output.zip [file rsos170708supp2.zip › B3LYP_6-311++Gdp_reducing_agents/C2H4O.out]

pikachu 127.0.1
Q-Chem Developer Version! Running on 127.0.1.*
                  Welcome to Q-Chem
     A Quantum Leap Into The Future Of Chemistry


 Q-Chem 4.4, Q-Chem, Inc., Pleasanton, CA (2016)

 Y. Shao,  Z. Gan,  E. Epifanovsky,  A. T. B. Gilbert,  M. Wormit,  
 J. Kussmann,  A. W. Lange,  A. Behn,  J. Deng,  X. Feng,  D. Ghosh,  
 M. Goldey,  P. R. Horn,  L. D. Jacobson,  I. Kaliman,  F. Rob,  
 R. Z. Khaliullin,  T. Kus,  A. Landau,  J. Liu,  E. I. Proynov,  Y. M. Rhee,  
 R. M. Richard,  M. A. Rohrdanz,  R. P. Steele,  E. J. Sundstrom,  
 H. L. Woodcock III,  P. M. Zimmerman,  D. Zuev,  B. Albrecht,  E. Alguire,  
 B. Austin,  S. A. Baeppler,  G. J. O. Beran,  Y. A. Bernard,  
 E. J. Berquist,  K. Brandhorst,  K. B. Bravaya,  S. T. Brown,  D. Casanova,  
 C.-M. Chang,  Y. Chen,  S. H. Chien,  K. D. Closser,  M. P. Coons,  
 D. L. Crittenden,  S. Dasgupta,  M. Diedenhofen,  R. A. DiStasio Jr.,  
 H. Do,  A. D. Dutoi,  R. G. Edgar,  P.-T. Fang,  S. Fatehi,  Q. Feng,  
 L. Fusti-Molnar,  A. Ghysels,  A. Golubeva-Zadorozhnaya,  J. Gomes,  
 A. Gunina,  M. W. D. Hanson-Heine,  P. H. P. Harbach,  A. W. Hauser,  
 J. E. Herr,  E. G. Hohenstein,  Z. C. Holden,  K. Hui,  T.-C. Jagau,  H. Ji,  
 B. Kaduk,  K. Khistyaev,  Jaehoon Kim,  Jihan Kim,  R. A. King,  
 P. Klunzinger,  K. Koh,  D. Kosenkov,  T. Kowalczyk,  C. M. Krauter,  
 A. Kunitsa,  K. U. Lao,  A. Laurent,  K. V. Lawler,  J. Lee,  D. Lefrancois,  
 S. Lehtola,  S. V. Levchenko,  C. Y. Lin,  Y.-S. Lin,  F. Liu,  E. Livshits,  
 R. C. Lochan,  A. Luenser,  P. Manohar,  S. F. Manzer,  S.-P. Mao,  Y. Mao,  
 N. Mardirossian,  A. V. Marenich,  L. A. Martinez-Martinez,  S. A. Maurer,  
 N. J. Mayhall,  J.-M. Mewes,  A. F. Morrison,  K. Nanda,  T. S. Nguyen-Beck,  
 C. M. Oana,  R. Olivares-Amaya,  D. P. O'Neill,  J. A. Parkhill,  
 T. M. Perrine,  R. Peverati,  P. A. Pieniazek,  F. Plasser,  A. Prociuk,  
 D. R. Rehn,  E. Rosta,  N. J. Russ,  N. Sergueev,  S. M. Sharada,  
 S. Sharma,  D. W. Small,  A. Sodt,  T. Stauch,  T. Stein,  D. Stuck,  
 Y.-C. Su,  A. J. W. Thom,  T. Tsuchimochi,  L. Vogt,  O. Vydrov,  T. Wang,  
 M. A. Watson,  J. Wenzel,  A. White,  C. F. Williams,  V. Vanovschi,  
 K. Yao,  S. Yeganeh,  S. R. Yost,  Z.-Q. You,  I. Y. Zhang,  X. Zhang,  
 Y. Zhao,  B. R. Brooks,  G. K. L. Chan,  D. M. Chipman,  C. J. Cramer,  
 W. A. Goddard III,  M. S. Gordon,  W. J. Hehre,  A. Klamt,  
 H. F. Schaefer III,  M. W. Schmidt,  C. D. Sherrill,  D. G. Truhlar,  
 A. Warshel,  X. Xu,  A. Aspuru-Guzik,  R. Baer,  A. T. Bell,  N. A. Besley,  
 J.-D. Chai,  A. Dreuw,  B. D. Dunietz,  T. R. Furlani,  S. R. Gwaltney,  
 C.-P. Hsu,  Y. Jung,  J. Kong,  D. S. Lambrecht,  W. Liang,  C. Ochsenfeld,  
 V. A. Rassolov,  L. V. Slipchenko,  J. E. Subotnik,  T. Van Voorhis,  
 J. M. Herbert,  A. I. Krylov,  P. M. W. Gill,  M. Head-Gordon

 Contributors to earlier versions of Q-Chem not listed above: 
 R. D. Adamson,  J. Baker,  E. F. C. Byrd,  A. K. Chakraborty,  C.-L. Cheng,  
 H. Dachsel,  R. J. Doerksen,  G. Hawkins,  A. Heyden,  S. Hirata,  
 G. Kedziora,  F. J. Keil,  C. Kelley,  P. P. Korambath,  W. Kurlancheek,  
 A. M. Lee,  M. S. Lee,  D. Liotard,  I. Lotan,  P. E. Maslen,  N. Nair,  
 D. Neuhauser,  R. Olson,  B. Peters,  J. Ritchie,  N. E. Schultz,  
 N. Shenvi,  A. C. Simmonett,  K. S. Thanthiriwatte,  Q. Wu,  W. Zhang

 Please cite Q-Chem as follows:
 Y. Shao et al., Mol. Phys. 113, 184-215 (2015)
 DOI: 10.1080/00268976.2014.952696

 Q-Chem 4.4.2 for Intel X86 EM64T Linux

 Parts of Q-Chem use Armadillo 5.200.1 (Boston Tea Smuggler).
 http://arma.sourceforge.net/

 Q-Chem begins on Sun Jul  9 09:43:42 2017  


Host: 0

     Scratch files written to /scratch/taweetham/qchem8533//

Checking the input file for inconsistencies... 	...done.

--------------------------------------------------------------
User input:
--------------------------------------------------------------
$molecule
0 1
  O   -3.3869807    0.6912636   -0.5967938
  C   -2.2313667    0.0306999   -0.3683341
  C   -0.8952957    0.8386416   -0.1961125
  H   -2.2261173   -0.9994758   -0.3072250
  H   -1.0967215    1.8852723   -0.2904091
  H   -0.1981619    0.5401652   -0.9509743
  H   -0.4809167    0.6408311    0.7703558
$end

$rem
   JOB_TYPE = OPTIMIZATION
   BASIS  =  6-311++G**
   METHOD  =  B3LYP
$end

--------------------------------------------------------------
 Atom   1: (  1.3023361136, -0.3065945209,  0.0000000686)
         ->(  1.3023361136, -0.3065945209,  0.0000000000)
 Atom   2: (  0.2071712200,  0.4837192200, -0.0000000374)
         ->(  0.2071712200,  0.4837192200,  0.0000000000)
 Atom   3: ( -1.2218817345, -0.1684490408,  0.0000001510)
         ->( -1.2218817345, -0.1684490408,  0.0000000000)
 Atom   4: (  0.3086424196,  1.5107184639, -0.0000001768)
         ->(  0.3086424196,  1.5107184639,  0.0000000000)
 Atom   5: ( -1.1275228387, -1.2342803701,  0.0000003120)
         ->( -1.1275228387, -1.2342803701,  0.0000000000)
 Atom   7: ( -1.7557735895,  0.1423492291,  0.8736498789)
         ->( -1.7557718140,  0.1423477687,  0.8736512439)
 ----------------------------------------------------------------
             Standard Nuclear Orientation (Angstroms)
    I     Atom           X                Y                Z
 ----------------------------------------------------------------
    1      O       1.3023361136    -0.3065945209     0.0000000000
    2      C       0.2071712200     0.4837192200     0.0000000000
    3      C      -1.2218817345    -0.1684490408     0.0000000000
    4      H       0.3086424196     1.5107184639     0.0000000000
    5      H      -1.1275228387    -1.2342803701     0.0000000000
    6      H      -1.7557718140     0.1423477687    -0.8736512439
    7      H      -1.7557718140     0.1423477687     0.8736512439
 ----------------------------------------------------------------
 Molecular Point Group                 Cs    NOp =  2
 Largest Abelian Subgroup              Cs    NOp =  2
 Nuclear Repulsion Energy =    66.5271681527 hartrees
 There are       12 alpha and       12 beta electrons
 Requested basis set is 6-311++G(d,p)
 There are 38 shells and 94 basis functions

 Total QAlloc Memory Limit   2000 MB
 Mega-Array Size        61 MB
 MEM_STATIC part        62 MB
 A cutoff of  1.0D-11 yielded    735 shell pairs
 There are      4564 function pairs (      4867 Cartesian)

 -------------------------------------------------------
 OpenMP Integral Computing Module                       
 Release: version 1.0, May 2013, Q-Chem Inc. Pittsburgh 
 -------------------------------------------------------
 Integral Job Info:
 Integral job number is                      11
 Integral operator is                         1
 short-range coefficients                     0
 long-range coefficients              100000000
 Omega coefficients                           0
 if combine SR and LR in K                    0
 Integral screening is                        0
 Integral computing path is                   2
 max size of driver memory is            800000
 size of driver memory is                593474
 size of scratch memory is              2260544
 max col of scratch BK array               1296
 max len of scratch array in speh3          155
 max len of scratch index in speh4           18
 max int batch size is                      520
 min int batch size is                       52
 fixed nKL is                                52
 max L of basis functions is                  2
 order of int derivative is                   0
 number of shells is                         38
 number of basis is                          97
 number of cartesian basis is                97
 number of contracted shell pairs           735
 number of primitive shell pairs           1930
 maxK2 (contraction) of shell pair           36
 max number of K2 of shell pair               1
 max number of CS2 of shell pair            111
 max number of PS2 of shell pair            228
 mem total for path MDJ                   12940
 -------------------------------------------------------
 Smallest overlap matrix eigenvalue = 1.92E-04

 Scale SEOQF with 1.000000e-01/1.000000e-01/1.000000e-01

 Standard Electronic Orientation quadrupole field applied
 Nucleus-field energy     =     0.0000000014 hartrees
 Guess from superposition of atomic densities
 Warning:  Energy on first SCF cycle will be non-variational
 A restricted hybrid HF-DFT SCF calculation will be
 performed using Pulay DIIS extrapolation
 Exchange:     0.2000 Hartree-Fock + 0.0800 Slater + 0.7200 B88
 Correlation:  0.1900 VWN1RPA + 0.8100 LYP
 Using SG-1 standard quadrature grid
 SCF converges when DIIS error is below 1.0E-08
 ---------------------------------------
  Cycle       Energy         DIIS Error
 ---------------------------------------
    1    -153.9921790880      5.38E-02
    2    -153.7453340796      1.04E-02
    3    -153.3291382931      2.38E-02
    4    -153.8317936901      4.43E-03
    5    -153.8515088796      8.14E-04
    6    -153.8520701646      2.13E-04
    7    -153.8521143711      6.22E-05
    8    -153.8521175944      1.54E-05
    9    -153.8521178145      2.03E-06
   10    -153.8521178360      3.22E-07
   11    -153.8521178306      6.57E-08
   12    -153.8521178374      4.71E-09 Convergence criterion met
 ---------------------------------------
 SCF time:  CPU 12.32 s  wall 12.63 s
 SCF   energy in the final basis set = -153.8521178374
 Total energy in the final basis set = -153.8521178374

 --------------------------------------------------------------
             Orbital Energies (a.u.) and Symmetries
 --------------------------------------------------------------

 Alpha MOs, Restricted
 -- Occupied --                  
-19.139 -10.289 -10.192  -0.993  -0.763  -0.623  -0.478  -0.454
  1 A'    2 A'    3 A'    4 A'    5 A'    6 A'    7 A'    1 A"                 
 -0.432  -0.408  -0.350  -0.272
  8 A'    9 A'    2 A"   10 A'                                                 
 -- Virtual --                   
 -0.078  -0.012   0.011   0.025   0.039   0.054   0.070   0.088
  3 A"   11 A'   12 A'    4 A"   13 A'   14 A'   15 A'    5 A"                 
  0.092   0.099   0.114   0.123   0.140   0.170   0.170   0.186
 16 A'    6 A"   17 A'   18 A'   19 A'   20 A'    7 A"   21 A'                 
  0.216   0.250   0.252   0.257   0.285   0.318   0.360   0.430
 22 A'   23 A'    8 A"   24 A'   25 A'   26 A'   27 A'    9 A"                 
  0.438   0.487   0.522   0.529   0.616   0.634   0.635   0.661
 28 A'   29 A'   30 A'   10 A"   31 A'   32 A'   11 A"   33 A'                 
  0.707   0.805   0.855   0.940   1.058   1.081   1.173   1.183
 34 A'   35 A'   36 A'   12 A"   13 A"   37 A'   38 A'   39 A'                 
  1.217   1.413   1.437   1.471   1.478   1.523   1.542   1.553
 14 A"   15 A"   16 A"   40 A'   41 A'   42 A'   17 A"   43 A'                 
  1.658   1.725   1.736   1.855   1.926   2.025   2.108   2.216
 44 A'   45 A'   18 A"   46 A'   19 A"   47 A'   48 A'   20 A"                 
  2.274   2.428   2.468   2.494   2.517   2.554   2.630   2.646
 49 A'   50 A'   51 A'   21 A"   52 A'   22 A"   53 A'   54 A'                 
  2.688   2.792   2.854   2.864   2.980   3.186   3.249   3.326
 23 A"   55 A'   56 A'   24 A"   57 A'   25 A"   58 A'   59 A'                 
  3.810   3.830   3.930   4.100   4.987   5.072   5.555  23.712
 26 A"   60 A'   61 A'   62 A'   27 A"   63 A'   64 A'   65 A'                 
 23.975  49.847
 66 A'   67 A'                                                                 

 Beta MOs, Restricted
 -- Occupied --                  
-19.139 -10.289 -10.192  -0.993  -0.763  -0.623  -0.478  -0.454
  1 A'    2 A'    3 A'    4 A'    5 A'    6 A'    7 A'    1 A"                 
 -0.432  -0.408  -0.350  -0.272
  8 A'    9 A'    2 A"   10 A'                                                 
 -- Virtual --                   
 -0.078  -0.012   0.011   0.025   0.039   0.054   0.070   0.088
  3 A"   11 A'   12 A'    4 A"   13 A'   14 A'   15 A'    5 A"                 
  0.092   0.099   0.114   0.123   0.140   0.170   0.170   0.186
 16 A'    6 A"   17 A'   18 A'   19 A'   20 A'    7 A"   21 A'                 
  0.216   0.250   0.252   0.257   0.285   0.318   0.360   0.430
 22 A'   23 A'    8 A"   24 A'   25 A'   26 A'   27 A'    9 A"                 
  0.438   0.487   0.522   0.529   0.616   0.634   0.635   0.661
 28 A'   29 A'   30 A'   10 A"   31 A'   32 A'   11 A"   33 A'                 
  0.707   0.805   0.855   0.940   1.058   1.081   1.173   1.183
 34 A'   35 A'   36 A'   12 A"   13 A"   37 A'   38 A'   39 A'                 
  1.217   1.413   1.437   1.471   1.478   1.523   1.542   1.553
 14 A"   15 A"   16 A"   40 A'   41 A'   42 A'   17 A"   43 A'                 
  1.658   1.725   1.736   1.855   1.926   2.025   2.108   2.216
 44 A'   45 A'   18 A"   46 A'   19 A"   47 A'   48 A'   20 A"                 
  2.274   2.428   2.468   2.494   2.517   2.554   2.630   2.646
 49 A'   50 A'   51 A'   21 A"   52 A'   22 A"   53 A'   54 A'                 
  2.688   2.792   2.854   2.864   2.980   3.186   3.249   3.326
 23 A"   55 A'   56 A'   24 A"   57 A'   25 A"   58 A'   59 A'                 
  3.810   3.830   3.930   4.100   4.987   5.072   5.555  23.712
 26 A"   60 A'   61 A'   62 A'   27 A"   63 A'   64 A'   65 A'                 
 23.975  49.847
 66 A'   67 A'                                                                 
 --------------------------------------------------------------

          Ground-State Mulliken Net Atomic Charges

     Atom                 Charge (a.u.)
  ----------------------------------------
      1 O                    -0.291387
      2 C                     0.100778
      3 C                    -0.433573
      4 H                     0.143214
      5 H                     0.173478
      6 H                     0.153745
      7 H                     0.153745
  ----------------------------------------
  Sum of atomic charges =     0.000000

 -----------------------------------------------------------------
                    Cartesian Multipole Moments
 -----------------------------------------------------------------
    Charge (ESU x 10^10)
                -0.0000
    Dipole Moment (Debye)
         X      -3.1120      Y       1.6039      Z       0.0000
       Tot       3.5011
    Quadrupole Moments (Debye-Ang)
        XX     -21.8934     XY       1.3676     YY     -17.6331
        XZ      -0.0000     YZ       0.0000     ZZ     -18.3240
    Octopole Moments (Debye-Ang^2)
       XXX      -4.2635    XXY       0.6220    XYY       0.6932
       YYY       1.1155    XXZ      -0.0000    XYZ       0.0000
       YYZ       0.0000    XZZ      -0.1035    YZZ       0.2525
       ZZZ      -0.0000
    Hexadecapole Moments (Debye-Ang^3)
      XXXX    -169.0864   XXXY      -1.1731   XXYY     -34.9521
      XYYY       1.9977   YYYY     -42.2922   XXXZ      -0.0000
      XXYZ       0.0000   XYYZ       0.0000   YYYZ       0.0000
      XXZZ     -28.7285   XYZZ      -0.9398   YYZZ     -12.3599
      XZZZ      -0.0000   YZZZ       0.0000   ZZZZ     -24.8586
 -----------------------------------------------------------------
 Calculating analytic gradient of the SCF energy
 Gradient of SCF Energy
            1           2           3           4           5           6
    1   0.1127817  -0.0744486  -0.0455483  -0.0071649  -0.0037925   0.0090863
    2  -0.0886655   0.1548671  -0.0169673  -0.0474826   0.0125999  -0.0071758
    3   0.0000000  -0.0000000   0.0000000   0.0000000  -0.0000000   0.0123283
            7
    1   0.0090863
    2  -0.0071758
    3  -0.0123283
 Max gradient component =       1.549E-01
 RMS gradient           =       5.142E-02
 Gradient time:  CPU 2.94 s  wall 2.94 s
 Geometry Optimization Parameters
   NAtoms,    NIC,     NZ,  NCons,   NDum,   NFix, NCnnct, MaxDiis
        7      35       0       0       0       0       0       0


** GEOMETRY OPTIMIZATION IN DELOCALIZED INTERNAL COORDINATES **
   Searching for a Minimum

   Optimization Cycle:   1

                       Coordinates (Angstroms)
     ATOM                X               Y               Z
      1  O         1.3023361136   -0.3065945209    0.0000000000
      2  C         0.2071712200    0.4837192200    0.0000000000
      3  C        -1.2218817345   -0.1684490408    0.0000000000
      4  H         0.3086424196    1.5107184639    0.0000000000
      5  H        -1.1275228387   -1.2342803701    0.0000000000
      6  H        -1.7557718140    0.1423477687   -0.8736512439
      7  H        -1.7557718140    0.1423477687    0.8736512439
   Point Group: cs    Number of degrees of freedom:    10


   Energy is   -153.852117837


 Attempting to Generate Delocalized Internal Coordinates

 10 Hessian modes will be used to form the next step
  Hessian Eigenvalues:
     0.072222    0.160000    0.160000    0.160000    0.220000    0.259532
     0.372301    0.372301    0.424774    0.549048

 Minimum Search - Taking Simple RFO Step
 Searching for Lamda that Minimizes Along All modes
 Value Taken    Lamda =  -0.04603674
 Step Taken.  Stepsize is  0.298835

                             Maximum     Tolerance    Cnvgd?
         Gradient           0.123306      0.000300      NO
         Displacement       0.232755      0.001200      NO
         Energy change     *********      0.000001      NO


 New Cartesian Coordinates Obtained by Inverse Iteration

 Displacement from previous Coordinates is:  0.270948
 ----------------------------------------------------------------
             Standard Nuclear Orientation (Angstroms)
    I     Atom           X                Y                Z
 ----------------------------------------------------------------
    1      O       1.1961082727    -0.2689117236     0.0000000000
    2      C       0.1933637394     0.4313856413     0.0000000000
    3      C      -1.1888897962    -0.1721559623     0.0000000000
    4      H       0.3131543419     1.5106705278     0.0000000000
    5      H      -1.0976145430    -1.2546241093     0.0000000000
    6      H      -1.7294602313     0.1617224578    -0.8870214541
    7      H      -1.7294602313     0.1617224578     0.8870214541
 ----------------------------------------------------------------
 Molecular Point Group                 Cs    NOp =  2
 Largest Abelian Subgroup              Cs    NOp =  2
 Nuclear Repulsion Energy =    69.6206849491 hartrees
 There are       12 alpha and       12 beta electrons
 Applying Cartesian multipole field
    Component          Value
    ---------          -----
     (2,0,0)        1.00000E-11
     (0,2,0)        2.00000E-11
     (0,0,2)       -3.00000E-11
 Nucleus-field energy     =     0.0000000012 hartrees
 Requested basis set is 6-311++G(d,p)
 There are 38 shells and 94 basis functions
 A cutoff of  1.0D-11 yielded    736 shell pairs
 There are      4568 function pairs (      4871 Cartesian)
 Smallest overlap matrix eigenvalue = 1.55E-04
 Guess MOs from SCF MO coefficient file
 Reading MOs from coefficient file
 Reading MOs from coefficient file
 A restricted hybrid HF-DFT SCF calculation will be
 performed using Pulay DIIS extrapolation
 Exchange:     0.2000 Hartree-Fock + 0.0800 Slater + 0.7200 B88
 Correlation:  0.1900 VWN1RPA + 0.8100 LYP
 Using SG-1 standard quadrature grid
 SCF converges when DIIS error is below 1.0E-08
 Geometry optimization detected.  Setting ReadMinima to 0
 Setting SaveMinima to 0
 Inaccurate integrated density:
   Number of electrons =    24
   Numerical integral  =    24.032784249815
   Relative error      =     0.1366010409 %
 ---------------------------------------
  Cycle       Energy         DIIS Error
 ---------------------------------------
    1    -153.9689767162      9.24E-03
    2    -153.8767010540      1.98E-03
    3    -153.8751535256      2.53E-03
    4    -153.8801344402      8.63E-04
    5    -153.8806868947      2.08E-04
    6    -153.8807268215      1.52E-05
    7    -153.8807269073      6.60E-06
    8    -153.8807270667      1.33E-06
    9    -153.8807270587      1.45E-07
   10    -153.8807270528      3.42E-08
   11    -153.8807270521      2.24E-09 Convergence criterion met
 ---------------------------------------
 SCF time:  CPU 12.12 s  wall 12.14 s
 SCF   energy in the final basis set = -153.8807270521
 Total energy in the final basis set = -153.8807270521

 --------------------------------------------------------------
             Orbital Energies (a.u.) and Symmetries
 --------------------------------------------------------------

 Alpha MOs, Restricted
 -- Occupied --                  
-19.131 -10.272 -10.187  -1.053  -0.762  -0.597  -0.489  -0.457
  1 A'    2 A'    3 A'    4 A'    5 A'    6 A'    7 A'    1 A"                 
 -0.444  -0.409  -0.374  -0.269
  8 A'    9 A'    2 A"   10 A'                                                 
 -- Virtual --                   
 -0.045  -0.010   0.012   0.025   0.039   0.057   0.071   0.089
  3 A"   11 A'   12 A'    4 A"   13 A'   14 A'   15 A'    5 A"                 
  0.091   0.097   0.114   0.125   0.141   0.168   0.170   0.190
 16 A'    6 A"   17 A'   18 A'   19 A'    7 A"   20 A'   21 A'                 
  0.224   0.256   0.256   0.290   0.306   0.319   0.393   0.431
 22 A'   23 A'    8 A"   24 A'   25 A'   26 A'   27 A'    9 A"                 
  0.452   0.513   0.526   0.530   0.628   0.630   0.650   0.657
 28 A'   29 A'   10 A"   30 A'   11 A"   31 A'   32 A'   33 A'                 
  0.697   0.833   0.858   0.949   1.075   1.076   1.170   1.192
 34 A'   35 A'   36 A'   12 A"   13 A"   37 A'   38 A'   39 A'                 
  1.222   1.423   1.438   1.450   1.522   1.532   1.543   1.549
 14 A"   15 A"   16 A"   40 A'   41 A'   17 A"   42 A'   43 A'                 
  1.697   1.730   1.732   1.887   1.914   2.035   2.121   2.207
 44 A'   45 A'   18 A"   46 A'   19 A"   47 A'   48 A'   20 A"                 
  2.270   2.431   2.457   2.493   2.526   2.544   2.582   2.678
 49 A'   50 A'   51 A'   21 A"   52 A'   22 A"   53 A'   54 A'                 
  2.710   2.845   2.890   2.896   3.086   3.319   3.440   3.468
 23 A"   55 A'   24 A"   56 A'   57 A'   25 A"   58 A'   59 A'                 
  3.781   3.835   3.891   4.131   5.001   5.110   5.675  23.835
 26 A"   60 A'   61 A'   62 A'   27 A"   63 A'   64 A'   65 A'                 
 23.947  49.922
 66 A'   67 A'                                                                 

 Beta MOs, Restricted
 -- Occupied --                  
-19.131 -10.272 -10.187  -1.053  -0.762  -0.597  -0.489  -0.457
  1 A'    2 A'    3 A'    4 A'    5 A'    6 A'    7 A'    1 A"                 
 -0.444  -0.409  -0.374  -0.269
  8 A'    9 A'    2 A"   10 A'                                                 
 -- Virtual --                   
 -0.045  -0.010   0.012   0.025   0.039   0.057   0.071   0.089
  3 A"   11 A'   12 A'    4 A"   13 A'   14 A'   15 A'    5 A"                 
  0.091   0.097   0.114   0.125   0.141   0.168   0.170   0.190
 16 A'    6 A"   17 A'   18 A'   19 A'    7 A"   20 A'   21 A'                 
  0.224   0.256   0.256   0.290   0.306   0.319   0.393   0.431
 22 A'   23 A'    8 A"   24 A'   25 A'   26 A'   27 A'    9 A"                 
  0.452   0.513   0.526   0.530   0.628   0.630   0.650   0.657
 28 A'   29 A'   10 A"   30 A'   11 A"   31 A'   32 A'   33 A'                 
  0.697   0.833   0.858   0.949   1.075   1.076   1.170   1.192
 34 A'   35 A'   36 A'   12 A"   13 A"   37 A'   38 A'   39 A'                 
  1.222   1.423   1.438   1.450   1.522   1.532   1.543   1.549
 14 A"   15 A"   16 A"   40 A'   41 A'   17 A"   42 A'   43 A'                 
  1.697   1.730   1.732   1.887   1.914   2.035   2.121   2.207
 44 A'   45 A'   18 A"   46 A'   19 A"   47 A'   48 A'   20 A"                 
  2.270   2.431   2.457   2.493   2.526   2.544   2.582   2.678
 49 A'   50 A'   51 A'   21 A"   52 A'   22 A"   53 A'   54 A'                 
  2.710   2.845   2.890   2.896   3.086   3.319   3.440   3.468
 23 A"   55 A'   24 A"   56 A'   57 A'   25 A"   58 A'   59 A'                 
  3.781   3.835   3.891   4.131   5.001   5.110   5.675  23.835
 26 A"   60 A'   61 A'   62 A'   27 A"   63 A'   64 A'   65 A'                 
 23.947  49.922
 66 A'   67 A'                                                                 
 --------------------------------------------------------------

          Ground-State Mulliken Net Atomic Charges

     Atom                 Charge (a.u.)
  ----------------------------------------
      1 O                    -0.266675
      2 C                     0.137477
      3 C                    -0.439779
      4 H                     0.100241
      5 H                     0.163566
      6 H                     0.152585
      7 H                     0.152585
  ----------------------------------------
  Sum of atomic charges =     0.000000

 -----------------------------------------------------------------
                    Cartesian Multipole Moments
 -----------------------------------------------------------------
    Charge (ESU x 10^10)
                 0.0000
    Dipole Moment (Debye)
         X      -2.6824      Y       1.2820      Z       0.0000
       Tot       2.9730
    Quadrupole Moments (Debye-Ang)
        XX     -21.4510     XY       1.1642     YY     -18.0483
        XZ      -0.0000     YZ       0.0000     ZZ     -18.0456
    Octopole Moments (Debye-Ang^2)
       XXX      -0.3578    XXY       0.8334    XYY       1.4942
       YYY      -0.0853    XXZ      -0.0000    XYZ      -0.0000
       YYZ       0.0000    XZZ       0.7712    YZZ       0.2170
       ZZZ       0.0000
    Hexadecapole Moments (Debye-Ang^3)
      XXXX    -155.0724   XXXY      -2.3402   XXYY     -32.7829
      XYYY       0.7265   YYYY     -43.7087   XXXZ      -0.0000
      XXYZ      -0.0000   XYYZ       0.0000   YYYZ       0.0000
      XXZZ     -26.4880   XYZZ      -1.3447   YYZZ     -12.3402
      XZZZ      -0.0000   YZZZ       0.0000   ZZZZ     -24.5369
 -----------------------------------------------------------------
 Calculating analytic gradient of the SCF energy
 Gradient of SCF Energy
            1           2           3           4           5           6
    1   0.0136302  -0.0187943  -0.0063795   0.0037678   0.0009454   0.0034152
    2  -0.0141538   0.0347592  -0.0062997  -0.0138294   0.0020204  -0.0012484
    3   0.0000000   0.0000000  -0.0000000  -0.0000000   0.0000000   0.0006058
            7
    1   0.0034152
    2  -0.0012484
    3  -0.0006058
 Max gradient component =       3.476E-02
 RMS gradient           =       1.039E-02
 Gradient time:  CPU 2.98 s  wall 2.99 s
 Geometry Optimization Parameters
   NAtoms,    NIC,     NZ,  NCons,   NDum,   NFix, NCnnct, MaxDiis
        7      35       0       0       0       0       0       0

 Cartesian Hessian Update
 Hessian Updated using BFGS Update


** GEOMETRY OPTIMIZATION IN DELOCALIZED INTERNAL COORDINATES **
   Searching for a Minimum

   Optimization Cycle:   2

                       Coordinates (Angstroms)
     ATOM                X               Y               Z
      1  O         1.1961082727   -0.2689117236    0.0000000000
      2  C         0.1933637394    0.4313856413    0.0000000000
      3  C        -1.1888897962   -0.1721559623    0.0000000000
      4  H         0.3131543419    1.5106705278    0.0000000000
      5  H        -1.0976145430   -1.2546241093    0.0000000000
      6  H        -1.7294602313    0.1617224578   -0.8870214541
      7  H        -1.7294602313    0.1617224578    0.8870214541
   Point Group: cs    Number of degrees of freedom:    10


   Energy is   -153.880727052

 Hessian Updated using BFGS Update

  9 Hessian modes will be used to form the next step
  Hessian Eigenvalues:
     0.072114    0.159288    0.160791    0.213709    0.268030    0.371831
     0.372303    0.407327    0.535543

 Minimum Search - Taking Simple RFO Step
 Searching for Lamda that Minimizes Along All modes
 Value Taken    Lamda =  -0.00280991
 Step Taken.  Stepsize is  0.112820

                             Maximum     Tolerance    Cnvgd?
         Gradient           0.025605      0.000300      NO
         Displacement       0.090419      0.001200      NO
         Energy change     -0.028609      0.000001      NO


 New Cartesian Coordinates Obtained by Inverse Iteration

 Displacement from previous Coordinates is:  0.118328
 ----------------------------------------------------------------
             Standard Nuclear Orientation (Angstroms)
    I     Atom           X                Y                Z
 ----------------------------------------------------------------
    1      O       1.2164055227    -0.2512059364     0.0000000000
    2      C       0.2119969948     0.4030927204     0.0000000000
    3      C      -1.1772784980    -0.1745382416     0.0000000000
    4      H       0.2828048006     1.5069809885     0.0000000000
    5      H      -1.1201847102    -1.2627893005     0.0000000000
    6      H      -1.7282712789     0.1741345295    -0.8804847821
    7      H      -1.7282712789     0.1741345295     0.8804847821
 ----------------------------------------------------------------
 Molecular Point Group                 Cs    NOp =  2
 Largest Abelian Subgroup              Cs    NOp =  2
 Nuclear Repulsion Energy =    69.9063388218 hartrees
 There are       12 alpha and       12 beta electrons
 Applying Cartesian multipole field
    Component          Value
    ---------          -----
     (2,0,0)        1.00000E-11
     (0,2,0)        2.00000E-11
     (0,0,2)       -3.00000E-11
 Nucleus-field energy     =     0.0000000012 hartrees
 Requested basis set is 6-311++G(d,p)
 There are 38 shells and 94 basis functions
 A cutoff of  1.0D-11 yielded    736 shell pairs
 There are      4568 function pairs (      4871 Cartesian)
 Smallest overlap matrix eigenvalue = 1.52E-04
 Guess MOs from SCF MO coefficient file
 Reading MOs from coefficient file
 Reading MOs from coefficient file
 A restricted hybrid HF-DFT SCF calculation will be
 performed using Pulay DIIS extrapolation
 Exchange:     0.2000 Hartree-Fock + 0.0800 Slater + 0.7200 B88
 Correlation:  0.1900 VWN1RPA + 0.8100 LYP
 Using SG-1 standard quadrature grid
 SCF converges when DIIS error is below 1.0E-08
 Geometry optimization detected.  Setting ReadMinima to 0
 Setting SaveMinima to 0
 ---------------------------------------
  Cycle       Energy         DIIS Error
 ---------------------------------------
    1    -153.8931153052      2.44E-03
    2    -153.8815830882      6.71E-04
    3    -153.8808567113      1.21E-03
    4    -153.8820223942      1.51E-04
    5    -153.8820415735      4.87E-05
    6    -153.8820437897      4.24E-06
    7    -153.8820438001      1.47E-06
    8    -153.8820438309      4.49E-07
    9    -153.8820438366      4.50E-08
   10    -153.8820438347      1.37E-08
   11    -153.8820438343      9.60E-10 Convergence criterion met
 ---------------------------------------
 SCF time:  CPU 11.82 s  wall 11.99 s
 SCF   energy in the final basis set = -153.8820438343
 Total energy in the final basis set = -153.8820438343

 --------------------------------------------------------------
             Orbital Energies (a.u.) and Symmetries
 --------------------------------------------------------------

 Alpha MOs, Restricted
 -- Occupied --                  
-19.132 -10.271 -10.187  -1.067  -0.763  -0.591  -0.491  -0.456
  1 A'    2 A'    3 A'    4 A'    5 A'    6 A'    7 A'    1 A"                 
 -0.449  -0.409  -0.380  -0.269
  8 A'    9 A'    2 A"   10 A'                                                 
 -- Virtual --                   
 -0.039  -0.010   0.012   0.025   0.038   0.057   0.072   0.089
  3 A"   11 A'   12 A'    4 A"   13 A'   14 A'   15 A'    5 A"                 
  0.091   0.095   0.114   0.125   0.141   0.167   0.170   0.188
 16 A'    6 A"   17 A'   18 A'   19 A'    7 A"   20 A'   21 A'                 
  0.226   0.256   0.256   0.291   0.306   0.320   0.402   0.429
 22 A'   23 A'    8 A"   24 A'   25 A'   26 A'   27 A'    9 A"                 
  0.458   0.515   0.523   0.526   0.627   0.627   0.655   0.657
 28 A'   29 A'   30 A'   10 A"   31 A'   11 A"   32 A'   33 A'                 
  0.696   0.841   0.860   0.955   1.075   1.086   1.174   1.187
 34 A'   35 A'   36 A'   12 A"   13 A"   37 A'   38 A'   39 A'                 
  1.216   1.424   1.434   1.446   1.522   1.538   1.541   1.550
 14 A"   15 A"   16 A"   40 A'   41 A'   17 A"   42 A'   43 A'                 
  1.686   1.726   1.739   1.895   1.899   2.053   2.121   2.201
 44 A'   45 A'   18 A"   19 A"   46 A'   47 A'   48 A'   20 A"                 
  2.272   2.421   2.457   2.496   2.508   2.536   2.589   2.685
 49 A'   50 A'   51 A'   21 A"   52 A'   22 A"   53 A'   54 A'                 
  2.716   2.840   2.893   2.899   3.104   3.341   3.479   3.492
 23 A"   55 A'   24 A"   56 A'   57 A'   25 A"   58 A'   59 A'                 
  3.762   3.822   3.874   4.124   5.004   5.119   5.689  23.858
 26 A"   60 A'   61 A'   62 A'   27 A"   63 A'   64 A'   65 A'                 
 23.939  49.942
 66 A'   67 A'                                                                 

 Beta MOs, Restricted
 -- Occupied --                  
-19.132 -10.271 -10.187  -1.067  -0.763  -0.591  -0.491  -0.456
  1 A'    2 A'    3 A'    4 A'    5 A'    6 A'    7 A'    1 A"                 
 -0.449  -0.409  -0.380  -0.269
  8 A'    9 A'    2 A"   10 A'                                                 
 -- Virtual --                   
 -0.039  -0.010   0.012   0.025   0.038   0.057   0.072   0.089
  3 A"   11 A'   12 A'    4 A"   13 A'   14 A'   15 A'    5 A"                 
  0.091   0.095   0.114   0.125   0.141   0.167   0.170   0.188
 16 A'    6 A"   17 A'   18 A'   19 A'    7 A"   20 A'   21 A'                 
  0.226   0.256   0.256   0.291   0.306   0.320   0.402   0.429
 22 A'   23 A'    8 A"   24 A'   25 A'   26 A'   27 A'    9 A"                 
  0.458   0.515   0.523   0.526   0.627   0.627   0.655   0.657
 28 A'   29 A'   30 A'   10 A"   31 A'   11 A"   32 A'   33 A'                 
  0.696   0.841   0.860   0.955   1.075   1.086   1.174   1.187
 34 A'   35 A'   36 A'   12 A"   13 A"   37 A'   38 A'   39 A'                 
  1.216   1.424   1.434   1.446   1.522   1.538   1.541   1.550
 14 A"   15 A"   16 A"   40 A'   41 A'   17 A"   42 A'   43 A'                 
  1.686   1.726   1.739   1.895   1.899   2.053   2.121   2.201
 44 A'   45 A'   18 A"   19 A"   46 A'   47 A'   48 A'   20 A"                 
  2.272   2.421   2.457   2.496   2.508   2.536   2.589   2.685
 49 A'   50 A'   51 A'   21 A"   52 A'   22 A"   53 A'   54 A'                 
  2.716   2.840   2.893   2.899   3.104   3.341   3.479   3.492
 23 A"   55 A'   24 A"   56 A'   57 A'   25 A"   58 A'   59 A'                 
  3.762   3.822   3.874   4.124   5.004   5.119   5.689  23.858
 26 A"   60 A'   61 A'   62 A'   27 A"   63 A'   64 A'   65 A'                 
 23.939  49.942
 66 A'   67 A'                                                                 
 --------------------------------------------------------------

          Ground-State Mulliken Net Atomic Charges

     Atom                 Charge (a.u.)
  ----------------------------------------
      1 O                    -0.260743
      2 C                     0.153558
      3 C                    -0.447080
      4 H                     0.084990
      5 H                     0.158558
      6 H                     0.155359
      7 H                     0.155359
  ----------------------------------------
  Sum of atomic charges =    -0.000000

 -----------------------------------------------------------------
                    Cartesian Multipole Moments
 -----------------------------------------------------------------
    Charge (ESU x 10^10)
                -0.0000
    Dipole Moment (Debye)
         X      -2.6606      Y       1.1344      Z       0.0000
       Tot       2.8924
    Quadrupole Moments (Debye-Ang)
        XX     -21.3577     XY       1.0349     YY     -18.2693
        XZ      -0.0000     YZ      -0.0000     ZZ     -18.0520
    Octopole Moments (Debye-Ang^2)
       XXX      -1.1210    XXY       0.8785    XYY       1.2058
       YYY      -0.4717    XXZ       0.0000    XYZ      -0.0000
       YYZ       0.0000    XZZ       0.7118    YZZ       0.2139
       ZZZ       0.0000
    Hexadecapole Moments (Debye-Ang^3)
      XXXX    -155.2723   XXXY      -2.7475   XXYY     -32.9539
      XYYY       0.2627   YYYY     -44.1466   XXXZ      -0.0000
      XXYZ      -0.0000   XYYZ      -0.0000   YYYZ      -0.0000
      XXZZ     -26.6328   XYZZ      -1.4644   YYZZ     -12.3155
      XZZZ      -0.0000   YZZZ      -0.0000   ZZZZ     -24.4897
 -----------------------------------------------------------------
 Calculating analytic gradient of the SCF energy
 Gradient of SCF Energy
            1           2           3           4           5           6
    1  -0.0110346   0.0086275  -0.0002512   0.0019128   0.0013909  -0.0003227
    2   0.0078481  -0.0042560   0.0005412  -0.0039322   0.0004139  -0.0003075
    3   0.0000000   0.0000000  -0.0000000  -0.0000000   0.0000000  -0.0002016
            7
    1  -0.0003227
    2  -0.0003075
    3   0.0002016
 Max gradient component =       1.103E-02
 RMS gradient           =       3.767E-03
 Gradient time:  CPU 3.00 s  wall 3.00 s
 Geometry Optimization Parameters
   NAtoms,    NIC,     NZ,  NCons,   NDum,   NFix, NCnnct, MaxDiis
        7      35       0       0       0       0       0       0

 Cartesian Hessian Update
 Hessian Updated using BFGS Update


** GEOMETRY OPTIMIZATION IN DELOCALIZED INTERNAL COORDINATES **
   Searching for a Minimum

   Optimization Cycle:   3

                       Coordinates (Angstroms)
     ATOM                X               Y               Z
      1  O         1.2164055227   -0.2512059364    0.0000000000
      2  C         0.2119969948    0.4030927204    0.0000000000
      3  C        -1.1772784980   -0.1745382416    0.0000000000
      4  H         0.2828048006    1.5069809885    0.0000000000
      5  H        -1.1201847102   -1.2627893005    0.0000000000
      6  H        -1.7282712789    0.1741345295   -0.8804847821
      7  H        -1.7282712789    0.1741345295    0.8804847821
   Point Group: cs    Number of degrees of freedom:    10


   Energy is   -153.882043834

 Hessian Updated using BFGS Update

 10 Hessian modes will be used to form the next step
  Hessian Eigenvalues:
     0.069495    0.134748    0.160036    0.163868    0.210066    0.267860
     0.368891    0.372440    0.389487    0.753513

 Minimum Search - Taking Simple RFO Step
 Searching for Lamda that Minimizes Along All modes
 Value Taken    Lamda =  -0.00041263
 Step Taken.  Stepsize is  0.040277

                             Maximum     Tolerance    Cnvgd?
         Gradient           0.009893      0.000300      NO
         Displacement       0.023991      0.001200      NO
         Energy change     -0.001317      0.000001      NO


 New Cartesian Coordinates Obtained by Inverse Iteration

 Displacement from previous Coordinates is:  0.060461
 ----------------------------------------------------------------
             Standard Nuclear Orientation (Angstroms)
    I     Atom           X                Y                Z
 ----------------------------------------------------------------
    1      O       1.2317414804    -0.2524477903     0.0000000000
    2      C       0.2152600739     0.3989687169     0.0000000000
    3      C      -1.1738465298    -0.1782572717     0.0000000000
    4      H       0.2646402596     1.5107969519     0.0000000000
    5      H      -1.1353557867    -1.2683020383     0.0000000000
    6      H      -1.7226189727     0.1795253605    -0.8786726935
    7      H      -1.7226189727     0.1795253605     0.8786726935
 ----------------------------------------------------------------
 Molecular Point Group                 Cs    NOp =  2
 Largest Abelian Subgroup              Cs    NOp =  2
 Nuclear Repulsion Energy =    69.6404100945 hartrees
 There are       12 alpha and       12 beta electrons
 Applying Cartesian multipole field
    Component          Value
    ---------          -----
     (2,0,0)        1.00000E-11
     (0,2,0)        2.00000E-11
     (0,0,2)       -3.00000E-11
 Nucleus-field energy     =     0.0000000012 hartrees
 Requested basis set is 6-311++G(d,p)
 There are 38 shells and 94 basis functions
 A cutoff of  1.0D-11 yielded    736 shell pairs
 There are      4568 function pairs (      4871 Cartesian)
 Smallest overlap matrix eigenvalue = 1.52E-04
 Guess MOs from SCF MO coefficient file
 Reading MOs from coefficient file
 Reading MOs from coefficient file
 A restricted hybrid HF-DFT SCF calculation will be
 performed using Pulay DIIS extrapolation
 Exchange:     0.2000 Hartree-Fock + 0.0800 Slater + 0.7200 B88
 Correlation:  0.1900 VWN1RPA + 0.8100 LYP
 Using SG-1 standard quadrature grid
 SCF converges when DIIS error is below 1.0E-08
 Geometry optimization detected.  Setting ReadMinima to 0
 Setting SaveMinima to 0
 ---------------------------------------
  Cycle       Energy         DIIS Error
 ---------------------------------------
    1    -153.8745681107      7.42E-04
    2    -153.8822188094      1.19E-04
    3    -153.8822222266      1.06E-04
    4    -153.8822335902      1.47E-05
    5    -153.8822338348      1.11E-05
    6    -153.8822339159      2.03E-06
    7    -153.8822339541      6.07E-07
    8    -153.8822339311      1.05E-07
    9    -153.8822339347      9.90E-09 Convergence criterion met
 ---------------------------------------
 SCF time:  CPU 9.88 s  wall 9.91 s
 SCF   energy in the final basis set = -153.8822339347
 Total energy in the final basis set = -153.8822339347

 --------------------------------------------------------------
             Orbital Energies (a.u.) and Symmetries
 --------------------------------------------------------------

 Alpha MOs, Restricted
 -- Occupied --                  
-19.133 -10.273 -10.189  -1.063  -0.764  -0.591  -0.490  -0.455
  1 A'    2 A'    3 A'    4 A'    5 A'    6 A'    7 A'    1 A"                 
 -0.449  -0.409  -0.378  -0.270
  8 A'    9 A'    2 A"   10 A'                                                 
 -- Virtual --                   
 -0.041  -0.010   0.012   0.025   0.038   0.056   0.072   0.089
  3 A"   11 A'   12 A'    4 A"   13 A'   14 A'   15 A'    5 A"                 
  0.091   0.095   0.113   0.125   0.141   0.167   0.170   0.186
 16 A'    6 A"   17 A'   18 A'   19 A'    7 A"   20 A'   21 A'                 
  0.226   0.255   0.256   0.289   0.305   0.320   0.401   0.428
 22 A'   23 A'    8 A"   24 A'   25 A'   26 A'   27 A'    9 A"                 
  0.457   0.512   0.520   0.526   0.624   0.626   0.653   0.656
 28 A'   29 A'   30 A'   10 A"   31 A'   11 A"   32 A'   33 A'                 
  0.695   0.838   0.860   0.954   1.074   1.087   1.174   1.185
 34 A'   35 A'   36 A'   12 A"   13 A"   37 A'   38 A'   39 A'                 
  1.213   1.423   1.435   1.448   1.513   1.540   1.541   1.547
 14 A"   15 A"   16 A"   40 A'   41 A'   17 A"   42 A'   43 A'                 
  1.680   1.724   1.737   1.889   1.898   2.056   2.119   2.199
 44 A'   45 A'   18 A"   19 A"   46 A'   47 A'   48 A'   20 A"                 
  2.266   2.420   2.454   2.496   2.500   2.532   2.597   2.685
 49 A'   50 A'   51 A'   21 A"   52 A'   22 A"   53 A'   54 A'                 
  2.714   2.839   2.889   2.897   3.102   3.333   3.465   3.478
 23 A"   55 A'   24 A"   56 A'   57 A'   25 A"   58 A'   59 A'                 
  3.760   3.817   3.865   4.125   5.003   5.117   5.681  23.841
 26 A"   60 A'   61 A'   62 A'   27 A"   63 A'   64 A'   65 A'                 
 23.935  49.934
 66 A'   67 A'                                                                 

 Beta MOs, Restricted
 -- Occupied --                  
-19.133 -10.273 -10.189  -1.063  -0.764  -0.591  -0.490  -0.455
  1 A'    2 A'    3 A'    4 A'    5 A'    6 A'    7 A'    1 A"                 
 -0.449  -0.409  -0.378  -0.270
  8 A'    9 A'    2 A"   10 A'                                                 
 -- Virtual --                   
 -0.041  -0.010   0.012   0.025   0.038   0.056   0.072   0.089
  3 A"   11 A'   12 A'    4 A"   13 A'   14 A'   15 A'    5 A"                 
  0.091   0.095   0.113   0.125   0.141   0.167   0.170   0.186
 16 A'    6 A"   17 A'   18 A'   19 A'    7 A"   20 A'   21 A'                 
  0.226   0.255   0.256   0.289   0.305   0.320   0.401   0.428
 22 A'   23 A'    8 A"   24 A'   25 A'   26 A'   27 A'    9 A"                 
  0.457   0.512   0.520   0.526   0.624   0.626   0.653   0.656
 28 A'   29 A'   30 A'   10 A"   31 A'   11 A"   32 A'   33 A'                 
  0.695   0.838   0.860   0.954   1.074   1.087   1.174   1.185
 34 A'   35 A'   36 A'   12 A"   13 A"   37 A'   38 A'   39 A'                 
  1.213   1.423   1.435   1.448   1.513   1.540   1.541   1.547
 14 A"   15 A"   16 A"   40 A'   41 A'   17 A"   42 A'   43 A'                 
  1.680   1.724   1.737   1.889   1.898   2.056   2.119   2.199
 44 A'   45 A'   18 A"   19 A"   46 A'   47 A'   48 A'   20 A"                 
  2.266   2.420   2.454   2.496   2.500   2.532   2.597   2.685
 49 A'   50 A'   51 A'   21 A"   52 A'   22 A"   53 A'   54 A'                 
  2.714   2.839   2.889   2.897   3.102   3.333   3.465   3.478
 23 A"   55 A'   24 A"   56 A'   57 A'   25 A"   58 A'   59 A'                 
  3.760   3.817   3.865   4.125   5.003   5.117   5.681  23.841
 26 A"   60 A'   61 A'   62 A'   27 A"   63 A'   64 A'   65 A'                 
 23.935  49.934
 66 A'   67 A'                                                                 
 --------------------------------------------------------------

          Ground-State Mulliken Net Atomic Charges

     Atom                 Charge (a.u.)
  ----------------------------------------
      1 O                    -0.262802
      2 C                     0.154776
      3 C                    -0.450183
      4 H                     0.086333
      5 H                     0.158517
      6 H                     0.156680
      7 H                     0.156680
  ----------------------------------------
  Sum of atomic charges =    -0.000000

 -----------------------------------------------------------------
                    Cartesian Multipole Moments
 -----------------------------------------------------------------
    Charge (ESU x 10^10)
                -0.0000
    Dipole Moment (Debye)
         X      -2.7217      Y       1.1330      Z      -0.0000
       Tot       2.9481
    Quadrupole Moments (Debye-Ang)
        XX     -21.4264     XY       1.0267     YY     -18.2647
        XZ       0.0000     YZ       0.0000     ZZ     -18.0900
    Octopole Moments (Debye-Ang^2)
       XXX      -1.6743    XXY       0.8711    XYY       0.9911
       YYY      -0.3688    XXZ       0.0000    XYZ      -0.0000
       YYZ      -0.0000    XZZ       0.5946    YZZ       0.2493
       ZZZ       0.0000
    Hexadecapole Moments (Debye-Ang^3)
      XXXX    -156.4895   XXXY      -2.6690   XXYY     -33.1185
      XYYY       0.3565   YYYY     -44.1805   XXXZ       0.0000
      XXYZ      -0.0000   XYYZ       0.0000   YYYZ       0.0000
      XXZZ     -26.8524   XYZZ      -1.4580   YYZZ     -12.3488
      XZZZ      -0.0000   YZZZ       0.0000   ZZZZ     -24.5396
 -----------------------------------------------------------------
 Calculating analytic gradient of the SCF energy
 Gradient of SCF Energy
            1           2           3           4           5           6
    1   0.0019358  -0.0011828  -0.0001520  -0.0002367   0.0005753  -0.0004698
    2  -0.0011772   0.0001248   0.0010782   0.0004524  -0.0003882  -0.0000450
    3  -0.0000000   0.0000000   0.0000000   0.0000000  -0.0000000  -0.0000887
            7
    1  -0.0004698
    2  -0.0000450
    3   0.0000887
 Max gradient component =       1.936E-03
 RMS gradient           =       6.523E-04
 Gradient time:  CPU 2.98 s  wall 2.99 s
 Geometry Optimization Parameters
   NAtoms,    NIC,     NZ,  NCons,   NDum,   NFix, NCnnct, MaxDiis
        7      35       0       0       0       0       0       0

 Cartesian Hessian Update
 Hessian Updated using BFGS Update


** GEOMETRY OPTIMIZATION IN DELOCALIZED INTERNAL COORDINATES **
   Searching for a Minimum

   Optimization Cycle:   4

                       Coordinates (Angstroms)
     ATOM                X               Y               Z
      1  O         1.2317414804   -0.2524477903    0.0000000000
      2  C         0.2152600739    0.3989687169    0.0000000000
      3  C        -1.1738465298   -0.1782572717    0.0000000000
      4  H         0.2646402596    1.5107969519    0.0000000000
      5  H        -1.1353557867   -1.2683020383    0.0000000000
      6  H        -1.7226189727    0.1795253605   -0.8786726935
      7  H        -1.7226189727    0.1795253605    0.8786726935
   Point Group: cs    Number of degrees of freedom:    10


   Energy is   -153.882233935

 Hessian Updated using BFGS Update

 10 Hessian modes will be used to form the next step
  Hessian Eigenvalues:
     0.066508    0.129210    0.160418    0.161505    0.211038    0.268014
     0.371778    0.372433    0.389496    0.879482

 Minimum Search - Taking Simple RFO Step
 Searching for Lamda that Minimizes Along All modes
 Value Taken    Lamda =  -0.00002096
 Step Taken.  Stepsize is  0.010759

                             Maximum     Tolerance    Cnvgd?
         Gradient           0.001477      0.000300      NO
         Displacement       0.006673      0.001200      NO
         Energy change     -0.000190      0.000001      NO


 New Cartesian Coordinates Obtained by Inverse Iteration

 Displacement from previous Coordinates is:  0.015923
 ----------------------------------------------------------------
             Standard Nuclear Orientation (Angstroms)
    I     Atom           X                Y                Z
 ----------------------------------------------------------------
    1      O       1.2310985249    -0.2501635820     0.0000000000
    2      C       0.2148386289     0.3992252194     0.0000000000
    3      C      -1.1729242810    -0.1804119173     0.0000000000
    4      H       0.2629421799     1.5108934605     0.0000000000
    5      H      -1.1405881295    -1.2701487441     0.0000000000
    6      H      -1.7190826856     0.1802074264    -0.8786139337
    7      H      -1.7190826856     0.1802074264     0.8786139337
 ----------------------------------------------------------------
 Molecular Point Group                 Cs    NOp =  2
 Largest Abelian Subgroup              Cs    NOp =  2
 Nuclear Repulsion Energy =    69.6810891821 hartrees
 There are       12 alpha and       12 beta electrons
 Applying Cartesian multipole field
    Component          Value
    ---------          -----
     (2,0,0)        1.00000E-11
     (0,2,0)        2.00000E-11
     (0,0,2)       -3.00000E-11
 Nucleus-field energy     =     0.0000000012 hartrees
 Requested basis set is 6-311++G(d,p)
 There are 38 shells and 94 basis functions
 A cutoff of  1.0D-11 yielded    736 shell pairs
 There are      4568 function pairs (      4871 Cartesian)
 Smallest overlap matrix eigenvalue = 1.52E-04
 Guess MOs from SCF MO coefficient file
 Reading MOs from coefficient file
 Reading MOs from coefficient file
 A restricted hybrid HF-DFT SCF calculation will be
 performed using Pulay DIIS extrapolation
 Exchange:     0.2000 Hartree-Fock + 0.0800 Slater + 0.7200 B88
 Correlation:  0.1900 VWN1RPA + 0.8100 LYP
 Using SG-1 standard quadrature grid
 SCF converges when DIIS error is below 1.0E-08
 Geometry optimization detected.  Setting ReadMinima to 0
 Setting SaveMinima to 0
 ---------------------------------------
  Cycle       Energy         DIIS Error
 ---------------------------------------
    1    -153.8835472891      1.35E-04
    2    -153.8822442453      1.90E-05
    3    -153.8822441253      2.39E-05
    4    -153.8822445935      9.12E-06
    5    -153.8822446281      1.71E-06
    6    -153.8822445919      2.31E-07
    7    -153.8822446037      2.84E-08
    8    -153.8822446030      7.64E-09 Convergence criterion met
 ---------------------------------------
 SCF time:  CPU 8.68 s  wall 8.73 s
 SCF   energy in the final basis set = -153.8822446030
 Total energy in the final basis set = -153.8822446030

 --------------------------------------------------------------
             Orbital Energies (a.u.) and Symmetries
 --------------------------------------------------------------

 Alpha MOs, Restricted
 -- Occupied --                  
-19.133 -10.273 -10.188  -1.063  -0.764  -0.591  -0.490  -0.456
  1 A'    2 A'    3 A'    4 A'    5 A'    6 A'    7 A'    1 A"                 
 -0.449  -0.409  -0.378  -0.270
  8 A'    9 A'    2 A"   10 A'                                                 
 -- Virtual --                   
 -0.041  -0.010   0.012   0.025   0.038   0.056   0.072   0.089
  3 A"   11 A'   12 A'    4 A"   13 A'   14 A'   15 A'    5 A"                 
  0.091   0.094   0.113   0.125   0.141   0.167   0.170   0.186
 16 A'    6 A"   17 A'   18 A'   19 A'    7 A"   20 A'   21 A'                 
  0.227   0.255   0.256   0.290   0.305   0.320   0.401   0.428
 22 A'   23 A'    8 A"   24 A'   25 A'   26 A'   27 A'    9 A"                 
  0.458   0.512   0.521   0.526   0.624   0.626   0.653   0.656
 28 A'   29 A'   30 A'   10 A"   31 A'   11 A"   32 A'   33 A'                 
  0.695   0.839   0.861   0.954   1.074   1.087   1.174   1.184
 34 A'   35 A'   36 A'   12 A"   13 A"   37 A'   38 A'   39 A'                 
  1.214   1.424   1.437   1.447   1.512   1.540   1.542   1.547
 14 A"   15 A"   16 A"   40 A'   41 A'   17 A"   42 A'   43 A'                 
  1.682   1.724   1.736   1.889   1.900   2.056   2.121   2.201
 44 A'   45 A'   18 A"   19 A"   46 A'   47 A'   48 A'   20 A"                 
  2.265   2.421   2.454   2.496   2.500   2.531   2.598   2.688
 49 A'   50 A'   51 A'   21 A"   52 A'   22 A"   53 A'   54 A'                 
  2.714   2.841   2.889   2.897   3.102   3.334   3.467   3.480
 23 A"   55 A'   24 A"   56 A'   57 A'   25 A"   58 A'   59 A'                 
  3.763   3.814   3.866   4.127   5.004   5.118   5.683  23.843
 26 A"   60 A'   61 A'   62 A'   27 A"   63 A'   64 A'   65 A'                 
 23.937  49.935
 66 A'   67 A'                                                                 

 Beta MOs, Restricted
 -- Occupied --                  
-19.133 -10.273 -10.188  -1.063  -0.764  -0.591  -0.490  -0.456
  1 A'    2 A'    3 A'    4 A'    5 A'    6 A'    7 A'    1 A"                 
 -0.449  -0.409  -0.378  -0.270
  8 A'    9 A'    2 A"   10 A'                                                 
 -- Virtual --                   
 -0.041  -0.010   0.012   0.025   0.038   0.056   0.072   0.089
  3 A"   11 A'   12 A'    4 A"   13 A'   14 A'   15 A'    5 A"                 
  0.091   0.094   0.113   0.125   0.141   0.167   0.170   0.186
 16 A'    6 A"   17 A'   18 A'   19 A'    7 A"   20 A'   21 A'                 
  0.227   0.255   0.256   0.290   0.305   0.320   0.401   0.428
 22 A'   23 A'    8 A"   24 A'   25 A'   26 A'   27 A'    9 A"                 
  0.458   0.512   0.521   0.526   0.624   0.626   0.653   0.656
 28 A'   29 A'   30 A'   10 A"   31 A'   11 A"   32 A'   33 A'                 
  0.695   0.839   0.861   0.954   1.074   1.087   1.174   1.184
 34 A'   35 A'   36 A'   12 A"   13 A"   37 A'   38 A'   39 A'                 
  1.214   1.424   1.437   1.447   1.512   1.540   1.542   1.547
 14 A"   15 A"   16 A"   40 A'   41 A'   17 A"   42 A'   43 A'                 
  1.682   1.724   1.736   1.889   1.900   2.056   2.121   2.201
 44 A'   45 A'   18 A"   19 A"   46 A'   47 A'   48 A'   20 A"                 
  2.265   2.421   2.454   2.496   2.500   2.531   2.598   2.688
 49 A'   50 A'   51 A'   21 A"   52 A'   22 A"   53 A'   54 A'                 
  2.714   2.841   2.889   2.897   3.102   3.334   3.467   3.480
 23 A"   55 A'   24 A"   56 A'   57 A'   25 A"   58 A'   59 A'                 
  3.763   3.814   3.866   4.127   5.004   5.118   5.683  23.843
 26 A"   60 A'   61 A'   62 A'   27 A"   63 A'   64 A'   65 A'                 
 23.937  49.935
 66 A'   67 A'                                                                 
 --------------------------------------------------------------

          Ground-State Mulliken Net Atomic Charges

     Atom                 Charge (a.u.)
  ----------------------------------------
      1 O                    -0.262541
      2 C                     0.155227
      3 C                    -0.450686
      4 H                     0.086210
      5 H                     0.158458
      6 H                     0.156666
      7 H                     0.156666
  ----------------------------------------
  Sum of atomic charges =     0.000000

 -----------------------------------------------------------------
                    Cartesian Multipole Moments
 -----------------------------------------------------------------
    Charge (ESU x 10^10)
                -0.0000
    Dipole Moment (Debye)
         X      -2.7177      Y       1.1271      Z       0.0000
       Tot       2.9421
    Quadrupole Moments (Debye-Ang)
        XX     -21.4367     XY       1.0323     YY     -18.2519
        XZ      -0.0000     YZ      -0.0000     ZZ     -18.0849
    Octopole Moments (Debye-Ang^2)
       XXX      -1.6161    XXY       0.8399    XYY       0.9792
       YYY      -0.3992    XXZ       0.0000    XYZ      -0.0000
       YYZ       0.0000    XZZ       0.6039    YZZ       0.2468
       ZZZ       0.0000
    Hexadecapole Moments (Debye-Ang^3)
      XXXX    -156.4224   XXXY      -2.7259   XXYY     -33.0507
      XYYY       0.2971   YYYY     -44.1686   XXXZ      -0.0000
      XXYZ       0.0000   XYYZ      -0.0000   YYYZ      -0.0000
      XXZZ     -26.8402   XYZZ      -1.4882   YYZZ     -12.3451
      XZZZ      -0.0000   YZZZ       0.0000   ZZZZ     -24.5256
 -----------------------------------------------------------------
 Calculating analytic gradient of the SCF energy
 Gradient of SCF Energy
            1           2           3           4           5           6
    1  -0.0000361  -0.0000368   0.0001108  -0.0000202   0.0000267  -0.0000221
    2  -0.0001589   0.0000764   0.0001066   0.0002499  -0.0001854  -0.0000443
    3  -0.0000000   0.0000000  -0.0000000  -0.0000000  -0.0000000   0.0000466
            7
    1  -0.0000221
    2  -0.0000443
    3  -0.0000466
 Max gradient component =       2.499E-04
 RMS gradient           =       8.853E-05
 Gradient time:  CPU 3.00 s  wall 3.00 s
 Geometry Optimization Parameters
   NAtoms,    NIC,     NZ,  NCons,   NDum,   NFix, NCnnct, MaxDiis
        7      35       0       0       0       0       0       0

 Cartesian Hessian Update
 Hessian Updated using BFGS Update


** GEOMETRY OPTIMIZATION IN DELOCALIZED INTERNAL COORDINATES **
   Searching for a Minimum

   Optimization Cycle:   5

                       Coordinates (Angstroms)
     ATOM                X               Y               Z
      1  O         1.2310985249   -0.2501635820    0.0000000000
      2  C         0.2148386289    0.3992252194    0.0000000000
      3  C        -1.1729242810   -0.1804119173    0.0000000000
      4  H         0.2629421799    1.5108934605    0.0000000000
      5  H        -1.1405881295   -1.2701487441    0.0000000000
      6  H        -1.7190826856    0.1802074264   -0.8786139337
      7  H        -1.7190826856    0.1802074264    0.8786139337
   Point Group: cs    Number of degrees of freedom:    10


   Energy is   -153.882244603

 Hessian Updated using BFGS Update

 10 Hessian modes will be used to form the next step
  Hessian Eigenvalues:
     0.065798    0.125279    0.151574    0.161620    0.228669    0.269311
     0.362711    0.374621    0.390919    0.872968

 Minimum Search - Taking Simple RFO Step
 Searching for Lamda that Minimizes Along All modes
 Value Taken    Lamda =   0.00000000
 Step Taken.  Stepsize is  0.002027

                             Maximum     Tolerance    Cnvgd?
         Gradient           0.000271      0.000300     YES
         Displacement       0.001597      0.001200      NO
         Energy change     -0.000011      0.000001      NO


 New Cartesian Coordinates Obtained by Inverse Iteration

 Displacement from previous Coordinates is:  0.003384
 ----------------------------------------------------------------
             Standard Nuclear Orientation (Angstroms)
    I     Atom           X                Y                Z
 ----------------------------------------------------------------
    1      O       1.2317954278    -0.2493691548     0.0000000000
    2      C       0.2148485346     0.3987956920     0.0000000000
    3      C      -1.1730196807    -0.1806421471     0.0000000000
    4      H       0.2623513815     1.5102189811     0.0000000000
    5      H      -1.1413542264    -1.2701294942     0.0000000000
    6      H      -1.7187099424     0.1804677062    -0.8787529045
    7      H      -1.7187099424     0.1804677062     0.8787529045
 ----------------------------------------------------------------
 Molecular Point Group                 Cs    NOp =  2
 Largest Abelian Subgroup              Cs    NOp =  2
 Nuclear Repulsion Energy =    69.6805861310 hartrees
 There are       12 alpha and       12 beta electrons
 Applying Cartesian multipole field
    Component          Value
    ---------          -----
     (2,0,0)        1.00000E-11
     (0,2,0)        2.00000E-11
     (0,0,2)       -3.00000E-11
 Nucleus-field energy     =     0.0000000012 hartrees
 Requested basis set is 6-311++G(d,p)
 There are 38 shells and 94 basis functions
 A cutoff of  1.0D-11 yielded    736 shell pairs
 There are      4568 function pairs (      4871 Cartesian)
 Smallest overlap matrix eigenvalue = 1.52E-04
 Guess MOs from SCF MO coefficient file
 Reading MOs from coefficient file
 Reading MOs from coefficient file
 A restricted hybrid HF-DFT SCF calculation will be
 performed using Pulay DIIS extrapolation
 Exchange:     0.2000 Hartree-Fock + 0.0800 Slater + 0.7200 B88
 Correlation:  0.1900 VWN1RPA + 0.8100 LYP
 Using SG-1 standard quadrature grid
 SCF converges when DIIS error is below 1.0E-08
 Geometry optimization detected.  Setting ReadMinima to 0
 Setting SaveMinima to 0
 ---------------------------------------
  Cycle       Energy         DIIS Error
 ---------------------------------------
    1    -153.8824510512      5.44E-05
    2    -153.8822450639      4.44E-06
    3    -153.8822450277      4.13E-06
    4    -153.8822451282      1.56E-06
    5    -153.8822451167      7.70E-07
    6    -153.8822450874      1.03E-07
    7    -153.8822450900      1.92E-08
    8    -153.8822450909      6.14E-09 Convergence criterion met
 ---------------------------------------
 SCF time:  CPU 8.49 s  wall 8.58 s
 SCF   energy in the final basis set = -153.8822450909
 Total energy in the final basis set = -153.8822450909

 --------------------------------------------------------------
             Orbital Energies (a.u.) and Symmetries
 --------------------------------------------------------------

 Alpha MOs, Restricted
 -- Occupied --                  
-19.133 -10.273 -10.188  -1.063  -0.764  -0.591  -0.490  -0.456
  1 A'    2 A'    3 A'    4 A'    5 A'    6 A'    7 A'    1 A"                 
 -0.449  -0.409  -0.378  -0.270
  8 A'    9 A'    2 A"   10 A'                                                 
 -- Virtual --                   
 -0.041  -0.010   0.012   0.025   0.038   0.056   0.072   0.089
  3 A"   11 A'   12 A'    4 A"   13 A'   14 A'   15 A'    5 A"                 
  0.091   0.094   0.113   0.125   0.141   0.167   0.170   0.186
 16 A'    6 A"   17 A'   18 A'   19 A'    7 A"   20 A'   21 A'                 
  0.227   0.255   0.256   0.290   0.305   0.320   0.401   0.428
 22 A'   23 A'    8 A"   24 A'   25 A'   26 A'   27 A'    9 A"                 
  0.458   0.512   0.521   0.526   0.624   0.626   0.653   0.656
 28 A'   29 A'   30 A'   10 A"   31 A'   11 A"   32 A'   33 A'                 
  0.695   0.839   0.861   0.954   1.074   1.088   1.174   1.184
 34 A'   35 A'   36 A'   12 A"   13 A"   37 A'   38 A'   39 A'                 
  1.214   1.424   1.437   1.447   1.511   1.540   1.542   1.547
 14 A"   15 A"   16 A"   40 A'   41 A'   17 A"   42 A'   43 A'                 
  1.681   1.724   1.736   1.889   1.900   2.056   2.121   2.201
 44 A'   45 A'   18 A"   19 A"   46 A'   47 A'   48 A'   20 A"                 
  2.265   2.421   2.454   2.495   2.500   2.531   2.598   2.688
 49 A'   50 A'   51 A'   21 A"   52 A'   22 A"   53 A'   54 A'                 
  2.714   2.841   2.889   2.897   3.102   3.334   3.468   3.480
 23 A"   55 A'   24 A"   56 A'   57 A'   25 A"   58 A'   59 A'                 
  3.763   3.814   3.866   4.127   5.004   5.118   5.683  23.844
 26 A"   60 A'   61 A'   62 A'   27 A"   63 A'   64 A'   65 A'                 
 23.937  49.935
 66 A'   67 A'                                                                 

 Beta MOs, Restricted
 -- Occupied --                  
-19.133 -10.273 -10.188  -1.063  -0.764  -0.591  -0.490  -0.456
  1 A'    2 A'    3 A'    4 A'    5 A'    6 A'    7 A'    1 A"                 
 -0.449  -0.409  -0.378  -0.270
  8 A'    9 A'    2 A"   10 A'                                                 
 -- Virtual --                   
 -0.041  -0.010   0.012   0.025   0.038   0.056   0.072   0.089
  3 A"   11 A'   12 A'    4 A"   13 A'   14 A'   15 A'    5 A"                 
  0.091   0.094   0.113   0.125   0.141   0.167   0.170   0.186
 16 A'    6 A"   17 A'   18 A'   19 A'    7 A"   20 A'   21 A'                 
  0.227   0.255   0.256   0.290   0.305   0.320   0.401   0.428
 22 A'   23 A'    8 A"   24 A'   25 A'   26 A'   27 A'    9 A"                 
  0.458   0.512   0.521   0.526   0.624   0.626   0.653   0.656
 28 A'   29 A'   30 A'   10 A"   31 A'   11 A"   32 A'   33 A'                 
  0.695   0.839   0.861   0.954   1.074   1.088   1.174   1.184
 34 A'   35 A'   36 A'   12 A"   13 A"   37 A'   38 A'   39 A'                 
  1.214   1.424   1.437   1.447   1.511   1.540   1.542   1.547
 14 A"   15 A"   16 A"   40 A'   41 A'   17 A"   42 A'   43 A'                 
  1.681   1.724   1.736   1.889   1.900   2.056   2.121   2.201
 44 A'   45 A'   18 A"   19 A"   46 A'   47 A'   48 A'   20 A"                 
  2.265   2.421   2.454   2.495   2.500   2.531   2.598   2.688
 49 A'   50 A'   51 A'   21 A"   52 A'   22 A"   53 A'   54 A'                 
  2.714   2.841   2.889   2.897   3.102   3.334   3.468   3.480
 23 A"   55 A'   24 A"   56 A'   57 A'   25 A"   58 A'   59 A'                 
  3.763   3.814   3.866   4.127   5.004   5.118   5.683  23.844
 26 A"   60 A'   61 A'   62 A'   27 A"   63 A'   64 A'   65 A'                 
 23.937  49.935
 66 A'   67 A'                                                                 
 --------------------------------------------------------------

          Ground-State Mulliken Net Atomic Charges

     Atom                 Charge (a.u.)
  ----------------------------------------
      1 O                    -0.262566
      2 C                     0.155208
      3 C                    -0.450604
      4 H                     0.086147
      5 H                     0.158403
      6 H                     0.156706
      7 H                     0.156706
  ----------------------------------------
  Sum of atomic charges =     0.000000

 -----------------------------------------------------------------
                    Cartesian Multipole Moments
 -----------------------------------------------------------------
    Charge (ESU x 10^10)
                -0.0000
    Dipole Moment (Debye)
         X      -2.7193      Y       1.1246      Z      -0.0000
       Tot       2.9427
    Quadrupole Moments (Debye-Ang)
        XX     -21.4393     XY       1.0304     YY     -18.2532
        XZ       0.0000     YZ      -0.0000     ZZ     -18.0833
    Octopole Moments (Debye-Ang^2)
       XXX      -1.6268    XXY       0.8372    XYY       0.9738
       YYY      -0.4068    XXZ      -0.0000    XYZ       0.0000
       YYZ      -0.0000    XZZ       0.5999    YZZ       0.2464
       ZZZ      -0.0000
    Hexadecapole Moments (Debye-Ang^3)
      XXXX    -156.4936   XXXY      -2.7413   XXYY     -33.0542
      XYYY       0.2841   YYYY     -44.1447   XXXZ       0.0000
      XXYZ      -0.0000   XYYZ       0.0000   YYYZ      -0.0000
      XXZZ     -26.8484   XYZZ      -1.4935   YYZZ     -12.3395
      XZZZ       0.0000   YZZZ      -0.0000   ZZZZ     -24.5241
 -----------------------------------------------------------------
 Calculating analytic gradient of the SCF energy
 Gradient of SCF Energy
            1           2           3           4           5           6
    1  -0.0000306  -0.0000018   0.0000284  -0.0000021   0.0000225  -0.0000082
    2   0.0000580  -0.0000521  -0.0000112   0.0000666  -0.0000070  -0.0000272
    3   0.0000000  -0.0000000   0.0000000  -0.0000000  -0.0000000   0.0000066
            7
    1  -0.0000082
    2  -0.0000272
    3  -0.0000066
 Max gradient component =       6.664E-05
 RMS gradient           =       2.641E-05
 Gradient time:  CPU 2.98 s  wall 2.98 s
 Geometry Optimization Parameters
   NAtoms,    NIC,     NZ,  NCons,   NDum,   NFix, NCnnct, MaxDiis
        7      35       0       0       0       0       0       0

 Cartesian Hessian Update
 Hessian Updated using BFGS Update


** GEOMETRY OPTIMIZATION IN DELOCALIZED INTERNAL COORDINATES **
   Searching for a Minimum

   Optimization Cycle:   6

                       Coordinates (Angstroms)
     ATOM                X               Y               Z
      1  O         1.2317954278   -0.2493691548    0.0000000000
      2  C         0.2148485346    0.3987956920    0.0000000000
      3  C        -1.1730196807   -0.1806421471    0.0000000000
      4  H         0.2623513815    1.5102189811    0.0000000000
      5  H        -1.1413542264   -1.2701294942    0.0000000000
      6  H        -1.7187099424    0.1804677062   -0.8787529045
      7  H        -1.7187099424    0.1804677062    0.8787529045
   Point Group: cs    Number of degrees of freedom:    10


   Energy is   -153.882245091

 Hessian Updated using BFGS Update

 10 Hessian modes will be used to form the next step
  Hessian Eigenvalues:
     0.065204    0.119278    0.149968    0.162318    0.235100    0.269468
     0.349081    0.375935    0.381954    0.882614

 Minimum Search - Taking Simple RFO Step
 Searching for Lamda that Minimizes Along All modes
 Value Taken    Lamda =   0.00000000
 Step Taken.  Stepsize is  0.000359

                             Maximum     Tolerance    Cnvgd?
         Gradient           0.000049      0.000300     YES
         Displacement       0.000224      0.001200     YES
         Energy change     -0.000000      0.000001     YES


                       Distance Matrix (Angstroms)
             O (  1)   C (  2)   C (  3)   H (  4)   H (  5)   H (  6)
   C (  2)  1.205943
   C (  3)  2.405797  1.503970
   H (  4)  2.008973  1.112438  2.217950
   H (  5)  2.583368  2.150488  1.089947  3.114599
   H (  6)  3.108448  2.135070  1.095621  2.542646  1.791585
   H (  7)  3.108448  2.135070  1.095621  2.542646  1.791585  1.757506


 Final energy is   -153.88224509092723     


 ******************************
 **  OPTIMIZATION CONVERGED  **
 ******************************

                       Coordinates (Angstroms)
     ATOM                X               Y               Z
      1  O         1.2317954278   -0.2493691548    0.0000000000
      2  C         0.2148485346    0.3987956920    0.0000000000
      3  C        -1.1730196807   -0.1806421471    0.0000000000
      4  H         0.2623513815    1.5102189811    0.0000000000
      5  H        -1.1413542264   -1.2701294942    0.0000000000
      6  H        -1.7187099424    0.1804677062   -0.8787529045
      7  H        -1.7187099424    0.1804677062    0.8787529045

Z-matrix Print:
$molecule
0 1
C 
H  1 1.112438
O  1 1.205943 2 120.064586
C  1 1.503970 2 115.108001 3 -180.000000 0
H  4 1.089947 1 110.995830 2 -180.000000 0
H  4 1.095621 1 109.428634 2 -58.264914 0
H  4 1.095621 1 109.428634 2 58.264914 0
$end


 --------------------------------------------------------------
             Orbital Energies (a.u.) and Symmetries
 --------------------------------------------------------------

 Alpha MOs, Restricted
 -- Occupied --                  
-19.133 -10.273 -10.188  -1.063  -0.764  -0.591  -0.490  -0.456
  1 A'    2 A'    3 A'    4 A'    5 A'    6 A'    7 A'    1 A"                 
 -0.449  -0.409  -0.378  -0.270
  8 A'    9 A'    2 A"   10 A'                                                 
 -- Virtual --                   
 -0.041  -0.010   0.012   0.025   0.038   0.056   0.072   0.089
  3 A"   11 A'   12 A'    4 A"   13 A'   14 A'   15 A'    5 A"                 
  0.091   0.094   0.113   0.125   0.141   0.167   0.170   0.186
 16 A'    6 A"   17 A'   18 A'   19 A'    7 A"   20 A'   21 A'                 
  0.227   0.255   0.256   0.290   0.305   0.320   0.401   0.428
 22 A'   23 A'    8 A"   24 A'   25 A'   26 A'   27 A'    9 A"                 
  0.458   0.512   0.521   0.526   0.624   0.626   0.653   0.656
 28 A'   29 A'   30 A'   10 A"   31 A'   11 A"   32 A'   33 A'                 
  0.695   0.839   0.861   0.954   1.074   1.088   1.174   1.184
 34 A'   35 A'   36 A'   12 A"   13 A"   37 A'   38 A'   39 A'                 
  1.214   1.424   1.437   1.447   1.511   1.540   1.542   1.547
 14 A"   15 A"   16 A"   40 A'   41 A'   17 A"   42 A'   43 A'                 
  1.681   1.724   1.736   1.889   1.900   2.056   2.121   2.201
 44 A'   45 A'   18 A"   19 A"   46 A'   47 A'   48 A'   20 A"                 
  2.265   2.421   2.454   2.495   2.500   2.531   2.598   2.688
 49 A'   50 A'   51 A'   21 A"   52 A'   22 A"   53 A'   54 A'                 
  2.714   2.841   2.889   2.897   3.102   3.334   3.468   3.480
 23 A"   55 A'   24 A"   56 A'   57 A'   25 A"   58 A'   59 A'                 
  3.763   3.814   3.866   4.127   5.004   5.118   5.683  23.844
 26 A"   60 A'   61 A'   62 A'   27 A"   63 A'   64 A'   65 A'                 
 23.937  49.935
 66 A'   67 A'                                                                 

 Beta MOs, Restricted
 -- Occupied --                  
-19.133 -10.273 -10.188  -1.063  -0.764  -0.591  -0.490  -0.456
  1 A'    2 A'    3 A'    4 A'    5 A'    6 A'    7 A'    1 A"                 
 -0.449  -0.409  -0.378  -0.270
  8 A'    9 A'    2 A"   10 A'                                                 
 -- Virtual --                   
 -0.041  -0.010   0.012   0.025   0.038   0.056   0.072   0.089
  3 A"   11 A'   12 A'    4 A"   13 A'   14 A'   15 A'    5 A"                 
  0.091   0.094   0.113   0.125   0.141   0.167   0.170   0.186
 16 A'    6 A"   17 A'   18 A'   19 A'    7 A"   20 A'   21 A'                 
  0.227   0.255   0.256   0.290   0.305   0.320   0.401   0.428
 22 A'   23 A'    8 A"   24 A'   25 A'   26 A'   27 A'    9 A"                 
  0.458   0.512   0.521   0.526   0.624   0.626   0.653   0.656
 28 A'   29 A'   30 A'   10 A"   31 A'   11 A"   32 A'   33 A'                 
  0.695   0.839   0.861   0.954   1.074   1.088   1.174   1.184
 34 A'   35 A'   36 A'   12 A"   13 A"   37 A'   38 A'   39 A'                 
  1.214   1.424   1.437   1.447   1.511   1.540   1.542   1.547
 14 A"   15 A"   16 A"   40 A'   41 A'   17 A"   42 A'   43 A'                 
  1.681   1.724   1.736   1.889   1.900   2.056   2.121   2.201
 44 A'   45 A'   18 A"   19 A"   46 A'   47 A'   48 A'   20 A"                 
  2.265   2.421   2.454   2.495   2.500   2.531   2.598   2.688
 49 A'   50 A'   51 A'   21 A"   52 A'   22 A"   53 A'   54 A'                 
  2.714   2.841   2.889   2.897   3.102   3.334   3.468   3.480
 23 A"   55 A'   24 A"   56 A'   57 A'   25 A"   58 A'   59 A'                 
  3.763   3.814   3.866   4.127   5.004   5.118   5.683  23.844
 26 A"   60 A'   61 A'   62 A'   27 A"   63 A'   64 A'   65 A'                 
 23.937  49.935
 66 A'   67 A'                                                                 
 --------------------------------------------------------------

          Ground-State Mulliken Net Atomic Charges

     Atom                 Charge (a.u.)
  ----------------------------------------
      1 O                    -0.262566
      2 C                     0.155208
      3 C                    -0.450604
      4 H                     0.086147
      5 H                     0.158403
      6 H                     0.156706
      7 H                     0.156706
  ----------------------------------------
  Sum of atomic charges =     0.000000

 -----------------------------------------------------------------
                    Cartesian Multipole Moments
 -----------------------------------------------------------------
    Charge (ESU x 10^10)
                -0.0000
    Dipole Moment (Debye)
         X      -2.7193      Y       1.1246      Z      -0.0000
       Tot       2.9427
    Quadrupole Moments (Debye-Ang)
        XX     -21.4393     XY       1.0304     YY     -18.2532
        XZ       0.0000     YZ      -0.0000     ZZ     -18.0833
    Octopole Moments (Debye-Ang^2)
       XXX      -1.6268    XXY       0.8372    XYY       0.9738
       YYY      -0.4068    XXZ      -0.0000    XYZ       0.0000
       YYZ      -0.0000    XZZ       0.5999    YZZ       0.2464
       ZZZ      -0.0000
    Hexadecapole Moments (Debye-Ang^3)
      XXXX    -156.4936   XXXY      -2.7413   XXYY     -33.0542
      XYYY       0.2841   YYYY     -44.1447   XXXZ       0.0000
      XXYZ      -0.0000   XYYZ       0.0000   YYYZ      -0.0000
      XXZZ     -26.8484   XYZZ      -1.4935   YYZZ     -12.3395
      XZZZ       0.0000   YZZZ      -0.0000   ZZZZ     -24.5241
 -----------------------------------------------------------------
Archival summary:
1\1\pikachu\OPT\ProcedureUnspecified\BasisUnspecified\124\taweetha\SunJul909:45:042017SunJul909:45:042017\0\\#,OPT,ProcedureUnspecified,BasisUnspecified,\\0,1\C\H,1,1.11244\O,1,1.20594,2,120.065\C,1,1.50397,2,115.108,3,-180,0\H,4,1.08995,1,110.996,2,-180,0\H,4,1.09562,1,109.429,2,-58.2649,0\H,4,1.09562,1,109.429,2,58.2649,0\\\@

 Total job time:  82.44s(wall), 81.73s(cpu) 
 Sun Jul  9 09:45:04 2017

        *************************************************************
        *                                                           *
        *  Thank you very much for using Q-Chem.  Have a nice day.  *
        *                                                           *
        *************************************************************


 
User input: 2 of 3 
 
pikachu 127.0.1
Q-Chem Developer Version! Running on 127.0.1.*
                  Welcome to Q-Chem
     A Quantum Leap Into The Future Of Chemistry


 Q-Chem 4.4, Q-Chem, Inc., Pleasanton, CA (2016)

 Y. Shao,  Z. Gan,  E. Epifanovsky,  A. T. B. Gilbert,  M. Wormit,  
 J. Kussmann,  A. W. Lange,  A. Behn,  J. Deng,  X. Feng,  D. Ghosh,  
 M. Goldey,  P. R. Horn,  L. D. Jacobson,  I. Kaliman,  F. Rob,  
 R. Z. Khaliullin,  T. Kus,  A. Landau,  J. Liu,  E. I. Proynov,  Y. M. Rhee,  
 R. M. Richard,  M. A. Rohrdanz,  R. P. Steele,  E. J. Sundstrom,  
 H. L. Woodcock III,  P. M. Zimmerman,  D. Zuev,  B. Albrecht,  E. Alguire,  
 B. Austin,  S. A. Baeppler,  G. J. O. Beran,  Y. A. Bernard,  
 E. J. Berquist,  K. Brandhorst,  K. B. Bravaya,  S. T. Brown,  D. Casanova,  
 C.-M. Chang,  Y. Chen,  S. H. Chien,  K. D. Closser,  M. P. Coons,  
 D. L. Crittenden,  S. Dasgupta,  M. Diedenhofen,  R. A. DiStasio Jr.,  
 H. Do,  A. D. Dutoi,  R. G. Edgar,  P.-T. Fang,  S. Fatehi,  Q. Feng,  
 L. Fusti-Molnar,  A. Ghysels,  A. Golubeva-Zadorozhnaya,  J. Gomes,  
 A. Gunina,  M. W. D. Hanson-Heine,  P. H. P. Harbach,  A. W. Hauser,  
 J. E. Herr,  E. G. Hohenstein,  Z. C. Holden,  K. Hui,  T.-C. Jagau,  H. Ji,  
 B. Kaduk,  K. Khistyaev,  Jaehoon Kim,  Jihan Kim,  R. A. King,  
 P. Klunzinger,  K. Koh,  D. Kosenkov,  T. Kowalczyk,  C. M. Krauter,  
 A. Kunitsa,  K. U. Lao,  A. Laurent,  K. V. Lawler,  J. Lee,  D. Lefrancois,  
 S. Lehtola,  S. V. Levchenko,  C. Y. Lin,  Y.-S. Lin,  F. Liu,  E. Livshits,  
 R. C. Lochan,  A. Luenser,  P. Manohar,  S. F. Manzer,  S.-P. Mao,  Y. Mao,  
 N. Mardirossian,  A. V. Marenich,  L. A. Martinez-Martinez,  S. A. Maurer,  
 N. J. Mayhall,  J.-M. Mewes,  A. F. Morrison,  K. Nanda,  T. S. Nguyen-Beck,  
 C. M. Oana,  R. Olivares-Amaya,  D. P. O'Neill,  J. A. Parkhill,  
 T. M. Perrine,  R. Peverati,  P. A. Pieniazek,  F. Plasser,  A. Prociuk,  
 D. R. Rehn,  E. Rosta,  N. J. Russ,  N. Sergueev,  S. M. Sharada,  
 S. Sharma,  D. W. Small,  A. Sodt,  T. Stauch,  T. Stein,  D. Stuck,  
 Y.-C. Su,  A. J. W. Thom,  T. Tsuchimochi,  L. Vogt,  O. Vydrov,  T. Wang,  
 M. A. Watson,  J. Wenzel,  A. White,  C. F. Williams,  V. Vanovschi,  
 K. Yao,  S. Yeganeh,  S. R. Yost,  Z.-Q. You,  I. Y. Zhang,  X. Zhang,  
 Y. Zhao,  B. R. Brooks,  G. K. L. Chan,  D. M. Chipman,  C. J. Cramer,  
 W. A. Goddard III,  M. S. Gordon,  W. J. Hehre,  A. Klamt,  
 H. F. Schaefer III,  M. W. Schmidt,  C. D. Sherrill,  D. G. Truhlar,  
 A. Warshel,  X. Xu,  A. Aspuru-Guzik,  R. Baer,  A. T. Bell,  N. A. Besley,  
 J.-D. Chai,  A. Dreuw,  B. D. Dunietz,  T. R. Furlani,  S. R. Gwaltney,  
 C.-P. Hsu,  Y. Jung,  J. Kong,  D. S. Lambrecht,  W. Liang,  C. Ochsenfeld,  
 V. A. Rassolov,  L. V. Slipchenko,  J. E. Subotnik,  T. Van Voorhis,  
 J. M. Herbert,  A. I. Krylov,  P. M. W. Gill,  M. Head-Gordon

 Contributors to earlier versions of Q-Chem not listed above: 
 R. D. Adamson,  J. Baker,  E. F. C. Byrd,  A. K. Chakraborty,  C.-L. Cheng,  
 H. Dachsel,  R. J. Doerksen,  G. Hawkins,  A. Heyden,  S. Hirata,  
 G. Kedziora,  F. J. Keil,  C. Kelley,  P. P. Korambath,  W. Kurlancheek,  
 A. M. Lee,  M. S. Lee,  D. Liotard,  I. Lotan,  P. E. Maslen,  N. Nair,  
 D. Neuhauser,  R. Olson,  B. Peters,  J. Ritchie,  N. E. Schultz,  
 N. Shenvi,  A. C. Simmonett,  K. S. Thanthiriwatte,  Q. Wu,  W. Zhang

 Please cite Q-Chem as follows:
 Y. Shao et al., Mol. Phys. 113, 184-215 (2015)
 DOI: 10.1080/00268976.2014.952696

 Q-Chem 4.4.2 for Intel X86 EM64T Linux

 Parts of Q-Chem use Armadillo 5.200.1 (Boston Tea Smuggler).
 http://arma.sourceforge.net/

 Q-Chem begins on Sun Jul  9 09:45:04 2017  


Host: 0

     Scratch files written to /scratch/taweetham/qchem8533//
The previous job contains 0 fragments, simply inherited here

Checking the input file for inconsistencies... 	...done.

--------------------------------------------------------------
User input:
--------------------------------------------------------------

$molecule
read
$end

$rem
   JOB_TYPE = FREQUENCY
   BASIS  =  6-311++G**
   METHOD  =  B3LYP
$end

--------------------------------------------------------------
 ----------------------------------------------------------------
             Standard Nuclear Orientation (Angstroms)
    I     Atom           X                Y                Z
 ----------------------------------------------------------------
    1      O       1.2341340086    -0.2764226958    -0.0000000000
    2      C       0.2335222722     0.3966856204     0.0000000000
    3      C      -1.1682469561    -0.1482633890     0.0000000000
    4      H       0.3084878842     1.5065948081     0.0000000000
    5      H      -1.1635261509    -1.2382005865    -0.0000000000
    6      H      -1.7048428494     0.2262269783    -0.8787529045
    7      H      -1.7048428494     0.2262269783     0.8787529045
 ----------------------------------------------------------------
 Molecular Point Group                 Cs    NOp =  2
 Largest Abelian Subgroup              Cs    NOp =  2
 Nuclear Repulsion Energy =    69.6805861310 hartrees
 There are       12 alpha and       12 beta electrons
 Requested basis set is 6-311++G(d,p)
 There are 38 shells and 94 basis functions

 Total QAlloc Memory Limit   2000 MB
 Mega-Array Size        61 MB
 MEM_STATIC part        62 MB

                       Distance Matrix (Angstroms)
             O (  1)   C (  2)   C (  3)   H (  4)   H (  5)   H (  6)
   C (  2)  1.205943
   C (  3)  2.405797  1.503970
   H (  4)  2.008973  1.112438  2.217950
   H (  5)  2.583368  2.150488  1.089947  3.114599
   H (  6)  3.108448  2.135070  1.095621  2.542646  1.791585
   H (  7)  3.108448  2.135070  1.095621  2.542646  1.791585  1.757506


 A cutoff of  1.0D-11 yielded    736 shell pairs
 There are      4568 function pairs (      4871 Cartesian)

 -------------------------------------------------------
 OpenMP Integral Computing Module                       
 Release: version 1.0, May 2013, Q-Chem Inc. Pittsburgh 
 -------------------------------------------------------
 Integral Job Info:
 Integral job number is                      11
 Integral operator is                         1
 short-range coefficients                     0
 long-range coefficients              100000000
 Omega coefficients                           0
 if combine SR and LR in K                    0
 Integral screening is                        0
 Integral computing path is                   2
 max size of driver memory is            800000
 size of driver memory is                593474
 size of scratch memory is              2260544
 max col of scratch BK array               1296
 max len of scratch array in speh3          155
 max len of scratch index in speh4           18
 max int batch size is                      520
 min int batch size is                       52
 fixed nKL is                                52
 max L of basis functions is                  2
 order of int derivative is                   0
 number of shells is                         38
 number of basis is                          97
 number of cartesian basis is                97
 number of contracted shell pairs           736
 number of primitive shell pairs           1950
 maxK2 (contraction) of shell pair           36
 max number of K2 of shell pair               1
 max number of CS2 of shell pair            112
 max number of PS2 of shell pair            228
 mem total for path MDJ                   12940
 -------------------------------------------------------
 Smallest overlap matrix eigenvalue = 1.52E-04
 Guess from superposition of atomic densities
 Warning:  Energy on first SCF cycle will be non-variational
 A restricted hybrid HF-DFT SCF calculation will be
 performed using Pulay DIIS extrapolation
 Exchange:     0.2000 Hartree-Fock + 0.0800 Slater + 0.7200 B88
 Correlation:  0.1900 VWN1RPA + 0.8100 LYP
 Using SG-1 standard quadrature grid
 SCF converges when DIIS error is below 1.0E-08
 ---------------------------------------
  Cycle       Energy         DIIS Error
 ---------------------------------------
    1    -154.2235713973      6.07E-02
    2    -153.7882603677      9.94E-03
    3    -153.5998160293      1.80E-02
    4    -153.8704986604      3.47E-03
    5    -153.8820033805      5.19E-04
    6    -153.8822474297      9.07E-05
    7    -153.8822548471      2.71E-05
    8    -153.8822555090      6.46E-06
    9    -153.8822556051      1.09E-06
   10    -153.8822556066      1.25E-07
   11    -153.8822555889      3.47E-08
   12    -153.8822555901      4.79E-09 Convergence criterion met
 ---------------------------------------
 SCF time:  CPU 12.43 s  wall 12.46 s
 SCF   energy in the final basis set = -153.8822555901
 Total energy in the final basis set = -153.8822555901

 --------------------------------------------------------------
             Orbital Energies (a.u.) and Symmetries
 --------------------------------------------------------------

 Alpha MOs, Restricted
 -- Occupied --                  
-19.133 -10.273 -10.188  -1.063  -0.764  -0.591  -0.490  -0.456
  1 A'    2 A'    3 A'    4 A'    5 A'    6 A'    7 A'    1 A"                 
 -0.449  -0.409  -0.378  -0.270
  8 A'    9 A'    2 A"   10 A'                                                 
 -- Virtual --                   
 -0.041  -0.010   0.012   0.025   0.038   0.056   0.072   0.089
  3 A"   11 A'   12 A'    4 A"   13 A'   14 A'   15 A'    5 A"                 
  0.091   0.094   0.113   0.125   0.141   0.167   0.170   0.186
 16 A'    6 A"   17 A'   18 A'   19 A'    7 A"   20 A'   21 A'                 
  0.227   0.255   0.256   0.290   0.305   0.320   0.401   0.428
 22 A'   23 A'    8 A"   24 A'   25 A'   26 A'   27 A'    9 A"                 
  0.458   0.512   0.521   0.526   0.624   0.626   0.653   0.656
 28 A'   29 A'   30 A'   10 A"   31 A'   11 A"   32 A'   33 A'                 
  0.695   0.839   0.861   0.954   1.074   1.088   1.174   1.184
 34 A'   35 A'   36 A'   12 A"   13 A"   37 A'   38 A'   39 A'                 
  1.214   1.424   1.437   1.447   1.511   1.540   1.542   1.547
 14 A"   15 A"   16 A"   40 A'   41 A'   17 A"   42 A'   43 A'                 
  1.681   1.724   1.736   1.889   1.900   2.056   2.121   2.201
 44 A'   45 A'   18 A"   19 A"   46 A'   47 A'   48 A'   20 A"                 
  2.265   2.421   2.454   2.495   2.500   2.531   2.598   2.688
 49 A'   50 A'   51 A'   21 A"   52 A'   22 A"   53 A'   54 A'                 
  2.714   2.841   2.889   2.897   3.102   3.334   3.468   3.480
 23 A"   55 A'   24 A"   56 A'   57 A'   25 A"   58 A'   59 A'                 
  3.763   3.814   3.866   4.127   5.004   5.118   5.683  23.844
 26 A"   60 A'   61 A'   62 A'   27 A"   63 A'   64 A'   65 A'                 
 23.937  49.935
 66 A'   67 A'                                                                 

 Beta MOs, Restricted
 -- Occupied --                  
-19.133 -10.273 -10.188  -1.063  -0.764  -0.591  -0.490  -0.456
  1 A'    2 A'    3 A'    4 A'    5 A'    6 A'    7 A'    1 A"                 
 -0.449  -0.409  -0.378  -0.270
  8 A'    9 A'    2 A"   10 A'                                                 
 -- Virtual --                   
 -0.041  -0.010   0.012   0.025   0.038   0.056   0.072   0.089
  3 A"   11 A'   12 A'    4 A"   13 A'   14 A'   15 A'    5 A"                 
  0.091   0.094   0.113   0.125   0.141   0.167   0.170   0.186
 16 A'    6 A"   17 A'   18 A'   19 A'    7 A"   20 A'   21 A'                 
  0.227   0.255   0.256   0.290   0.305   0.320   0.401   0.428
 22 A'   23 A'    8 A"   24 A'   25 A'   26 A'   27 A'    9 A"                 
  0.458   0.512   0.521   0.526   0.624   0.626   0.653   0.656
 28 A'   29 A'   30 A'   10 A"   31 A'   11 A"   32 A'   33 A'                 
  0.695   0.839   0.861   0.954   1.074   1.088   1.174   1.184
 34 A'   35 A'   36 A'   12 A"   13 A"   37 A'   38 A'   39 A'                 
  1.214   1.424   1.437   1.447   1.511   1.540   1.542   1.547
 14 A"   15 A"   16 A"   40 A'   41 A'   17 A"   42 A'   43 A'                 
  1.681   1.724   1.736   1.889   1.900   2.056   2.121   2.201
 44 A'   45 A'   18 A"   19 A"   46 A'   47 A'   48 A'   20 A"                 
  2.265   2.421   2.454   2.495   2.500   2.531   2.598   2.688
 49 A'   50 A'   51 A'   21 A"   52 A'   22 A"   53 A'   54 A'                 
  2.714   2.841   2.889   2.897   3.102   3.334   3.468   3.480
 23 A"   55 A'   24 A"   56 A'   57 A'   25 A"   58 A'   59 A'                 
  3.763   3.814   3.866   4.127   5.004   5.118   5.683  23.844
 26 A"   60 A'   61 A'   62 A'   27 A"   63 A'   64 A'   65 A'                 
 23.937  49.935
 66 A'   67 A'                                                                 
 --------------------------------------------------------------

          Ground-State Mulliken Net Atomic Charges

     Atom                 Charge (a.u.)
  ----------------------------------------
      1 O                    -0.262570
      2 C                     0.155194
      3 C                    -0.450614
      4 H                     0.086153
      5 H                     0.158416
      6 H                     0.156711
      7 H                     0.156711
  ----------------------------------------
  Sum of atomic charges =    -0.000000

 -----------------------------------------------------------------
                    Cartesian Multipole Moments
 -----------------------------------------------------------------
    Charge (ESU x 10^10)
                -0.0000
    Dipole Moment (Debye)
         X      -2.6907      Y       1.1915      Z       0.0000
       Tot       2.9427
    Quadrupole Moments (Debye-Ang)
        XX     -21.4341     XY       1.1096     YY     -18.2982
        XZ      -0.0000     YZ      -0.0000     ZZ     -18.0833
    Octopole Moments (Debye-Ang^2)
       XXX      -2.1321    XXY       0.8720    XYY       0.7640
       YYY      -0.6595    XXZ       0.0000    XYZ       0.0000
       YYZ       0.0000    XZZ       0.4451    YZZ       0.1714
       ZZZ       0.0000
    Hexadecapole Moments (Debye-Ang^3)
      XXXX    -156.7599   XXXY      -1.2976   XXYY     -32.8854
      XYYY       1.6416   YYYY     -44.2476   XXXZ      -0.0000
      XXYZ      -0.0000   XYYZ      -0.0000   YYYZ      -0.0000
      XXZZ     -26.9041   XYZZ      -1.1295   YYZZ     -12.2733
      XZZZ      -0.0000   YZZZ      -0.0000   ZZZZ     -24.5242
 -----------------------------------------------------------------
 Calculating MO derivatives via CPSCF
   1         3          21      0.215041    0.063483
   2         3          21      0.018667    0.006434
   3         3          21      0.001126    0.000361
   4         8          16      0.000051    0.000018
   5        24           0      0.000000    0.000000    Roots Converged
 Calculating analytic Hessian of the SCF energy
 Polarizability Matrix (a.u.)
            1           2           3
    1 -34.8731208   2.6209489   0.0000000
    2   2.6209489 -29.9069931  -0.0000000
    3   0.0000000  -0.0000000 -21.4560937

 Direct stationary perturbation theory relativistic correction:

 rels  =       0.047536214943
 relv  =      -0.196754835419
 rel2e =       0.069576184040
 E_rel =      -0.079642436436

 Hessian of the SCF Energy
            1           2           3           4           5           6
    1   0.6139870  -0.3573771  -0.0000000  -0.5500202   0.3027838   0.0000000
    2  -0.3573771   0.3234760  -0.0000000   0.3083767  -0.3189478   0.0000000
    3  -0.0000000  -0.0000000   0.0215704   0.0000000   0.0000000  -0.0638192
    4  -0.5500202   0.3083767   0.0000000   0.8008260  -0.2078599  -0.0000000
    5   0.3027838  -0.3189478   0.0000000  -0.2078599   0.7016313  -0.0000000
    6   0.0000000   0.0000000  -0.0638192  -0.0000000  -0.0000000   0.2095437
    7  -0.0562750   0.0063254   0.0000000  -0.1584680  -0.0540407   0.0000000
    8   0.0277866   0.0213365  -0.0000000  -0.0551743  -0.1254752   0.0000000
    9  -0.0000000  -0.0000000   0.0253826   0.0000000   0.0000000  -0.0853174
   10  -0.0019879   0.0459255  -0.0000000  -0.0643818  -0.0359471  -0.0000000
   11   0.0290040  -0.0314536  -0.0000000  -0.0434762  -0.2510322   0.0000000
   12   0.0000000   0.0000000   0.0203113  -0.0000000   0.0000000  -0.0619209
   13   0.0040270   0.0040676  -0.0000000   0.0020355  -0.0374307   0.0000000
   14   0.0007707   0.0041241  -0.0000000   0.0016259  -0.0152217  -0.0000000
   15   0.0000000  -0.0000000  -0.0014041  -0.0000000  -0.0000000  -0.0009958
   16  -0.0048655  -0.0036591   0.0039064  -0.0149957   0.0162473  -0.0273208
   17  -0.0014841   0.0007324   0.0016561  -0.0017461   0.0045228  -0.0122574
   18   0.0008017  -0.0006752  -0.0010205   0.0018348  -0.0000449   0.0012548
   19  -0.0048655  -0.0036591  -0.0039064  -0.0149957   0.0162473   0.0273208
   20  -0.0014841   0.0007324  -0.0016561  -0.0017461   0.0045228   0.0122574
   21  -0.0008017   0.0006752  -0.0010205  -0.0018348   0.0000449   0.0012548
            7           8           9          10          11          12
    1  -0.0562750   0.0277866  -0.0000000  -0.0019879   0.0290040   0.0000000
    2   0.0063254   0.0213365  -0.0000000   0.0459255  -0.0314536   0.0000000
    3   0.0000000  -0.0000000   0.0253826  -0.0000000  -0.0000000   0.0203113
    4  -0.1584680  -0.0551743   0.0000000  -0.0643818  -0.0434762  -0.0000000
    5  -0.0540407  -0.1254752   0.0000000  -0.0359471  -0.2510322   0.0000000
    6   0.0000000   0.0000000  -0.0853174  -0.0000000   0.0000000  -0.0619209
    7   0.4688902  -0.0323710  -0.0000000   0.0007774  -0.0000099  -0.0000000
    8  -0.0323710   0.5877571  -0.0000000  -0.0284390  -0.0094033   0.0000000
    9  -0.0000000  -0.0000000   0.5089921  -0.0000000   0.0000000   0.0169269
   10   0.0007774  -0.0284390  -0.0000000   0.0694643   0.0186697   0.0000000
   11  -0.0000099  -0.0094033   0.0000000   0.0186697   0.2920853  -0.0000000
   12  -0.0000000   0.0000000   0.0169269   0.0000000  -0.0000000   0.0219972
   13  -0.0483083   0.0059273  -0.0000000  -0.0056649  -0.0017855   0.0000000
   14   0.0018948  -0.3189156   0.0000000  -0.0021711   0.0004441   0.0000000
   15  -0.0000000   0.0000000  -0.0479978   0.0000000   0.0000000   0.0023502
   16  -0.1033082   0.0411352  -0.1083547   0.0008965  -0.0012011   0.0031945
   17   0.0391007  -0.0776498   0.0713852   0.0009810  -0.0003202   0.0013380
   18  -0.1041431   0.0723457  -0.2089932  -0.0005980  -0.0005750   0.0001677
   19  -0.1033082   0.0411352   0.1083547   0.0008965  -0.0012011  -0.0031945
   20   0.0391007  -0.0776498  -0.0713852   0.0009810  -0.0003202  -0.0013380
   21   0.1041431  -0.0723457  -0.2089932   0.0005980   0.0005750   0.0001677
           13          14          15          16          17          18
    1   0.0040270   0.0007707   0.0000000  -0.0048655  -0.0014841   0.0008017
    2   0.0040676   0.0041241  -0.0000000  -0.0036591   0.0007324  -0.0006752
    3  -0.0000000  -0.0000000  -0.0014041   0.0039064   0.0016561  -0.0010205
    4   0.0020355   0.0016259  -0.0000000  -0.0149957  -0.0017461   0.0018348
    5  -0.0374307  -0.0152217  -0.0000000   0.0162473   0.0045228  -0.0000449
    6   0.0000000  -0.0000000  -0.0009958  -0.0273208  -0.0122574   0.0012548
    7  -0.0483083   0.0018948  -0.0000000  -0.1033082   0.0391007  -0.1041431
    8   0.0059273  -0.3189156   0.0000000   0.0411352  -0.0776498   0.0723457
    9  -0.0000000   0.0000000  -0.0479978  -0.1083547   0.0713852  -0.2089932
   10  -0.0056649  -0.0021711   0.0000000   0.0008965   0.0009810  -0.0005980
   11  -0.0017855   0.0004441   0.0000000  -0.0012011  -0.0003202  -0.0005750
   12   0.0000000   0.0000000   0.0023502   0.0031945   0.0013380   0.0001677
   13   0.0484681  -0.0014765  -0.0000000  -0.0002787   0.0153489   0.0018797
   14  -0.0014765   0.3443197  -0.0000000  -0.0003219  -0.0073754  -0.0007577
   15  -0.0000000  -0.0000000   0.0454810   0.0013478   0.0256489   0.0012832
   16  -0.0002787  -0.0003219   0.0013478   0.1137422  -0.0466113   0.1137259
   17   0.0153489  -0.0073754   0.0256489  -0.0466113   0.0772558  -0.0790318
   18   0.0018797  -0.0007577   0.0012832   0.1137259  -0.0790318   0.2290788
   19  -0.0002787  -0.0003219  -0.0013478   0.0088095  -0.0055891  -0.0135009
   20   0.0153489  -0.0073754  -0.0256489  -0.0055891   0.0028344   0.0087389
   21  -0.0018797   0.0007577   0.0012832   0.0135009  -0.0087389  -0.0217708
           19          20          21
    1  -0.0048655  -0.0014841  -0.0008017
    2  -0.0036591   0.0007324   0.0006752
    3  -0.0039064  -0.0016561  -0.0010205
    4  -0.0149957  -0.0017461  -0.0018348
    5   0.0162473   0.0045228   0.0000449
    6   0.0273208   0.0122574   0.0012548
    7  -0.1033082   0.0391007   0.1041431
    8   0.0411352  -0.0776498  -0.0723457
    9   0.1083547  -0.0713852  -0.2089932
   10   0.0008965   0.0009810   0.0005980
   11  -0.0012011  -0.0003202   0.0005750
   12  -0.0031945  -0.0013380   0.0001677
   13  -0.0002787   0.0153489  -0.0018797
   14  -0.0003219  -0.0073754   0.0007577
   15  -0.0013478  -0.0256489   0.0012832
   16   0.0088095  -0.0055891   0.0135009
   17  -0.0055891   0.0028344  -0.0087389
   18  -0.0135009   0.0087389  -0.0217708
   19   0.1137422  -0.0466113  -0.1137259
   20  -0.0466113   0.0772558   0.0790318
   21  -0.1137259   0.0790318   0.2290788
 Gradient time:  CPU 123.94 s  wall 123.98 s
 **********************************************************************
 **                                                                  **
 **                       VIBRATIONAL ANALYSIS                       **
 **                       --------------------                       **
 **                                                                  **
 **        VIBRATIONAL FREQUENCIES (CM**-1) AND NORMAL MODES         **
 **     FORCE CONSTANTS (mDYN/ANGSTROM) AND REDUCED MASSES (AMU)     **
 **                  INFRARED INTENSITIES (KM/MOL)                   **
 **                                                                  **
 **********************************************************************


 Mode:                 1                      2                      3
 Frequency:       148.94                 509.65                 773.56
 Force Cnst:      0.0162                 0.3905                 0.3956
 Red. Mass:       1.2395                 2.5515                 1.1221
 IR Active:          YES                    YES                    YES
 IR Intens:        1.057                 13.163                  1.267
 Raman Active:       YES                    YES                    YES
               X      Y      Z        X      Y      Z        X      Y      Z
 O         -0.000 -0.000 -0.083    0.198  0.106  0.000   -0.000 -0.000  0.029
 C          0.000  0.000  0.108   -0.018 -0.208 -0.000    0.000  0.000 -0.063
 C          0.000 -0.000 -0.003   -0.166  0.024 -0.000    0.000 -0.000 -0.072
 H         -0.000  0.000  0.320   -0.230 -0.184  0.000   -0.000  0.000  0.617
 H         -0.000  0.000  0.426   -0.753  0.023  0.000   -0.000  0.000  0.274
 H          0.283 -0.386 -0.345    0.017  0.333  0.016   -0.457 -0.201  0.135
 H         -0.283  0.386 -0.345    0.017  0.333 -0.016    0.457  0.201  0.135
 TransDip  -0.000  0.000  0.033   -0.090 -0.073  0.000    0.000  0.000  0.036

 Mode:                 4                      5                      6
 Frequency:       885.25                1127.24                1132.35
 Force Cnst:      0.9949                 1.5724                 1.3442
 Red. Mass:       2.1547                 2.1003                 1.7792
 IR Active:          YES                    YES                    YES
 IR Intens:        9.669                 26.097                  0.213
 Raman Active:       YES                    YES                    YES
               X      Y      Z        X      Y      Z        X      Y      Z
 O         -0.106  0.031  0.000    0.046  0.032  0.000    0.000  0.000 -0.047
 C         -0.132 -0.084 -0.000   -0.136 -0.195 -0.000   -0.000 -0.000  0.219
 C          0.251 -0.016  0.000    0.027  0.195  0.000    0.000  0.000 -0.139
 H         -0.394 -0.056 -0.000   -0.108 -0.207  0.000   -0.000 -0.000 -0.702
 H         -0.231 -0.006 -0.000    0.810  0.191 -0.000    0.000  0.000  0.298
 H          0.443  0.381  0.046   -0.066 -0.244 -0.114   -0.401 -0.060  0.102
 H          0.443  0.381 -0.046   -0.066 -0.244  0.114    0.401  0.060  0.102
 TransDip  -0.092 -0.038  0.000   -0.132 -0.096 -0.000   -0.000 -0.000  0.015

 Mode:                 7                      8                      9
 Frequency:      1375.52                1422.63                1460.05
 Force Cnst:      1.3967                 1.4251                 1.3310
 Red. Mass:       1.2529                 1.1951                 1.0598
 IR Active:          YES                    YES                    YES
 IR Intens:       28.198                  9.312                 23.555
 Raman Active:       YES                    YES                    YES
               X      Y      Z        X      Y      Z        X      Y      Z
 O         -0.008  0.012 -0.000   -0.031  0.067  0.000    0.026 -0.019  0.000
 C          0.006  0.007  0.000   -0.058 -0.059 -0.000   -0.009  0.009 -0.000
 C         -0.136 -0.058  0.000    0.045 -0.025  0.000   -0.012 -0.055 -0.000
 H          0.241 -0.002 -0.000    0.945 -0.151  0.000   -0.124  0.015  0.000
 H          0.444 -0.050 -0.000   -0.099 -0.023 -0.000    0.472 -0.038  0.000
 H          0.496  0.229 -0.248   -0.102  0.057  0.124   -0.261  0.436  0.346
 H          0.496  0.229  0.248   -0.102  0.057 -0.124   -0.261  0.436 -0.346
 TransDip   0.169  0.017  0.000   -0.079 -0.057  0.000   -0.098  0.121  0.000

 Mode:                10                     11                     12
 Frequency:      1468.89                1807.58                2873.55
 Force Cnst:      1.3314                18.0854                 5.2669
 Red. Mass:       1.0473                 9.3948                 1.0826
 IR Active:          YES                    YES                    YES
 IR Intens:       12.835                208.375                129.080
 Raman Active:       YES                    YES                    YES
               X      Y      Z        X      Y      Z        X      Y      Z
 O         -0.000  0.000  0.003   -0.383  0.255 -0.000    0.002 -0.001 -0.000
 C          0.000 -0.000 -0.027    0.593 -0.346  0.000   -0.011 -0.082  0.000
 C          0.000  0.000 -0.053   -0.046  0.019  0.000   -0.002  0.004 -0.000
 H          0.000 -0.000  0.080   -0.355 -0.208 -0.000    0.089  0.991 -0.000
 H         -0.000  0.000  0.722    0.258 -0.004 -0.000    0.002 -0.014 -0.000
 H          0.163  0.453  0.056   -0.173  0.027  0.092    0.012 -0.017  0.034
 H         -0.163 -0.453  0.056   -0.173  0.027 -0.092    0.012 -0.017 -0.034
 TransDip   0.000 -0.000  0.115    0.425 -0.182 -0.000   -0.041 -0.362 -0.000

 Mode:                13                     14                     15
 Frequency:      3021.93                3076.46                3135.90
 Force Cnst:      5.5785                 6.1238                 6.3874
 Red. Mass:       1.0368                 1.0982                 1.1024
 IR Active:          YES                    YES                    YES
 IR Intens:        2.452                  7.622                 10.243
 Raman Active:       YES                    YES                    YES
               X      Y      Z        X      Y      Z        X      Y      Z
 O         -0.000  0.000  0.000   -0.000 -0.000 -0.000   -0.001  0.001  0.000
 C         -0.001 -0.004 -0.000    0.000  0.000 -0.001    0.002 -0.005 -0.000
 C          0.051 -0.001 -0.000    0.000 -0.000 -0.091    0.022 -0.090  0.000
 H          0.009  0.041 -0.000    0.000 -0.000  0.001    0.005  0.035 -0.000
 H          0.010 -0.412  0.000    0.000  0.000 -0.018   -0.003  0.913 -0.000
 H         -0.305  0.216 -0.523    0.354 -0.246  0.557   -0.134  0.082 -0.231
 H         -0.305  0.216  0.523   -0.354  0.246  0.557   -0.134  0.082  0.231
 TransDip   0.040 -0.030  0.000   -0.000 -0.000 -0.088   -0.006 -0.102 -0.000

 STANDARD THERMODYNAMIC QUANTITIES AT   298.15 K  AND     1.00 ATM

   This Molecule has  0 Imaginary Frequencies
   Zero point vibrational energy:       34.623 kcal/mol

   Atom    1 Element O  Has Mass   15.99491
   Atom    2 Element C  Has Mass   12.00000
   Atom    3 Element C  Has Mass   12.00000
   Atom    4 Element H  Has Mass    1.00783
   Atom    5 Element H  Has Mass    1.00783
   Atom    6 Element H  Has Mass    1.00783
   Atom    7 Element H  Has Mass    1.00783
   Molecular Mass:    44.026230 amu
   Principal axes and moments of inertia in amu*Bohr^2:
                             1           2           3
    Eigenvalues --       31.52528   178.16257   198.57108
          X               0.99967     0.02570     0.00000
          Y              -0.02570     0.99967     0.00000
          Z               0.00000    -0.00000     1.00000
   Rotational Symmetry Number is   1
   The Molecule is an Asymmetric Top
   Translational Enthalpy:        0.889 kcal/mol
   Rotational Enthalpy:           0.889 kcal/mol
   Vibrational Enthalpy:         35.300 kcal/mol
   gas constant (RT):             0.592 kcal/mol
   Translational Entropy:        37.272  cal/mol.K
   Rotational Entropy:           21.638  cal/mol.K
   Vibrational Entropy:           3.875  cal/mol.K

   Total Enthalpy:               37.670 kcal/mol
   Total Entropy:                62.786  cal/mol.K

 ======================================================================

 STANDARD THERMODYNAMIC QUANTITIES FOR ANHARMONIC VIBRATION -- TOSH

   Zero point vibrational energy: ************ kcal/mol

   Vibrational Enthalpy:       Infinity kcal/mol
   Vibrational Entropy:             NaN  cal/mol.K

   Total Enthalpy:             Infinity kcal/mol
   Total Entropy:                   NaN  cal/mol.K

 ======================================================================

 STANDARD THERMODYNAMIC QUANTITIES FOR ANHARMONIC VIBRATION -- VPT2

   Zero point vibrational energy: ************ kcal/mol

   Vibrational Enthalpy:       Infinity kcal/mol
   Vibrational Entropy:             NaN  cal/mol.K

   Total Enthalpy:             Infinity kcal/mol
   Total Entropy:                   NaN  cal/mol.K

 ======================================================================

Archival summary:
1\1\pikachu\FREQ\ProcedureUnspecified\BasisUnspecified\124\taweetha\SunJul909:47:212017SunJul909:47:212017\0\\#,FREQ,ProcedureUnspecified,BasisUnspecified,\\0,1\C\H,1,1.11244\O,1,1.20594,2,120.065\C,1,1.50397,2,115.108,3,180,0\H,4,1.08995,1,110.996,2,-180,0\H,4,1.09562,1,109.429,2,-58.2649,0\H,4,1.09562,1,109.429,2,58.2649,0\\\@

 Total job time:  136.57s(wall), 136.50s(cpu) 
 Sun Jul  9 09:47:21 2017

        *************************************************************
        *                                                           *
        *  Thank you very much for using Q-Chem.  Have a nice day.  *
        *                                                           *
        *************************************************************


 
User input: 3 of 3 
 
pikachu 127.0.1
Q-Chem Developer Version! Running on 127.0.1.*
                  Welcome to Q-Chem
     A Quantum Leap Into The Future Of Chemistry


 Q-Chem 4.4, Q-Chem, Inc., Pleasanton, CA (2016)

 Y. Shao,  Z. Gan,  E. Epifanovsky,  A. T. B. Gilbert,  M. Wormit,  
 J. Kussmann,  A. W. Lange,  A. Behn,  J. Deng,  X. Feng,  D. Ghosh,  
 M. Goldey,  P. R. Horn,  L. D. Jacobson,  I. Kaliman,  F. Rob,  
 R. Z. Khaliullin,  T. Kus,  A. Landau,  J. Liu,  E. I. Proynov,  Y. M. Rhee,  
 R. M. Richard,  M. A. Rohrdanz,  R. P. Steele,  E. J. Sundstrom,  
 H. L. Woodcock III,  P. M. Zimmerman,  D. Zuev,  B. Albrecht,  E. Alguire,  
 B. Austin,  S. A. Baeppler,  G. J. O. Beran,  Y. A. Bernard,  
 E. J. Berquist,  K. Brandhorst,  K. B. Bravaya,  S. T. Brown,  D. Casanova,  
 C.-M. Chang,  Y. Chen,  S. H. Chien,  K. D. Closser,  M. P. Coons,  
 D. L. Crittenden,  S. Dasgupta,  M. Diedenhofen,  R. A. DiStasio Jr.,  
 H. Do,  A. D. Dutoi,  R. G. Edgar,  P.-T. Fang,  S. Fatehi,  Q. Feng,  
 L. Fusti-Molnar,  A. Ghysels,  A. Golubeva-Zadorozhnaya,  J. Gomes,  
 A. Gunina,  M. W. D. Hanson-Heine,  P. H. P. Harbach,  A. W. Hauser,  
 J. E. Herr,  E. G. Hohenstein,  Z. C. Holden,  K. Hui,  T.-C. Jagau,  H. Ji,  
 B. Kaduk,  K. Khistyaev,  Jaehoon Kim,  Jihan Kim,  R. A. King,  
 P. Klunzinger,  K. Koh,  D. Kosenkov,  T. Kowalczyk,  C. M. Krauter,  
 A. Kunitsa,  K. U. Lao,  A. Laurent,  K. V. Lawler,  J. Lee,  D. Lefrancois,  
 S. Lehtola,  S. V. Levchenko,  C. Y. Lin,  Y.-S. Lin,  F. Liu,  E. Livshits,  
 R. C. Lochan,  A. Luenser,  P. Manohar,  S. F. Manzer,  S.-P. Mao,  Y. Mao,  
 N. Mardirossian,  A. V. Marenich,  L. A. Martinez-Martinez,  S. A. Maurer,  
 N. J. Mayhall,  J.-M. Mewes,  A. F. Morrison,  K. Nanda,  T. S. Nguyen-Beck,  
 C. M. Oana,  R. Olivares-Amaya,  D. P. O'Neill,  J. A. Parkhill,  
 T. M. Perrine,  R. Peverati,  P. A. Pieniazek,  F. Plasser,  A. Prociuk,  
 D. R. Rehn,  E. Rosta,  N. J. Russ,  N. Sergueev,  S. M. Sharada,  
 S. Sharma,  D. W. Small,  A. Sodt,  T. Stauch,  T. Stein,  D. Stuck,  
 Y.-C. Su,  A. J. W. Thom,  T. Tsuchimochi,  L. Vogt,  O. Vydrov,  T. Wang,  
 M. A. Watson,  J. Wenzel,  A. White,  C. F. Williams,  V. Vanovschi,  
 K. Yao,  S. Yeganeh,  S. R. Yost,  Z.-Q. You,  I. Y. Zhang,  X. Zhang,  
 Y. Zhao,  B. R. Brooks,  G. K. L. Chan,  D. M. Chipman,  C. J. Cramer,  
 W. A. Goddard III,  M. S. Gordon,  W. J. Hehre,  A. Klamt,  
 H. F. Schaefer III,  M. W. Schmidt,  C. D. Sherrill,  D. G. Truhlar,  
 A. Warshel,  X. Xu,  A. Aspuru-Guzik,  R. Baer,  A. T. Bell,  N. A. Besley,  
 J.-D. Chai,  A. Dreuw,  B. D. Dunietz,  T. R. Furlani,  S. R. Gwaltney,  
 C.-P. Hsu,  Y. Jung,  J. Kong,  D. S. Lambrecht,  W. Liang,  C. Ochsenfeld,  
 V. A. Rassolov,  L. V. Slipchenko,  J. E. Subotnik,  T. Van Voorhis,  
 J. M. Herbert,  A. I. Krylov,  P. M. W. Gill,  M. Head-Gordon

 Contributors to earlier versions of Q-Chem not listed above: 
 R. D. Adamson,  J. Baker,  E. F. C. Byrd,  A. K. Chakraborty,  C.-L. Cheng,  
 H. Dachsel,  R. J. Doerksen,  G. Hawkins,  A. Heyden,  S. Hirata,  
 G. Kedziora,  F. J. Keil,  C. Kelley,  P. P. Korambath,  W. Kurlancheek,  
 A. M. Lee,  M. S. Lee,  D. Liotard,  I. Lotan,  P. E. Maslen,  N. Nair,  
 D. Neuhauser,  R. Olson,  B. Peters,  J. Ritchie,  N. E. Schultz,  
 N. Shenvi,  A. C. Simmonett,  K. S. Thanthiriwatte,  Q. Wu,  W. Zhang

 Please cite Q-Chem as follows:
 Y. Shao et al., Mol. Phys. 113, 184-215 (2015)
 DOI: 10.1080/00268976.2014.952696

 Q-Chem 4.4.2 for Intel X86 EM64T Linux

 Parts of Q-Chem use Armadillo 5.200.1 (Boston Tea Smuggler).
 http://arma.sourceforge.net/

 Q-Chem begins on Sun Jul  9 09:47:21 2017  


Host: 0

     Scratch files written to /scratch/taweetham/qchem8533//
The previous job contains 0 fragments, simply inherited here

Checking the input file for inconsistencies... 	...done.

--------------------------------------------------------------
User input:
--------------------------------------------------------------

$molecule
read
$end

$rem
   SOLVENT_METHOD = SMD
   BASIS  =  6-311++G**
   METHOD  =  B3LYP
$end


--------------------------------------------------------------
 ----------------------------------------------------------------
             Standard Nuclear Orientation (Angstroms)
    I     Atom           X                Y                Z
 ----------------------------------------------------------------
    1      O       1.2317954278    -0.2493691548     0.0000000000
    2      C       0.2148485346     0.3987956920     0.0000000000
    3      C      -1.1730196807    -0.1806421471     0.0000000000
    4      H       0.2623513815     1.5102189811     0.0000000000
    5      H      -1.1413542264    -1.2701294942     0.0000000000
    6      H      -1.7187099424     0.1804677062    -0.8787529045
    7      H      -1.7187099424     0.1804677062     0.8787529045
 ----------------------------------------------------------------
 Nuclear Repulsion Energy =    69.6805861310 hartrees
 There are       12 alpha and       12 beta electrons
 Requested basis set is 6-311++G(d,p)
 There are 38 shells and 94 basis functions

 Total QAlloc Memory Limit   2000 MB
 Mega-Array Size        61 MB
 MEM_STATIC part        62 MB

                       Distance Matrix (Angstroms)
             O (  1)   C (  2)   C (  3)   H (  4)   H (  5)   H (  6)
   C (  2)  1.205943
   C (  3)  2.405797  1.503970
   H (  4)  2.008973  1.112438  2.217950
   H (  5)  2.583368  2.150488  1.089947  3.114599
   H (  6)  3.108448  2.135070  1.095621  2.542646  1.791585
   H (  7)  3.108448  2.135070  1.095621  2.542646  1.791585  1.757506


 A cutoff of  1.0D-08 yielded    725 shell pairs
 There are      4514 function pairs (      4815 Cartesian)

 -------------------------------------------------------
 OpenMP Integral Computing Module                       
 Release: version 1.0, May 2013, Q-Chem Inc. Pittsburgh 
 -------------------------------------------------------
 Integral Job Info:
 Integral job number is                      11
 Integral operator is                         1
 short-range coefficients                     0
 long-range coefficients              100000000
 Omega coefficients                           0
 if combine SR and LR in K                    0
 Integral screening is                        0
 Integral computing path is                   2
 max size of driver memory is            800000
 size of driver memory is                593474
 size of scratch memory is              2260544
 max col of scratch BK array               1296
 max len of scratch array in speh3          155
 max len of scratch index in speh4           18
 max int batch size is                      520
 min int batch size is                       52
 fixed nKL is                                52
 max L of basis functions is                  2
 order of int derivative is                   0
 number of shells is                         38
 number of basis is                          97
 number of cartesian basis is                97
 number of contracted shell pairs           725
 number of primitive shell pairs           1858
 maxK2 (contraction) of shell pair           36
 max number of K2 of shell pair               1
 max number of CS2 of shell pair            111
 max number of PS2 of shell pair            222
 mem total for path MDJ                   13014
 -------------------------------------------------------
 Smallest overlap matrix eigenvalue = 1.52E-04

 Scale SEOQF with 1.000000e-01/1.000000e-01/1.000000e-01

 Standard Electronic Orientation quadrupole field applied
 Nucleus-field energy     =     0.0000000012 hartrees
 Guess from superposition of atomic densities
 Warning:  Energy on first SCF cycle will be non-variational
 A restricted hybrid HF-DFT SCF calculation will be
 performed using Pulay DIIS extrapolation
 Exchange:     0.2000 Hartree-Fock + 0.0800 Slater + 0.7200 B88
 Correlation:  0.1900 VWN1RPA + 0.8100 LYP
 Using SG-1 standard quadrature grid
 SCF converges when DIIS error is below 1.0E-05
 ---------------------------------------
  Cycle       Energy         DIIS Error
 ---------------------------------------
    1    -154.2235564318      6.07E-02
    2    -153.7882515602      9.94E-03
    3    -153.5998410267      1.80E-02
    4    -153.8704590523      3.47E-03
    5    -153.8819020590      5.19E-04
    6    -153.8821403935      9.08E-05
    7    -153.8821558680      2.72E-05
    8    -153.8821540006      6.50E-06 Convergence criterion met
 ---------------------------------------
 SCF time:  CPU 7.80 s  wall 7.81 s

 Citation of the SMD model:
 Marenich, A.V.; Cramer, C.J.; Truhlar, D.G.
 J. Phys. Chem. B 2009, 113, 6378-6396.
 iSolventCode=           1
 Solvent: water                                                           

 vradii
            1           2           3           4           5           6
    1   1.5200000   1.8500000   1.8500000   1.2000000   1.2000000   1.2000000
            7
    1   1.2000000
Changing PCM_TESSEL_METHOD to VTN
Changing PCM_VDW_RADII to SMD_RADIUS
 Discretize the solute cavity surface with Lebedev spheres
	Using 302 Lebedev grid points for each H atom
	Using 302 Lebedev grid points for other atoms
	Atomic van der Waals radii will be scaled by 1.20
 Removing interior tesserae...
 Keep 816 surface tesserae and discard 1298 interior tesserae
 Molecular Surface Area = 74.188 Angst**2
Using SCRF singleton
 A restricted hybrid HF-DFT SCF calculation will be
 performed using Pulay DIIS extrapolation
 Polarizable Continuum solvation model will be applied
 Exchange:     0.2000 Hartree-Fock + 0.0800 Slater + 0.7200 B88
 Correlation:  0.1900 VWN1RPA + 0.8100 LYP
 Using SG-1 standard quadrature grid
 SCF converges when DIIS error is below 1.0E-05

 Citation of the SMD model:
 Marenich, A.V.; Cramer, C.J.; Truhlar, D.G.
 J. Phys. Chem. B 2009, 113, 6378-6396.
 iSolventCode=           1
 Solvent: water                                                           

 vradii
            1           2           3           4           5           6
    1   1.5200000   1.8500000   1.8500000   1.2000000   1.2000000   1.2000000
            7
    1   1.2000000
 ---------------------------------------
  Cycle       Energy         DIIS Error
 ---------------------------------------
    1    -153.8822450729      1.28E-06
 Time req'd to invert C: 0.66 s (CPU) 0.66 s (wall)
    2    -153.8913451004      9.30E-04
    3    -153.8913405395      9.31E-04
    4    -153.8913428136      9.30E-04
    5    -153.8913494093      9.29E-04
    6    -153.8913469726      9.29E-04
    7    -153.8913430477      9.30E-04
    8    -153.8913572191      9.28E-04
    9    -153.8913585563      9.28E-04
   10    -153.8913578423      9.28E-04
   11    -153.8913571077      9.28E-04
   12    -153.8913574535      9.28E-04
   13    -153.8913577066      9.28E-04
   14    -153.8913582219      9.28E-04
   15    -153.8913579877      9.28E-04
   16    -153.8913578950      9.28E-04
   17    -153.8925214231      1.41E-03
   18    -153.8941005593      1.68E-04
   19    -153.8941376000      3.09E-05
   20    -153.8941387893      1.32E-05
   21    -153.8941399275      4.94E-06 Convergence criterion met
 ---------------------------------------
 SCF time:  CPU 19.69 s  wall 19.73 s
(0)  E-EN(g) gas-phase elect-nuc energy                 -153.882245073 a.u.
(3)  G-ENP(liq) elect-nuc-pol free energy of system     -153.894139928 a.u.
(4)  G-CDS(liq) cavity-dispersion-solvent structure 
     free energy                                                3.5102 kcal/mol
(6)  G-S(liq) free energy of system                     -153.888546054 a.u.
(9)  DeltaG-S(liq) free energy of  solvation
     (9) = (6) - (0)                                           -3.9539 kcal/mol
 SCF   energy in the final basis set = -153.8885460544
 Total energy in the final basis set = -153.8885460544

 --------------------------------------------------------------

                    Orbital Energies (a.u.)
 --------------------------------------------------------------

 Alpha MOs
 -- Occupied --
-19.136 -10.271 -10.169  -1.069  -0.748  -0.582  -0.488  -0.450
 -0.443  -0.394  -0.375  -0.274
 -- Virtual --
 -0.037   0.005   0.024   0.039   0.041   0.064   0.084   0.095
  0.100   0.104   0.126   0.136   0.150   0.186   0.188   0.196
  0.218   0.245   0.262   0.280   0.310   0.319   0.406   0.446
  0.473   0.525   0.535   0.537   0.641   0.646   0.664   0.667
  0.714   0.838   0.880   0.971   1.064   1.068   1.156   1.201
  1.218   1.440   1.447   1.452   1.524   1.555   1.562   1.562
  1.694   1.742   1.752   1.905   1.914   2.075   2.136   2.219
  2.280   2.444   2.471   2.517   2.519   2.553   2.615   2.704
  2.721   2.856   2.881   2.896   3.115   3.326   3.467   3.476
  3.785   3.819   3.874   4.136   4.996   5.108   5.674  23.846
 23.956  49.932
 --------------------------------------------------------------

          Ground-State Mulliken Net Atomic Charges

     Atom                 Charge (a.u.)
  ----------------------------------------
      1 O                    -0.394609
      2 C                     0.226416
      3 C                    -0.514345
      4 H                     0.145637
      5 H                     0.159887
      6 H                     0.188508
      7 H                     0.188507
  ----------------------------------------
  Sum of atomic charges =    -0.000000

 -----------------------------------------------------------------
                    Cartesian Multipole Moments
 -----------------------------------------------------------------
    Charge (ESU x 10^10)
                -0.0000
    Dipole Moment (Debye)
         X      -3.7459      Y       1.7457      Z      -0.0000
       Tot       4.1327
    Quadrupole Moments (Debye-Ang)
        XX     -21.8516     XY       1.2167     YY     -17.8660
        XZ       0.0000     YZ      -0.0000     ZZ     -17.8886
    Octopole Moments (Debye-Ang^2)
       XXX      -5.8987    XXY       1.5727    XYY       0.3684
       YYY       1.3428    XXZ      -0.0000    XYZ      -0.0000
       YYZ      -0.0000    XZZ      -0.1916    YZZ       0.6310
       ZZZ      -0.0000
    Hexadecapole Moments (Debye-Ang^3)
      XXXX    -157.6518   XXXY      -2.3470   XXYY     -33.1353
      XYYY       0.6526   YYYY     -41.6732   XXXZ       0.0000
      XXYZ      -0.0000   XYYZ       0.0000   YYYZ      -0.0000
      XXZZ     -26.4478   XYZZ      -1.4960   YYZZ     -12.0813
      XZZZ       0.0000   YZZZ      -0.0000   ZZZZ     -23.9280
 -----------------------------------------------------------------
Archival summary:
1\1\pikachu\SP\ProcedureUnspecified\BasisUnspecified\124\taweetha\SunJul909:47:482017SunJul909:47:482017\0\\#,ProcedureUnspecified,BasisUnspecified,\\0,1\C\H,1,1.11244\O,1,1.20594,2,120.065\C,1,1.50397,2,115.108,3,-180,0\H,4,1.08995,1,110.996,2,-180,0\H,4,1.09562,1,109.429,2,-58.2649,0\H,4,1.09562,1,109.429,2,58.2649,0\\\@

 Total job time:  27.62s(wall), 27.57s(cpu) 
 Sun Jul  9 09:47:48 2017

        *************************************************************
        *                                                           *
        *  Thank you very much for using Q-Chem.  Have a nice day.  *
        *                                                           *
        *************************************************************
