# Supplementary material for: A DFT investigation of the blue bottle experiment: E∘half-cell analysis of autoxidation catalysed by redox indicators
Source: R Soc Open Sci. 2017 Nov 8;4(11):170708. doi: 10.1098/rsos.170708 (PMC5717635; doi:10.1098/rsos.170708)
Supplement: output.zip [file rsos170708supp2.zip › B3LYP_6-311++Gdp_reducing_agents/C2H4O2_acetic_acid.out]

pikachu 127.0.1
Q-Chem Developer Version! Running on 127.0.1.*
                  Welcome to Q-Chem
     A Quantum Leap Into The Future Of Chemistry


 Q-Chem 4.4, Q-Chem, Inc., Pleasanton, CA (2016)

 Y. Shao,  Z. Gan,  E. Epifanovsky,  A. T. B. Gilbert,  M. Wormit,  
 J. Kussmann,  A. W. Lange,  A. Behn,  J. Deng,  X. Feng,  D. Ghosh,  
 M. Goldey,  P. R. Horn,  L. D. Jacobson,  I. Kaliman,  F. Rob,  
 R. Z. Khaliullin,  T. Kus,  A. Landau,  J. Liu,  E. I. Proynov,  Y. M. Rhee,  
 R. M. Richard,  M. A. Rohrdanz,  R. P. Steele,  E. J. Sundstrom,  
 H. L. Woodcock III,  P. M. Zimmerman,  D. Zuev,  B. Albrecht,  E. Alguire,  
 B. Austin,  S. A. Baeppler,  G. J. O. Beran,  Y. A. Bernard,  
 E. J. Berquist,  K. Brandhorst,  K. B. Bravaya,  S. T. Brown,  D. Casanova,  
 C.-M. Chang,  Y. Chen,  S. H. Chien,  K. D. Closser,  M. P. Coons,  
 D. L. Crittenden,  S. Dasgupta,  M. Diedenhofen,  R. A. DiStasio Jr.,  
 H. Do,  A. D. Dutoi,  R. G. Edgar,  P.-T. Fang,  S. Fatehi,  Q. Feng,  
 L. Fusti-Molnar,  A. Ghysels,  A. Golubeva-Zadorozhnaya,  J. Gomes,  
 A. Gunina,  M. W. D. Hanson-Heine,  P. H. P. Harbach,  A. W. Hauser,  
 J. E. Herr,  E. G. Hohenstein,  Z. C. Holden,  K. Hui,  T.-C. Jagau,  H. Ji,  
 B. Kaduk,  K. Khistyaev,  Jaehoon Kim,  Jihan Kim,  R. A. King,  
 P. Klunzinger,  K. Koh,  D. Kosenkov,  T. Kowalczyk,  C. M. Krauter,  
 A. Kunitsa,  K. U. Lao,  A. Laurent,  K. V. Lawler,  J. Lee,  D. Lefrancois,  
 S. Lehtola,  S. V. Levchenko,  C. Y. Lin,  Y.-S. Lin,  F. Liu,  E. Livshits,  
 R. C. Lochan,  A. Luenser,  P. Manohar,  S. F. Manzer,  S.-P. Mao,  Y. Mao,  
 N. Mardirossian,  A. V. Marenich,  L. A. Martinez-Martinez,  S. A. Maurer,  
 N. J. Mayhall,  J.-M. Mewes,  A. F. Morrison,  K. Nanda,  T. S. Nguyen-Beck,  
 C. M. Oana,  R. Olivares-Amaya,  D. P. O'Neill,  J. A. Parkhill,  
 T. M. Perrine,  R. Peverati,  P. A. Pieniazek,  F. Plasser,  A. Prociuk,  
 D. R. Rehn,  E. Rosta,  N. J. Russ,  N. Sergueev,  S. M. Sharada,  
 S. Sharma,  D. W. Small,  A. Sodt,  T. Stauch,  T. Stein,  D. Stuck,  
 Y.-C. Su,  A. J. W. Thom,  T. Tsuchimochi,  L. Vogt,  O. Vydrov,  T. Wang,  
 M. A. Watson,  J. Wenzel,  A. White,  C. F. Williams,  V. Vanovschi,  
 K. Yao,  S. Yeganeh,  S. R. Yost,  Z.-Q. You,  I. Y. Zhang,  X. Zhang,  
 Y. Zhao,  B. R. Brooks,  G. K. L. Chan,  D. M. Chipman,  C. J. Cramer,  
 W. A. Goddard III,  M. S. Gordon,  W. J. Hehre,  A. Klamt,  
 H. F. Schaefer III,  M. W. Schmidt,  C. D. Sherrill,  D. G. Truhlar,  
 A. Warshel,  X. Xu,  A. Aspuru-Guzik,  R. Baer,  A. T. Bell,  N. A. Besley,  
 J.-D. Chai,  A. Dreuw,  B. D. Dunietz,  T. R. Furlani,  S. R. Gwaltney,  
 C.-P. Hsu,  Y. Jung,  J. Kong,  D. S. Lambrecht,  W. Liang,  C. Ochsenfeld,  
 V. A. Rassolov,  L. V. Slipchenko,  J. E. Subotnik,  T. Van Voorhis,  
 J. M. Herbert,  A. I. Krylov,  P. M. W. Gill,  M. Head-Gordon

 Contributors to earlier versions of Q-Chem not listed above: 
 R. D. Adamson,  J. Baker,  E. F. C. Byrd,  A. K. Chakraborty,  C.-L. Cheng,  
 H. Dachsel,  R. J. Doerksen,  G. Hawkins,  A. Heyden,  S. Hirata,  
 G. Kedziora,  F. J. Keil,  C. Kelley,  P. P. Korambath,  W. Kurlancheek,  
 A. M. Lee,  M. S. Lee,  D. Liotard,  I. Lotan,  P. E. Maslen,  N. Nair,  
 D. Neuhauser,  R. Olson,  B. Peters,  J. Ritchie,  N. E. Schultz,  
 N. Shenvi,  A. C. Simmonett,  K. S. Thanthiriwatte,  Q. Wu,  W. Zhang

 Please cite Q-Chem as follows:
 Y. Shao et al., Mol. Phys. 113, 184-215 (2015)
 DOI: 10.1080/00268976.2014.952696

 Q-Chem 4.4.2 for Intel X86 EM64T Linux

 Parts of Q-Chem use Armadillo 5.200.1 (Boston Tea Smuggler).
 http://arma.sourceforge.net/

 Q-Chem begins on Sun Jul  9 09:44:44 2017  


Host: 0

     Scratch files written to /scratch/taweetham/qchem8578//

Checking the input file for inconsistencies... 	...done.

--------------------------------------------------------------
User input:
--------------------------------------------------------------
$molecule
0 1
  O   -3.3869807    0.6912636   -0.5967938
  C   -2.2313667    0.0306999   -0.3683341
  C   -0.8952957    0.8386416   -0.1961125
  O   -2.2261173   -0.9994758   -0.3072250
  H   -1.0967215    1.8852723   -0.2904091
  H   -0.1981619    0.5401652   -0.9509743
  H   -0.4809167    0.6408311    0.7703558
  H   -1.4229746   -1.4553058   -0.1486378
$end

$rem
   JOB_TYPE = OPTIMIZATION
   BASIS  =  6-311++G**
   METHOD  =  B3LYP
$end

--------------------------------------------------------------
 Atom   1: (  1.1171090858, -0.8965883561,  0.0000000504)
         ->(  1.1171090858, -0.8965883561,  0.0000000000)
 Atom   2: (  0.1663114568,  0.0625601319,  0.0000000192)
         ->(  0.1663114568,  0.0625601319,  0.0000000000)
 Atom   3: ( -1.3503173467, -0.3465277063,  0.0000001455)
         ->( -1.3503173467, -0.3465277063,  0.0000000000)
 Atom   4: (  0.4347614844,  1.0590331290, -0.0000000228)
         ->(  0.4347614844,  1.0590331290,  0.0000000000)
 Atom   5: ( -1.4319519027, -1.4134090602,  0.0000002055)
         ->( -1.4319519027, -1.4134090602,  0.0000000000)
 Atom   7: ( -1.8260393133,  0.0475847606,  0.8736499027)
         ->( -1.8260377738,  0.0475831923,  0.8736512200)
 Atom   8: ( -0.2269002321,  1.7224883712, -0.0000000967)
         ->( -0.2269002321,  1.7224883712,  0.0000000000)
 ----------------------------------------------------------------
             Standard Nuclear Orientation (Angstroms)
    I     Atom           X                Y                Z
 ----------------------------------------------------------------
    1      O       1.1171090858    -0.8965883561     0.0000000000
    2      C       0.1663114568     0.0625601319     0.0000000000
    3      C      -1.3503173467    -0.3465277063     0.0000000000
    4      O       0.4347614844     1.0590331290     0.0000000000
    5      H      -1.4319519027    -1.4134090602     0.0000000000
    6      H      -1.8260377738     0.0475831923    -0.8736512200
    7      H      -1.8260377738     0.0475831923     0.8736512200
    8      H      -0.2269002321     1.7224883712     0.0000000000
 ----------------------------------------------------------------
 Molecular Point Group                 Cs    NOp =  2
 Largest Abelian Subgroup              Cs    NOp =  2
 Nuclear Repulsion Energy =   125.9206531786 hartrees
 There are       16 alpha and       16 beta electrons
 Requested basis set is 6-311++G(d,p)
 There are 44 shells and 116 basis functions

 Total QAlloc Memory Limit   2000 MB
 Mega-Array Size        61 MB
 MEM_STATIC part        62 MB
 A cutoff of  1.0D-11 yielded    980 shell pairs
 There are      6912 function pairs (      7406 Cartesian)

 -------------------------------------------------------
 OpenMP Integral Computing Module                       
 Release: version 1.0, May 2013, Q-Chem Inc. Pittsburgh 
 -------------------------------------------------------
 Integral Job Info:
 Integral job number is                      11
 Integral operator is                         1
 short-range coefficients                     0
 long-range coefficients              100000000
 Omega coefficients                           0
 if combine SR and LR in K                    0
 Integral screening is                        0
 Integral computing path is                   2
 max size of driver memory is            800000
 size of driver memory is                593474
 size of scratch memory is              2260544
 max col of scratch BK array               1296
 max len of scratch array in speh3          155
 max len of scratch index in speh4           18
 max int batch size is                      520
 min int batch size is                       52
 fixed nKL is                                52
 max L of basis functions is                  2
 order of int derivative is                   0
 number of shells is                         44
 number of basis is                         120
 number of cartesian basis is               120
 number of contracted shell pairs           980
 number of primitive shell pairs           2611
 maxK2 (contraction) of shell pair           36
 max number of K2 of shell pair               1
 max number of CS2 of shell pair            152
 max number of PS2 of shell pair            294
 mem total for path MDJ                   16494
 -------------------------------------------------------
 Smallest overlap matrix eigenvalue = 1.35E-04

 Scale SEOQF with 1.000000e-01/1.000000e-01/1.000000e-01

 Standard Electronic Orientation quadrupole field applied
 Nucleus-field energy     =     0.0000000025 hartrees
 Guess from superposition of atomic densities
 Warning:  Energy on first SCF cycle will be non-variational
 A restricted hybrid HF-DFT SCF calculation will be
 performed using Pulay DIIS extrapolation
 Exchange:     0.2000 Hartree-Fock + 0.0800 Slater + 0.7200 B88
 Correlation:  0.1900 VWN1RPA + 0.8100 LYP
 Using SG-1 standard quadrature grid
 SCF converges when DIIS error is below 1.0E-08
 ---------------------------------------
  Cycle       Energy         DIIS Error
 ---------------------------------------
    1    -230.1054235742      6.97E-02
    2    -228.7995686884      1.15E-02
    3    -226.3665131606      3.43E-02
    4    -228.8844630132      8.61E-03
    5    -228.9817838047      1.79E-03
    6    -228.9874324632      7.02E-04
    7    -228.9879538569      2.65E-04
    8    -228.9880508261      3.34E-05
    9    -228.9880529700      1.37E-05
   10    -228.9880525409      4.32E-06
   11    -228.9880525109      4.22E-07
   12    -228.9880524601      1.38E-07
   13    -228.9880524629      2.88E-08
   14    -228.9880524318      4.91E-09 Convergence criterion met
 ---------------------------------------
 SCF time:  CPU 24.43 s  wall 24.54 s
 SCF   energy in the final basis set = -228.9880524318
 Total energy in the final basis set = -228.9880524318

 --------------------------------------------------------------
             Orbital Energies (a.u.) and Symmetries
 --------------------------------------------------------------

 Alpha MOs, Restricted
 -- Occupied --                  
-19.241 -19.062 -10.308 -10.191  -1.304  -0.943  -0.772  -0.762
  1 A'    2 A'    3 A'    4 A'    5 A'    6 A'    7 A'    8 A'                 
 -0.582  -0.580  -0.474  -0.442  -0.426  -0.343  -0.271  -0.236
  9 A'    1 A"   10 A'    2 A"   11 A'   12 A'    3 A"   13 A'                 
 -- Virtual --                   
 -0.047   0.000   0.006   0.034   0.041   0.046   0.056   0.079
 14 A'   15 A'    4 A"    5 A"   16 A'   17 A'   18 A'    6 A"                 
  0.086   0.090   0.107   0.120   0.125   0.148   0.169   0.171
 19 A'   20 A'    7 A"   21 A'   22 A'   23 A'    8 A"   24 A'                 
  0.204   0.208   0.216   0.248   0.284   0.289   0.307   0.314
  9 A"   25 A'   26 A'   27 A'   28 A'   10 A"   29 A'   30 A'                 
  0.320   0.343   0.412   0.429   0.433   0.491   0.511   0.552
 31 A'   32 A'   33 A'   34 A'   11 A"   35 A'   36 A'   12 A"                 
  0.563   0.632   0.654   0.678   0.711   0.737   0.843   0.923
 37 A'   13 A"   38 A'   39 A'   40 A'   41 A'   42 A'   43 A'                 
  0.960   0.973   1.069   1.099   1.151   1.182   1.202   1.244
 14 A"   15 A"   44 A'   45 A'   16 A"   46 A'   47 A'   48 A'                 
  1.281   1.375   1.422   1.434   1.451   1.511   1.542   1.570
 17 A"   18 A"   49 A'   19 A"   20 A"   50 A'   51 A'   21 A"                 
  1.610   1.634   1.740   1.830   1.850   1.921   2.044   2.077
 52 A'   53 A'   54 A'   55 A'   22 A"   56 A'   57 A'   58 A'                 
  2.146   2.206   2.387   2.476   2.485   2.489   2.543   2.573
 59 A'   23 A"   60 A'   61 A'   62 A'   24 A"   25 A"   63 A'                 
  2.625   2.662   2.825   2.894   2.907   3.008   3.011   3.131
 64 A'   26 A"   65 A'   27 A"   66 A'   28 A"   67 A'   68 A'                 
  3.250   3.292   3.426   3.453   3.743   3.818   3.891   3.960
 69 A'   29 A"   30 A"   70 A'   71 A'   31 A"   72 A'   73 A'                 
  4.014   4.223   4.932   5.067   5.132   5.408   5.664   6.057
 74 A'   75 A'   32 A"   33 A"   76 A'   77 A'   78 A'   79 A'                 
 23.936  24.100  49.920  50.111
 80 A'   81 A'   82 A'   83 A'                                                 

 Beta MOs, Restricted
 -- Occupied --                  
-19.241 -19.062 -10.308 -10.191  -1.304  -0.943  -0.772  -0.762
  1 A'    2 A'    3 A'    4 A'    5 A'    6 A'    7 A'    8 A'                 
 -0.582  -0.580  -0.474  -0.442  -0.426  -0.343  -0.271  -0.236
  9 A'    1 A"   10 A'    2 A"   11 A'   12 A'    3 A"   13 A'                 
 -- Virtual --                   
 -0.047   0.000   0.006   0.034   0.041   0.046   0.056   0.079
 14 A'   15 A'    4 A"    5 A"   16 A'   17 A'   18 A'    6 A"                 
  0.086   0.090   0.107   0.120   0.125   0.148   0.169   0.171
 19 A'   20 A'    7 A"   21 A'   22 A'   23 A'    8 A"   24 A'                 
  0.204   0.208   0.216   0.248   0.284   0.289   0.307   0.314
  9 A"   25 A'   26 A'   27 A'   28 A'   10 A"   29 A'   30 A'                 
  0.320   0.343   0.412   0.429   0.433   0.491   0.511   0.552
 31 A'   32 A'   33 A'   34 A'   11 A"   35 A'   36 A'   12 A"                 
  0.563   0.632   0.654   0.678   0.711   0.737   0.843   0.923
 37 A'   13 A"   38 A'   39 A'   40 A'   41 A'   42 A'   43 A'                 
  0.960   0.973   1.069   1.099   1.151   1.182   1.202   1.244
 14 A"   15 A"   44 A'   45 A'   16 A"   46 A'   47 A'   48 A'                 
  1.281   1.375   1.422   1.434   1.451   1.511   1.542   1.570
 17 A"   18 A"   49 A'   19 A"   20 A"   50 A'   51 A'   21 A"                 
  1.610   1.634   1.740   1.830   1.850   1.921   2.044   2.077
 52 A'   53 A'   54 A'   55 A'   22 A"   56 A'   57 A'   58 A'                 
  2.146   2.206   2.387   2.476   2.485   2.489   2.543   2.573
 59 A'   23 A"   60 A'   61 A'   62 A'   24 A"   25 A"   63 A'                 
  2.625   2.662   2.825   2.894   2.907   3.008   3.011   3.131
 64 A'   26 A"   65 A'   27 A"   66 A'   28 A"   67 A'   68 A'                 
  3.250   3.292   3.426   3.453   3.743   3.818   3.891   3.960
 69 A'   29 A"   30 A"   70 A'   71 A'   31 A"   72 A'   73 A'                 
  4.014   4.223   4.932   5.067   5.132   5.408   5.664   6.057
 74 A'   75 A'   32 A"   33 A"   76 A'   77 A'   78 A'   79 A'                 
 23.936  24.100  49.920  50.111
 80 A'   81 A'   82 A'   83 A'                                                 
 --------------------------------------------------------------

          Ground-State Mulliken Net Atomic Charges

     Atom                 Charge (a.u.)
  ----------------------------------------
      1 O                    -0.456637
      2 C                    -0.023607
      3 C                    -0.412772
      4 O                     0.117673
      5 H                     0.197772
      6 H                     0.151229
      7 H                     0.151229
      8 H                     0.275114
  ----------------------------------------
  Sum of atomic charges =     0.000000

 -----------------------------------------------------------------
                    Cartesian Multipole Moments
 -----------------------------------------------------------------
    Charge (ESU x 10^10)
                 0.0000
    Dipole Moment (Debye)
         X      -4.5196      Y       4.4448      Z      -0.0000
       Tot       6.3390
    Quadrupole Moments (Debye-Ang)
        XX     -27.6210     XY       1.9734     YY     -21.7783
        XZ      -0.0000     YZ       0.0000     ZZ     -23.3318
    Octopole Moments (Debye-Ang^2)
       XXX      -2.6900    XXY       3.9739    XYY      -5.2620
       YYY      15.8617    XXZ       0.0000    XYZ       0.0000
       YYZ      -0.0000    XZZ      -0.0498    YZZ       2.8471
       ZZZ      -0.0000
    Hexadecapole Moments (Debye-Ang^3)
      XXXX    -184.6025   XXXY       4.0526   XXYY     -49.0709
      XYYY       1.6528   YYYY     -90.8677   XXXZ      -0.0000
      XXYZ       0.0000   XYYZ       0.0000   YYYZ      -0.0000
      XXZZ     -32.7404   XYZZ      -0.0104   YYZZ     -23.5238
      XZZZ      -0.0000   YZZZ      -0.0000   ZZZZ     -29.1952
 -----------------------------------------------------------------
 Calculating analytic gradient of the SCF energy
 Gradient of SCF Energy
            1           2           3           4           5           6
    1   0.0783045   0.1063670  -0.0317655  -0.1942710   0.0003581   0.0080295
    2  -0.0624048   0.7338098   0.0037117  -0.6421476   0.0106620  -0.0069136
    3   0.0000000  -0.0000000  -0.0000000   0.0000000  -0.0000000   0.0137137
            7           8
    1   0.0080295   0.0249478
    2  -0.0069136  -0.0298039
    3  -0.0137137   0.0000000
 Max gradient component =       7.338E-01
 RMS gradient           =       2.055E-01
 Gradient time:  CPU 5.68 s  wall 5.68 s
 Geometry Optimization Parameters
   NAtoms,    NIC,     NZ,  NCons,   NDum,   NFix, NCnnct, MaxDiis
        8      41       0       0       0       0       0       0


** GEOMETRY OPTIMIZATION IN DELOCALIZED INTERNAL COORDINATES **
   Searching for a Minimum

   Optimization Cycle:   1

                       Coordinates (Angstroms)
     ATOM                X               Y               Z
      1  O         1.1171090858   -0.8965883561    0.0000000000
      2  C         0.1663114568    0.0625601319    0.0000000000
      3  C        -1.3503173467   -0.3465277063    0.0000000000
      4  O         0.4347614844    1.0590331290    0.0000000000
      5  H        -1.4319519027   -1.4134090602    0.0000000000
      6  H        -1.8260377738    0.0475831923   -0.8736512200
      7  H        -1.8260377738    0.0475831923    0.8736512200
      8  H        -0.2269002321    1.7224883712    0.0000000000
   Point Group: cs    Number of degrees of freedom:    12


   Energy is   -228.988052432


 Attempting to Generate Delocalized Internal Coordinates

 ** Taking Steepest Descent Step **
 Calculated Step too Large.  Step scaled by  0.427328
 Step Taken.  Stepsize is  0.300000

                             Maximum     Tolerance    Cnvgd?
         Gradient           0.377206      0.000300      NO
         Displacement       0.161190      0.001200      NO
         Energy change     *********      0.000001      NO


 New Cartesian Coordinates Obtained by Inverse Iteration

 Displacement from previous Coordinates is:  0.364635
 ----------------------------------------------------------------
             Standard Nuclear Orientation (Angstroms)
    I     Atom           X                Y                Z
 ----------------------------------------------------------------
    1      O       1.0805004187    -0.9392118631     0.0000000000
    2      C       0.1582505405     0.0164041284     0.0000000000
    3      C      -1.3580661702    -0.3809444866     0.0000000000
    4      O       0.4753282499     1.1620120407     0.0000000000
    5      H      -1.4473144481    -1.4496338417     0.0000000000
    6      H      -1.8327939876     0.0180828281    -0.8767583036
    7      H      -1.8327939876     0.0180828281     0.8767583036
    8      H      -0.1861736177     1.8379312601     0.0000000000
 ----------------------------------------------------------------
 Molecular Point Group                 Cs    NOp =  2
 Largest Abelian Subgroup              Cs    NOp =  2
 Nuclear Repulsion Energy =   121.1591792538 hartrees
 There are       16 alpha and       16 beta electrons
 Applying Cartesian multipole field
    Component          Value
    ---------          -----
     (2,0,0)        1.00000E-11
     (0,2,0)        2.00000E-11
     (0,0,2)       -3.00000E-11
 Nucleus-field energy     =     0.0000000027 hartrees
 Requested basis set is 6-311++G(d,p)
 There are 44 shells and 116 basis functions
 A cutoff of  1.0D-11 yielded    976 shell pairs
 There are      6902 function pairs (      7396 Cartesian)
 Smallest overlap matrix eigenvalue = 1.39E-04
 Guess MOs from SCF MO coefficient file
 Reading MOs from coefficient file
 Reading MOs from coefficient file
 A restricted hybrid HF-DFT SCF calculation will be
 performed using Pulay DIIS extrapolation
 Exchange:     0.2000 Hartree-Fock + 0.0800 Slater + 0.7200 B88
 Correlation:  0.1900 VWN1RPA + 0.8100 LYP
 Using SG-1 standard quadrature grid
 SCF converges when DIIS error is below 1.0E-08
 Geometry optimization detected.  Setting ReadMinima to 0
 Setting SaveMinima to 0
 ---------------------------------------
  Cycle       Energy         DIIS Error
 ---------------------------------------
    1    -229.0823201281      1.19E-02
    2    -229.0953782419      3.36E-03
    3    -229.0508979720      6.99E-03
    4    -229.1107770071      5.72E-04
    5    -229.1110338841      3.63E-04
    6    -229.1111951890      3.43E-05
    7    -229.1111965155      1.25E-05
    8    -229.1111968114      2.34E-06
    9    -229.1111968406      4.48E-07
   10    -229.1111968105      1.47E-07
   11    -229.1111968263      2.22E-08
   12    -229.1111968252      5.69E-09 Convergence criterion met
 ---------------------------------------
 SCF time:  CPU 21.52 s  wall 21.57 s
 SCF   energy in the final basis set = -229.1111968252
 Total energy in the final basis set = -229.1111968252

 --------------------------------------------------------------
             Orbital Energies (a.u.) and Symmetries
 --------------------------------------------------------------

 Alpha MOs, Restricted
 -- Occupied --                  
-19.219 -19.091 -10.321 -10.196  -1.199  -0.967  -0.761  -0.717
  1 A'    2 A'    3 A'    4 A'    5 A'    6 A'    7 A'    8 A'                 
 -0.543  -0.512  -0.475  -0.435  -0.425  -0.370  -0.298  -0.257
  9 A'    1 A"   10 A'    2 A"   11 A'   12 A'    3 A"   13 A'                 
 -- Virtual --                   
 -0.039  -0.012   0.002   0.023   0.039   0.051   0.060   0.084
 14 A'    4 A"   15 A'    5 A"   16 A'   17 A'   18 A'    6 A"                 
  0.086   0.091   0.103   0.120   0.127   0.152   0.167   0.169
 19 A'   20 A'    7 A"   21 A'   22 A'   23 A'    8 A"   24 A'                 
  0.209   0.210   0.211   0.245   0.284   0.286   0.300   0.316
  9 A"   25 A'   26 A'   27 A'   28 A'   10 A"   29 A'   30 A'                 
  0.324   0.339   0.402   0.428   0.430   0.442   0.503   0.549
 31 A'   32 A'   33 A'   34 A'   11 A"   35 A'   36 A'   12 A"                 
  0.552   0.629   0.630   0.665   0.701   0.711   0.848   0.863
 37 A'   13 A"   38 A'   39 A'   40 A'   41 A'   42 A'   43 A'                 
  0.968   1.001   1.023   1.107   1.136   1.182   1.196   1.254
 14 A"   15 A"   44 A'   45 A'   16 A"   46 A'   47 A'   48 A'                 
  1.266   1.375   1.411   1.430   1.438   1.511   1.532   1.563
 17 A"   18 A"   49 A'   19 A"   20 A"   50 A'   51 A'   21 A"                 
  1.599   1.645   1.714   1.832   1.837   1.839   1.960   2.043
 52 A'   53 A'   54 A'   55 A'   22 A"   56 A'   57 A'   58 A'                 
  2.118   2.198   2.345   2.455   2.474   2.487   2.529   2.560
 59 A'   23 A"   60 A'   61 A'   62 A'   24 A"   25 A"   63 A'                 
  2.605   2.639   2.815   2.878   2.880   2.998   3.019   3.115
 64 A'   26 A"   65 A'   27 A"   66 A'   28 A"   67 A'   68 A'                 
  3.259   3.267   3.303   3.440   3.585   3.803   3.836   3.936
 69 A'   29 A"   30 A"   70 A'   71 A'   31 A"   72 A'   73 A'                 
  4.018   4.137   4.916   5.043   5.112   5.319   5.577   5.927
 74 A'   75 A'   32 A"   33 A"   76 A'   77 A'   78 A'   79 A'                 
 23.811  23.973  49.866  49.968
 80 A'   81 A'   82 A'   83 A'                                                 

 Beta MOs, Restricted
 -- Occupied --                  
-19.219 -19.091 -10.321 -10.196  -1.199  -0.967  -0.761  -0.717
  1 A'    2 A'    3 A'    4 A'    5 A'    6 A'    7 A'    8 A'                 
 -0.543  -0.512  -0.475  -0.435  -0.425  -0.370  -0.298  -0.257
  9 A'    1 A"   10 A'    2 A"   11 A'   12 A'    3 A"   13 A'                 
 -- Virtual --                   
 -0.039  -0.012   0.002   0.023   0.039   0.051   0.060   0.084
 14 A'    4 A"   15 A'    5 A"   16 A'   17 A'   18 A'    6 A"                 
  0.086   0.091   0.103   0.120   0.127   0.152   0.167   0.169
 19 A'   20 A'    7 A"   21 A'   22 A'   23 A'    8 A"   24 A'                 
  0.209   0.210   0.211   0.245   0.284   0.286   0.300   0.316
  9 A"   25 A'   26 A'   27 A'   28 A'   10 A"   29 A'   30 A'                 
  0.324   0.339   0.402   0.428   0.430   0.442   0.503   0.549
 31 A'   32 A'   33 A'   34 A'   11 A"   35 A'   36 A'   12 A"                 
  0.552   0.629   0.630   0.665   0.701   0.711   0.848   0.863
 37 A'   13 A"   38 A'   39 A'   40 A'   41 A'   42 A'   43 A'                 
  0.968   1.001   1.023   1.107   1.136   1.182   1.196   1.254
 14 A"   15 A"   44 A'   45 A'   16 A"   46 A'   47 A'   48 A'                 
  1.266   1.375   1.411   1.430   1.438   1.511   1.532   1.563
 17 A"   18 A"   49 A'   19 A"   20 A"   50 A'   51 A'   21 A"                 
  1.599   1.645   1.714   1.832   1.837   1.839   1.960   2.043
 52 A'   53 A'   54 A'   55 A'   22 A"   56 A'   57 A'   58 A'                 
  2.118   2.198   2.345   2.455   2.474   2.487   2.529   2.560
 59 A'   23 A"   60 A'   61 A'   62 A'   24 A"   25 A"   63 A'                 
  2.605   2.639   2.815   2.878   2.880   2.998   3.019   3.115
 64 A'   26 A"   65 A'   27 A"   66 A'   28 A"   67 A'   68 A'                 
  3.259   3.267   3.303   3.440   3.585   3.803   3.836   3.936
 69 A'   29 A"   30 A"   70 A'   71 A'   31 A"   72 A'   73 A'                 
  4.018   4.137   4.916   5.043   5.112   5.319   5.577   5.927
 74 A'   75 A'   32 A"   33 A"   76 A'   77 A'   78 A'   79 A'                 
 23.811  23.973  49.866  49.968
 80 A'   81 A'   82 A'   83 A'                                                 
 --------------------------------------------------------------

          Ground-State Mulliken Net Atomic Charges

     Atom                 Charge (a.u.)
  ----------------------------------------
      1 O                    -0.375909
      2 C                     0.002327
      3 C                    -0.399757
      4 O                     0.000224
      5 H                     0.190998
      6 H                     0.155741
      7 H                     0.155741
      8 H                     0.270636
  ----------------------------------------
  Sum of atomic charges =     0.000000

 -----------------------------------------------------------------
                    Cartesian Multipole Moments
 -----------------------------------------------------------------
    Charge (ESU x 10^10)
                 0.0000
    Dipole Moment (Debye)
         X      -4.3853      Y       3.5611      Z       0.0000
       Tot       5.6491
    Quadrupole Moments (Debye-Ang)
        XX     -27.0145     XY       1.2166     YY     -21.9692
        XZ      -0.0000     YZ      -0.0000     ZZ     -23.5140
    Octopole Moments (Debye-Ang^2)
       XXX      -2.0968    XXY       2.7501    XYY      -5.6102
       YYY      15.4355    XXZ       0.0000    XYZ      -0.0000
       YYZ       0.0000    XZZ       0.0409    YZZ       2.0311
       ZZZ       0.0000
    Hexadecapole Moments (Debye-Ang^3)
      XXXX    -179.7327   XXXY      -0.0134   XXYY     -50.9755
      XYYY      -2.8014   YYYY     -99.7328   XXXZ      -0.0000
      XXYZ       0.0000   XYYZ      -0.0000   YYYZ       0.0000
      XXZZ     -31.9914   XYZZ      -1.4766   YYZZ     -25.8699
      XZZZ      -0.0000   YZZZ       0.0000   ZZZZ     -29.1345
 -----------------------------------------------------------------
 Calculating analytic gradient of the SCF energy
 Gradient of SCF Energy
            1           2           3           4           5           6
    1   0.0796015  -0.0084113  -0.0335021  -0.0703148  -0.0013561   0.0071002
    2  -0.0827203   0.2646912  -0.0070864  -0.1627860   0.0092299  -0.0058153
    3  -0.0000000  -0.0000000  -0.0000000  -0.0000000   0.0000000   0.0106418
            7           8
    1   0.0071002   0.0197824
    2  -0.0058153  -0.0096979
    3  -0.0106418   0.0000000
 Max gradient component =       2.647E-01
 RMS gradient           =       6.979E-02
 Gradient time:  CPU 5.59 s  wall 5.59 s
 Geometry Optimization Parameters
   NAtoms,    NIC,     NZ,  NCons,   NDum,   NFix, NCnnct, MaxDiis
        8      41       0       0       0       0       0       0

 Cartesian Hessian Update
 Hessian Updated using BFGS Update


** GEOMETRY OPTIMIZATION IN DELOCALIZED INTERNAL COORDINATES **
   Searching for a Minimum

   Optimization Cycle:   2

                       Coordinates (Angstroms)
     ATOM                X               Y               Z
      1  O         1.0805004187   -0.9392118631    0.0000000000
      2  C         0.1582505405    0.0164041284    0.0000000000
      3  C        -1.3580661702   -0.3809444866    0.0000000000
      4  O         0.4753282499    1.1620120407    0.0000000000
      5  H        -1.4473144481   -1.4496338417    0.0000000000
      6  H        -1.8327939876    0.0180828281   -0.8767583036
      7  H        -1.8327939876    0.0180828281    0.8767583036
      8  H        -0.1861736177    1.8379312601    0.0000000000
   Point Group: cs    Number of degrees of freedom:    12


   Energy is   -229.111196825

 Hessian Updated using BFGS Update

 11 Hessian modes will be used to form the next step
  Hessian Eigenvalues:
     0.072222    0.159844    0.160002    0.249947    0.250159    0.259240
     0.372299    0.372384    0.534486    0.608364    1.769247

 Minimum Search - Taking Simple RFO Step
 Searching for Lamda that Minimizes Along All modes
 Value Taken    Lamda =  -0.05177598
 Step Taken.  Stepsize is  0.288272

                             Maximum     Tolerance    Cnvgd?
         Gradient           0.134966      0.000300      NO
         Displacement       0.160617      0.001200      NO
         Energy change     -0.123144      0.000001      NO


 New Cartesian Coordinates Obtained by Inverse Iteration

 Displacement from previous Coordinates is:  0.256335
 ----------------------------------------------------------------
             Standard Nuclear Orientation (Angstroms)
    I     Atom           X                Y                Z
 ----------------------------------------------------------------
    1      O       0.9990736966    -0.9033119363     0.0000000000
    2      C       0.1564228019    -0.0306631239     0.0000000000
    3      C      -1.3271500227    -0.3768236085     0.0000000000
    4      O       0.4980233885     1.1746292272     0.0000000000
    5      H      -1.4248212440    -1.4563279155     0.0000000000
    6      H      -1.8063769435     0.0380898073    -0.8883484800
    7      H      -1.8063769435     0.0380898073     0.8883484800
    8      H      -0.2318577354     1.7990406364     0.0000000000
 ----------------------------------------------------------------
 Molecular Point Group                 Cs    NOp =  2
 Largest Abelian Subgroup              Cs    NOp =  2
 Nuclear Repulsion Energy =   123.1573156498 hartrees
 There are       16 alpha and       16 beta electrons
 Applying Cartesian multipole field
    Component          Value
    ---------          -----
     (2,0,0)        1.00000E-11
     (0,2,0)        2.00000E-11
     (0,0,2)       -3.00000E-11
 Nucleus-field energy     =     0.0000000026 hartrees
 Requested basis set is 6-311++G(d,p)
 There are 44 shells and 116 basis functions
 A cutoff of  1.0D-11 yielded    977 shell pairs
 There are      6906 function pairs (      7400 Cartesian)
 Smallest overlap matrix eigenvalue = 1.15E-04
 Guess MOs from SCF MO coefficient file
 Reading MOs from coefficient file
 Reading MOs from coefficient file
 A restricted hybrid HF-DFT SCF calculation will be
 performed using Pulay DIIS extrapolation
 Exchange:     0.2000 Hartree-Fock + 0.0800 Slater + 0.7200 B88
 Correlation:  0.1900 VWN1RPA + 0.8100 LYP
 Using SG-1 standard quadrature grid
 SCF converges when DIIS error is below 1.0E-08
 Geometry optimization detected.  Setting ReadMinima to 0
 Setting SaveMinima to 0
 ---------------------------------------
  Cycle       Energy         DIIS Error
 ---------------------------------------
    1    -229.1876303163      8.14E-03
    2    -229.1353670826      2.63E-03
    3    -229.1213909553      4.44E-03
    4    -229.1448034502      5.63E-04
    5    -229.1451468390      2.33E-04
    6    -229.1452124799      5.38E-05
    7    -229.1452155402      1.05E-05
    8    -229.1452157281      1.83E-06
    9    -229.1452156962      5.35E-07
   10    -229.1452156927      1.18E-07
   11    -229.1452156904      1.42E-08
   12    -229.1452156901      3.14E-09 Convergence criterion met
 ---------------------------------------
 SCF time:  CPU 21.62 s  wall 21.69 s
 SCF   energy in the final basis set = -229.1452156901
 Total energy in the final basis set = -229.1452156901

 --------------------------------------------------------------
             Orbital Energies (a.u.) and Symmetries
 --------------------------------------------------------------

 Alpha MOs, Restricted
 -- Occupied --                  
-19.197 -19.100 -10.309 -10.195  -1.160  -1.026  -0.763  -0.673
  1 A'    2 A'    3 A'    4 A'    5 A'    6 A'    7 A'    8 A'                 
 -0.534  -0.499  -0.477  -0.426  -0.423  -0.387  -0.327  -0.275
  9 A'    1 A"   10 A'   11 A'    2 A"   12 A'    3 A"   13 A'                 
 -- Virtual --                   
 -0.033  -0.001   0.006   0.028   0.038   0.051   0.064   0.085
 14 A'    4 A"   15 A'    5 A"   16 A'   17 A'   18 A'   19 A'                 
  0.085   0.093   0.099   0.122   0.131   0.156   0.165   0.169
  6 A"   20 A'    7 A"   21 A'   22 A'   23 A'    8 A"   24 A'                 
  0.213   0.213   0.223   0.245   0.285   0.287   0.297   0.320
  9 A"   25 A'   26 A'   27 A'   10 A"   28 A'   29 A'   30 A'                 
  0.334   0.350   0.407   0.423   0.430   0.462   0.519   0.550
 31 A'   32 A'   33 A'   34 A'   11 A"   35 A'   36 A'   12 A"                 
  0.552   0.622   0.628   0.679   0.695   0.713   0.850   0.869
 37 A'   13 A"   38 A'   39 A'   40 A'   41 A'   42 A'   43 A'                 
  0.978   1.017   1.034   1.112   1.135   1.178   1.184   1.267
 14 A"   15 A"   44 A'   45 A'   16 A"   46 A'   47 A'   17 A"                 
  1.269   1.385   1.414   1.419   1.430   1.515   1.554   1.555
 48 A'   18 A"   49 A'   19 A"   20 A"   50 A'   51 A'   21 A"                 
  1.590   1.653   1.721   1.836   1.842   1.861   1.995   2.041
 52 A'   53 A'   54 A'   55 A'   22 A"   56 A'   57 A'   58 A'                 
  2.101   2.192   2.339   2.443   2.474   2.488   2.513   2.560
 59 A'   23 A"   60 A'   61 A'   62 A'   24 A"   25 A"   63 A'                 
  2.619   2.651   2.862   2.874   2.887   3.024   3.062   3.213
 64 A'   26 A"   65 A'   27 A"   66 A'   28 A"   67 A'   68 A'                 
  3.263   3.306   3.370   3.521   3.617   3.776   3.848   3.925
 29 A"   69 A'   30 A"   70 A'   71 A'   31 A"   72 A'   73 A'                 
  4.020   4.153   4.928   5.043   5.137   5.362   5.623   5.900
 74 A'   75 A'   32 A"   33 A"   76 A'   77 A'   78 A'   79 A'                 
 23.864  23.948  49.858  50.016
 80 A'   81 A'   82 A'   83 A'                                                 

 Beta MOs, Restricted
 -- Occupied --                  
-19.197 -19.100 -10.309 -10.195  -1.160  -1.026  -0.763  -0.673
  1 A'    2 A'    3 A'    4 A'    5 A'    6 A'    7 A'    8 A'                 
 -0.534  -0.499  -0.477  -0.426  -0.423  -0.387  -0.327  -0.275
  9 A'    1 A"   10 A'   11 A'    2 A"   12 A'    3 A"   13 A'                 
 -- Virtual --                   
 -0.033  -0.001   0.006   0.028   0.038   0.051   0.064   0.085
 14 A'    4 A"   15 A'    5 A"   16 A'   17 A'   18 A'   19 A'                 
  0.085   0.093   0.099   0.122   0.131   0.156   0.165   0.169
  6 A"   20 A'    7 A"   21 A'   22 A'   23 A'    8 A"   24 A'                 
  0.213   0.213   0.223   0.245   0.285   0.287   0.297   0.320
  9 A"   25 A'   26 A'   27 A'   10 A"   28 A'   29 A'   30 A'                 
  0.334   0.350   0.407   0.423   0.430   0.462   0.519   0.550
 31 A'   32 A'   33 A'   34 A'   11 A"   35 A'   36 A'   12 A"                 
  0.552   0.622   0.628   0.679   0.695   0.713   0.850   0.869
 37 A'   13 A"   38 A'   39 A'   40 A'   41 A'   42 A'   43 A'                 
  0.978   1.017   1.034   1.112   1.135   1.178   1.184   1.267
 14 A"   15 A"   44 A'   45 A'   16 A"   46 A'   47 A'   17 A"                 
  1.269   1.385   1.414   1.419   1.430   1.515   1.554   1.555
 48 A'   18 A"   49 A'   19 A"   20 A"   50 A'   51 A'   21 A"                 
  1.590   1.653   1.721   1.836   1.842   1.861   1.995   2.041
 52 A'   53 A'   54 A'   55 A'   22 A"   56 A'   57 A'   58 A'                 
  2.101   2.192   2.339   2.443   2.474   2.488   2.513   2.560
 59 A'   23 A"   60 A'   61 A'   62 A'   24 A"   25 A"   63 A'                 
  2.619   2.651   2.862   2.874   2.887   3.024   3.062   3.213
 64 A'   26 A"   65 A'   27 A"   66 A'   28 A"   67 A'   68 A'                 
  3.263   3.306   3.370   3.521   3.617   3.776   3.848   3.925
 29 A"   69 A'   30 A"   70 A'   71 A'   31 A"   72 A'   73 A'                 
  4.020   4.153   4.928   5.043   5.137   5.362   5.623   5.900
 74 A'   75 A'   32 A"   33 A"   76 A'   77 A'   78 A'   79 A'                 
 23.864  23.948  49.858  50.016
 80 A'   81 A'   82 A'   83 A'                                                 
 --------------------------------------------------------------

          Ground-State Mulliken Net Atomic Charges

     Atom                 Charge (a.u.)
  ----------------------------------------
      1 O                    -0.322441
      2 C                     0.069782
      3 C                    -0.421562
      4 O                    -0.081611
      5 H                     0.184939
      6 H                     0.158326
      7 H                     0.158326
      8 H                     0.254240
  ----------------------------------------
  Sum of atomic charges =     0.000000

 -----------------------------------------------------------------
                    Cartesian Multipole Moments
 -----------------------------------------------------------------
    Charge (ESU x 10^10)
                 0.0000
    Dipole Moment (Debye)
         X      -4.0713      Y       2.6020      Z      -0.0000
       Tot       4.8317
    Quadrupole Moments (Debye-Ang)
        XX     -26.4297     XY       0.3134     YY     -22.5918
        XZ       0.0000     YZ       0.0000     ZZ     -23.3042
    Octopole Moments (Debye-Ang^2)
       XXX       0.4440    XXY       1.9507    XYY      -5.2849
       YYY      11.6116    XXZ      -0.0000    XYZ      -0.0000
       YYZ      -0.0000    XZZ       0.5343    YZZ       1.2263
       ZZZ      -0.0000
    Hexadecapole Moments (Debye-Ang^3)
      XXXX    -168.9995   XXXY      -3.9013   XXYY     -49.1399
      XYYY      -6.6686   YYYY    -102.0533   XXXZ       0.0000
      XXYZ       0.0000   XYYZ       0.0000   YYYZ       0.0000
      XXZZ     -30.1828   XYZZ      -2.6847   YYZZ     -25.7166
      XZZZ       0.0000   YZZZ       0.0000   ZZZZ     -28.7641
 -----------------------------------------------------------------
 Calculating analytic gradient of the SCF energy
 Gradient of SCF Energy
            1           2           3           4           5           6
    1   0.0009012   0.0192757  -0.0040322  -0.0275093   0.0012178   0.0028352
    2  -0.0013391   0.1056329  -0.0052440  -0.0975647   0.0012994  -0.0005828
    3  -0.0000000  -0.0000000   0.0000000  -0.0000000   0.0000000   0.0008971
            7           8
    1   0.0028352   0.0044763
    2  -0.0005828  -0.0016189
    3  -0.0008971   0.0000000
 Max gradient component =       1.056E-01
 RMS gradient           =       3.020E-02
 Gradient time:  CPU 5.68 s  wall 5.68 s
 Geometry Optimization Parameters
   NAtoms,    NIC,     NZ,  NCons,   NDum,   NFix, NCnnct, MaxDiis
        8      41       0       0       0       0       0       0

 Cartesian Hessian Update
 Hessian Updated using BFGS Update


** GEOMETRY OPTIMIZATION IN DELOCALIZED INTERNAL COORDINATES **
   Searching for a Minimum

   Optimization Cycle:   3

                       Coordinates (Angstroms)
     ATOM                X               Y               Z
      1  O         0.9990736966   -0.9033119363    0.0000000000
      2  C         0.1564228019   -0.0306631239    0.0000000000
      3  C        -1.3271500227   -0.3768236085    0.0000000000
      4  O         0.4980233885    1.1746292272    0.0000000000
      5  H        -1.4248212440   -1.4563279155    0.0000000000
      6  H        -1.8063769435    0.0380898073   -0.8883484800
      7  H        -1.8063769435    0.0380898073    0.8883484800
      8  H        -0.2318577354    1.7990406364    0.0000000000
   Point Group: cs    Number of degrees of freedom:    12


   Energy is   -229.145215690

 Hessian Updated using BFGS Update

 12 Hessian modes will be used to form the next step
  Hessian Eigenvalues:
     0.072222    0.156970    0.160002    0.161260    0.241164    0.250430
     0.265777    0.372299    0.372835    0.558620    0.608070    1.393121

 Minimum Search - Taking Simple RFO Step
 Searching for Lamda that Minimizes Along All modes
 Value Taken    Lamda =  -0.01114038
 Step Taken.  Stepsize is  0.145721

                             Maximum     Tolerance    Cnvgd?
         Gradient           0.053484      0.000300      NO
         Displacement       0.090768      0.001200      NO
         Energy change     -0.034019      0.000001      NO


 New Cartesian Coordinates Obtained by Inverse Iteration

 Displacement from previous Coordinates is:  0.170165
 ----------------------------------------------------------------
             Standard Nuclear Orientation (Angstroms)
    I     Atom           X                Y                Z
 ----------------------------------------------------------------
    1      O       1.0171978153    -0.9095932191     0.0000000000
    2      C       0.1780466838    -0.0662056176     0.0000000000
    3      C      -1.3117245505    -0.3682578212     0.0000000000
    4      O       0.4994153159     1.1973608318     0.0000000000
    5      H      -1.4444547000    -1.4476789264     0.0000000000
    6      H      -1.7993161709     0.0569576617    -0.8855619617
    7      H      -1.7993161709     0.0569576617     0.8855619617
    8      H      -0.2829112247     1.7631823232     0.0000000000
 ----------------------------------------------------------------
 Molecular Point Group                 Cs    NOp =  2
 Largest Abelian Subgroup              Cs    NOp =  2
 Nuclear Repulsion Energy =   122.4605931115 hartrees
 There are       16 alpha and       16 beta electrons
 Applying Cartesian multipole field
    Component          Value
    ---------          -----
     (2,0,0)        1.00000E-11
     (0,2,0)        2.00000E-11
     (0,0,2)       -3.00000E-11
 Nucleus-field energy     =     0.0000000026 hartrees
 Requested basis set is 6-311++G(d,p)
 There are 44 shells and 116 basis functions
 A cutoff of  1.0D-11 yielded    978 shell pairs
 There are      6907 function pairs (      7401 Cartesian)
 Smallest overlap matrix eigenvalue = 1.11E-04
 Guess MOs from SCF MO coefficient file
 Reading MOs from coefficient file
 Reading MOs from coefficient file
 A restricted hybrid HF-DFT SCF calculation will be
 performed using Pulay DIIS extrapolation
 Exchange:     0.2000 Hartree-Fock + 0.0800 Slater + 0.7200 B88
 Correlation:  0.1900 VWN1RPA + 0.8100 LYP
 Using SG-1 standard quadrature grid
 SCF converges when DIIS error is below 1.0E-08
 Geometry optimization detected.  Setting ReadMinima to 0
 Setting SaveMinima to 0
 ---------------------------------------
  Cycle       Energy         DIIS Error
 ---------------------------------------
    1    -229.1365752882      3.42E-03
    2    -229.1494890316      1.46E-03
    3    -229.1453374487      2.45E-03
    4    -229.1524136302      1.78E-04
    5    -229.1524453126      1.00E-04
    6    -229.1524572785      1.77E-05
    7    -229.1524575289      4.15E-06
    8    -229.1524576154      7.70E-07
    9    -229.1524575707      1.10E-07
   10    -229.1524575728      4.24E-08
   11    -229.1524575714      1.01E-08
   12    -229.1524575716      4.59E-10 Convergence criterion met
 ---------------------------------------
 SCF time:  CPU 21.23 s  wall 21.29 s
 SCF   energy in the final basis set = -229.1524575716
 Total energy in the final basis set = -229.1524575716

 --------------------------------------------------------------
             Orbital Energies (a.u.) and Symmetries
 --------------------------------------------------------------

 Alpha MOs, Restricted
 -- Occupied --                  
-19.188 -19.111 -10.312 -10.199  -1.139  -1.041  -0.765  -0.651
  1 A'    2 A'    3 A'    4 A'    5 A'    6 A'    7 A'    8 A'                 
 -0.533  -0.492  -0.479  -0.433  -0.416  -0.390  -0.336  -0.286
  9 A'    1 A"   10 A'   11 A'    2 A"   12 A'    3 A"   13 A'                 
 -- Virtual --                   
 -0.031  -0.004   0.007   0.028   0.036   0.050   0.066   0.083
 14 A'    4 A"   15 A'    5 A"   16 A'   17 A'   18 A'   19 A'                 
  0.085   0.093   0.098   0.120   0.132   0.155   0.164   0.173
  6 A"   20 A'    7 A"   21 A'   22 A'   23 A'    8 A"   24 A'                 
  0.213   0.214   0.223   0.241   0.284   0.284   0.295   0.317
 25 A'    9 A"   26 A'   27 A'   10 A"   28 A'   29 A'   30 A'                 
  0.333   0.344   0.379   0.426   0.428   0.470   0.517   0.546
 31 A'   32 A'   33 A'   34 A'   11 A"   35 A'   36 A'   37 A'                 
  0.551   0.619   0.624   0.679   0.692   0.712   0.850   0.874
 12 A"   13 A"   38 A'   39 A'   40 A'   41 A'   42 A'   43 A'                 
  0.977   1.020   1.043   1.110   1.132   1.171   1.186   1.262
 14 A"   15 A"   44 A'   45 A'   16 A"   46 A'   47 A'   17 A"                 
  1.269   1.386   1.407   1.416   1.421   1.515   1.551   1.558
 48 A'   18 A"   49 A'   19 A"   20 A"   50 A'   51 A'   21 A"                 
  1.587   1.644   1.733   1.807   1.835   1.875   2.007   2.051
 52 A'   53 A'   54 A'   55 A'   22 A"   56 A'   57 A'   58 A'                 
  2.087   2.187   2.330   2.428   2.484   2.488   2.506   2.548
 59 A'   23 A"   60 A'   61 A'   24 A"   62 A'   25 A"   63 A'                 
  2.631   2.648   2.859   2.873   2.881   3.032   3.036   3.197
 64 A'   26 A"   65 A'   27 A"   66 A'   67 A'   28 A"   68 A'                 
  3.215   3.289   3.380   3.548   3.645   3.756   3.836   3.892
 29 A"   69 A'   30 A"   70 A'   71 A'   31 A"   72 A'   73 A'                 
  4.007   4.139   4.931   5.038   5.135   5.365   5.594   5.878
 74 A'   75 A'   32 A"   33 A"   76 A'   77 A'   78 A'   79 A'                 
 23.849  23.931  49.848  50.013
 80 A'   81 A'   82 A'   83 A'                                                 

 Beta MOs, Restricted
 -- Occupied --                  
-19.188 -19.111 -10.312 -10.199  -1.139  -1.041  -0.765  -0.651
  1 A'    2 A'    3 A'    4 A'    5 A'    6 A'    7 A'    8 A'                 
 -0.533  -0.492  -0.479  -0.433  -0.416  -0.390  -0.336  -0.286
  9 A'    1 A"   10 A'   11 A'    2 A"   12 A'    3 A"   13 A'                 
 -- Virtual --                   
 -0.031  -0.004   0.007   0.028   0.036   0.050   0.066   0.083
 14 A'    4 A"   15 A'    5 A"   16 A'   17 A'   18 A'   19 A'                 
  0.085   0.093   0.098   0.120   0.132   0.155   0.164   0.173
  6 A"   20 A'    7 A"   21 A'   22 A'   23 A'    8 A"   24 A'                 
  0.213   0.214   0.223   0.241   0.284   0.284   0.295   0.317
 25 A'    9 A"   26 A'   27 A'   10 A"   28 A'   29 A'   30 A'                 
  0.333   0.344   0.379   0.426   0.428   0.470   0.517   0.546
 31 A'   32 A'   33 A'   34 A'   11 A"   35 A'   36 A'   37 A'                 
  0.551   0.619   0.624   0.679   0.692   0.712   0.850   0.874
 12 A"   13 A"   38 A'   39 A'   40 A'   41 A'   42 A'   43 A'                 
  0.977   1.020   1.043   1.110   1.132   1.171   1.186   1.262
 14 A"   15 A"   44 A'   45 A'   16 A"   46 A'   47 A'   17 A"                 
  1.269   1.386   1.407   1.416   1.421   1.515   1.551   1.558
 48 A'   18 A"   49 A'   19 A"   20 A"   50 A'   51 A'   21 A"                 
  1.587   1.644   1.733   1.807   1.835   1.875   2.007   2.051
 52 A'   53 A'   54 A'   55 A'   22 A"   56 A'   57 A'   58 A'                 
  2.087   2.187   2.330   2.428   2.484   2.488   2.506   2.548
 59 A'   23 A"   60 A'   61 A'   24 A"   62 A'   25 A"   63 A'                 
  2.631   2.648   2.859   2.873   2.881   3.032   3.036   3.197
 64 A'   26 A"   65 A'   27 A"   66 A'   67 A'   28 A"   68 A'                 
  3.215   3.289   3.380   3.548   3.645   3.756   3.836   3.892
 29 A"   69 A'   30 A"   70 A'   71 A'   31 A"   72 A'   73 A'                 
  4.007   4.139   4.931   5.038   5.135   5.365   5.594   5.878
 74 A'   75 A'   32 A"   33 A"   76 A'   77 A'   78 A'   79 A'                 
 23.849  23.931  49.848  50.013
 80 A'   81 A'   82 A'   83 A'                                                 
 --------------------------------------------------------------

          Ground-State Mulliken Net Atomic Charges

     Atom                 Charge (a.u.)
  ----------------------------------------
      1 O                    -0.299836
      2 C                     0.099966
      3 C                    -0.434426
      4 O                    -0.123148
      5 H                     0.181108
      6 H                     0.164146
      7 H                     0.164146
      8 H                     0.248045
  ----------------------------------------
  Sum of atomic charges =     0.000000

 -----------------------------------------------------------------
                    Cartesian Multipole Moments
 -----------------------------------------------------------------
    Charge (ESU x 10^10)
                 0.0000
    Dipole Moment (Debye)
         X      -4.0900      Y       2.0923      Z       0.0000
       Tot       4.5941
    Quadrupole Moments (Debye-Ang)
        XX     -26.1086     XY      -0.0875     YY     -23.2441
        XZ       0.0000     YZ      -0.0000     ZZ     -23.3487
    Octopole Moments (Debye-Ang^2)
       XXX      -0.5142    XXY       1.8680    XYY      -5.8746
       YYY       9.6698    XXZ      -0.0000    XYZ       0.0000
       YYZ       0.0000    XZZ       0.3404    YZZ       0.9217
       ZZZ       0.0000
    Hexadecapole Moments (Debye-Ang^3)
      XXXX    -167.4259   XXXY      -3.6913   XXYY     -49.4174
      XYYY      -7.0822   YYYY    -107.2639   XXXZ       0.0000
      XXYZ      -0.0000   XYYZ       0.0000   YYYZ      -0.0000
      XXZZ     -30.0636   XYZZ      -2.7143   YYZZ     -26.1559
      XZZZ       0.0000   YZZZ      -0.0000   ZZZZ     -28.7760
 -----------------------------------------------------------------
 Calculating analytic gradient of the SCF energy
 Gradient of SCF Energy
            1           2           3           4           5           6
    1  -0.0171300   0.0271752   0.0028827  -0.0107955   0.0013485  -0.0010416
    2   0.0162237   0.0307228   0.0006664  -0.0485058  -0.0002999   0.0006948
    3  -0.0000000   0.0000000  -0.0000000   0.0000000  -0.0000000  -0.0008081
            7           8
    1  -0.0010416  -0.0013977
    2   0.0006948  -0.0001967
    3   0.0008081  -0.0000000
 Max gradient component =       4.851E-02
 RMS gradient           =       1.403E-02
 Gradient time:  CPU 5.66 s  wall 5.67 s
 Geometry Optimization Parameters
   NAtoms,    NIC,     NZ,  NCons,   NDum,   NFix, NCnnct, MaxDiis
        8      41       0       0       0       0       0       0

 Cartesian Hessian Update
 Hessian Updated using BFGS Update


** GEOMETRY OPTIMIZATION IN DELOCALIZED INTERNAL COORDINATES **
   Searching for a Minimum

   Optimization Cycle:   4

                       Coordinates (Angstroms)
     ATOM                X               Y               Z
      1  O         1.0171978153   -0.9095932191    0.0000000000
      2  C         0.1780466838   -0.0662056176    0.0000000000
      3  C        -1.3117245505   -0.3682578212    0.0000000000
      4  O         0.4994153159    1.1973608318    0.0000000000
      5  H        -1.4444547000   -1.4476789264    0.0000000000
      6  H        -1.7993161709    0.0569576617   -0.8855619617
      7  H        -1.7993161709    0.0569576617    0.8855619617
      8  H        -0.2829112247    1.7631823232    0.0000000000
   Point Group: cs    Number of degrees of freedom:    12


   Energy is   -229.152457572

 Hessian Updated using BFGS Update

 12 Hessian modes will be used to form the next step
  Hessian Eigenvalues:
     0.072188    0.155507    0.161197    0.163185    0.236474    0.256433
     0.267005    0.372058    0.373607    0.604781    0.617220    0.860089

 Minimum Search - Taking Simple RFO Step
 Searching for Lamda that Minimizes Along All modes
 Value Taken    Lamda =  -0.00423538
 Step Taken.  Stepsize is  0.086850

                             Maximum     Tolerance    Cnvgd?
         Gradient           0.033405      0.000300      NO
         Displacement       0.043214      0.001200      NO
         Energy change     -0.007242      0.000001      NO


 New Cartesian Coordinates Obtained by Inverse Iteration

 Displacement from previous Coordinates is:  0.093407
 ----------------------------------------------------------------
             Standard Nuclear Orientation (Angstroms)
    I     Atom           X                Y                Z
 ----------------------------------------------------------------
    1      O       1.0404367830    -0.9191932477     0.0000000000
    2      C       0.1797830642    -0.0817496200     0.0000000000
    3      C      -1.3116858590    -0.3731955130     0.0000000000
    4      O       0.5025749175     1.2218324746     0.0000000000
    5      H      -1.4711699496    -1.4507147730     0.0000000000
    6      H      -1.7943168685     0.0591161493    -0.8848935675
    7      H      -1.7943168685     0.0591161493     0.8848935675
    8      H      -0.2943682213     1.7675112744     0.0000000000
 ----------------------------------------------------------------
 Molecular Point Group                 Cs    NOp =  2
 Largest Abelian Subgroup              Cs    NOp =  2
 Nuclear Repulsion Energy =   121.1121464986 hartrees
 There are       16 alpha and       16 beta electrons
 Applying Cartesian multipole field
    Component          Value
    ---------          -----
     (2,0,0)        1.00000E-11
     (0,2,0)        2.00000E-11
     (0,0,2)       -3.00000E-11
 Nucleus-field energy     =     0.0000000027 hartrees
 Requested basis set is 6-311++G(d,p)
 There are 44 shells and 116 basis functions
 A cutoff of  1.0D-11 yielded    977 shell pairs
 There are      6903 function pairs (      7397 Cartesian)
 Smallest overlap matrix eigenvalue = 1.10E-04
 Guess MOs from SCF MO coefficient file
 Reading MOs from coefficient file
 Reading MOs from coefficient file
 A restricted hybrid HF-DFT SCF calculation will be
 performed using Pulay DIIS extrapolation
 Exchange:     0.2000 Hartree-Fock + 0.0800 Slater + 0.7200 B88
 Correlation:  0.1900 VWN1RPA + 0.8100 LYP
 Using SG-1 standard quadrature grid
 SCF converges when DIIS error is below 1.0E-08
 Geometry optimization detected.  Setting ReadMinima to 0
 Setting SaveMinima to 0
 ---------------------------------------
  Cycle       Energy         DIIS Error
 ---------------------------------------
    1    -229.1259942485      2.10E-03
    2    -229.1543942071      6.71E-04
    3    -229.1533329140      1.18E-03
    4    -229.1549845528      1.32E-04
    5    -229.1550032959      5.47E-05
    6    -229.1550066902      1.33E-05
    7    -229.1550070399      2.28E-06
    8    -229.1550070081      4.58E-07
    9    -229.1550069862      1.51E-07
   10    -229.1550069975      1.80E-08
   11    -229.1550069970      3.89E-09 Convergence criterion met
 ---------------------------------------
 SCF time:  CPU 19.64 s  wall 19.68 s
 SCF   energy in the final basis set = -229.1550069970
 Total energy in the final basis set = -229.1550069970

 --------------------------------------------------------------
             Orbital Energies (a.u.) and Symmetries
 --------------------------------------------------------------

 Alpha MOs, Restricted
 -- Occupied --                  
-19.185 -19.118 -10.318 -10.203  -1.124  -1.038  -0.768  -0.639
  1 A'    2 A'    3 A'    4 A'    5 A'    6 A'    7 A'    8 A'                 
 -0.532  -0.487  -0.479  -0.434  -0.414  -0.392  -0.336  -0.290
  9 A'    1 A"   10 A'   11 A'    2 A"   12 A'    3 A"   13 A'                 
 -- Virtual --                   
 -0.031  -0.012   0.007   0.026   0.035   0.049   0.067   0.083
 14 A'    4 A"   15 A'    5 A"   16 A'   17 A'   18 A'   19 A'                 
  0.086   0.093   0.096   0.119   0.132   0.154   0.162   0.173
  6 A"   20 A'    7 A"   21 A'   22 A'   23 A'    8 A"   24 A'                 
  0.208   0.215   0.221   0.239   0.283   0.283   0.293   0.314
 25 A'    9 A"   26 A'   27 A'   28 A'   10 A"   29 A'   30 A'                 
  0.329   0.341   0.360   0.424   0.426   0.467   0.513   0.542
 31 A'   32 A'   33 A'   34 A'   11 A"   35 A'   36 A'   37 A'                 
  0.550   0.616   0.617   0.674   0.686   0.711   0.847   0.872
 12 A"   38 A'   13 A"   39 A'   40 A'   41 A'   42 A'   43 A'                 
  0.973   1.021   1.048   1.103   1.133   1.170   1.187   1.258
 14 A"   15 A"   44 A'   45 A'   16 A"   46 A'   47 A'   17 A"                 
  1.267   1.386   1.403   1.414   1.419   1.514   1.544   1.557
 48 A'   18 A"   49 A'   19 A"   20 A"   50 A'   51 A'   21 A"                 
  1.582   1.642   1.733   1.777   1.829   1.875   2.004   2.051
 52 A'   53 A'   54 A'   55 A'   22 A"   56 A'   57 A'   58 A'                 
  2.081   2.184   2.321   2.423   2.482   2.487   2.500   2.544
 59 A'   23 A"   60 A'   61 A'   24 A"   62 A'   25 A"   63 A'                 
  2.631   2.643   2.852   2.870   2.873   2.986   3.039   3.161
 64 A'   26 A"   65 A'   27 A"   66 A'   67 A'   28 A"   68 A'                 
  3.176   3.274   3.361   3.540   3.625   3.754   3.821   3.867
 29 A"   69 A'   30 A"   70 A'   71 A'   31 A"   72 A'   73 A'                 
  4.006   4.130   4.931   5.033   5.125   5.352   5.560   5.855
 74 A'   75 A'   32 A"   33 A"   76 A'   77 A'   78 A'   79 A'                 
 23.803  23.919  49.840  49.989
 80 A'   81 A'   82 A'   83 A'                                                 

 Beta MOs, Restricted
 -- Occupied --                  
-19.185 -19.118 -10.318 -10.203  -1.124  -1.038  -0.768  -0.639
  1 A'    2 A'    3 A'    4 A'    5 A'    6 A'    7 A'    8 A'                 
 -0.532  -0.487  -0.479  -0.434  -0.414  -0.392  -0.336  -0.290
  9 A'    1 A"   10 A'   11 A'    2 A"   12 A'    3 A"   13 A'                 
 -- Virtual --                   
 -0.031  -0.012   0.007   0.026   0.035   0.049   0.067   0.083
 14 A'    4 A"   15 A'    5 A"   16 A'   17 A'   18 A'   19 A'                 
  0.086   0.093   0.096   0.119   0.132   0.154   0.162   0.173
  6 A"   20 A'    7 A"   21 A'   22 A'   23 A'    8 A"   24 A'                 
  0.208   0.215   0.221   0.239   0.283   0.283   0.293   0.314
 25 A'    9 A"   26 A'   27 A'   28 A'   10 A"   29 A'   30 A'                 
  0.329   0.341   0.360   0.424   0.426   0.467   0.513   0.542
 31 A'   32 A'   33 A'   34 A'   11 A"   35 A'   36 A'   37 A'                 
  0.550   0.616   0.617   0.674   0.686   0.711   0.847   0.872
 12 A"   38 A'   13 A"   39 A'   40 A'   41 A'   42 A'   43 A'                 
  0.973   1.021   1.048   1.103   1.133   1.170   1.187   1.258
 14 A"   15 A"   44 A'   45 A'   16 A"   46 A'   47 A'   17 A"                 
  1.267   1.386   1.403   1.414   1.419   1.514   1.544   1.557
 48 A'   18 A"   49 A'   19 A"   20 A"   50 A'   51 A'   21 A"                 
  1.582   1.642   1.733   1.777   1.829   1.875   2.004   2.051
 52 A'   53 A'   54 A'   55 A'   22 A"   56 A'   57 A'   58 A'                 
  2.081   2.184   2.321   2.423   2.482   2.487   2.500   2.544
 59 A'   23 A"   60 A'   61 A'   24 A"   62 A'   25 A"   63 A'                 
  2.631   2.643   2.852   2.870   2.873   2.986   3.039   3.161
 64 A'   26 A"   65 A'   27 A"   66 A'   67 A'   28 A"   68 A'                 
  3.176   3.274   3.361   3.540   3.625   3.754   3.821   3.867
 29 A"   69 A'   30 A"   70 A'   71 A'   31 A"   72 A'   73 A'                 
  4.006   4.130   4.931   5.033   5.125   5.352   5.560   5.855
 74 A'   75 A'   32 A"   33 A"   76 A'   77 A'   78 A'   79 A'                 
 23.803  23.919  49.840  49.989
 80 A'   81 A'   82 A'   83 A'                                                 
 --------------------------------------------------------------

          Ground-State Mulliken Net Atomic Charges

     Atom                 Charge (a.u.)
  ----------------------------------------
      1 O                    -0.288640
      2 C                     0.102652
      3 C                    -0.427252
      4 O                    -0.145979
      5 H                     0.180963
      6 H                     0.167456
      7 H                     0.167456
      8 H                     0.243345
  ----------------------------------------
  Sum of atomic charges =     0.000000

 -----------------------------------------------------------------
                    Cartesian Multipole Moments
 -----------------------------------------------------------------
    Charge (ESU x 10^10)
                 0.0000
    Dipole Moment (Debye)
         X      -4.2191      Y       1.8710      Z       0.0000
       Tot       4.6154
    Quadrupole Moments (Debye-Ang)
        XX     -25.9859     XY      -0.1582     YY     -23.5262
        XZ      -0.0000     YZ      -0.0000     ZZ     -23.4236
    Octopole Moments (Debye-Ang^2)
       XXX      -1.4931    XXY       1.7222    XYY      -6.3469
       YYY       9.0763    XXZ       0.0000    XYZ       0.0000
       YYZ       0.0000    XZZ       0.0963    YZZ       0.8018
       ZZZ       0.0000
    Hexadecapole Moments (Debye-Ang^3)
      XXXX    -168.2820   XXXY      -3.4045   XXYY     -50.0844
      XYYY      -7.1935   YYYY    -111.2068   XXXZ      -0.0000
      XXYZ      -0.0000   XYYZ      -0.0000   YYYZ      -0.0000
      XXZZ     -30.2725   XYZZ      -2.7535   YYZZ     -26.7903
      XZZZ      -0.0000   YZZZ      -0.0000   ZZZZ     -28.8652
 -----------------------------------------------------------------
 Calculating analytic gradient of the SCF energy
 Gradient of SCF Energy
            1           2           3           4           5           6
    1   0.0020583   0.0036598   0.0016936  -0.0025843  -0.0003321  -0.0014134
    2  -0.0019298   0.0151828   0.0014727  -0.0145693  -0.0010374   0.0005728
    3   0.0000000  -0.0000000  -0.0000000  -0.0000000  -0.0000000  -0.0008144
            7           8
    1  -0.0014134  -0.0016686
    2   0.0005728  -0.0002644
    3   0.0008144   0.0000000
 Max gradient component =       1.518E-02
 RMS gradient           =       4.499E-03
 Gradient time:  CPU 5.62 s  wall 5.62 s
 Geometry Optimization Parameters
   NAtoms,    NIC,     NZ,  NCons,   NDum,   NFix, NCnnct, MaxDiis
        8      41       0       0       0       0       0       0

 Cartesian Hessian Update
 Hessian Updated using BFGS Update


** GEOMETRY OPTIMIZATION IN DELOCALIZED INTERNAL COORDINATES **
   Searching for a Minimum

   Optimization Cycle:   5

                       Coordinates (Angstroms)
     ATOM                X               Y               Z
      1  O         1.0404367830   -0.9191932477    0.0000000000
      2  C         0.1797830642   -0.0817496200    0.0000000000
      3  C        -1.3116858590   -0.3731955130    0.0000000000
      4  O         0.5025749175    1.2218324746    0.0000000000
      5  H        -1.4711699496   -1.4507147730    0.0000000000
      6  H        -1.7943168685    0.0591161493   -0.8848935675
      7  H        -1.7943168685    0.0591161493    0.8848935675
      8  H        -0.2943682213    1.7675112744    0.0000000000
   Point Group: cs    Number of degrees of freedom:    12


   Energy is   -229.155006997

 Hessian Updated using BFGS Update

 12 Hessian modes will be used to form the next step
  Hessian Eigenvalues:
     0.072225    0.156826    0.161213    0.164121    0.229798    0.257242
     0.268955    0.372001    0.374814    0.469053    0.609839    0.869492

 Minimum Search - Taking Simple RFO Step
 Searching for Lamda that Minimizes Along All modes
 Value Taken    Lamda =  -0.00065388
 Step Taken.  Stepsize is  0.041921

                             Maximum     Tolerance    Cnvgd?
         Gradient           0.009462      0.000300      NO
         Displacement       0.025692      0.001200      NO
         Energy change     -0.002549      0.000001      NO


 New Cartesian Coordinates Obtained by Inverse Iteration

 Displacement from previous Coordinates is:  0.057844
 ----------------------------------------------------------------
             Standard Nuclear Orientation (Angstroms)
    I     Atom           X                Y                Z
 ----------------------------------------------------------------
    1      O       1.0340186247    -0.9180799583     0.0000000000
    2      C       0.1727724568    -0.0876260183     0.0000000000
    3      C      -1.3145353050    -0.3803265216     0.0000000000
    4      O       0.5062028595     1.2326955581     0.0000000000
    5      H      -1.4768809632    -1.4560271858     0.0000000000
    6      H      -1.7903608365     0.0530057758    -0.8851055469
    7      H      -1.7903608365     0.0530057758     0.8851055469
    8      H      -0.2839190019     1.7860754683     0.0000000000
 ----------------------------------------------------------------
 Molecular Point Group                 Cs    NOp =  2
 Largest Abelian Subgroup              Cs    NOp =  2
 Nuclear Repulsion Energy =   120.8527489627 hartrees
 There are       16 alpha and       16 beta electrons
 Applying Cartesian multipole field
    Component          Value
    ---------          -----
     (2,0,0)        1.00000E-11
     (0,2,0)        2.00000E-11
     (0,0,2)       -3.00000E-11
 Nucleus-field energy     =     0.0000000027 hartrees
 Requested basis set is 6-311++G(d,p)
 There are 44 shells and 116 basis functions
 A cutoff of  1.0D-11 yielded    975 shell pairs
 There are      6899 function pairs (      7393 Cartesian)
 Smallest overlap matrix eigenvalue = 1.09E-04
 Guess MOs from SCF MO coefficient file
 Reading MOs from coefficient file
 Reading MOs from coefficient file
 A restricted hybrid HF-DFT SCF calculation will be
 performed using Pulay DIIS extrapolation
 Exchange:     0.2000 Hartree-Fock + 0.0800 Slater + 0.7200 B88
 Correlation:  0.1900 VWN1RPA + 0.8100 LYP
 Using SG-1 standard quadrature grid
 SCF converges when DIIS error is below 1.0E-08
 Geometry optimization detected.  Setting ReadMinima to 0
 Setting SaveMinima to 0
 ---------------------------------------
  Cycle       Energy         DIIS Error
 ---------------------------------------
    1    -229.1508499667      9.78E-04
    2    -229.1551732270      3.75E-04
    3    -229.1549184174      6.11E-04
    4    -229.1553574474      7.00E-05
    5    -229.1553616590      4.03E-05
    6    -229.1553635861      5.23E-06
    7    -229.1553636360      1.26E-06
    8    -229.1553636332      1.92E-07
    9    -229.1553636370      3.52E-08
   10    -229.1553636373      3.58E-09 Convergence criterion met
 ---------------------------------------
 SCF time:  CPU 17.93 s  wall 17.95 s
 SCF   energy in the final basis set = -229.1553636373
 Total energy in the final basis set = -229.1553636373

 --------------------------------------------------------------
             Orbital Energies (a.u.) and Symmetries
 --------------------------------------------------------------

 Alpha MOs, Restricted
 -- Occupied --                  
-19.181 -19.120 -10.318 -10.203  -1.118  -1.038  -0.770  -0.634
  1 A'    2 A'    3 A'    4 A'    5 A'    6 A'    7 A'    8 A'                 
 -0.531  -0.486  -0.478  -0.435  -0.413  -0.392  -0.336  -0.291
  9 A'    1 A"   10 A'   11 A'    2 A"   12 A'    3 A"   13 A'                 
 -- Virtual --                   
 -0.030  -0.013   0.008   0.025   0.035   0.049   0.067   0.083
 14 A'    4 A"   15 A'    5 A"   16 A'   17 A'   18 A'   19 A'                 
  0.086   0.093   0.096   0.119   0.132   0.155   0.162   0.173
  6 A"   20 A'    7 A"   21 A'   22 A'   23 A'    8 A"   24 A'                 
  0.205   0.216   0.221   0.238   0.283   0.283   0.292   0.312
 25 A'    9 A"   26 A'   27 A'   10 A"   28 A'   29 A'   30 A'                 
  0.329   0.342   0.356   0.423   0.426   0.469   0.514   0.542
 31 A'   32 A'   33 A'   34 A'   11 A"   35 A'   36 A'   37 A'                 
  0.549   0.615   0.617   0.674   0.685   0.712   0.849   0.872
 12 A"   38 A'   13 A"   39 A'   40 A'   41 A'   42 A'   43 A'                 
  0.972   1.023   1.050   1.103   1.133   1.172   1.186   1.257
 14 A"   15 A"   44 A'   45 A'   16 A"   46 A'   47 A'   17 A"                 
  1.266   1.390   1.402   1.416   1.422   1.513   1.544   1.555
 48 A'   18 A"   49 A'   19 A"   20 A"   50 A'   51 A'   21 A"                 
  1.581   1.649   1.733   1.765   1.830   1.874   2.007   2.054
 52 A'   53 A'   54 A'   55 A'   22 A"   56 A'   57 A'   58 A'                 
  2.081   2.187   2.322   2.428   2.482   2.483   2.499   2.549
 59 A'   23 A"   60 A'   61 A'   62 A'   24 A"   25 A"   63 A'                 
  2.628   2.644   2.850   2.870   2.872   2.964   3.040   3.154
 64 A'   26 A"   65 A'   27 A"   66 A'   67 A'   28 A"   68 A'                 
  3.164   3.269   3.363   3.536   3.629   3.763   3.822   3.866
 29 A"   69 A'   30 A"   70 A'   71 A'   31 A"   72 A'   73 A'                 
  4.002   4.130   4.933   5.032   5.125   5.344   5.558   5.846
 74 A'   75 A'   32 A"   33 A"   76 A'   77 A'   78 A'   79 A'                 
 23.801  23.923  49.841  49.988
 80 A'   81 A'   82 A'   83 A'                                                 

 Beta MOs, Restricted
 -- Occupied --                  
-19.181 -19.120 -10.318 -10.203  -1.118  -1.038  -0.770  -0.634
  1 A'    2 A'    3 A'    4 A'    5 A'    6 A'    7 A'    8 A'                 
 -0.531  -0.486  -0.478  -0.435  -0.413  -0.392  -0.336  -0.291
  9 A'    1 A"   10 A'   11 A'    2 A"   12 A'    3 A"   13 A'                 
 -- Virtual --                   
 -0.030  -0.013   0.008   0.025   0.035   0.049   0.067   0.083
 14 A'    4 A"   15 A'    5 A"   16 A'   17 A'   18 A'   19 A'                 
  0.086   0.093   0.096   0.119   0.132   0.155   0.162   0.173
  6 A"   20 A'    7 A"   21 A'   22 A'   23 A'    8 A"   24 A'                 
  0.205   0.216   0.221   0.238   0.283   0.283   0.292   0.312
 25 A'    9 A"   26 A'   27 A'   10 A"   28 A'   29 A'   30 A'                 
  0.329   0.342   0.356   0.423   0.426   0.469   0.514   0.542
 31 A'   32 A'   33 A'   34 A'   11 A"   35 A'   36 A'   37 A'                 
  0.549   0.615   0.617   0.674   0.685   0.712   0.849   0.872
 12 A"   38 A'   13 A"   39 A'   40 A'   41 A'   42 A'   43 A'                 
  0.972   1.023   1.050   1.103   1.133   1.172   1.186   1.257
 14 A"   15 A"   44 A'   45 A'   16 A"   46 A'   47 A'   17 A"                 
  1.266   1.390   1.402   1.416   1.422   1.513   1.544   1.555
 48 A'   18 A"   49 A'   19 A"   20 A"   50 A'   51 A'   21 A"                 
  1.581   1.649   1.733   1.765   1.830   1.874   2.007   2.054
 52 A'   53 A'   54 A'   55 A'   22 A"   56 A'   57 A'   58 A'                 
  2.081   2.187   2.322   2.428   2.482   2.483   2.499   2.549
 59 A'   23 A"   60 A'   61 A'   62 A'   24 A"   25 A"   63 A'                 
  2.628   2.644   2.850   2.870   2.872   2.964   3.040   3.154
 64 A'   26 A"   65 A'   27 A"   66 A'   67 A'   28 A"   68 A'                 
  3.164   3.269   3.363   3.536   3.629   3.763   3.822   3.866
 29 A"   69 A'   30 A"   70 A'   71 A'   31 A"   72 A'   73 A'                 
  4.002   4.130   4.933   5.032   5.125   5.344   5.558   5.846
 74 A'   75 A'   32 A"   33 A"   76 A'   77 A'   78 A'   79 A'                 
 23.801  23.923  49.841  49.988
 80 A'   81 A'   82 A'   83 A'                                                 
 --------------------------------------------------------------

          Ground-State Mulliken Net Atomic Charges

     Atom                 Charge (a.u.)
  ----------------------------------------
      1 O                    -0.280542
      2 C                     0.105652
      3 C                    -0.419139
      4 O                    -0.162307
      5 H                     0.180129
      6 H                     0.167693
      7 H                     0.167693
      8 H                     0.240822
  ----------------------------------------
  Sum of atomic charges =     0.000000

 -----------------------------------------------------------------
                    Cartesian Multipole Moments
 -----------------------------------------------------------------
    Charge (ESU x 10^10)
                 0.0000
    Dipole Moment (Debye)
         X      -4.2275      Y       1.7574      Z       0.0000
       Tot       4.5782
    Quadrupole Moments (Debye-Ang)
        XX     -25.9306     XY      -0.2163     YY     -23.5107
        XZ       0.0000     YZ       0.0000     ZZ     -23.4153
    Octopole Moments (Debye-Ang^2)
       XXX      -1.3132    XXY       1.5051    XYY      -6.3433
       YYY       8.9590    XXZ      -0.0000    XYZ       0.0000
       YYZ       0.0000    XZZ       0.1065    YZZ       0.6965
       ZZZ       0.0000
    Hexadecapole Moments (Debye-Ang^3)
      XXXX    -167.6163   XXXY      -4.0629   XXYY     -50.2251
      XYYY      -7.9041   YYYY    -112.0765   XXXZ       0.0000
      XXYZ      -0.0000   XYYZ       0.0000   YYYZ       0.0000
      XXZZ     -30.1575   XYZZ      -2.9874   YYZZ     -27.0556
      XZZZ       0.0000   YZZZ       0.0000   ZZZZ     -28.8173
 -----------------------------------------------------------------
 Calculating analytic gradient of the SCF energy
 Gradient of SCF Energy
            1           2           3           4           5           6
    1  -0.0015004   0.0019275   0.0007975  -0.0003400  -0.0006684  -0.0000937
    2   0.0014826   0.0014166  -0.0001735  -0.0024659  -0.0001043  -0.0000431
    3   0.0000000  -0.0000000   0.0000000   0.0000000  -0.0000000  -0.0000577
            7           8
    1  -0.0000937  -0.0000289
    2  -0.0000431  -0.0000692
    3   0.0000577  -0.0000000
 Max gradient component =       2.466E-03
 RMS gradient           =       8.545E-04
 Gradient time:  CPU 5.63 s  wall 5.63 s
 Geometry Optimization Parameters
   NAtoms,    NIC,     NZ,  NCons,   NDum,   NFix, NCnnct, MaxDiis
        8      41       0       0       0       0       0       0

 Cartesian Hessian Update
 Hessian Updated using BFGS Update


** GEOMETRY OPTIMIZATION IN DELOCALIZED INTERNAL COORDINATES **
   Searching for a Minimum

   Optimization Cycle:   6

                       Coordinates (Angstroms)
     ATOM                X               Y               Z
      1  O         1.0340186247   -0.9180799583    0.0000000000
      2  C         0.1727724568   -0.0876260183    0.0000000000
      3  C        -1.3145353050   -0.3803265216    0.0000000000
      4  O         0.5062028595    1.2326955581    0.0000000000
      5  H        -1.4768809632   -1.4560271858    0.0000000000
      6  H        -1.7903608365    0.0530057758   -0.8851055469
      7  H        -1.7903608365    0.0530057758    0.8851055469
      8  H        -0.2839190019    1.7860754683    0.0000000000
   Point Group: cs    Number of degrees of freedom:    12


   Energy is   -229.155363637

 Hessian Updated using BFGS Update

 12 Hessian modes will be used to form the next step
  Hessian Eigenvalues:
     0.072229    0.158172    0.158709    0.167208    0.221036    0.258733
     0.269523    0.372301    0.374065    0.426043    0.610364    0.873642

 Minimum Search - Taking Simple RFO Step
 Searching for Lamda that Minimizes Along All modes
 Value Taken    Lamda =  -0.00002929
 Step Taken.  Stepsize is  0.010468

                             Maximum     Tolerance    Cnvgd?
         Gradient           0.002343      0.000300      NO
         Displacement       0.006471      0.001200      NO
         Energy change     -0.000357      0.000001      NO


 New Cartesian Coordinates Obtained by Inverse Iteration

 Displacement from previous Coordinates is:  0.011308
 ----------------------------------------------------------------
             Standard Nuclear Orientation (Angstroms)
    I     Atom           X                Y                Z
 ----------------------------------------------------------------
    1      O       1.0332489094    -0.9206945384     0.0000000000
    2      C       0.1712384694    -0.0894620765     0.0000000000
    3      C      -1.3155739213    -0.3798091021     0.0000000000
    4      O       0.5060150954     1.2341703784     0.0000000000
    5      H      -1.4729123747    -1.4558939474     0.0000000000
    6      H      -1.7905858672     0.0533262999    -0.8854135679
    7      H      -1.7905858672     0.0533262999     0.8854135679
    8      H      -0.2839074461     1.7877595801     0.0000000000
 ----------------------------------------------------------------
 Molecular Point Group                 Cs    NOp =  2
 Largest Abelian Subgroup              Cs    NOp =  2
 Nuclear Repulsion Energy =   120.7608908202 hartrees
 There are       16 alpha and       16 beta electrons
 Applying Cartesian multipole field
    Component          Value
    ---------          -----
     (2,0,0)        1.00000E-11
     (0,2,0)        2.00000E-11
     (0,0,2)       -3.00000E-11
 Nucleus-field energy     =     0.0000000027 hartrees
 Requested basis set is 6-311++G(d,p)
 There are 44 shells and 116 basis functions
 A cutoff of  1.0D-11 yielded    975 shell pairs
 There are      6899 function pairs (      7393 Cartesian)
 Smallest overlap matrix eigenvalue = 1.09E-04
 Guess MOs from SCF MO coefficient file
 Reading MOs from coefficient file
 Reading MOs from coefficient file
 A restricted hybrid HF-DFT SCF calculation will be
 performed using Pulay DIIS extrapolation
 Exchange:     0.2000 Hartree-Fock + 0.0800 Slater + 0.7200 B88
 Correlation:  0.1900 VWN1RPA + 0.8100 LYP
 Using SG-1 standard quadrature grid
 SCF converges when DIIS error is below 1.0E-08
 Geometry optimization detected.  Setting ReadMinima to 0
 Setting SaveMinima to 0
 ---------------------------------------
  Cycle       Energy         DIIS Error
 ---------------------------------------
    1    -229.1530648900      1.91E-04
    2    -229.1553724554      6.33E-05
    3    -229.1553650772      1.03E-04
    4    -229.1553775958      1.52E-05
    5    -229.1553778562      5.82E-06
    6    -229.1553778845      1.47E-06
    7    -229.1553779301      1.92E-07
    8    -229.1553779180      3.97E-08
    9    -229.1553779157      1.60E-08
   10    -229.1553779166      1.59E-09 Convergence criterion met
 ---------------------------------------
 SCF time:  CPU 17.41 s  wall 17.47 s
 SCF   energy in the final basis set = -229.1553779166
 Total energy in the final basis set = -229.1553779166

 --------------------------------------------------------------
             Orbital Energies (a.u.) and Symmetries
 --------------------------------------------------------------

 Alpha MOs, Restricted
 -- Occupied --                  
-19.181 -19.121 -10.319 -10.203  -1.117  -1.038  -0.770  -0.633
  1 A'    2 A'    3 A'    4 A'    5 A'    6 A'    7 A'    8 A'                 
 -0.531  -0.486  -0.479  -0.436  -0.412  -0.392  -0.336  -0.292
  9 A'    1 A"   10 A'   11 A'    2 A"   12 A'    3 A"   13 A'                 
 -- Virtual --                   
 -0.030  -0.013   0.008   0.025   0.035   0.049   0.067   0.083
 14 A'    4 A"   15 A'    5 A"   16 A'   17 A'   18 A'   19 A'                 
  0.086   0.093   0.096   0.119   0.132   0.154   0.162   0.173
  6 A"   20 A'    7 A"   21 A'   22 A'   23 A'    8 A"   24 A'                 
  0.204   0.216   0.221   0.238   0.283   0.283   0.292   0.312
 25 A'    9 A"   26 A'   27 A'   10 A"   28 A'   29 A'   30 A'                 
  0.329   0.342   0.355   0.423   0.426   0.468   0.514   0.543
 31 A'   32 A'   33 A'   34 A'   11 A"   35 A'   36 A'   37 A'                 
  0.549   0.615   0.617   0.674   0.685   0.711   0.848   0.872
 12 A"   38 A'   13 A"   39 A'   40 A'   41 A'   42 A'   43 A'                 
  0.972   1.023   1.050   1.104   1.133   1.172   1.186   1.257
 14 A"   15 A"   44 A'   45 A'   16 A"   46 A'   47 A'   17 A"                 
  1.268   1.391   1.401   1.415   1.422   1.514   1.544   1.554
 48 A'   18 A"   49 A'   19 A"   20 A"   50 A'   51 A'   21 A"                 
  1.580   1.650   1.732   1.762   1.831   1.874   2.006   2.054
 52 A'   53 A'   54 A'   55 A'   22 A"   56 A'   57 A'   58 A'                 
  2.079   2.187   2.323   2.429   2.481   2.483   2.501   2.549
 59 A'   23 A"   60 A'   61 A'   62 A'   24 A"   25 A"   63 A'                 
  2.627   2.644   2.850   2.870   2.872   2.960   3.040   3.153
 64 A'   26 A"   65 A'   27 A"   66 A'   67 A'   28 A"   68 A'                 
  3.161   3.266   3.361   3.534   3.627   3.763   3.825   3.865
 29 A"   69 A'   30 A"   70 A'   71 A'   31 A"   72 A'   73 A'                 
  4.002   4.128   4.933   5.031   5.124   5.342   5.555   5.843
 74 A'   75 A'   32 A"   33 A"   76 A'   77 A'   78 A'   79 A'                 
 23.798  23.923  49.840  49.985
 80 A'   81 A'   82 A'   83 A'                                                 

 Beta MOs, Restricted
 -- Occupied --                  
-19.181 -19.121 -10.319 -10.203  -1.117  -1.038  -0.770  -0.633
  1 A'    2 A'    3 A'    4 A'    5 A'    6 A'    7 A'    8 A'                 
 -0.531  -0.486  -0.479  -0.436  -0.412  -0.392  -0.336  -0.292
  9 A'    1 A"   10 A'   11 A'    2 A"   12 A'    3 A"   13 A'                 
 -- Virtual --                   
 -0.030  -0.013   0.008   0.025   0.035   0.049   0.067   0.083
 14 A'    4 A"   15 A'    5 A"   16 A'   17 A'   18 A'   19 A'                 
  0.086   0.093   0.096   0.119   0.132   0.154   0.162   0.173
  6 A"   20 A'    7 A"   21 A'   22 A'   23 A'    8 A"   24 A'                 
  0.204   0.216   0.221   0.238   0.283   0.283   0.292   0.312
 25 A'    9 A"   26 A'   27 A'   10 A"   28 A'   29 A'   30 A'                 
  0.329   0.342   0.355   0.423   0.426   0.468   0.514   0.543
 31 A'   32 A'   33 A'   34 A'   11 A"   35 A'   36 A'   37 A'                 
  0.549   0.615   0.617   0.674   0.685   0.711   0.848   0.872
 12 A"   38 A'   13 A"   39 A'   40 A'   41 A'   42 A'   43 A'                 
  0.972   1.023   1.050   1.104   1.133   1.172   1.186   1.257
 14 A"   15 A"   44 A'   45 A'   16 A"   46 A'   47 A'   17 A"                 
  1.268   1.391   1.401   1.415   1.422   1.514   1.544   1.554
 48 A'   18 A"   49 A'   19 A"   20 A"   50 A'   51 A'   21 A"                 
  1.580   1.650   1.732   1.762   1.831   1.874   2.006   2.054
 52 A'   53 A'   54 A'   55 A'   22 A"   56 A'   57 A'   58 A'                 
  2.079   2.187   2.323   2.429   2.481   2.483   2.501   2.549
 59 A'   23 A"   60 A'   61 A'   62 A'   24 A"   25 A"   63 A'                 
  2.627   2.644   2.850   2.870   2.872   2.960   3.040   3.153
 64 A'   26 A"   65 A'   27 A"   66 A'   67 A'   28 A"   68 A'                 
  3.161   3.266   3.361   3.534   3.627   3.763   3.825   3.865
 29 A"   69 A'   30 A"   70 A'   71 A'   31 A"   72 A'   73 A'                 
  4.002   4.128   4.933   5.031   5.124   5.342   5.555   5.843
 74 A'   75 A'   32 A"   33 A"   76 A'   77 A'   78 A'   79 A'                 
 23.798  23.923  49.840  49.985
 80 A'   81 A'   82 A'   83 A'                                                 
 --------------------------------------------------------------

          Ground-State Mulliken Net Atomic Charges

     Atom                 Charge (a.u.)
  ----------------------------------------
      1 O                    -0.279866
      2 C                     0.105771
      3 C                    -0.417750
      4 O                    -0.164437
      5 H                     0.179902
      6 H                     0.167916
      7 H                     0.167916
      8 H                     0.240547
  ----------------------------------------
  Sum of atomic charges =     0.000000

 -----------------------------------------------------------------
                    Cartesian Multipole Moments
 -----------------------------------------------------------------
    Charge (ESU x 10^10)
                 0.0000
    Dipole Moment (Debye)
         X      -4.2336      Y       1.7443      Z      -0.0000
       Tot       4.5789
    Quadrupole Moments (Debye-Ang)
        XX     -25.9240     XY      -0.2343     YY     -23.5285
        XZ       0.0000     YZ       0.0000     ZZ     -23.4168
    Octopole Moments (Debye-Ang^2)
       XXX      -1.2740    XXY       1.5279    XYY      -6.3402
       YYY       8.9770    XXZ       0.0000    XYZ       0.0000
       YYZ       0.0000    XZZ       0.1022    YZZ       0.6956
       ZZZ       0.0000
    Hexadecapole Moments (Debye-Ang^3)
      XXXX    -167.5256   XXXY      -4.0969   XXYY     -50.3072
      XYYY      -7.9020   YYYY    -112.4031   XXXZ      -0.0000
      XXYZ      -0.0000   XYYZ       0.0000   YYYZ       0.0000
      XXZZ     -30.1300   XYZZ      -2.9809   YYZZ     -27.1181
      XZZZ      -0.0000   YZZZ       0.0000   ZZZZ     -28.8180
 -----------------------------------------------------------------
 Calculating analytic gradient of the SCF energy
 Gradient of SCF Energy
            1           2           3           4           5           6
    1   0.0001964  -0.0002637   0.0002856  -0.0002318  -0.0000405  -0.0000058
    2  -0.0002739   0.0001192   0.0001517  -0.0001295   0.0000730   0.0000108
    3   0.0000000  -0.0000000   0.0000000   0.0000000  -0.0000000  -0.0000254
            7           8
    1  -0.0000058   0.0000657
    2   0.0000108   0.0000379
    3   0.0000254  -0.0000000
 Max gradient component =       2.856E-04
 RMS gradient           =       1.269E-04
 Gradient time:  CPU 5.60 s  wall 5.60 s
 Geometry Optimization Parameters
   NAtoms,    NIC,     NZ,  NCons,   NDum,   NFix, NCnnct, MaxDiis
        8      41       0       0       0       0       0       0

 Cartesian Hessian Update
 Hessian Updated using BFGS Update


** GEOMETRY OPTIMIZATION IN DELOCALIZED INTERNAL COORDINATES **
   Searching for a Minimum

   Optimization Cycle:   7

                       Coordinates (Angstroms)
     ATOM                X               Y               Z
      1  O         1.0332489094   -0.9206945384    0.0000000000
      2  C         0.1712384694   -0.0894620765    0.0000000000
      3  C        -1.3155739213   -0.3798091021    0.0000000000
      4  O         0.5060150954    1.2341703784    0.0000000000
      5  H        -1.4729123747   -1.4558939474    0.0000000000
      6  H        -1.7905858672    0.0533262999   -0.8854135679
      7  H        -1.7905858672    0.0533262999    0.8854135679
      8  H        -0.2839074461    1.7877595801    0.0000000000
   Point Group: cs    Number of degrees of freedom:    12


   Energy is   -229.155377917

 Hessian Updated using BFGS Update

 12 Hessian modes will be used to form the next step
  Hessian Eigenvalues:
     0.072409    0.151638    0.159427    0.164649    0.223544    0.269496
     0.277579    0.370851    0.373352    0.402049    0.610388    0.921816

 Minimum Search - Taking Simple RFO Step
 Searching for Lamda that Minimizes Along All modes
 Value Taken    Lamda =   0.00000000
 Step Taken.  Stepsize is  0.001875

                             Maximum     Tolerance    Cnvgd?
         Gradient           0.000303      0.000300      NO
         Displacement       0.001101      0.001200     YES
         Energy change     -0.000014      0.000001      NO


 New Cartesian Coordinates Obtained by Inverse Iteration

 Displacement from previous Coordinates is:  0.003434
 ----------------------------------------------------------------
             Standard Nuclear Orientation (Angstroms)
    I     Atom           X                Y                Z
 ----------------------------------------------------------------
    1      O       1.0331294306    -0.9202705978     0.0000000000
    2      C       0.1712388490    -0.0891888565     0.0000000000
    3      C      -1.3160663868    -0.3800506140     0.0000000000
    4      O       0.5068820043     1.2344828689     0.0000000000
    5      H      -1.4727834206    -1.4562918985     0.0000000000
    6      H      -1.7911940836     0.0530110197    -0.8853462616
    7      H      -1.7911940836     0.0530110197     0.8853462616
    8      H      -0.2830753113     1.7880199524     0.0000000000
 ----------------------------------------------------------------
 Molecular Point Group                 Cs    NOp =  2
 Largest Abelian Subgroup              Cs    NOp =  2
 Nuclear Repulsion Energy =   120.7480099162 hartrees
 There are       16 alpha and       16 beta electrons
 Applying Cartesian multipole field
    Component          Value
    ---------          -----
     (2,0,0)        1.00000E-11
     (0,2,0)        2.00000E-11
     (0,0,2)       -3.00000E-11
 Nucleus-field energy     =     0.0000000027 hartrees
 Requested basis set is 6-311++G(d,p)
 There are 44 shells and 116 basis functions
 A cutoff of  1.0D-11 yielded    975 shell pairs
 There are      6899 function pairs (      7393 Cartesian)
 Smallest overlap matrix eigenvalue = 1.09E-04
 Guess MOs from SCF MO coefficient file
 Reading MOs from coefficient file
 Reading MOs from coefficient file
 A restricted hybrid HF-DFT SCF calculation will be
 performed using Pulay DIIS extrapolation
 Exchange:     0.2000 Hartree-Fock + 0.0800 Slater + 0.7200 B88
 Correlation:  0.1900 VWN1RPA + 0.8100 LYP
 Using SG-1 standard quadrature grid
 SCF converges when DIIS error is below 1.0E-08
 Geometry optimization detected.  Setting ReadMinima to 0
 Setting SaveMinima to 0
 ---------------------------------------
  Cycle       Energy         DIIS Error
 ---------------------------------------
    1    -229.1552431257      3.07E-05
    2    -229.1553783281      3.93E-06
    3    -229.1553784014      5.91E-06
    4    -229.1553783951      1.53E-06
    5    -229.1553784046      4.35E-07
    6    -229.1553784356      8.49E-08
    7    -229.1553784348      5.32E-08
    8    -229.1553784337      4.74E-09 Convergence criterion met
 ---------------------------------------
 SCF time:  CPU 13.77 s  wall 13.87 s
 SCF   energy in the final basis set = -229.1553784337
 Total energy in the final basis set = -229.1553784337

 --------------------------------------------------------------
             Orbital Energies (a.u.) and Symmetries
 --------------------------------------------------------------

 Alpha MOs, Restricted
 -- Occupied --                  
-19.181 -19.121 -10.319 -10.203  -1.117  -1.038  -0.770  -0.633
  1 A'    2 A'    3 A'    4 A'    5 A'    6 A'    7 A'    8 A'                 
 -0.531  -0.486  -0.479  -0.436  -0.412  -0.392  -0.336  -0.292
  9 A'    1 A"   10 A'   11 A'    2 A"   12 A'    3 A"   13 A'                 
 -- Virtual --                   
 -0.030  -0.013   0.008   0.025   0.035   0.049   0.067   0.083
 14 A'    4 A"   15 A'    5 A"   16 A'   17 A'   18 A'   19 A'                 
  0.086   0.093   0.096   0.119   0.132   0.154   0.162   0.173
  6 A"   20 A'    7 A"   21 A'   22 A'   23 A'    8 A"   24 A'                 
  0.204   0.216   0.221   0.238   0.283   0.283   0.292   0.312
 25 A'    9 A"   26 A'   27 A'   10 A"   28 A'   29 A'   30 A'                 
  0.329   0.342   0.355   0.423   0.426   0.468   0.514   0.542
 31 A'   32 A'   33 A'   34 A'   11 A"   35 A'   36 A'   37 A'                 
  0.549   0.615   0.617   0.674   0.685   0.711   0.848   0.872
 12 A"   38 A'   13 A"   39 A'   40 A'   41 A'   42 A'   43 A'                 
  0.972   1.023   1.050   1.104   1.133   1.172   1.186   1.257
 14 A"   15 A"   44 A'   45 A'   16 A"   46 A'   47 A'   17 A"                 
  1.268   1.390   1.402   1.415   1.422   1.514   1.544   1.554
 48 A'   18 A"   49 A'   19 A"   20 A"   50 A'   51 A'   21 A"                 
  1.580   1.650   1.732   1.762   1.831   1.874   2.006   2.053
 52 A'   53 A'   54 A'   55 A'   22 A"   56 A'   57 A'   58 A'                 
  2.079   2.187   2.323   2.429   2.481   2.483   2.501   2.549
 59 A'   23 A"   60 A'   61 A'   62 A'   24 A"   25 A"   63 A'                 
  2.627   2.644   2.849   2.870   2.871   2.960   3.040   3.152
 64 A'   26 A"   65 A'   27 A"   66 A'   67 A'   28 A"   68 A'                 
  3.160   3.266   3.361   3.535   3.627   3.762   3.825   3.865
 29 A"   69 A'   30 A"   70 A'   71 A'   31 A"   72 A'   73 A'                 
  4.002   4.128   4.933   5.031   5.124   5.342   5.555   5.843
 74 A'   75 A'   32 A"   33 A"   76 A'   77 A'   78 A'   79 A'                 
 23.798  23.922  49.840  49.986
 80 A'   81 A'   82 A'   83 A'                                                 

 Beta MOs, Restricted
 -- Occupied --                  
-19.181 -19.121 -10.319 -10.203  -1.117  -1.038  -0.770  -0.633
  1 A'    2 A'    3 A'    4 A'    5 A'    6 A'    7 A'    8 A'                 
 -0.531  -0.486  -0.479  -0.436  -0.412  -0.392  -0.336  -0.292
  9 A'    1 A"   10 A'   11 A'    2 A"   12 A'    3 A"   13 A'                 
 -- Virtual --                   
 -0.030  -0.013   0.008   0.025   0.035   0.049   0.067   0.083
 14 A'    4 A"   15 A'    5 A"   16 A'   17 A'   18 A'   19 A'                 
  0.086   0.093   0.096   0.119   0.132   0.154   0.162   0.173
  6 A"   20 A'    7 A"   21 A'   22 A'   23 A'    8 A"   24 A'                 
  0.204   0.216   0.221   0.238   0.283   0.283   0.292   0.312
 25 A'    9 A"   26 A'   27 A'   10 A"   28 A'   29 A'   30 A'                 
  0.329   0.342   0.355   0.423   0.426   0.468   0.514   0.542
 31 A'   32 A'   33 A'   34 A'   11 A"   35 A'   36 A'   37 A'                 
  0.549   0.615   0.617   0.674   0.685   0.711   0.848   0.872
 12 A"   38 A'   13 A"   39 A'   40 A'   41 A'   42 A'   43 A'                 
  0.972   1.023   1.050   1.104   1.133   1.172   1.186   1.257
 14 A"   15 A"   44 A'   45 A'   16 A"   46 A'   47 A'   17 A"                 
  1.268   1.390   1.402   1.415   1.422   1.514   1.544   1.554
 48 A'   18 A"   49 A'   19 A"   20 A"   50 A'   51 A'   21 A"                 
  1.580   1.650   1.732   1.762   1.831   1.874   2.006   2.053
 52 A'   53 A'   54 A'   55 A'   22 A"   56 A'   57 A'   58 A'                 
  2.079   2.187   2.323   2.429   2.481   2.483   2.501   2.549
 59 A'   23 A"   60 A'   61 A'   62 A'   24 A"   25 A"   63 A'                 
  2.627   2.644   2.849   2.870   2.871   2.960   3.040   3.152
 64 A'   26 A"   65 A'   27 A"   66 A'   67 A'   28 A"   68 A'                 
  3.160   3.266   3.361   3.535   3.627   3.762   3.825   3.865
 29 A"   69 A'   30 A"   70 A'   71 A'   31 A"   72 A'   73 A'                 
  4.002   4.128   4.933   5.031   5.124   5.342   5.555   5.843
 74 A'   75 A'   32 A"   33 A"   76 A'   77 A'   78 A'   79 A'                 
 23.798  23.922  49.840  49.986
 80 A'   81 A'   82 A'   83 A'                                                 
 --------------------------------------------------------------

          Ground-State Mulliken Net Atomic Charges

     Atom                 Charge (a.u.)
  ----------------------------------------
      1 O                    -0.279654
      2 C                     0.105531
      3 C                    -0.417562
      4 O                    -0.164454
      5 H                     0.179909
      6 H                     0.167912
      7 H                     0.167912
      8 H                     0.240405
  ----------------------------------------
  Sum of atomic charges =     0.000000

 -----------------------------------------------------------------
                    Cartesian Multipole Moments
 -----------------------------------------------------------------
    Charge (ESU x 10^10)
                 0.0000
    Dipole Moment (Debye)
         X      -4.2332      Y       1.7422      Z      -0.0000
       Tot       4.5777
    Quadrupole Moments (Debye-Ang)
        XX     -25.9241     XY      -0.2349     YY     -23.5273
        XZ       0.0000     YZ       0.0000     ZZ     -23.4178
    Octopole Moments (Debye-Ang^2)
       XXX      -1.2775    XXY       1.5181    XYY      -6.3379
       YYY       8.9584    XXZ      -0.0000    XYZ      -0.0000
       YYZ      -0.0000    XZZ       0.1019    YZZ       0.6907
       ZZZ       0.0000
    Hexadecapole Moments (Debye-Ang^3)
      XXXX    -167.5938   XXXY      -4.1481   XXYY     -50.3265
      XYYY      -7.9418   YYYY    -112.4073   XXXZ       0.0000
      XXYZ       0.0000   XYYZ       0.0000   YYYZ       0.0000
      XXZZ     -30.1419   XYZZ      -2.9969   YYZZ     -27.1213
      XZZZ      -0.0000   YZZZ       0.0000   ZZZZ     -28.8189
 -----------------------------------------------------------------
 Calculating analytic gradient of the SCF energy
 Gradient of SCF Energy
            1           2           3           4           5           6
    1   0.0000377  -0.0000792   0.0000051   0.0000472  -0.0000506  -0.0000065
    2  -0.0000017  -0.0000597   0.0000230   0.0000150   0.0000191   0.0000165
    3   0.0000000  -0.0000000   0.0000000   0.0000000   0.0000000  -0.0000016
            7           8
    1  -0.0000065   0.0000527
    2   0.0000165  -0.0000288
    3   0.0000016   0.0000000
 Max gradient component =       7.917E-05
 RMS gradient           =       2.988E-05
 Gradient time:  CPU 5.61 s  wall 5.61 s
 Geometry Optimization Parameters
   NAtoms,    NIC,     NZ,  NCons,   NDum,   NFix, NCnnct, MaxDiis
        8      41       0       0       0       0       0       0

 Cartesian Hessian Update
 Hessian Updated using BFGS Update


** GEOMETRY OPTIMIZATION IN DELOCALIZED INTERNAL COORDINATES **
   Searching for a Minimum

   Optimization Cycle:   8

                       Coordinates (Angstroms)
     ATOM                X               Y               Z
      1  O         1.0331294306   -0.9202705978    0.0000000000
      2  C         0.1712388490   -0.0891888565    0.0000000000
      3  C        -1.3160663868   -0.3800506140    0.0000000000
      4  O         0.5068820043    1.2344828689    0.0000000000
      5  H        -1.4727834206   -1.4562918985    0.0000000000
      6  H        -1.7911940836    0.0530110197   -0.8853462616
      7  H        -1.7911940836    0.0530110197    0.8853462616
      8  H        -0.2830753113    1.7880199524    0.0000000000
   Point Group: cs    Number of degrees of freedom:    12


   Energy is   -229.155378434

 Hessian Updated using BFGS Update

 12 Hessian modes will be used to form the next step
  Hessian Eigenvalues:
     0.072393    0.144780    0.159892    0.166792    0.215409    0.269490
     0.328245    0.368519    0.374040    0.398260    0.612177    0.903452

 Minimum Search - Taking Simple RFO Step
 Searching for Lamda that Minimizes Along All modes
 Value Taken    Lamda =   0.00000000
 Step Taken.  Stepsize is  0.000447

                             Maximum     Tolerance    Cnvgd?
         Gradient           0.000094      0.000300     YES
         Displacement       0.000349      0.001200     YES
         Energy change     -0.000001      0.000001     YES


                       Distance Matrix (Angstroms)
             O (  1)   C (  2)   C (  3)   O (  4)   H (  5)   H (  6)
   C (  2)  1.197310
   C (  3)  2.410510  1.515479
   O (  4)  2.218085  1.365563  2.435130
   H (  5)  2.562600  2.138172  1.087592  3.340560
   H (  6)  3.115753  2.157592  1.094133  2.731459  1.778544
   H (  7)  3.115753  2.157592  1.094133  2.731459  1.778544  1.770693
   H (  8)  3.011185  1.931402  2.401583  0.964591  3.455570  2.463436
             H (  7)
   H (  8)  2.463436

 Final energy is   -229.15537843371422     


 ******************************
 **  OPTIMIZATION CONVERGED  **
 ******************************

                       Coordinates (Angstroms)
     ATOM                X               Y               Z
      1  O         1.0331294306   -0.9202705978    0.0000000000
      2  C         0.1712388490   -0.0891888565    0.0000000000
      3  C        -1.3160663868   -0.3800506140    0.0000000000
      4  O         0.5068820043    1.2344828689    0.0000000000
      5  H        -1.4727834206   -1.4562918985    0.0000000000
      6  H        -1.7911940836    0.0530110197   -0.8853462616
      7  H        -1.7911940836    0.0530110197    0.8853462616
      8  H        -0.2830753113    1.7880199524    0.0000000000

Z-matrix Print:
$molecule
0 1
C 
O  1 1.197310
O  1 1.365563 2 119.728859
H  3 0.964591 1 110.791026 2 -180.000000 0
C  1 1.515479 2 124.977281 3 -180.000000 0
H  5 1.087592 1 109.350181 2 -0.000000 0
H  5 1.094133 1 110.500276 2 120.244297 0
H  5 1.094133 1 110.500276 2 -120.244297 0
$end


 --------------------------------------------------------------
             Orbital Energies (a.u.) and Symmetries
 --------------------------------------------------------------

 Alpha MOs, Restricted
 -- Occupied --                  
-19.181 -19.121 -10.319 -10.203  -1.117  -1.038  -0.770  -0.633
  1 A'    2 A'    3 A'    4 A'    5 A'    6 A'    7 A'    8 A'                 
 -0.531  -0.486  -0.479  -0.436  -0.412  -0.392  -0.336  -0.292
  9 A'    1 A"   10 A'   11 A'    2 A"   12 A'    3 A"   13 A'                 
 -- Virtual --                   
 -0.030  -0.013   0.008   0.025   0.035   0.049   0.067   0.083
 14 A'    4 A"   15 A'    5 A"   16 A'   17 A'   18 A'   19 A'                 
  0.086   0.093   0.096   0.119   0.132   0.154   0.162   0.173
  6 A"   20 A'    7 A"   21 A'   22 A'   23 A'    8 A"   24 A'                 
  0.204   0.216   0.221   0.238   0.283   0.283   0.292   0.312
 25 A'    9 A"   26 A'   27 A'   10 A"   28 A'   29 A'   30 A'                 
  0.329   0.342   0.355   0.423   0.426   0.468   0.514   0.542
 31 A'   32 A'   33 A'   34 A'   11 A"   35 A'   36 A'   37 A'                 
  0.549   0.615   0.617   0.674   0.685   0.711   0.848   0.872
 12 A"   38 A'   13 A"   39 A'   40 A'   41 A'   42 A'   43 A'                 
  0.972   1.023   1.050   1.104   1.133   1.172   1.186   1.257
 14 A"   15 A"   44 A'   45 A'   16 A"   46 A'   47 A'   17 A"                 
  1.268   1.390   1.402   1.415   1.422   1.514   1.544   1.554
 48 A'   18 A"   49 A'   19 A"   20 A"   50 A'   51 A'   21 A"                 
  1.580   1.650   1.732   1.762   1.831   1.874   2.006   2.053
 52 A'   53 A'   54 A'   55 A'   22 A"   56 A'   57 A'   58 A'                 
  2.079   2.187   2.323   2.429   2.481   2.483   2.501   2.549
 59 A'   23 A"   60 A'   61 A'   62 A'   24 A"   25 A"   63 A'                 
  2.627   2.644   2.849   2.870   2.871   2.960   3.040   3.152
 64 A'   26 A"   65 A'   27 A"   66 A'   67 A'   28 A"   68 A'                 
  3.160   3.266   3.361   3.535   3.627   3.762   3.825   3.865
 29 A"   69 A'   30 A"   70 A'   71 A'   31 A"   72 A'   73 A'                 
  4.002   4.128   4.933   5.031   5.124   5.342   5.555   5.843
 74 A'   75 A'   32 A"   33 A"   76 A'   77 A'   78 A'   79 A'                 
 23.798  23.922  49.840  49.986
 80 A'   81 A'   82 A'   83 A'                                                 

 Beta MOs, Restricted
 -- Occupied --                  
-19.181 -19.121 -10.319 -10.203  -1.117  -1.038  -0.770  -0.633
  1 A'    2 A'    3 A'    4 A'    5 A'    6 A'    7 A'    8 A'                 
 -0.531  -0.486  -0.479  -0.436  -0.412  -0.392  -0.336  -0.292
  9 A'    1 A"   10 A'   11 A'    2 A"   12 A'    3 A"   13 A'                 
 -- Virtual --                   
 -0.030  -0.013   0.008   0.025   0.035   0.049   0.067   0.083
 14 A'    4 A"   15 A'    5 A"   16 A'   17 A'   18 A'   19 A'                 
  0.086   0.093   0.096   0.119   0.132   0.154   0.162   0.173
  6 A"   20 A'    7 A"   21 A'   22 A'   23 A'    8 A"   24 A'                 
  0.204   0.216   0.221   0.238   0.283   0.283   0.292   0.312
 25 A'    9 A"   26 A'   27 A'   10 A"   28 A'   29 A'   30 A'                 
  0.329   0.342   0.355   0.423   0.426   0.468   0.514   0.542
 31 A'   32 A'   33 A'   34 A'   11 A"   35 A'   36 A'   37 A'                 
  0.549   0.615   0.617   0.674   0.685   0.711   0.848   0.872
 12 A"   38 A'   13 A"   39 A'   40 A'   41 A'   42 A'   43 A'                 
  0.972   1.023   1.050   1.104   1.133   1.172   1.186   1.257
 14 A"   15 A"   44 A'   45 A'   16 A"   46 A'   47 A'   17 A"                 
  1.268   1.390   1.402   1.415   1.422   1.514   1.544   1.554
 48 A'   18 A"   49 A'   19 A"   20 A"   50 A'   51 A'   21 A"                 
  1.580   1.650   1.732   1.762   1.831   1.874   2.006   2.053
 52 A'   53 A'   54 A'   55 A'   22 A"   56 A'   57 A'   58 A'                 
  2.079   2.187   2.323   2.429   2.481   2.483   2.501   2.549
 59 A'   23 A"   60 A'   61 A'   62 A'   24 A"   25 A"   63 A'                 
  2.627   2.644   2.849   2.870   2.871   2.960   3.040   3.152
 64 A'   26 A"   65 A'   27 A"   66 A'   67 A'   28 A"   68 A'                 
  3.160   3.266   3.361   3.535   3.627   3.762   3.825   3.865
 29 A"   69 A'   30 A"   70 A'   71 A'   31 A"   72 A'   73 A'                 
  4.002   4.128   4.933   5.031   5.124   5.342   5.555   5.843
 74 A'   75 A'   32 A"   33 A"   76 A'   77 A'   78 A'   79 A'                 
 23.798  23.922  49.840  49.986
 80 A'   81 A'   82 A'   83 A'                                                 
 --------------------------------------------------------------

          Ground-State Mulliken Net Atomic Charges

     Atom                 Charge (a.u.)
  ----------------------------------------
      1 O                    -0.279654
      2 C                     0.105531
      3 C                    -0.417562
      4 O                    -0.164454
      5 H                     0.179909
      6 H                     0.167912
      7 H                     0.167912
      8 H                     0.240405
  ----------------------------------------
  Sum of atomic charges =     0.000000

 -----------------------------------------------------------------
                    Cartesian Multipole Moments
 -----------------------------------------------------------------
    Charge (ESU x 10^10)
                 0.0000
    Dipole Moment (Debye)
         X      -4.2332      Y       1.7422      Z      -0.0000
       Tot       4.5777
    Quadrupole Moments (Debye-Ang)
        XX     -25.9241     XY      -0.2349     YY     -23.5273
        XZ       0.0000     YZ       0.0000     ZZ     -23.4178
    Octopole Moments (Debye-Ang^2)
       XXX      -1.2775    XXY       1.5181    XYY      -6.3379
       YYY       8.9584    XXZ      -0.0000    XYZ      -0.0000
       YYZ      -0.0000    XZZ       0.1019    YZZ       0.6907
       ZZZ       0.0000
    Hexadecapole Moments (Debye-Ang^3)
      XXXX    -167.5938   XXXY      -4.1481   XXYY     -50.3265
      XYYY      -7.9418   YYYY    -112.4073   XXXZ       0.0000
      XXYZ       0.0000   XYYZ       0.0000   YYYZ       0.0000
      XXZZ     -30.1419   XYZZ      -2.9969   YYZZ     -27.1213
      XZZZ      -0.0000   YZZZ       0.0000   ZZZZ     -28.8189
 -----------------------------------------------------------------
Archival summary:
1\1\pikachu\OPT\ProcedureUnspecified\BasisUnspecified\224\taweetha\SunJul909:48:082017SunJul909:48:082017\0\\#,OPT,ProcedureUnspecified,BasisUnspecified,\\0,1\C\O,1,1.19731\O,1,1.36556,2,119.729\H,3,0.964591,1,110.791,2,-180,0\C,1,1.51548,2,124.977,3,-180,0\H,5,1.08759,1,109.35,2,-0,0\H,5,1.09413,1,110.5,2,120.244,0\H,5,1.09413,1,110.5,2,-120.244,0\\\@

 Total job time:  204.24s(wall), 203.51s(cpu) 
 Sun Jul  9 09:48:08 2017

        *************************************************************
        *                                                           *
        *  Thank you very much for using Q-Chem.  Have a nice day.  *
        *                                                           *
        *************************************************************


 
User input: 2 of 3 
 
pikachu 127.0.1
Q-Chem Developer Version! Running on 127.0.1.*
                  Welcome to Q-Chem
     A Quantum Leap Into The Future Of Chemistry


 Q-Chem 4.4, Q-Chem, Inc., Pleasanton, CA (2016)

 Y. Shao,  Z. Gan,  E. Epifanovsky,  A. T. B. Gilbert,  M. Wormit,  
 J. Kussmann,  A. W. Lange,  A. Behn,  J. Deng,  X. Feng,  D. Ghosh,  
 M. Goldey,  P. R. Horn,  L. D. Jacobson,  I. Kaliman,  F. Rob,  
 R. Z. Khaliullin,  T. Kus,  A. Landau,  J. Liu,  E. I. Proynov,  Y. M. Rhee,  
 R. M. Richard,  M. A. Rohrdanz,  R. P. Steele,  E. J. Sundstrom,  
 H. L. Woodcock III,  P. M. Zimmerman,  D. Zuev,  B. Albrecht,  E. Alguire,  
 B. Austin,  S. A. Baeppler,  G. J. O. Beran,  Y. A. Bernard,  
 E. J. Berquist,  K. Brandhorst,  K. B. Bravaya,  S. T. Brown,  D. Casanova,  
 C.-M. Chang,  Y. Chen,  S. H. Chien,  K. D. Closser,  M. P. Coons,  
 D. L. Crittenden,  S. Dasgupta,  M. Diedenhofen,  R. A. DiStasio Jr.,  
 H. Do,  A. D. Dutoi,  R. G. Edgar,  P.-T. Fang,  S. Fatehi,  Q. Feng,  
 L. Fusti-Molnar,  A. Ghysels,  A. Golubeva-Zadorozhnaya,  J. Gomes,  
 A. Gunina,  M. W. D. Hanson-Heine,  P. H. P. Harbach,  A. W. Hauser,  
 J. E. Herr,  E. G. Hohenstein,  Z. C. Holden,  K. Hui,  T.-C. Jagau,  H. Ji,  
 B. Kaduk,  K. Khistyaev,  Jaehoon Kim,  Jihan Kim,  R. A. King,  
 P. Klunzinger,  K. Koh,  D. Kosenkov,  T. Kowalczyk,  C. M. Krauter,  
 A. Kunitsa,  K. U. Lao,  A. Laurent,  K. V. Lawler,  J. Lee,  D. Lefrancois,  
 S. Lehtola,  S. V. Levchenko,  C. Y. Lin,  Y.-S. Lin,  F. Liu,  E. Livshits,  
 R. C. Lochan,  A. Luenser,  P. Manohar,  S. F. Manzer,  S.-P. Mao,  Y. Mao,  
 N. Mardirossian,  A. V. Marenich,  L. A. Martinez-Martinez,  S. A. Maurer,  
 N. J. Mayhall,  J.-M. Mewes,  A. F. Morrison,  K. Nanda,  T. S. Nguyen-Beck,  
 C. M. Oana,  R. Olivares-Amaya,  D. P. O'Neill,  J. A. Parkhill,  
 T. M. Perrine,  R. Peverati,  P. A. Pieniazek,  F. Plasser,  A. Prociuk,  
 D. R. Rehn,  E. Rosta,  N. J. Russ,  N. Sergueev,  S. M. Sharada,  
 S. Sharma,  D. W. Small,  A. Sodt,  T. Stauch,  T. Stein,  D. Stuck,  
 Y.-C. Su,  A. J. W. Thom,  T. Tsuchimochi,  L. Vogt,  O. Vydrov,  T. Wang,  
 M. A. Watson,  J. Wenzel,  A. White,  C. F. Williams,  V. Vanovschi,  
 K. Yao,  S. Yeganeh,  S. R. Yost,  Z.-Q. You,  I. Y. Zhang,  X. Zhang,  
 Y. Zhao,  B. R. Brooks,  G. K. L. Chan,  D. M. Chipman,  C. J. Cramer,  
 W. A. Goddard III,  M. S. Gordon,  W. J. Hehre,  A. Klamt,  
 H. F. Schaefer III,  M. W. Schmidt,  C. D. Sherrill,  D. G. Truhlar,  
 A. Warshel,  X. Xu,  A. Aspuru-Guzik,  R. Baer,  A. T. Bell,  N. A. Besley,  
 J.-D. Chai,  A. Dreuw,  B. D. Dunietz,  T. R. Furlani,  S. R. Gwaltney,  
 C.-P. Hsu,  Y. Jung,  J. Kong,  D. S. Lambrecht,  W. Liang,  C. Ochsenfeld,  
 V. A. Rassolov,  L. V. Slipchenko,  J. E. Subotnik,  T. Van Voorhis,  
 J. M. Herbert,  A. I. Krylov,  P. M. W. Gill,  M. Head-Gordon

 Contributors to earlier versions of Q-Chem not listed above: 
 R. D. Adamson,  J. Baker,  E. F. C. Byrd,  A. K. Chakraborty,  C.-L. Cheng,  
 H. Dachsel,  R. J. Doerksen,  G. Hawkins,  A. Heyden,  S. Hirata,  
 G. Kedziora,  F. J. Keil,  C. Kelley,  P. P. Korambath,  W. Kurlancheek,  
 A. M. Lee,  M. S. Lee,  D. Liotard,  I. Lotan,  P. E. Maslen,  N. Nair,  
 D. Neuhauser,  R. Olson,  B. Peters,  J. Ritchie,  N. E. Schultz,  
 N. Shenvi,  A. C. Simmonett,  K. S. Thanthiriwatte,  Q. Wu,  W. Zhang

 Please cite Q-Chem as follows:
 Y. Shao et al., Mol. Phys. 113, 184-215 (2015)
 DOI: 10.1080/00268976.2014.952696

 Q-Chem 4.4.2 for Intel X86 EM64T Linux

 Parts of Q-Chem use Armadillo 5.200.1 (Boston Tea Smuggler).
 http://arma.sourceforge.net/

 Q-Chem begins on Sun Jul  9 09:48:08 2017  


Host: 0

     Scratch files written to /scratch/taweetham/qchem8578//
The previous job contains 0 fragments, simply inherited here

Checking the input file for inconsistencies... 	...done.

--------------------------------------------------------------
User input:
--------------------------------------------------------------

$molecule
read
$end

$rem
   JOB_TYPE = FREQUENCY
   BASIS  =  6-311++G**
   METHOD  =  B3LYP
$end

--------------------------------------------------------------
 ----------------------------------------------------------------
             Standard Nuclear Orientation (Angstroms)
    I     Atom           X                Y                Z
 ----------------------------------------------------------------
    1      O      -0.6805122207    -1.2048743882     0.0000000000
    2      C      -0.1290978259    -0.1420976475     0.0000000000
    3      C       1.3732255622     0.0571556187    -0.0000000000
    4      O      -0.8698142758     1.0051173738     0.0000000000
    5      H       1.8653783093    -0.9127109725    -0.0000000000
    6      H       1.6852081447     0.6192548761     0.8853462616
    7      H       1.6852081447     0.6192548761    -0.8853462616
    8      H      -0.2979490439     1.7819095081     0.0000000000
 ----------------------------------------------------------------
 Molecular Point Group                 Cs    NOp =  2
 Largest Abelian Subgroup              Cs    NOp =  2
 Nuclear Repulsion Energy =   120.7480099162 hartrees
 There are       16 alpha and       16 beta electrons
 Requested basis set is 6-311++G(d,p)
 There are 44 shells and 116 basis functions

 Total QAlloc Memory Limit   2000 MB
 Mega-Array Size        61 MB
 MEM_STATIC part        62 MB

                       Distance Matrix (Angstroms)
             O (  1)   C (  2)   C (  3)   O (  4)   H (  5)   H (  6)
   C (  2)  1.197310
   C (  3)  2.410510  1.515479
   O (  4)  2.218085  1.365563  2.435130
   H (  5)  2.562600  2.138172  1.087592  3.340560
   H (  6)  3.115753  2.157592  1.094133  2.731459  1.778544
   H (  7)  3.115753  2.157592  1.094133  2.731459  1.778544  1.770693
   H (  8)  3.011185  1.931402  2.401583  0.964591  3.455570  2.463436
             H (  7)
   H (  8)  2.463436

 A cutoff of  1.0D-11 yielded    975 shell pairs
 There are      6899 function pairs (      7393 Cartesian)

 -------------------------------------------------------
 OpenMP Integral Computing Module                       
 Release: version 1.0, May 2013, Q-Chem Inc. Pittsburgh 
 -------------------------------------------------------
 Integral Job Info:
 Integral job number is                      11
 Integral operator is                         1
 short-range coefficients                     0
 long-range coefficients              100000000
 Omega coefficients                           0
 if combine SR and LR in K                    0
 Integral screening is                        0
 Integral computing path is                   2
 max size of driver memory is            800000
 size of driver memory is                593474
 size of scratch memory is              2260544
 max col of scratch BK array               1296
 max len of scratch array in speh3          155
 max len of scratch index in speh4           18
 max int batch size is                      520
 min int batch size is                       52
 fixed nKL is                                52
 max L of basis functions is                  2
 order of int derivative is                   0
 number of shells is                         44
 number of basis is                         120
 number of cartesian basis is               120
 number of contracted shell pairs           975
 number of primitive shell pairs           2599
 maxK2 (contraction) of shell pair           36
 max number of K2 of shell pair               1
 max number of CS2 of shell pair            154
 max number of PS2 of shell pair            294
 mem total for path MDJ                   16266
 -------------------------------------------------------
 Smallest overlap matrix eigenvalue = 1.09E-04
 Guess from superposition of atomic densities
 Warning:  Energy on first SCF cycle will be non-variational
 A restricted hybrid HF-DFT SCF calculation will be
 performed using Pulay DIIS extrapolation
 Exchange:     0.2000 Hartree-Fock + 0.0800 Slater + 0.7200 B88
 Correlation:  0.1900 VWN1RPA + 0.8100 LYP
 Using SG-1 standard quadrature grid
 SCF converges when DIIS error is below 1.0E-08
 ---------------------------------------
  Cycle       Energy         DIIS Error
 ---------------------------------------
    1    -229.7405985672      5.77E-02
    2    -229.0148418507      1.03E-02
    3    -228.7569216973      1.78E-02
    4    -229.1370326716      3.71E-03
    5    -229.1547087170      7.76E-04
    6    -229.1551467740      4.21E-04
    7    -229.1553841412      4.41E-05
    8    -229.1553864256      1.08E-05
    9    -229.1553864015      3.28E-06
   10    -229.1553864772      3.58E-07
   11    -229.1553865344      7.73E-08
   12    -229.1553865539      1.91E-08
   13    -229.1553865616      3.30E-09 Convergence criterion met
 ---------------------------------------
 SCF time:  CPU 22.26 s  wall 22.31 s
 SCF   energy in the final basis set = -229.1553865616
 Total energy in the final basis set = -229.1553865616

 --------------------------------------------------------------
             Orbital Energies (a.u.) and Symmetries
 --------------------------------------------------------------

 Alpha MOs, Restricted
 -- Occupied --                  
-19.181 -19.121 -10.319 -10.203  -1.117  -1.038  -0.770  -0.633
  1 A'    2 A'    3 A'    4 A'    5 A'    6 A'    7 A'    8 A'                 
 -0.531  -0.486  -0.479  -0.436  -0.412  -0.392  -0.336  -0.292
  9 A'    1 A"   10 A'   11 A'    2 A"   12 A'    3 A"   13 A'                 
 -- Virtual --                   
 -0.030  -0.013   0.008   0.025   0.034   0.049   0.067   0.083
 14 A'    4 A"   15 A'    5 A"   16 A'   17 A'   18 A'   19 A'                 
  0.086   0.093   0.096   0.119   0.132   0.154   0.162   0.173
  6 A"   20 A'    7 A"   21 A'   22 A'   23 A'    8 A"   24 A'                 
  0.204   0.216   0.221   0.239   0.283   0.283   0.292   0.311
 25 A'    9 A"   26 A'   27 A'   10 A"   28 A'   29 A'   30 A'                 
  0.329   0.342   0.355   0.423   0.426   0.468   0.514   0.542
 31 A'   32 A'   33 A'   34 A'   11 A"   35 A'   36 A'   37 A'                 
  0.549   0.615   0.617   0.674   0.685   0.711   0.848   0.872
 12 A"   38 A'   13 A"   39 A'   40 A'   41 A'   42 A'   43 A'                 
  0.972   1.023   1.050   1.104   1.133   1.172   1.186   1.257
 14 A"   15 A"   44 A'   45 A'   16 A"   46 A'   47 A'   17 A"                 
  1.268   1.390   1.401   1.415   1.422   1.514   1.544   1.554
 48 A'   18 A"   49 A'   19 A"   20 A"   50 A'   51 A'   21 A"                 
  1.580   1.650   1.732   1.762   1.831   1.874   2.006   2.053
 52 A'   53 A'   54 A'   55 A'   22 A"   56 A'   57 A'   58 A'                 
  2.079   2.187   2.323   2.429   2.481   2.483   2.501   2.549
 59 A'   23 A"   60 A'   61 A'   62 A'   24 A"   25 A"   63 A'                 
  2.627   2.644   2.849   2.870   2.871   2.960   3.040   3.152
 64 A'   26 A"   65 A'   27 A"   66 A'   67 A'   28 A"   68 A'                 
  3.160   3.266   3.361   3.535   3.628   3.762   3.825   3.865
 29 A"   69 A'   30 A"   70 A'   71 A'   31 A"   72 A'   73 A'                 
  4.002   4.128   4.933   5.031   5.124   5.342   5.555   5.843
 74 A'   75 A'   32 A"   33 A"   76 A'   77 A'   78 A'   79 A'                 
 23.798  23.922  49.840  49.986
 80 A'   81 A'   82 A'   83 A'                                                 

 Beta MOs, Restricted
 -- Occupied --                  
-19.181 -19.121 -10.319 -10.203  -1.117  -1.038  -0.770  -0.633
  1 A'    2 A'    3 A'    4 A'    5 A'    6 A'    7 A'    8 A'                 
 -0.531  -0.486  -0.479  -0.436  -0.412  -0.392  -0.336  -0.292
  9 A'    1 A"   10 A'   11 A'    2 A"   12 A'    3 A"   13 A'                 
 -- Virtual --                   
 -0.030  -0.013   0.008   0.025   0.034   0.049   0.067   0.083
 14 A'    4 A"   15 A'    5 A"   16 A'   17 A'   18 A'   19 A'                 
  0.086   0.093   0.096   0.119   0.132   0.154   0.162   0.173
  6 A"   20 A'    7 A"   21 A'   22 A'   23 A'    8 A"   24 A'                 
  0.204   0.216   0.221   0.239   0.283   0.283   0.292   0.311
 25 A'    9 A"   26 A'   27 A'   10 A"   28 A'   29 A'   30 A'                 
  0.329   0.342   0.355   0.423   0.426   0.468   0.514   0.542
 31 A'   32 A'   33 A'   34 A'   11 A"   35 A'   36 A'   37 A'                 
  0.549   0.615   0.617   0.674   0.685   0.711   0.848   0.872
 12 A"   38 A'   13 A"   39 A'   40 A'   41 A'   42 A'   43 A'                 
  0.972   1.023   1.050   1.104   1.133   1.172   1.186   1.257
 14 A"   15 A"   44 A'   45 A'   16 A"   46 A'   47 A'   17 A"                 
  1.268   1.390   1.401   1.415   1.422   1.514   1.544   1.554
 48 A'   18 A"   49 A'   19 A"   20 A"   50 A'   51 A'   21 A"                 
  1.580   1.650   1.732   1.762   1.831   1.874   2.006   2.053
 52 A'   53 A'   54 A'   55 A'   22 A"   56 A'   57 A'   58 A'                 
  2.079   2.187   2.323   2.429   2.481   2.483   2.501   2.549
 59 A'   23 A"   60 A'   61 A'   62 A'   24 A"   25 A"   63 A'                 
  2.627   2.644   2.849   2.870   2.871   2.960   3.040   3.152
 64 A'   26 A"   65 A'   27 A"   66 A'   67 A'   28 A"   68 A'                 
  3.160   3.266   3.361   3.535   3.628   3.762   3.825   3.865
 29 A"   69 A'   30 A"   70 A'   71 A'   31 A"   72 A'   73 A'                 
  4.002   4.128   4.933   5.031   5.124   5.342   5.555   5.843
 74 A'   75 A'   32 A"   33 A"   76 A'   77 A'   78 A'   79 A'                 
 23.798  23.922  49.840  49.986
 80 A'   81 A'   82 A'   83 A'                                                 
 --------------------------------------------------------------

          Ground-State Mulliken Net Atomic Charges

     Atom                 Charge (a.u.)
  ----------------------------------------
      1 O                    -0.279781
      2 C                     0.105937
      3 C                    -0.417593
      4 O                    -0.164661
      5 H                     0.179890
      6 H                     0.167878
      7 H                     0.167878
      8 H                     0.240451
  ----------------------------------------
  Sum of atomic charges =     0.000000

 -----------------------------------------------------------------
                    Cartesian Multipole Moments
 -----------------------------------------------------------------
    Charge (ESU x 10^10)
                 0.0000
    Dipole Moment (Debye)
         X       3.4556      Y       3.0026      Z      -0.0000
       Tot       4.5778
    Quadrupole Moments (Debye-Ang)
        XX     -25.7899     XY      -0.5345     YY     -23.6471
        XZ       0.0000     YZ      -0.0000     ZZ     -23.4179
    Octopole Moments (Debye-Ang^2)
       XXX       0.9644    XXY      -1.1286    XYY       2.4373
       YYY      13.7640    XXZ      -0.0000    XYZ       0.0000
       YYZ      -0.0000    XZZ      -0.4266    YZZ       0.6891
       ZZZ      -0.0000
    Hexadecapole Moments (Debye-Ang^3)
      XXXX    -169.4501   XXXY      -1.4211   XXYY     -50.1141
      XYYY      -5.6322   YYYY    -111.0605   XXXZ       0.0000
      XXYZ       0.0000   XYYZ       0.0000   YYYZ      -0.0000
      XXZZ     -31.6513   XYZZ       1.4759   YYZZ     -25.6195
      XZZZ       0.0000   YZZZ       0.0000   ZZZZ     -28.8185
 -----------------------------------------------------------------
 Calculating MO derivatives via CPSCF
   1         3          24      0.199971    0.055167
   2         3          24      0.019850    0.005212
   3         3          24      0.001325    0.000335
   4         8          19      0.000073    0.000019
   5        27           0      0.000000    0.000000    Roots Converged
 Calculating analytic Hessian of the SCF energy
 Polarizability Matrix (a.u.)
            1           2           3
    1 -33.7853351  -2.1633587   0.0000000
    2  -2.1633587 -38.4945164   0.0000000
    3   0.0000000   0.0000000 -24.1664386

 Direct stationary perturbation theory relativistic correction:

 rels  =       0.077617784575
 relv  =      -0.327956851665
 rel2e =       0.119774559604
 E_rel =      -0.130564507485

 Hessian of the SCF Energy
            1           2           3           4           5           6
    1   0.2644539   0.3147440  -0.0000000  -0.2716369  -0.2794984   0.0000000
    2   0.3147440   0.7219972  -0.0000000  -0.2929030  -0.5971403   0.0000000
    3  -0.0000000  -0.0000000   0.0304643   0.0000000   0.0000000  -0.0761448
    4  -0.2716369  -0.2929030   0.0000000   0.6463566   0.2266191  -0.0000000
    5  -0.2794984  -0.5971403   0.0000000   0.2266191   0.8859894   0.0000000
    6   0.0000000   0.0000000  -0.0761448  -0.0000000   0.0000000   0.2223226
    7  -0.0226497  -0.0213267  -0.0000000  -0.1800565  -0.0003813   0.0000000
    8  -0.0435250  -0.0137335  -0.0000000  -0.0019928  -0.0819240  -0.0000000
    9  -0.0000000  -0.0000000   0.0267579   0.0000000  -0.0000000  -0.0908801
   10   0.0370705  -0.0043874  -0.0000000  -0.1865603   0.0377238   0.0000000
   11   0.0061847  -0.1091897  -0.0000000   0.1043560  -0.1677433  -0.0000000
   12   0.0000000  -0.0000000   0.0140682   0.0000000  -0.0000000  -0.0490858
   13   0.0035873  -0.0012818   0.0000000  -0.0135319   0.0343325  -0.0000000
   14  -0.0006560   0.0015964   0.0000000  -0.0030211   0.0028754   0.0000000
   15   0.0000000   0.0000000  -0.0002954   0.0000000  -0.0000000  -0.0024005
   16  -0.0054515  -0.0012827   0.0046460  -0.0051776  -0.0189331  -0.0309734
   17  -0.0022523   0.0010466   0.0007403  -0.0018325  -0.0058045  -0.0020381
   18   0.0008418   0.0017297  -0.0008349   0.0010480  -0.0006999   0.0019293
   19  -0.0054515  -0.0012827  -0.0046460  -0.0051776  -0.0189331   0.0309734
   20  -0.0022523   0.0010466  -0.0007403  -0.0018325  -0.0058045   0.0020381
   21  -0.0008418  -0.0017297  -0.0008349  -0.0010480   0.0006999   0.0019293
   22   0.0000780   0.0077202   0.0000000   0.0157843   0.0190706  -0.0000000
   23   0.0072553  -0.0056232   0.0000000  -0.0293932  -0.0304482   0.0000000
   24  -0.0000000   0.0000000   0.0068196   0.0000000   0.0000000  -0.0076700
            7           8           9          10          11          12
    1  -0.0226497  -0.0435250  -0.0000000   0.0370705   0.0061847   0.0000000
    2  -0.0213267  -0.0137335  -0.0000000  -0.0043874  -0.1091897  -0.0000000
    3  -0.0000000  -0.0000000   0.0267579  -0.0000000  -0.0000000   0.0140682
    4  -0.1800565  -0.0019928   0.0000000  -0.1865603   0.1043560   0.0000000
    5  -0.0003813  -0.0819240  -0.0000000   0.0377238  -0.1677433  -0.0000000
    6   0.0000000  -0.0000000  -0.0908801   0.0000000  -0.0000000  -0.0490858
    7   0.4648009  -0.0303710  -0.0000000  -0.0250455   0.0089227  -0.0000000
    8  -0.0303710   0.5956646   0.0000000   0.0386848  -0.0049642   0.0000000
    9  -0.0000000   0.0000000   0.5273291  -0.0000000   0.0000000   0.0143604
   10  -0.0250455   0.0386848  -0.0000000   0.4049867   0.1278949  -0.0000000
   11   0.0089227  -0.0049642   0.0000000   0.1278949   0.6106992  -0.0000000
   12  -0.0000000   0.0000000   0.0143604  -0.0000000  -0.0000000   0.0225274
   13  -0.1008634   0.1064960  -0.0000000  -0.0086070   0.0008648   0.0000000
   14   0.1140245  -0.2714222  -0.0000000  -0.0019255   0.0018740   0.0000000
   15  -0.0000000  -0.0000000  -0.0466851  -0.0000000   0.0000000   0.0027121
   16  -0.0673273  -0.0352256  -0.0630692   0.0005423   0.0016008   0.0032593
   17  -0.0351088  -0.1137700  -0.1111810   0.0009091   0.0001178   0.0006613
   18  -0.0605143  -0.1103953  -0.2162614  -0.0004804   0.0010216   0.0007158
   19  -0.0673273  -0.0352256   0.0630692   0.0005423   0.0016008  -0.0032593
   20  -0.0351088  -0.1137700   0.1111810   0.0009091   0.0001178  -0.0006613
   21   0.0605143   0.1103953  -0.2162614   0.0004804  -0.0010216   0.0007158
   22  -0.0015311   0.0011593  -0.0000000  -0.2229290  -0.2514249   0.0000000
   23  -0.0006507   0.0039194   0.0000000  -0.1998089  -0.3309116   0.0000000
   24   0.0000000  -0.0000000   0.0016405   0.0000000   0.0000000  -0.0060140
           13          14          15          16          17          18
    1   0.0035873  -0.0006560   0.0000000  -0.0054515  -0.0022523   0.0008418
    2  -0.0012818   0.0015964   0.0000000  -0.0012827   0.0010466   0.0017297
    3   0.0000000   0.0000000  -0.0002954   0.0046460   0.0007403  -0.0008349
    4  -0.0135319  -0.0030211   0.0000000  -0.0051776  -0.0018325   0.0010480
    5   0.0343325   0.0028754  -0.0000000  -0.0189331  -0.0058045  -0.0006999
    6  -0.0000000   0.0000000  -0.0024005  -0.0309734  -0.0020381   0.0019293
    7  -0.1008634   0.1140245  -0.0000000  -0.0673273  -0.0351088  -0.0605143
    8   0.1064960  -0.2714222  -0.0000000  -0.0352256  -0.1137700  -0.1103953
    9  -0.0000000  -0.0000000  -0.0466851  -0.0630692  -0.1111810  -0.2162614
   10  -0.0086070  -0.0019255  -0.0000000   0.0005423   0.0009091  -0.0004804
   11   0.0008648   0.0018740   0.0000000   0.0016008   0.0001178   0.0010216
   12   0.0000000   0.0000000   0.0027121   0.0032593   0.0006613   0.0007158
   13   0.1107836  -0.1202212  -0.0000000   0.0045118  -0.0093634   0.0011993
   14  -0.1202212   0.2890091   0.0000000   0.0061362  -0.0121057   0.0010120
   15  -0.0000000   0.0000000   0.0456185   0.0128828  -0.0233101   0.0009471
   16   0.0045118   0.0061362   0.0128828   0.0707248   0.0412613   0.0663374
   17  -0.0093634  -0.0121057  -0.0233101   0.0412613   0.1206376   0.1211555
   18   0.0011993   0.0010120   0.0009471   0.0663374   0.1211555   0.2345269
   19   0.0045118   0.0061362  -0.0128828   0.0027626   0.0058732  -0.0076404
   20  -0.0093634  -0.0121057   0.0233101   0.0058732   0.0095377  -0.0141283
   21  -0.0011993  -0.0010120   0.0009471   0.0076404   0.0141283  -0.0204493
   22  -0.0003921  -0.0004731   0.0000000  -0.0005850   0.0005134  -0.0007915
   23  -0.0014634   0.0002787  -0.0000000   0.0005699   0.0003405   0.0003046
   24   0.0000000  -0.0000000  -0.0008438  -0.0007233  -0.0001562  -0.0005735
           19          20          21          22          23          24
    1  -0.0054515  -0.0022523  -0.0008418   0.0000780   0.0072553  -0.0000000
    2  -0.0012827   0.0010466  -0.0017297   0.0077202  -0.0056232   0.0000000
    3  -0.0046460  -0.0007403  -0.0008349   0.0000000   0.0000000   0.0068196
    4  -0.0051776  -0.0018325  -0.0010480   0.0157843  -0.0293932   0.0000000
    5  -0.0189331  -0.0058045   0.0006999   0.0190706  -0.0304482   0.0000000
    6   0.0309734   0.0020381   0.0019293  -0.0000000   0.0000000  -0.0076700
    7  -0.0673273  -0.0351088   0.0605143  -0.0015311  -0.0006507   0.0000000
    8  -0.0352256  -0.1137700   0.1103953   0.0011593   0.0039194  -0.0000000
    9   0.0630692   0.1111810  -0.2162614  -0.0000000   0.0000000   0.0016405
   10   0.0005423   0.0009091   0.0004804  -0.2229290  -0.1998089   0.0000000
   11   0.0016008   0.0001178  -0.0010216  -0.2514249  -0.3309116   0.0000000
   12  -0.0032593  -0.0006613   0.0007158   0.0000000   0.0000000  -0.0060140
   13   0.0045118  -0.0093634  -0.0011993  -0.0003921  -0.0014634   0.0000000
   14   0.0061362  -0.0121057  -0.0010120  -0.0004731   0.0002787  -0.0000000
   15  -0.0128828   0.0233101   0.0009471   0.0000000  -0.0000000  -0.0008438
   16   0.0027626   0.0058732   0.0076404  -0.0005850   0.0005699  -0.0007233
   17   0.0058732   0.0095377   0.0141283   0.0005134   0.0003405  -0.0001562
   18  -0.0076404  -0.0141283  -0.0204493  -0.0007915   0.0003046  -0.0005735
   19   0.0707248   0.0412613  -0.0663374  -0.0005850   0.0005699   0.0007233
   20   0.0412613   0.1206376  -0.1211555   0.0005134   0.0003405   0.0001562
   21  -0.0663374  -0.1211555   0.2345269   0.0007915  -0.0003046  -0.0005735
   22  -0.0005850   0.0005134   0.0007915   0.2101600   0.2229212  -0.0000000
   23   0.0005699   0.0003405  -0.0003046   0.2229212   0.3621039  -0.0000000
   24   0.0007233   0.0001562  -0.0005735  -0.0000000  -0.0000000   0.0072147
 Gradient time:  CPU 234.92 s  wall 246.43 s
 **********************************************************************
 **                                                                  **
 **                       VIBRATIONAL ANALYSIS                       **
 **                       --------------------                       **
 **                                                                  **
 **        VIBRATIONAL FREQUENCIES (CM**-1) AND NORMAL MODES         **
 **     FORCE CONSTANTS (mDYN/ANGSTROM) AND REDUCED MASSES (AMU)     **
 **                  INFRARED INTENSITIES (KM/MOL)                   **
 **                                                                  **
 **********************************************************************


 Mode:                 1                      2                      3
 Frequency:        68.43                 426.14                 437.48
 Force Cnst:      0.0029                 0.2848                 0.1351
 Red. Mass:       1.0685                 2.6616                 1.1978
 IR Active:          YES                    YES                    YES
 IR Intens:        1.123                  3.798                116.136
 Raman Active:       YES                    YES                    YES
               X      Y      Z        X      Y      Z        X      Y      Z
 O         -0.000 -0.000 -0.051   -0.147 -0.076  0.000    0.000  0.000  0.010
 C         -0.000 -0.000  0.014   -0.018 -0.138  0.000    0.000  0.000  0.066
 C         -0.000  0.000  0.003   -0.067  0.180 -0.000    0.000 -0.000 -0.018
 O          0.000  0.000  0.036    0.203 -0.012 -0.000   -0.000  0.000 -0.096
 H         -0.000  0.000  0.534    0.362  0.400 -0.000   -0.000 -0.000 -0.109
 H         -0.009  0.499 -0.312   -0.312  0.324 -0.003    0.117 -0.035 -0.035
 H          0.009 -0.499 -0.312   -0.312  0.324  0.003   -0.117  0.035 -0.035
 H          0.000 -0.000  0.130    0.392 -0.155  0.000   -0.000  0.000  0.970
 TransDip   0.000 -0.000  0.034    0.051 -0.036  0.000   -0.000  0.000  0.345

 Mode:                 4                      5                      6
 Frequency:       594.05                 596.47                 854.29
 Force Cnst:      0.4630                 1.1824                 2.6000
 Red. Mass:       2.2267                 5.6406                 6.0468
 IR Active:          YES                    YES                    YES
 IR Intens:        0.730                  7.071                 33.241
 Raman Active:       YES                    YES                    YES
               X      Y      Z        X      Y      Z        X      Y      Z
 O         -0.000  0.000 -0.114    0.298 -0.204 -0.000   -0.061 -0.253  0.000
 C          0.000 -0.000  0.297   -0.152  0.033  0.000   -0.170 -0.138 -0.000
 C          0.000  0.000  0.024   -0.336 -0.068  0.000    0.363  0.026 -0.000
 O         -0.000 -0.000 -0.056    0.101  0.255 -0.000   -0.178  0.324  0.000
 H          0.000  0.000 -0.318   -0.473 -0.132 -0.000    0.541  0.104  0.000
 H          0.505  0.019 -0.175   -0.268 -0.110  0.004    0.344  0.053 -0.007
 H         -0.505 -0.019 -0.175   -0.268 -0.110 -0.004    0.344  0.053  0.007
 H         -0.000  0.000 -0.471    0.493 -0.036 -0.000    0.264  0.009 -0.000
 TransDip   0.000  0.000 -0.027   -0.076 -0.038 -0.000    0.036 -0.181  0.000

 Mode:                 7                      8                      9
 Frequency:       983.22                1056.97                1194.52
 Force Cnst:      0.8742                 1.1755                 1.4254
 Red. Mass:       1.5348                 1.7858                 1.6955
 IR Active:          YES                    YES                    YES
 IR Intens:       12.743                  5.162                  5.162
 Raman Active:       YES                    YES                    YES
               X      Y      Z        X      Y      Z        X      Y      Z
 O          0.024  0.031  0.000   -0.000  0.000 -0.041    0.052  0.072 -0.000
 C          0.103 -0.043 -0.000    0.000 -0.000  0.200   -0.146  0.109  0.000
 C         -0.028 -0.154  0.000   -0.000 -0.000 -0.166    0.044 -0.090 -0.000
 O         -0.044  0.069 -0.000   -0.000  0.000 -0.024   -0.030 -0.074  0.000
 H          0.581  0.162  0.000    0.000  0.000  0.355    0.431  0.112  0.000
 H         -0.437  0.169 -0.058   -0.596 -0.144  0.157   -0.096  0.123 -0.073
 H         -0.437  0.169  0.058    0.596  0.144  0.157   -0.096  0.123  0.073
 H         -0.287  0.251  0.000   -0.000  0.000 -0.043    0.620 -0.548 -0.000
 TransDip   0.087 -0.074  0.000    0.000 -0.000  0.073   -0.072  0.012  0.000

 Mode:                10                     11                     12
 Frequency:      1284.56                1393.97                1471.28
 Force Cnst:      2.1047                 1.5009                 1.3372
 Red. Mass:       2.1648                 1.3109                 1.0485
 IR Active:          YES                    YES                    YES
 IR Intens:      400.314                 47.038                  7.527
 Raman Active:       YES                    YES                    YES
               X      Y      Z        X      Y      Z        X      Y      Z
 O         -0.011  0.066  0.000   -0.002  0.011  0.000   -0.012 -0.013  0.000
 C          0.217 -0.138 -0.000    0.046 -0.031 -0.000    0.024 -0.005 -0.000
 C         -0.035  0.041  0.000   -0.153 -0.017  0.000    0.018 -0.048 -0.000
 O         -0.136  0.059  0.000   -0.016  0.011  0.000   -0.005  0.004  0.000
 H         -0.285 -0.087 -0.000    0.424  0.268 -0.000   -0.380 -0.233  0.000
 H         -0.112 -0.112  0.113    0.549 -0.008 -0.240    0.058  0.515 -0.360
 H         -0.112 -0.112 -0.113    0.549 -0.008  0.240    0.058  0.515  0.360
 H          0.681 -0.526 -0.000    0.038 -0.025 -0.000    0.036 -0.027  0.000
 TransDip   0.382 -0.514  0.000    0.210 -0.063 -0.000    0.040  0.078  0.000

 Mode:                13                     14                     15
 Frequency:      1481.86                1852.04                3034.85
 Force Cnst:      1.3519                20.3029                 5.6371
 Red. Mass:       1.0449                10.0463                 1.0388
 IR Active:          YES                    YES                    YES
 IR Intens:       10.344                319.763                  4.664
 Raman Active:       YES                    YES                    YES
               X      Y      Z        X      Y      Z        X      Y      Z
 O          0.000  0.000  0.002   -0.221 -0.401  0.000   -0.000 -0.001 -0.000
 C          0.000 -0.000 -0.022    0.378  0.621 -0.000   -0.001  0.002  0.000
 C         -0.000  0.000 -0.053   -0.044 -0.039  0.000    0.044  0.030 -0.000
 O         -0.000  0.000  0.003   -0.048 -0.019 -0.000    0.000 -0.000 -0.000
 H          0.000  0.000  0.719    0.196  0.111 -0.000   -0.148  0.313 -0.000
 H          0.352 -0.336  0.055   -0.107 -0.067  0.060   -0.181 -0.334 -0.542
 H         -0.352  0.336  0.055   -0.107 -0.067 -0.060   -0.181 -0.334  0.542
 H          0.000 -0.000 -0.013    0.321 -0.249  0.000    0.002 -0.002  0.000
 TransDip   0.000 -0.000  0.103    0.262  0.509 -0.000    0.039  0.057 -0.000

 Mode:                16                     17                     18
 Frequency:      3093.49                3155.67                3809.46
 Force Cnst:      6.2044                 6.4536                 9.1174
 Red. Mass:       1.1004                 1.0999                 1.0663
 IR Active:          YES                    YES                    YES
 IR Intens:        7.469                  3.783                 47.072
 Raman Active:       YES                    YES                    YES
               X      Y      Z        X      Y      Z        X      Y      Z
 O          0.000 -0.000 -0.000    0.000  0.001 -0.000    0.001  0.001 -0.000
 C         -0.000  0.000 -0.001   -0.001 -0.003  0.000   -0.002 -0.001 -0.000
 C         -0.000  0.000 -0.092    0.025 -0.088 -0.000   -0.000  0.000  0.000
 O          0.000  0.000  0.000   -0.000  0.001  0.000   -0.036 -0.051  0.000
 H          0.000 -0.000 -0.021   -0.423  0.839  0.000   -0.003  0.000  0.000
 H          0.203  0.370  0.563    0.069  0.108  0.194    0.000  0.001 -0.001
 H         -0.203 -0.370  0.563    0.069  0.108 -0.194    0.000  0.001  0.001
 H         -0.000 -0.000 -0.003   -0.003  0.001  0.000    0.585  0.808 -0.000
 TransDip  -0.000  0.000 -0.088    0.027 -0.056 -0.000    0.060  0.211 -0.000

 STANDARD THERMODYNAMIC QUANTITIES AT   298.15 K  AND     1.00 ATM

   This Molecule has  0 Imaginary Frequencies
   Zero point vibrational energy:       38.296 kcal/mol

   Atom    1 Element O  Has Mass   15.99491
   Atom    2 Element C  Has Mass   12.00000
   Atom    3 Element C  Has Mass   12.00000
   Atom    4 Element O  Has Mass   15.99491
   Atom    5 Element H  Has Mass    1.00783
   Atom    6 Element H  Has Mass    1.00783
   Atom    7 Element H  Has Mass    1.00783
   Atom    8 Element H  Has Mass    1.00783
   Molecular Mass:    60.021140 amu
   Principal axes and moments of inertia in amu*Bohr^2:
                             1           2           3
    Eigenvalues --      164.19884   188.69386   341.60849
          X               0.99999     0.00363     0.00000
          Y              -0.00363     0.99999    -0.00000
          Z              -0.00000     0.00000     1.00000
   Rotational Symmetry Number is   1
   The Molecule is an Asymmetric Top
   Translational Enthalpy:        0.889 kcal/mol
   Rotational Enthalpy:           0.889 kcal/mol
   Vibrational Enthalpy:         39.465 kcal/mol
   gas constant (RT):             0.592 kcal/mol
   Translational Entropy:        38.196  cal/mol.K
   Rotational Entropy:           23.874  cal/mol.K
   Vibrational Entropy:           7.280  cal/mol.K

   Total Enthalpy:               41.835 kcal/mol
   Total Entropy:                69.350  cal/mol.K

 ======================================================================

 STANDARD THERMODYNAMIC QUANTITIES FOR ANHARMONIC VIBRATION -- TOSH

   Zero point vibrational energy: ************ kcal/mol

   Vibrational Enthalpy:       Infinity kcal/mol
   Vibrational Entropy:             NaN  cal/mol.K

   Total Enthalpy:             Infinity kcal/mol
   Total Entropy:                   NaN  cal/mol.K

 ======================================================================

 STANDARD THERMODYNAMIC QUANTITIES FOR ANHARMONIC VIBRATION -- VPT2

   Zero point vibrational energy: ************ kcal/mol

   Vibrational Enthalpy:       Infinity kcal/mol
   Vibrational Entropy:             NaN  cal/mol.K

   Total Enthalpy:             Infinity kcal/mol
   Total Entropy:                   NaN  cal/mol.K

 ======================================================================

Archival summary:
1\1\pikachu\FREQ\ProcedureUnspecified\BasisUnspecified\224\taweetha\SunJul909:52:372017SunJul909:52:372017\0\\#,FREQ,ProcedureUnspecified,BasisUnspecified,\\0,1\C\O,1,1.19731\O,1,1.36556,2,119.729\H,3,0.964591,1,110.791,2,-180,0\C,1,1.51548,2,124.977,3,-180,0\H,5,1.08759,1,109.35,2,-0,0\H,5,1.09413,1,110.5,2,120.244,0\H,5,1.09413,1,110.5,2,-120.244,0\\\@

 Total job time:  268.90s(wall), 257.34s(cpu) 
 Sun Jul  9 09:52:37 2017

        *************************************************************
        *                                                           *
        *  Thank you very much for using Q-Chem.  Have a nice day.  *
        *                                                           *
        *************************************************************


 
User input: 3 of 3 
 
pikachu 127.0.1
Q-Chem Developer Version! Running on 127.0.1.*
                  Welcome to Q-Chem
     A Quantum Leap Into The Future Of Chemistry


 Q-Chem 4.4, Q-Chem, Inc., Pleasanton, CA (2016)

 Y. Shao,  Z. Gan,  E. Epifanovsky,  A. T. B. Gilbert,  M. Wormit,  
 J. Kussmann,  A. W. Lange,  A. Behn,  J. Deng,  X. Feng,  D. Ghosh,  
 M. Goldey,  P. R. Horn,  L. D. Jacobson,  I. Kaliman,  F. Rob,  
 R. Z. Khaliullin,  T. Kus,  A. Landau,  J. Liu,  E. I. Proynov,  Y. M. Rhee,  
 R. M. Richard,  M. A. Rohrdanz,  R. P. Steele,  E. J. Sundstrom,  
 H. L. Woodcock III,  P. M. Zimmerman,  D. Zuev,  B. Albrecht,  E. Alguire,  
 B. Austin,  S. A. Baeppler,  G. J. O. Beran,  Y. A. Bernard,  
 E. J. Berquist,  K. Brandhorst,  K. B. Bravaya,  S. T. Brown,  D. Casanova,  
 C.-M. Chang,  Y. Chen,  S. H. Chien,  K. D. Closser,  M. P. Coons,  
 D. L. Crittenden,  S. Dasgupta,  M. Diedenhofen,  R. A. DiStasio Jr.,  
 H. Do,  A. D. Dutoi,  R. G. Edgar,  P.-T. Fang,  S. Fatehi,  Q. Feng,  
 L. Fusti-Molnar,  A. Ghysels,  A. Golubeva-Zadorozhnaya,  J. Gomes,  
 A. Gunina,  M. W. D. Hanson-Heine,  P. H. P. Harbach,  A. W. Hauser,  
 J. E. Herr,  E. G. Hohenstein,  Z. C. Holden,  K. Hui,  T.-C. Jagau,  H. Ji,  
 B. Kaduk,  K. Khistyaev,  Jaehoon Kim,  Jihan Kim,  R. A. King,  
 P. Klunzinger,  K. Koh,  D. Kosenkov,  T. Kowalczyk,  C. M. Krauter,  
 A. Kunitsa,  K. U. Lao,  A. Laurent,  K. V. Lawler,  J. Lee,  D. Lefrancois,  
 S. Lehtola,  S. V. Levchenko,  C. Y. Lin,  Y.-S. Lin,  F. Liu,  E. Livshits,  
 R. C. Lochan,  A. Luenser,  P. Manohar,  S. F. Manzer,  S.-P. Mao,  Y. Mao,  
 N. Mardirossian,  A. V. Marenich,  L. A. Martinez-Martinez,  S. A. Maurer,  
 N. J. Mayhall,  J.-M. Mewes,  A. F. Morrison,  K. Nanda,  T. S. Nguyen-Beck,  
 C. M. Oana,  R. Olivares-Amaya,  D. P. O'Neill,  J. A. Parkhill,  
 T. M. Perrine,  R. Peverati,  P. A. Pieniazek,  F. Plasser,  A. Prociuk,  
 D. R. Rehn,  E. Rosta,  N. J. Russ,  N. Sergueev,  S. M. Sharada,  
 S. Sharma,  D. W. Small,  A. Sodt,  T. Stauch,  T. Stein,  D. Stuck,  
 Y.-C. Su,  A. J. W. Thom,  T. Tsuchimochi,  L. Vogt,  O. Vydrov,  T. Wang,  
 M. A. Watson,  J. Wenzel,  A. White,  C. F. Williams,  V. Vanovschi,  
 K. Yao,  S. Yeganeh,  S. R. Yost,  Z.-Q. You,  I. Y. Zhang,  X. Zhang,  
 Y. Zhao,  B. R. Brooks,  G. K. L. Chan,  D. M. Chipman,  C. J. Cramer,  
 W. A. Goddard III,  M. S. Gordon,  W. J. Hehre,  A. Klamt,  
 H. F. Schaefer III,  M. W. Schmidt,  C. D. Sherrill,  D. G. Truhlar,  
 A. Warshel,  X. Xu,  A. Aspuru-Guzik,  R. Baer,  A. T. Bell,  N. A. Besley,  
 J.-D. Chai,  A. Dreuw,  B. D. Dunietz,  T. R. Furlani,  S. R. Gwaltney,  
 C.-P. Hsu,  Y. Jung,  J. Kong,  D. S. Lambrecht,  W. Liang,  C. Ochsenfeld,  
 V. A. Rassolov,  L. V. Slipchenko,  J. E. Subotnik,  T. Van Voorhis,  
 J. M. Herbert,  A. I. Krylov,  P. M. W. Gill,  M. Head-Gordon

 Contributors to earlier versions of Q-Chem not listed above: 
 R. D. Adamson,  J. Baker,  E. F. C. Byrd,  A. K. Chakraborty,  C.-L. Cheng,  
 H. Dachsel,  R. J. Doerksen,  G. Hawkins,  A. Heyden,  S. Hirata,  
 G. Kedziora,  F. J. Keil,  C. Kelley,  P. P. Korambath,  W. Kurlancheek,  
 A. M. Lee,  M. S. Lee,  D. Liotard,  I. Lotan,  P. E. Maslen,  N. Nair,  
 D. Neuhauser,  R. Olson,  B. Peters,  J. Ritchie,  N. E. Schultz,  
 N. Shenvi,  A. C. Simmonett,  K. S. Thanthiriwatte,  Q. Wu,  W. Zhang

 Please cite Q-Chem as follows:
 Y. Shao et al., Mol. Phys. 113, 184-215 (2015)
 DOI: 10.1080/00268976.2014.952696

 Q-Chem 4.4.2 for Intel X86 EM64T Linux

 Parts of Q-Chem use Armadillo 5.200.1 (Boston Tea Smuggler).
 http://arma.sourceforge.net/

 Q-Chem begins on Sun Jul  9 09:52:37 2017  


Host: 0

     Scratch files written to /scratch/taweetham/qchem8578//
The previous job contains 0 fragments, simply inherited here

Checking the input file for inconsistencies... 	...done.

--------------------------------------------------------------
User input:
--------------------------------------------------------------

$molecule
read
$end

$rem
   SOLVENT_METHOD = SMD
   BASIS  =  6-311++G**
   METHOD  =  B3LYP
$end


--------------------------------------------------------------
 ----------------------------------------------------------------
             Standard Nuclear Orientation (Angstroms)
    I     Atom           X                Y                Z
 ----------------------------------------------------------------
    1      O       1.0331294306    -0.9202705978     0.0000000000
    2      C       0.1712388490    -0.0891888565     0.0000000000
    3      C      -1.3160663868    -0.3800506140     0.0000000000
    4      O       0.5068820043     1.2344828689     0.0000000000
    5      H      -1.4727834206    -1.4562918985     0.0000000000
    6      H      -1.7911940836     0.0530110197    -0.8853462616
    7      H      -1.7911940836     0.0530110197     0.8853462616
    8      H      -0.2830753113     1.7880199524     0.0000000000
 ----------------------------------------------------------------
 Nuclear Repulsion Energy =   120.7480099162 hartrees
 There are       16 alpha and       16 beta electrons
 Requested basis set is 6-311++G(d,p)
 There are 44 shells and 116 basis functions

 Total QAlloc Memory Limit   2000 MB
 Mega-Array Size        61 MB
 MEM_STATIC part        62 MB

                       Distance Matrix (Angstroms)
             O (  1)   C (  2)   C (  3)   O (  4)   H (  5)   H (  6)
   C (  2)  1.197310
   C (  3)  2.410510  1.515479
   O (  4)  2.218085  1.365563  2.435130
   H (  5)  2.562600  2.138172  1.087592  3.340560
   H (  6)  3.115753  2.157592  1.094133  2.731459  1.778544
   H (  7)  3.115753  2.157592  1.094133  2.731459  1.778544  1.770693
   H (  8)  3.011185  1.931402  2.401583  0.964591  3.455570  2.463436
             H (  7)
   H (  8)  2.463436

 A cutoff of  1.0D-08 yielded    952 shell pairs
 There are      6781 function pairs (      7271 Cartesian)

 -------------------------------------------------------
 OpenMP Integral Computing Module                       
 Release: version 1.0, May 2013, Q-Chem Inc. Pittsburgh 
 -------------------------------------------------------
 Integral Job Info:
 Integral job number is                      11
 Integral operator is                         1
 short-range coefficients                     0
 long-range coefficients              100000000
 Omega coefficients                           0
 if combine SR and LR in K                    0
 Integral screening is                        0
 Integral computing path is                   2
 max size of driver memory is            800000
 size of driver memory is                593474
 size of scratch memory is              2260544
 max col of scratch BK array               1296
 max len of scratch array in speh3          155
 max len of scratch index in speh4           18
 max int batch size is                      520
 min int batch size is                       52
 fixed nKL is                                52
 max L of basis functions is                  2
 order of int derivative is                   0
 number of shells is                         44
 number of basis is                         120
 number of cartesian basis is               120
 number of contracted shell pairs           952
 number of primitive shell pairs           2453
 maxK2 (contraction) of shell pair           36
 max number of K2 of shell pair               1
 max number of CS2 of shell pair            152
 max number of PS2 of shell pair            300
 mem total for path MDJ                   16632
 -------------------------------------------------------
 Smallest overlap matrix eigenvalue = 1.09E-04

 Scale SEOQF with 1.000000e-01/1.000000e-01/1.000000e-01

 Standard Electronic Orientation quadrupole field applied
 Nucleus-field energy     =     0.0000000027 hartrees
 Guess from superposition of atomic densities
 Warning:  Energy on first SCF cycle will be non-variational
 A restricted hybrid HF-DFT SCF calculation will be
 performed using Pulay DIIS extrapolation
 Exchange:     0.2000 Hartree-Fock + 0.0800 Slater + 0.7200 B88
 Correlation:  0.1900 VWN1RPA + 0.8100 LYP
 Using SG-1 standard quadrature grid
 SCF converges when DIIS error is below 1.0E-05
 ---------------------------------------
  Cycle       Energy         DIIS Error
 ---------------------------------------
    1    -229.7405831206      5.77E-02
    2    -229.0148446136      1.03E-02
    3    -228.7571125114      1.78E-02
    4    -229.1371584865      3.71E-03
    5    -229.1548007018      7.76E-04
    6    -229.1552120056      4.21E-04
    7    -229.1554610757      4.41E-05
    8    -229.1554671591      1.08E-05
    9    -229.1554658975      3.33E-06 Convergence criterion met
 ---------------------------------------
 SCF time:  CPU 13.91 s  wall 16.28 s

 Citation of the SMD model:
 Marenich, A.V.; Cramer, C.J.; Truhlar, D.G.
 J. Phys. Chem. B 2009, 113, 6378-6396.
 iSolventCode=           1
 Solvent: water                                                           

 vradii
            1           2           3           4           5           6
    1   1.5200000   1.8500000   1.8500000   1.5200000   1.2000000   1.2000000
            7           8
    1   1.2000000   1.2000000
Changing PCM_TESSEL_METHOD to VTN
Changing PCM_VDW_RADII to SMD_RADIUS
 Discretize the solute cavity surface with Lebedev spheres
	Using 302 Lebedev grid points for each H atom
	Using 302 Lebedev grid points for other atoms
	Atomic van der Waals radii will be scaled by 1.20
 Removing interior tesserae...
 Keep 955 surface tesserae and discard 1461 interior tesserae
 Molecular Surface Area = 83.987 Angst**2
Using SCRF singleton
 A restricted hybrid HF-DFT SCF calculation will be
 performed using Pulay DIIS extrapolation
 Polarizable Continuum solvation model will be applied
 Exchange:     0.2000 Hartree-Fock + 0.0800 Slater + 0.7200 B88
 Correlation:  0.1900 VWN1RPA + 0.8100 LYP
 Using SG-1 standard quadrature grid
 SCF converges when DIIS error is below 1.0E-05

 Citation of the SMD model:
 Marenich, A.V.; Cramer, C.J.; Truhlar, D.G.
 J. Phys. Chem. B 2009, 113, 6378-6396.
 iSolventCode=           1
 Solvent: water                                                           

 vradii
            1           2           3           4           5           6
    1   1.5200000   1.8500000   1.8500000   1.5200000   1.2000000   1.2000000
            7           8
    1   1.2000000   1.2000000
 ---------------------------------------
  Cycle       Energy         DIIS Error
 ---------------------------------------
    1    -229.1553782847      4.62E-07
 Time req'd to invert C: 1.06 s (CPU) 1.19 s (wall)
    2    -229.1739953480      1.13E-03
    3    -229.1739965609      1.13E-03
    4    -229.1739975799      1.13E-03
    5    -229.1739967578      1.13E-03
    6    -229.1739957627      1.13E-03
    7    -229.1739952179      1.13E-03
    8    -229.1739949514      1.13E-03
    9    -229.1739948048      1.13E-03
   10    -229.1739948348      1.13E-03
   11    -229.1739933724      1.13E-03
   12    -229.1739929030      1.13E-03
   13    -229.1739922563      1.13E-03
   14    -229.1739922974      1.13E-03
   15    -229.1739924254      1.13E-03
   16    -229.1739975077      1.13E-03
   17    -229.1775628291      1.19E-03
   18    -229.1790125539      5.08E-04
   19    -229.1792983703      1.29E-04
   20    -229.1793084933      7.86E-05
   21    -229.1793146549      1.16E-05
   22    -229.1793165319      3.74E-06 Convergence criterion met
 ---------------------------------------
 SCF time:  CPU 30.07 s  wall 40.54 s
(0)  E-EN(g) gas-phase elect-nuc energy                 -229.155378285 a.u.
(3)  G-ENP(liq) elect-nuc-pol free energy of system     -229.179316532 a.u.
(4)  G-CDS(liq) cavity-dispersion-solvent structure 
     free energy                                                3.7998 kcal/mol
(6)  G-S(liq) free energy of system                     -229.173261210 a.u.
(9)  DeltaG-S(liq) free energy of  solvation
     (9) = (6) - (0)                                          -11.2217 kcal/mol
 SCF   energy in the final basis set = -229.1732612100
 Total energy in the final basis set = -229.1732612100

 --------------------------------------------------------------

                    Orbital Energies (a.u.)
 --------------------------------------------------------------

 Alpha MOs
 -- Occupied --
-19.174 -19.130 -10.322 -10.177  -1.117  -1.041  -0.748  -0.625
 -0.520  -0.483  -0.476  -0.427  -0.394  -0.383  -0.342  -0.303
 -- Virtual --
 -0.011  -0.004   0.028   0.040   0.044   0.059   0.079   0.087
  0.089   0.108   0.113   0.124   0.145   0.175   0.189   0.198
  0.207   0.219   0.224   0.231   0.265   0.270   0.297   0.299
  0.333   0.343   0.363   0.436   0.450   0.488   0.535   0.555
  0.567   0.635   0.644   0.684   0.697   0.729   0.845   0.891
  0.991   1.023   1.055   1.093   1.122   1.151   1.168   1.270
  1.276   1.409   1.417   1.438   1.450   1.524   1.560   1.583
  1.594   1.664   1.747   1.770   1.854   1.894   2.026   2.085
  2.102   2.211   2.344   2.459   2.512   2.513   2.530   2.574
  2.647   2.656   2.850   2.859   2.874   2.972   3.047   3.163
  3.164   3.271   3.349   3.531   3.621   3.792   3.847   3.873
  3.995   4.138   4.937   5.018   5.109   5.344   5.556   5.838
 23.795  23.949  49.845  49.978
 --------------------------------------------------------------

          Ground-State Mulliken Net Atomic Charges

     Atom                 Charge (a.u.)
  ----------------------------------------
      1 O                    -0.420553
      2 C                     0.206069
      3 C                    -0.438733
      4 O                    -0.264593
      5 H                     0.178457
      6 H                     0.206575
      7 H                     0.206569
      8 H                     0.326207
  ----------------------------------------
  Sum of atomic charges =     0.000000

 -----------------------------------------------------------------
                    Cartesian Multipole Moments
 -----------------------------------------------------------------
    Charge (ESU x 10^10)
                -0.0000
    Dipole Moment (Debye)
         X      -5.6915      Y       2.6464      Z      -0.0000
       Tot       6.2766
    Quadrupole Moments (Debye-Ang)
        XX     -26.0592     XY      -0.2399     YY     -23.5136
        XZ       0.0000     YZ      -0.0000     ZZ     -23.2549
    Octopole Moments (Debye-Ang^2)
       XXX      -6.5343    XXY       2.6142    XYY      -8.3322
       YYY      12.0685    XXZ      -0.0001    XYZ       0.0000
       YYZ      -0.0000    XZZ      -0.8985    YZZ       1.1237
       ZZZ      -0.0000
    Hexadecapole Moments (Debye-Ang^3)
      XXXX    -166.0993   XXXY      -3.5575   XXYY     -51.4362
      XYYY      -8.1779   YYYY    -111.0952   XXXZ       0.0001
      XXYZ      -0.0000   XYYZ       0.0000   YYYZ      -0.0000
      XXZZ     -29.4840   XYZZ      -3.0145   YYZZ     -27.2079
      XZZZ       0.0001   YZZZ      -0.0000   ZZZZ     -28.2474
 -----------------------------------------------------------------
Archival summary:
1\1\pikachu\SP\ProcedureUnspecified\BasisUnspecified\224\taweetha\SunJul909:53:342017SunJul909:53:342017\0\\#,ProcedureUnspecified,BasisUnspecified,\\0,1\C\O,1,1.19731\O,1,1.36556,2,119.729\H,3,0.964591,1,110.791,2,-180,0\C,1,1.51548,2,124.977,3,-180,0\H,5,1.08759,1,109.35,2,-0,0\H,5,1.09413,1,110.5,2,120.244,0\H,5,1.09413,1,110.5,2,-120.244,0\\\@

 Total job time:  56.99s(wall), 44.08s(cpu) 
 Sun Jul  9 09:53:34 2017

        *************************************************************
        *                                                           *
        *  Thank you very much for using Q-Chem.  Have a nice day.  *
        *                                                           *
        *************************************************************
