# Supplementary material for: A DFT investigation of the blue bottle experiment: E∘half-cell analysis of autoxidation catalysed by redox indicators
Source: R Soc Open Sci. 2017 Nov 8;4(11):170708. doi: 10.1098/rsos.170708 (PMC5717635; doi:10.1098/rsos.170708)
Supplement: output.zip [file rsos170708supp2.zip › B3LYP_6-311++Gdp_reducing_agents/C2H4O2_glycolaldehyde.out]

pikachu 127.0.1
Q-Chem Developer Version! Running on 127.0.1.*
                  Welcome to Q-Chem
     A Quantum Leap Into The Future Of Chemistry


 Q-Chem 4.4, Q-Chem, Inc., Pleasanton, CA (2016)

 Y. Shao,  Z. Gan,  E. Epifanovsky,  A. T. B. Gilbert,  M. Wormit,  
 J. Kussmann,  A. W. Lange,  A. Behn,  J. Deng,  X. Feng,  D. Ghosh,  
 M. Goldey,  P. R. Horn,  L. D. Jacobson,  I. Kaliman,  F. Rob,  
 R. Z. Khaliullin,  T. Kus,  A. Landau,  J. Liu,  E. I. Proynov,  Y. M. Rhee,  
 R. M. Richard,  M. A. Rohrdanz,  R. P. Steele,  E. J. Sundstrom,  
 H. L. Woodcock III,  P. M. Zimmerman,  D. Zuev,  B. Albrecht,  E. Alguire,  
 B. Austin,  S. A. Baeppler,  G. J. O. Beran,  Y. A. Bernard,  E. Berquist,  
 K. Brandhorst,  K. B. Bravaya,  S. T. Brown,  D. Casanova,  C.-M. Chang,  
 Y. Chen,  S. H. Chien,  K. D. Closser,  M. P. Coons,  D. L. Crittenden,  
 S. Dasgupta,  M. Diedenhofen,  R. A. DiStasio Jr.,  H. Do,  A. D. Dutoi,  
 R. G. Edgar,  P.-T. Fang,  S. Fatehi,  Q. Feng,  L. Fusti-Molnar,  
 A. Ghysels,  A. Golubeva-Zadorozhnaya,  J. Gomes,  A. Gunina,  
 M. W. D. Hanson-Heine,  P. H. P. Harbach,  A. W. Hauser,  J. E. Herr,  
 E. G. Hohenstein,  Z. C. Holden,  K. Hui,  T.-C. Jagau,  H. Ji,  B. Kaduk,  
 K. Khistyaev,  Jaehoon Kim,  Jihan Kim,  R. A. King,  P. Klunzinger,  
 K. Koh,  D. Kosenkov,  T. Kowalczyk,  C. M. Krauter,  A. Kunitsa,  
 K. U. Lao,  A. Laurent,  K. V. Lawler,  J. Lee,  D. Lefrancois,  S. Lehtola,  
 S. V. Levchenko,  C. Y. Lin,  Y.-S. Lin,  F. Liu,  E. Livshits,  
 R. C. Lochan,  A. Luenser,  P. Manohar,  S. F. Manzer,  S.-P. Mao,  Y. Mao,  
 N. Mardirossian,  A. V. Marenich,  L. A. Martinez-Martinez,  S. A. Maurer,  
 N. J. Mayhall,  J.-M. Mewes,  A. F. Morrison,  K. Nanda,  T. S. Nguyen-Beck,  
 C. M. Oana,  R. Olivares-Amaya,  D. P. O'Neill,  J. A. Parkhill,  
 T. M. Perrine,  R. Peverati,  P. A. Pieniazek,  F. Plasser,  A. Prociuk,  
 D. R. Rehn,  E. Rosta,  N. J. Russ,  N. Sergueev,  S. M. Sharada,  
 S. Sharma,  D. W. Small,  A. Sodt,  T. Stauch,  T. Stein,  D. Stuck,  
 Y.-C. Su,  A. J. W. Thom,  T. Tsuchimochi,  L. Vogt,  O. Vydrov,  T. Wang,  
 M. A. Watson,  J. Wenzel,  A. White,  C. F. Williams,  V. Vanovschi,  
 K. Yao,  S. Yeganeh,  S. R. Yost,  Z.-Q. You,  I. Y. Zhang,  X. Zhang,  
 Y. Zhao,  B. R. Brooks,  G. K. L. Chan,  D. M. Chipman,  C. J. Cramer,  
 W. A. Goddard III,  M. S. Gordon,  W. J. Hehre,  A. Klamt,  
 H. F. Schaefer III,  M. W. Schmidt,  C. D. Sherrill,  D. G. Truhlar,  
 A. Warshel,  X. Xu,  A. Aspuru-Guzik,  R. Baer,  A. T. Bell,  N. A. Besley,  
 J.-D. Chai,  A. Dreuw,  B. D. Dunietz,  T. R. Furlani,  S. R. Gwaltney,  
 C.-P. Hsu,  Y. Jung,  J. Kong,  D. S. Lambrecht,  W. Liang,  C. Ochsenfeld,  
 V. A. Rassolov,  L. V. Slipchenko,  J. E. Subotnik,  T. Van Voorhis,  
 J. M. Herbert,  A. I. Krylov,  P. M. W. Gill,  M. Head-Gordon

 Contributors to earlier versions of Q-Chem not listed above: 
 R. D. Adamson,  J. Baker,  E. F. C. Byrd,  A. K. Chakraborty,  C.-L. Cheng,  
 H. Dachsel,  R. J. Doerksen,  G. Hawkins,  A. Heyden,  S. Hirata,  
 G. Kedziora,  F. J. Keil,  C. Kelley,  P. P. Korambath,  W. Kurlancheek,  
 A. M. Lee,  M. S. Lee,  D. Liotard,  I. Lotan,  P. E. Maslen,  N. Nair,  
 D. Neuhauser,  R. Olson,  B. Peters,  J. Ritchie,  N. E. Schultz,  
 N. Shenvi,  A. C. Simmonett,  K. S. Thanthiriwatte,  Q. Wu,  W. Zhang

 Please cite Q-Chem as follows:
 Y. Shao et al., Mol. Phys. 113, 184-215 (2015)
 DOI: 10.1080/00268976.2014.952696

 Q-Chem 4.4.2 for Intel X86 EM64T Linux

 Parts of Q-Chem use Armadillo 5.200.1 (Boston Tea Smuggler).
 http://arma.sourceforge.net/

 Q-Chem begins on Tue Dec 13 16:40:20 2016  


Host: 0

     Scratch files written to /scratch/cher/qchem6417//
FILE_GEOM_ORG=        593

Checking the input file for inconsistencies... 	...done.

--------------------------------------------------------------
User input:
--------------------------------------------------------------
$molecule
0 1
  C    0.6770124    0.6485906   -0.0000526
  C   -0.8266361    0.4942562    0.0000247
  O   -1.3506134   -0.6008594    0.0002530
  O    1.3258272   -0.5904950    0.0004101
  H    0.9558055    1.2524453    0.8819062
  H    0.9550476    1.2521760   -0.8825267
  H   -1.4270206    1.4264295   -0.0006910
  H    0.6121992   -1.2572965   -0.0038256
$end

$rem
   BASIS  =  6-311++G**
   JOB_TYPE  =  optimization
   METHOD  =  B3LYP
$end

--------------------------------------------------------------
 ----------------------------------------------------------------
             Standard Nuclear Orientation (Angstroms)
    I     Atom           X                Y                Z
 ----------------------------------------------------------------
    1      C       0.6770124076     0.6485905984    -0.0000526009
    2      C      -0.8266360934     0.4942562089     0.0000246897
    3      O      -1.3506134010    -0.6008593875     0.0002529788
    4      O       1.3258271990    -0.5904950061     0.0004100935
    5      H       0.9558055070     1.2524452900     0.8819062050
    6      H       0.9550476166     1.2521760030    -0.8825266950
    7      H      -1.4270205870     1.4264295130    -0.0006910067
    8      H       0.6121991944    -1.2572965011    -0.0038256153
 ----------------------------------------------------------------
 Molecular Point Group                 C1    NOp =  1
 Largest Abelian Subgroup              C1    NOp =  1
 Nuclear Repulsion Energy =   119.4147996944 hartrees
 There are       16 alpha and       16 beta electrons
 Requested basis set is 6-311++G(d,p)
 There are 44 shells and 116 basis functions

 Total QAlloc Memory Limit   2000 MB
 Mega-Array Size        61 MB
 MEM_STATIC part        62 MB
 A cutoff of  1.0D-11 yielded    977 shell pairs
 There are      6889 function pairs (      7383 Cartesian)

 -------------------------------------------------------
 OpenMP Integral Computing Module                       
 Release: version 1.0, May 2013, Q-Chem Inc. Pittsburgh 
 -------------------------------------------------------
 Integral Job Info:
 Integral job number is                      11
 Integral operator is                         1
 short-range coefficients                     0
 long-range coefficients              100000000
 Omega coefficients                           0
 if combine SR and LR in K                    0
 Integral screening is                        0
 Integral computing path is                   2
 max size of driver memory is            800000
 size of driver memory is                593474
 size of scratch memory is              2260544
 max col of scratch BK array               1296
 max len of scratch array in speh3          155
 max len of scratch index in speh4           18
 max int batch size is                      520
 min int batch size is                       52
 fixed nKL is                                52
 max L of basis functions is                  2
 order of int derivative is                   0
 number of shells is                         44
 number of basis is                         120
 number of cartesian basis is               120
 number of contracted shell pairs           977
 number of primitive shell pairs           2611
 maxK2 (contraction) of shell pair           36
 max number of K2 of shell pair               1
 max number of CS2 of shell pair            151
 max number of PS2 of shell pair            324
 mem total for path MDJ                   16632
 -------------------------------------------------------
 Smallest overlap matrix eigenvalue = 1.15E-04

 Scale SEOQF with 1.000000e-01/1.000000e-01/1.000000e-01

 Standard Electronic Orientation quadrupole field applied
 Nucleus-field energy     =     0.0000000024 hartrees
 Guess from superposition of atomic densities
 Warning:  Energy on first SCF cycle will be non-variational
 A restricted hybrid HF-DFT SCF calculation will be
 performed using Pulay DIIS extrapolation
 Exchange:     0.2000 Hartree-Fock + 0.0800 Slater + 0.7200 B88
 Correlation:  0.1900 VWN1RPA + 0.8100 LYP
 Using SG-1 standard quadrature grid
 SCF converges when DIIS error is below 1.0E-08
 ---------------------------------------
  Cycle       Energy         DIIS Error
 ---------------------------------------
    1    -229.6763297785      5.66E-02
    2    -229.0225229905      8.73E-03
    3    -228.7811710636      1.65E-02
    4    -229.1124158984      2.40E-03
    5    -229.1195536056      9.07E-04
    6    -229.1204480990      2.49E-04
    7    -229.1205251136      6.42E-05
    8    -229.1205305298      8.69E-06
    9    -229.1205306850      3.39E-06
   10    -229.1205307074      5.61E-07
   11    -229.1205306986      6.72E-08
   12    -229.1205307020      1.70E-08
   13    -229.1205307030      2.88E-09 Convergence criterion met
 ---------------------------------------
 SCF time:  CPU 24.98 s  wall 29.00 s
 SCF   energy in the final basis set = -229.1205307030
 Total energy in the final basis set = -229.1205307030

 --------------------------------------------------------------

                    Orbital Energies (a.u.)
 --------------------------------------------------------------

 Alpha MOs
 -- Occupied --
-19.158 -19.138 -10.291 -10.249  -1.091  -1.040  -0.753  -0.610
 -0.543  -0.502  -0.493  -0.448  -0.405  -0.377  -0.299  -0.297
 -- Virtual --
 -0.061  -0.013   0.006   0.019   0.020   0.059   0.069   0.077
  0.084   0.106   0.111   0.118   0.139   0.157   0.163   0.180
  0.195   0.226   0.232   0.243   0.248   0.271   0.287   0.297
  0.315   0.341   0.365   0.419   0.456   0.502   0.508   0.520
  0.560   0.564   0.617   0.640   0.644   0.692   0.822   0.951
  0.953   1.004   1.053   1.083   1.107   1.128   1.164   1.203
  1.282   1.398   1.425   1.428   1.495   1.531   1.538   1.594
  1.594   1.659   1.672   1.718   1.785   1.877   1.976   2.003
  2.093   2.153   2.281   2.414   2.417   2.464   2.495   2.561
  2.612   2.668   2.812   2.857   2.892   2.909   3.108   3.130
  3.156   3.322   3.322   3.432   3.511   3.753   3.802   3.851
  3.984   4.131   4.970   5.027   5.103   5.411   5.603   5.709
 23.804  23.842  49.876  49.920
 --------------------------------------------------------------

          Ground-State Mulliken Net Atomic Charges

     Atom                 Charge (a.u.)
  ----------------------------------------
      1 C                    -0.268382
      2 C                     0.131138
      3 O                    -0.277422
      4 O                    -0.288199
      5 H                     0.167866
      6 H                     0.167620
      7 H                     0.116938
      8 H                     0.250440
  ----------------------------------------
  Sum of atomic charges =     0.000000

 -----------------------------------------------------------------
                    Cartesian Multipole Moments
 -----------------------------------------------------------------
    Charge (ESU x 10^10)
                -0.0000
    Dipole Moment (Debye)
         X      -0.4051      Y       2.6510      Z      -0.0073
       Tot       2.6818
    Quadrupole Moments (Debye-Ang)
        XX     -30.0732     XY      -0.7742     YY     -21.6726
        XZ      -0.0026     YZ       0.0136     ZZ     -23.5592
    Octopole Moments (Debye-Ang^2)
       XXX      -2.6000    XXY       6.8560    XYY       0.9466
       YYY      -5.0783    XXZ       0.0012    XYZ       0.0106
       YYZ      -0.0130    XZZ      -0.2387    YZZ      -0.0408
       ZZZ      -0.0003
    Hexadecapole Moments (Debye-Ang^3)
      XXXX    -218.4757   XXXY      -0.0663   XXYY     -49.2818
      XYYY      -3.7162   YYYY     -90.0933   XXXZ       0.0091
      XXYZ       0.0103   XYYZ      -0.0051   YYYZ       0.0304
      XXZZ     -38.2779   XYZZ       1.7857   YYZZ     -20.3659
      XZZZ      -0.0009   YZZZ       0.0105   ZZZZ     -29.2274
 -----------------------------------------------------------------
 Calculating analytic gradient of the SCF energy
 Gradient of SCF Energy
            1           2           3           4           5           6
    1   0.0021423   0.0023455  -0.0032582   0.0043541   0.0004725   0.0004492
    2  -0.0035486   0.0058585  -0.0086579   0.0037556   0.0017067   0.0017001
    3   0.0000049  -0.0000139   0.0000341   0.0000673   0.0011053  -0.0010961
            7           8
    1  -0.0007148  -0.0057907
    2   0.0013652  -0.0021797
    3  -0.0000214  -0.0000803
 Max gradient component =       8.658E-03
 RMS gradient           =       3.062E-03
 Gradient time:  CPU 6.39 s  wall 7.23 s
 Geometry Optimization Parameters
   NAtoms,    NIC,     NZ,  NCons,   NDum,   NFix, NCnnct, MaxDiis
        8      42       0       0       0       0       0       0


** GEOMETRY OPTIMIZATION IN DELOCALIZED INTERNAL COORDINATES **
   Searching for a Minimum

   Optimization Cycle:   1

                       Coordinates (Angstroms)
     ATOM                X               Y               Z
      1  C         0.6770124076    0.6485905984   -0.0000526009
      2  C        -0.8266360934    0.4942562089    0.0000246897
      3  O        -1.3506134010   -0.6008593875    0.0002529788
      4  O         1.3258271990   -0.5904950061    0.0004100935
      5  H         0.9558055070    1.2524452900    0.8819062050
      6  H         0.9550476166    1.2521760030   -0.8825266950
      7  H        -1.4270205870    1.4264295130   -0.0006910067
      8  H         0.6121991944   -1.2572965011   -0.0038256153
   Point Group: c1    Number of degrees of freedom:    18


   Energy is   -229.120530703


 Attempting to Generate Delocalized Internal Coordinates

 18 Hessian modes will be used to form the next step
  Hessian Eigenvalues:
     0.007651    0.007651    0.015821    0.061390    0.076393    0.115895
     0.141193    0.160000    0.160000    0.220000    0.220297    0.311954
     0.327288    0.331668    0.331748    0.458407    0.520347    0.980853

 Minimum Search - Taking Simple RFO Step
 Searching for Lamda that Minimizes Along All modes
 Value Taken    Lamda =  -0.00043372
 Step Taken.  Stepsize is  0.040873

                             Maximum     Tolerance    Cnvgd?
         Gradient           0.006719      0.000300      NO
         Displacement       0.030263      0.001200      NO
         Energy change     *********      0.000001      NO


 New Cartesian Coordinates Obtained by Inverse Iteration

 Displacement from previous Coordinates is:  0.103377
 ----------------------------------------------------------------
             Standard Nuclear Orientation (Angstroms)
    I     Atom           X                Y                Z
 ----------------------------------------------------------------
    1      C       0.6689215603     0.6456414450    -0.0003859483
    2      C      -0.8327179169     0.5012932417     0.0001735744
    3      O      -1.3670568561    -0.5832658411    -0.0020633041
    4      O       1.3330876537    -0.5879846234     0.0002183993
    5      H       0.9475105903     1.2458006968     0.8803063385
    6      H       0.9462619268     1.2453664570    -0.8818910202
    7      H      -1.4242648912     1.4361638852     0.0010493477
    8      H       0.6498797764    -1.2777685426    -0.0019093380
 ----------------------------------------------------------------
 Molecular Point Group                 C1    NOp =  1
 Largest Abelian Subgroup              C1    NOp =  1
 Nuclear Repulsion Energy =   119.3209093638 hartrees
 There are       16 alpha and       16 beta electrons
 Applying Cartesian multipole field
    Component          Value
    ---------          -----
     (2,0,0)        1.00000E-11
     (0,2,0)        2.00000E-11
     (0,0,2)       -3.00000E-11
 Nucleus-field energy     =     0.0000000024 hartrees
 Requested basis set is 6-311++G(d,p)
 There are 44 shells and 116 basis functions
 A cutoff of  1.0D-11 yielded    977 shell pairs
 There are      6889 function pairs (      7383 Cartesian)
 Smallest overlap matrix eigenvalue = 1.13E-04
 Guess MOs from SCF MO coefficient file
 Reading MOs from coefficient file
 Reading MOs from coefficient file
 A restricted hybrid HF-DFT SCF calculation will be
 performed using Pulay DIIS extrapolation
 Exchange:     0.2000 Hartree-Fock + 0.0800 Slater + 0.7200 B88
 Correlation:  0.1900 VWN1RPA + 0.8100 LYP
 Using SG-1 standard quadrature grid
 SCF converges when DIIS error is below 1.0E-08
 Geometry optimization detected.  Setting ReadMinima to 0
 Setting SaveMinima to 0
 ---------------------------------------
  Cycle       Energy         DIIS Error
 ---------------------------------------
    1    -229.1268533754      7.12E-04
    2    -229.1207362098      1.19E-04
    3    -229.1207222143      1.58E-04
    4    -229.1207510482      5.75E-05
    5    -229.1207548137      1.09E-05
    6    -229.1207550046      2.76E-06
    7    -229.1207550087      1.31E-06
    8    -229.1207550246      1.10E-07
    9    -229.1207550232      4.61E-08
   10    -229.1207550232      1.19E-08
   11    -229.1207550240      1.55E-09 Convergence criterion met
 ---------------------------------------
 SCF time:  CPU 21.02 s  wall 25.07 s
 SCF   energy in the final basis set = -229.1207550240
 Total energy in the final basis set = -229.1207550240

 --------------------------------------------------------------

                    Orbital Energies (a.u.)
 --------------------------------------------------------------

 Alpha MOs
 -- Occupied --
-19.156 -19.139 -10.289 -10.248  -1.091  -1.041  -0.755  -0.611
 -0.542  -0.503  -0.494  -0.448  -0.405  -0.378  -0.300  -0.295
 -- Virtual --
 -0.059  -0.013   0.006   0.020   0.020   0.058   0.069   0.077
  0.084   0.106   0.110   0.118   0.139   0.155   0.163   0.179
  0.194   0.226   0.233   0.244   0.249   0.269   0.288   0.298
  0.316   0.341   0.366   0.420   0.457   0.502   0.514   0.521
  0.560   0.566   0.618   0.642   0.646   0.690   0.825   0.952
  0.952   1.006   1.055   1.080   1.109   1.127   1.165   1.204
  1.290   1.401   1.432   1.433   1.493   1.533   1.534   1.594
  1.596   1.661   1.664   1.722   1.788   1.881   1.976   2.007
  2.095   2.152   2.286   2.417   2.420   2.473   2.493   2.553
  2.612   2.670   2.817   2.860   2.889   2.913   3.109   3.122
  3.154   3.320   3.328   3.444   3.518   3.765   3.809   3.854
  3.977   4.133   4.973   5.026   5.097   5.406   5.604   5.723
 23.813  23.848  49.877  49.926
 --------------------------------------------------------------

          Ground-State Mulliken Net Atomic Charges

     Atom                 Charge (a.u.)
  ----------------------------------------
      1 C                    -0.268642
      2 C                     0.136100
      3 O                    -0.278785
      4 O                    -0.292574
      5 H                     0.168358
      6 H                     0.168362
      7 H                     0.114398
      8 H                     0.252784
  ----------------------------------------
  Sum of atomic charges =    -0.000000

 -----------------------------------------------------------------
                    Cartesian Multipole Moments
 -----------------------------------------------------------------
    Charge (ESU x 10^10)
                -0.0000
    Dipole Moment (Debye)
         X      -0.3443      Y       2.5656      Z      -0.0002
       Tot       2.5886
    Quadrupole Moments (Debye-Ang)
        XX     -30.1892     XY      -0.8793     YY     -21.5151
        XZ      -0.0090     YZ       0.0026     ZZ     -23.5324
    Octopole Moments (Debye-Ang^2)
       XXX      -2.2309    XXY       6.5988    XYY       1.2326
       YYY      -5.7693    XXZ       0.0228    XYZ       0.0084
       YYZ       0.0081    XZZ      -0.1413    YZZ      -0.1542
       ZZZ       0.0356
    Hexadecapole Moments (Debye-Ang^3)
      XXXX    -221.4882   XXXY       0.5629   XXYY     -49.3159
      XYYY      -3.3325   YYYY     -89.1731   XXXZ      -0.0498
      XXYZ      -0.0057   XYYZ      -0.0199   YYYZ      -0.0091
      XXZZ     -38.6167   XYZZ       2.0075   YYZZ     -20.2518
      XZZZ      -0.0406   YZZZ      -0.0191   ZZZZ     -29.1333
 -----------------------------------------------------------------
 Calculating analytic gradient of the SCF energy
 Gradient of SCF Energy
            1           2           3           4           5           6
    1   0.0009710  -0.0005297  -0.0000221   0.0011026  -0.0001379  -0.0001428
    2  -0.0015225   0.0033121  -0.0013568   0.0008864   0.0004032   0.0004444
    3  -0.0001183   0.0001790  -0.0000748   0.0000505  -0.0000052   0.0000114
            7           8
    1  -0.0002922  -0.0009489
    2  -0.0007510  -0.0014158
    3  -0.0000429   0.0000005
 Max gradient component =       3.312E-03
 RMS gradient           =       9.653E-04
 Gradient time:  CPU 6.36 s  wall 7.66 s
 Geometry Optimization Parameters
   NAtoms,    NIC,     NZ,  NCons,   NDum,   NFix, NCnnct, MaxDiis
        8      42       0       0       0       0       0       0

 Cartesian Hessian Update
 Hessian Updated using BFGS Update


** GEOMETRY OPTIMIZATION IN DELOCALIZED INTERNAL COORDINATES **
   Searching for a Minimum

   Optimization Cycle:   2

                       Coordinates (Angstroms)
     ATOM                X               Y               Z
      1  C         0.6689215603    0.6456414450   -0.0003859483
      2  C        -0.8327179169    0.5012932417    0.0001735744
      3  O        -1.3670568561   -0.5832658411   -0.0020633041
      4  O         1.3330876537   -0.5879846234    0.0002183993
      5  H         0.9475105903    1.2458006968    0.8803063385
      6  H         0.9462619268    1.2453664570   -0.8818910202
      7  H        -1.4242648912    1.4361638852    0.0010493477
      8  H         0.6498797764   -1.2777685426   -0.0019093380
   Point Group: c1    Number of degrees of freedom:    18


   Energy is   -229.120755024

 Hessian Updated using BFGS Update

 18 Hessian modes will be used to form the next step
  Hessian Eigenvalues:
     0.007646    0.007665    0.015822    0.061392    0.075639    0.113975
     0.141191    0.153244    0.173939    0.201969    0.248945    0.306126
     0.328207    0.331705    0.335932    0.466538    0.485135    0.945392

 Minimum Search - Taking Simple RFO Step
 Searching for Lamda that Minimizes Along All modes
 Value Taken    Lamda =  -0.00004062
 Step Taken.  Stepsize is  0.019185

                             Maximum     Tolerance    Cnvgd?
         Gradient           0.001537      0.000300      NO
         Displacement       0.009495      0.001200      NO
         Energy change     -0.000224      0.000001      NO


 New Cartesian Coordinates Obtained by Inverse Iteration

 Displacement from previous Coordinates is:  0.018608
 ----------------------------------------------------------------
             Standard Nuclear Orientation (Angstroms)
    I     Atom           X                Y                Z
 ----------------------------------------------------------------
    1      C       0.6672937697     0.6461970095    -0.0005175429
    2      C      -0.8324310646     0.4982354207    -0.0023338940
    3      O      -1.3708512881    -0.5830210522     0.0004670789
    4      O       1.3332399894    -0.5859783365     0.0003180854
    5      H       0.9453641742     1.2439293066     0.8812598405
    6      H       0.9465854267     1.2435563809    -0.8822527579
    7      H      -1.4194375373     1.4366351716     0.0015417498
    8      H       0.6518583733    -1.2743071819    -0.0029845106
 ----------------------------------------------------------------
 Molecular Point Group                 C1    NOp =  1
 Largest Abelian Subgroup              C1    NOp =  1
 Nuclear Repulsion Energy =   119.3675629392 hartrees
 There are       16 alpha and       16 beta electrons
 Applying Cartesian multipole field
    Component          Value
    ---------          -----
     (2,0,0)        1.00000E-11
     (0,2,0)        2.00000E-11
     (0,0,2)       -3.00000E-11
 Nucleus-field energy     =     0.0000000024 hartrees
 Requested basis set is 6-311++G(d,p)
 There are 44 shells and 116 basis functions
 A cutoff of  1.0D-11 yielded    977 shell pairs
 There are      6889 function pairs (      7383 Cartesian)
 Smallest overlap matrix eigenvalue = 1.12E-04
 Guess MOs from SCF MO coefficient file
 Reading MOs from coefficient file
 Reading MOs from coefficient file
 A restricted hybrid HF-DFT SCF calculation will be
 performed using Pulay DIIS extrapolation
 Exchange:     0.2000 Hartree-Fock + 0.0800 Slater + 0.7200 B88
 Correlation:  0.1900 VWN1RPA + 0.8100 LYP
 Using SG-1 standard quadrature grid
 SCF converges when DIIS error is below 1.0E-08
 Geometry optimization detected.  Setting ReadMinima to 0
 Setting SaveMinima to 0
 ---------------------------------------
  Cycle       Energy         DIIS Error
 ---------------------------------------
    1    -229.1233420248      2.27E-04
    2    -229.1207682125      3.97E-05
    3    -229.1207659032      6.24E-05
    4    -229.1207705370      1.44E-05
    5    -229.1207708035      3.67E-06
    6    -229.1207707245      1.18E-06
    7    -229.1207707258      4.38E-07
    8    -229.1207707482      4.86E-08
    9    -229.1207707448      1.10E-08
   10    -229.1207707445      6.48E-09 Convergence criterion met
 ---------------------------------------
 SCF time:  CPU 19.18 s  wall 22.37 s
 SCF   energy in the final basis set = -229.1207707445
 Total energy in the final basis set = -229.1207707445

 --------------------------------------------------------------

                    Orbital Energies (a.u.)
 --------------------------------------------------------------

 Alpha MOs
 -- Occupied --
-19.156 -19.138 -10.289 -10.248  -1.092  -1.042  -0.755  -0.611
 -0.542  -0.503  -0.494  -0.448  -0.406  -0.378  -0.300  -0.295
 -- Virtual --
 -0.058  -0.013   0.006   0.020   0.020   0.058   0.069   0.077
  0.084   0.106   0.110   0.118   0.139   0.156   0.163   0.180
  0.194   0.226   0.233   0.244   0.250   0.269   0.288   0.299
  0.316   0.341   0.366   0.421   0.458   0.502   0.514   0.521
  0.560   0.566   0.618   0.642   0.647   0.690   0.825   0.952
  0.952   1.008   1.055   1.080   1.110   1.127   1.164   1.203
  1.290   1.401   1.432   1.433   1.493   1.533   1.535   1.594
  1.596   1.661   1.663   1.721   1.789   1.881   1.979   2.007
  2.098   2.152   2.287   2.417   2.420   2.474   2.493   2.552
  2.612   2.671   2.818   2.860   2.888   2.916   3.112   3.122
  3.153   3.322   3.330   3.447   3.519   3.770   3.810   3.854
  3.977   4.134   4.973   5.026   5.097   5.409   5.606   5.724
 23.816  23.850  49.878  49.927
 --------------------------------------------------------------

          Ground-State Mulliken Net Atomic Charges

     Atom                 Charge (a.u.)
  ----------------------------------------
      1 C                    -0.268706
      2 C                     0.136625
      3 O                    -0.278290
      4 O                    -0.292205
      5 H                     0.168842
      6 H                     0.168373
      7 H                     0.113241
      8 H                     0.252118
  ----------------------------------------
  Sum of atomic charges =    -0.000000

 -----------------------------------------------------------------
                    Cartesian Multipole Moments
 -----------------------------------------------------------------
    Charge (ESU x 10^10)
                 0.0000
    Dipole Moment (Debye)
         X      -0.3311      Y       2.5569      Z      -0.0076
       Tot       2.5782
    Quadrupole Moments (Debye-Ang)
        XX     -30.2105     XY      -0.8598     YY     -21.5393
        XZ      -0.0007     YZ       0.0130     ZZ     -23.5157
    Octopole Moments (Debye-Ang^2)
       XXX      -2.0892    XXY       6.5599    XYY       1.2913
       YYY      -5.7759    XXZ       0.0122    XYZ       0.0059
       YYZ       0.0088    XZZ      -0.1091    YZZ      -0.1535
       ZZZ       0.0341
    Hexadecapole Moments (Debye-Ang^3)
      XXXX    -221.7839   XXXY       0.5480   XXYY     -49.3429
      XYYY      -3.3823   YYYY     -89.0825   XXXZ      -0.0024
      XXYZ       0.0217   XYYZ      -0.0142   YYYZ       0.0540
      XXZZ     -38.6283   XYZZ       1.9883   YYZZ     -20.2112
      XZZZ      -0.0067   YZZZ       0.0271   ZZZZ     -29.1017
 -----------------------------------------------------------------
 Calculating analytic gradient of the SCF energy
 Gradient of SCF Energy
            1           2           3           4           5           6
    1   0.0001860   0.0000040  -0.0000587  -0.0005423   0.0001260  -0.0000279
    2  -0.0003827   0.0002899   0.0001464   0.0002763  -0.0001045  -0.0001412
    3   0.0003988  -0.0009967   0.0003465   0.0000252  -0.0001042   0.0000747
            7           8
    1   0.0000385   0.0002743
    2  -0.0004563   0.0003722
    3   0.0003153  -0.0000595
 Max gradient component =       9.967E-04
 RMS gradient           =       3.243E-04
 Gradient time:  CPU 6.36 s  wall 6.98 s
 Geometry Optimization Parameters
   NAtoms,    NIC,     NZ,  NCons,   NDum,   NFix, NCnnct, MaxDiis
        8      42       0       0       0       0       0       0

 Cartesian Hessian Update
 Hessian Updated using BFGS Update


** GEOMETRY OPTIMIZATION IN DELOCALIZED INTERNAL COORDINATES **
   Searching for a Minimum

   Optimization Cycle:   3

                       Coordinates (Angstroms)
     ATOM                X               Y               Z
      1  C         0.6672937697    0.6461970095   -0.0005175429
      2  C        -0.8324310646    0.4982354207   -0.0023338940
      3  O        -1.3708512881   -0.5830210522    0.0004670789
      4  O         1.3332399894   -0.5859783365    0.0003180854
      5  H         0.9453641742    1.2439293066    0.8812598405
      6  H         0.9465854267    1.2435563809   -0.8822527579
      7  H        -1.4194375373    1.4366351716    0.0015417498
      8  H         0.6518583733   -1.2743071819   -0.0029845106
   Point Group: c1    Number of degrees of freedom:    18


   Energy is   -229.120770745

 Hessian Updated using BFGS Update

 18 Hessian modes will be used to form the next step
  Hessian Eigenvalues:
     0.007637    0.009673    0.015817    0.061491    0.075934    0.116127
     0.135149    0.142461    0.172227    0.201954    0.244838    0.303569
     0.325655    0.331731    0.334109    0.470206    0.537078    0.944544

 Minimum Search - Taking Simple RFO Step
 Searching for Lamda that Minimizes Along All modes
 Value Taken    Lamda =  -0.00002634
 Step Taken.  Stepsize is  0.048930

                             Maximum     Tolerance    Cnvgd?
         Gradient           0.000544      0.000300      NO
         Displacement       0.034689      0.001200      NO
         Energy change     -0.000016      0.000001      NO


 New Cartesian Coordinates Obtained by Inverse Iteration

 Displacement from previous Coordinates is:  0.031130
 ----------------------------------------------------------------
             Standard Nuclear Orientation (Angstroms)
    I     Atom           X                Y                Z
 ----------------------------------------------------------------
    1      C       0.6662998408     0.6465405514     0.0007928077
    2      C      -0.8322615473     0.4962700918     0.0079456790
    3      O      -1.3728046579    -0.5832003416    -0.0066997445
    4      O       1.3335896704    -0.5853147203    -0.0019546655
    5      H       0.9487686266     1.2433222595     0.8816179283
    6      H       0.9408172129     1.2430448740    -0.8828569362
    7      H      -1.4158792967     1.4378082880    -0.0035044830
    8      H       0.6530919944    -1.2732242843     0.0001574635
 ----------------------------------------------------------------
 Molecular Point Group                 C1    NOp =  1
 Largest Abelian Subgroup              C1    NOp =  1
 Nuclear Repulsion Energy =   119.3750303408 hartrees
 There are       16 alpha and       16 beta electrons
 Applying Cartesian multipole field
    Component          Value
    ---------          -----
     (2,0,0)        1.00000E-11
     (0,2,0)        2.00000E-11
     (0,0,2)       -3.00000E-11
 Nucleus-field energy     =     0.0000000024 hartrees
 Requested basis set is 6-311++G(d,p)
 There are 44 shells and 116 basis functions
 A cutoff of  1.0D-11 yielded    977 shell pairs
 There are      6889 function pairs (      7383 Cartesian)
 Smallest overlap matrix eigenvalue = 1.12E-04
 Guess MOs from SCF MO coefficient file
 Reading MOs from coefficient file
 Reading MOs from coefficient file
 A restricted hybrid HF-DFT SCF calculation will be
 performed using Pulay DIIS extrapolation
 Exchange:     0.2000 Hartree-Fock + 0.0800 Slater + 0.7200 B88
 Correlation:  0.1900 VWN1RPA + 0.8100 LYP
 Using SG-1 standard quadrature grid
 SCF converges when DIIS error is below 1.0E-08
 Geometry optimization detected.  Setting ReadMinima to 0
 Setting SaveMinima to 0
 ---------------------------------------
  Cycle       Energy         DIIS Error
 ---------------------------------------
    1    -229.1211012523      4.75E-04
    2    -229.1207282158      3.45E-05
    3    -229.1207297552      4.06E-05
    4    -229.1207313004      1.84E-05
    5    -229.1207318311      3.48E-06
    6    -229.1207317701      2.45E-06
    7    -229.1207318324      3.92E-07
    8    -229.1207318277      8.22E-08
    9    -229.1207318184      2.50E-08
   10    -229.1207318208      3.93E-09 Convergence criterion met
 ---------------------------------------
 SCF time:  CPU 19.37 s  wall 22.94 s
 SCF   energy in the final basis set = -229.1207318208
 Total energy in the final basis set = -229.1207318208

 --------------------------------------------------------------

                    Orbital Energies (a.u.)
 --------------------------------------------------------------

 Alpha MOs
 -- Occupied --
-19.156 -19.138 -10.289 -10.248  -1.092  -1.042  -0.756  -0.611
 -0.541  -0.503  -0.495  -0.449  -0.406  -0.378  -0.300  -0.295
 -- Virtual --
 -0.058  -0.013   0.005   0.020   0.020   0.058   0.069   0.077
  0.084   0.106   0.110   0.118   0.139   0.156   0.163   0.180
  0.194   0.225   0.233   0.244   0.250   0.269   0.288   0.299
  0.316   0.341   0.366   0.421   0.458   0.502   0.514   0.521
  0.559   0.567   0.618   0.642   0.647   0.690   0.826   0.952
  0.953   1.009   1.055   1.081   1.110   1.127   1.164   1.203
  1.290   1.401   1.429   1.434   1.493   1.533   1.536   1.594
  1.595   1.660   1.663   1.720   1.789   1.880   1.980   2.007
  2.099   2.152   2.287   2.416   2.421   2.474   2.492   2.552
  2.612   2.672   2.819   2.860   2.887   2.918   3.113   3.123
  3.153   3.321   3.331   3.448   3.519   3.771   3.809   3.854
  3.977   4.133   4.973   5.026   5.097   5.409   5.607   5.725
 23.817  23.850  49.879  49.927
 --------------------------------------------------------------

          Ground-State Mulliken Net Atomic Charges

     Atom                 Charge (a.u.)
  ----------------------------------------
      1 C                    -0.269211
      2 C                     0.137398
      3 O                    -0.277983
      4 O                    -0.292218
      5 H                     0.168099
      6 H                     0.169567
      7 H                     0.112522
      8 H                     0.251826
  ----------------------------------------
  Sum of atomic charges =     0.000000

 -----------------------------------------------------------------
                    Cartesian Multipole Moments
 -----------------------------------------------------------------
    Charge (ESU x 10^10)
                 0.0000
    Dipole Moment (Debye)
         X      -0.3247      Y       2.5524      Z       0.0203
       Tot       2.5731
    Quadrupole Moments (Debye-Ang)
        XX     -30.2302     XY      -0.8466     YY     -21.5491
        XZ      -0.0184     YZ      -0.0233     ZZ     -23.5081
    Octopole Moments (Debye-Ang^2)
       XXX      -2.0195    XXY       6.5387    XYY       1.3257
       YYY      -5.7692    XXZ       0.0393    XYZ       0.0116
       YYZ      -0.0098    XZZ      -0.0945    YZZ      -0.1471
       ZZZ       0.0179
    Hexadecapole Moments (Debye-Ang^3)
      XXXX    -221.9794   XXXY       0.5636   XXYY     -49.3767
      XYYY      -3.4006   YYYY     -89.0708   XXXZ      -0.0669
      XXYZ      -0.0882   XYYZ       0.0022   YYYZ      -0.1830
      XXZZ     -38.6405   XYZZ       1.9831   YYZZ     -20.1978
      XZZZ      -0.0441   YZZZ      -0.1519   ZZZZ     -29.0923
 -----------------------------------------------------------------
 Calculating analytic gradient of the SCF energy
 Gradient of SCF Energy
            1           2           3           4           5           6
    1  -0.0003518   0.0003524  -0.0000433  -0.0011475  -0.0001637   0.0003883
    2   0.0005119  -0.0015508   0.0007555  -0.0002600  -0.0003261  -0.0002714
    3  -0.0013204   0.0036685  -0.0012760  -0.0000828  -0.0000271   0.0000705
            7           8
    1   0.0002091   0.0007565
    2   0.0000748   0.0010662
    3  -0.0011793   0.0001466
 Max gradient component =       3.668E-03
 RMS gradient           =       1.026E-03
 Gradient time:  CPU 6.38 s  wall 7.72 s
 Geometry Optimization Parameters
   NAtoms,    NIC,     NZ,  NCons,   NDum,   NFix, NCnnct, MaxDiis
        8      42       0       0       0       0       0       0

 Cartesian Hessian Update
 Hessian Updated using BFGS Update


** GEOMETRY OPTIMIZATION IN DELOCALIZED INTERNAL COORDINATES **
   Searching for a Minimum

   Optimization Cycle:   4

                       Coordinates (Angstroms)
     ATOM                X               Y               Z
      1  C         0.6662998408    0.6465405514    0.0007928077
      2  C        -0.8322615473    0.4962700918    0.0079456790
      3  O        -1.3728046579   -0.5832003416   -0.0066997445
      4  O         1.3335896704   -0.5853147203   -0.0019546655
      5  H         0.9487686266    1.2433222595    0.8816179283
      6  H         0.9408172129    1.2430448740   -0.8828569362
      7  H        -1.4158792967    1.4378082880   -0.0035044830
      8  H         0.6530919944   -1.2732242843    0.0001574635
   Point Group: c1    Number of degrees of freedom:    18


   Energy is   -229.120731821

 Hessian Updated using BFGS Update

 18 Hessian modes will be used to form the next step
  Hessian Eigenvalues:
     0.007654    0.015734    0.045895    0.066307    0.076008    0.115951
     0.136053    0.144690    0.172351    0.202202    0.248187    0.304690
     0.322521    0.330733    0.331844    0.467280    0.516787    0.945260

 Minimum Search - Taking Simple RFO Step
 Searching for Lamda that Minimizes Along All modes
 Value Taken    Lamda =  -0.00008689
 Step Taken.  Stepsize is  0.038618

                             Maximum     Tolerance    Cnvgd?
         Gradient           0.001426      0.000300      NO
         Displacement       0.027060      0.001200      NO
         Energy change      0.000039      0.000001      NO


 New Cartesian Coordinates Obtained by Inverse Iteration

 Displacement from previous Coordinates is:  0.024725
 ----------------------------------------------------------------
             Standard Nuclear Orientation (Angstroms)
    I     Atom           X                Y                Z
 ----------------------------------------------------------------
    1      C       0.6671018775     0.6461696452    -0.0003540701
    2      C      -0.8325353238     0.4980467271    -0.0001590977
    3      O      -1.3710458837    -0.5831987816    -0.0012326172
    4      O       1.3338107249    -0.5865522805    -0.0002844106
    5      H       0.9453904496     1.2442812444     0.8813475974
    6      H       0.9446386301     1.2441961224    -0.8824452943
    7      H      -1.4184221072     1.4380423185     0.0005937012
    8      H       0.6526834758    -1.2757382768    -0.0019677594
 ----------------------------------------------------------------
 Molecular Point Group                 C1    NOp =  1
 Largest Abelian Subgroup              C1    NOp =  1
 Nuclear Repulsion Energy =   119.3377372431 hartrees
 There are       16 alpha and       16 beta electrons
 Applying Cartesian multipole field
    Component          Value
    ---------          -----
     (2,0,0)        1.00000E-11
     (0,2,0)        2.00000E-11
     (0,0,2)       -3.00000E-11
 Nucleus-field energy     =     0.0000000024 hartrees
 Requested basis set is 6-311++G(d,p)
 There are 44 shells and 116 basis functions
 A cutoff of  1.0D-11 yielded    977 shell pairs
 There are      6889 function pairs (      7383 Cartesian)
 Smallest overlap matrix eigenvalue = 1.12E-04
 Guess MOs from SCF MO coefficient file
 Reading MOs from coefficient file
 Reading MOs from coefficient file
 A restricted hybrid HF-DFT SCF calculation will be
 performed using Pulay DIIS extrapolation
 Exchange:     0.2000 Hartree-Fock + 0.0800 Slater + 0.7200 B88
 Correlation:  0.1900 VWN1RPA + 0.8100 LYP
 Using SG-1 standard quadrature grid
 SCF converges when DIIS error is below 1.0E-08
 Geometry optimization detected.  Setting ReadMinima to 0
 Setting SaveMinima to 0
 ---------------------------------------
  Cycle       Energy         DIIS Error
 ---------------------------------------
    1    -229.1189973980      3.74E-04
    2    -229.1207722248      3.34E-05
    3    -229.1207725741      4.45E-05
    4    -229.1207747614      1.53E-05
    5    -229.1207749794      4.15E-06
    6    -229.1207751403      1.25E-06
    7    -229.1207750775      6.97E-07
    8    -229.1207750957      6.81E-08
    9    -229.1207751003      2.00E-08
   10    -229.1207750994      6.84E-09 Convergence criterion met
 ---------------------------------------
 SCF time:  CPU 19.33 s  wall 21.80 s
 SCF   energy in the final basis set = -229.1207750994
 Total energy in the final basis set = -229.1207750994

 --------------------------------------------------------------

                    Orbital Energies (a.u.)
 --------------------------------------------------------------

 Alpha MOs
 -- Occupied --
-19.156 -19.138 -10.289 -10.248  -1.091  -1.042  -0.755  -0.611
 -0.541  -0.503  -0.494  -0.448  -0.406  -0.378  -0.300  -0.295
 -- Virtual --
 -0.058  -0.013   0.005   0.020   0.020   0.058   0.069   0.077
  0.084   0.106   0.110   0.118   0.139   0.156   0.163   0.180
  0.194   0.225   0.233   0.244   0.250   0.269   0.288   0.299
  0.316   0.341   0.366   0.421   0.457   0.502   0.514   0.521
  0.559   0.566   0.618   0.642   0.647   0.690   0.825   0.952
  0.952   1.008   1.055   1.080   1.110   1.127   1.164   1.203
  1.290   1.401   1.432   1.432   1.493   1.533   1.535   1.594
  1.595   1.660   1.663   1.721   1.788   1.881   1.979   2.007
  2.097   2.152   2.287   2.417   2.420   2.473   2.493   2.552
  2.612   2.671   2.818   2.860   2.888   2.916   3.111   3.122
  3.153   3.321   3.329   3.446   3.518   3.769   3.809   3.854
  3.976   4.133   4.973   5.026   5.097   5.408   5.605   5.724
 23.816  23.849  49.878  49.926
 --------------------------------------------------------------

          Ground-State Mulliken Net Atomic Charges

     Atom                 Charge (a.u.)
  ----------------------------------------
      1 C                    -0.269287
      2 C                     0.137297
      3 O                    -0.278321
      4 O                    -0.292537
      5 H                     0.168747
      6 H                     0.168706
      7 H                     0.113149
      8 H                     0.252247
  ----------------------------------------
  Sum of atomic charges =     0.000000

 -----------------------------------------------------------------
                    Cartesian Multipole Moments
 -----------------------------------------------------------------
    Charge (ESU x 10^10)
                 0.0000
    Dipole Moment (Debye)
         X      -0.3312      Y       2.5565      Z      -0.0007
       Tot       2.5778
    Quadrupole Moments (Debye-Ang)
        XX     -30.2231     XY      -0.8592     YY     -21.5318
        XZ      -0.0043     YZ       0.0032     ZZ     -23.5178
    Octopole Moments (Debye-Ang^2)
       XXX      -2.0951    XXY       6.5586    XYY       1.2973
       YYY      -5.7714    XXZ       0.0208    XYZ       0.0058
       YYZ       0.0078    XZZ      -0.1117    YZZ      -0.1473
       ZZZ       0.0366
    Hexadecapole Moments (Debye-Ang^3)
      XXXX    -221.9041   XXXY       0.5870   XXYY     -49.3711
      XYYY      -3.3659   YYYY     -89.1207   XXXZ      -0.0172
      XXYZ      -0.0039   XYYZ      -0.0107   YYYZ      -0.0016
      XXZZ     -38.6456   XYZZ       1.9993   YYZZ     -20.2214
      XZZZ      -0.0145   YZZZ      -0.0132   ZZZZ     -29.1073
 -----------------------------------------------------------------
 Calculating analytic gradient of the SCF energy
 Gradient of SCF Energy
            1           2           3           4           5           6
    1   0.0000705   0.0000470  -0.0000081  -0.0001190  -0.0000110  -0.0000196
    2  -0.0000280   0.0000951  -0.0000910  -0.0000042   0.0000235   0.0000318
    3  -0.0000051   0.0000212  -0.0000119   0.0000167   0.0000016  -0.0000109
            7           8
    1  -0.0000119   0.0000521
    2   0.0000054  -0.0000327
    3  -0.0000044  -0.0000072
 Max gradient component =       1.190E-04
 RMS gradient           =       4.409E-05
 Gradient time:  CPU 6.34 s  wall 7.23 s
 Geometry Optimization Parameters
   NAtoms,    NIC,     NZ,  NCons,   NDum,   NFix, NCnnct, MaxDiis
        8      42       0       0       0       0       0       0

 Cartesian Hessian Update
 Hessian Updated using BFGS Update


** GEOMETRY OPTIMIZATION IN DELOCALIZED INTERNAL COORDINATES **
   Searching for a Minimum

   Optimization Cycle:   5

                       Coordinates (Angstroms)
     ATOM                X               Y               Z
      1  C         0.6671018775    0.6461696452   -0.0003540701
      2  C        -0.8325353238    0.4980467271   -0.0001590977
      3  O        -1.3710458837   -0.5831987816   -0.0012326172
      4  O         1.3338107249   -0.5865522805   -0.0002844106
      5  H         0.9453904496    1.2442812444    0.8813475974
      6  H         0.9446386301    1.2441961224   -0.8824452943
      7  H        -1.4184221072    1.4380423185    0.0005937012
      8  H         0.6526834758   -1.2757382768   -0.0019677594
   Point Group: c1    Number of degrees of freedom:    18


   Energy is   -229.120775099

 Hessian Updated using BFGS Update

 18 Hessian modes will be used to form the next step
  Hessian Eigenvalues:
     0.007655    0.015726    0.045571    0.066076    0.076067    0.116294
     0.135978    0.144843    0.172822    0.203458    0.248363    0.304405
     0.322537    0.330855    0.331827    0.467366    0.516679    0.946228

 Minimum Search - Taking Simple RFO Step
 Searching for Lamda that Minimizes Along All modes
 Value Taken    Lamda =   0.00000000
 Step Taken.  Stepsize is  0.001216

                             Maximum     Tolerance    Cnvgd?
         Gradient           0.000098      0.000300     YES
         Displacement       0.000686      0.001200     YES
         Energy change     -0.000043      0.000001      NO


                       Distance Matrix (Angstroms)
             C (  1)   C (  2)   O (  3)   O (  4)   H (  5)   H (  6)
   C (  2)  1.506935
   O (  3)  2.380209  1.207927
   O (  4)  1.401465  2.422687  2.704859
   H (  5)  1.101172  2.120127  3.079693  2.068839
   H (  6)  1.101248  2.119791  3.078685  2.069131  1.763793
   H (  7)  2.230801  1.107635  2.021797  3.416690  2.529996  2.530097
   H (  8)  1.921963  2.313480  2.138946  0.968976  2.686340  2.685246
             H (  7)
   H (  8)  3.413809

 Final energy is   -229.12077509938146     


 ******************************
 **  OPTIMIZATION CONVERGED  **
 ******************************

                       Coordinates (Angstroms)
     ATOM                X               Y               Z
      1  C         0.6671018775    0.6461696452   -0.0003540701
      2  C        -0.8325353238    0.4980467271   -0.0001590977
      3  O        -1.3710458837   -0.5831987816   -0.0012326172
      4  O         1.3338107249   -0.5865522805   -0.0002844106
      5  H         0.9453904496    1.2442812444    0.8813475974
      6  H         0.9446386301    1.2441961224   -0.8824452943
      7  H        -1.4184221072    1.4380423185    0.0005937012
      8  H         0.6526834758   -1.2757382768   -0.0019677594

Z-matrix Print:
$molecule
0 1
C 
H  1 1.107635
O  1 1.207927 2 121.589839
C  1 1.506935 2 116.293788 3 179.975140 0
H  4 1.101172 1 107.745067 2 57.177903 0
H  4 1.101248 1 107.714942 2 -57.266898 0
O  4 1.401465 1 112.765471 2 179.954029 0
H  7 0.968976 4 106.930496 1 0.114148 0
$end


 --------------------------------------------------------------

                    Orbital Energies (a.u.)
 --------------------------------------------------------------

 Alpha MOs
 -- Occupied --
-19.156 -19.138 -10.289 -10.248  -1.091  -1.042  -0.755  -0.611
 -0.541  -0.503  -0.494  -0.448  -0.406  -0.378  -0.300  -0.295
 -- Virtual --
 -0.058  -0.013   0.005   0.020   0.020   0.058   0.069   0.077
  0.084   0.106   0.110   0.118   0.139   0.156   0.163   0.180
  0.194   0.225   0.233   0.244   0.250   0.269   0.288   0.299
  0.316   0.341   0.366   0.421   0.457   0.502   0.514   0.521
  0.559   0.566   0.618   0.642   0.647   0.690   0.825   0.952
  0.952   1.008   1.055   1.080   1.110   1.127   1.164   1.203
  1.290   1.401   1.432   1.432   1.493   1.533   1.535   1.594
  1.595   1.660   1.663   1.721   1.788   1.881   1.979   2.007
  2.097   2.152   2.287   2.417   2.420   2.473   2.493   2.552
  2.612   2.671   2.818   2.860   2.888   2.916   3.111   3.122
  3.153   3.321   3.329   3.446   3.518   3.769   3.809   3.854
  3.976   4.133   4.973   5.026   5.097   5.408   5.605   5.724
 23.816  23.849  49.878  49.926
 --------------------------------------------------------------

          Ground-State Mulliken Net Atomic Charges

     Atom                 Charge (a.u.)
  ----------------------------------------
      1 C                    -0.269287
      2 C                     0.137297
      3 O                    -0.278321
      4 O                    -0.292537
      5 H                     0.168747
      6 H                     0.168706
      7 H                     0.113149
      8 H                     0.252247
  ----------------------------------------
  Sum of atomic charges =     0.000000

 -----------------------------------------------------------------
                    Cartesian Multipole Moments
 -----------------------------------------------------------------
    Charge (ESU x 10^10)
                 0.0000
    Dipole Moment (Debye)
         X      -0.3312      Y       2.5565      Z      -0.0007
       Tot       2.5778
    Quadrupole Moments (Debye-Ang)
        XX     -30.2231     XY      -0.8592     YY     -21.5318
        XZ      -0.0043     YZ       0.0032     ZZ     -23.5178
    Octopole Moments (Debye-Ang^2)
       XXX      -2.0951    XXY       6.5586    XYY       1.2973
       YYY      -5.7714    XXZ       0.0208    XYZ       0.0058
       YYZ       0.0078    XZZ      -0.1117    YZZ      -0.1473
       ZZZ       0.0366
    Hexadecapole Moments (Debye-Ang^3)
      XXXX    -221.9041   XXXY       0.5870   XXYY     -49.3711
      XYYY      -3.3659   YYYY     -89.1207   XXXZ      -0.0172
      XXYZ      -0.0039   XYYZ      -0.0107   YYYZ      -0.0016
      XXZZ     -38.6456   XYZZ       1.9993   YYZZ     -20.2214
      XZZZ      -0.0145   YZZZ      -0.0132   ZZZZ     -29.1073
 -----------------------------------------------------------------
Archival summary:
1\1\pikachu\OPT\ProcedureUnspecified\BasisUnspecified\224\cher\TueDec1316:42:592016TueDec1316:42:592016\0\\#,OPT,ProcedureUnspecified,BasisUnspecified,\\0,1\C\H,1,1.10764\O,1,1.20793,2,121.59\C,1,1.50693,2,116.294,3,179.975,0\H,4,1.10117,1,107.745,2,57.1779,0\H,4,1.10125,1,107.715,2,-57.2669,0\O,4,1.40146,1,112.765,2,179.954,0\H,7,0.968976,4,106.93,1,0.114148,0\\\@

 Total job time:  158.81s(wall), 136.20s(cpu) 
 Tue Dec 13 16:42:59 2016

        *************************************************************
        *                                                           *
        *  Thank you very much for using Q-Chem.  Have a nice day.  *
        *                                                           *
        *************************************************************


 
User input: 2 of 3 
 
pikachu 127.0.1
Q-Chem Developer Version! Running on 127.0.1.*
                  Welcome to Q-Chem
     A Quantum Leap Into The Future Of Chemistry


 Q-Chem 4.4, Q-Chem, Inc., Pleasanton, CA (2016)

 Y. Shao,  Z. Gan,  E. Epifanovsky,  A. T. B. Gilbert,  M. Wormit,  
 J. Kussmann,  A. W. Lange,  A. Behn,  J. Deng,  X. Feng,  D. Ghosh,  
 M. Goldey,  P. R. Horn,  L. D. Jacobson,  I. Kaliman,  F. Rob,  
 R. Z. Khaliullin,  T. Kus,  A. Landau,  J. Liu,  E. I. Proynov,  Y. M. Rhee,  
 R. M. Richard,  M. A. Rohrdanz,  R. P. Steele,  E. J. Sundstrom,  
 H. L. Woodcock III,  P. M. Zimmerman,  D. Zuev,  B. Albrecht,  E. Alguire,  
 B. Austin,  S. A. Baeppler,  G. J. O. Beran,  Y. A. Bernard,  E. Berquist,  
 K. Brandhorst,  K. B. Bravaya,  S. T. Brown,  D. Casanova,  C.-M. Chang,  
 Y. Chen,  S. H. Chien,  K. D. Closser,  M. P. Coons,  D. L. Crittenden,  
 S. Dasgupta,  M. Diedenhofen,  R. A. DiStasio Jr.,  H. Do,  A. D. Dutoi,  
 R. G. Edgar,  P.-T. Fang,  S. Fatehi,  Q. Feng,  L. Fusti-Molnar,  
 A. Ghysels,  A. Golubeva-Zadorozhnaya,  J. Gomes,  A. Gunina,  
 M. W. D. Hanson-Heine,  P. H. P. Harbach,  A. W. Hauser,  J. E. Herr,  
 E. G. Hohenstein,  Z. C. Holden,  K. Hui,  T.-C. Jagau,  H. Ji,  B. Kaduk,  
 K. Khistyaev,  Jaehoon Kim,  Jihan Kim,  R. A. King,  P. Klunzinger,  
 K. Koh,  D. Kosenkov,  T. Kowalczyk,  C. M. Krauter,  A. Kunitsa,  
 K. U. Lao,  A. Laurent,  K. V. Lawler,  J. Lee,  D. Lefrancois,  S. Lehtola,  
 S. V. Levchenko,  C. Y. Lin,  Y.-S. Lin,  F. Liu,  E. Livshits,  
 R. C. Lochan,  A. Luenser,  P. Manohar,  S. F. Manzer,  S.-P. Mao,  Y. Mao,  
 N. Mardirossian,  A. V. Marenich,  L. A. Martinez-Martinez,  S. A. Maurer,  
 N. J. Mayhall,  J.-M. Mewes,  A. F. Morrison,  K. Nanda,  T. S. Nguyen-Beck,  
 C. M. Oana,  R. Olivares-Amaya,  D. P. O'Neill,  J. A. Parkhill,  
 T. M. Perrine,  R. Peverati,  P. A. Pieniazek,  F. Plasser,  A. Prociuk,  
 D. R. Rehn,  E. Rosta,  N. J. Russ,  N. Sergueev,  S. M. Sharada,  
 S. Sharma,  D. W. Small,  A. Sodt,  T. Stauch,  T. Stein,  D. Stuck,  
 Y.-C. Su,  A. J. W. Thom,  T. Tsuchimochi,  L. Vogt,  O. Vydrov,  T. Wang,  
 M. A. Watson,  J. Wenzel,  A. White,  C. F. Williams,  V. Vanovschi,  
 K. Yao,  S. Yeganeh,  S. R. Yost,  Z.-Q. You,  I. Y. Zhang,  X. Zhang,  
 Y. Zhao,  B. R. Brooks,  G. K. L. Chan,  D. M. Chipman,  C. J. Cramer,  
 W. A. Goddard III,  M. S. Gordon,  W. J. Hehre,  A. Klamt,  
 H. F. Schaefer III,  M. W. Schmidt,  C. D. Sherrill,  D. G. Truhlar,  
 A. Warshel,  X. Xu,  A. Aspuru-Guzik,  R. Baer,  A. T. Bell,  N. A. Besley,  
 J.-D. Chai,  A. Dreuw,  B. D. Dunietz,  T. R. Furlani,  S. R. Gwaltney,  
 C.-P. Hsu,  Y. Jung,  J. Kong,  D. S. Lambrecht,  W. Liang,  C. Ochsenfeld,  
 V. A. Rassolov,  L. V. Slipchenko,  J. E. Subotnik,  T. Van Voorhis,  
 J. M. Herbert,  A. I. Krylov,  P. M. W. Gill,  M. Head-Gordon

 Contributors to earlier versions of Q-Chem not listed above: 
 R. D. Adamson,  J. Baker,  E. F. C. Byrd,  A. K. Chakraborty,  C.-L. Cheng,  
 H. Dachsel,  R. J. Doerksen,  G. Hawkins,  A. Heyden,  S. Hirata,  
 G. Kedziora,  F. J. Keil,  C. Kelley,  P. P. Korambath,  W. Kurlancheek,  
 A. M. Lee,  M. S. Lee,  D. Liotard,  I. Lotan,  P. E. Maslen,  N. Nair,  
 D. Neuhauser,  R. Olson,  B. Peters,  J. Ritchie,  N. E. Schultz,  
 N. Shenvi,  A. C. Simmonett,  K. S. Thanthiriwatte,  Q. Wu,  W. Zhang

 Please cite Q-Chem as follows:
 Y. Shao et al., Mol. Phys. 113, 184-215 (2015)
 DOI: 10.1080/00268976.2014.952696

 Q-Chem 4.4.2 for Intel X86 EM64T Linux

 Parts of Q-Chem use Armadillo 5.200.1 (Boston Tea Smuggler).
 http://arma.sourceforge.net/

 Q-Chem begins on Tue Dec 13 16:42:59 2016  


Host: 0

     Scratch files written to /scratch/cher/qchem6417//
The previous job contains 0 fragments, simply inherited here
FILE_GEOM_ORG=        593

Checking the input file for inconsistencies... 	...done.

--------------------------------------------------------------
User input:
--------------------------------------------------------------

$molecule
   read
$end

$rem
   BASIS 6-311++G**
   JOB_TYPE FREQUENCY
   METHOD B3LYP
$end

--------------------------------------------------------------
 ----------------------------------------------------------------
             Standard Nuclear Orientation (Angstroms)
    I     Atom           X                Y                Z
 ----------------------------------------------------------------
    1      C       0.6646967949     0.6491032365    -0.0002549428
    2      C      -0.8330918473     0.4833291571     0.0003018920
    3      O      -1.3588310822    -0.6041839252    -0.0001205868
    4      O       1.3458775556    -0.5756810252     0.0003120578
    5      H       0.9360852508     1.2508996111     0.8810902079
    6      H       0.9350077408     1.2499077037    -0.8827022381
    7      H      -1.4300084690     1.4163597018     0.0006902701
    8      H       0.6729140049    -1.2728417749    -0.0008917031
 ----------------------------------------------------------------
 Molecular Point Group                 C1    NOp =  1
 Largest Abelian Subgroup              C1    NOp =  1
 Nuclear Repulsion Energy =   119.3377372431 hartrees
 There are       16 alpha and       16 beta electrons
 Requested basis set is 6-311++G(d,p)
 There are 44 shells and 116 basis functions

 Total QAlloc Memory Limit   2000 MB
 Mega-Array Size        61 MB
 MEM_STATIC part        62 MB

                       Distance Matrix (Angstroms)
             C (  1)   C (  2)   O (  3)   O (  4)   H (  5)   H (  6)
   C (  2)  1.506935
   O (  3)  2.380209  1.207927
   O (  4)  1.401465  2.422687  2.704859
   H (  5)  1.101172  2.120127  3.079693  2.068839
   H (  6)  1.101248  2.119791  3.078685  2.069131  1.763793
   H (  7)  2.230801  1.107635  2.021797  3.416690  2.529996  2.530097
   H (  8)  1.921963  2.313480  2.138946  0.968976  2.686340  2.685246
             H (  7)
   H (  8)  3.413809

 A cutoff of  1.0D-11 yielded    977 shell pairs
 There are      6889 function pairs (      7383 Cartesian)

 -------------------------------------------------------
 OpenMP Integral Computing Module                       
 Release: version 1.0, May 2013, Q-Chem Inc. Pittsburgh 
 -------------------------------------------------------
 Integral Job Info:
 Integral job number is                      11
 Integral operator is                         1
 short-range coefficients                     0
 long-range coefficients              100000000
 Omega coefficients                           0
 if combine SR and LR in K                    0
 Integral screening is                        0
 Integral computing path is                   2
 max size of driver memory is            800000
 size of driver memory is                593474
 size of scratch memory is              2260544
 max col of scratch BK array               1296
 max len of scratch array in speh3          155
 max len of scratch index in speh4           18
 max int batch size is                      520
 min int batch size is                       52
 fixed nKL is                                52
 max L of basis functions is                  2
 order of int derivative is                   0
 number of shells is                         44
 number of basis is                         120
 number of cartesian basis is               120
 number of contracted shell pairs           977
 number of primitive shell pairs           2611
 maxK2 (contraction) of shell pair           36
 max number of K2 of shell pair               1
 max number of CS2 of shell pair            151
 max number of PS2 of shell pair            324
 mem total for path MDJ                   16632
 -------------------------------------------------------
 Smallest overlap matrix eigenvalue = 1.12E-04
 Guess from superposition of atomic densities
 Warning:  Energy on first SCF cycle will be non-variational
 A restricted hybrid HF-DFT SCF calculation will be
 performed using Pulay DIIS extrapolation
 Exchange:     0.2000 Hartree-Fock + 0.0800 Slater + 0.7200 B88
 Correlation:  0.1900 VWN1RPA + 0.8100 LYP
 Using SG-1 standard quadrature grid
 SCF converges when DIIS error is below 1.0E-08
 ---------------------------------------
  Cycle       Energy         DIIS Error
 ---------------------------------------
    1    -229.6897380219      5.69E-02
    2    -229.0220771403      8.77E-03
    3    -228.7832710553      1.65E-02
    4    -229.1128175265      2.37E-03
    5    -229.1198278060      8.92E-04
    6    -229.1206935603      2.48E-04
    7    -229.1207695203      6.37E-05
    8    -229.1207748578      8.43E-06
    9    -229.1207750023      3.35E-06
   10    -229.1207750242      5.41E-07
   11    -229.1207750148      6.63E-08
   12    -229.1207750182      1.65E-08
   13    -229.1207750193      2.78E-09 Convergence criterion met
 ---------------------------------------
 SCF time:  CPU 24.81 s  wall 30.32 s
 SCF   energy in the final basis set = -229.1207750193
 Total energy in the final basis set = -229.1207750193

 --------------------------------------------------------------

                    Orbital Energies (a.u.)
 --------------------------------------------------------------

 Alpha MOs
 -- Occupied --
-19.156 -19.138 -10.289 -10.248  -1.091  -1.042  -0.755  -0.611
 -0.541  -0.503  -0.494  -0.448  -0.406  -0.378  -0.300  -0.295
 -- Virtual --
 -0.058  -0.013   0.005   0.020   0.020   0.058   0.069   0.077
  0.084   0.106   0.110   0.118   0.139   0.156   0.163   0.180
  0.194   0.225   0.233   0.244   0.250   0.269   0.288   0.299
  0.316   0.341   0.366   0.421   0.457   0.502   0.514   0.521
  0.559   0.566   0.618   0.642   0.647   0.690   0.825   0.952
  0.952   1.008   1.055   1.080   1.110   1.127   1.164   1.203
  1.290   1.401   1.432   1.432   1.493   1.533   1.535   1.594
  1.595   1.660   1.663   1.721   1.788   1.881   1.979   2.007
  2.097   2.152   2.287   2.417   2.420   2.473   2.493   2.552
  2.612   2.671   2.818   2.860   2.888   2.916   3.111   3.122
  3.153   3.321   3.329   3.446   3.518   3.769   3.809   3.854
  3.976   4.133   4.973   5.026   5.097   5.408   5.605   5.724
 23.816  23.849  49.878  49.926
 --------------------------------------------------------------

          Ground-State Mulliken Net Atomic Charges

     Atom                 Charge (a.u.)
  ----------------------------------------
      1 C                    -0.269364
      2 C                     0.137322
      3 O                    -0.278307
      4 O                    -0.292518
      5 H                     0.168762
      6 H                     0.168722
      7 H                     0.113143
      8 H                     0.252240
  ----------------------------------------
  Sum of atomic charges =     0.000000

 -----------------------------------------------------------------
                    Cartesian Multipole Moments
 -----------------------------------------------------------------
    Charge (ESU x 10^10)
                 0.0000
    Dipole Moment (Debye)
         X      -0.3613      Y       2.5524      Z      -0.0019
       Tot       2.5778
    Quadrupole Moments (Debye-Ang)
        XX     -30.2055     XY      -0.9462     YY     -21.5782
        XZ      -0.0029     YZ       0.0037     ZZ     -23.5178
    Octopole Moments (Debye-Ang^2)
       XXX      -2.8015    XXY       6.6366    XYY       1.4149
       YYY      -5.4060    XXZ       0.0010    XYZ       0.0034
       YYZ      -0.0016    XZZ      -0.2335    YZZ      -0.0339
       ZZZ      -0.0022
    Hexadecapole Moments (Debye-Ang^3)
      XXXX    -221.9653   XXXY      -0.1680   XXYY     -49.3288
      XYYY      -4.1088   YYYY     -89.1870   XXXZ       0.0015
      XXYZ       0.0059   XYYZ      -0.0007   YYYZ       0.0102
      XXZZ     -38.6919   XYZZ       1.7821   YYZZ     -20.1759
      XZZZ      -0.0011   YZZZ       0.0014   ZZZZ     -29.1072
 -----------------------------------------------------------------
 Calculating MO derivatives via CPSCF
   1         3          24      0.207832    0.054039
   2         3          24      0.021747    0.007228
   3         3          24      0.001563    0.000546
   4         5          22      0.000090    0.000033
   5        26           1      0.000002    0.000002
   6        27           0      0.000000    0.000000    Roots Converged
 Calculating analytic Hessian of the SCF energy
 Polarizability Matrix (a.u.)
            1           2           3
    1 -35.6596124  -1.6811371   0.0009123
    2  -1.6811371 -38.0663792   0.0000340
    3   0.0009123   0.0000340 -24.3172998

 Direct stationary perturbation theory relativistic correction:

 rels  =       0.077612766516
 relv  =      -0.326892145588
 rel2e =       0.118728439611
 E_rel =      -0.130550939462

 Hessian of the SCF Energy
            1           2           3           4           5           6
    1   0.4568053   0.0240890   0.0001869  -0.1771782   0.0017882   0.0000152
    2   0.0240890   0.5513972   0.0002122   0.0249845  -0.0762913  -0.0000199
    3   0.0001869   0.0002122   0.5184809   0.0000223  -0.0000330  -0.0886654
    4  -0.1771782   0.0249845   0.0000223   0.5903370   0.1230427  -0.0000114
    5   0.0017882  -0.0762913  -0.0000330   0.1230427   0.9265369   0.0002744
    6   0.0000152  -0.0000199  -0.0886654  -0.0000114   0.0002744   0.2041936
    7  -0.0324208  -0.0493953  -0.0000159  -0.2221867  -0.2458478  -0.0000848
    8  -0.0322326  -0.0281159   0.0000093  -0.2517030  -0.6331277  -0.0002198
    9   0.0000134   0.0000077   0.0282724  -0.0000953  -0.0002185  -0.0641428
   10  -0.1243862   0.0322116  -0.0000972  -0.0321748   0.0435169  -0.0000158
   11   0.0897630  -0.2088791   0.0000378   0.0090169  -0.0230773  -0.0000031
   12  -0.0000940   0.0000107  -0.0608160   0.0000188  -0.0000028   0.0013000
   13  -0.0664768  -0.0368546  -0.0624749  -0.0054889  -0.0195030  -0.0300149
   14  -0.0312118  -0.1022422  -0.0985942  -0.0060995  -0.0039009  -0.0039677
   15  -0.0567986  -0.1010324  -0.2045761   0.0010614   0.0006724   0.0006433
   16  -0.0663368  -0.0366651   0.0623417  -0.0054817  -0.0194704   0.0300478
   17  -0.0310250  -0.1019444   0.0984269  -0.0061140  -0.0038973   0.0039982
   18   0.0566474   0.1008346  -0.2048477  -0.0010365  -0.0006372   0.0005971
   19  -0.0061783   0.0264884  -0.0000024  -0.1470858   0.1030198   0.0000588
   20  -0.0007366   0.0044372  -0.0000051   0.1077899  -0.1862171  -0.0000551
   21   0.0000129  -0.0000241   0.0154709   0.0000470  -0.0000477  -0.0581508
   22   0.0161718   0.0151415   0.0000395  -0.0007409   0.0134536   0.0000050
   23  -0.0204343  -0.0383614  -0.0000539  -0.0009176  -0.0000254  -0.0000070
   24   0.0000168   0.0000112  -0.0033190  -0.0000063  -0.0000076   0.0042249
            7           8           9          10          11          12
    1  -0.0324208  -0.0322326   0.0000134  -0.1243862   0.0897630  -0.0000940
    2  -0.0493953  -0.0281159   0.0000077   0.0322116  -0.2088791   0.0000107
    3  -0.0000159   0.0000093   0.0282724  -0.0000972   0.0000378  -0.0608160
    4  -0.2221867  -0.2517030  -0.0000953  -0.0321748   0.0090169   0.0000188
    5  -0.2458478  -0.6331277  -0.0002185   0.0435169  -0.0230773  -0.0000028
    6  -0.0000848  -0.0002198  -0.0641428  -0.0000158  -0.0000031   0.0013000
    7   0.2366451   0.3015099   0.0000991   0.0009914  -0.0094717  -0.0000023
    8   0.3015099   0.6967089   0.0002423   0.0055983   0.0117551  -0.0000063
    9   0.0000991   0.0002423   0.0251089   0.0000044   0.0000009   0.0005584
   10   0.0009914   0.0055983   0.0000044   0.4208267   0.1194013   0.0005532
   11  -0.0094717   0.0117551   0.0000009   0.1194013   0.5434152   0.0003029
   12  -0.0000023  -0.0000063   0.0005584   0.0005532   0.0003029   0.0369833
   13  -0.0049559  -0.0004494   0.0048921   0.0053178   0.0177310   0.0121400
   14  -0.0002010   0.0019057  -0.0001507  -0.0010728  -0.0320599  -0.0188004
   15   0.0004874   0.0012941  -0.0011251   0.0046368  -0.0042336   0.0097690
   16  -0.0049447  -0.0004509  -0.0048975   0.0052904   0.0177296  -0.0121612
   17  -0.0001997   0.0019042   0.0001433  -0.0010106  -0.0320351   0.0188452
   18  -0.0004807  -0.0012972  -0.0011211  -0.0046495   0.0042917   0.0097660
   19   0.0223718  -0.0160441  -0.0000097  -0.0068841   0.0004413   0.0000089
   20   0.0048473  -0.0516520  -0.0000287  -0.0015082   0.0024037  -0.0000009
   21  -0.0000002  -0.0000292   0.0172931   0.0000026   0.0000112   0.0026663
   22   0.0044999  -0.0062281  -0.0000065  -0.2689812  -0.2446115  -0.0004634
   23  -0.0012418   0.0006217   0.0000037  -0.1971365  -0.2615226  -0.0003484
   24  -0.0000025   0.0000068  -0.0048437  -0.0004345  -0.0004079  -0.0002270
           13          14          15          16          17          18
    1  -0.0664768  -0.0312118  -0.0567986  -0.0663368  -0.0310250   0.0566474
    2  -0.0368546  -0.1022422  -0.1010324  -0.0366651  -0.1019444   0.1008346
    3  -0.0624749  -0.0985942  -0.2045761   0.0623417   0.0984269  -0.2048477
    4  -0.0054889  -0.0060995   0.0010614  -0.0054817  -0.0061140  -0.0010365
    5  -0.0195030  -0.0039009   0.0006724  -0.0194704  -0.0038973  -0.0006372
    6  -0.0300149  -0.0039677   0.0006433   0.0300478   0.0039982   0.0005971
    7  -0.0049559  -0.0002010   0.0004874  -0.0049447  -0.0001997  -0.0004807
    8  -0.0004494   0.0019057   0.0012941  -0.0004509   0.0019042  -0.0012972
    9   0.0048921  -0.0001507  -0.0011251  -0.0048975   0.0001433  -0.0011211
   10   0.0053178  -0.0010728   0.0046368   0.0052904  -0.0010106  -0.0046495
   11   0.0177310  -0.0320599  -0.0042336   0.0177296  -0.0320351   0.0042917
   12   0.0121400  -0.0188004   0.0097690  -0.0121612   0.0188452   0.0097660
   13   0.0680489   0.0326828   0.0605030   0.0053963   0.0038342   0.0096998
   14   0.0326828   0.1306197   0.1132963   0.0038357   0.0082621   0.0113701
   15   0.0605030   0.1132963   0.2211087  -0.0097346  -0.0114125  -0.0244015
   16   0.0053963   0.0038357  -0.0097346   0.0679138   0.0324698  -0.0603364
   17   0.0038342   0.0082621  -0.0114125   0.0324698   0.1302834  -0.1131543
   18   0.0096998   0.0113701  -0.0244015  -0.0603364  -0.1131543   0.2214236
   19   0.0002963  -0.0010168  -0.0010771   0.0002943  -0.0010196   0.0010785
   20   0.0014537   0.0000505  -0.0000549   0.0014574   0.0000490   0.0000544
   21   0.0034770   0.0009499  -0.0001456  -0.0034831  -0.0009498  -0.0001408
   22  -0.0021376   0.0030834   0.0009218  -0.0021317   0.0030649  -0.0009227
   23   0.0011054  -0.0026350   0.0014706   0.0010939  -0.0026219  -0.0014621
   24   0.0017779  -0.0041033  -0.0012728  -0.0017767   0.0041029  -0.0012757
           19          20          21          22          23          24
    1  -0.0061783  -0.0007366   0.0000129   0.0161718  -0.0204343   0.0000168
    2   0.0264884   0.0044372  -0.0000241   0.0151415  -0.0383614   0.0000112
    3  -0.0000024  -0.0000051   0.0154709   0.0000395  -0.0000539  -0.0033190
    4  -0.1470858   0.1077899   0.0000470  -0.0007409  -0.0009176  -0.0000063
    5   0.1030198  -0.1862171  -0.0000477   0.0134536  -0.0000254  -0.0000076
    6   0.0000588  -0.0000551  -0.0581508   0.0000050  -0.0000070   0.0042249
    7   0.0223718   0.0048473  -0.0000002   0.0044999  -0.0012418  -0.0000025
    8  -0.0160441  -0.0516520  -0.0000292  -0.0062281   0.0006217   0.0000068
    9  -0.0000097  -0.0000287   0.0172931  -0.0000065   0.0000037  -0.0048437
   10  -0.0068841  -0.0015082   0.0000026  -0.2689812  -0.1971365  -0.0004345
   11   0.0004413   0.0024037   0.0000112  -0.2446115  -0.2615226  -0.0004079
   12   0.0000089  -0.0000009   0.0026663  -0.0004634  -0.0003484  -0.0002270
   13   0.0002963   0.0014537   0.0034770  -0.0021376   0.0011054   0.0017779
   14  -0.0010168   0.0000505   0.0009499   0.0030834  -0.0026350  -0.0041033
   15  -0.0010771  -0.0000549  -0.0001456   0.0009218   0.0014706  -0.0012728
   16   0.0002943   0.0014574  -0.0034831  -0.0021317   0.0010939  -0.0017767
   17  -0.0010196   0.0000490  -0.0009498   0.0030649  -0.0026219   0.0041029
   18   0.0010785   0.0000544  -0.0001408  -0.0009227  -0.0014621  -0.0012757
   19   0.1371707  -0.1106939  -0.0000540   0.0000151  -0.0011750  -0.0000030
   20  -0.1106939   0.2317020   0.0000895  -0.0026097  -0.0007732   0.0000009
   21  -0.0000540   0.0000895   0.0227890  -0.0000021   0.0000003   0.0002178
   22   0.0000151  -0.0026097  -0.0000021   0.2533045   0.2187059   0.0004284
   23  -0.0011750  -0.0007732   0.0000003   0.2187059   0.3053177   0.0003969
   24  -0.0000030   0.0000009   0.0002178   0.0004284   0.0003969   0.0064955
 Gradient time:  CPU 271.58 s  wall 314.48 s
 **********************************************************************
 **                                                                  **
 **                       VIBRATIONAL ANALYSIS                       **
 **                       --------------------                       **
 **                                                                  **
 **        VIBRATIONAL FREQUENCIES (CM**-1) AND NORMAL MODES         **
 **     FORCE CONSTANTS (mDYN/ANGSTROM) AND REDUCED MASSES (AMU)     **
 **                  INFRARED INTENSITIES (KM/MOL)                   **
 **                                                                  **
 **********************************************************************


 Mode:                 1                      2                      3
 Frequency:       207.00                 281.21                 415.50
 Force Cnst:      0.0473                 0.2949                 0.1131
 Red. Mass:       1.8754                 6.3290                 1.1115
 IR Active:          YES                    YES                    YES
 IR Intens:        6.143                 23.092                109.695
 Raman Active:       YES                    YES                    YES
               X      Y      Z        X      Y      Z        X      Y      Z
 C         -0.000 -0.000 -0.121    0.015  0.132 -0.001   -0.000 -0.000 -0.003
 C         -0.000 -0.000  0.173    0.035  0.087  0.001    0.000 -0.000  0.048
 O         -0.000  0.000 -0.114    0.402 -0.098 -0.001   -0.000  0.000 -0.057
 O          0.000  0.000  0.110   -0.397 -0.080  0.000    0.000  0.000 -0.044
 H          0.249  0.237 -0.376    0.127  0.063  0.010    0.021  0.077 -0.054
 H         -0.249 -0.238 -0.376    0.125  0.061 -0.014   -0.022 -0.077 -0.054
 H          0.000 -0.000  0.539   -0.235 -0.103  0.003    0.000 -0.000  0.211
 H          0.002 -0.000 -0.346   -0.702  0.198  0.002   -0.001 -0.000  0.964
 TransDip   0.001 -0.000 -0.079   -0.111  0.107  0.000   -0.001 -0.000  0.335

 Mode:                 4                      5                      6
 Frequency:       717.96                 761.25                 861.41
 Force Cnst:      0.3723                 1.7061                 1.3770
 Red. Mass:       1.2259                 4.9969                 3.1497
 IR Active:          YES                    YES                    YES
 IR Intens:        0.033                  9.620                 54.840
 Raman Active:       YES                    YES                    YES
               X      Y      Z        X      Y      Z        X      Y      Z
 C          0.001  0.000 -0.122    0.288  0.190  0.001   -0.199 -0.167  0.000
 C          0.000 -0.001 -0.048    0.216 -0.255  0.000    0.286 -0.079 -0.000
 O         -0.001 -0.000  0.023   -0.243 -0.082 -0.000    0.040  0.065 -0.000
 O         -0.000  0.000  0.039   -0.150  0.092 -0.000   -0.098  0.116  0.000
 H         -0.431 -0.221  0.185    0.200  0.214  0.022   -0.434 -0.003 -0.021
 H          0.432  0.222  0.184    0.192  0.210 -0.026   -0.433 -0.002  0.022
 H          0.001 -0.001  0.665    0.323 -0.194 -0.006    0.632  0.144  0.000
 H         -0.001  0.001  0.003   -0.462  0.386 -0.001    0.110 -0.077  0.000
 TransDip   0.000  0.000 -0.006    0.095  0.030 -0.000    0.207 -0.115  0.000

 Mode:                 7                      8                      9
 Frequency:      1100.77                1126.68                1248.69
 Force Cnst:      1.2888                 2.3771                 1.0104
 Red. Mass:       1.8053                 3.1784                 1.0999
 IR Active:          YES                    YES                    YES
 IR Intens:        0.197                 81.673                  3.286
 Raman Active:       YES                    YES                    YES
               X      Y      Z        X      Y      Z        X      Y      Z
 C         -0.000  0.000  0.165    0.149 -0.260  0.000   -0.000  0.001 -0.028
 C          0.000  0.000 -0.203   -0.089  0.043 -0.000    0.000 -0.000 -0.074
 O         -0.000 -0.000  0.045    0.005 -0.023  0.000   -0.000 -0.000  0.013
 O          0.000 -0.000 -0.034   -0.122  0.238 -0.000   -0.000 -0.000  0.036
 H          0.123  0.404 -0.165    0.474 -0.338 -0.030    0.532 -0.431  0.077
 H         -0.124 -0.403 -0.164    0.473 -0.338  0.030   -0.529  0.431  0.077
 H          0.000 -0.000  0.713   -0.117  0.018  0.002   -0.000 -0.000  0.193
 H         -0.001  0.001 -0.099    0.328 -0.170  0.001    0.002 -0.003  0.094
 TransDip  -0.000  0.001  0.014    0.138 -0.254  0.000    0.001 -0.000  0.058

 Mode:                10                     11                     12
 Frequency:      1281.38                1389.67                1428.79
 Force Cnst:      1.3794                 1.3585                 1.6579
 Red. Mass:       1.4259                 1.1939                 1.3784
 IR Active:          YES                    YES                    YES
 IR Intens:       43.236                 27.415                 43.506
 Raman Active:       YES                    YES                    YES
               X      Y      Z        X      Y      Z        X      Y      Z
 C          0.103 -0.129 -0.000   -0.053  0.029 -0.000    0.143  0.047  0.000
 C         -0.074  0.036 -0.000   -0.067  0.023  0.000   -0.070  0.014  0.000
 O          0.014 -0.008  0.000    0.002 -0.076 -0.000    0.011 -0.025 -0.000
 O          0.044  0.026  0.000    0.015 -0.005  0.000   -0.059 -0.016 -0.000
 H         -0.385  0.060  0.033    0.264  0.018 -0.085   -0.412  0.084  0.156
 H         -0.391  0.065 -0.031    0.264  0.018  0.084   -0.412  0.082 -0.155
 H          0.069  0.134  0.001    0.718  0.545 -0.000    0.260  0.256  0.000
 H         -0.560  0.562 -0.000   -0.092  0.098 -0.000    0.452 -0.478  0.000
 TransDip  -0.195  0.079  0.000   -0.037  0.164 -0.000    0.041 -0.207  0.000

 Mode:                13                     14                     15
 Frequency:      1471.86                1790.58                2930.31
 Force Cnst:      1.3724                18.4702                 5.4871
 Red. Mass:       1.0752                 9.7776                 1.0846
 IR Active:          YES                    YES                    YES
 IR Intens:       19.081                170.540                 68.605
 Raman Active:       YES                    YES                    YES
               X      Y      Z        X      Y      Z        X      Y      Z
 C          0.016 -0.072  0.000   -0.022 -0.017 -0.000    0.005  0.011 -0.000
 C         -0.006  0.013  0.000    0.352  0.604  0.000    0.048 -0.067 -0.000
 O         -0.002 -0.004 -0.000   -0.212 -0.425 -0.000   -0.001 -0.001 -0.000
 O         -0.014 -0.013 -0.000    0.010 -0.007  0.000   -0.002  0.000 -0.000
 H          0.055  0.561 -0.407   -0.170 -0.057  0.088   -0.028 -0.072 -0.117
 H          0.056  0.561  0.406   -0.169 -0.058 -0.088   -0.029 -0.073  0.118
 H         -0.076 -0.036 -0.000   -0.441  0.050  0.000   -0.542  0.812  0.000
 H          0.095 -0.114  0.000    0.053 -0.069 -0.000    0.003  0.015  0.000
 TransDip   0.139 -0.011 -0.000    0.261  0.327 -0.000    0.150 -0.219 -0.000

 Mode:                16                     17                     18
 Frequency:      2980.34                2994.20                3726.95
 Force Cnst:      5.5415                 5.8181                 8.7204
 Red. Mass:       1.0589                 1.1015                 1.0656
 IR Active:          YES                    YES                    YES
 IR Intens:       60.202                 18.882                 66.065
 Raman Active:       YES                    YES                    YES
               X      Y      Z        X      Y      Z        X      Y      Z
 C          0.032  0.058 -0.002   -0.001 -0.002 -0.092   -0.001 -0.002 -0.000
 C         -0.009  0.014 -0.000    0.000 -0.000 -0.002   -0.000  0.002  0.000
 O         -0.001 -0.001 -0.000    0.000  0.000 -0.000    0.000 -0.001  0.000
 O         -0.003  0.001  0.000    0.000 -0.000  0.001   -0.041 -0.046 -0.000
 H         -0.170 -0.346 -0.552    0.205  0.393  0.571   -0.002  0.007  0.009
 H         -0.180 -0.365  0.582   -0.195 -0.373  0.540   -0.002  0.007 -0.009
 H          0.114 -0.154 -0.000   -0.003  0.003  0.002    0.002 -0.010 -0.000
 H          0.014  0.006 -0.000   -0.000 -0.000 -0.011    0.668  0.741  0.001
 TransDip  -0.084  0.234 -0.004    0.002 -0.006 -0.139    0.205  0.160  0.000

 STANDARD THERMODYNAMIC QUANTITIES AT   298.15 K  AND     1.00 ATM

   This Molecule has  0 Imaginary Frequencies
   Zero point vibrational energy:       38.190 kcal/mol

   Atom    1 Element C  Has Mass   12.00000
   Atom    2 Element C  Has Mass   12.00000
   Atom    3 Element O  Has Mass   15.99491
   Atom    4 Element O  Has Mass   15.99491
   Atom    5 Element H  Has Mass    1.00783
   Atom    6 Element H  Has Mass    1.00783
   Atom    7 Element H  Has Mass    1.00783
   Atom    8 Element H  Has Mass    1.00783
   Molecular Mass:    60.021140 amu
   Principal axes and moments of inertia in amu*Bohr^2:
                             1           2           3
    Eigenvalues --       97.32505   278.43671   364.56528
          X               0.99995    -0.00965    -0.00003
          Y               0.00965     0.99995     0.00004
          Z               0.00003    -0.00004     1.00000
   Rotational Symmetry Number is   1
   The Molecule is an Asymmetric Top
   Translational Enthalpy:        0.889 kcal/mol
   Rotational Enthalpy:           0.889 kcal/mol
   Vibrational Enthalpy:         39.220 kcal/mol
   gas constant (RT):             0.592 kcal/mol
   Translational Entropy:        38.196  cal/mol.K
   Rotational Entropy:           23.806  cal/mol.K
   Vibrational Entropy:           5.426  cal/mol.K

   Total Enthalpy:               41.590 kcal/mol
   Total Entropy:                67.428  cal/mol.K

 ======================================================================

 STANDARD THERMODYNAMIC QUANTITIES FOR ANHARMONIC VIBRATION -- TOSH

   Zero point vibrational energy: ************ kcal/mol

   Vibrational Enthalpy:       Infinity kcal/mol
   Vibrational Entropy:             NaN  cal/mol.K

   Total Enthalpy:             Infinity kcal/mol
   Total Entropy:                   NaN  cal/mol.K

 ======================================================================

 STANDARD THERMODYNAMIC QUANTITIES FOR ANHARMONIC VIBRATION -- VPT2

   Zero point vibrational energy: ************ kcal/mol

   Vibrational Enthalpy:       Infinity kcal/mol
   Vibrational Entropy:             NaN  cal/mol.K

   Total Enthalpy:             Infinity kcal/mol
   Total Entropy:                   NaN  cal/mol.K

 ======================================================================

Archival summary:
1\1\pikachu\FREQ\ProcedureUnspecified\BasisUnspecified\224\cher\TueDec1316:48:442016TueDec1316:48:442016\0\\#,FREQ,ProcedureUnspecified,BasisUnspecified,\\0,1\C\H,1,1.10764\O,1,1.20793,2,121.59\C,1,1.50693,2,116.294,3,179.975,0\H,4,1.10117,1,107.745,2,57.1779,0\H,4,1.10125,1,107.715,2,-57.2669,0\O,4,1.40146,1,112.765,2,179.954,0\H,7,0.968976,4,106.93,1,0.114148,0\\\@

 Total job time:  345.03s(wall), 296.53s(cpu) 
 Tue Dec 13 16:48:44 2016

        *************************************************************
        *                                                           *
        *  Thank you very much for using Q-Chem.  Have a nice day.  *
        *                                                           *
        *************************************************************


 
User input: 3 of 3 
 
pikachu 127.0.1
Q-Chem Developer Version! Running on 127.0.1.*
                  Welcome to Q-Chem
     A Quantum Leap Into The Future Of Chemistry


 Q-Chem 4.4, Q-Chem, Inc., Pleasanton, CA (2016)

 Y. Shao,  Z. Gan,  E. Epifanovsky,  A. T. B. Gilbert,  M. Wormit,  
 J. Kussmann,  A. W. Lange,  A. Behn,  J. Deng,  X. Feng,  D. Ghosh,  
 M. Goldey,  P. R. Horn,  L. D. Jacobson,  I. Kaliman,  F. Rob,  
 R. Z. Khaliullin,  T. Kus,  A. Landau,  J. Liu,  E. I. Proynov,  Y. M. Rhee,  
 R. M. Richard,  M. A. Rohrdanz,  R. P. Steele,  E. J. Sundstrom,  
 H. L. Woodcock III,  P. M. Zimmerman,  D. Zuev,  B. Albrecht,  E. Alguire,  
 B. Austin,  S. A. Baeppler,  G. J. O. Beran,  Y. A. Bernard,  E. Berquist,  
 K. Brandhorst,  K. B. Bravaya,  S. T. Brown,  D. Casanova,  C.-M. Chang,  
 Y. Chen,  S. H. Chien,  K. D. Closser,  M. P. Coons,  D. L. Crittenden,  
 S. Dasgupta,  M. Diedenhofen,  R. A. DiStasio Jr.,  H. Do,  A. D. Dutoi,  
 R. G. Edgar,  P.-T. Fang,  S. Fatehi,  Q. Feng,  L. Fusti-Molnar,  
 A. Ghysels,  A. Golubeva-Zadorozhnaya,  J. Gomes,  A. Gunina,  
 M. W. D. Hanson-Heine,  P. H. P. Harbach,  A. W. Hauser,  J. E. Herr,  
 E. G. Hohenstein,  Z. C. Holden,  K. Hui,  T.-C. Jagau,  H. Ji,  B. Kaduk,  
 K. Khistyaev,  Jaehoon Kim,  Jihan Kim,  R. A. King,  P. Klunzinger,  
 K. Koh,  D. Kosenkov,  T. Kowalczyk,  C. M. Krauter,  A. Kunitsa,  
 K. U. Lao,  A. Laurent,  K. V. Lawler,  J. Lee,  D. Lefrancois,  S. Lehtola,  
 S. V. Levchenko,  C. Y. Lin,  Y.-S. Lin,  F. Liu,  E. Livshits,  
 R. C. Lochan,  A. Luenser,  P. Manohar,  S. F. Manzer,  S.-P. Mao,  Y. Mao,  
 N. Mardirossian,  A. V. Marenich,  L. A. Martinez-Martinez,  S. A. Maurer,  
 N. J. Mayhall,  J.-M. Mewes,  A. F. Morrison,  K. Nanda,  T. S. Nguyen-Beck,  
 C. M. Oana,  R. Olivares-Amaya,  D. P. O'Neill,  J. A. Parkhill,  
 T. M. Perrine,  R. Peverati,  P. A. Pieniazek,  F. Plasser,  A. Prociuk,  
 D. R. Rehn,  E. Rosta,  N. J. Russ,  N. Sergueev,  S. M. Sharada,  
 S. Sharma,  D. W. Small,  A. Sodt,  T. Stauch,  T. Stein,  D. Stuck,  
 Y.-C. Su,  A. J. W. Thom,  T. Tsuchimochi,  L. Vogt,  O. Vydrov,  T. Wang,  
 M. A. Watson,  J. Wenzel,  A. White,  C. F. Williams,  V. Vanovschi,  
 K. Yao,  S. Yeganeh,  S. R. Yost,  Z.-Q. You,  I. Y. Zhang,  X. Zhang,  
 Y. Zhao,  B. R. Brooks,  G. K. L. Chan,  D. M. Chipman,  C. J. Cramer,  
 W. A. Goddard III,  M. S. Gordon,  W. J. Hehre,  A. Klamt,  
 H. F. Schaefer III,  M. W. Schmidt,  C. D. Sherrill,  D. G. Truhlar,  
 A. Warshel,  X. Xu,  A. Aspuru-Guzik,  R. Baer,  A. T. Bell,  N. A. Besley,  
 J.-D. Chai,  A. Dreuw,  B. D. Dunietz,  T. R. Furlani,  S. R. Gwaltney,  
 C.-P. Hsu,  Y. Jung,  J. Kong,  D. S. Lambrecht,  W. Liang,  C. Ochsenfeld,  
 V. A. Rassolov,  L. V. Slipchenko,  J. E. Subotnik,  T. Van Voorhis,  
 J. M. Herbert,  A. I. Krylov,  P. M. W. Gill,  M. Head-Gordon

 Contributors to earlier versions of Q-Chem not listed above: 
 R. D. Adamson,  J. Baker,  E. F. C. Byrd,  A. K. Chakraborty,  C.-L. Cheng,  
 H. Dachsel,  R. J. Doerksen,  G. Hawkins,  A. Heyden,  S. Hirata,  
 G. Kedziora,  F. J. Keil,  C. Kelley,  P. P. Korambath,  W. Kurlancheek,  
 A. M. Lee,  M. S. Lee,  D. Liotard,  I. Lotan,  P. E. Maslen,  N. Nair,  
 D. Neuhauser,  R. Olson,  B. Peters,  J. Ritchie,  N. E. Schultz,  
 N. Shenvi,  A. C. Simmonett,  K. S. Thanthiriwatte,  Q. Wu,  W. Zhang

 Please cite Q-Chem as follows:
 Y. Shao et al., Mol. Phys. 113, 184-215 (2015)
 DOI: 10.1080/00268976.2014.952696

 Q-Chem 4.4.2 for Intel X86 EM64T Linux

 Parts of Q-Chem use Armadillo 5.200.1 (Boston Tea Smuggler).
 http://arma.sourceforge.net/

 Q-Chem begins on Tue Dec 13 16:48:44 2016  


Host: 0

     Scratch files written to /scratch/cher/qchem6417//
The previous job contains 0 fragments, simply inherited here
FILE_GEOM_ORG=        593

Checking the input file for inconsistencies... 	...done.

--------------------------------------------------------------
User input:
--------------------------------------------------------------

$molecule
   read
$end
$rem
   BASIS  =  6-311++G**
   JOB_TYPE  =  SP
   METHOD  =  B3LYP
   SOLVENT_METHOD SMD
$end

--------------------------------------------------------------
 ----------------------------------------------------------------
             Standard Nuclear Orientation (Angstroms)
    I     Atom           X                Y                Z
 ----------------------------------------------------------------
    1      C       0.6671018775     0.6461696452    -0.0003540701
    2      C      -0.8325353238     0.4980467271    -0.0001590977
    3      O      -1.3710458837    -0.5831987816    -0.0012326172
    4      O       1.3338107249    -0.5865522805    -0.0002844106
    5      H       0.9453904496     1.2442812444     0.8813475974
    6      H       0.9446386301     1.2441961224    -0.8824452943
    7      H      -1.4184221072     1.4380423185     0.0005937012
    8      H       0.6526834758    -1.2757382768    -0.0019677594
 ----------------------------------------------------------------
 Nuclear Repulsion Energy =   119.3377372431 hartrees
 There are       16 alpha and       16 beta electrons
 Requested basis set is 6-311++G(d,p)
 There are 44 shells and 116 basis functions

 Total QAlloc Memory Limit   2000 MB
 Mega-Array Size        61 MB
 MEM_STATIC part        62 MB

                       Distance Matrix (Angstroms)
             C (  1)   C (  2)   O (  3)   O (  4)   H (  5)   H (  6)
   C (  2)  1.506935
   O (  3)  2.380209  1.207927
   O (  4)  1.401465  2.422687  2.704859
   H (  5)  1.101172  2.120127  3.079693  2.068839
   H (  6)  1.101248  2.119791  3.078685  2.069131  1.763793
   H (  7)  2.230801  1.107635  2.021797  3.416690  2.529996  2.530097
   H (  8)  1.921963  2.313480  2.138946  0.968976  2.686340  2.685246
             H (  7)
   H (  8)  3.413809

 A cutoff of  1.0D-08 yielded    954 shell pairs
 There are      6732 function pairs (      7210 Cartesian)

 -------------------------------------------------------
 OpenMP Integral Computing Module                       
 Release: version 1.0, May 2013, Q-Chem Inc. Pittsburgh 
 -------------------------------------------------------
 Integral Job Info:
 Integral job number is                      11
 Integral operator is                         1
 short-range coefficients                     0
 long-range coefficients              100000000
 Omega coefficients                           0
 if combine SR and LR in K                    0
 Integral screening is                        0
 Integral computing path is                   2
 max size of driver memory is            800000
 size of driver memory is                593474
 size of scratch memory is              2260544
 max col of scratch BK array               1296
 max len of scratch array in speh3          155
 max len of scratch index in speh4           18
 max int batch size is                      520
 min int batch size is                       52
 fixed nKL is                                52
 max L of basis functions is                  2
 order of int derivative is                   0
 number of shells is                         44
 number of basis is                         120
 number of cartesian basis is               120
 number of contracted shell pairs           954
 number of primitive shell pairs           2479
 maxK2 (contraction) of shell pair           36
 max number of K2 of shell pair               1
 max number of CS2 of shell pair            146
 max number of PS2 of shell pair            318
 mem total for path MDJ                   16632
 -------------------------------------------------------
 Smallest overlap matrix eigenvalue = 1.12E-04

 Scale SEOQF with 1.000000e-01/1.000000e-01/1.000000e-01

 Standard Electronic Orientation quadrupole field applied
 Nucleus-field energy     =     0.0000000024 hartrees
 Guess from superposition of atomic densities
 Warning:  Energy on first SCF cycle will be non-variational
 A restricted hybrid HF-DFT SCF calculation will be
 performed using Pulay DIIS extrapolation
 Exchange:     0.2000 Hartree-Fock + 0.0800 Slater + 0.7200 B88
 Correlation:  0.1900 VWN1RPA + 0.8100 LYP
 Using SG-1 standard quadrature grid
 SCF converges when DIIS error is below 1.0E-05
 ---------------------------------------
  Cycle       Energy         DIIS Error
 ---------------------------------------
    1    -229.6897368303      5.69E-02
    2    -229.0220740890      8.77E-03
    3    -228.7834394007      1.65E-02
    4    -229.1129367310      2.37E-03
    5    -229.1198573560      8.92E-04
    6    -229.1207446234      2.48E-04
    7    -229.1208384324      6.37E-05
    8    -229.1208424938      8.44E-06 Convergence criterion met
 ---------------------------------------
 SCF time:  CPU 13.96 s  wall 18.53 s

 Citation of the SMD model:
 Marenich, A.V.; Cramer, C.J.; Truhlar, D.G.
 J. Phys. Chem. B 2009, 113, 6378-6396.
 iSolventCode=           1
 Solvent: water                                                           

 vradii
            1           2           3           4           5           6
    1   1.8500000   1.8500000   1.5200000   1.5200000   1.2000000   1.2000000
            7           8
    1   1.2000000   1.2000000
Changing PCM_TESSEL_METHOD to VTN
Changing PCM_VDW_RADII to SMD_RADIUS
 Discretize the solute cavity surface with Lebedev spheres
	Using 302 Lebedev grid points for each H atom
	Using 302 Lebedev grid points for other atoms
	Atomic van der Waals radii will be scaled by 1.20
 Removing interior tesserae...
 Keep 941 surface tesserae and discard 1475 interior tesserae
 Molecular Surface Area = 81.839 Angst**2
 A restricted hybrid HF-DFT SCF calculation will be
 performed using Pulay DIIS extrapolation
 Polarizable Continuum solvation model will be applied
 Exchange:     0.2000 Hartree-Fock + 0.0800 Slater + 0.7200 B88
 Correlation:  0.1900 VWN1RPA + 0.8100 LYP
 Using SG-1 standard quadrature grid
 SCF converges when DIIS error is below 1.0E-05

 Citation of the SMD model:
 Marenich, A.V.; Cramer, C.J.; Truhlar, D.G.
 J. Phys. Chem. B 2009, 113, 6378-6396.
 iSolventCode=           1
 Solvent: water                                                           

 vradii
            1           2           3           4           5           6
    1   1.8500000   1.8500000   1.5200000   1.5200000   1.2000000   1.2000000
            7           8
    1   1.2000000   1.2000000
 ---------------------------------------
  Cycle       Energy         DIIS Error
 ---------------------------------------
    1    -229.1207749737      3.40E-06
 Time req'd to invert C: 1.07 s (CPU) 1.26 s (wall)
    2    -229.1353510804      8.81E-04
    3    -229.1353424170      8.83E-04
    4    -229.1353523245      8.82E-04
    5    -229.1353592961      8.81E-04
    6    -229.1353711652      8.79E-04
    7    -229.1353151275      8.87E-04
    8    -229.1353966656      8.75E-04
    9    -229.1353135469      8.87E-04
   10    -229.1353612297      8.80E-04
   11    -229.1353358822      8.84E-04
   12    -229.1353401381      8.83E-04
   13    -229.1371247393      1.07E-03
   14    -229.1384083586      3.36E-04
   15    -229.1385394467      9.51E-05
   16    -229.1385499647      5.56E-05
   17    -229.1385535463      6.30E-06 Convergence criterion met
 ---------------------------------------
 SCF time:  CPU 32.50 s  wall 37.12 s
(0)  E-EN(g) gas-phase elect-nuc energy                 -229.120774974 a.u.
(3)  G-ENP(liq) elect-nuc-pol free energy of system     -229.138553546 a.u.
(4)  G-CDS(liq) cavity-dispersion-solvent structure 
     free energy                                                3.4204 kcal/mol
(6)  G-S(liq) free energy of system                     -229.133102855 a.u.
(9)  DeltaG-S(liq) free energy of  solvation
     (9) = (6) - (0)                                           -7.7359 kcal/mol
 SCF   energy in the final basis set = -229.1331028554
 Total energy in the final basis set = -229.1331028554

 --------------------------------------------------------------

                    Orbital Energies (a.u.)
 --------------------------------------------------------------

 Alpha MOs
 -- Occupied --
-19.147 -19.137 -10.277 -10.230  -1.085  -1.039  -0.738  -0.598
 -0.531  -0.496  -0.478  -0.439  -0.399  -0.381  -0.297  -0.287
 -- Virtual --
 -0.044   0.001   0.017   0.032   0.037   0.067   0.075   0.088
  0.094   0.118   0.121   0.132   0.150   0.168   0.185   0.191
  0.203   0.219   0.240   0.244   0.257   0.266   0.284   0.296
  0.323   0.343   0.369   0.433   0.475   0.516   0.530   0.540
  0.577   0.581   0.638   0.660   0.666   0.707   0.836   0.964
  0.968   1.012   1.059   1.079   1.107   1.126   1.155   1.218
  1.296   1.407   1.435   1.453   1.505   1.551   1.555   1.607
  1.618   1.675   1.679   1.737   1.812   1.902   1.993   2.024
  2.109   2.173   2.306   2.438   2.440   2.493   2.518   2.572
  2.627   2.686   2.841   2.864   2.896   2.930   3.111   3.134
  3.157   3.324   3.334   3.458   3.523   3.788   3.813   3.859
  3.983   4.142   4.976   5.025   5.100   5.407   5.609   5.728
 23.832  23.863  49.880  49.933
 --------------------------------------------------------------

          Ground-State Mulliken Net Atomic Charges

     Atom                 Charge (a.u.)
  ----------------------------------------
      1 C                    -0.291974
      2 C                     0.182232
      3 O                    -0.375715
      4 O                    -0.395739
      5 H                     0.204858
      6 H                     0.204865
      7 H                     0.176149
      8 H                     0.295325
  ----------------------------------------
  Sum of atomic charges =     0.000000

 -----------------------------------------------------------------
                    Cartesian Multipole Moments
 -----------------------------------------------------------------
    Charge (ESU x 10^10)
                 0.0000
    Dipole Moment (Debye)
         X      -0.3606      Y       3.6492      Z      -0.0009
       Tot       3.6670
    Quadrupole Moments (Debye-Ang)
        XX     -31.5548     XY      -1.2431     YY     -20.7278
        XZ      -0.0057     YZ       0.0030     ZZ     -23.3278
    Octopole Moments (Debye-Ang^2)
       XXX      -2.4080    XXY       9.2607    XYY       1.1876
       YYY      -2.6383    XXZ       0.0220    XYZ       0.0062
       YYZ       0.0071    XZZ      -0.0024    YZZ       0.7389
       ZZZ       0.0358
    Hexadecapole Moments (Debye-Ang^3)
      XXXX    -230.2130   XXXY      -0.6711   XXYY     -49.2601
      XYYY      -4.5465   YYYY     -84.7190   XXXZ      -0.0213
      XXYZ      -0.0044   XYYZ      -0.0129   YYYZ      -0.0018
      XXZZ     -39.0753   XYZZ       2.1248   YYZZ     -19.3886
      XZZZ      -0.0168   YZZZ      -0.0145   ZZZZ     -28.4475
 -----------------------------------------------------------------
Archival summary:
1\1\pikachu\SP\ProcedureUnspecified\BasisUnspecified\224\cher\TueDec1316:49:402016TueDec1316:49:402016\0\\#,ProcedureUnspecified,BasisUnspecified,\\0,1\C\H,1,1.10764\O,1,1.20793,2,121.59\C,1,1.50693,2,116.294,3,179.975,0\H,4,1.10117,1,107.745,2,57.1779,0\H,4,1.10125,1,107.715,2,-57.2669,0\O,4,1.40146,1,112.765,2,179.954,0\H,7,0.968976,4,106.93,1,0.114148,0\\\@

 Total job time:  55.79s(wall), 46.54s(cpu) 
 Tue Dec 13 16:49:40 2016

        *************************************************************
        *                                                           *
        *  Thank you very much for using Q-Chem.  Have a nice day.  *
        *                                                           *
        *************************************************************
