# Supplementary material for: A DFT investigation of the blue bottle experiment: E∘half-cell analysis of autoxidation catalysed by redox indicators
Source: R Soc Open Sci. 2017 Nov 8;4(11):170708. doi: 10.1098/rsos.170708 (PMC5717635; doi:10.1098/rsos.170708)
Supplement: output.zip [file rsos170708supp2.zip › B3LYP_6-311++Gdp_reducing_agents/C2H4O3.out]

pikachu 127.0.1
Q-Chem Developer Version! Running on 127.0.1.*
                  Welcome to Q-Chem
     A Quantum Leap Into The Future Of Chemistry


 Q-Chem 4.4, Q-Chem, Inc., Pleasanton, CA (2016)

 Y. Shao,  Z. Gan,  E. Epifanovsky,  A. T. B. Gilbert,  M. Wormit,  
 J. Kussmann,  A. W. Lange,  A. Behn,  J. Deng,  X. Feng,  D. Ghosh,  
 M. Goldey,  P. R. Horn,  L. D. Jacobson,  I. Kaliman,  F. Rob,  
 R. Z. Khaliullin,  T. Kus,  A. Landau,  J. Liu,  E. I. Proynov,  Y. M. Rhee,  
 R. M. Richard,  M. A. Rohrdanz,  R. P. Steele,  E. J. Sundstrom,  
 H. L. Woodcock III,  P. M. Zimmerman,  D. Zuev,  B. Albrecht,  E. Alguire,  
 B. Austin,  S. A. Baeppler,  G. J. O. Beran,  Y. A. Bernard,  E. Berquist,  
 K. Brandhorst,  K. B. Bravaya,  S. T. Brown,  D. Casanova,  C.-M. Chang,  
 Y. Chen,  S. H. Chien,  K. D. Closser,  M. P. Coons,  D. L. Crittenden,  
 S. Dasgupta,  M. Diedenhofen,  R. A. DiStasio Jr.,  H. Do,  A. D. Dutoi,  
 R. G. Edgar,  P.-T. Fang,  S. Fatehi,  Q. Feng,  L. Fusti-Molnar,  
 A. Ghysels,  A. Golubeva-Zadorozhnaya,  J. Gomes,  A. Gunina,  
 M. W. D. Hanson-Heine,  P. H. P. Harbach,  A. W. Hauser,  J. E. Herr,  
 E. G. Hohenstein,  Z. C. Holden,  K. Hui,  T.-C. Jagau,  H. Ji,  B. Kaduk,  
 K. Khistyaev,  Jaehoon Kim,  Jihan Kim,  R. A. King,  P. Klunzinger,  
 K. Koh,  D. Kosenkov,  T. Kowalczyk,  C. M. Krauter,  A. Kunitsa,  
 K. U. Lao,  A. Laurent,  K. V. Lawler,  J. Lee,  D. Lefrancois,  S. Lehtola,  
 S. V. Levchenko,  C. Y. Lin,  Y.-S. Lin,  F. Liu,  E. Livshits,  
 R. C. Lochan,  A. Luenser,  P. Manohar,  S. F. Manzer,  S.-P. Mao,  Y. Mao,  
 N. Mardirossian,  A. V. Marenich,  L. A. Martinez-Martinez,  S. A. Maurer,  
 N. J. Mayhall,  J.-M. Mewes,  A. F. Morrison,  K. Nanda,  T. S. Nguyen-Beck,  
 C. M. Oana,  R. Olivares-Amaya,  D. P. O'Neill,  J. A. Parkhill,  
 T. M. Perrine,  R. Peverati,  P. A. Pieniazek,  F. Plasser,  A. Prociuk,  
 D. R. Rehn,  E. Rosta,  N. J. Russ,  N. Sergueev,  S. M. Sharada,  
 S. Sharma,  D. W. Small,  A. Sodt,  T. Stauch,  T. Stein,  D. Stuck,  
 Y.-C. Su,  A. J. W. Thom,  T. Tsuchimochi,  L. Vogt,  O. Vydrov,  T. Wang,  
 M. A. Watson,  J. Wenzel,  A. White,  C. F. Williams,  V. Vanovschi,  
 K. Yao,  S. Yeganeh,  S. R. Yost,  Z.-Q. You,  I. Y. Zhang,  X. Zhang,  
 Y. Zhao,  B. R. Brooks,  G. K. L. Chan,  D. M. Chipman,  C. J. Cramer,  
 W. A. Goddard III,  M. S. Gordon,  W. J. Hehre,  A. Klamt,  
 H. F. Schaefer III,  M. W. Schmidt,  C. D. Sherrill,  D. G. Truhlar,  
 A. Warshel,  X. Xu,  A. Aspuru-Guzik,  R. Baer,  A. T. Bell,  N. A. Besley,  
 J.-D. Chai,  A. Dreuw,  B. D. Dunietz,  T. R. Furlani,  S. R. Gwaltney,  
 C.-P. Hsu,  Y. Jung,  J. Kong,  D. S. Lambrecht,  W. Liang,  C. Ochsenfeld,  
 V. A. Rassolov,  L. V. Slipchenko,  J. E. Subotnik,  T. Van Voorhis,  
 J. M. Herbert,  A. I. Krylov,  P. M. W. Gill,  M. Head-Gordon

 Contributors to earlier versions of Q-Chem not listed above: 
 R. D. Adamson,  J. Baker,  E. F. C. Byrd,  A. K. Chakraborty,  C.-L. Cheng,  
 H. Dachsel,  R. J. Doerksen,  G. Hawkins,  A. Heyden,  S. Hirata,  
 G. Kedziora,  F. J. Keil,  C. Kelley,  P. P. Korambath,  W. Kurlancheek,  
 A. M. Lee,  M. S. Lee,  D. Liotard,  I. Lotan,  P. E. Maslen,  N. Nair,  
 D. Neuhauser,  R. Olson,  B. Peters,  J. Ritchie,  N. E. Schultz,  
 N. Shenvi,  A. C. Simmonett,  K. S. Thanthiriwatte,  Q. Wu,  W. Zhang

 Please cite Q-Chem as follows:
 Y. Shao et al., Mol. Phys. 113, 184-215 (2015)
 DOI: 10.1080/00268976.2014.952696

 Q-Chem 4.4.2 for Intel X86 EM64T Linux

 Parts of Q-Chem use Armadillo 5.200.1 (Boston Tea Smuggler).
 http://arma.sourceforge.net/

 Q-Chem begins on Tue Dec 13 19:48:18 2016  


Host: 0

     Scratch files written to /scratch/cher/qchem6910//
FILE_GEOM_ORG=        593

Checking the input file for inconsistencies... 	...done.

--------------------------------------------------------------
User input:
--------------------------------------------------------------
$molecule
0 1
  C    0.6681191    0.0425055    0.0019471
  O    1.7280476    0.6089091   -0.0923583
  C   -0.6676754    0.7900099    0.1204615
  O    0.5420333   -1.2964749    0.0439336
  H   -0.7198598    1.2366241    1.1186829
  O   -1.7870200   -0.0917021   -0.0057127
  H   -0.6850592    1.6046757   -0.6105479
  H   -2.0433361   -0.1267081   -0.9402203
  H   -0.4188943   -1.4755409    0.1307332
$end

$rem
   BASIS  =  6-311++G**
   JOB_TYPE  =  optimization
   METHOD  =  B3LYP
$end

--------------------------------------------------------------
 ----------------------------------------------------------------
             Standard Nuclear Orientation (Angstroms)
    I     Atom           X                Y                Z
 ----------------------------------------------------------------
    1      C       0.6681190989     0.0425055174     0.0019470853
    2      O       1.7280475829     0.6089091475    -0.0923583141
    3      C      -0.6676754192     0.7900098796     0.1204615200
    4      O       0.5420333345    -1.2964748869     0.0439335543
    5      H      -0.7198598185     1.2366240540     1.1186829315
    6      O      -1.7870199977    -0.0917021467    -0.0057126876
    7      H      -0.6850592496     1.6046756969    -0.6105478600
    8      H      -2.0433361083    -0.1267081307    -0.9402202853
    9      H      -0.4188942597    -1.4755409141     0.1307331618
 ----------------------------------------------------------------
 Molecular Point Group                 C1    NOp =  1
 Largest Abelian Subgroup              C1    NOp =  1
 Nuclear Repulsion Energy =   179.4260229778 hartrees
 There are       20 alpha and       20 beta electrons
 Requested basis set is 6-311++G(d,p)
 There are 50 shells and 138 basis functions

 Total QAlloc Memory Limit   2000 MB
 Mega-Array Size        61 MB
 MEM_STATIC part        62 MB
 A cutoff of  1.0D-11 yielded   1237 shell pairs
 There are      9546 function pairs (     10254 Cartesian)

 -------------------------------------------------------
 OpenMP Integral Computing Module                       
 Release: version 1.0, May 2013, Q-Chem Inc. Pittsburgh 
 -------------------------------------------------------
 Integral Job Info:
 Integral job number is                      11
 Integral operator is                         1
 short-range coefficients                     0
 long-range coefficients              100000000
 Omega coefficients                           0
 if combine SR and LR in K                    0
 Integral screening is                        0
 Integral computing path is                   2
 max size of driver memory is            800000
 size of driver memory is                593474
 size of scratch memory is              2260544
 max col of scratch BK array               1296
 max len of scratch array in speh3          155
 max len of scratch index in speh4           18
 max int batch size is                      520
 min int batch size is                       52
 fixed nKL is                                52
 max L of basis functions is                  2
 order of int derivative is                   0
 number of shells is                         50
 number of basis is                         143
 number of cartesian basis is               143
 number of contracted shell pairs          1237
 number of primitive shell pairs           3315
 maxK2 (contraction) of shell pair           36
 max number of K2 of shell pair               1
 max number of CS2 of shell pair            190
 max number of PS2 of shell pair            438
 mem total for path MDJ                   21966
 -------------------------------------------------------
 Smallest overlap matrix eigenvalue = 1.01E-04

 Scale SEOQF with 1.000000e-01/1.000000e-01/1.000000e-01

 Standard Electronic Orientation quadrupole field applied
 Nucleus-field energy     =     0.0000000038 hartrees
 Guess from superposition of atomic densities
 Warning:  Energy on first SCF cycle will be non-variational
 A restricted hybrid HF-DFT SCF calculation will be
 performed using Pulay DIIS extrapolation
 Exchange:     0.2000 Hartree-Fock + 0.0800 Slater + 0.7200 B88
 Correlation:  0.1900 VWN1RPA + 0.8100 LYP
 Using SG-1 standard quadrature grid
 SCF converges when DIIS error is below 1.0E-08
 ---------------------------------------
  Cycle       Energy         DIIS Error
 ---------------------------------------
    1    -305.1715383330      5.36E-02
    2    -304.2544760655      9.01E-03
    3    -303.9450751863      1.62E-02
    4    -304.3796874495      2.99E-03
    5    -304.3945356248      8.82E-04
    6    -304.3956612465      2.77E-04
    7    -304.3958159798      5.25E-05
    8    -304.3958205941      1.55E-05
    9    -304.3958210932      5.90E-06
   10    -304.3958211598      1.60E-06
   11    -304.3958211727      3.59E-07
   12    -304.3958211415      4.54E-08
   13    -304.3958211457      1.46E-08
   14    -304.3958211461      2.84E-09 Convergence criterion met
 ---------------------------------------
 SCF time:  CPU 41.80 s  wall 50.18 s
 SCF   energy in the final basis set = -304.3958211461
 Total energy in the final basis set = -304.3958211461

 --------------------------------------------------------------

                    Orbital Energies (a.u.)
 --------------------------------------------------------------

 Alpha MOs
 -- Occupied --
-19.182 -19.180 -19.124 -10.319 -10.265  -1.124  -1.074  -1.039
 -0.756  -0.626  -0.576  -0.552  -0.502  -0.464  -0.440  -0.404
 -0.392  -0.364  -0.335  -0.287
 -- Virtual --
 -0.038  -0.017   0.004   0.014   0.034   0.053   0.059   0.079
  0.081   0.089   0.107   0.115   0.129   0.140   0.150   0.171
  0.171   0.200   0.205   0.219   0.225   0.240   0.262   0.271
  0.282   0.301   0.307   0.310   0.319   0.331   0.376   0.393
  0.435   0.472   0.495   0.512   0.537   0.571   0.585   0.632
  0.660   0.700   0.726   0.850   0.897   0.929   1.007   1.029
  1.047   1.096   1.129   1.139   1.151   1.170   1.203   1.281
  1.300   1.345   1.374   1.419   1.437   1.470   1.522   1.543
  1.586   1.614   1.662   1.723   1.750   1.786   1.836   1.948
  1.991   2.048   2.096   2.132   2.200   2.428   2.442   2.515
  2.593   2.628   2.690   2.767   2.788   2.854   2.887   2.971
  3.044   3.064   3.090   3.133   3.160   3.243   3.338   3.366
  3.548   3.638   3.743   3.787   3.846   3.957   4.008   4.112
  4.938   5.028   5.044   5.120   5.295   5.370   5.495   5.650
  5.853  23.772  23.827  49.836  49.854  49.987
 --------------------------------------------------------------

          Ground-State Mulliken Net Atomic Charges

     Atom                 Charge (a.u.)
  ----------------------------------------
      1 C                     0.062995
      2 O                    -0.273478
      3 C                    -0.217435
      4 O                    -0.171262
      5 H                     0.219440
      6 O                    -0.352818
      7 H                     0.187442
      8 H                     0.281598
      9 H                     0.263517
  ----------------------------------------
  Sum of atomic charges =     0.000000

 -----------------------------------------------------------------
                    Cartesian Multipole Moments
 -----------------------------------------------------------------
    Charge (ESU x 10^10)
                -0.0000
    Dipole Moment (Debye)
         X      -3.9744      Y       0.4582      Z      -1.0221
       Tot       4.1292
    Quadrupole Moments (Debye-Ang)
        XX     -36.4394     XY      -0.7179     YY     -29.2840
        XZ       3.7908     YZ       0.3701     ZZ     -26.4343
    Octopole Moments (Debye-Ang^2)
       XXX     -10.6136    XXY      -4.1529    XYY      -7.6370
       YYY      -2.2627    XXZ      -7.6827    XYZ      -0.2790
       YYZ       0.1569    XZZ      -4.5859    YZZ       0.3444
       ZZZ      -1.7076
    Hexadecapole Moments (Debye-Ang^3)
      XXXX    -319.7308   XXXY      -3.4053   XXYY     -76.4011
      XYYY       5.1656   YYYY    -138.0419   XXXZ      20.9710
      XXYZ       1.8191   XYYZ       0.5913   YYYZ      -1.7145
      XXZZ     -46.9964   XYZZ       0.1612   YYZZ     -28.2233
      XZZZ       4.8680   YZZZ       1.0704   ZZZZ     -32.9551
 -----------------------------------------------------------------
 Calculating analytic gradient of the SCF energy
 Gradient of SCF Energy
            1           2           3           4           5           6
    1  -0.0063174   0.0086887  -0.0012093   0.0042281  -0.0007131   0.0005077
    2  -0.0042826   0.0053062  -0.0022214  -0.0018413   0.0009146  -0.0004237
    3  -0.0004113  -0.0007434  -0.0012660   0.0000354   0.0014034   0.0088130
            7           8           9
    1  -0.0001043   0.0007746  -0.0058551
    2   0.0017890  -0.0003632   0.0011223
    3  -0.0007374  -0.0068732  -0.0002206
 Max gradient component =       8.813E-03
 RMS gradient           =       3.655E-03
 Gradient time:  CPU 10.96 s  wall 12.74 s
 Geometry Optimization Parameters
   NAtoms,    NIC,     NZ,  NCons,   NDum,   NFix, NCnnct, MaxDiis
        9      48       0       0       0       0       0       0


** GEOMETRY OPTIMIZATION IN DELOCALIZED INTERNAL COORDINATES **
   Searching for a Minimum

   Optimization Cycle:   1

                       Coordinates (Angstroms)
     ATOM                X               Y               Z
      1  C         0.6681190989    0.0425055174    0.0019470853
      2  O         1.7280475829    0.6089091475   -0.0923583141
      3  C        -0.6676754192    0.7900098796    0.1204615200
      4  O         0.5420333345   -1.2964748869    0.0439335543
      5  H        -0.7198598185    1.2366240540    1.1186829315
      6  O        -1.7870199977   -0.0917021467   -0.0057126876
      7  H        -0.6850592496    1.6046756969   -0.6105478600
      8  H        -2.0433361083   -0.1267081307   -0.9402202853
      9  H        -0.4188942597   -1.4755409141    0.1307331618
   Point Group: c1    Number of degrees of freedom:    21


   Energy is   -304.395821146


 Attempting to Generate Delocalized Internal Coordinates

 21 Hessian modes will be used to form the next step
  Hessian Eigenvalues:
     0.004509    0.009169    0.011614    0.022847    0.058958    0.074169
     0.115543    0.140791    0.160000    0.160000    0.220920    0.249954
     0.250000    0.289391    0.342614    0.342756    0.409207    0.511301
     0.534478    0.559771    1.021225

 Minimum Search - Taking Simple RFO Step
 Searching for Lamda that Minimizes Along All modes
 Value Taken    Lamda =  -0.00104355
 Step Taken.  Stepsize is  0.204843

                             Maximum     Tolerance    Cnvgd?
         Gradient           0.007932      0.000300      NO
         Displacement       0.091017      0.001200      NO
         Energy change     *********      0.000001      NO


 New Cartesian Coordinates Obtained by Inverse Iteration

 Displacement from previous Coordinates is:  0.317832
 ----------------------------------------------------------------
             Standard Nuclear Orientation (Angstroms)
    I     Atom           X                Y                Z
 ----------------------------------------------------------------
    1      C       0.6672486212     0.0395236402    -0.0058993615
    2      O       1.7139375781     0.6152699937    -0.1217303814
    3      C      -0.6709561922     0.7803498427     0.1128427274
    4      O       0.5768969021    -1.2998819165     0.0727346281
    5      H      -0.7251621999     1.1986544652     1.1203161561
    6      O      -1.8002396417    -0.0836566989    -0.0514668431
    7      H      -0.6771329605     1.6115244125    -0.5952258073
    8      H      -2.1039183811    -0.0466204552    -0.9649099242
    9      H      -0.3643185626    -1.5228650666     0.2002579117
 ----------------------------------------------------------------
 Molecular Point Group                 C1    NOp =  1
 Largest Abelian Subgroup              C1    NOp =  1
 Nuclear Repulsion Energy =   179.1565822827 hartrees
 There are       20 alpha and       20 beta electrons
 Applying Cartesian multipole field
    Component          Value
    ---------          -----
     (2,0,0)        1.00000E-11
     (0,2,0)        2.00000E-11
     (0,0,2)       -3.00000E-11
 Nucleus-field energy     =     0.0000000038 hartrees
 Requested basis set is 6-311++G(d,p)
 There are 50 shells and 138 basis functions
 A cutoff of  1.0D-11 yielded   1236 shell pairs
 There are      9531 function pairs (     10236 Cartesian)
 Smallest overlap matrix eigenvalue = 1.01E-04
 Guess MOs from SCF MO coefficient file
 Reading MOs from coefficient file
 Reading MOs from coefficient file
 A restricted hybrid HF-DFT SCF calculation will be
 performed using Pulay DIIS extrapolation
 Exchange:     0.2000 Hartree-Fock + 0.0800 Slater + 0.7200 B88
 Correlation:  0.1900 VWN1RPA + 0.8100 LYP
 Using SG-1 standard quadrature grid
 SCF converges when DIIS error is below 1.0E-08
 Geometry optimization detected.  Setting ReadMinima to 0
 Setting SaveMinima to 0
 ---------------------------------------
  Cycle       Energy         DIIS Error
 ---------------------------------------
    1    -304.4059057453      1.50E-03
    2    -304.3960561466      2.03E-04
    3    -304.3960127773      2.77E-04
    4    -304.3961326172      9.85E-05
    5    -304.3961480534      1.86E-05
    6    -304.3961483517      7.13E-06
    7    -304.3961485064      2.65E-06
    8    -304.3961485816      3.54E-07
    9    -304.3961485885      1.34E-07
   10    -304.3961485782      4.48E-08
   11    -304.3961485798      1.69E-08
   12    -304.3961485806      6.97E-09 Convergence criterion met
 ---------------------------------------
 SCF time:  CPU 36.08 s  wall 44.10 s
 SCF   energy in the final basis set = -304.3961485806
 Total energy in the final basis set = -304.3961485806

 --------------------------------------------------------------

                    Orbital Energies (a.u.)
 --------------------------------------------------------------

 Alpha MOs
 -- Occupied --
-19.182 -19.176 -19.124 -10.318 -10.263  -1.124  -1.071  -1.041
 -0.756  -0.629  -0.574  -0.550  -0.503  -0.464  -0.439  -0.405
 -0.388  -0.360  -0.336  -0.287
 -- Virtual --
 -0.036  -0.016   0.005   0.012   0.034   0.053   0.059   0.079
  0.082   0.089   0.108   0.114   0.129   0.140   0.150   0.171
  0.173   0.196   0.205   0.220   0.224   0.242   0.262   0.271
  0.281   0.301   0.304   0.312   0.321   0.328   0.373   0.391
  0.435   0.476   0.506   0.507   0.539   0.569   0.586   0.634
  0.660   0.691   0.726   0.848   0.897   0.928   1.007   1.029
  1.044   1.093   1.132   1.140   1.154   1.171   1.200   1.289
  1.297   1.357   1.378   1.424   1.446   1.479   1.521   1.538
  1.598   1.621   1.657   1.714   1.739   1.782   1.838   1.945
  1.995   2.065   2.096   2.107   2.201   2.431   2.447   2.511
  2.586   2.627   2.661   2.756   2.786   2.855   2.887   2.969
  3.043   3.063   3.092   3.132   3.167   3.246   3.336   3.370
  3.548   3.643   3.754   3.799   3.848   3.952   4.006   4.115
  4.935   5.025   5.037   5.122   5.293   5.364   5.509   5.662
  5.855  23.779  23.831  49.838  49.858  49.992
 --------------------------------------------------------------

          Ground-State Mulliken Net Atomic Charges

     Atom                 Charge (a.u.)
  ----------------------------------------
      1 C                     0.075956
      2 O                    -0.270755
      3 C                    -0.230076
      4 O                    -0.172794
      5 H                     0.218544
      6 O                    -0.355847
      7 H                     0.186442
      8 H                     0.280263
      9 H                     0.268269
  ----------------------------------------
  Sum of atomic charges =    -0.000000

 -----------------------------------------------------------------
                    Cartesian Multipole Moments
 -----------------------------------------------------------------
    Charge (ESU x 10^10)
                -0.0000
    Dipole Moment (Debye)
         X      -3.9367      Y       0.4536      Z      -0.8724
       Tot       4.0576
    Quadrupole Moments (Debye-Ang)
        XX     -36.2249     XY      -0.9763     YY     -29.1004
        XZ       3.8074     YZ       0.0740     ZZ     -26.3443
    Octopole Moments (Debye-Ang^2)
       XXX     -11.3354    XXY      -3.2201    XYY      -7.5574
       YYY      -2.9726    XXZ      -7.6019    XYZ       0.3948
       YYZ       0.7244    XZZ      -4.8727    YZZ       0.3444
       ZZZ      -0.9768
    Hexadecapole Moments (Debye-Ang^3)
      XXXX    -317.9234   XXXY      -3.3281   XXYY     -77.3820
      XYYY       6.5334   YYYY    -136.7466   XXXZ      21.7512
      XXYZ       1.7004   XYYZ       0.0623   YYYZ      -1.0763
      XXZZ     -46.5502   XYZZ       0.3481   YYZZ     -28.3551
      XZZZ       4.2808   YZZZ       2.1552   ZZZZ     -33.3110
 -----------------------------------------------------------------
 Calculating analytic gradient of the SCF energy
 Gradient of SCF Energy
            1           2           3           4           5           6
    1  -0.0001135   0.0009315   0.0011346   0.0032427  -0.0000050  -0.0020107
    2  -0.0017918   0.0006140   0.0004426   0.0002874  -0.0001717   0.0002046
    3  -0.0008690   0.0003192   0.0015378  -0.0010814  -0.0004614  -0.0002217
            7           8           9
    1  -0.0008347  -0.0004041  -0.0019409
    2   0.0004514   0.0000069  -0.0000434
    3   0.0000617  -0.0012492   0.0019640
 Max gradient component =       3.243E-03
 RMS gradient           =       1.148E-03
 Gradient time:  CPU 10.89 s  wall 12.99 s
 Geometry Optimization Parameters
   NAtoms,    NIC,     NZ,  NCons,   NDum,   NFix, NCnnct, MaxDiis
        9      48       0       0       0       0       0       0

 Cartesian Hessian Update
 Hessian Updated using BFGS Update


** GEOMETRY OPTIMIZATION IN DELOCALIZED INTERNAL COORDINATES **
   Searching for a Minimum

   Optimization Cycle:   2

                       Coordinates (Angstroms)
     ATOM                X               Y               Z
      1  C         0.6672486212    0.0395236402   -0.0058993615
      2  O         1.7139375781    0.6152699937   -0.1217303814
      3  C        -0.6709561922    0.7803498427    0.1128427274
      4  O         0.5768969021   -1.2998819165    0.0727346281
      5  H        -0.7251621999    1.1986544652    1.1203161561
      6  O        -1.8002396417   -0.0836566989   -0.0514668431
      7  H        -0.6771329605    1.6115244125   -0.5952258073
      8  H        -2.1039183811   -0.0466204552   -0.9649099242
      9  H        -0.3643185626   -1.5228650666    0.2002579117
   Point Group: c1    Number of degrees of freedom:    21


   Energy is   -304.396148581

 Hessian Updated using BFGS Update

 21 Hessian modes will be used to form the next step
  Hessian Eigenvalues:
     0.005760    0.008982    0.011377    0.027476    0.059241    0.074636
     0.113486    0.142084    0.148030    0.160326    0.230765    0.249379
     0.259545    0.299528    0.340724    0.343876    0.415603    0.476616
     0.526588    0.560106    0.983716

 Minimum Search - Taking Simple RFO Step
 Searching for Lamda that Minimizes Along All modes
 Value Taken    Lamda =  -0.00048700
 Step Taken.  Stepsize is  0.194553

                             Maximum     Tolerance    Cnvgd?
         Gradient           0.003435      0.000300      NO
         Displacement       0.097093      0.001200      NO
         Energy change     -0.000327      0.000001      NO


 New Cartesian Coordinates Obtained by Inverse Iteration

 Displacement from previous Coordinates is:  0.276742
 ----------------------------------------------------------------
             Standard Nuclear Orientation (Angstroms)
    I     Atom           X                Y                Z
 ----------------------------------------------------------------
    1      C       0.6677554021     0.0439769534     0.0239740225
    2      O       1.7168413941     0.6145863678    -0.0653856397
    3      C      -0.6671311472     0.7880284807     0.1076929413
    4      O       0.5710726000    -1.2968157373     0.0539614498
    5      H      -0.7193567995     1.2451810948     1.0976782642
    6      O      -1.7927314321    -0.0850325724    -0.0154499041
    7      H      -0.6687774412     1.5871929413    -0.6341014009
    8      H      -2.1219016465    -0.0720687996    -0.9168150235
    9      H      -0.3694157664    -1.5327505117     0.1153643962
 ----------------------------------------------------------------
 Molecular Point Group                 C1    NOp =  1
 Largest Abelian Subgroup              C1    NOp =  1
 Nuclear Repulsion Energy =   179.4813848429 hartrees
 There are       20 alpha and       20 beta electrons
 Applying Cartesian multipole field
    Component          Value
    ---------          -----
     (2,0,0)        1.00000E-11
     (0,2,0)        2.00000E-11
     (0,0,2)       -3.00000E-11
 Nucleus-field energy     =     0.0000000039 hartrees
 Requested basis set is 6-311++G(d,p)
 There are 50 shells and 138 basis functions
 A cutoff of  1.0D-11 yielded   1237 shell pairs
 There are      9532 function pairs (     10237 Cartesian)
 Smallest overlap matrix eigenvalue = 1.01E-04
 Guess MOs from SCF MO coefficient file
 Reading MOs from coefficient file
 Reading MOs from coefficient file
 A restricted hybrid HF-DFT SCF calculation will be
 performed using Pulay DIIS extrapolation
 Exchange:     0.2000 Hartree-Fock + 0.0800 Slater + 0.7200 B88
 Correlation:  0.1900 VWN1RPA + 0.8100 LYP
 Using SG-1 standard quadrature grid
 SCF converges when DIIS error is below 1.0E-08
 Geometry optimization detected.  Setting ReadMinima to 0
 Setting SaveMinima to 0
 ---------------------------------------
  Cycle       Energy         DIIS Error
 ---------------------------------------
    1    -304.3946325041      1.37E-03
    2    -304.3962034723      1.86E-04
    3    -304.3961420860      2.89E-04
    4    -304.3962776191      6.27E-05
    5    -304.3962826818      3.00E-05
    6    -304.3962840541      7.95E-06
    7    -304.3962843270      2.22E-06
    8    -304.3962842296      2.58E-07
    9    -304.3962842234      1.69E-07
   10    -304.3962842340      4.67E-08
   11    -304.3962842341      1.68E-08
   12    -304.3962842328      2.88E-09 Convergence criterion met
 ---------------------------------------
 SCF time:  CPU 35.68 s  wall 42.37 s
 SCF   energy in the final basis set = -304.3962842328
 Total energy in the final basis set = -304.3962842328

 --------------------------------------------------------------

                    Orbital Energies (a.u.)
 --------------------------------------------------------------

 Alpha MOs
 -- Occupied --
-19.181 -19.176 -19.123 -10.317 -10.263  -1.125  -1.072  -1.041
 -0.758  -0.631  -0.575  -0.550  -0.503  -0.464  -0.439  -0.403
 -0.389  -0.361  -0.335  -0.287
 -- Virtual --
 -0.036  -0.015   0.005   0.013   0.034   0.054   0.060   0.080
  0.081   0.090   0.107   0.115   0.129   0.141   0.151   0.169
  0.174   0.198   0.206   0.220   0.226   0.241   0.265   0.272
  0.282   0.301   0.305   0.312   0.324   0.330   0.377   0.395
  0.436   0.475   0.504   0.511   0.541   0.572   0.588   0.636
  0.660   0.695   0.728   0.853   0.903   0.926   1.004   1.029
  1.045   1.094   1.131   1.144   1.154   1.171   1.199   1.295
  1.298   1.355   1.381   1.425   1.444   1.473   1.522   1.541
  1.599   1.620   1.658   1.720   1.743   1.787   1.840   1.951
  1.991   2.069   2.104   2.120   2.201   2.435   2.447   2.516
  2.577   2.628   2.666   2.768   2.789   2.856   2.890   2.977
  3.043   3.067   3.094   3.136   3.165   3.252   3.342   3.374
  3.550   3.649   3.764   3.801   3.858   3.951   4.008   4.118
  4.938   5.028   5.038   5.125   5.294   5.365   5.518   5.677
  5.861  23.785  23.836  49.839  49.862  49.996
 --------------------------------------------------------------

          Ground-State Mulliken Net Atomic Charges

     Atom                 Charge (a.u.)
  ----------------------------------------
      1 C                     0.076839
      2 O                    -0.270190
      3 C                    -0.224405
      4 O                    -0.175039
      5 H                     0.217269
      6 O                    -0.359592
      7 H                     0.187995
      8 H                     0.280473
      9 H                     0.266650
  ----------------------------------------
  Sum of atomic charges =    -0.000000

 -----------------------------------------------------------------
                    Cartesian Multipole Moments
 -----------------------------------------------------------------
    Charge (ESU x 10^10)
                -0.0000
    Dipole Moment (Debye)
         X      -4.0024      Y       0.4308      Z      -1.0733
       Tot       4.1661
    Quadrupole Moments (Debye-Ang)
        XX     -36.0144     XY      -0.8529     YY     -29.0064
        XZ       3.8020     YZ       0.2207     ZZ     -26.5220
    Octopole Moments (Debye-Ang^2)
       XXX     -12.3412    XXY      -3.5658    XYY      -7.7037
       YYY      -3.3440    XXZ      -8.5768    XYZ      -0.0854
       YYZ      -0.1707    XZZ      -4.4709    YZZ       0.4217
       ZZZ      -2.1960
    Hexadecapole Moments (Debye-Ang^3)
      XXXX    -314.9247   XXXY      -3.1482   XXYY     -77.2189
      XYYY       6.4012   YYYY    -136.8312   XXXZ      20.7759
      XXYZ       1.2885   XYYZ      -0.0646   YYYZ      -1.4900
      XXZZ     -46.9530   XYZZ       0.2926   YYZZ     -28.2440
      XZZZ       3.1761   YZZZ       1.0185   ZZZZ     -32.8226
 -----------------------------------------------------------------
 Calculating analytic gradient of the SCF energy
 Gradient of SCF Energy
            1           2           3           4           5           6
    1   0.0028213  -0.0031029   0.0013074  -0.0014070   0.0002200  -0.0019985
    2   0.0018714  -0.0020189   0.0014397   0.0007164  -0.0010389   0.0012396
    3   0.0042563  -0.0015738  -0.0020741  -0.0004912  -0.0003738  -0.0020423
            7           8           9
    1  -0.0002122   0.0008164   0.0015554
    2  -0.0002673  -0.0011354  -0.0008065
    3   0.0008064   0.0021817  -0.0006891
 Max gradient component =       4.256E-03
 RMS gradient           =       1.706E-03
 Gradient time:  CPU 10.74 s  wall 12.92 s
 Geometry Optimization Parameters
   NAtoms,    NIC,     NZ,  NCons,   NDum,   NFix, NCnnct, MaxDiis
        9      48       0       0       0       0       0       0

 Cartesian Hessian Update
 Hessian Updated using BFGS Update


** GEOMETRY OPTIMIZATION IN DELOCALIZED INTERNAL COORDINATES **
   Searching for a Minimum

   Optimization Cycle:   3

                       Coordinates (Angstroms)
     ATOM                X               Y               Z
      1  C         0.6677554021    0.0439769534    0.0239740225
      2  O         1.7168413941    0.6145863678   -0.0653856397
      3  C        -0.6671311472    0.7880284807    0.1076929413
      4  O         0.5710726000   -1.2968157373    0.0539614498
      5  H        -0.7193567995    1.2451810948    1.0976782642
      6  O        -1.7927314321   -0.0850325724   -0.0154499041
      7  H        -0.6687774412    1.5871929413   -0.6341014009
      8  H        -2.1219016465   -0.0720687996   -0.9168150235
      9  H        -0.3694157664   -1.5327505117    0.1153643962
   Point Group: c1    Number of degrees of freedom:    21


   Energy is   -304.396284233

 Hessian Updated using BFGS Update

 21 Hessian modes will be used to form the next step
  Hessian Eigenvalues:
     0.004026    0.010318    0.013919    0.035428    0.064621    0.075970
     0.114577    0.142333    0.159347    0.163719    0.225250    0.250043
     0.252288    0.288513    0.342529    0.342853    0.406897    0.494773
     0.531130    0.560189    1.007034

 Minimum Search - Taking Simple RFO Step
 Searching for Lamda that Minimizes Along All modes
 Value Taken    Lamda =  -0.00035277
 Step Taken.  Stepsize is  0.168768

                             Maximum     Tolerance    Cnvgd?
         Gradient           0.003533      0.000300      NO
         Displacement       0.101114      0.001200      NO
         Energy change     -0.000136      0.000001      NO


 New Cartesian Coordinates Obtained by Inverse Iteration

 Displacement from previous Coordinates is:  0.142116
 ----------------------------------------------------------------
             Standard Nuclear Orientation (Angstroms)
    I     Atom           X                Y                Z
 ----------------------------------------------------------------
    1      C       0.6692496155     0.0451860442     0.0061898614
    2      O       1.7225801309     0.6157684445    -0.0194627269
    3      C      -0.6646485463     0.7862443650     0.1005632506
    4      O       0.5674456984    -1.2947066944     0.0545317599
    5      H      -0.7080547316     1.2557651923     1.0862071739
    6      O      -1.7819525594    -0.0973288761    -0.0014089915
    7      H      -0.6757056890     1.5756743190    -0.6520892568
    8      H      -2.1362674921    -0.0723547080    -0.8935810087
    9      H      -0.3762912632    -1.5219498694     0.0859690439
 ----------------------------------------------------------------
 Molecular Point Group                 C1    NOp =  1
 Largest Abelian Subgroup              C1    NOp =  1
 Nuclear Repulsion Energy =   179.7031477456 hartrees
 There are       20 alpha and       20 beta electrons
 Applying Cartesian multipole field
    Component          Value
    ---------          -----
     (2,0,0)        1.00000E-11
     (0,2,0)        2.00000E-11
     (0,0,2)       -3.00000E-11
 Nucleus-field energy     =     0.0000000039 hartrees
 Requested basis set is 6-311++G(d,p)
 There are 50 shells and 138 basis functions
 A cutoff of  1.0D-11 yielded   1237 shell pairs
 There are      9532 function pairs (     10237 Cartesian)
 Smallest overlap matrix eigenvalue = 1.00E-04
 Guess MOs from SCF MO coefficient file
 Reading MOs from coefficient file
 Reading MOs from coefficient file
 A restricted hybrid HF-DFT SCF calculation will be
 performed using Pulay DIIS extrapolation
 Exchange:     0.2000 Hartree-Fock + 0.0800 Slater + 0.7200 B88
 Correlation:  0.1900 VWN1RPA + 0.8100 LYP
 Using SG-1 standard quadrature grid
 SCF converges when DIIS error is below 1.0E-08
 Geometry optimization detected.  Setting ReadMinima to 0
 Setting SaveMinima to 0
 ---------------------------------------
  Cycle       Energy         DIIS Error
 ---------------------------------------
    1    -304.3920467776      1.50E-03
    2    -304.3961402835      1.56E-04
    3    -304.3961764865      1.28E-04
    4    -304.3962031253      5.10E-05
    5    -304.3962068002      2.03E-05
    6    -304.3962075150      7.83E-06
    7    -304.3962075813      3.59E-06
    8    -304.3962075381      2.97E-07
    9    -304.3962075667      1.19E-07
   10    -304.3962075600      6.70E-08
   11    -304.3962075621      1.29E-08
   12    -304.3962075622      4.50E-09 Convergence criterion met
 ---------------------------------------
 SCF time:  CPU 35.43 s  wall 41.87 s
 SCF   energy in the final basis set = -304.3962075622
 Total energy in the final basis set = -304.3962075622

 --------------------------------------------------------------

                    Orbital Energies (a.u.)
 --------------------------------------------------------------

 Alpha MOs
 -- Occupied --
-19.180 -19.177 -19.122 -10.317 -10.263  -1.124  -1.074  -1.041
 -0.758  -0.629  -0.576  -0.551  -0.504  -0.463  -0.439  -0.403
 -0.389  -0.361  -0.335  -0.287
 -- Virtual --
 -0.037  -0.016   0.005   0.014   0.032   0.054   0.060   0.080
  0.081   0.090   0.107   0.115   0.129   0.142   0.152   0.167
  0.174   0.199   0.206   0.221   0.228   0.240   0.266   0.276
  0.281   0.300   0.304   0.314   0.325   0.331   0.378   0.394
  0.436   0.471   0.503   0.514   0.539   0.573   0.589   0.636
  0.659   0.697   0.724   0.853   0.900   0.928   1.008   1.028
  1.045   1.092   1.132   1.144   1.150   1.170   1.200   1.289
  1.315   1.348   1.377   1.423   1.443   1.475   1.519   1.543
  1.605   1.614   1.663   1.719   1.750   1.788   1.841   1.956
  1.989   2.068   2.106   2.127   2.200   2.433   2.447   2.515
  2.578   2.629   2.669   2.770   2.792   2.857   2.891   2.981
  3.045   3.065   3.095   3.137   3.164   3.252   3.344   3.376
  3.551   3.649   3.768   3.796   3.856   3.953   4.008   4.119
  4.941   5.031   5.036   5.125   5.295   5.367   5.518   5.678
  5.862  23.786  23.837  49.840  49.862  49.995
 --------------------------------------------------------------

          Ground-State Mulliken Net Atomic Charges

     Atom                 Charge (a.u.)
  ----------------------------------------
      1 C                     0.075245
      2 O                    -0.270316
      3 C                    -0.228338
      4 O                    -0.172476
      5 H                     0.221418
      6 O                    -0.357587
      7 H                     0.185988
      8 H                     0.280251
      9 H                     0.265815
  ----------------------------------------
  Sum of atomic charges =     0.000000

 -----------------------------------------------------------------
                    Cartesian Multipole Moments
 -----------------------------------------------------------------
    Charge (ESU x 10^10)
                -0.0000
    Dipole Moment (Debye)
         X      -4.0881      Y       0.4753      Z      -1.2393
       Tot       4.2982
    Quadrupole Moments (Debye-Ang)
        XX     -35.7847     XY      -0.9191     YY     -29.0862
        XZ       3.6416     YZ       0.2538     ZZ     -26.6084
    Octopole Moments (Debye-Ang^2)
       XXX     -13.5596    XXY      -3.4936    XYY      -7.7882
       YYY      -3.1069    XXZ      -9.1490    XYZ      -0.2189
       YYZ      -0.4756    XZZ      -4.3686    YZZ       0.5259
       ZZZ      -2.6523
    Hexadecapole Moments (Debye-Ang^3)
      XXXX    -312.1733   XXXY      -4.0765   XXYY     -77.0322
      XYYY       5.7382   YYYY    -137.0298   XXXZ      19.6260
      XXYZ       1.0036   XYYZ      -0.3553   YYYZ      -1.5934
      XXZZ     -47.1089   XYZZ       0.0467   YYZZ     -28.1222
      XZZZ       2.1361   YZZZ       0.6499   ZZZZ     -32.6648
 -----------------------------------------------------------------
 Calculating analytic gradient of the SCF energy
 Gradient of SCF Energy
            1           2           3           4           5           6
    1   0.0008508  -0.0020435   0.0005588  -0.0026477  -0.0006181  -0.0001926
    2   0.0021039  -0.0015425   0.0000702   0.0003369  -0.0003081   0.0010617
    3  -0.0080767   0.0029769   0.0009096   0.0030474   0.0002967  -0.0001175
            7           8           9
    1   0.0007530   0.0012372   0.0021022
    2  -0.0006079  -0.0008644  -0.0002498
    3   0.0005162   0.0013625  -0.0009151
 Max gradient component =       8.077E-03
 RMS gradient           =       2.071E-03
 Gradient time:  CPU 10.74 s  wall 11.38 s
 Geometry Optimization Parameters
   NAtoms,    NIC,     NZ,  NCons,   NDum,   NFix, NCnnct, MaxDiis
        9      48       0       0       0       0       0       0

 Cartesian Hessian Update
 Hessian Updated using BFGS Update


** GEOMETRY OPTIMIZATION IN DELOCALIZED INTERNAL COORDINATES **
   Searching for a Minimum

   Optimization Cycle:   4

                       Coordinates (Angstroms)
     ATOM                X               Y               Z
      1  C         0.6692496155    0.0451860442    0.0061898614
      2  O         1.7225801309    0.6157684445   -0.0194627269
      3  C        -0.6646485463    0.7862443650    0.1005632506
      4  O         0.5674456984   -1.2947066944    0.0545317599
      5  H        -0.7080547316    1.2557651923    1.0862071739
      6  O        -1.7819525594   -0.0973288761   -0.0014089915
      7  H        -0.6757056890    1.5756743190   -0.6520892568
      8  H        -2.1362674921   -0.0723547080   -0.8935810087
      9  H        -0.3762912632   -1.5219498694    0.0859690439
   Point Group: c1    Number of degrees of freedom:    21


   Energy is   -304.396207562

 Hessian Updated using BFGS Update

 21 Hessian modes will be used to form the next step
  Hessian Eigenvalues:
     0.004862    0.010206    0.028573    0.046020    0.061978    0.074939
     0.114110    0.139385    0.148405    0.160781    0.228200    0.244934
     0.251409    0.294066    0.339598    0.343527    0.409882    0.480721
     0.524717    0.560092    0.976027

 Minimum Search - Taking Simple RFO Step
 Searching for Lamda that Minimizes Along All modes
 Value Taken    Lamda =  -0.00049472
 Step Taken.  Stepsize is  0.115529

                             Maximum     Tolerance    Cnvgd?
         Gradient           0.003163      0.000300      NO
         Displacement       0.065208      0.001200      NO
         Energy change      0.000077      0.000001      NO


 New Cartesian Coordinates Obtained by Inverse Iteration

 Displacement from previous Coordinates is:  0.115101
 ----------------------------------------------------------------
             Standard Nuclear Orientation (Angstroms)
    I     Atom           X                Y                Z
 ----------------------------------------------------------------
    1      C       0.6723687408     0.0431083709     0.0164198458
    2      O       1.7238585198     0.6179191583    -0.0503502718
    3      C      -0.6660128837     0.7799799877     0.1067486993
    4      O       0.5701156057    -1.2972533802     0.0506333900
    5      H      -0.7187643955     1.2454353978     1.0945919127
    6      O      -1.7790320323    -0.1064227672    -0.0169995789
    7      H      -0.6754551660     1.5750938800    -0.6419067750
    8      H      -2.1339078925    -0.0527868483    -0.9103914623
    9      H      -0.3768153332    -1.5127755819     0.1181733460
 ----------------------------------------------------------------
 Molecular Point Group                 C1    NOp =  1
 Largest Abelian Subgroup              C1    NOp =  1
 Nuclear Repulsion Energy =   179.5984466756 hartrees
 There are       20 alpha and       20 beta electrons
 Applying Cartesian multipole field
    Component          Value
    ---------          -----
     (2,0,0)        1.00000E-11
     (0,2,0)        2.00000E-11
     (0,0,2)       -3.00000E-11
 Nucleus-field energy     =     0.0000000039 hartrees
 Requested basis set is 6-311++G(d,p)
 There are 50 shells and 138 basis functions
 A cutoff of  1.0D-11 yielded   1237 shell pairs
 There are      9532 function pairs (     10237 Cartesian)
 Smallest overlap matrix eigenvalue = 1.01E-04
 Guess MOs from SCF MO coefficient file
 Reading MOs from coefficient file
 Reading MOs from coefficient file
 A restricted hybrid HF-DFT SCF calculation will be
 performed using Pulay DIIS extrapolation
 Exchange:     0.2000 Hartree-Fock + 0.0800 Slater + 0.7200 B88
 Correlation:  0.1900 VWN1RPA + 0.8100 LYP
 Using SG-1 standard quadrature grid
 SCF converges when DIIS error is below 1.0E-08
 Geometry optimization detected.  Setting ReadMinima to 0
 Setting SaveMinima to 0
 ---------------------------------------
  Cycle       Energy         DIIS Error
 ---------------------------------------
    1    -304.3936817484      1.05E-03
    2    -304.3964071484      1.27E-04
    3    -304.3963957051      1.71E-04
    4    -304.3964421575      5.32E-05
    5    -304.3964462469      1.96E-05
    6    -304.3964469931      5.34E-06
    7    -304.3964470307      1.41E-06
    8    -304.3964469954      2.92E-07
    9    -304.3964470253      8.36E-08
   10    -304.3964470306      4.45E-08
   11    -304.3964470265      1.25E-08
   12    -304.3964470269      3.41E-09 Convergence criterion met
 ---------------------------------------
 SCF time:  CPU 35.28 s  wall 42.20 s
 SCF   energy in the final basis set = -304.3964470269
 Total energy in the final basis set = -304.3964470269

 --------------------------------------------------------------

                    Orbital Energies (a.u.)
 --------------------------------------------------------------

 Alpha MOs
 -- Occupied --
-19.180 -19.177 -19.122 -10.317 -10.263  -1.124  -1.074  -1.040
 -0.757  -0.628  -0.575  -0.553  -0.504  -0.463  -0.439  -0.403
 -0.390  -0.361  -0.335  -0.287
 -- Virtual --
 -0.037  -0.015   0.005   0.014   0.033   0.054   0.060   0.079
  0.081   0.090   0.106   0.115   0.129   0.142   0.151   0.168
  0.173   0.198   0.207   0.220   0.227   0.241   0.263   0.274
  0.281   0.299   0.304   0.312   0.324   0.329   0.375   0.394
  0.437   0.472   0.503   0.512   0.538   0.572   0.587   0.635
  0.657   0.692   0.727   0.852   0.901   0.927   1.006   1.031
  1.044   1.093   1.131   1.140   1.152   1.170   1.197   1.293
  1.306   1.355   1.377   1.423   1.442   1.475   1.522   1.541
  1.600   1.618   1.662   1.717   1.743   1.787   1.841   1.952
  1.993   2.065   2.104   2.125   2.199   2.433   2.445   2.516
  2.577   2.628   2.667   2.769   2.789   2.857   2.891   2.979
  3.047   3.061   3.098   3.130   3.166   3.250   3.341   3.372
  3.550   3.646   3.766   3.789   3.848   3.954   4.008   4.117
  4.938   5.029   5.037   5.124   5.296   5.368   5.513   5.670
  5.860  23.782  23.834  49.839  49.860  49.994
 --------------------------------------------------------------

          Ground-State Mulliken Net Atomic Charges

     Atom                 Charge (a.u.)
  ----------------------------------------
      1 C                     0.083865
      2 O                    -0.272546
      3 C                    -0.235111
      4 O                    -0.174051
      5 H                     0.217990
      6 O                    -0.358506
      7 H                     0.187446
      8 H                     0.281747
      9 H                     0.269167
  ----------------------------------------
  Sum of atomic charges =    -0.000000

 -----------------------------------------------------------------
                    Cartesian Multipole Moments
 -----------------------------------------------------------------
    Charge (ESU x 10^10)
                 0.0000
    Dipole Moment (Debye)
         X      -4.1017      Y       0.5232      Z      -1.0894
       Tot       4.2761
    Quadrupole Moments (Debye-Ang)
        XX     -35.7595     XY      -1.0651     YY     -29.1880
        XZ       3.7219     YZ       0.1259     ZZ     -26.5576
    Octopole Moments (Debye-Ang^2)
       XXX     -13.7695    XXY      -3.1544    XYY      -7.7778
       YYY      -2.7297    XXZ      -8.7344    XYZ       0.0059
       YYZ      -0.1366    XZZ      -4.5692    YZZ       0.5905
       ZZZ      -2.2013
    Hexadecapole Moments (Debye-Ang^3)
      XXXX    -312.3416   XXXY      -4.9705   XXYY     -77.1041
      XYYY       5.4300   YYYY    -137.2649   XXXZ      20.4125
      XXYZ       0.9653   XYYZ      -0.2544   YYYZ      -1.6618
      XXZZ     -46.8698   XYZZ      -0.1001   YYZZ     -28.1694
      XZZZ       2.7286   YZZZ       0.7702   ZZZZ     -32.8289
 -----------------------------------------------------------------
 Calculating analytic gradient of the SCF energy
 Gradient of SCF Energy
            1           2           3           4           5           6
    1  -0.0009846   0.0008937  -0.0002760  -0.0007224  -0.0000815   0.0005606
    2   0.0003996   0.0004421  -0.0013909  -0.0006376  -0.0001488   0.0004707
    3  -0.0004996   0.0000293  -0.0004161   0.0001114   0.0003904   0.0014408
            7           8           9
    1  -0.0000336   0.0002980   0.0003456
    2   0.0002414   0.0000853   0.0005383
    3  -0.0001635  -0.0011131   0.0002203
 Max gradient component =       1.441E-03
 RMS gradient           =       6.137E-04
 Gradient time:  CPU 10.79 s  wall 13.19 s
 Geometry Optimization Parameters
   NAtoms,    NIC,     NZ,  NCons,   NDum,   NFix, NCnnct, MaxDiis
        9      48       0       0       0       0       0       0

 Cartesian Hessian Update
 Hessian Updated using BFGS Update


** GEOMETRY OPTIMIZATION IN DELOCALIZED INTERNAL COORDINATES **
   Searching for a Minimum

   Optimization Cycle:   5

                       Coordinates (Angstroms)
     ATOM                X               Y               Z
      1  C         0.6723687408    0.0431083709    0.0164198458
      2  O         1.7238585198    0.6179191583   -0.0503502718
      3  C        -0.6660128837    0.7799799877    0.1067486993
      4  O         0.5701156057   -1.2972533802    0.0506333900
      5  H        -0.7187643955    1.2454353978    1.0945919127
      6  O        -1.7790320323   -0.1064227672   -0.0169995789
      7  H        -0.6754551660    1.5750938800   -0.6419067750
      8  H        -2.1339078925   -0.0527868483   -0.9103914623
      9  H        -0.3768153332   -1.5127755819    0.1181733460
   Point Group: c1    Number of degrees of freedom:    21


   Energy is   -304.396447027

 Hessian Updated using BFGS Update

 21 Hessian modes will be used to form the next step
  Hessian Eigenvalues:
     0.005058    0.009747    0.030864    0.042653    0.061542    0.074672
     0.114351    0.145325    0.153095    0.160017    0.228239    0.246597
     0.250922    0.287368    0.340713    0.343187    0.406729    0.480083
     0.529138    0.560060    0.985462

 Minimum Search - Taking Simple RFO Step
 Searching for Lamda that Minimizes Along All modes
 Value Taken    Lamda =  -0.00008287
 Step Taken.  Stepsize is  0.095590

                             Maximum     Tolerance    Cnvgd?
         Gradient           0.001570      0.000300      NO
         Displacement       0.048854      0.001200      NO
         Energy change     -0.000239      0.000001      NO


 New Cartesian Coordinates Obtained by Inverse Iteration

 Displacement from previous Coordinates is:  0.110963
 ----------------------------------------------------------------
             Standard Nuclear Orientation (Angstroms)
    I     Atom           X                Y                Z
 ----------------------------------------------------------------
    1      C       0.6749020090     0.0423170563     0.0265906489
    2      O       1.7252161440     0.6192167389    -0.0259121478
    3      C      -0.6650865693     0.7799902457     0.1030471474
    4      O       0.5779085245    -1.2985497724     0.0447105387
    5      H      -0.7177918875     1.2613403567     1.0827129047
    6      O      -1.7795317560    -0.1076972866    -0.0102543325
    7      H      -0.6723852093     1.5635350198    -0.6570383092
    8      H      -2.1589873847    -0.0442582382    -0.8915301501
    9      H      -0.3678887075    -1.5235959033     0.0945928058
 ----------------------------------------------------------------
 Molecular Point Group                 C1    NOp =  1
 Largest Abelian Subgroup              C1    NOp =  1
 Nuclear Repulsion Energy =   179.4911667560 hartrees
 There are       20 alpha and       20 beta electrons
 Applying Cartesian multipole field
    Component          Value
    ---------          -----
     (2,0,0)        1.00000E-11
     (0,2,0)        2.00000E-11
     (0,0,2)       -3.00000E-11
 Nucleus-field energy     =     0.0000000039 hartrees
 Requested basis set is 6-311++G(d,p)
 There are 50 shells and 138 basis functions
 A cutoff of  1.0D-11 yielded   1237 shell pairs
 There are      9532 function pairs (     10237 Cartesian)
 Smallest overlap matrix eigenvalue = 1.03E-04
 Guess MOs from SCF MO coefficient file
 Reading MOs from coefficient file
 Reading MOs from coefficient file
 A restricted hybrid HF-DFT SCF calculation will be
 performed using Pulay DIIS extrapolation
 Exchange:     0.2000 Hartree-Fock + 0.0800 Slater + 0.7200 B88
 Correlation:  0.1900 VWN1RPA + 0.8100 LYP
 Using SG-1 standard quadrature grid
 SCF converges when DIIS error is below 1.0E-08
 Geometry optimization detected.  Setting ReadMinima to 0
 Setting SaveMinima to 0
 ---------------------------------------
  Cycle       Energy         DIIS Error
 ---------------------------------------
    1    -304.3957328126      5.61E-04
    2    -304.3964929369      5.68E-05
    3    -304.3964995838      2.49E-05
    4    -304.3965002727      1.51E-05
    5    -304.3965006225      5.89E-06
    6    -304.3965007542      2.55E-06
    7    -304.3965007220      6.59E-07
    8    -304.3965007091      1.19E-07
    9    -304.3965007218      2.05E-08
   10    -304.3965007208      8.20E-09 Convergence criterion met
 ---------------------------------------
 SCF time:  CPU 29.72 s  wall 34.74 s
 SCF   energy in the final basis set = -304.3965007208
 Total energy in the final basis set = -304.3965007208

 --------------------------------------------------------------

                    Orbital Energies (a.u.)
 --------------------------------------------------------------

 Alpha MOs
 -- Occupied --
-19.180 -19.177 -19.122 -10.317 -10.263  -1.124  -1.073  -1.040
 -0.757  -0.628  -0.574  -0.552  -0.504  -0.463  -0.439  -0.403
 -0.389  -0.360  -0.334  -0.287
 -- Virtual --
 -0.037  -0.015   0.005   0.014   0.033   0.054   0.060   0.080
  0.081   0.091   0.106   0.115   0.129   0.142   0.151   0.166
  0.173   0.198   0.207   0.220   0.227   0.241   0.264   0.275
  0.281   0.299   0.304   0.312   0.325   0.329   0.375   0.394
  0.437   0.471   0.503   0.512   0.538   0.573   0.588   0.635
  0.657   0.690   0.727   0.853   0.904   0.927   1.005   1.030
  1.045   1.093   1.132   1.141   1.153   1.170   1.196   1.295
  1.308   1.356   1.377   1.424   1.443   1.474   1.521   1.541
  1.602   1.618   1.660   1.715   1.743   1.788   1.841   1.952
  1.991   2.067   2.105   2.123   2.198   2.434   2.444   2.516
  2.570   2.627   2.664   2.772   2.788   2.858   2.892   2.981
  3.045   3.060   3.098   3.129   3.165   3.249   3.340   3.372
  3.549   3.647   3.773   3.786   3.849   3.952   4.009   4.116
  4.938   5.030   5.035   5.125   5.294   5.366   5.515   5.674
  5.861  23.782  23.835  49.839  49.861  49.994
 --------------------------------------------------------------

          Ground-State Mulliken Net Atomic Charges

     Atom                 Charge (a.u.)
  ----------------------------------------
      1 C                     0.086931
      2 O                    -0.271775
      3 C                    -0.236935
      4 O                    -0.174370
      5 H                     0.217360
      6 O                    -0.360220
      7 H                     0.188151
      8 H                     0.281530
      9 H                     0.269328
  ----------------------------------------
  Sum of atomic charges =    -0.000000

 -----------------------------------------------------------------
                    Cartesian Multipole Moments
 -----------------------------------------------------------------
    Charge (ESU x 10^10)
                -0.0000
    Dipole Moment (Debye)
         X      -4.1346      Y       0.5230      Z      -1.1481
       Tot       4.3228
    Quadrupole Moments (Debye-Ang)
        XX     -35.6038     XY      -1.1082     YY     -29.1361
        XZ       3.6921     YZ       0.1075     ZZ     -26.6464
    Octopole Moments (Debye-Ang^2)
       XXX     -14.6759    XXY      -3.0159    XYY      -7.8595
       YYY      -2.8670    XXZ      -9.1885    XYZ      -0.0738
       YYZ      -0.3967    XZZ      -4.4682    YZZ       0.6496
       ZZZ      -2.5928
    Hexadecapole Moments (Debye-Ang^3)
      XXXX    -311.1157   XXXY      -5.0678   XXYY     -77.4131
      XYYY       5.6037   YYYY    -137.2806   XXXZ      19.9896
      XXYZ       0.6519   XYYZ      -0.4731   YYYZ      -1.8309
      XXZZ     -47.1689   XYZZ      -0.1107   YYZZ     -28.1713
      XZZZ       1.9821   YZZZ       0.3407   ZZZZ     -32.7952
 -----------------------------------------------------------------
 Calculating analytic gradient of the SCF energy
 Gradient of SCF Energy
            1           2           3           4           5           6
    1   0.0003555  -0.0001406   0.0001028  -0.0001451   0.0000185  -0.0005665
    2   0.0007841  -0.0003633  -0.0004063  -0.0003469  -0.0002108   0.0008186
    3   0.0006690  -0.0003571  -0.0005787   0.0000411   0.0000788   0.0001177
            7           8           9
    1  -0.0001213   0.0002180   0.0002787
    2   0.0001262  -0.0003933  -0.0000084
    3   0.0001844  -0.0000322  -0.0001230
 Max gradient component =       8.186E-04
 RMS gradient           =       3.620E-04
 Gradient time:  CPU 10.76 s  wall 13.14 s
 Geometry Optimization Parameters
   NAtoms,    NIC,     NZ,  NCons,   NDum,   NFix, NCnnct, MaxDiis
        9      48       0       0       0       0       0       0

 Cartesian Hessian Update
 Hessian Updated using BFGS Update


** GEOMETRY OPTIMIZATION IN DELOCALIZED INTERNAL COORDINATES **
   Searching for a Minimum

   Optimization Cycle:   6

                       Coordinates (Angstroms)
     ATOM                X               Y               Z
      1  C         0.6749020090    0.0423170563    0.0265906489
      2  O         1.7252161440    0.6192167389   -0.0259121478
      3  C        -0.6650865693    0.7799902457    0.1030471474
      4  O         0.5779085245   -1.2985497724    0.0447105387
      5  H        -0.7177918875    1.2613403567    1.0827129047
      6  O        -1.7795317560   -0.1076972866   -0.0102543325
      7  H        -0.6723852093    1.5635350198   -0.6570383092
      8  H        -2.1589873847   -0.0442582382   -0.8915301501
      9  H        -0.3678887075   -1.5235959033    0.0945928058
   Point Group: c1    Number of degrees of freedom:    21


   Energy is   -304.396500721

 Hessian Updated using BFGS Update

 21 Hessian modes will be used to form the next step
  Hessian Eigenvalues:
     0.002084    0.009298    0.031990    0.045376    0.066858    0.074767
     0.114109    0.147383    0.159054    0.169020    0.229395    0.248838
     0.265575    0.325839    0.343120    0.346507    0.418772    0.482705
     0.534700    0.563465    1.002152

 Minimum Search - Taking Simple RFO Step
 Searching for Lamda that Minimizes Along All modes
 Value Taken    Lamda =  -0.00008188
 Step Taken.  Stepsize is  0.183285

                             Maximum     Tolerance    Cnvgd?
         Gradient           0.000833      0.000300      NO
         Displacement       0.102854      0.001200      NO
         Energy change     -0.000054      0.000001      NO


 New Cartesian Coordinates Obtained by Inverse Iteration

 Displacement from previous Coordinates is:  0.170799
 ----------------------------------------------------------------
             Standard Nuclear Orientation (Angstroms)
    I     Atom           X                Y                Z
 ----------------------------------------------------------------
    1      C       0.6789987435     0.0415773278     0.0387301227
    2      O       1.7278523701     0.6223631902     0.0146255263
    3      C      -0.6626691690     0.7774549767     0.0972863756
    4      O       0.5851026826    -1.2989841215     0.0329851681
    5      H      -0.7168728807     1.2831594403     1.0642820586
    6      O      -1.7705480950    -0.1207296985    -0.0025204017
    7      H      -0.6692551058     1.5415982900    -0.6820915737
    8      H      -2.1955580815    -0.0255360255    -0.8588567482
    9      H      -0.3606953008    -1.5286051624     0.0624785781
 ----------------------------------------------------------------
 Molecular Point Group                 C1    NOp =  1
 Largest Abelian Subgroup              C1    NOp =  1
 Nuclear Repulsion Energy =   179.5424538912 hartrees
 There are       20 alpha and       20 beta electrons
 Applying Cartesian multipole field
    Component          Value
    ---------          -----
     (2,0,0)        1.00000E-11
     (0,2,0)        2.00000E-11
     (0,0,2)       -3.00000E-11
 Nucleus-field energy     =     0.0000000039 hartrees
 Requested basis set is 6-311++G(d,p)
 There are 50 shells and 138 basis functions
 A cutoff of  1.0D-11 yielded   1237 shell pairs
 There are      9532 function pairs (     10237 Cartesian)
 Smallest overlap matrix eigenvalue = 1.05E-04
 Guess MOs from SCF MO coefficient file
 Reading MOs from coefficient file
 Reading MOs from coefficient file
 A restricted hybrid HF-DFT SCF calculation will be
 performed using Pulay DIIS extrapolation
 Exchange:     0.2000 Hartree-Fock + 0.0800 Slater + 0.7200 B88
 Correlation:  0.1900 VWN1RPA + 0.8100 LYP
 Using SG-1 standard quadrature grid
 SCF converges when DIIS error is below 1.0E-08
 Geometry optimization detected.  Setting ReadMinima to 0
 Setting SaveMinima to 0
 ---------------------------------------
  Cycle       Energy         DIIS Error
 ---------------------------------------
    1    -304.3962211084      9.84E-04
    2    -304.3965402677      1.20E-04
    3    -304.3965609939      7.22E-05
    4    -304.3965650519      5.46E-05
    5    -304.3965696807      1.27E-05
    6    -304.3965699492      6.08E-06
    7    -304.3965699572      1.47E-06
    8    -304.3965699157      1.51E-07
    9    -304.3965699368      5.35E-08
   10    -304.3965699331      3.27E-08
   11    -304.3965699337      3.41E-09 Convergence criterion met
 ---------------------------------------
 SCF time:  CPU 32.51 s  wall 38.51 s
 SCF   energy in the final basis set = -304.3965699337
 Total energy in the final basis set = -304.3965699337

 --------------------------------------------------------------

                    Orbital Energies (a.u.)
 --------------------------------------------------------------

 Alpha MOs
 -- Occupied --
-19.180 -19.177 -19.122 -10.317 -10.263  -1.123  -1.073  -1.040
 -0.757  -0.628  -0.573  -0.553  -0.504  -0.462  -0.439  -0.403
 -0.390  -0.359  -0.333  -0.287
 -- Virtual --
 -0.037  -0.014   0.005   0.014   0.032   0.055   0.060   0.080
  0.081   0.092   0.105   0.116   0.129   0.143   0.151   0.164
  0.174   0.198   0.208   0.221   0.227   0.240   0.264   0.276
  0.281   0.297   0.304   0.313   0.327   0.329   0.375   0.395
  0.437   0.468   0.504   0.513   0.536   0.573   0.588   0.636
  0.655   0.687   0.726   0.855   0.906   0.928   1.004   1.030
  1.046   1.092   1.131   1.139   1.153   1.171   1.194   1.297
  1.314   1.356   1.375   1.426   1.445   1.473   1.520   1.542
  1.605   1.617   1.660   1.711   1.744   1.790   1.843   1.955
  1.989   2.068   2.107   2.124   2.197   2.435   2.442   2.516
  2.559   2.624   2.663   2.776   2.787   2.860   2.893   2.986
  3.046   3.054   3.103   3.127   3.167   3.249   3.340   3.373
  3.549   3.648   3.777   3.786   3.847   3.952   4.010   4.116
  4.938   5.030   5.033   5.126   5.294   5.365   5.517   5.676
  5.862  23.782  23.836  49.839  49.863  49.995
 --------------------------------------------------------------

          Ground-State Mulliken Net Atomic Charges

     Atom                 Charge (a.u.)
  ----------------------------------------
      1 C                     0.095365
      2 O                    -0.272254
      3 C                    -0.244206
      4 O                    -0.174764
      5 H                     0.216218
      6 O                    -0.361768
      7 H                     0.189061
      8 H                     0.281481
      9 H                     0.270868
  ----------------------------------------
  Sum of atomic charges =    -0.000000

 -----------------------------------------------------------------
                    Cartesian Multipole Moments
 -----------------------------------------------------------------
    Charge (ESU x 10^10)
                -0.0000
    Dipole Moment (Debye)
         X      -4.2236      Y       0.5654      Z      -1.2234
       Tot       4.4334
    Quadrupole Moments (Debye-Ang)
        XX     -35.2440     XY      -1.2586     YY     -29.1392
        XZ       3.5853     YZ       0.0363     ZZ     -26.7943
    Octopole Moments (Debye-Ang^2)
       XXX     -16.5402    XXY      -2.6445    XYY      -7.9833
       YYY      -2.8079    XXZ      -9.7813    XYZ      -0.1616
       YYZ      -0.7389    XZZ      -4.3317    YZZ       0.7840
       ZZZ      -3.0981
    Hexadecapole Moments (Debye-Ang^3)
      XXXX    -307.0860   XXXY      -6.1231   XXYY     -77.5761
      XYYY       5.3159   YYYY    -137.4006   XXXZ      18.9772
      XXYZ       0.0637   XYYZ      -0.8581   YYYZ      -2.1982
      XXZZ     -47.5311   XYZZ      -0.3302   YYZZ     -28.1423
      XZZZ       0.7049   YZZZ      -0.4234   ZZZZ     -32.8559
 -----------------------------------------------------------------
 Calculating analytic gradient of the SCF energy
 Gradient of SCF Energy
            1           2           3           4           5           6
    1   0.0009385  -0.0007970   0.0001413  -0.0001629   0.0001021  -0.0007135
    2   0.0008439  -0.0005850   0.0000321  -0.0001061  -0.0001966   0.0007822
    3   0.0007798  -0.0003555  -0.0005265   0.0000301  -0.0000929  -0.0004283
            7           8           9
    1  -0.0000327   0.0003606   0.0001636
    2   0.0000561  -0.0005378  -0.0002888
    3   0.0003208   0.0004860  -0.0002136
 Max gradient component =       9.385E-04
 RMS gradient           =       4.683E-04
 Gradient time:  CPU 10.76 s  wall 12.58 s
 Geometry Optimization Parameters
   NAtoms,    NIC,     NZ,  NCons,   NDum,   NFix, NCnnct, MaxDiis
        9      48       0       0       0       0       0       0

 Cartesian Hessian Update
 Hessian Updated using BFGS Update


** GEOMETRY OPTIMIZATION IN DELOCALIZED INTERNAL COORDINATES **
   Searching for a Minimum

   Optimization Cycle:   7

                       Coordinates (Angstroms)
     ATOM                X               Y               Z
      1  C         0.6789987435    0.0415773278    0.0387301227
      2  O         1.7278523701    0.6223631902    0.0146255263
      3  C        -0.6626691690    0.7774549767    0.0972863756
      4  O         0.5851026826   -1.2989841215    0.0329851681
      5  H        -0.7168728807    1.2831594403    1.0642820586
      6  O        -1.7705480950   -0.1207296985   -0.0025204017
      7  H        -0.6692551058    1.5415982900   -0.6820915737
      8  H        -2.1955580815   -0.0255360255   -0.8588567482
      9  H        -0.3606953008   -1.5286051624    0.0624785781
   Point Group: c1    Number of degrees of freedom:    21


   Energy is   -304.396569934

 Hessian Updated using BFGS Update

 21 Hessian modes will be used to form the next step
  Hessian Eigenvalues:
     0.000550    0.009069    0.032016    0.045073    0.065375    0.074780
     0.115217    0.147473    0.159925    0.179519    0.233094    0.249910
     0.265521    0.321422    0.343162    0.346184    0.418342    0.481373
     0.547298    0.565691    1.023255

 Minimum Search - Taking Simple RFO Step
 Searching for Lamda that Minimizes Along All modes
 Value Taken    Lamda =  -0.00017979
 Calculated Step too Large.  Step scaled by  0.627578
 Step Taken.  Stepsize is  0.300000

                             Maximum     Tolerance    Cnvgd?
         Gradient           0.001045      0.000300      NO
         Displacement       0.170682      0.001200      NO
         Energy change     -0.000069      0.000001      NO


 New Cartesian Coordinates Obtained by Inverse Iteration

 Displacement from previous Coordinates is:  0.271646
 ----------------------------------------------------------------
             Standard Nuclear Orientation (Angstroms)
    I     Atom           X                Y                Z
 ----------------------------------------------------------------
    1      C       0.6859393233     0.0397762898     0.0562534324
    2      O       1.7318355184     0.6264617768     0.0779573684
    3      C      -0.6589712650     0.7715108742     0.0869199602
    4      O       0.5980628619    -1.2993924389     0.0160399387
    5      H      -0.7182077129     1.3130378662     1.0341428194
    6      O      -1.7559963180    -0.1426432767     0.0042229010
    7      H      -0.6638285100     1.5055730546    -0.7211099338
    8      H      -2.2543869438     0.0091515576    -0.8025032109
    9      H      -0.3480917907    -1.5311774865     0.0149958304
 ----------------------------------------------------------------
 Molecular Point Group                 C1    NOp =  1
 Largest Abelian Subgroup              C1    NOp =  1
 Nuclear Repulsion Energy =   179.6004143553 hartrees
 There are       20 alpha and       20 beta electrons
 Applying Cartesian multipole field
    Component          Value
    ---------          -----
     (2,0,0)        1.00000E-11
     (0,2,0)        2.00000E-11
     (0,0,2)       -3.00000E-11
 Nucleus-field energy     =     0.0000000039 hartrees
 Requested basis set is 6-311++G(d,p)
 There are 50 shells and 138 basis functions
 A cutoff of  1.0D-11 yielded   1236 shell pairs
 There are      9531 function pairs (     10236 Cartesian)
 Smallest overlap matrix eigenvalue = 1.10E-04
 Guess MOs from SCF MO coefficient file
 Reading MOs from coefficient file
 Reading MOs from coefficient file
 A restricted hybrid HF-DFT SCF calculation will be
 performed using Pulay DIIS extrapolation
 Exchange:     0.2000 Hartree-Fock + 0.0800 Slater + 0.7200 B88
 Correlation:  0.1900 VWN1RPA + 0.8100 LYP
 Using SG-1 standard quadrature grid
 SCF converges when DIIS error is below 1.0E-08
 Geometry optimization detected.  Setting ReadMinima to 0
 Setting SaveMinima to 0
 ---------------------------------------
  Cycle       Energy         DIIS Error
 ---------------------------------------
    1    -304.3936484186      1.57E-03
    2    -304.3965861476      2.03E-04
    3    -304.3966382465      1.31E-04
    4    -304.3966485971      1.09E-04
    5    -304.3966678692      2.03E-05
    6    -304.3966689454      6.75E-06
    7    -304.3966688700      2.70E-06
    8    -304.3966688562      2.63E-07
    9    -304.3966688685      7.33E-08
   10    -304.3966688692      3.81E-08
   11    -304.3966688674      7.70E-09 Convergence criterion met
 ---------------------------------------
 SCF time:  CPU 32.94 s  wall 37.31 s
 SCF   energy in the final basis set = -304.3966688674
 Total energy in the final basis set = -304.3966688674

 --------------------------------------------------------------

                    Orbital Energies (a.u.)
 --------------------------------------------------------------

 Alpha MOs
 -- Occupied --
-19.179 -19.177 -19.121 -10.316 -10.263  -1.123  -1.073  -1.039
 -0.758  -0.627  -0.572  -0.554  -0.505  -0.461  -0.439  -0.403
 -0.393  -0.356  -0.332  -0.287
 -- Virtual --
 -0.037  -0.014   0.006   0.015   0.030   0.056   0.061   0.080
  0.081   0.093   0.104   0.116   0.129   0.144   0.150   0.159
  0.173   0.198   0.210   0.222   0.227   0.240   0.264   0.276
  0.281   0.294   0.303   0.313   0.328   0.330   0.374   0.396
  0.437   0.463   0.505   0.514   0.532   0.574   0.588   0.636
  0.652   0.682   0.724   0.857   0.909   0.932   1.002   1.030
  1.048   1.092   1.127   1.137   1.153   1.171   1.191   1.299
  1.322   1.353   1.373   1.430   1.448   1.473   1.518   1.544
  1.605   1.618   1.661   1.703   1.746   1.792   1.844   1.961
  1.986   2.065   2.111   2.126   2.199   2.431   2.440   2.513
  2.537   2.620   2.663   2.782   2.786   2.863   2.896   2.992
  3.043   3.050   3.111   3.127   3.169   3.247   3.339   3.374
  3.549   3.648   3.764   3.804   3.844   3.951   4.011   4.115
  4.938   5.026   5.033   5.127   5.295   5.365   5.518   5.677
  5.864  23.781  23.837  49.839  49.864  49.994
 --------------------------------------------------------------

          Ground-State Mulliken Net Atomic Charges

     Atom                 Charge (a.u.)
  ----------------------------------------
      1 C                     0.106871
      2 O                    -0.273423
      3 C                    -0.254957
      4 O                    -0.173994
      5 H                     0.213979
      6 O                    -0.361982
      7 H                     0.190114
      8 H                     0.280853
      9 H                     0.272539
  ----------------------------------------
  Sum of atomic charges =    -0.000000

 -----------------------------------------------------------------
                    Cartesian Multipole Moments
 -----------------------------------------------------------------
    Charge (ESU x 10^10)
                 0.0000
    Dipole Moment (Debye)
         X      -4.3667      Y       0.6437      Z      -1.3184
       Tot       4.6065
    Quadrupole Moments (Debye-Ang)
        XX     -34.6330     XY      -1.5346     YY     -29.1795
        XZ       3.3415     YZ      -0.0849     ZZ     -27.0560
    Octopole Moments (Debye-Ang^2)
       XXX     -19.6669    XXY      -1.9300    XYY      -8.1541
       YYY      -2.6028    XXZ     -10.5168    XYZ      -0.2765
       YYZ      -1.2362    XZZ      -4.1139    YZZ       0.9792
       ZZZ      -3.7890
    Hexadecapole Moments (Debye-Ang^3)
      XXXX    -300.1779   XXXY      -7.9802   XXYY     -77.8084
      XYYY       4.8582   YYYY    -137.5428   XXXZ      16.8754
      XXYZ      -0.8852   XYYZ      -1.5256   YYYZ      -2.7263
      XXZZ     -48.3278   XYZZ      -0.6797   YYZZ     -28.1232
      XZZZ      -1.4920   YZZZ      -1.5699   ZZZZ     -33.2241
 -----------------------------------------------------------------
 Calculating analytic gradient of the SCF energy
 Gradient of SCF Energy
            1           2           3           4           5           6
    1   0.0007758  -0.0006288   0.0001513   0.0002169   0.0000492  -0.0009275
    2   0.0002553  -0.0004365   0.0000615   0.0000819  -0.0000972   0.0006249
    3   0.0003262  -0.0001457  -0.0003812   0.0000918  -0.0001437  -0.0003170
            7           8           9
    1   0.0000059   0.0003854  -0.0000282
    2   0.0000707  -0.0004278  -0.0001329
    3   0.0003646   0.0004015  -0.0001964
 Max gradient component =       9.275E-04
 RMS gradient           =       3.695E-04
 Gradient time:  CPU 10.80 s  wall 12.72 s
 Geometry Optimization Parameters
   NAtoms,    NIC,     NZ,  NCons,   NDum,   NFix, NCnnct, MaxDiis
        9      48       0       0       0       0       0       0

 Cartesian Hessian Update
 Hessian Updated using BFGS Update


** GEOMETRY OPTIMIZATION IN DELOCALIZED INTERNAL COORDINATES **
   Searching for a Minimum

   Optimization Cycle:   8

                       Coordinates (Angstroms)
     ATOM                X               Y               Z
      1  C         0.6859393233    0.0397762898    0.0562534324
      2  O         1.7318355184    0.6264617768    0.0779573684
      3  C        -0.6589712650    0.7715108742    0.0869199602
      4  O         0.5980628619   -1.2993924389    0.0160399387
      5  H        -0.7182077129    1.3130378662    1.0341428194
      6  O        -1.7559963180   -0.1426432767    0.0042229010
      7  H        -0.6638285100    1.5055730546   -0.7211099338
      8  H        -2.2543869438    0.0091515576   -0.8025032109
      9  H        -0.3480917907   -1.5311774865    0.0149958304
   Point Group: c1    Number of degrees of freedom:    21


   Energy is   -304.396668867

 Hessian Updated using BFGS Update

 21 Hessian modes will be used to form the next step
  Hessian Eigenvalues:
     0.000335    0.008895    0.031975    0.045809    0.064320    0.075353
     0.115348    0.148250    0.160297    0.180494    0.233521    0.250337
     0.264254    0.320471    0.343149    0.345048    0.419732    0.480768
     0.547545    0.565002    1.017060

 Minimum Search - Taking Simple RFO Step
 Searching for Lamda that Minimizes Along All modes
 Value Taken    Lamda =  -0.00015896
 Calculated Step too Large.  Step scaled by  0.551764
 Step Taken.  Stepsize is  0.300000

                             Maximum     Tolerance    Cnvgd?
         Gradient           0.001008      0.000300      NO
         Displacement       0.171634      0.001200      NO
         Energy change     -0.000099      0.000001      NO


 New Cartesian Coordinates Obtained by Inverse Iteration

 Displacement from previous Coordinates is:  0.266811
 ----------------------------------------------------------------
             Standard Nuclear Orientation (Angstroms)
    I     Atom           X                Y                Z
 ----------------------------------------------------------------
    1      C       0.6913000646     0.0386017330     0.0737358736
    2      O       1.7334047888     0.6293489322     0.1393057790
    3      C      -0.6551807708     0.7667460921     0.0758130507
    4      O       0.6089057713    -1.2985393215    -0.0007366776
    5      H      -0.7215321117     1.3404459029     1.0037103594
    6      O      -1.7394398829    -0.1639963849     0.0053699180
    7      H      -0.6559553799     1.4709095521    -0.7588643216
    8      H      -2.3086660281     0.0412516474    -0.7400831935
    9      H      -0.3364812880    -1.5324699362    -0.0313316822
 ----------------------------------------------------------------
 Molecular Point Group                 C1    NOp =  1
 Largest Abelian Subgroup              C1    NOp =  1
 Nuclear Repulsion Energy =   179.7154588567 hartrees
 There are       20 alpha and       20 beta electrons
 Applying Cartesian multipole field
    Component          Value
    ---------          -----
     (2,0,0)        1.00000E-11
     (0,2,0)        2.00000E-11
     (0,0,2)       -3.00000E-11
 Nucleus-field energy     =     0.0000000039 hartrees
 Requested basis set is 6-311++G(d,p)
 There are 50 shells and 138 basis functions
 A cutoff of  1.0D-11 yielded   1235 shell pairs
 There are      9519 function pairs (     10224 Cartesian)
 Smallest overlap matrix eigenvalue = 1.14E-04
 Guess MOs from SCF MO coefficient file
 Reading MOs from coefficient file
 Reading MOs from coefficient file
 A restricted hybrid HF-DFT SCF calculation will be
 performed using Pulay DIIS extrapolation
 Exchange:     0.2000 Hartree-Fock + 0.0800 Slater + 0.7200 B88
 Correlation:  0.1900 VWN1RPA + 0.8100 LYP
 Using SG-1 standard quadrature grid
 SCF converges when DIIS error is below 1.0E-08
 Geometry optimization detected.  Setting ReadMinima to 0
 Setting SaveMinima to 0
 ---------------------------------------
  Cycle       Energy         DIIS Error
 ---------------------------------------
    1    -304.3941901026      1.55E-03
    2    -304.3966617169      2.05E-04
    3    -304.3967179477      1.20E-04
    4    -304.3967239653      1.07E-04
    5    -304.3967426800      1.84E-05
    6    -304.3967434288      5.59E-06
    7    -304.3967433241      1.97E-06
    8    -304.3967433409      3.49E-07
    9    -304.3967433567      6.97E-08
   10    -304.3967433561      2.83E-08
   11    -304.3967433556      9.69E-09 Convergence criterion met
 ---------------------------------------
 SCF time:  CPU 32.88 s  wall 33.27 s
 SCF   energy in the final basis set = -304.3967433556
 Total energy in the final basis set = -304.3967433556

 --------------------------------------------------------------

                    Orbital Energies (a.u.)
 --------------------------------------------------------------

 Alpha MOs
 -- Occupied --
-19.179 -19.177 -19.120 -10.316 -10.263  -1.123  -1.072  -1.039
 -0.758  -0.627  -0.572  -0.554  -0.506  -0.460  -0.439  -0.403
 -0.395  -0.353  -0.331  -0.288
 -- Virtual --
 -0.038  -0.013   0.006   0.015   0.029   0.057   0.062   0.079
  0.082   0.095   0.104   0.116   0.129   0.145   0.150   0.156
  0.172   0.198   0.212   0.223   0.227   0.240   0.264   0.275
  0.281   0.292   0.303   0.314   0.328   0.331   0.374   0.397
  0.435   0.460   0.507   0.516   0.530   0.574   0.588   0.636
  0.649   0.679   0.723   0.858   0.912   0.938   0.999   1.031
  1.050   1.092   1.121   1.137   1.153   1.173   1.190   1.301
  1.328   1.346   1.374   1.435   1.452   1.473   1.518   1.546
  1.601   1.622   1.663   1.696   1.748   1.795   1.845   1.969
  1.982   2.055   2.115   2.128   2.203   2.420   2.441   2.508
  2.518   2.618   2.663   2.785   2.787   2.867   2.898   2.996
  3.034   3.054   3.114   3.135   3.172   3.242   3.339   3.375
  3.549   3.648   3.755   3.819   3.845   3.950   4.012   4.116
  4.938   5.019   5.034   5.127   5.297   5.365   5.521   5.677
  5.866  23.781  23.837  49.839  49.865  49.995
 --------------------------------------------------------------

          Ground-State Mulliken Net Atomic Charges

     Atom                 Charge (a.u.)
  ----------------------------------------
      1 C                     0.115043
      2 O                    -0.274730
      3 C                    -0.261203
      4 O                    -0.173354
      5 H                     0.211128
      6 O                    -0.361732
      7 H                     0.190853
      8 H                     0.280088
      9 H                     0.273908
  ----------------------------------------
  Sum of atomic charges =    -0.000000

 -----------------------------------------------------------------
                    Cartesian Multipole Moments
 -----------------------------------------------------------------
    Charge (ESU x 10^10)
                 0.0000
    Dipole Moment (Debye)
         X      -4.5006      Y       0.7196      Z      -1.3823
       Tot       4.7628
    Quadrupole Moments (Debye-Ang)
        XX     -34.0032     XY      -1.7905     YY     -29.2140
        XZ       3.0165     YZ      -0.1885     ZZ     -27.3381
    Octopole Moments (Debye-Ang^2)
       XXX     -22.6993    XXY      -1.2136    XYY      -8.2940
       YYY      -2.4192    XXZ     -10.9595    XYZ      -0.4159
       YYZ      -1.6908    XZZ      -3.8621    YZZ       1.1171
       ZZZ      -4.3680
    Hexadecapole Moments (Debye-Ang^3)
      XXXX    -292.3001   XXXY      -9.7700   XXYY     -77.8543
      XYYY       4.4509   YYYY    -137.6003   XXXZ      14.1140
      XXYZ      -1.7775   XYYZ      -2.2137   YYYZ      -3.2390
      XXZZ     -49.2746   XYZZ      -0.9914   YYZZ     -28.1525
      XZZZ      -3.8009   YZZZ      -2.6790   ZZZZ     -33.8701
 -----------------------------------------------------------------
 Calculating analytic gradient of the SCF energy
 Gradient of SCF Energy
            1           2           3           4           5           6
    1   0.0005124  -0.0004178   0.0002326   0.0001091   0.0001062  -0.0008855
    2  -0.0002781  -0.0000754   0.0001990   0.0003007  -0.0000074   0.0004467
    3   0.0000395  -0.0000031  -0.0002258   0.0000840  -0.0000938  -0.0003322
            7           8           9
    1   0.0000342   0.0004719  -0.0001631
    2   0.0000469  -0.0004756  -0.0001567
    3   0.0003566   0.0003423  -0.0001676
 Max gradient component =       8.855E-04
 RMS gradient           =       3.142E-04
 Gradient time:  CPU 10.71 s  wall 10.72 s
 Geometry Optimization Parameters
   NAtoms,    NIC,     NZ,  NCons,   NDum,   NFix, NCnnct, MaxDiis
        9      48       0       0       0       0       0       0

 Cartesian Hessian Update
 Hessian Updated using BFGS Update
**WARNING** Hereditary positive definiteness endangered


** GEOMETRY OPTIMIZATION IN DELOCALIZED INTERNAL COORDINATES **
   Searching for a Minimum

   Optimization Cycle:   9

                       Coordinates (Angstroms)
     ATOM                X               Y               Z
      1  C         0.6913000646    0.0386017330    0.0737358736
      2  O         1.7334047888    0.6293489322    0.1393057790
      3  C        -0.6551807708    0.7667460921    0.0758130507
      4  O         0.6089057713   -1.2985393215   -0.0007366776
      5  H        -0.7215321117    1.3404459029    1.0037103594
      6  O        -1.7394398829   -0.1639963849    0.0053699180
      7  H        -0.6559553799    1.4709095521   -0.7588643216
      8  H        -2.3086660281    0.0412516474   -0.7400831935
      9  H        -0.3364812880   -1.5324699362   -0.0313316822
   Point Group: c1    Number of degrees of freedom:    21


   Energy is   -304.396743356

 Hessian Updated using BFGS Update

 21 Hessian modes will be used to form the next step
  Hessian Eigenvalues:
     0.000099    0.008714    0.031728    0.045908    0.065656    0.075135
     0.115798    0.148269    0.160811    0.179427    0.237924    0.254740
     0.267973    0.339214    0.343016    0.359291    0.418872    0.481812
     0.545542    0.566682    1.023666
**WARNING** Magnitude of eigenvalue   1 too small.  Replaced by     0.000100

 Minimum Search - Taking Simple RFO Step
 Searching for Lamda that Minimizes Along All modes
 Value Taken    Lamda =  -0.00021406
 Calculated Step too Large.  Step scaled by  0.372716
 Step Taken.  Stepsize is  0.300000

                             Maximum     Tolerance    Cnvgd?
         Gradient           0.000546      0.000300      NO
         Displacement       0.171811      0.001200      NO
         Energy change     -0.000074      0.000001      NO


 New Cartesian Coordinates Obtained by Inverse Iteration

 Displacement from previous Coordinates is:  0.268381
 ----------------------------------------------------------------
             Standard Nuclear Orientation (Angstroms)
    I     Atom           X                Y                Z
 ----------------------------------------------------------------
    1      C       0.6954893795     0.0372650456     0.0910322245
    2      O       1.7326625594     0.6307196685     0.1996298480
    3      C      -0.6518964045     0.7621992778     0.0629119650
    4      O       0.6206411032    -1.2973950528    -0.0159267572
    5      H      -0.7272817454     1.3649273682     0.9717689745
    6      O      -1.7244432192    -0.1827108302     0.0015911918
    7      H      -0.6456970825     1.4375592083    -0.7958074232
    8      H      -2.3603534496     0.0731211699    -0.6707480805
    9      H      -0.3227659777    -1.5333876383    -0.0775328369
 ----------------------------------------------------------------
 Molecular Point Group                 C1    NOp =  1
 Largest Abelian Subgroup              C1    NOp =  1
 Nuclear Repulsion Energy =   179.8119678796 hartrees
 There are       20 alpha and       20 beta electrons
 Applying Cartesian multipole field
    Component          Value
    ---------          -----
     (2,0,0)        1.00000E-11
     (0,2,0)        2.00000E-11
     (0,0,2)       -3.00000E-11
 Nucleus-field energy     =     0.0000000039 hartrees
 Requested basis set is 6-311++G(d,p)
 There are 50 shells and 138 basis functions
 A cutoff of  1.0D-11 yielded   1234 shell pairs
 There are      9516 function pairs (     10221 Cartesian)
 Smallest overlap matrix eigenvalue = 1.17E-04
 Guess MOs from SCF MO coefficient file
 Reading MOs from coefficient file
 Reading MOs from coefficient file
 A restricted hybrid HF-DFT SCF calculation will be
 performed using Pulay DIIS extrapolation
 Exchange:     0.2000 Hartree-Fock + 0.0800 Slater + 0.7200 B88
 Correlation:  0.1900 VWN1RPA + 0.8100 LYP
 Using SG-1 standard quadrature grid
 SCF converges when DIIS error is below 1.0E-08
 Geometry optimization detected.  Setting ReadMinima to 0
 Setting SaveMinima to 0
 ---------------------------------------
  Cycle       Energy         DIIS Error
 ---------------------------------------
    1    -304.3939562151      1.54E-03
    2    -304.3967575015      2.06E-04
    3    -304.3968141956      1.19E-04
    4    -304.3968188261      1.08E-04
    5    -304.3968381866      1.74E-05
    6    -304.3968387231      6.20E-06
    7    -304.3968386494      2.22E-06
    8    -304.3968386425      3.13E-07
    9    -304.3968386672      7.20E-08
   10    -304.3968386673      2.20E-08
   11    -304.3968386658      1.03E-08
   12    -304.3968386664      1.87E-09 Convergence criterion met
 ---------------------------------------
 SCF time:  CPU 34.82 s  wall 34.91 s
 SCF   energy in the final basis set = -304.3968386664
 Total energy in the final basis set = -304.3968386664

 --------------------------------------------------------------

                    Orbital Energies (a.u.)
 --------------------------------------------------------------

 Alpha MOs
 -- Occupied --
-19.178 -19.177 -19.120 -10.316 -10.263  -1.123  -1.072  -1.039
 -0.758  -0.627  -0.572  -0.552  -0.507  -0.459  -0.438  -0.404
 -0.396  -0.351  -0.329  -0.288
 -- Virtual --
 -0.038  -0.012   0.006   0.015   0.028   0.058   0.062   0.078
  0.083   0.097   0.104   0.116   0.129   0.146   0.149   0.154
  0.171   0.197   0.213   0.225   0.227   0.240   0.264   0.272
  0.282   0.292   0.302   0.315   0.328   0.332   0.373   0.398
  0.432   0.459   0.507   0.519   0.529   0.574   0.587   0.637
  0.648   0.677   0.722   0.859   0.915   0.945   0.996   1.032
  1.051   1.093   1.116   1.138   1.153   1.174   1.189   1.303
  1.328   1.343   1.376   1.439   1.457   1.473   1.517   1.549
  1.598   1.625   1.663   1.691   1.747   1.798   1.846   1.975
  1.980   2.043   2.120   2.128   2.212   2.408   2.442   2.499
  2.509   2.619   2.662   2.785   2.790   2.868   2.899   2.998
  3.029   3.060   3.115   3.145   3.176   3.236   3.340   3.376
  3.550   3.647   3.751   3.826   3.850   3.949   4.012   4.117
  4.938   5.013   5.035   5.127   5.299   5.366   5.523   5.675
  5.868  23.780  23.837  49.839  49.866  49.995
 --------------------------------------------------------------

          Ground-State Mulliken Net Atomic Charges

     Atom                 Charge (a.u.)
  ----------------------------------------
      1 C                     0.119266
      2 O                    -0.275869
      3 C                    -0.263333
      4 O                    -0.172405
      5 H                     0.208021
      6 O                    -0.360818
      7 H                     0.191251
      8 H                     0.279279
      9 H                     0.274608
  ----------------------------------------
  Sum of atomic charges =     0.000000

 -----------------------------------------------------------------
                    Cartesian Multipole Moments
 -----------------------------------------------------------------
    Charge (ESU x 10^10)
                -0.0000
    Dipole Moment (Debye)
         X      -4.6173      Y       0.7899      Z      -1.4219
       Tot       4.8954
    Quadrupole Moments (Debye-Ang)
        XX     -33.3800     XY      -2.0328     YY     -29.2396
        XZ       2.6073     YZ      -0.2695     ZZ     -27.6381
    Octopole Moments (Debye-Ang^2)
       XXX     -25.5643    XXY      -0.4650    XYY      -8.3967
       YYY      -2.2475    XXZ     -11.1225    XYZ      -0.5711
       YYZ      -2.1220    XZZ      -3.5799    YZZ       1.2016
       ZZZ      -4.8732
    Hexadecapole Moments (Debye-Ang^3)
      XXXX    -284.1716   XXXY     -11.3664   XXYY     -77.8326
      XYYY       4.2204   YYYY    -137.5478   XXXZ      10.6664
      XXYZ      -2.6089   XYYZ      -2.9335   YYYZ      -3.6782
      XXZZ     -50.4414   XYZZ      -1.2174   YYZZ     -28.2284
      XZZZ      -6.2299   YZZZ      -3.7079   ZZZZ     -34.7656
 -----------------------------------------------------------------
 Calculating analytic gradient of the SCF energy
 Gradient of SCF Energy
            1           2           3           4           5           6
    1   0.0002308  -0.0002276   0.0003011   0.0002481   0.0001105  -0.0009533
    2  -0.0008197   0.0001250   0.0003484   0.0004970   0.0000628   0.0004173
    3  -0.0001900   0.0001014  -0.0001936   0.0001202  -0.0000641  -0.0000213
            7           8           9
    1   0.0000376   0.0004856  -0.0002328
    2  -0.0000068  -0.0006016  -0.0000223
    3   0.0003727   0.0000671  -0.0001924
 Max gradient component =       9.533E-04
 RMS gradient           =       3.522E-04
 Gradient time:  CPU 10.70 s  wall 10.71 s
 Geometry Optimization Parameters
   NAtoms,    NIC,     NZ,  NCons,   NDum,   NFix, NCnnct, MaxDiis
        9      48       0       0       0       0       0       0

 Cartesian Hessian Update
 Hessian Updated using BFGS Update
**WARNING** Hereditary positive definiteness endangered


** GEOMETRY OPTIMIZATION IN DELOCALIZED INTERNAL COORDINATES **
   Searching for a Minimum

   Optimization Cycle:  10

                       Coordinates (Angstroms)
     ATOM                X               Y               Z
      1  C         0.6954893795    0.0372650456    0.0910322245
      2  O         1.7326625594    0.6307196685    0.1996298480
      3  C        -0.6518964045    0.7621992778    0.0629119650
      4  O         0.6206411032   -1.2973950528   -0.0159267572
      5  H        -0.7272817454    1.3649273682    0.9717689745
      6  O        -1.7244432192   -0.1827108302    0.0015911918
      7  H        -0.6456970825    1.4375592083   -0.7958074232
      8  H        -2.3603534496    0.0731211699   -0.6707480805
      9  H        -0.3227659777   -1.5333876383   -0.0775328369
   Point Group: c1    Number of degrees of freedom:    21


   Energy is   -304.396838666

 Hessian Updated using BFGS Update
**WARNING** Hereditary positive definiteness endangered

 21 Hessian modes will be used to form the next step
  Hessian Eigenvalues:
    -0.000283    0.006932    0.030940    0.045830    0.065033    0.074798
     0.115716    0.147122    0.157675    0.176715    0.237424    0.252601
     0.267090    0.339048    0.342133    0.356194    0.416406    0.481175
     0.537967    0.561007    1.017461
**WARNING** Hessian does not have the Desired Local Structure

 Minimum Search - Taking Simple RFO Step
 Searching for Lamda that Minimizes Along All modes
 Value Taken    Lamda =  -0.00054147
 Calculated Step too Large.  Step scaled by  0.212059
 Step Taken.  Stepsize is  0.300000

                             Maximum     Tolerance    Cnvgd?
         Gradient           0.000655      0.000300      NO
         Displacement       0.172198      0.001200      NO
         Energy change     -0.000095      0.000001      NO


 New Cartesian Coordinates Obtained by Inverse Iteration

 Displacement from previous Coordinates is:  0.256999
 ----------------------------------------------------------------
             Standard Nuclear Orientation (Angstroms)
    I     Atom           X                Y                Z
 ----------------------------------------------------------------
    1      C       0.6981955503     0.0364228523     0.1064375248
    2      O       1.7294425425     0.6319410680     0.2534050688
    3      C      -0.6491087720     0.7580606519     0.0479672211
    4      O       0.6318217996    -1.2961329870    -0.0264339406
    5      H      -0.7360820586     1.3825656216     0.9411133870
    6      O      -1.7095169655    -0.1999257604    -0.0124384444
    7      H      -0.6327910129     1.4100415596    -0.8293014937
    8      H      -2.4077329404     0.1060117315    -0.5959966152
    9      H      -0.3078729797    -1.5366865204    -0.1178336019
 ----------------------------------------------------------------
 Molecular Point Group                 C1    NOp =  1
 Largest Abelian Subgroup              C1    NOp =  1
 Nuclear Repulsion Energy =   179.9189217717 hartrees
 There are       20 alpha and       20 beta electrons
 Applying Cartesian multipole field
    Component          Value
    ---------          -----
     (2,0,0)        1.00000E-11
     (0,2,0)        2.00000E-11
     (0,0,2)       -3.00000E-11
 Nucleus-field energy     =     0.0000000039 hartrees
 Requested basis set is 6-311++G(d,p)
 There are 50 shells and 138 basis functions
 A cutoff of  1.0D-11 yielded   1234 shell pairs
 There are      9516 function pairs (     10221 Cartesian)
 Smallest overlap matrix eigenvalue = 1.18E-04
 Guess MOs from SCF MO coefficient file
 Reading MOs from coefficient file
 Reading MOs from coefficient file
 A restricted hybrid HF-DFT SCF calculation will be
 performed using Pulay DIIS extrapolation
 Exchange:     0.2000 Hartree-Fock + 0.0800 Slater + 0.7200 B88
 Correlation:  0.1900 VWN1RPA + 0.8100 LYP
 Using SG-1 standard quadrature grid
 SCF converges when DIIS error is below 1.0E-08
 Geometry optimization detected.  Setting ReadMinima to 0
 Setting SaveMinima to 0
 ---------------------------------------
  Cycle       Energy         DIIS Error
 ---------------------------------------
    1    -304.3941049593      1.46E-03
    2    -304.3968406080      2.15E-04
    3    -304.3969005782      1.15E-04
    4    -304.3969077402      9.51E-05
    5    -304.3969220399      1.96E-05
    6    -304.3969227564      9.57E-06
    7    -304.3969228627      2.06E-06
    8    -304.3969227996      2.83E-07
    9    -304.3969228226      1.15E-07
   10    -304.3969228276      5.24E-08
   11    -304.3969228242      6.77E-09 Convergence criterion met
 ---------------------------------------
 SCF time:  CPU 32.95 s  wall 33.08 s
 SCF   energy in the final basis set = -304.3969228242
 Total energy in the final basis set = -304.3969228242

 --------------------------------------------------------------

                    Orbital Energies (a.u.)
 --------------------------------------------------------------

 Alpha MOs
 -- Occupied --
-19.178 -19.176 -19.120 -10.316 -10.263  -1.123  -1.072  -1.038
 -0.758  -0.627  -0.572  -0.550  -0.509  -0.459  -0.438  -0.407
 -0.397  -0.348  -0.327  -0.290
 -- Virtual --
 -0.038  -0.011   0.006   0.015   0.027   0.060   0.062   0.077
  0.083   0.098   0.104   0.115   0.129   0.146   0.149   0.154
  0.170   0.197   0.215   0.225   0.228   0.241   0.263   0.269
  0.283   0.292   0.302   0.315   0.327   0.334   0.372   0.398
  0.429   0.458   0.506   0.521   0.531   0.574   0.587   0.637
  0.646   0.678   0.720   0.859   0.919   0.951   0.992   1.033
  1.051   1.096   1.114   1.138   1.153   1.175   1.190   1.304
  1.321   1.345   1.379   1.441   1.463   1.474   1.519   1.550
  1.595   1.629   1.662   1.687   1.745   1.803   1.849   1.972
  1.987   2.028   2.125   2.128   2.224   2.399   2.442   2.493
  2.504   2.620   2.660   2.785   2.794   2.868   2.902   2.998
  3.029   3.066   3.115   3.150   3.181   3.230   3.342   3.376
  3.551   3.646   3.753   3.826   3.861   3.949   4.013   4.120
  4.938   5.006   5.035   5.127   5.303   5.366   5.526   5.674
  5.869  23.781  23.836  49.839  49.867  49.996
 --------------------------------------------------------------

          Ground-State Mulliken Net Atomic Charges

     Atom                 Charge (a.u.)
  ----------------------------------------
      1 C                     0.120417
      2 O                    -0.276832
      3 C                    -0.261426
      4 O                    -0.172284
      5 H                     0.204703
      6 O                    -0.359806
      7 H                     0.191365
      8 H                     0.278686
      9 H                     0.275176
  ----------------------------------------
  Sum of atomic charges =     0.000000

 -----------------------------------------------------------------
                    Cartesian Multipole Moments
 -----------------------------------------------------------------
    Charge (ESU x 10^10)
                 0.0000
    Dipole Moment (Debye)
         X      -4.7188      Y       0.8564      Z      -1.4136
       Tot       4.9999
    Quadrupole Moments (Debye-Ang)
        XX     -32.7661     XY      -2.2703     YY     -29.2449
        XZ       2.1016     YZ      -0.3304     ZZ     -27.9405
    Octopole Moments (Debye-Ang^2)
       XXX     -28.2282    XXY       0.3231    XYY      -8.4836
       YYY      -2.1333    XXZ     -10.8713    XYZ      -0.6996
       YYZ      -2.4711    XZZ      -3.2787    YZZ       1.2451
       ZZZ      -5.1635
    Hexadecapole Moments (Debye-Ang^3)
      XXXX    -275.6565   XXXY     -12.9321   XXYY     -77.7108
      XYYY       4.0900   YYYY    -137.4287   XXXZ       6.4943
      XXYZ      -3.3118   XYYZ      -3.6829   YYYZ      -3.9748
      XXZZ     -51.6741   XYZZ      -1.3854   YYZZ     -28.3581
      XZZZ      -8.7564   YZZZ      -4.5276   ZZZZ     -35.7867
 -----------------------------------------------------------------
 Calculating analytic gradient of the SCF energy
 Gradient of SCF Energy
            1           2           3           4           5           6
    1   0.0002591  -0.0002515   0.0002905   0.0001354   0.0001558  -0.0009903
    2  -0.0010553   0.0002892   0.0006085   0.0006548   0.0000874   0.0000709
    3  -0.0002869   0.0001464  -0.0001130   0.0001135  -0.0000867  -0.0002074
            7           8           9
    1   0.0000707   0.0006369  -0.0003066
    2  -0.0000694  -0.0004921  -0.0000940
    3   0.0003394   0.0002807  -0.0001860
 Max gradient component =       1.055E-03
 RMS gradient           =       4.044E-04
 Gradient time:  CPU 10.72 s  wall 10.72 s
 Geometry Optimization Parameters
   NAtoms,    NIC,     NZ,  NCons,   NDum,   NFix, NCnnct, MaxDiis
        9      48       0       0       0       0       0       0

 Cartesian Hessian Update
 Hessian Updated using BFGS Update


** GEOMETRY OPTIMIZATION IN DELOCALIZED INTERNAL COORDINATES **
   Searching for a Minimum

   Optimization Cycle:  11

                       Coordinates (Angstroms)
     ATOM                X               Y               Z
      1  C         0.6981955503    0.0364228523    0.1064375248
      2  O         1.7294425425    0.6319410680    0.2534050688
      3  C        -0.6491087720    0.7580606519    0.0479672211
      4  O         0.6318217996   -1.2961329870   -0.0264339406
      5  H        -0.7360820586    1.3825656216    0.9411133870
      6  O        -1.7095169655   -0.1999257604   -0.0124384444
      7  H        -0.6327910129    1.4100415596   -0.8293014937
      8  H        -2.4077329404    0.1060117315   -0.5959966152
      9  H        -0.3078729797   -1.5366865204   -0.1178336019
   Point Group: c1    Number of degrees of freedom:    21


   Energy is   -304.396922824

 Hessian Updated using BFGS Update

 21 Hessian modes will be used to form the next step
  Hessian Eigenvalues:
     0.000682    0.007256    0.031081    0.045849    0.065164    0.074846
     0.115804    0.147412    0.158189    0.176972    0.237488    0.253186
     0.267345    0.339805    0.342288    0.358498    0.416956    0.481195
     0.540234    0.561229    1.017620

 Minimum Search - Taking Simple RFO Step
 Searching for Lamda that Minimizes Along All modes
 Value Taken    Lamda =  -0.00005257
 Step Taken.  Stepsize is  0.223991

                             Maximum     Tolerance    Cnvgd?
         Gradient           0.000697      0.000300      NO
         Displacement       0.126982      0.001200      NO
         Energy change     -0.000084      0.000001      NO


 New Cartesian Coordinates Obtained by Inverse Iteration

 Displacement from previous Coordinates is:  0.181282
 ----------------------------------------------------------------
             Standard Nuclear Orientation (Angstroms)
    I     Atom           X                Y                Z
 ----------------------------------------------------------------
    1      C       0.6994816706     0.0363688394     0.1163929991
    2      O       1.7270876170     0.6318294579     0.2869136368
    3      C      -0.6475341157     0.7552206447     0.0358264421
    4      O       0.6399520305    -1.2954970611    -0.0307458877
    5      H      -0.7463816700     1.3899528975     0.9207449763
    6      O      -1.6985735077    -0.2109078051    -0.0309358115
    7      H      -0.6219759231     1.3946548365    -0.8515439513
    8      H      -2.4396500844     0.1308154234    -0.5379781531
    9      H      -0.2960508539    -1.5401390161    -0.1417551448
 ----------------------------------------------------------------
 Molecular Point Group                 C1    NOp =  1
 Largest Abelian Subgroup              C1    NOp =  1
 Nuclear Repulsion Energy =   179.9865025965 hartrees
 There are       20 alpha and       20 beta electrons
 Applying Cartesian multipole field
    Component          Value
    ---------          -----
     (2,0,0)        1.00000E-11
     (0,2,0)        2.00000E-11
     (0,0,2)       -3.00000E-11
 Nucleus-field energy     =     0.0000000039 hartrees
 Requested basis set is 6-311++G(d,p)
 There are 50 shells and 138 basis functions
 A cutoff of  1.0D-11 yielded   1234 shell pairs
 There are      9516 function pairs (     10221 Cartesian)
 Smallest overlap matrix eigenvalue = 1.18E-04
 Guess MOs from SCF MO coefficient file
 Reading MOs from coefficient file
 Reading MOs from coefficient file
 A restricted hybrid HF-DFT SCF calculation will be
 performed using Pulay DIIS extrapolation
 Exchange:     0.2000 Hartree-Fock + 0.0800 Slater + 0.7200 B88
 Correlation:  0.1900 VWN1RPA + 0.8100 LYP
 Using SG-1 standard quadrature grid
 SCF converges when DIIS error is below 1.0E-08
 Geometry optimization detected.  Setting ReadMinima to 0
 Setting SaveMinima to 0
 ---------------------------------------
  Cycle       Energy         DIIS Error
 ---------------------------------------
    1    -304.3950451500      1.02E-03
    2    -304.3969207549      1.65E-04
    3    -304.3969559051      8.01E-05
    4    -304.3969609979      5.71E-05
    5    -304.3969661382      9.19E-06
    6    -304.3969662395      7.30E-06
    7    -304.3969662723      1.14E-06
    8    -304.3969662046      2.36E-07
    9    -304.3969662311      8.51E-08
   10    -304.3969662322      3.64E-08
   11    -304.3969662290      4.80E-09 Convergence criterion met
 ---------------------------------------
 SCF time:  CPU 32.58 s  wall 32.67 s
 SCF   energy in the final basis set = -304.3969662290
 Total energy in the final basis set = -304.3969662290

 --------------------------------------------------------------

                    Orbital Energies (a.u.)
 --------------------------------------------------------------

 Alpha MOs
 -- Occupied --
-19.178 -19.176 -19.120 -10.317 -10.263  -1.123  -1.072  -1.038
 -0.758  -0.626  -0.573  -0.549  -0.510  -0.458  -0.437  -0.408
 -0.397  -0.346  -0.326  -0.290
 -- Virtual --
 -0.037  -0.011   0.006   0.015   0.027   0.060   0.062   0.076
  0.084   0.099   0.105   0.114   0.129   0.146   0.150   0.155
  0.169   0.197   0.217   0.224   0.230   0.241   0.261   0.268
  0.285   0.292   0.302   0.315   0.327   0.334   0.372   0.398
  0.426   0.458   0.505   0.522   0.534   0.575   0.587   0.638
  0.645   0.680   0.720   0.859   0.921   0.954   0.991   1.034
  1.051   1.098   1.115   1.139   1.154   1.175   1.191   1.304
  1.316   1.346   1.382   1.441   1.466   1.476   1.520   1.549
  1.595   1.632   1.659   1.684   1.743   1.807   1.852   1.969
  1.992   2.018   2.125   2.130   2.234   2.397   2.439   2.496
  2.501   2.622   2.659   2.785   2.798   2.866   2.904   2.997
  3.029   3.071   3.114   3.150   3.185   3.225   3.344   3.376
  3.552   3.646   3.758   3.824   3.870   3.949   4.013   4.121
  4.937   5.001   5.035   5.127   5.307   5.366   5.528   5.672
  5.869  23.781  23.835  49.839  49.868  49.997
 --------------------------------------------------------------

          Ground-State Mulliken Net Atomic Charges

     Atom                 Charge (a.u.)
  ----------------------------------------
      1 C                     0.118653
      2 O                    -0.277243
      3 C                    -0.256823
      4 O                    -0.172840
      5 H                     0.201985
      6 O                    -0.358987
      7 H                     0.191241
      8 H                     0.278711
      9 H                     0.275302
  ----------------------------------------
  Sum of atomic charges =     0.000000

 -----------------------------------------------------------------
                    Cartesian Multipole Moments
 -----------------------------------------------------------------
    Charge (ESU x 10^10)
                 0.0000
    Dipole Moment (Debye)
         X      -4.7902      Y       0.9068      Z      -1.3671
       Tot       5.0634
    Quadrupole Moments (Debye-Ang)
        XX     -32.3296     XY      -2.4415     YY     -29.2443
        XZ       1.6644     YZ      -0.3641     ZZ     -28.1568
    Octopole Moments (Debye-Ang^2)
       XXX     -30.0985    XXY       0.9238    XYY      -8.5503
       YYY      -2.0712    XXZ     -10.3810    XYZ      -0.7694
       YYZ      -2.6525    XZZ      -3.0602    YZZ       1.2662
       ZZZ      -5.1880
    Hexadecapole Moments (Debye-Ang^3)
      XXXX    -269.5002   XXXY     -14.0210   XXYY     -77.5879
      XYYY       4.0904   YYYY    -137.3203   XXXZ       2.9568
      XXYZ      -3.7199   XYYZ      -4.2539   YYYZ      -4.0939
      XXZZ     -52.5989   XYZZ      -1.4588   YYZZ     -28.4762
      XZZZ     -10.6656   YZZZ      -4.9732   ZZZZ     -36.5568
 -----------------------------------------------------------------
 Calculating analytic gradient of the SCF energy
 Gradient of SCF Energy
            1           2           3           4           5           6
    1  -0.0000176  -0.0000504   0.0000709   0.0000101   0.0000321  -0.0002132
    2  -0.0006737   0.0001315   0.0004482   0.0004096   0.0000469  -0.0000660
    3  -0.0001415   0.0000882   0.0001053  -0.0000116  -0.0000145   0.0001529
            7           8           9
    1   0.0000203   0.0002655  -0.0001177
    2  -0.0000960  -0.0001862  -0.0000143
    3   0.0000132  -0.0000898  -0.0001021
 Max gradient component =       6.737E-04
 RMS gradient           =       2.028E-04
 Gradient time:  CPU 10.74 s  wall 10.75 s
 Geometry Optimization Parameters
   NAtoms,    NIC,     NZ,  NCons,   NDum,   NFix, NCnnct, MaxDiis
        9      48       0       0       0       0       0       0

 Cartesian Hessian Update
 Hessian Updated using BFGS Update


** GEOMETRY OPTIMIZATION IN DELOCALIZED INTERNAL COORDINATES **
   Searching for a Minimum

   Optimization Cycle:  12

                       Coordinates (Angstroms)
     ATOM                X               Y               Z
      1  C         0.6994816706    0.0363688394    0.1163929991
      2  O         1.7270876170    0.6318294579    0.2869136368
      3  C        -0.6475341157    0.7552206447    0.0358264421
      4  O         0.6399520305   -1.2954970611   -0.0307458877
      5  H        -0.7463816700    1.3899528975    0.9207449763
      6  O        -1.6985735077   -0.2109078051   -0.0309358115
      7  H        -0.6219759231    1.3946548365   -0.8515439513
      8  H        -2.4396500844    0.1308154234   -0.5379781531
      9  H        -0.2960508539   -1.5401390161   -0.1417551448
   Point Group: c1    Number of degrees of freedom:    21


   Energy is   -304.396966229

 Hessian Updated using BFGS Update

 21 Hessian modes will be used to form the next step
  Hessian Eigenvalues:
     0.000254    0.005862    0.030525    0.046889    0.066217    0.076927
     0.116073    0.146961    0.158194    0.178066    0.236966    0.258062
     0.266567    0.337863    0.343477    0.354884    0.425039    0.481637
     0.545379    0.561120    1.018233

 Minimum Search - Taking Simple RFO Step
 Searching for Lamda that Minimizes Along All modes
 Value Taken    Lamda =  -0.00008460
 Calculated Step too Large.  Step scaled by  0.649278
 Step Taken.  Stepsize is  0.300000

                             Maximum     Tolerance    Cnvgd?
         Gradient           0.000599      0.000300      NO
         Displacement       0.167745      0.001200      NO
         Energy change     -0.000043      0.000001      NO


 New Cartesian Coordinates Obtained by Inverse Iteration

 Displacement from previous Coordinates is:  0.240616
 ----------------------------------------------------------------
             Standard Nuclear Orientation (Angstroms)
    I     Atom           X                Y                Z
 ----------------------------------------------------------------
    1      C       0.6998845440     0.0362213962     0.1278862336
    2      O       1.7214582723     0.6320938084     0.3295598825
    3      C      -0.6455957753     0.7520625854     0.0169240604
    4      O       0.6494582821    -1.2952075349    -0.0329739142
    5      H      -0.7595684021     1.3962628624     0.8934021889
    6      O      -1.6865945878    -0.2221066913    -0.0626248544
    7      H      -0.6046037414     1.3804117104    -0.8788640022
    8      H      -2.4774549163     0.1583983460    -0.4547609139
    9      H      -0.2806285122    -1.5458382655    -0.1716295749
 ----------------------------------------------------------------
 Molecular Point Group                 C1    NOp =  1
 Largest Abelian Subgroup              C1    NOp =  1
 Nuclear Repulsion Energy =   180.0494854185 hartrees
 There are       20 alpha and       20 beta electrons
 Applying Cartesian multipole field
    Component          Value
    ---------          -----
     (2,0,0)        1.00000E-11
     (0,2,0)        2.00000E-11
     (0,0,2)       -3.00000E-11
 Nucleus-field energy     =     0.0000000038 hartrees
 Requested basis set is 6-311++G(d,p)
 There are 50 shells and 138 basis functions
 A cutoff of  1.0D-11 yielded   1233 shell pairs
 There are      9511 function pairs (     10215 Cartesian)
 Smallest overlap matrix eigenvalue = 1.16E-04
 Guess MOs from SCF MO coefficient file
 Reading MOs from coefficient file
 Reading MOs from coefficient file
 A restricted hybrid HF-DFT SCF calculation will be
 performed using Pulay DIIS extrapolation
 Exchange:     0.2000 Hartree-Fock + 0.0800 Slater + 0.7200 B88
 Correlation:  0.1900 VWN1RPA + 0.8100 LYP
 Using SG-1 standard quadrature grid
 SCF converges when DIIS error is below 1.0E-08
 Geometry optimization detected.  Setting ReadMinima to 0
 Setting SaveMinima to 0
 ---------------------------------------
  Cycle       Energy         DIIS Error
 ---------------------------------------
    1    -304.3919702311      1.35E-03
    2    -304.3968824761      2.46E-04
    3    -304.3969174396      2.04E-04
    4    -304.3969703776      9.54E-05
    5    -304.3969846769      9.74E-06
    6    -304.3969848344      7.41E-06
    7    -304.3969848703      2.36E-06
    8    -304.3969848359      4.12E-07
    9    -304.3969848426      1.81E-07
   10    -304.3969848562      5.71E-08
   11    -304.3969848529      8.23E-09 Convergence criterion met
 ---------------------------------------
 SCF time:  CPU 33.22 s  wall 33.27 s
 SCF   energy in the final basis set = -304.3969848529
 Total energy in the final basis set = -304.3969848529

 --------------------------------------------------------------

                    Orbital Energies (a.u.)
 --------------------------------------------------------------

 Alpha MOs
 -- Occupied --
-19.178 -19.176 -19.120 -10.317 -10.263  -1.122  -1.072  -1.038
 -0.758  -0.627  -0.573  -0.546  -0.511  -0.458  -0.436  -0.411
 -0.397  -0.345  -0.324  -0.292
 -- Virtual --
 -0.037  -0.011   0.006   0.015   0.027   0.061   0.062   0.075
  0.085   0.099   0.106   0.114   0.130   0.145   0.152   0.156
  0.168   0.197   0.220   0.224   0.234   0.242   0.258   0.269
  0.289   0.294   0.302   0.315   0.327   0.335   0.371   0.398
  0.422   0.457   0.503   0.524   0.539   0.576   0.589   0.638
  0.645   0.686   0.719   0.859   0.925   0.956   0.990   1.036
  1.050   1.100   1.117   1.139   1.155   1.176   1.194   1.304
  1.311   1.347   1.385   1.440   1.468   1.478   1.524   1.546
  1.596   1.635   1.654   1.681   1.741   1.812   1.857   1.966
  1.994   2.009   2.124   2.134   2.248   2.398   2.434   2.495
  2.511   2.622   2.658   2.787   2.806   2.862   2.909   2.999
  3.029   3.074   3.112   3.146   3.191   3.218   3.348   3.376
  3.554   3.645   3.765   3.824   3.881   3.949   4.014   4.124
  4.935   4.995   5.034   5.127   5.313   5.366   5.530   5.673
  5.870  23.782  23.833  49.839  49.869  49.999
 --------------------------------------------------------------

          Ground-State Mulliken Net Atomic Charges

     Atom                 Charge (a.u.)
  ----------------------------------------
      1 C                     0.114009
      2 O                    -0.277614
      3 C                    -0.247594
      4 O                    -0.174205
      5 H                     0.198399
      6 O                    -0.358699
      7 H                     0.191135
      8 H                     0.279300
      9 H                     0.275269
  ----------------------------------------
  Sum of atomic charges =     0.000000

 -----------------------------------------------------------------
                    Cartesian Multipole Moments
 -----------------------------------------------------------------
    Charge (ESU x 10^10)
                 0.0000
    Dipole Moment (Debye)
         X      -4.8655      Y       0.9599      Z      -1.2785
       Tot       5.1214
    Quadrupole Moments (Debye-Ang)
        XX     -31.7917     XY      -2.6316     YY     -29.2296
        XZ       0.9944     YZ      -0.3802     ZZ     -28.4389
    Octopole Moments (Debye-Ang^2)
       XXX     -32.2315    XXY       1.6301    XYY      -8.6075
       YYY      -2.0284    XXZ      -9.4184    XYZ      -0.8763
       YYZ      -2.8577    XZZ      -2.7464    YZZ       1.2575
       ZZZ      -5.0912
    Hexadecapole Moments (Debye-Ang^3)
      XXXX    -261.5665   XXXY     -15.2047   XXYY     -77.3871
      XYYY       4.1510   YYYY    -137.2072   XXXZ      -2.4975
      XXYZ      -4.1179   XYYZ      -5.0606   YYYZ      -4.1542
      XXZZ     -53.8603   XYZZ      -1.4964   YYZZ     -28.6760
      XZZZ     -13.3220   YZZZ      -5.4467   ZZZZ     -37.6897
 -----------------------------------------------------------------
 Calculating analytic gradient of the SCF energy
 Gradient of SCF Energy
            1           2           3           4           5           6
    1  -0.0000581   0.0000003  -0.0001767  -0.0002030   0.0000448   0.0003733
    2  -0.0001142   0.0000470   0.0003359   0.0000614   0.0000889  -0.0003316
    3  -0.0000773   0.0001177   0.0001938  -0.0000519  -0.0000029   0.0000884
            7           8           9
    1   0.0001318  -0.0001480   0.0000357
    2  -0.0001312   0.0000416   0.0000023
    3  -0.0001557  -0.0000009  -0.0001113
 Max gradient component =       3.733E-04
 RMS gradient           =       1.528E-04
 Gradient time:  CPU 10.84 s  wall 10.84 s
 Geometry Optimization Parameters
   NAtoms,    NIC,     NZ,  NCons,   NDum,   NFix, NCnnct, MaxDiis
        9      48       0       0       0       0       0       0

 Cartesian Hessian Update
 Hessian Updated using BFGS Update


** GEOMETRY OPTIMIZATION IN DELOCALIZED INTERNAL COORDINATES **
   Searching for a Minimum

   Optimization Cycle:  13

                       Coordinates (Angstroms)
     ATOM                X               Y               Z
      1  C         0.6998845440    0.0362213962    0.1278862336
      2  O         1.7214582723    0.6320938084    0.3295598825
      3  C        -0.6455957753    0.7520625854    0.0169240604
      4  O         0.6494582821   -1.2952075349   -0.0329739142
      5  H        -0.7595684021    1.3962628624    0.8934021889
      6  O        -1.6865945878   -0.2221066913   -0.0626248544
      7  H        -0.6046037414    1.3804117104   -0.8788640022
      8  H        -2.4774549163    0.1583983460   -0.4547609139
      9  H        -0.2806285122   -1.5458382655   -0.1716295749
   Point Group: c1    Number of degrees of freedom:    21


   Energy is   -304.396984853

 Hessian Updated using BFGS Update

 21 Hessian modes will be used to form the next step
  Hessian Eigenvalues:
     0.001030    0.005010    0.030239    0.046606    0.066129    0.076826
     0.116243    0.146607    0.158117    0.178130    0.234475    0.258381
     0.266066    0.336424    0.343498    0.353012    0.425159    0.481652
     0.546069    0.560759    1.018197

 Minimum Search - Taking Simple RFO Step
 Searching for Lamda that Minimizes Along All modes
 Value Taken    Lamda =  -0.00003043
 Step Taken.  Stepsize is  0.129571

                             Maximum     Tolerance    Cnvgd?
         Gradient           0.000751      0.000300      NO
         Displacement       0.073483      0.001200      NO
         Energy change     -0.000019      0.000001      NO


 New Cartesian Coordinates Obtained by Inverse Iteration

 Displacement from previous Coordinates is:  0.126287
 ----------------------------------------------------------------
             Standard Nuclear Orientation (Angstroms)
    I     Atom           X                Y                Z
 ----------------------------------------------------------------
    1      C       0.7006270380     0.0368590657     0.1197167805
    2      O       1.7253806534     0.6340991068     0.2998681618
    3      C      -0.6467332288     0.7518232660     0.0239100689
    4      O       0.6471129194    -1.2965397441    -0.0247775263
    5      H      -0.7572766846     1.3828984520     0.9102183651
    6      O      -1.6914355459    -0.2180213121    -0.0600726339
    7      H      -0.6120951125     1.3944990319    -0.8615664035
    8      H      -2.4641530341     0.1547465722    -0.4933205631
    9      H      -0.2850718417    -1.5480662213    -0.1470571436
 ----------------------------------------------------------------
 Molecular Point Group                 C1    NOp =  1
 Largest Abelian Subgroup              C1    NOp =  1
 Nuclear Repulsion Energy =   179.9928686607 hartrees
 There are       20 alpha and       20 beta electrons
 Applying Cartesian multipole field
    Component          Value
    ---------          -----
     (2,0,0)        1.00000E-11
     (0,2,0)        2.00000E-11
     (0,0,2)       -3.00000E-11
 Nucleus-field energy     =     0.0000000039 hartrees
 Requested basis set is 6-311++G(d,p)
 There are 50 shells and 138 basis functions
 A cutoff of  1.0D-11 yielded   1233 shell pairs
 There are      9511 function pairs (     10215 Cartesian)
 Smallest overlap matrix eigenvalue = 1.17E-04
 Guess MOs from SCF MO coefficient file
 Reading MOs from coefficient file
 Reading MOs from coefficient file
 A restricted hybrid HF-DFT SCF calculation will be
 performed using Pulay DIIS extrapolation
 Exchange:     0.2000 Hartree-Fock + 0.0800 Slater + 0.7200 B88
 Correlation:  0.1900 VWN1RPA + 0.8100 LYP
 Using SG-1 standard quadrature grid
 SCF converges when DIIS error is below 1.0E-08
 Geometry optimization detected.  Setting ReadMinima to 0
 Setting SaveMinima to 0
 ---------------------------------------
  Cycle       Energy         DIIS Error
 ---------------------------------------
    1    -304.3960278606      7.27E-04
    2    -304.3969825288      8.46E-05
    3    -304.3969944987      4.27E-05
    4    -304.3969948926      3.91E-05
    5    -304.3969975155      7.18E-06
    6    -304.3969976307      3.95E-06
    7    -304.3969976863      6.75E-07
    8    -304.3969976030      1.49E-07
    9    -304.3969976242      4.80E-08
   10    -304.3969976221      1.99E-08
   11    -304.3969976216      3.93E-09 Convergence criterion met
 ---------------------------------------
 SCF time:  CPU 32.39 s  wall 32.42 s
 SCF   energy in the final basis set = -304.3969976216
 Total energy in the final basis set = -304.3969976216

 --------------------------------------------------------------

                    Orbital Energies (a.u.)
 --------------------------------------------------------------

 Alpha MOs
 -- Occupied --
-19.178 -19.176 -19.120 -10.317 -10.263  -1.122  -1.072  -1.038
 -0.758  -0.627  -0.573  -0.547  -0.511  -0.458  -0.436  -0.410
 -0.397  -0.345  -0.324  -0.291
 -- Virtual --
 -0.037  -0.012   0.006   0.015   0.027   0.061   0.062   0.075
  0.085   0.099   0.105   0.114   0.130   0.145   0.152   0.156
  0.169   0.197   0.219   0.224   0.232   0.241   0.260   0.269
  0.288   0.293   0.302   0.315   0.327   0.334   0.371   0.398
  0.423   0.457   0.504   0.523   0.537   0.575   0.589   0.638
  0.645   0.684   0.719   0.860   0.924   0.954   0.990   1.035
  1.051   1.099   1.116   1.139   1.155   1.176   1.192   1.304
  1.313   1.346   1.384   1.442   1.467   1.476   1.522   1.548
  1.597   1.634   1.655   1.681   1.741   1.810   1.856   1.968
  1.992   2.011   2.125   2.133   2.244   2.397   2.436   2.497
  2.505   2.622   2.658   2.786   2.805   2.864   2.907   2.999
  3.029   3.073   3.112   3.147   3.189   3.221   3.347   3.376
  3.553   3.646   3.762   3.824   3.878   3.949   4.014   4.123
  4.935   4.997   5.034   5.127   5.311   5.365   5.529   5.674
  5.870  23.782  23.834  49.839  49.869  49.998
 --------------------------------------------------------------

          Ground-State Mulliken Net Atomic Charges

     Atom                 Charge (a.u.)
  ----------------------------------------
      1 C                     0.116253
      2 O                    -0.277053
      3 C                    -0.251181
      4 O                    -0.174478
      5 H                     0.199861
      6 O                    -0.358563
      7 H                     0.190754
      8 H                     0.279088
      9 H                     0.275318
  ----------------------------------------
  Sum of atomic charges =     0.000000

 -----------------------------------------------------------------
                    Cartesian Multipole Moments
 -----------------------------------------------------------------
    Charge (ESU x 10^10)
                -0.0000
    Dipole Moment (Debye)
         X      -4.8402      Y       0.9427      Z      -1.2707
       Tot       5.0922
    Quadrupole Moments (Debye-Ang)
        XX     -31.9984     XY      -2.5986     YY     -29.2263
        XZ       1.2632     YZ      -0.3919     ZZ     -28.3177
    Octopole Moments (Debye-Ang^2)
       XXX     -31.5298    XXY       1.4503    XYY      -8.6375
       YYY      -2.1107    XXZ      -9.6240    XYZ      -0.7208
       YYZ      -2.6681    XZZ      -2.8669    YZZ       1.2991
       ZZZ      -4.8180
    Hexadecapole Moments (Debye-Ang^3)
      XXXX    -264.9019   XXXY     -15.0736   XXYY     -77.5766
      XYYY       4.1211   YYYY    -137.3139   XXXZ      -0.0826
      XXYZ      -3.8875   XYYZ      -4.7254   YYYZ      -3.9683
      XXZZ     -53.2500   XYZZ      -1.4943   YYZZ     -28.5992
      XZZZ     -12.2560   YZZZ      -4.9507   ZZZZ     -36.9477
 -----------------------------------------------------------------
 Calculating analytic gradient of the SCF energy
 Gradient of SCF Energy
            1           2           3           4           5           6
    1   0.0001229   0.0000707  -0.0000284  -0.0001823  -0.0000886   0.0001308
    2   0.0002568  -0.0000304  -0.0001011  -0.0000357  -0.0001544   0.0000298
    3   0.0000429   0.0000876   0.0000284  -0.0001523  -0.0000625   0.0002299
            7           8           9
    1  -0.0000300  -0.0000518   0.0000569
    2   0.0000449   0.0000757  -0.0000856
    3  -0.0001183  -0.0001254   0.0000697
 Max gradient component =       2.568E-04
 RMS gradient           =       1.104E-04
 Gradient time:  CPU 10.82 s  wall 10.83 s
 Geometry Optimization Parameters
   NAtoms,    NIC,     NZ,  NCons,   NDum,   NFix, NCnnct, MaxDiis
        9      48       0       0       0       0       0       0

 Cartesian Hessian Update
 Hessian Updated using BFGS Update


** GEOMETRY OPTIMIZATION IN DELOCALIZED INTERNAL COORDINATES **
   Searching for a Minimum

   Optimization Cycle:  14

                       Coordinates (Angstroms)
     ATOM                X               Y               Z
      1  C         0.7006270380    0.0368590657    0.1197167805
      2  O         1.7253806534    0.6340991068    0.2998681618
      3  C        -0.6467332288    0.7518232660    0.0239100689
      4  O         0.6471129194   -1.2965397441   -0.0247775263
      5  H        -0.7572766846    1.3828984520    0.9102183651
      6  O        -1.6914355459   -0.2180213121   -0.0600726339
      7  H        -0.6120951125    1.3944990319   -0.8615664035
      8  H        -2.4641530341    0.1547465722   -0.4933205631
      9  H        -0.2850718417   -1.5480662213   -0.1470571436
   Point Group: c1    Number of degrees of freedom:    21


   Energy is   -304.396997622

 Hessian Updated using BFGS Update

 21 Hessian modes will be used to form the next step
  Hessian Eigenvalues:
     0.001367    0.004075    0.031459    0.046881    0.066370    0.076232
     0.117513    0.146216    0.160125    0.177814    0.237639    0.257961
     0.264551    0.334443    0.343782    0.354423    0.423731    0.481509
     0.545546    0.560840    1.018057

 Minimum Search - Taking Simple RFO Step
 Searching for Lamda that Minimizes Along All modes
 Value Taken    Lamda =  -0.00000345
 Step Taken.  Stepsize is  0.031872

                             Maximum     Tolerance    Cnvgd?
         Gradient           0.000235      0.000300     YES
         Displacement       0.014517      0.001200      NO
         Energy change     -0.000013      0.000001      NO


 New Cartesian Coordinates Obtained by Inverse Iteration

 Displacement from previous Coordinates is:  0.021397
 ----------------------------------------------------------------
             Standard Nuclear Orientation (Angstroms)
    I     Atom           X                Y                Z
 ----------------------------------------------------------------
    1      C       0.7005213240     0.0366979457     0.1199026436
    2      O       1.7248865868     0.6346739912     0.2995283958
    3      C      -0.6467026178     0.7513836726     0.0224297034
    4      O       0.6479993060    -1.2970197565    -0.0219962179
    5      H      -0.7587921496     1.3813584512     0.9095818888
    6      O      -1.6901696876    -0.2192841439    -0.0663522712
    7      H      -0.6100822257     1.3954996635    -0.8618255062
    8      H      -2.4676402477     0.1577800164    -0.4870322043
    9      H      -0.2836651251    -1.5487916232    -0.1473173261
 ----------------------------------------------------------------
 Molecular Point Group                 C1    NOp =  1
 Largest Abelian Subgroup              C1    NOp =  1
 Nuclear Repulsion Energy =   180.0024182466 hartrees
 There are       20 alpha and       20 beta electrons
 Applying Cartesian multipole field
    Component          Value
    ---------          -----
     (2,0,0)        1.00000E-11
     (0,2,0)        2.00000E-11
     (0,0,2)       -3.00000E-11
 Nucleus-field energy     =     0.0000000039 hartrees
 Requested basis set is 6-311++G(d,p)
 There are 50 shells and 138 basis functions
 A cutoff of  1.0D-11 yielded   1233 shell pairs
 There are      9511 function pairs (     10215 Cartesian)
 Smallest overlap matrix eigenvalue = 1.17E-04
 Guess MOs from SCF MO coefficient file
 Reading MOs from coefficient file
 Reading MOs from coefficient file
 A restricted hybrid HF-DFT SCF calculation will be
 performed using Pulay DIIS extrapolation
 Exchange:     0.2000 Hartree-Fock + 0.0800 Slater + 0.7200 B88
 Correlation:  0.1900 VWN1RPA + 0.8100 LYP
 Using SG-1 standard quadrature grid
 SCF converges when DIIS error is below 1.0E-08
 Geometry optimization detected.  Setting ReadMinima to 0
 Setting SaveMinima to 0
 ---------------------------------------
  Cycle       Energy         DIIS Error
 ---------------------------------------
    1    -304.3970602323      1.43E-04
    2    -304.3969988981      2.49E-05
    3    -304.3969995804      1.30E-05
    4    -304.3969995289      1.38E-05
    5    -304.3969998514      1.16E-06
    6    -304.3969998961      7.91E-07
    7    -304.3969998695      9.58E-08
    8    -304.3969998618      3.93E-08
    9    -304.3969998650      8.57E-09 Convergence criterion met
 ---------------------------------------
 SCF time:  CPU 26.74 s  wall 26.84 s
 SCF   energy in the final basis set = -304.3969998650
 Total energy in the final basis set = -304.3969998650

 --------------------------------------------------------------

                    Orbital Energies (a.u.)
 --------------------------------------------------------------

 Alpha MOs
 -- Occupied --
-19.178 -19.176 -19.120 -10.317 -10.263  -1.122  -1.072  -1.038
 -0.758  -0.627  -0.573  -0.547  -0.511  -0.458  -0.436  -0.410
 -0.397  -0.345  -0.324  -0.291
 -- Virtual --
 -0.037  -0.012   0.006   0.015   0.027   0.061   0.062   0.075
  0.085   0.099   0.105   0.114   0.130   0.145   0.152   0.156
  0.169   0.197   0.219   0.224   0.233   0.241   0.259   0.269
  0.288   0.294   0.302   0.315   0.328   0.334   0.371   0.398
  0.423   0.457   0.504   0.523   0.538   0.575   0.589   0.638
  0.645   0.684   0.719   0.860   0.925   0.954   0.990   1.035
  1.052   1.099   1.117   1.139   1.155   1.176   1.193   1.304
  1.313   1.346   1.384   1.442   1.467   1.476   1.522   1.548
  1.597   1.634   1.654   1.681   1.741   1.810   1.857   1.968
  1.992   2.011   2.125   2.134   2.245   2.397   2.435   2.496
  2.507   2.623   2.658   2.787   2.806   2.863   2.908   2.999
  3.030   3.073   3.112   3.146   3.189   3.221   3.347   3.376
  3.553   3.646   3.763   3.824   3.879   3.949   4.014   4.123
  4.935   4.996   5.034   5.127   5.312   5.366   5.529   5.674
  5.870  23.782  23.834  49.839  49.869  49.998
 --------------------------------------------------------------

          Ground-State Mulliken Net Atomic Charges

     Atom                 Charge (a.u.)
  ----------------------------------------
      1 C                     0.116014
      2 O                    -0.277152
      3 C                    -0.250423
      4 O                    -0.174628
      5 H                     0.199539
      6 O                    -0.358577
      7 H                     0.190765
      8 H                     0.279169
      9 H                     0.275293
  ----------------------------------------
  Sum of atomic charges =    -0.000000

 -----------------------------------------------------------------
                    Cartesian Multipole Moments
 -----------------------------------------------------------------
    Charge (ESU x 10^10)
                -0.0000
    Dipole Moment (Debye)
         X      -4.8487      Y       0.9482      Z      -1.2504
       Tot       5.0963
    Quadrupole Moments (Debye-Ang)
        XX     -31.9474     XY      -2.6239     YY     -29.2262
        XZ       1.2004     YZ      -0.3872     ZZ     -28.3383
    Octopole Moments (Debye-Ang^2)
       XXX     -31.7420    XXY       1.5207    XYY      -8.6473
       YYY      -2.0989    XXZ      -9.4695    XYZ      -0.7043
       YYZ      -2.6615    XZZ      -2.8310    YZZ       1.3084
       ZZZ      -4.7258
    Hexadecapole Moments (Debye-Ang^3)
      XXXX    -264.1349   XXXY     -15.2365   XXYY     -77.5711
      XYYY       4.1080   YYYY    -137.3678   XXXZ      -0.5348
      XXYZ      -3.8812   XYYZ      -4.7961   YYYZ      -3.8923
      XXZZ     -53.3148   XYZZ      -1.4991   YYZZ     -28.6173
      XZZZ     -12.4937   YZZZ      -4.8900   ZZZZ     -36.9682
 -----------------------------------------------------------------
 Calculating analytic gradient of the SCF energy
 Gradient of SCF Energy
            1           2           3           4           5           6
    1   0.0000336  -0.0000219  -0.0000350  -0.0000583  -0.0000211   0.0000604
    2   0.0002471  -0.0000889  -0.0000634  -0.0000994  -0.0000351  -0.0000222
    3   0.0000387   0.0000302   0.0000509  -0.0000944  -0.0000198   0.0000492
            7           8           9
    1  -0.0000149  -0.0000079   0.0000651
    2   0.0000072   0.0000419   0.0000127
    3  -0.0000534  -0.0000497   0.0000482
 Max gradient component =       2.471E-04
 RMS gradient           =       6.824E-05
 Gradient time:  CPU 10.81 s  wall 10.81 s
 Geometry Optimization Parameters
   NAtoms,    NIC,     NZ,  NCons,   NDum,   NFix, NCnnct, MaxDiis
        9      48       0       0       0       0       0       0

 Cartesian Hessian Update
 Hessian Updated using BFGS Update


** GEOMETRY OPTIMIZATION IN DELOCALIZED INTERNAL COORDINATES **
   Searching for a Minimum

   Optimization Cycle:  15

                       Coordinates (Angstroms)
     ATOM                X               Y               Z
      1  C         0.7005213240    0.0366979457    0.1199026436
      2  O         1.7248865868    0.6346739912    0.2995283958
      3  C        -0.6467026178    0.7513836726    0.0224297034
      4  O         0.6479993060   -1.2970197565   -0.0219962179
      5  H        -0.7587921496    1.3813584512    0.9095818888
      6  O        -1.6901696876   -0.2192841439   -0.0663522712
      7  H        -0.6100822257    1.3954996635   -0.8618255062
      8  H        -2.4676402477    0.1577800164   -0.4870322043
      9  H        -0.2836651251   -1.5487916232   -0.1473173261
   Point Group: c1    Number of degrees of freedom:    21


   Energy is   -304.396999865

 Hessian Updated using BFGS Update

 21 Hessian modes will be used to form the next step
  Hessian Eigenvalues:
     0.001266    0.003220    0.029357    0.047148    0.067692    0.076024
     0.117111    0.146605    0.156840    0.182086    0.234336    0.251541
     0.266876    0.333860    0.341578    0.354377    0.420374    0.483677
     0.537537    0.560819    1.022960

 Minimum Search - Taking Simple RFO Step
 Searching for Lamda that Minimizes Along All modes
 Value Taken    Lamda =   0.00000000
 Step Taken.  Stepsize is  0.017285

                             Maximum     Tolerance    Cnvgd?
         Gradient           0.000110      0.000300     YES
         Displacement       0.009638      0.001200      NO
         Energy change     -0.000002      0.000001      NO


 New Cartesian Coordinates Obtained by Inverse Iteration

 Displacement from previous Coordinates is:  0.012517
 ----------------------------------------------------------------
             Standard Nuclear Orientation (Angstroms)
    I     Atom           X                Y                Z
 ----------------------------------------------------------------
    1      C       0.7005476384     0.0365524871     0.1196506793
    2      O       1.7247133169     0.6353206986     0.2980590871
    3      C      -0.6466298324     0.7511784099     0.0216233269
    4      O       0.6483073891    -1.2974011438    -0.0194522053
    5      H      -0.7596168273     1.3796880084     0.9098389867
    6      O      -1.6895853692    -0.2197450406    -0.0700381562
    7      H      -0.6089965094     1.3969592022    -0.8612935732
    8      H      -2.4693611736     0.1592964810    -0.4845656008
    9      H      -0.2830234692    -1.5495508858    -0.1469034387
 ----------------------------------------------------------------
 Molecular Point Group                 C1    NOp =  1
 Largest Abelian Subgroup              C1    NOp =  1
 Nuclear Repulsion Energy =   180.0031349467 hartrees
 There are       20 alpha and       20 beta electrons
 Applying Cartesian multipole field
    Component          Value
    ---------          -----
     (2,0,0)        1.00000E-11
     (0,2,0)        2.00000E-11
     (0,0,2)       -3.00000E-11
 Nucleus-field energy     =     0.0000000039 hartrees
 Requested basis set is 6-311++G(d,p)
 There are 50 shells and 138 basis functions
 A cutoff of  1.0D-11 yielded   1233 shell pairs
 There are      9511 function pairs (     10215 Cartesian)
 Smallest overlap matrix eigenvalue = 1.17E-04
 Guess MOs from SCF MO coefficient file
 Reading MOs from coefficient file
 Reading MOs from coefficient file
 A restricted hybrid HF-DFT SCF calculation will be
 performed using Pulay DIIS extrapolation
 Exchange:     0.2000 Hartree-Fock + 0.0800 Slater + 0.7200 B88
 Correlation:  0.1900 VWN1RPA + 0.8100 LYP
 Using SG-1 standard quadrature grid
 SCF converges when DIIS error is below 1.0E-08
 Geometry optimization detected.  Setting ReadMinima to 0
 Setting SaveMinima to 0
 ---------------------------------------
  Cycle       Energy         DIIS Error
 ---------------------------------------
    1    -304.3969731868      9.21E-05
    2    -304.3969999572      1.28E-05
    3    -304.3970001060      9.46E-06
    4    -304.3970000875      8.06E-06
    5    -304.3970002033      9.78E-07
    6    -304.3970002404      5.74E-07
    7    -304.3970002285      5.29E-08
    8    -304.3970002228      1.99E-08
    9    -304.3970002245      6.82E-09 Convergence criterion met
 ---------------------------------------
 SCF time:  CPU 26.60 s  wall 26.60 s
 SCF   energy in the final basis set = -304.3970002245
 Total energy in the final basis set = -304.3970002245

 --------------------------------------------------------------

                    Orbital Energies (a.u.)
 --------------------------------------------------------------

 Alpha MOs
 -- Occupied --
-19.178 -19.176 -19.120 -10.317 -10.263  -1.122  -1.072  -1.038
 -0.758  -0.627  -0.573  -0.547  -0.511  -0.458  -0.436  -0.410
 -0.397  -0.345  -0.324  -0.291
 -- Virtual --
 -0.037  -0.012   0.006   0.015   0.027   0.061   0.062   0.075
  0.085   0.099   0.105   0.114   0.130   0.145   0.152   0.156
  0.169   0.197   0.220   0.224   0.233   0.241   0.259   0.270
  0.289   0.294   0.302   0.315   0.328   0.334   0.371   0.398
  0.423   0.457   0.504   0.523   0.538   0.575   0.589   0.638
  0.645   0.685   0.719   0.860   0.926   0.954   0.990   1.035
  1.052   1.099   1.117   1.139   1.156   1.176   1.193   1.304
  1.312   1.346   1.384   1.442   1.468   1.476   1.523   1.548
  1.597   1.634   1.654   1.681   1.741   1.810   1.858   1.968
  1.992   2.011   2.125   2.134   2.246   2.397   2.435   2.496
  2.508   2.623   2.658   2.787   2.806   2.863   2.908   3.000
  3.030   3.073   3.112   3.146   3.190   3.221   3.347   3.376
  3.553   3.646   3.763   3.824   3.880   3.949   4.014   4.123
  4.935   4.996   5.034   5.127   5.312   5.366   5.529   5.674
  5.870  23.782  23.834  49.838  49.869  49.998
 --------------------------------------------------------------

          Ground-State Mulliken Net Atomic Charges

     Atom                 Charge (a.u.)
  ----------------------------------------
      1 C                     0.116017
      2 O                    -0.277226
      3 C                    -0.250116
      4 O                    -0.174719
      5 H                     0.199429
      6 O                    -0.358661
      7 H                     0.190729
      8 H                     0.279196
      9 H                     0.275351
  ----------------------------------------
  Sum of atomic charges =    -0.000000

 -----------------------------------------------------------------
                    Cartesian Multipole Moments
 -----------------------------------------------------------------
    Charge (ESU x 10^10)
                 0.0000
    Dipole Moment (Debye)
         X      -4.8525      Y       0.9488      Z      -1.2392
       Tot       5.0973
    Quadrupole Moments (Debye-Ang)
        XX     -31.9243     XY      -2.6376     YY     -29.2249
        XZ       1.1719     YZ      -0.3816     ZZ     -28.3463
    Octopole Moments (Debye-Ang^2)
       XXX     -31.8477    XXY       1.5498    XYY      -8.6553
       YYY      -2.1048    XXZ      -9.3821    XYZ      -0.6881
       YYZ      -2.6569    XZZ      -2.8128    YZZ       1.3129
       ZZZ      -4.6630
    Hexadecapole Moments (Debye-Ang^3)
      XXXX    -263.7846   XXXY     -15.3309   XXYY     -77.5780
      XYYY       4.0945   YYYY    -137.4138   XXXZ      -0.7230
      XXYZ      -3.8610   XYYZ      -4.8270   YYYZ      -3.8203
      XXZZ     -53.3317   XYZZ      -1.5034   YYZZ     -28.6272
      XZZZ     -12.6006   YZZZ      -4.8182   ZZZZ     -36.9521
 -----------------------------------------------------------------
 Calculating analytic gradient of the SCF energy
 Gradient of SCF Energy
            1           2           3           4           5           6
    1   0.0000148  -0.0000158  -0.0000061  -0.0000023  -0.0000096   0.0000171
    2   0.0001110  -0.0000051  -0.0000358  -0.0000741   0.0000046  -0.0000141
    3   0.0000177   0.0000144   0.0000085  -0.0000234   0.0000077  -0.0000054
            7           8           9
    1   0.0000011  -0.0000068   0.0000076
    2   0.0000072   0.0000082  -0.0000019
    3  -0.0000026  -0.0000152  -0.0000017
 Max gradient component =       1.110E-04
 RMS gradient           =       2.850E-05
 Gradient time:  CPU 10.83 s  wall 10.83 s
 Geometry Optimization Parameters
   NAtoms,    NIC,     NZ,  NCons,   NDum,   NFix, NCnnct, MaxDiis
        9      48       0       0       0       0       0       0

 Cartesian Hessian Update
 Hessian Updated using BFGS Update


** GEOMETRY OPTIMIZATION IN DELOCALIZED INTERNAL COORDINATES **
   Searching for a Minimum

   Optimization Cycle:  16

                       Coordinates (Angstroms)
     ATOM                X               Y               Z
      1  C         0.7005476384    0.0365524871    0.1196506793
      2  O         1.7247133169    0.6353206986    0.2980590871
      3  C        -0.6466298324    0.7511784099    0.0216233269
      4  O         0.6483073891   -1.2974011438   -0.0194522053
      5  H        -0.7596168273    1.3796880084    0.9098389867
      6  O        -1.6895853692   -0.2197450406   -0.0700381562
      7  H        -0.6089965094    1.3969592022   -0.8612935732
      8  H        -2.4693611736    0.1592964810   -0.4845656008
      9  H        -0.2830234692   -1.5495508858   -0.1469034387
   Point Group: c1    Number of degrees of freedom:    21


   Energy is   -304.397000225

 Hessian Updated using BFGS Update

 21 Hessian modes will be used to form the next step
  Hessian Eigenvalues:
     0.001406    0.002925    0.028404    0.047152    0.067463    0.076508
     0.117091    0.146556    0.154431    0.181926    0.230901    0.251828
     0.266724    0.334001    0.340777    0.354933    0.418542    0.484527
     0.527734    0.562472    1.021462

 Minimum Search - Taking Simple RFO Step
 Searching for Lamda that Minimizes Along All modes
 Value Taken    Lamda =   0.00000000
 Step Taken.  Stepsize is  0.002847

                             Maximum     Tolerance    Cnvgd?
         Gradient           0.000053      0.000300     YES
         Displacement       0.001640      0.001200      NO
         Energy change     -0.000000      0.000001     YES


                       Distance Matrix (Angstroms)
             C (  1)   O (  2)   C (  3)   O (  4)   H (  5)   O (  6)
   O (  2)  1.199695
   C (  3)  1.528132  2.390211
   O (  4)  1.342204  2.234922  2.423887
   H (  5)  2.135531  2.664630  1.093946  3.164275
   O (  6)  2.411308  3.538936  1.427883  2.574810  2.093606
   H (  7)  2.127878  2.714847  1.094528  3.090160  1.777609  2.099402
   H (  8)  3.229313  4.292943  1.982146  3.472486  2.521298  0.961018
   H (  9)  1.885255  3.000444  2.335373  0.973242  3.150284  1.937191
             H (  7)   H (  8)
   H (  8)  2.265985
   H (  9)  3.049350  2.795398

 Final energy is   -304.39700022453530     


 ******************************
 **  OPTIMIZATION CONVERGED  **
 ******************************

                       Coordinates (Angstroms)
     ATOM                X               Y               Z
      1  C         0.7005476384    0.0365524871    0.1196506793
      2  O         1.7247133169    0.6353206986    0.2980590871
      3  C        -0.6466298324    0.7511784099    0.0216233269
      4  O         0.6483073891   -1.2974011438   -0.0194522053
      5  H        -0.7596168273    1.3796880084    0.9098389867
      6  O        -1.6895853692   -0.2197450406   -0.0700381562
      7  H        -0.6089965094    1.3969592022   -0.8612935732
      8  H        -2.4693611736    0.1592964810   -0.4845656008
      9  H        -0.2830234692   -1.5495508858   -0.1469034387

Z-matrix Print:
$molecule
0 1
C 
O  1 1.199695
O  1 1.342204 2 123.002200
H  3 0.973242 1 107.957217 2 179.655766 0
C  1 1.528132 2 121.920054 3 -179.424272 0
H  5 1.093946 1 107.917554 2 -53.359035 0
H  5 1.094528 1 107.298522 2 63.540369 0
O  5 1.427883 1 109.272296 2 -174.828659 0
H  8 0.961018 5 110.619748 1 -156.662132 0
$end


 --------------------------------------------------------------

                    Orbital Energies (a.u.)
 --------------------------------------------------------------

 Alpha MOs
 -- Occupied --
-19.178 -19.176 -19.120 -10.317 -10.263  -1.122  -1.072  -1.038
 -0.758  -0.627  -0.573  -0.547  -0.511  -0.458  -0.436  -0.410
 -0.397  -0.345  -0.324  -0.291
 -- Virtual --
 -0.037  -0.012   0.006   0.015   0.027   0.061   0.062   0.075
  0.085   0.099   0.105   0.114   0.130   0.145   0.152   0.156
  0.169   0.197   0.220   0.224   0.233   0.241   0.259   0.270
  0.289   0.294   0.302   0.315   0.328   0.334   0.371   0.398
  0.423   0.457   0.504   0.523   0.538   0.575   0.589   0.638
  0.645   0.685   0.719   0.860   0.926   0.954   0.990   1.035
  1.052   1.099   1.117   1.139   1.156   1.176   1.193   1.304
  1.312   1.346   1.384   1.442   1.468   1.476   1.523   1.548
  1.597   1.634   1.654   1.681   1.741   1.810   1.858   1.968
  1.992   2.011   2.125   2.134   2.246   2.397   2.435   2.496
  2.508   2.623   2.658   2.787   2.806   2.863   2.908   3.000
  3.030   3.073   3.112   3.146   3.190   3.221   3.347   3.376
  3.553   3.646   3.763   3.824   3.880   3.949   4.014   4.123
  4.935   4.996   5.034   5.127   5.312   5.366   5.529   5.674
  5.870  23.782  23.834  49.838  49.869  49.998
 --------------------------------------------------------------

          Ground-State Mulliken Net Atomic Charges

     Atom                 Charge (a.u.)
  ----------------------------------------
      1 C                     0.116017
      2 O                    -0.277226
      3 C                    -0.250116
      4 O                    -0.174719
      5 H                     0.199429
      6 O                    -0.358661
      7 H                     0.190729
      8 H                     0.279196
      9 H                     0.275351
  ----------------------------------------
  Sum of atomic charges =    -0.000000

 -----------------------------------------------------------------
                    Cartesian Multipole Moments
 -----------------------------------------------------------------
    Charge (ESU x 10^10)
                 0.0000
    Dipole Moment (Debye)
         X      -4.8525      Y       0.9488      Z      -1.2392
       Tot       5.0973
    Quadrupole Moments (Debye-Ang)
        XX     -31.9243     XY      -2.6376     YY     -29.2249
        XZ       1.1719     YZ      -0.3816     ZZ     -28.3463
    Octopole Moments (Debye-Ang^2)
       XXX     -31.8477    XXY       1.5498    XYY      -8.6553
       YYY      -2.1048    XXZ      -9.3821    XYZ      -0.6881
       YYZ      -2.6569    XZZ      -2.8128    YZZ       1.3129
       ZZZ      -4.6630
    Hexadecapole Moments (Debye-Ang^3)
      XXXX    -263.7846   XXXY     -15.3309   XXYY     -77.5780
      XYYY       4.0945   YYYY    -137.4138   XXXZ      -0.7230
      XXYZ      -3.8610   XYYZ      -4.8270   YYYZ      -3.8203
      XXZZ     -53.3317   XYZZ      -1.5034   YYZZ     -28.6272
      XZZZ     -12.6006   YZZZ      -4.8182   ZZZZ     -36.9521
 -----------------------------------------------------------------
Archival summary:
1\1\pikachu\OPT\ProcedureUnspecified\BasisUnspecified\324\cher\TueDec1320:01:132016TueDec1320:01:132016\0\\#,OPT,ProcedureUnspecified,BasisUnspecified,\\0,1\C\O,1,1.1997\O,1,1.3422,2,123.002\H,3,0.973242,1,107.957,2,179.656,0\C,1,1.52813,2,121.92,3,-179.424,0\H,5,1.09395,1,107.918,2,-53.359,0\H,5,1.09453,1,107.299,2,63.5404,0\O,5,1.42788,1,109.272,2,-174.829,0\H,8,0.961018,5,110.62,1,-156.662,0\\\@

 Total job time:  774.67s(wall), 706.06s(cpu) 
 Tue Dec 13 20:01:13 2016

        *************************************************************
        *                                                           *
        *  Thank you very much for using Q-Chem.  Have a nice day.  *
        *                                                           *
        *************************************************************


 
User input: 2 of 3 
 
pikachu 127.0.1
Q-Chem Developer Version! Running on 127.0.1.*
                  Welcome to Q-Chem
     A Quantum Leap Into The Future Of Chemistry


 Q-Chem 4.4, Q-Chem, Inc., Pleasanton, CA (2016)

 Y. Shao,  Z. Gan,  E. Epifanovsky,  A. T. B. Gilbert,  M. Wormit,  
 J. Kussmann,  A. W. Lange,  A. Behn,  J. Deng,  X. Feng,  D. Ghosh,  
 M. Goldey,  P. R. Horn,  L. D. Jacobson,  I. Kaliman,  F. Rob,  
 R. Z. Khaliullin,  T. Kus,  A. Landau,  J. Liu,  E. I. Proynov,  Y. M. Rhee,  
 R. M. Richard,  M. A. Rohrdanz,  R. P. Steele,  E. J. Sundstrom,  
 H. L. Woodcock III,  P. M. Zimmerman,  D. Zuev,  B. Albrecht,  E. Alguire,  
 B. Austin,  S. A. Baeppler,  G. J. O. Beran,  Y. A. Bernard,  E. Berquist,  
 K. Brandhorst,  K. B. Bravaya,  S. T. Brown,  D. Casanova,  C.-M. Chang,  
 Y. Chen,  S. H. Chien,  K. D. Closser,  M. P. Coons,  D. L. Crittenden,  
 S. Dasgupta,  M. Diedenhofen,  R. A. DiStasio Jr.,  H. Do,  A. D. Dutoi,  
 R. G. Edgar,  P.-T. Fang,  S. Fatehi,  Q. Feng,  L. Fusti-Molnar,  
 A. Ghysels,  A. Golubeva-Zadorozhnaya,  J. Gomes,  A. Gunina,  
 M. W. D. Hanson-Heine,  P. H. P. Harbach,  A. W. Hauser,  J. E. Herr,  
 E. G. Hohenstein,  Z. C. Holden,  K. Hui,  T.-C. Jagau,  H. Ji,  B. Kaduk,  
 K. Khistyaev,  Jaehoon Kim,  Jihan Kim,  R. A. King,  P. Klunzinger,  
 K. Koh,  D. Kosenkov,  T. Kowalczyk,  C. M. Krauter,  A. Kunitsa,  
 K. U. Lao,  A. Laurent,  K. V. Lawler,  J. Lee,  D. Lefrancois,  S. Lehtola,  
 S. V. Levchenko,  C. Y. Lin,  Y.-S. Lin,  F. Liu,  E. Livshits,  
 R. C. Lochan,  A. Luenser,  P. Manohar,  S. F. Manzer,  S.-P. Mao,  Y. Mao,  
 N. Mardirossian,  A. V. Marenich,  L. A. Martinez-Martinez,  S. A. Maurer,  
 N. J. Mayhall,  J.-M. Mewes,  A. F. Morrison,  K. Nanda,  T. S. Nguyen-Beck,  
 C. M. Oana,  R. Olivares-Amaya,  D. P. O'Neill,  J. A. Parkhill,  
 T. M. Perrine,  R. Peverati,  P. A. Pieniazek,  F. Plasser,  A. Prociuk,  
 D. R. Rehn,  E. Rosta,  N. J. Russ,  N. Sergueev,  S. M. Sharada,  
 S. Sharma,  D. W. Small,  A. Sodt,  T. Stauch,  T. Stein,  D. Stuck,  
 Y.-C. Su,  A. J. W. Thom,  T. Tsuchimochi,  L. Vogt,  O. Vydrov,  T. Wang,  
 M. A. Watson,  J. Wenzel,  A. White,  C. F. Williams,  V. Vanovschi,  
 K. Yao,  S. Yeganeh,  S. R. Yost,  Z.-Q. You,  I. Y. Zhang,  X. Zhang,  
 Y. Zhao,  B. R. Brooks,  G. K. L. Chan,  D. M. Chipman,  C. J. Cramer,  
 W. A. Goddard III,  M. S. Gordon,  W. J. Hehre,  A. Klamt,  
 H. F. Schaefer III,  M. W. Schmidt,  C. D. Sherrill,  D. G. Truhlar,  
 A. Warshel,  X. Xu,  A. Aspuru-Guzik,  R. Baer,  A. T. Bell,  N. A. Besley,  
 J.-D. Chai,  A. Dreuw,  B. D. Dunietz,  T. R. Furlani,  S. R. Gwaltney,  
 C.-P. Hsu,  Y. Jung,  J. Kong,  D. S. Lambrecht,  W. Liang,  C. Ochsenfeld,  
 V. A. Rassolov,  L. V. Slipchenko,  J. E. Subotnik,  T. Van Voorhis,  
 J. M. Herbert,  A. I. Krylov,  P. M. W. Gill,  M. Head-Gordon

 Contributors to earlier versions of Q-Chem not listed above: 
 R. D. Adamson,  J. Baker,  E. F. C. Byrd,  A. K. Chakraborty,  C.-L. Cheng,  
 H. Dachsel,  R. J. Doerksen,  G. Hawkins,  A. Heyden,  S. Hirata,  
 G. Kedziora,  F. J. Keil,  C. Kelley,  P. P. Korambath,  W. Kurlancheek,  
 A. M. Lee,  M. S. Lee,  D. Liotard,  I. Lotan,  P. E. Maslen,  N. Nair,  
 D. Neuhauser,  R. Olson,  B. Peters,  J. Ritchie,  N. E. Schultz,  
 N. Shenvi,  A. C. Simmonett,  K. S. Thanthiriwatte,  Q. Wu,  W. Zhang

 Please cite Q-Chem as follows:
 Y. Shao et al., Mol. Phys. 113, 184-215 (2015)
 DOI: 10.1080/00268976.2014.952696

 Q-Chem 4.4.2 for Intel X86 EM64T Linux

 Parts of Q-Chem use Armadillo 5.200.1 (Boston Tea Smuggler).
 http://arma.sourceforge.net/

 Q-Chem begins on Tue Dec 13 20:01:13 2016  


Host: 0

     Scratch files written to /scratch/cher/qchem6910//
The previous job contains 0 fragments, simply inherited here
FILE_GEOM_ORG=        593

Checking the input file for inconsistencies... 	...done.

--------------------------------------------------------------
User input:
--------------------------------------------------------------

$molecule
   read
$end

$rem
   BASIS 6-311++G**
   JOB_TYPE FREQUENCY
   METHOD B3LYP
$end

--------------------------------------------------------------
 ----------------------------------------------------------------
             Standard Nuclear Orientation (Angstroms)
    I     Atom           X                Y                Z
 ----------------------------------------------------------------
    1      C       0.6636273921     0.0480139363    -0.0024752950
    2      O       1.7115819339     0.6316845199     0.0172274057
    3      C      -0.6731834652     0.7881121567    -0.0219191925
    4      O       0.5728265417    -1.2909945378    -0.0204323922
    5      H      -0.6807325601     1.4913884450     0.8159727505
    6      O      -1.7374626756    -0.1585303075     0.0782218744
    7      H      -0.7168494724     1.3566914170    -0.9561580569
    8      H      -2.5494792577     0.2055251988    -0.2846120285
    9      H      -0.3711686718    -1.5276390150    -0.0289708432
 ----------------------------------------------------------------
 Molecular Point Group                 C1    NOp =  1
 Largest Abelian Subgroup              C1    NOp =  1
 Nuclear Repulsion Energy =   180.0031349467 hartrees
 There are       20 alpha and       20 beta electrons
 Requested basis set is 6-311++G(d,p)
 There are 50 shells and 138 basis functions

 Total QAlloc Memory Limit   2000 MB
 Mega-Array Size        61 MB
 MEM_STATIC part        62 MB

                       Distance Matrix (Angstroms)
             C (  1)   O (  2)   C (  3)   O (  4)   H (  5)   O (  6)
   O (  2)  1.199695
   C (  3)  1.528132  2.390211
   O (  4)  1.342204  2.234922  2.423887
   H (  5)  2.135531  2.664630  1.093946  3.164275
   O (  6)  2.411308  3.538936  1.427883  2.574810  2.093606
   H (  7)  2.127878  2.714847  1.094528  3.090160  1.777609  2.099402
   H (  8)  3.229313  4.292943  1.982146  3.472486  2.521298  0.961018
   H (  9)  1.885255  3.000444  2.335373  0.973242  3.150284  1.937191
             H (  7)   H (  8)
   H (  8)  2.265985
   H (  9)  3.049350  2.795398

 A cutoff of  1.0D-11 yielded   1233 shell pairs
 There are      9511 function pairs (     10215 Cartesian)

 -------------------------------------------------------
 OpenMP Integral Computing Module                       
 Release: version 1.0, May 2013, Q-Chem Inc. Pittsburgh 
 -------------------------------------------------------
 Integral Job Info:
 Integral job number is                      11
 Integral operator is                         1
 short-range coefficients                     0
 long-range coefficients              100000000
 Omega coefficients                           0
 if combine SR and LR in K                    0
 Integral screening is                        0
 Integral computing path is                   2
 max size of driver memory is            800000
 size of driver memory is                593474
 size of scratch memory is              2260544
 max col of scratch BK array               1296
 max len of scratch array in speh3          155
 max len of scratch index in speh4           18
 max int batch size is                      520
 min int batch size is                       52
 fixed nKL is                                52
 max L of basis functions is                  2
 order of int derivative is                   0
 number of shells is                         50
 number of basis is                         143
 number of cartesian basis is               143
 number of contracted shell pairs          1233
 number of primitive shell pairs           3300
 maxK2 (contraction) of shell pair           36
 max number of K2 of shell pair               1
 max number of CS2 of shell pair            191
 max number of PS2 of shell pair            438
 mem total for path MDJ                   21966
 -------------------------------------------------------
 Smallest overlap matrix eigenvalue = 1.17E-04
 Guess from superposition of atomic densities
 Warning:  Energy on first SCF cycle will be non-variational
 A restricted hybrid HF-DFT SCF calculation will be
 performed using Pulay DIIS extrapolation
 Exchange:     0.2000 Hartree-Fock + 0.0800 Slater + 0.7200 B88
 Correlation:  0.1900 VWN1RPA + 0.8100 LYP
 Using SG-1 standard quadrature grid
 SCF converges when DIIS error is below 1.0E-08
 ---------------------------------------
  Cycle       Energy         DIIS Error
 ---------------------------------------
    1    -305.2014530299      5.40E-02
    2    -304.2565574250      9.00E-03
    3    -303.9622648848      1.59E-02
    4    -304.3816740335      2.92E-03
    5    -304.3958174854      8.52E-04
    6    -304.3968646119      2.72E-04
    7    -304.3970131870      4.99E-05
    8    -304.3970173984      1.47E-05
    9    -304.3970177537      5.67E-06
   10    -304.3970177832      1.36E-06
   11    -304.3970178143      3.41E-07
   12    -304.3970177807      3.74E-08
   13    -304.3970177905      1.15E-08
   14    -304.3970177918      2.03E-09 Convergence criterion met
 ---------------------------------------
 SCF time:  CPU 41.30 s  wall 41.54 s
 SCF   energy in the final basis set = -304.3970177918
 Total energy in the final basis set = -304.3970177918

 --------------------------------------------------------------

                    Orbital Energies (a.u.)
 --------------------------------------------------------------

 Alpha MOs
 -- Occupied --
-19.178 -19.176 -19.120 -10.317 -10.263  -1.122  -1.072  -1.038
 -0.758  -0.627  -0.573  -0.547  -0.511  -0.458  -0.436  -0.410
 -0.397  -0.345  -0.324  -0.291
 -- Virtual --
 -0.037  -0.012   0.006   0.015   0.027   0.061   0.062   0.075
  0.085   0.100   0.105   0.114   0.130   0.145   0.152   0.156
  0.169   0.197   0.220   0.224   0.233   0.241   0.259   0.270
  0.289   0.294   0.302   0.315   0.327   0.334   0.371   0.398
  0.423   0.457   0.504   0.523   0.538   0.575   0.589   0.638
  0.645   0.685   0.719   0.860   0.926   0.954   0.990   1.034
  1.052   1.099   1.116   1.139   1.155   1.176   1.193   1.304
  1.312   1.346   1.384   1.442   1.468   1.476   1.523   1.548
  1.597   1.634   1.654   1.681   1.741   1.810   1.858   1.968
  1.992   2.011   2.125   2.134   2.246   2.397   2.435   2.496
  2.508   2.623   2.658   2.787   2.806   2.863   2.908   3.000
  3.030   3.073   3.112   3.146   3.190   3.221   3.347   3.376
  3.553   3.646   3.763   3.824   3.880   3.949   4.014   4.123
  4.935   4.996   5.034   5.127   5.312   5.366   5.529   5.674
  5.870  23.782  23.834  49.838  49.869  49.998
 --------------------------------------------------------------

          Ground-State Mulliken Net Atomic Charges

     Atom                 Charge (a.u.)
  ----------------------------------------
      1 C                     0.116062
      2 O                    -0.277538
      3 C                    -0.249894
      4 O                    -0.174486
      5 H                     0.199574
      6 O                    -0.358755
      7 H                     0.190558
      8 H                     0.279199
      9 H                     0.275283
  ----------------------------------------
  Sum of atomic charges =     0.000000

 -----------------------------------------------------------------
                    Cartesian Multipole Moments
 -----------------------------------------------------------------
    Charge (ESU x 10^10)
                 0.0000
    Dipole Moment (Debye)
         X      -4.9375      Y       0.9726      Z      -0.8091
       Tot       5.0970
    Quadrupole Moments (Debye-Ang)
        XX     -31.2795     XY      -2.6243     YY     -29.1070
        XZ       1.9998     YZ      -0.1457     ZZ     -28.5383
    Octopole Moments (Debye-Ang^2)
       XXX     -29.8955    XXY       0.7366    XYY      -7.7868
       YYY      -3.8031    XXZ      -5.2246    XYZ       0.1890
       YYZ       0.0212    XZZ      -0.3727    YZZ       0.8116
       ZZZ      -0.4458
    Hexadecapole Moments (Debye-Ang^3)
      XXXX    -257.0880   XXXY     -15.7080   XXYY     -76.7738
      XYYY       5.0479   YYYY    -138.6480   XXXZ      13.2339
      XXYZ      -0.9214   XYYZ       0.2273   YYYZ       0.4650
      XXZZ     -54.6740   XYZZ      -0.8375   YYZZ     -28.0648
      XZZZ       1.2758   YZZZ      -0.2554   ZZZZ     -33.2474
 -----------------------------------------------------------------
 Calculating MO derivatives via CPSCF
   1         3          27      0.192234    0.041912
   2         3          27      0.021380    0.005230
   3         3          27      0.001552    0.000384
   4         6          24      0.000095    0.000024
   5        29           1      0.000001    0.000001
   6        30           0      0.000000    0.000000    Roots Converged
 Calculating analytic Hessian of the SCF energy
 Polarizability Matrix (a.u.)
            1           2           3
    1 -43.0747257  -2.8576208  -0.7344577
    2  -2.8576208 -39.0681952  -0.0818952
    3  -0.7344577  -0.0818952 -26.7532238

 Direct stationary perturbation theory relativistic correction:

 rels  =       0.107696037236
 relv  =      -0.463005280384
 rel2e =       0.173857957573
 E_rel =      -0.181451285575

 Hessian of the SCF Energy
            1           2           3           4           5           6
    1   0.9184760   0.2149753   0.0126139  -0.6286336  -0.2633281  -0.0101513
    2   0.2149753   0.6574664   0.0084819  -0.2546021  -0.2317479  -0.0056730
    3   0.0126139   0.0084819   0.2218258  -0.0091881  -0.0056034  -0.0770752
    4  -0.6286336  -0.2546021  -0.0091881   0.6871674   0.3313192   0.0118823
    5  -0.2633281  -0.2317479  -0.0056034   0.3313192   0.2838542   0.0074946
    6  -0.0101513  -0.0056730  -0.0770752   0.0118823   0.0074946   0.0336195
    7  -0.1315736   0.0690519  -0.0019569  -0.0398354  -0.0010922  -0.0005552
    8   0.0344002  -0.1015144  -0.0007594  -0.0177035   0.0121621  -0.0003867
    9   0.0000069   0.0019213  -0.0911873  -0.0009066  -0.0007308   0.0188231
   10  -0.1195383  -0.0047524  -0.0010704  -0.0073193  -0.0760946  -0.0010932
   11   0.0560527  -0.2823598  -0.0022800  -0.0599985  -0.0607988  -0.0014273
   12  -0.0000014  -0.0028926  -0.0527605  -0.0013144  -0.0017985   0.0143114
   13   0.0007499   0.0168805   0.0241722  -0.0001026  -0.0007605  -0.0029556
   14   0.0028797  -0.0131304  -0.0163309  -0.0007781   0.0016933   0.0027845
   15  -0.0016297   0.0008838   0.0023030   0.0006517   0.0006203   0.0005162
   16  -0.0303631  -0.0291939   0.0021626  -0.0147617   0.0032276  -0.0005887
   17   0.0040783  -0.0003357   0.0000604   0.0037601   0.0030621  -0.0002622
   18  -0.0025454  -0.0036723   0.0006182  -0.0020587   0.0006592   0.0017244
   19   0.0000372   0.0124019  -0.0266978  -0.0005288  -0.0003363   0.0034232
   20   0.0033611  -0.0104061   0.0173612  -0.0008213   0.0010783  -0.0026375
   21   0.0003899  -0.0003859   0.0012121  -0.0004952  -0.0002858   0.0008690
   22  -0.0023734  -0.0052845   0.0002266  -0.0017383   0.0004354  -0.0000008
   23  -0.0015220  -0.0073351  -0.0001904  -0.0017501   0.0015634   0.0002761
   24   0.0020692   0.0015179  -0.0001648   0.0013906  -0.0001406   0.0002715
   25  -0.0067812  -0.0194767  -0.0002620   0.0057523   0.0066296   0.0000393
   26  -0.0508972  -0.0106371  -0.0007392   0.0005742  -0.0108667  -0.0001684
   27  -0.0007521  -0.0001812  -0.0047713   0.0000383  -0.0002150   0.0069400
            7           8           9          10          11          12
    1  -0.1315736   0.0344002   0.0000069  -0.1195383   0.0560527  -0.0000014
    2   0.0690519  -0.1015144   0.0019213  -0.0047524  -0.2823598  -0.0028926
    3  -0.0019569  -0.0007594  -0.0911873  -0.0010704  -0.0022800  -0.0527605
    4  -0.0398354  -0.0177035  -0.0009066  -0.0073193  -0.0599985  -0.0013144
    5  -0.0010922   0.0121621  -0.0007308  -0.0760946  -0.0607988  -0.0017985
    6  -0.0005552  -0.0003867   0.0188231  -0.0010932  -0.0014273   0.0143114
    7   0.4416809  -0.0051338   0.0138296  -0.0025204  -0.0026428  -0.0002177
    8  -0.0051338   0.5315626   0.0046957   0.0247953  -0.0397932   0.0004450
    9   0.0138296   0.0046957   0.5710176   0.0003316  -0.0009027   0.0218595
   10  -0.0025204   0.0247953   0.0003316   0.5887089   0.1055074   0.0049479
   11  -0.0026428  -0.0397932  -0.0009027   0.1055074   0.4463861   0.0054694
   12  -0.0002177   0.0004450   0.0218595   0.0049479   0.0054694   0.0313904
   13  -0.0481058   0.0108198   0.0114439  -0.0025567   0.0037047  -0.0027000
   14   0.0083888  -0.1440826  -0.1259635   0.0024700  -0.0007672   0.0018449
   15   0.0087090  -0.1270038  -0.2101730  -0.0001568   0.0011405  -0.0008610
   16  -0.1522913  -0.0822154   0.0081149  -0.0091419   0.0024419   0.0001473
   17  -0.0458682  -0.1505053   0.0231053   0.0087422   0.0069106   0.0012032
   18  -0.0109524   0.0125502  -0.0661551  -0.0014488   0.0007519   0.0023872
   19  -0.0510782   0.0131612  -0.0223459  -0.0020016   0.0032283   0.0030099
   20   0.0069320  -0.1095936   0.1096233   0.0019988  -0.0007297  -0.0023765
   21  -0.0164019   0.1117833  -0.2430401  -0.0001042  -0.0007725  -0.0008737
   22  -0.0223366   0.0141096  -0.0105971   0.0021832   0.0002824  -0.0000121
   23  -0.0288709   0.0083277  -0.0114396   0.0029549   0.0009499  -0.0007872
   24   0.0075531  -0.0015830  -0.0007935   0.0016294  -0.0005043   0.0000993
   25   0.0060604   0.0077667   0.0001226  -0.4478138  -0.1085760  -0.0038595
   26  -0.0007647  -0.0065634  -0.0003091  -0.0656215  -0.0697979  -0.0011077
   27  -0.0000076   0.0002587  -0.0003513  -0.0030354  -0.0014750  -0.0155526
           13          14          15          16          17          18
    1   0.0007499   0.0028797  -0.0016297  -0.0303631   0.0040783  -0.0025454
    2   0.0168805  -0.0131304   0.0008838  -0.0291939  -0.0003357  -0.0036723
    3   0.0241722  -0.0163309   0.0023030   0.0021626   0.0000604   0.0006182
    4  -0.0001026  -0.0007781   0.0006517  -0.0147617   0.0037601  -0.0020587
    5  -0.0007605   0.0016933   0.0006203   0.0032276   0.0030621   0.0006592
    6  -0.0029556   0.0027845   0.0005162  -0.0005887  -0.0002622   0.0017244
    7  -0.0481058   0.0083888   0.0087090  -0.1522913  -0.0458682  -0.0109524
    8   0.0108198  -0.1440826  -0.1270038  -0.0822154  -0.1505053   0.0125502
    9   0.0114439  -0.1259635  -0.2101730   0.0081149   0.0231053  -0.0661551
   10  -0.0025567   0.0024700  -0.0001568  -0.0091419   0.0087422  -0.0014488
   11   0.0037047  -0.0007672   0.0011405   0.0024419   0.0069106   0.0007519
   12  -0.0027000   0.0018449  -0.0008610   0.0001473   0.0012032   0.0023872
   13   0.0571568  -0.0001489  -0.0068065  -0.0084332  -0.0273031  -0.0191629
   14  -0.0001489   0.1639140   0.1380234  -0.0121764  -0.0188643  -0.0123426
   15  -0.0068065   0.1380234   0.2189331  -0.0031901   0.0036501   0.0103620
   16  -0.0084332  -0.0121764  -0.0031901   0.5990502  -0.0538225   0.1672870
   17  -0.0273031  -0.0188643   0.0036501  -0.0538225   0.2940442  -0.1079349
   18  -0.0191629  -0.0123426   0.0103620   0.1672870  -0.1079349   0.1289204
   19   0.0024428  -0.0002003   0.0024247  -0.0076560  -0.0248360   0.0245064
   20  -0.0012379   0.0117990  -0.0169392  -0.0078608  -0.0172373   0.0179900
   21  -0.0033473   0.0126107  -0.0209903   0.0040978   0.0002254   0.0053210
   22   0.0002841   0.0005570  -0.0000084  -0.3749794   0.1363314  -0.1567855
   23  -0.0016907  -0.0011234  -0.0006037   0.1817019  -0.1152413   0.0930555
   24  -0.0011668  -0.0001186  -0.0001422  -0.1781428   0.0825655  -0.0797539
   25  -0.0014353  -0.0009917   0.0000061  -0.0014236  -0.0010823   0.0011602
   26  -0.0002638   0.0005616   0.0002286  -0.0021024  -0.0018330  -0.0010571
   27   0.0005229  -0.0005078   0.0000522   0.0001120  -0.0026127  -0.0034241
           19          20          21          22          23          24
    1   0.0000372   0.0033611   0.0003899  -0.0023734  -0.0015220   0.0020692
    2   0.0124019  -0.0104061  -0.0003859  -0.0052845  -0.0073351   0.0015179
    3  -0.0266978   0.0173612   0.0012121   0.0002266  -0.0001904  -0.0001648
    4  -0.0005288  -0.0008213  -0.0004952  -0.0017383  -0.0017501   0.0013906
    5  -0.0003363   0.0010783  -0.0002858   0.0004354   0.0015634  -0.0001406
    6   0.0034232  -0.0026375   0.0008690  -0.0000008   0.0002761   0.0002715
    7  -0.0510782   0.0069320  -0.0164019  -0.0223366  -0.0288709   0.0075531
    8   0.0131612  -0.1095936   0.1117833   0.0141096   0.0083277  -0.0015830
    9  -0.0223459   0.1096233  -0.2430401  -0.0105971  -0.0114396  -0.0007935
   10  -0.0020016   0.0019988  -0.0001042   0.0021832   0.0029549   0.0016294
   11   0.0032283  -0.0007297  -0.0007725   0.0002824   0.0009499  -0.0005043
   12   0.0030099  -0.0023765  -0.0008737  -0.0000121  -0.0007872   0.0000993
   13   0.0024428  -0.0012379  -0.0033473   0.0002841  -0.0016907  -0.0011668
   14  -0.0002003   0.0117990   0.0126107   0.0005570  -0.0011234  -0.0001186
   15   0.0024247  -0.0169392  -0.0209903  -0.0000084  -0.0006037  -0.0001422
   16  -0.0076560  -0.0078608   0.0040978  -0.3749794   0.1817019  -0.1781428
   17  -0.0248360  -0.0172373   0.0002254   0.1363314  -0.1152413   0.0825655
   18   0.0245064   0.0179900   0.0053210  -0.1567855   0.0930555  -0.0797539
   19   0.0572954  -0.0028443   0.0149548   0.0028501  -0.0004894   0.0012597
   20  -0.0028443   0.1238922  -0.1236368   0.0011964   0.0007892  -0.0001201
   21   0.0149548  -0.1236368   0.2561472   0.0008130   0.0006851   0.0013525
   22   0.0028501   0.0011964   0.0008130   0.3982560  -0.1482684   0.1664124
   23  -0.0004894   0.0007892   0.0006851  -0.1482684   0.1096174  -0.0825114
   24   0.0012597  -0.0001201   0.0013525   0.1664124  -0.0825114   0.0793390
   25  -0.0013610  -0.0007239   0.0000931  -0.0021458  -0.0020652  -0.0010047
   26  -0.0000850   0.0004081  -0.0002236   0.0006408   0.0024522   0.0008947
   27  -0.0005349   0.0007356   0.0000023  -0.0000481   0.0015157  -0.0002078
           25          26          27
    1  -0.0067812  -0.0508972  -0.0007521
    2  -0.0194767  -0.0106371  -0.0001812
    3  -0.0002620  -0.0007392  -0.0047713
    4   0.0057523   0.0005742   0.0000383
    5   0.0066296  -0.0108667  -0.0002150
    6   0.0000393  -0.0001684   0.0069400
    7   0.0060604  -0.0007647  -0.0000076
    8   0.0077667  -0.0065634   0.0002587
    9   0.0001226  -0.0003091  -0.0003513
   10  -0.4478138  -0.0656215  -0.0030354
   11  -0.1085760  -0.0697979  -0.0014750
   12  -0.0038595  -0.0011077  -0.0155526
   13  -0.0014353  -0.0002638   0.0005229
   14  -0.0009917   0.0005616  -0.0005078
   15   0.0000061   0.0002286   0.0000522
   16  -0.0014236  -0.0021024   0.0001120
   17  -0.0010823  -0.0018330  -0.0026127
   18   0.0011602  -0.0010571  -0.0034241
   19  -0.0013610  -0.0000850  -0.0005349
   20  -0.0007239   0.0004081   0.0007356
   21   0.0000931  -0.0002236   0.0000023
   22  -0.0021458   0.0006408  -0.0000481
   23  -0.0020652   0.0024522   0.0015157
   24  -0.0010047   0.0008947  -0.0002078
   25   0.4491479   0.1185196   0.0037048
   26   0.1185196   0.0962761   0.0024817
   27   0.0037048   0.0024817   0.0173127
 Gradient time:  CPU 459.57 s  wall 459.91 s
 **********************************************************************
 **                                                                  **
 **                       VIBRATIONAL ANALYSIS                       **
 **                       --------------------                       **
 **                                                                  **
 **        VIBRATIONAL FREQUENCIES (CM**-1) AND NORMAL MODES         **
 **     FORCE CONSTANTS (mDYN/ANGSTROM) AND REDUCED MASSES (AMU)     **
 **                  INFRARED INTENSITIES (KM/MOL)                   **
 **                                                                  **
 **********************************************************************


 Mode:                 1                      2                      3
 Frequency:       109.76                 191.42                 314.91
 Force Cnst:      0.0204                 0.0248                 0.2923
 Red. Mass:       2.8756                 1.1465                 5.0032
 IR Active:          YES                    YES                    YES
 IR Intens:        8.514                129.190                 15.867
 Raman Active:       YES                    YES                    YES
               X      Y      Z        X      Y      Z        X      Y      Z
 C          0.003  0.001  0.016   -0.013  0.003  0.000    0.001 -0.115  0.005
 O          0.007  0.001 -0.178   -0.010 -0.002  0.002   -0.112  0.084 -0.006
 C          0.003  0.009  0.230   -0.002  0.012 -0.012    0.014 -0.096  0.011
 O         -0.002  0.001  0.132   -0.006  0.001  0.024    0.307 -0.156 -0.008
 H         -0.040 -0.331  0.519   -0.003 -0.012  0.012    0.186 -0.067 -0.007
 O         -0.014 -0.016 -0.190    0.042 -0.030 -0.074   -0.243  0.229 -0.004
 H          0.055  0.395  0.467    0.011  0.033 -0.004    0.168 -0.070  0.016
 H          0.059  0.052 -0.284   -0.241  0.324  0.908   -0.134  0.565  0.086
 H         -0.003  0.001  0.130    0.005 -0.031 -0.019    0.379 -0.409  0.003
 TransDip   0.013  0.020  0.090   -0.107  0.109  0.331    0.111 -0.060  0.020

 Mode:                 4                      5                      6
 Frequency:       510.76                 565.62                 629.45
 Force Cnst:      1.2461                 0.5178                 1.0200
 Red. Mass:       8.1068                 2.7470                 4.3692
 IR Active:          YES                    YES                    YES
 IR Intens:        4.357                 28.818                 15.573
 Raman Active:       YES                    YES                    YES
               X      Y      Z        X      Y      Z        X      Y      Z
 C          0.135  0.163  0.016    0.005 -0.003  0.333    0.197 -0.040 -0.042
 O          0.382 -0.239 -0.007    0.002  0.021 -0.123    0.085  0.227  0.011
 C         -0.243 -0.033 -0.007    0.021 -0.027  0.065    0.159 -0.261 -0.006
 O          0.119  0.207  0.000   -0.025  0.007 -0.110   -0.204  0.007  0.028
 H         -0.409  0.013 -0.050   -0.302  0.384 -0.287    0.235 -0.285  0.007
 O         -0.361 -0.076 -0.004   -0.000 -0.006 -0.049   -0.151 -0.028  0.010
 H         -0.340 -0.091 -0.036    0.386 -0.491 -0.243    0.146 -0.224  0.022
 H         -0.347  0.143  0.169    0.015  0.079 -0.001   -0.004  0.360  0.063
 H          0.155  0.094 -0.028   -0.034  0.027  0.272   -0.326  0.444 -0.307
 TransDip  -0.019  0.060  0.021    0.008  0.006  0.172    0.112  0.034 -0.048

 Mode:                 7                      8                      9
 Frequency:       699.85                 852.25                1013.75
 Force Cnst:      0.3215                 2.2764                 1.2070
 Red. Mass:       1.1142                 5.3195                 1.9934
 IR Active:          YES                    YES                    YES
 IR Intens:       91.566                  9.656                  5.654
 Raman Active:       YES                    YES                    YES
               X      Y      Z        X      Y      Z        X      Y      Z
 C          0.018 -0.003 -0.051   -0.208  0.059 -0.042    0.001  0.032 -0.191
 O          0.010  0.016  0.037   -0.131 -0.178  0.006    0.015  0.009  0.038
 C          0.007 -0.017 -0.010    0.194 -0.270  0.020   -0.048 -0.008  0.200
 O         -0.015 -0.000 -0.049    0.045  0.345  0.009   -0.010 -0.037  0.030
 H          0.041 -0.081  0.045    0.366 -0.209 -0.032   -0.186  0.543 -0.265
 O         -0.012 -0.000 -0.011    0.025  0.003  0.007    0.032  0.002 -0.042
 H         -0.022  0.054  0.037    0.304 -0.278  0.010   -0.011 -0.608 -0.180
 H         -0.028 -0.000  0.029    0.269  0.428 -0.111    0.167  0.267 -0.080
 H         -0.027  0.008  0.987    0.183 -0.131  0.046    0.004 -0.074  0.013
 TransDip  -0.010 -0.007  0.306   -0.027 -0.095 -0.016    0.008  0.067 -0.035

 Mode:                10                     11                     12
 Frequency:      1060.63                1151.26                1234.13
 Force Cnst:      3.8555                 1.2551                 1.1955
 Red. Mass:       5.8171                 1.6073                 1.3322
 IR Active:          YES                    YES                    YES
 IR Intens:       59.047                125.580                  5.548
 Raman Active:       YES                    YES                    YES
               X      Y      Z        X      Y      Z        X      Y      Z
 C         -0.011 -0.071 -0.072   -0.057  0.144  0.047   -0.050  0.119 -0.053
 O         -0.072 -0.017  0.012    0.037  0.015 -0.007    0.040  0.012  0.008
 C          0.343  0.354  0.048    0.055  0.022 -0.052    0.024 -0.039 -0.009
 O          0.034  0.033  0.010   -0.035 -0.084 -0.009   -0.028 -0.047  0.006
 H          0.283  0.468 -0.079   -0.007 -0.039  0.005   -0.373 -0.129  0.049
 O         -0.246 -0.255  0.008   -0.010 -0.075  0.025   -0.010  0.017  0.025
 H          0.470  0.034 -0.142   -0.325  0.143  0.040    0.752  0.094  0.022
 H         -0.207 -0.128 -0.004    0.395  0.657 -0.162   -0.161 -0.275  0.071
 H          0.015  0.057  0.020    0.079 -0.449  0.022    0.066 -0.357 -0.031
 TransDip   0.220  0.110 -0.010    0.182  0.309 -0.010   -0.068  0.017 -0.027

 Mode:                13                     14                     15
 Frequency:      1272.43                1381.60                1406.67
 Force Cnst:      1.1596                 1.7884                 1.8396
 Red. Mass:       1.2156                 1.5902                 1.5780
 IR Active:          YES                    YES                    YES
 IR Intens:       16.347                367.234                 38.216
 Raman Active:       YES                    YES                    YES
               X      Y      Z        X      Y      Z        X      Y      Z
 C         -0.040  0.085  0.031   -0.061  0.157  0.002    0.028 -0.075 -0.002
 O          0.041  0.014 -0.004   -0.022 -0.043 -0.001    0.021  0.020  0.001
 C         -0.003 -0.028  0.035   -0.019 -0.015 -0.005   -0.181  0.065 -0.021
 O         -0.025 -0.028 -0.003    0.066 -0.102 -0.001   -0.016  0.035  0.000
 H          0.786  0.125 -0.065    0.235 -0.057  0.032    0.523 -0.115  0.141
 O         -0.013  0.015 -0.040   -0.003 -0.018  0.003    0.019 -0.052  0.021
 H         -0.153 -0.138 -0.015    0.227 -0.032 -0.027    0.642 -0.035 -0.131
 H         -0.233 -0.394  0.052    0.053  0.106 -0.007    0.244  0.354 -0.095
 H          0.057 -0.295 -0.016   -0.218  0.882  0.028    0.038 -0.133  0.007
 TransDip  -0.105 -0.073  0.021   -0.078  0.609  0.012    0.024 -0.196 -0.014

 Mode:                16                     17                     18
 Frequency:      1484.01                1850.62                3038.12
 Force Cnst:      1.4010                20.4559                 5.7437
 Red. Mass:       1.0797                10.1376                 1.0562
 IR Active:          YES                    YES                    YES
 IR Intens:       10.005                339.418                 18.049
 Raman Active:       YES                    YES                    YES
               X      Y      Z        X      Y      Z        X      Y      Z
 C          0.009 -0.017 -0.001    0.655  0.332  0.013    0.001  0.001 -0.000
 O         -0.001  0.001  0.000   -0.406 -0.209 -0.008   -0.000 -0.000  0.000
 C         -0.028 -0.070  0.004   -0.047 -0.004 -0.001   -0.007  0.065 -0.011
 O          0.000  0.006 -0.000   -0.061 -0.005 -0.001    0.000 -0.000 -0.000
 H          0.078  0.520 -0.456    0.125 -0.009  0.025    0.010 -0.405 -0.520
 O          0.000 -0.017  0.004   -0.009 -0.000 -0.001    0.002  0.000 -0.000
 H          0.137  0.591  0.368    0.089 -0.007 -0.018    0.037 -0.371  0.649
 H          0.034  0.052 -0.007   -0.032 -0.043  0.004    0.002  0.007  0.002
 H         -0.007  0.042  0.004    0.128 -0.450 -0.010   -0.003 -0.006 -0.000
 TransDip  -0.087  0.050 -0.011    0.526  0.267  0.011    0.065  0.118 -0.017

 Mode:                19                     20                     21
 Frequency:      3082.59                3671.48                3864.66
 Force Cnst:      6.2050                 8.4580                 9.3934
 Red. Mass:       1.1083                 1.0650                 1.0675
 IR Active:          YES                    YES                    YES
 IR Intens:       10.679                158.636                 60.675
 Raman Active:       YES                    YES                    YES
               X      Y      Z        X      Y      Z        X      Y      Z
 C         -0.000 -0.000 -0.001   -0.003 -0.003 -0.000    0.000  0.000  0.000
 O          0.000  0.000  0.000    0.001  0.001  0.000    0.000 -0.000  0.000
 C         -0.001 -0.011 -0.095    0.001  0.001  0.000    0.000  0.001 -0.001
 O         -0.000  0.000 -0.000   -0.059 -0.017 -0.001    0.002  0.000  0.000
 H         -0.021  0.482  0.574   -0.003 -0.004 -0.002    0.001  0.004  0.002
 O          0.000 -0.001  0.001   -0.002  0.000 -0.001   -0.054  0.022 -0.023
 H          0.041 -0.344  0.556   -0.003 -0.002  0.002    0.005 -0.001  0.004
 H         -0.004  0.005 -0.001    0.019 -0.013  0.009    0.846 -0.372  0.377
 H          0.001  0.001 -0.001    0.956  0.284  0.009   -0.024 -0.006 -0.001
 TransDip  -0.011 -0.023 -0.101    0.390  0.104  0.003    0.229 -0.050  0.085

 STANDARD THERMODYNAMIC QUANTITIES AT   298.15 K  AND     1.00 ATM

   This Molecule has  0 Imaginary Frequencies
   Zero point vibrational energy:       42.009 kcal/mol

   Atom    1 Element C  Has Mass   12.00000
   Atom    2 Element O  Has Mass   15.99491
   Atom    3 Element C  Has Mass   12.00000
   Atom    4 Element O  Has Mass   15.99491
   Atom    5 Element H  Has Mass    1.00783
   Atom    6 Element O  Has Mass   15.99491
   Atom    7 Element H  Has Mass    1.00783
   Atom    8 Element H  Has Mass    1.00783
   Atom    9 Element H  Has Mass    1.00783
   Molecular Mass:    76.016050 amu
   Principal axes and moments of inertia in amu*Bohr^2:
                             1           2           3
    Eigenvalues --      175.37068   429.92356   592.57859
          X               0.99957    -0.02820     0.00762
          Y               0.02822     0.99960    -0.00259
          Z              -0.00754     0.00280     0.99997
   Rotational Symmetry Number is   1
   The Molecule is an Asymmetric Top
   Translational Enthalpy:        0.889 kcal/mol
   Rotational Enthalpy:           0.889 kcal/mol
   Vibrational Enthalpy:         43.605 kcal/mol
   gas constant (RT):             0.592 kcal/mol
   Translational Entropy:        38.900  cal/mol.K
   Rotational Entropy:           25.305  cal/mol.K
   Vibrational Entropy:           9.176  cal/mol.K

   Total Enthalpy:               45.975 kcal/mol
   Total Entropy:                73.381  cal/mol.K

 ======================================================================

 STANDARD THERMODYNAMIC QUANTITIES FOR ANHARMONIC VIBRATION -- TOSH

   Zero point vibrational energy: ************ kcal/mol

   Vibrational Enthalpy:       Infinity kcal/mol
   Vibrational Entropy:             NaN  cal/mol.K

   Total Enthalpy:             Infinity kcal/mol
   Total Entropy:                   NaN  cal/mol.K

 ======================================================================

 STANDARD THERMODYNAMIC QUANTITIES FOR ANHARMONIC VIBRATION -- VPT2

   Zero point vibrational energy: ************ kcal/mol

   Vibrational Enthalpy:       Infinity kcal/mol
   Vibrational Entropy:             NaN  cal/mol.K

   Total Enthalpy:             Infinity kcal/mol
   Total Entropy:                   NaN  cal/mol.K

 ======================================================================

Archival summary:
1\1\pikachu\FREQ\ProcedureUnspecified\BasisUnspecified\324\cher\TueDec1320:09:342016TueDec1320:09:342016\0\\#,FREQ,ProcedureUnspecified,BasisUnspecified,\\0,1\C\O,1,1.1997\O,1,1.3422,2,123.002\H,3,0.973242,1,107.957,2,179.656,0\C,1,1.52813,2,121.92,3,-179.424,0\H,5,1.09395,1,107.918,2,-53.359,0\H,5,1.09453,1,107.299,2,63.5404,0\O,5,1.42788,1,109.272,2,-174.829,0\H,8,0.961018,5,110.62,1,-156.662,0\\\@

 Total job time:  501.62s(wall), 501.03s(cpu) 
 Tue Dec 13 20:09:34 2016

        *************************************************************
        *                                                           *
        *  Thank you very much for using Q-Chem.  Have a nice day.  *
        *                                                           *
        *************************************************************


 
User input: 3 of 3 
 
pikachu 127.0.1
Q-Chem Developer Version! Running on 127.0.1.*
                  Welcome to Q-Chem
     A Quantum Leap Into The Future Of Chemistry


 Q-Chem 4.4, Q-Chem, Inc., Pleasanton, CA (2016)

 Y. Shao,  Z. Gan,  E. Epifanovsky,  A. T. B. Gilbert,  M. Wormit,  
 J. Kussmann,  A. W. Lange,  A. Behn,  J. Deng,  X. Feng,  D. Ghosh,  
 M. Goldey,  P. R. Horn,  L. D. Jacobson,  I. Kaliman,  F. Rob,  
 R. Z. Khaliullin,  T. Kus,  A. Landau,  J. Liu,  E. I. Proynov,  Y. M. Rhee,  
 R. M. Richard,  M. A. Rohrdanz,  R. P. Steele,  E. J. Sundstrom,  
 H. L. Woodcock III,  P. M. Zimmerman,  D. Zuev,  B. Albrecht,  E. Alguire,  
 B. Austin,  S. A. Baeppler,  G. J. O. Beran,  Y. A. Bernard,  E. Berquist,  
 K. Brandhorst,  K. B. Bravaya,  S. T. Brown,  D. Casanova,  C.-M. Chang,  
 Y. Chen,  S. H. Chien,  K. D. Closser,  M. P. Coons,  D. L. Crittenden,  
 S. Dasgupta,  M. Diedenhofen,  R. A. DiStasio Jr.,  H. Do,  A. D. Dutoi,  
 R. G. Edgar,  P.-T. Fang,  S. Fatehi,  Q. Feng,  L. Fusti-Molnar,  
 A. Ghysels,  A. Golubeva-Zadorozhnaya,  J. Gomes,  A. Gunina,  
 M. W. D. Hanson-Heine,  P. H. P. Harbach,  A. W. Hauser,  J. E. Herr,  
 E. G. Hohenstein,  Z. C. Holden,  K. Hui,  T.-C. Jagau,  H. Ji,  B. Kaduk,  
 K. Khistyaev,  Jaehoon Kim,  Jihan Kim,  R. A. King,  P. Klunzinger,  
 K. Koh,  D. Kosenkov,  T. Kowalczyk,  C. M. Krauter,  A. Kunitsa,  
 K. U. Lao,  A. Laurent,  K. V. Lawler,  J. Lee,  D. Lefrancois,  S. Lehtola,  
 S. V. Levchenko,  C. Y. Lin,  Y.-S. Lin,  F. Liu,  E. Livshits,  
 R. C. Lochan,  A. Luenser,  P. Manohar,  S. F. Manzer,  S.-P. Mao,  Y. Mao,  
 N. Mardirossian,  A. V. Marenich,  L. A. Martinez-Martinez,  S. A. Maurer,  
 N. J. Mayhall,  J.-M. Mewes,  A. F. Morrison,  K. Nanda,  T. S. Nguyen-Beck,  
 C. M. Oana,  R. Olivares-Amaya,  D. P. O'Neill,  J. A. Parkhill,  
 T. M. Perrine,  R. Peverati,  P. A. Pieniazek,  F. Plasser,  A. Prociuk,  
 D. R. Rehn,  E. Rosta,  N. J. Russ,  N. Sergueev,  S. M. Sharada,  
 S. Sharma,  D. W. Small,  A. Sodt,  T. Stauch,  T. Stein,  D. Stuck,  
 Y.-C. Su,  A. J. W. Thom,  T. Tsuchimochi,  L. Vogt,  O. Vydrov,  T. Wang,  
 M. A. Watson,  J. Wenzel,  A. White,  C. F. Williams,  V. Vanovschi,  
 K. Yao,  S. Yeganeh,  S. R. Yost,  Z.-Q. You,  I. Y. Zhang,  X. Zhang,  
 Y. Zhao,  B. R. Brooks,  G. K. L. Chan,  D. M. Chipman,  C. J. Cramer,  
 W. A. Goddard III,  M. S. Gordon,  W. J. Hehre,  A. Klamt,  
 H. F. Schaefer III,  M. W. Schmidt,  C. D. Sherrill,  D. G. Truhlar,  
 A. Warshel,  X. Xu,  A. Aspuru-Guzik,  R. Baer,  A. T. Bell,  N. A. Besley,  
 J.-D. Chai,  A. Dreuw,  B. D. Dunietz,  T. R. Furlani,  S. R. Gwaltney,  
 C.-P. Hsu,  Y. Jung,  J. Kong,  D. S. Lambrecht,  W. Liang,  C. Ochsenfeld,  
 V. A. Rassolov,  L. V. Slipchenko,  J. E. Subotnik,  T. Van Voorhis,  
 J. M. Herbert,  A. I. Krylov,  P. M. W. Gill,  M. Head-Gordon

 Contributors to earlier versions of Q-Chem not listed above: 
 R. D. Adamson,  J. Baker,  E. F. C. Byrd,  A. K. Chakraborty,  C.-L. Cheng,  
 H. Dachsel,  R. J. Doerksen,  G. Hawkins,  A. Heyden,  S. Hirata,  
 G. Kedziora,  F. J. Keil,  C. Kelley,  P. P. Korambath,  W. Kurlancheek,  
 A. M. Lee,  M. S. Lee,  D. Liotard,  I. Lotan,  P. E. Maslen,  N. Nair,  
 D. Neuhauser,  R. Olson,  B. Peters,  J. Ritchie,  N. E. Schultz,  
 N. Shenvi,  A. C. Simmonett,  K. S. Thanthiriwatte,  Q. Wu,  W. Zhang

 Please cite Q-Chem as follows:
 Y. Shao et al., Mol. Phys. 113, 184-215 (2015)
 DOI: 10.1080/00268976.2014.952696

 Q-Chem 4.4.2 for Intel X86 EM64T Linux

 Parts of Q-Chem use Armadillo 5.200.1 (Boston Tea Smuggler).
 http://arma.sourceforge.net/

 Q-Chem begins on Tue Dec 13 20:09:34 2016  


Host: 0

     Scratch files written to /scratch/cher/qchem6910//
The previous job contains 0 fragments, simply inherited here
FILE_GEOM_ORG=        593

Checking the input file for inconsistencies... 	...done.

--------------------------------------------------------------
User input:
--------------------------------------------------------------

$molecule
   read
$end
$rem
   BASIS  =  6-311++G**
   JOB_TYPE  =  SP
   METHOD  =  B3LYP
   SOLVENT_METHOD SMD
$end
--------------------------------------------------------------
 ----------------------------------------------------------------
             Standard Nuclear Orientation (Angstroms)
    I     Atom           X                Y                Z
 ----------------------------------------------------------------
    1      C       0.7005476384     0.0365524871     0.1196506793
    2      O       1.7247133169     0.6353206986     0.2980590871
    3      C      -0.6466298324     0.7511784099     0.0216233269
    4      O       0.6483073891    -1.2974011438    -0.0194522053
    5      H      -0.7596168273     1.3796880084     0.9098389867
    6      O      -1.6895853692    -0.2197450406    -0.0700381562
    7      H      -0.6089965094     1.3969592022    -0.8612935732
    8      H      -2.4693611736     0.1592964810    -0.4845656008
    9      H      -0.2830234692    -1.5495508858    -0.1469034387
 ----------------------------------------------------------------
 Nuclear Repulsion Energy =   180.0031349467 hartrees
 There are       20 alpha and       20 beta electrons
 Requested basis set is 6-311++G(d,p)
 There are 50 shells and 138 basis functions

 Total QAlloc Memory Limit   2000 MB
 Mega-Array Size        61 MB
 MEM_STATIC part        62 MB

                       Distance Matrix (Angstroms)
             C (  1)   O (  2)   C (  3)   O (  4)   H (  5)   O (  6)
   O (  2)  1.199695
   C (  3)  1.528132  2.390211
   O (  4)  1.342204  2.234922  2.423887
   H (  5)  2.135531  2.664630  1.093946  3.164275
   O (  6)  2.411308  3.538936  1.427883  2.574810  2.093606
   H (  7)  2.127878  2.714847  1.094528  3.090160  1.777609  2.099402
   H (  8)  3.229313  4.292943  1.982146  3.472486  2.521298  0.961018
   H (  9)  1.885255  3.000444  2.335373  0.973242  3.150284  1.937191
             H (  7)   H (  8)
   H (  8)  2.265985
   H (  9)  3.049350  2.795398

 A cutoff of  1.0D-08 yielded   1198 shell pairs
 There are      9262 function pairs (      9942 Cartesian)

 -------------------------------------------------------
 OpenMP Integral Computing Module                       
 Release: version 1.0, May 2013, Q-Chem Inc. Pittsburgh 
 -------------------------------------------------------
 Integral Job Info:
 Integral job number is                      11
 Integral operator is                         1
 short-range coefficients                     0
 long-range coefficients              100000000
 Omega coefficients                           0
 if combine SR and LR in K                    0
 Integral screening is                        0
 Integral computing path is                   2
 max size of driver memory is            800000
 size of driver memory is                593474
 size of scratch memory is              2260544
 max col of scratch BK array               1296
 max len of scratch array in speh3          155
 max len of scratch index in speh4           18
 max int batch size is                      520
 min int batch size is                       52
 fixed nKL is                                52
 max L of basis functions is                  2
 order of int derivative is                   0
 number of shells is                         50
 number of basis is                         143
 number of cartesian basis is               143
 number of contracted shell pairs          1198
 number of primitive shell pairs           3105
 maxK2 (contraction) of shell pair           36
 max number of K2 of shell pair               1
 max number of CS2 of shell pair            187
 max number of PS2 of shell pair            414
 mem total for path MDJ                   22040
 -------------------------------------------------------
 Smallest overlap matrix eigenvalue = 1.17E-04

 Scale SEOQF with 1.000000e-01/1.000000e-01/1.000000e-01

 Standard Electronic Orientation quadrupole field applied
 Nucleus-field energy     =     0.0000000039 hartrees
 Guess from superposition of atomic densities
 Warning:  Energy on first SCF cycle will be non-variational
 A restricted hybrid HF-DFT SCF calculation will be
 performed using Pulay DIIS extrapolation
 Exchange:     0.2000 Hartree-Fock + 0.0800 Slater + 0.7200 B88
 Correlation:  0.1900 VWN1RPA + 0.8100 LYP
 Using SG-1 standard quadrature grid
 SCF converges when DIIS error is below 1.0E-05
 ---------------------------------------
  Cycle       Energy         DIIS Error
 ---------------------------------------
    1    -305.2013908493      5.40E-02
    2    -304.2565413837      9.00E-03
    3    -303.9624023978      1.59E-02
    4    -304.3817948544      2.92E-03
    5    -304.3958820750      8.52E-04
    6    -304.3968876917      2.72E-04
    7    -304.3970557106      4.99E-05
    8    -304.3970604595      1.47E-05
    9    -304.3970599024      5.71E-06 Convergence criterion met
 ---------------------------------------
 SCF time:  CPU 23.11 s  wall 23.13 s

 Citation of the SMD model:
 Marenich, A.V.; Cramer, C.J.; Truhlar, D.G.
 J. Phys. Chem. B 2009, 113, 6378-6396.
 iSolventCode=           1
 Solvent: water                                                           

 vradii
            1           2           3           4           5           6
    1   1.8500000   1.5200000   1.8500000   1.5200000   1.2000000   1.5200000
            7           8           9
    1   1.2000000   1.2000000   1.2000000
Changing PCM_TESSEL_METHOD to VTN
Changing PCM_VDW_RADII to SMD_RADIUS
 Discretize the solute cavity surface with Lebedev spheres
	Using 302 Lebedev grid points for each H atom
	Using 302 Lebedev grid points for other atoms
	Atomic van der Waals radii will be scaled by 1.20
 Removing interior tesserae...
 Keep 1048 surface tesserae and discard 1670 interior tesserae
 Molecular Surface Area = 91.204 Angst**2
 A restricted hybrid HF-DFT SCF calculation will be
 performed using Pulay DIIS extrapolation
 Polarizable Continuum solvation model will be applied
 Exchange:     0.2000 Hartree-Fock + 0.0800 Slater + 0.7200 B88
 Correlation:  0.1900 VWN1RPA + 0.8100 LYP
 Using SG-1 standard quadrature grid
 SCF converges when DIIS error is below 1.0E-05

 Citation of the SMD model:
 Marenich, A.V.; Cramer, C.J.; Truhlar, D.G.
 J. Phys. Chem. B 2009, 113, 6378-6396.
 iSolventCode=           1
 Solvent: water                                                           

 vradii
            1           2           3           4           5           6
    1   1.8500000   1.5200000   1.8500000   1.5200000   1.2000000   1.5200000
            7           8           9
    1   1.2000000   1.2000000   1.2000000
 ---------------------------------------
  Cycle       Energy         DIIS Error
 ---------------------------------------
    1    -304.3970002004      1.40E-06
 Time req'd to invert C: 1.48 s (CPU) 1.48 s (wall)
    2    -304.4187961940      8.87E-04
    3    -304.4187944568      8.88E-04
    4    -304.4187956259      8.87E-04
    5    -304.4187920451      8.88E-04
    6    -304.4187976736      8.87E-04
    7    -304.4187933703      8.88E-04
    8    -304.4187897837      8.88E-04
    9    -304.4187887346      8.88E-04
   10    -304.4187876757      8.88E-04
   11    -304.4187876677      8.88E-04
   12    -304.4187859442      8.88E-04
   13    -304.4187853672      8.88E-04
   14    -304.4187850965      8.88E-04
   15    -304.4187847678      8.88E-04
   16    -304.4187886739      8.88E-04
   17    -304.4221020816      8.84E-04
   18    -304.4231541310      4.29E-04
   19    -304.4234423092      1.06E-04
   20    -304.4234548722      5.83E-05
   21    -304.4234584939      9.25E-06 Convergence criterion met
 ---------------------------------------
 SCF time:  CPU 50.66 s  wall 50.81 s
(0)  E-EN(g) gas-phase elect-nuc energy                 -304.397000200 a.u.
(3)  G-ENP(liq) elect-nuc-pol free energy of system     -304.423458494 a.u.
(4)  G-CDS(liq) cavity-dispersion-solvent structure 
     free energy                                                4.0721 kcal/mol
(6)  G-S(liq) free energy of system                     -304.416969157 a.u.
(9)  DeltaG-S(liq) free energy of  solvation
     (9) = (6) - (0)                                          -12.5307 kcal/mol
 SCF   energy in the final basis set = -304.4169691566
 Total energy in the final basis set = -304.4169691566

 --------------------------------------------------------------

                    Orbital Energies (a.u.)
 --------------------------------------------------------------

 Alpha MOs
 -- Occupied --
-19.180 -19.148 -19.132 -10.323 -10.239  -1.126  -1.053  -1.040
 -0.739  -0.627  -0.547  -0.535  -0.497  -0.474  -0.431  -0.406
 -0.383  -0.347  -0.313  -0.299
 -- Virtual --
 -0.014  -0.005   0.021   0.028   0.041   0.065   0.077   0.082
  0.087   0.109   0.118   0.123   0.137   0.165   0.171   0.178
  0.192   0.206   0.221   0.230   0.242   0.247   0.266   0.269
  0.278   0.287   0.305   0.310   0.324   0.339   0.371   0.401
  0.434   0.482   0.519   0.543   0.569   0.582   0.607   0.662
  0.668   0.687   0.723   0.853   0.943   0.971   1.001   1.029
  1.068   1.115   1.121   1.133   1.142   1.156   1.171   1.308
  1.331   1.364   1.408   1.466   1.480   1.485   1.546   1.563
  1.619   1.645   1.676   1.694   1.746   1.822   1.875   1.983
  2.013   2.052   2.144   2.148   2.269   2.424   2.462   2.526
  2.538   2.637   2.670   2.799   2.817   2.851   2.913   3.010
  3.037   3.085   3.117   3.159   3.199   3.235   3.352   3.364
  3.542   3.639   3.789   3.832   3.898   3.972   4.003   4.132
  4.933   5.009   5.030   5.111   5.324   5.376   5.529   5.696
  5.861  23.790  23.843  49.840  49.891  49.987
 --------------------------------------------------------------

          Ground-State Mulliken Net Atomic Charges

     Atom                 Charge (a.u.)
  ----------------------------------------
      1 C                     0.224786
      2 O                    -0.411866
      3 C                    -0.247047
      4 O                    -0.253693
      5 H                     0.222832
      6 O                    -0.434568
      7 H                     0.235255
      8 H                     0.341246
      9 H                     0.323055
  ----------------------------------------
  Sum of atomic charges =    -0.000000

 -----------------------------------------------------------------
                    Cartesian Multipole Moments
 -----------------------------------------------------------------
    Charge (ESU x 10^10)
                 0.0000
    Dipole Moment (Debye)
         X      -6.3333      Y       1.1315      Z      -1.6606
       Tot       6.6444
    Quadrupole Moments (Debye-Ang)
        XX     -33.0316     XY      -3.4414     YY     -28.9781
        XZ       1.2852     YZ      -0.5120     ZZ     -28.1934
    Octopole Moments (Debye-Ang^2)
       XXX     -40.1292    XXY       1.7783    XYY     -10.6958
       YYY      -1.4016    XXZ     -11.0623    XYZ      -0.8120
       YYZ      -3.1200    XZZ      -3.7405    YZZ       1.6386
       ZZZ      -5.2891
    Hexadecapole Moments (Debye-Ang^3)
      XXXX    -269.0166   XXXY     -19.6862   XXYY     -79.1860
      XYYY       2.9407   YYYY    -135.9177   XXXZ       0.0811
      XXYZ      -4.3867   XYYZ      -4.8774   YYYZ      -4.0443
      XXZZ     -53.8334   XYZZ      -2.2096   YYZZ     -28.1340
      XZZZ     -12.5336   YZZZ      -5.0735   ZZZZ     -36.4715
 -----------------------------------------------------------------
Archival summary:
1\1\pikachu\SP\ProcedureUnspecified\BasisUnspecified\324\cher\TueDec1320:10:482016TueDec1320:10:482016\0\\#,ProcedureUnspecified,BasisUnspecified,\\0,1\C\O,1,1.1997\O,1,1.3422,2,123.002\H,3,0.973242,1,107.957,2,179.656,0\C,1,1.52813,2,121.92,3,-179.424,0\H,5,1.09395,1,107.918,2,-53.359,0\H,5,1.09453,1,107.299,2,63.5404,0\O,5,1.42788,1,109.272,2,-174.829,0\H,8,0.961018,5,110.62,1,-156.662,0\\\@

 Total job time:  74.05s(wall), 73.87s(cpu) 
 Tue Dec 13 20:10:48 2016

        *************************************************************
        *                                                           *
        *  Thank you very much for using Q-Chem.  Have a nice day.  *
        *                                                           *
        *************************************************************
