# Supplementary material for: A DFT investigation of the blue bottle experiment: E∘half-cell analysis of autoxidation catalysed by redox indicators
Source: R Soc Open Sci. 2017 Nov 8;4(11):170708. doi: 10.1098/rsos.170708 (PMC5717635; doi:10.1098/rsos.170708)
Supplement: output.zip [file rsos170708supp2.zip › B3LYP_6-311++Gdp_reducing_agents/C2H6O.out]

pikachu 127.0.1
Q-Chem Developer Version! Running on 127.0.1.*
                  Welcome to Q-Chem
     A Quantum Leap Into The Future Of Chemistry


 Q-Chem 4.4, Q-Chem, Inc., Pleasanton, CA (2016)

 Y. Shao,  Z. Gan,  E. Epifanovsky,  A. T. B. Gilbert,  M. Wormit,  
 J. Kussmann,  A. W. Lange,  A. Behn,  J. Deng,  X. Feng,  D. Ghosh,  
 M. Goldey,  P. R. Horn,  L. D. Jacobson,  I. Kaliman,  F. Rob,  
 R. Z. Khaliullin,  T. Kus,  A. Landau,  J. Liu,  E. I. Proynov,  Y. M. Rhee,  
 R. M. Richard,  M. A. Rohrdanz,  R. P. Steele,  E. J. Sundstrom,  
 H. L. Woodcock III,  P. M. Zimmerman,  D. Zuev,  B. Albrecht,  E. Alguire,  
 B. Austin,  S. A. Baeppler,  G. J. O. Beran,  Y. A. Bernard,  
 E. J. Berquist,  K. Brandhorst,  K. B. Bravaya,  S. T. Brown,  D. Casanova,  
 C.-M. Chang,  Y. Chen,  S. H. Chien,  K. D. Closser,  M. P. Coons,  
 D. L. Crittenden,  S. Dasgupta,  M. Diedenhofen,  R. A. DiStasio Jr.,  
 H. Do,  A. D. Dutoi,  R. G. Edgar,  P.-T. Fang,  S. Fatehi,  Q. Feng,  
 L. Fusti-Molnar,  A. Ghysels,  A. Golubeva-Zadorozhnaya,  J. Gomes,  
 A. Gunina,  M. W. D. Hanson-Heine,  P. H. P. Harbach,  A. W. Hauser,  
 J. E. Herr,  E. G. Hohenstein,  Z. C. Holden,  K. Hui,  T.-C. Jagau,  H. Ji,  
 B. Kaduk,  K. Khistyaev,  Jaehoon Kim,  Jihan Kim,  R. A. King,  
 P. Klunzinger,  K. Koh,  D. Kosenkov,  T. Kowalczyk,  C. M. Krauter,  
 A. Kunitsa,  K. U. Lao,  A. Laurent,  K. V. Lawler,  J. Lee,  D. Lefrancois,  
 S. Lehtola,  S. V. Levchenko,  C. Y. Lin,  Y.-S. Lin,  F. Liu,  E. Livshits,  
 R. C. Lochan,  A. Luenser,  P. Manohar,  S. F. Manzer,  S.-P. Mao,  Y. Mao,  
 N. Mardirossian,  A. V. Marenich,  L. A. Martinez-Martinez,  S. A. Maurer,  
 N. J. Mayhall,  J.-M. Mewes,  A. F. Morrison,  K. Nanda,  T. S. Nguyen-Beck,  
 C. M. Oana,  R. Olivares-Amaya,  D. P. O'Neill,  J. A. Parkhill,  
 T. M. Perrine,  R. Peverati,  P. A. Pieniazek,  F. Plasser,  A. Prociuk,  
 D. R. Rehn,  E. Rosta,  N. J. Russ,  N. Sergueev,  S. M. Sharada,  
 S. Sharma,  D. W. Small,  A. Sodt,  T. Stauch,  T. Stein,  D. Stuck,  
 Y.-C. Su,  A. J. W. Thom,  T. Tsuchimochi,  L. Vogt,  O. Vydrov,  T. Wang,  
 M. A. Watson,  J. Wenzel,  A. White,  C. F. Williams,  V. Vanovschi,  
 K. Yao,  S. Yeganeh,  S. R. Yost,  Z.-Q. You,  I. Y. Zhang,  X. Zhang,  
 Y. Zhao,  B. R. Brooks,  G. K. L. Chan,  D. M. Chipman,  C. J. Cramer,  
 W. A. Goddard III,  M. S. Gordon,  W. J. Hehre,  A. Klamt,  
 H. F. Schaefer III,  M. W. Schmidt,  C. D. Sherrill,  D. G. Truhlar,  
 A. Warshel,  X. Xu,  A. Aspuru-Guzik,  R. Baer,  A. T. Bell,  N. A. Besley,  
 J.-D. Chai,  A. Dreuw,  B. D. Dunietz,  T. R. Furlani,  S. R. Gwaltney,  
 C.-P. Hsu,  Y. Jung,  J. Kong,  D. S. Lambrecht,  W. Liang,  C. Ochsenfeld,  
 V. A. Rassolov,  L. V. Slipchenko,  J. E. Subotnik,  T. Van Voorhis,  
 J. M. Herbert,  A. I. Krylov,  P. M. W. Gill,  M. Head-Gordon

 Contributors to earlier versions of Q-Chem not listed above: 
 R. D. Adamson,  J. Baker,  E. F. C. Byrd,  A. K. Chakraborty,  C.-L. Cheng,  
 H. Dachsel,  R. J. Doerksen,  G. Hawkins,  A. Heyden,  S. Hirata,  
 G. Kedziora,  F. J. Keil,  C. Kelley,  P. P. Korambath,  W. Kurlancheek,  
 A. M. Lee,  M. S. Lee,  D. Liotard,  I. Lotan,  P. E. Maslen,  N. Nair,  
 D. Neuhauser,  R. Olson,  B. Peters,  J. Ritchie,  N. E. Schultz,  
 N. Shenvi,  A. C. Simmonett,  K. S. Thanthiriwatte,  Q. Wu,  W. Zhang

 Please cite Q-Chem as follows:
 Y. Shao et al., Mol. Phys. 113, 184-215 (2015)
 DOI: 10.1080/00268976.2014.952696

 Q-Chem 4.4.2 for Intel X86 EM64T Linux

 Parts of Q-Chem use Armadillo 5.200.1 (Boston Tea Smuggler).
 http://arma.sourceforge.net/

 Q-Chem begins on Sun Jul  9 12:10:10 2017  


Host: 0

     Scratch files written to /scratch/taweetham/qchem9566//

Checking the input file for inconsistencies... 	...done.

--------------------------------------------------------------
User input:
--------------------------------------------------------------
$molecule
0 1
  C   -4.3145002   -0.2406566    0.0854416
  C   -2.9131104    0.3540458    0.0316889
  O   -2.0204279   -0.4289031    0.7760537
  H   -5.0070458    0.3771223   -0.5241648
  H   -4.6798322   -0.2617058    1.1339924
  H   -4.3040304   -1.2754164   -0.3178688
  H   -2.9191084    1.4026316    0.4069675
  H   -2.5659998    0.3819506   -1.0227212
  H   -2.1660757   -0.1969578    1.7304147
$end

$rem
   JOB_TYPE = OPTIMIZATION
   BASIS  =  6-311++G**
   METHOD  =  B3LYP
$end

--------------------------------------------------------------
 ----------------------------------------------------------------
             Standard Nuclear Orientation (Angstroms)
    I     Atom           X                Y                Z
 ----------------------------------------------------------------
    1      C       1.1997026020    -0.2461504986     0.0112220500
    2      C      -0.0919815692     0.5597911767    -0.0384134907
    3      O      -1.2001674794    -0.2809771806     0.1318878285
    4      H       2.0699171005     0.4337167865    -0.1045248352
    5      H       1.2150472917    -0.9928891634    -0.8106752831
    6      H       1.2812099124    -0.7739892470     0.9849979755
    7      H      -0.1684202444     1.1163465599    -1.0000815301
    8      H      -0.0879620033     1.3110712198     0.7792705836
    9      H      -1.3547784186    -0.7282827797    -0.7409408950
 ----------------------------------------------------------------
 Molecular Point Group                 C1    NOp =  1
 Largest Abelian Subgroup              C1    NOp =  1
 Nuclear Repulsion Energy =    81.7147368165 hartrees
 There are       13 alpha and       13 beta electrons
 Requested basis set is 6-311++G(d,p)
 There are 48 shells and 108 basis functions

 Total QAlloc Memory Limit   2000 MB
 Mega-Array Size        61 MB
 MEM_STATIC part        62 MB
 A cutoff of  1.0D-11 yielded   1171 shell pairs
 There are      5996 function pairs (      6341 Cartesian)

 -------------------------------------------------------
 OpenMP Integral Computing Module                       
 Release: version 1.0, May 2013, Q-Chem Inc. Pittsburgh 
 -------------------------------------------------------
 Integral Job Info:
 Integral job number is                      11
 Integral operator is                         1
 short-range coefficients                     0
 long-range coefficients              100000000
 Omega coefficients                           0
 if combine SR and LR in K                    0
 Integral screening is                        0
 Integral computing path is                   2
 max size of driver memory is            800000
 size of driver memory is                593474
 size of scratch memory is              2260544
 max col of scratch BK array               1296
 max len of scratch array in speh3          155
 max len of scratch index in speh4           18
 max int batch size is                      520
 min int batch size is                       52
 fixed nKL is                                52
 max L of basis functions is                  2
 order of int derivative is                   0
 number of shells is                         48
 number of basis is                         111
 number of cartesian basis is               111
 number of contracted shell pairs          1171
 number of primitive shell pairs           2836
 maxK2 (contraction) of shell pair           36
 max number of K2 of shell pair               1
 max number of CS2 of shell pair            178
 max number of PS2 of shell pair            339
 mem total for path MDJ                   13099
 -------------------------------------------------------
 Smallest overlap matrix eigenvalue = 1.06E-04

 Scale SEOQF with 1.000000e-01/1.000000e-01/1.000000e-01

 Standard Electronic Orientation quadrupole field applied
 Nucleus-field energy     =     0.0000000012 hartrees
 Guess from superposition of atomic densities
 Warning:  Energy on first SCF cycle will be non-variational
 A restricted hybrid HF-DFT SCF calculation will be
 performed using Pulay DIIS extrapolation
 Exchange:     0.2000 Hartree-Fock + 0.0800 Slater + 0.7200 B88
 Correlation:  0.1900 VWN1RPA + 0.8100 LYP
 Using SG-1 standard quadrature grid
 SCF converges when DIIS error is below 1.0E-08
 ---------------------------------------
  Cycle       Energy         DIIS Error
 ---------------------------------------
    1    -155.3610417385      5.38E-02
    2    -154.9933361333      8.58E-03
    3    -154.9187343638      1.19E-02
    4    -155.0891494465      1.50E-03
    5    -155.0913978796      5.05E-04
    6    -155.0916977970      6.45E-05
    7    -155.0917024132      1.88E-05
    8    -155.0917030992      4.71E-06
    9    -155.0917029959      8.42E-07
   10    -155.0917030024      9.83E-08
   11    -155.0917030026      2.03E-08
   12    -155.0917030023      2.88E-09 Convergence criterion met
 ---------------------------------------
 SCF time:  CPU 20.76 s  wall 20.81 s
 SCF   energy in the final basis set = -155.0917030023
 Total energy in the final basis set = -155.0917030023

 --------------------------------------------------------------

                    Orbital Energies (a.u.)
 --------------------------------------------------------------

 Alpha MOs
 -- Occupied --
-19.128 -10.222 -10.168  -1.030  -0.748  -0.621  -0.516  -0.461
 -0.428  -0.390  -0.377  -0.330  -0.280
 -- Virtual --
 -0.016   0.008   0.016   0.027   0.049   0.056   0.072   0.076
  0.091   0.103   0.120   0.124   0.134   0.138   0.166   0.176
  0.189   0.201   0.217   0.230   0.242   0.262   0.274   0.300
  0.327   0.367   0.430   0.437   0.466   0.488   0.532   0.572
  0.625   0.639   0.645   0.659   0.679   0.704   0.867   0.912
  0.965   0.979   1.059   1.135   1.190   1.270   1.322   1.390
  1.439   1.472   1.517   1.536   1.549   1.564   1.582   1.664
  1.709   1.762   1.791   1.867   1.960   1.972   2.031   2.089
  2.143   2.247   2.277   2.423   2.446   2.476   2.537   2.541
  2.561   2.594   2.607   2.720   2.786   2.840   2.965   3.097
  3.172   3.238   3.315   3.738   3.771   3.777   3.838   3.996
  4.197   5.057   5.360   5.612  23.812  23.916  49.894
 --------------------------------------------------------------

          Ground-State Mulliken Net Atomic Charges

     Atom                 Charge (a.u.)
  ----------------------------------------
      1 C                    -0.417925
      2 C                    -0.214054
      3 O                    -0.278446
      4 H                     0.120414
      5 H                     0.117608
      6 H                     0.156899
      7 H                     0.123303
      8 H                     0.149594
      9 H                     0.242609
  ----------------------------------------
  Sum of atomic charges =     0.000000

 -----------------------------------------------------------------
                    Cartesian Multipole Moments
 -----------------------------------------------------------------
    Charge (ESU x 10^10)
                -0.0000
    Dipole Moment (Debye)
         X       0.9610      Y       0.1857      Z      -1.5033
       Tot       1.7939
    Quadrupole Moments (Debye-Ang)
        XX     -22.4642     XY       0.7509     YY     -19.7952
        XZ       2.5864     YZ       1.4872     ZZ     -19.1247
    Octopole Moments (Debye-Ang^2)
       XXX      -2.9335    XXY      -1.0902    XYY      -2.4627
       YYY      -1.0399    XXZ      -3.4839    XYZ      -1.9360
       YYZ      -0.8411    XZZ      -2.9445    YZZ      -0.9679
       ZZZ      -0.7702
    Hexadecapole Moments (Debye-Ang^3)
      XXXX    -166.2056   XXXY       7.3723   XXYY     -35.1794
      XYYY       3.1125   YYYY     -61.1655   XXXZ       5.6359
      XXYZ       2.3809   XYYZ       1.5355   YYYZ       2.3820
      XXZZ     -32.0414   XYZZ       0.6396   YYZZ     -14.6649
      XZZZ       2.8000   YZZZ       1.3228   ZZZZ     -37.0698
 -----------------------------------------------------------------
 Calculating analytic gradient of the SCF energy
 Gradient of SCF Energy
            1           2           3           4           5           6
    1  -0.0092987  -0.0152726   0.0211990   0.0052958  -0.0022950   0.0001825
    2  -0.0007032  -0.0142494   0.0165063   0.0081475  -0.0057569  -0.0043878
    3   0.0003422   0.0021878   0.0236189  -0.0007341  -0.0081120   0.0107524
            7           8           9
    1  -0.0017620   0.0040728  -0.0021217
    2   0.0025662   0.0075716  -0.0096944
    3  -0.0084371   0.0069775  -0.0265956
 Max gradient component =       2.660E-02
 RMS gradient           =       1.080E-02
 Gradient time:  CPU 4.67 s  wall 4.67 s
 Geometry Optimization Parameters
   NAtoms,    NIC,     NZ,  NCons,   NDum,   NFix, NCnnct, MaxDiis
        9      51       0       0       0       0       0       0


** GEOMETRY OPTIMIZATION IN DELOCALIZED INTERNAL COORDINATES **
   Searching for a Minimum

   Optimization Cycle:   1

                       Coordinates (Angstroms)
     ATOM                X               Y               Z
      1  C         1.1997026020   -0.2461504986    0.0112220500
      2  C        -0.0919815692    0.5597911767   -0.0384134907
      3  O        -1.2001674794   -0.2809771806    0.1318878285
      4  H         2.0699171005    0.4337167865   -0.1045248352
      5  H         1.2150472917   -0.9928891634   -0.8106752831
      6  H         1.2812099124   -0.7739892470    0.9849979755
      7  H        -0.1684202444    1.1163465599   -1.0000815301
      8  H        -0.0879620033    1.3110712198    0.7792705836
      9  H        -1.3547784186   -0.7282827797   -0.7409408950
   Point Group: c1    Number of degrees of freedom:    21


   Energy is   -155.091703002


 Attempting to Generate Delocalized Internal Coordinates

 21 Hessian modes will be used to form the next step
  Hessian Eigenvalues:
     0.006096    0.015458    0.051666    0.058544    0.059035    0.060123
     0.114767    0.138550    0.160000    0.160000    0.160000    0.160000
     0.220009    0.300506    0.322079    0.325335    0.325396    0.325550
     0.325624    0.453865    0.489618

 Minimum Search - Taking Simple RFO Step
 Searching for Lamda that Minimizes Along All modes
 Value Taken    Lamda =  -0.00593992
 Step Taken.  Stepsize is  0.166906

                             Maximum     Tolerance    Cnvgd?
         Gradient           0.017590      0.000300      NO
         Displacement       0.072934      0.001200      NO
         Energy change     *********      0.000001      NO


 New Cartesian Coordinates Obtained by Inverse Iteration

 Displacement from previous Coordinates is:  0.261788
 ----------------------------------------------------------------
             Standard Nuclear Orientation (Angstroms)
    I     Atom           X                Y                Z
 ----------------------------------------------------------------
    1      C       1.2208728500    -0.2390932137     0.0063480762
    2      C      -0.0874331891     0.5513150496    -0.0531770708
    3      O      -1.2455471287    -0.2582686717     0.1222879623
    4      H       2.0887171434     0.4237637729    -0.0824712019
    5      H       1.2734451045    -0.9719009426    -0.8054394970
    6      H       1.2921762612    -0.7763248923     0.9546107061
    7      H      -0.1402641560     1.1204195275    -0.9926723828
    8      H      -0.1155544863     1.2859662811     0.7570298515
    9      H      -1.4238452073    -0.7372400373    -0.6937740399
 ----------------------------------------------------------------
 Molecular Point Group                 C1    NOp =  1
 Largest Abelian Subgroup              C1    NOp =  1
 Nuclear Repulsion Energy =    81.2988998985 hartrees
 There are       13 alpha and       13 beta electrons
 Applying Cartesian multipole field
    Component          Value
    ---------          -----
     (2,0,0)        1.00000E-11
     (0,2,0)        2.00000E-11
     (0,0,2)       -3.00000E-11
 Nucleus-field energy     =     0.0000000013 hartrees
 Requested basis set is 6-311++G(d,p)
 There are 48 shells and 108 basis functions
 A cutoff of  1.0D-11 yielded   1170 shell pairs
 There are      5995 function pairs (      6340 Cartesian)
 Smallest overlap matrix eigenvalue = 1.15E-04
 Guess MOs from SCF MO coefficient file
 Reading MOs from coefficient file
 Reading MOs from coefficient file
 A restricted hybrid HF-DFT SCF calculation will be
 performed using Pulay DIIS extrapolation
 Exchange:     0.2000 Hartree-Fock + 0.0800 Slater + 0.7200 B88
 Correlation:  0.1900 VWN1RPA + 0.8100 LYP
 Using SG-1 standard quadrature grid
 SCF converges when DIIS error is below 1.0E-08
 Geometry optimization detected.  Setting ReadMinima to 0
 Setting SaveMinima to 0
 Inaccurate integrated density:
   Number of electrons =    26
   Numerical integral  =    26.046192339951
   Relative error      =     0.1776628460 %
 ---------------------------------------
  Cycle       Energy         DIIS Error
 ---------------------------------------
    1    -155.1158003101      2.35E-03
    2    -155.0944347560      4.28E-04
    3    -155.0944880140      3.65E-04
    4    -155.0946364017      1.32E-04
    5    -155.0946534761      2.78E-05
    6    -155.0946540674      6.42E-06
    7    -155.0946542157      8.70E-07
    8    -155.0946542016      1.70E-07
    9    -155.0946542045      4.96E-08
   10    -155.0946542027      1.57E-08
   11    -155.0946542029      1.69E-09 Convergence criterion met
 ---------------------------------------
 SCF time:  CPU 18.96 s  wall 19.00 s
 SCF   energy in the final basis set = -155.0946542029
 Total energy in the final basis set = -155.0946542029

 --------------------------------------------------------------

                    Orbital Energies (a.u.)
 --------------------------------------------------------------

 Alpha MOs
 -- Occupied --
-19.125 -10.221 -10.165  -1.026  -0.752  -0.629  -0.515  -0.459
 -0.430  -0.390  -0.377  -0.331  -0.283
 -- Virtual --
 -0.014   0.009   0.016   0.027   0.048   0.057   0.074   0.076
  0.092   0.105   0.121   0.124   0.134   0.139   0.169   0.175
  0.192   0.202   0.216   0.232   0.245   0.263   0.274   0.305
  0.316   0.367   0.432   0.440   0.465   0.486   0.543   0.566
  0.631   0.638   0.650   0.663   0.689   0.717   0.863   0.908
  0.964   0.981   1.058   1.133   1.202   1.272   1.315   1.399
  1.454   1.483   1.526   1.550   1.558   1.572   1.584   1.655
  1.717   1.763   1.784   1.867   1.969   1.978   2.063   2.108
  2.161   2.264   2.299   2.443   2.467   2.479   2.538   2.559
  2.567   2.581   2.614   2.708   2.776   2.827   2.934   3.111
  3.159   3.233   3.317   3.756   3.795   3.810   3.876   3.989
  4.208   5.049   5.358   5.645  23.824  23.958  49.902
 --------------------------------------------------------------

          Ground-State Mulliken Net Atomic Charges

     Atom                 Charge (a.u.)
  ----------------------------------------
      1 C                    -0.426644
      2 C                    -0.202248
      3 O                    -0.299241
      4 H                     0.124444
      5 H                     0.125437
      6 H                     0.157266
      7 H                     0.124374
      8 H                     0.154117
      9 H                     0.242495
  ----------------------------------------
  Sum of atomic charges =     0.000000

 -----------------------------------------------------------------
                    Cartesian Multipole Moments
 -----------------------------------------------------------------
    Charge (ESU x 10^10)
                -0.0000
    Dipole Moment (Debye)
         X       1.0724      Y       0.1167      Z      -1.4790
       Tot       1.8306
    Quadrupole Moments (Debye-Ang)
        XX     -22.1648     XY       0.8890     YY     -19.5823
        XZ       2.5357     YZ       1.4252     ZZ     -19.2521
    Octopole Moments (Debye-Ang^2)
       XXX      -1.9974    XXY      -1.6673    XYY      -2.4525
       YYY      -1.3620    XXZ      -3.5722    XYZ      -1.9572
       YYZ      -0.7383    XZZ      -2.6374    YZZ      -0.9466
       ZZZ      -0.3611
    Hexadecapole Moments (Debye-Ang^3)
      XXXX    -170.5479   XXXY       8.2545   XXYY     -35.5365
      XYYY       3.3009   YYYY     -58.9716   XXXZ       6.2633
      XXYZ       2.7108   XYYZ       1.5631   YYYZ       2.4004
      XXZZ     -32.9892   XYZZ       0.6369   YYZZ     -14.2110
      XZZZ       2.7595   YZZZ       1.4110   ZZZZ     -36.2126
 -----------------------------------------------------------------
 Calculating analytic gradient of the SCF energy
 Gradient of SCF Energy
            1           2           3           4           5           6
    1   0.0029175  -0.0058868   0.0020602   0.0013269  -0.0003850  -0.0003357
    2   0.0007424  -0.0045621   0.0010308  -0.0003209   0.0000697   0.0004712
    3   0.0001559   0.0003193   0.0012275   0.0000562  -0.0000206  -0.0001334
            7           8           9
    1   0.0011568   0.0004747  -0.0013285
    2   0.0012099   0.0011589   0.0002002
    3  -0.0002491  -0.0000708  -0.0012849
 Max gradient component =       5.887E-03
 RMS gradient           =       1.740E-03
 Gradient time:  CPU 4.64 s  wall 4.65 s
 Geometry Optimization Parameters
   NAtoms,    NIC,     NZ,  NCons,   NDum,   NFix, NCnnct, MaxDiis
        9      51       0       0       0       0       0       0

 Cartesian Hessian Update
 Hessian Updated using BFGS Update


** GEOMETRY OPTIMIZATION IN DELOCALIZED INTERNAL COORDINATES **
   Searching for a Minimum

   Optimization Cycle:   2

                       Coordinates (Angstroms)
     ATOM                X               Y               Z
      1  C         1.2208728500   -0.2390932137    0.0063480762
      2  C        -0.0874331891    0.5513150496   -0.0531770708
      3  O        -1.2455471287   -0.2582686717    0.1222879623
      4  H         2.0887171434    0.4237637729   -0.0824712019
      5  H         1.2734451045   -0.9719009426   -0.8054394970
      6  H         1.2921762612   -0.7763248923    0.9546107061
      7  H        -0.1402641560    1.1204195275   -0.9926723828
      8  H        -0.1155544863    1.2859662811    0.7570298515
      9  H        -1.4238452073   -0.7372400373   -0.6937740399
   Point Group: c1    Number of degrees of freedom:    21


   Energy is   -155.094654203

 Hessian Updated using BFGS Update

 19 Hessian modes will be used to form the next step
  Hessian Eigenvalues:
     0.006094    0.015143    0.052538    0.058682    0.059028    0.061046
     0.113888    0.138817    0.158141    0.165352    0.231215    0.299230
     0.319294    0.323824    0.325381    0.325580    0.330506    0.443932
     0.481245

 Minimum Search - Taking Simple RFO Step
 Searching for Lamda that Minimizes Along All modes
 Value Taken    Lamda =  -0.00028044
 Step Taken.  Stepsize is  0.096880

                             Maximum     Tolerance    Cnvgd?
         Gradient           0.002456      0.000300      NO
         Displacement       0.054757      0.001200      NO
         Energy change     -0.002951      0.000001      NO


 New Cartesian Coordinates Obtained by Inverse Iteration

 Displacement from previous Coordinates is:  0.093284
 ----------------------------------------------------------------
             Standard Nuclear Orientation (Angstroms)
    I     Atom           X                Y                Z
 ----------------------------------------------------------------
    1      C       1.2122561665    -0.2415279193     0.0049822216
    2      C      -0.0830349257     0.5623491825    -0.0536481304
    3      O      -1.2439676995    -0.2478442377     0.1204479780
    4      H       2.0789422748     0.4203783898    -0.0770904280
    5      H       1.2664449479    -0.9671741855    -0.8123382025
    6      H       1.2809428507    -0.7876007002     0.9481203444
    7      H      -0.1403734534     1.1237707122    -0.9952709670
    8      H      -0.1148862927     1.2930832564     0.7574782571
    9      H      -1.3937566770    -0.7567976246    -0.6799386696
 ----------------------------------------------------------------
 Molecular Point Group                 C1    NOp =  1
 Largest Abelian Subgroup              C1    NOp =  1
 Nuclear Repulsion Energy =    81.4261949169 hartrees
 There are       13 alpha and       13 beta electrons
 Applying Cartesian multipole field
    Component          Value
    ---------          -----
     (2,0,0)        1.00000E-11
     (0,2,0)        2.00000E-11
     (0,0,2)       -3.00000E-11
 Nucleus-field energy     =     0.0000000013 hartrees
 Requested basis set is 6-311++G(d,p)
 There are 48 shells and 108 basis functions
 A cutoff of  1.0D-11 yielded   1171 shell pairs
 There are      5996 function pairs (      6341 Cartesian)
 Smallest overlap matrix eigenvalue = 1.16E-04
 Guess MOs from SCF MO coefficient file
 Reading MOs from coefficient file
 Reading MOs from coefficient file
 A restricted hybrid HF-DFT SCF calculation will be
 performed using Pulay DIIS extrapolation
 Exchange:     0.2000 Hartree-Fock + 0.0800 Slater + 0.7200 B88
 Correlation:  0.1900 VWN1RPA + 0.8100 LYP
 Using SG-1 standard quadrature grid
 SCF converges when DIIS error is below 1.0E-08
 Geometry optimization detected.  Setting ReadMinima to 0
 Setting SaveMinima to 0
 ---------------------------------------
  Cycle       Energy         DIIS Error
 ---------------------------------------
    1    -155.0973597439      5.31E-04
    2    -155.0948246675      1.27E-04
    3    -155.0948231712      1.36E-04
    4    -155.0948414413      3.68E-05
    5    -155.0948426180      5.75E-06
    6    -155.0948426027      2.31E-06
    7    -155.0948426765      1.79E-07
    8    -155.0948426722      3.93E-08
    9    -155.0948426730      1.62E-08
   10    -155.0948426726      3.74E-09 Convergence criterion met
 ---------------------------------------
 SCF time:  CPU 17.21 s  wall 17.28 s
 SCF   energy in the final basis set = -155.0948426726
 Total energy in the final basis set = -155.0948426726

 --------------------------------------------------------------

                    Orbital Energies (a.u.)
 --------------------------------------------------------------

 Alpha MOs
 -- Occupied --
-19.124 -10.220 -10.165  -1.026  -0.753  -0.630  -0.514  -0.459
 -0.431  -0.391  -0.377  -0.332  -0.282
 -- Virtual --
 -0.013   0.010   0.016   0.027   0.049   0.056   0.074   0.076
  0.092   0.105   0.121   0.124   0.134   0.139   0.168   0.175
  0.193   0.203   0.215   0.232   0.246   0.263   0.271   0.304
  0.315   0.367   0.431   0.438   0.465   0.487   0.545   0.566
  0.632   0.638   0.649   0.663   0.688   0.717   0.860   0.909
  0.963   0.982   1.060   1.135   1.202   1.271   1.315   1.398
  1.455   1.485   1.528   1.550   1.556   1.573   1.583   1.657
  1.718   1.766   1.781   1.870   1.970   1.979   2.067   2.110
  2.160   2.263   2.301   2.443   2.465   2.480   2.538   2.556
  2.569   2.582   2.623   2.712   2.776   2.829   2.931   3.114
  3.162   3.227   3.322   3.757   3.798   3.813   3.885   3.990
  4.214   5.050   5.360   5.646  23.828  23.961  49.904
 --------------------------------------------------------------

          Ground-State Mulliken Net Atomic Charges

     Atom                 Charge (a.u.)
  ----------------------------------------
      1 C                    -0.435582
      2 C                    -0.193659
      3 O                    -0.300304
      4 H                     0.124534
      5 H                     0.126377
      6 H                     0.158193
      7 H                     0.125249
      8 H                     0.154365
      9 H                     0.240826
  ----------------------------------------
  Sum of atomic charges =    -0.000000

 -----------------------------------------------------------------
                    Cartesian Multipole Moments
 -----------------------------------------------------------------
    Charge (ESU x 10^10)
                -0.0000
    Dipole Moment (Debye)
         X       1.1405      Y       0.0756      Z      -1.4462
       Tot       1.8434
    Quadrupole Moments (Debye-Ang)
        XX     -22.3487     XY       0.9097     YY     -19.4409
        XZ       2.4400     YZ       1.4407     ZZ     -19.2709
    Octopole Moments (Debye-Ang^2)
       XXX      -1.5585    XXY      -1.7757    XYY      -2.5087
       YYY      -1.7123    XXZ      -3.3256    XYZ      -1.9351
       YYZ      -0.6982    XZZ      -2.5140    YZZ      -1.0036
       ZZZ      -0.2843
    Hexadecapole Moments (Debye-Ang^3)
      XXXX    -170.0084   XXXY       8.2889   XXYY     -35.2258
      XYYY       3.5769   YYYY     -59.1405   XXXZ       5.9146
      XXYZ       2.6474   XYYZ       1.6060   YYYZ       2.4367
      XXZZ     -32.8905   XYZZ       0.6444   YYZZ     -14.1974
      XZZZ       2.7230   YZZZ       1.3986   ZZZZ     -36.1416
 -----------------------------------------------------------------
 Calculating analytic gradient of the SCF energy
 Gradient of SCF Energy
            1           2           3           4           5           6
    1   0.0011335  -0.0021831   0.0020136  -0.0006117  -0.0000056   0.0000152
    2  -0.0003648  -0.0002336  -0.0009698  -0.0003737   0.0001524   0.0001512
    3   0.0000249   0.0003371  -0.0012655   0.0000614   0.0003914  -0.0003820
            7           8           9
    1   0.0003330  -0.0000906  -0.0006042
    2  -0.0000790   0.0002448   0.0014726
    3   0.0002582  -0.0004408   0.0010152
 Max gradient component =       2.183E-03
 RMS gradient           =       8.125E-04
 Gradient time:  CPU 4.64 s  wall 4.64 s
 Geometry Optimization Parameters
   NAtoms,    NIC,     NZ,  NCons,   NDum,   NFix, NCnnct, MaxDiis
        9      51       0       0       0       0       0       0

 Cartesian Hessian Update
 Hessian Updated using BFGS Update


** GEOMETRY OPTIMIZATION IN DELOCALIZED INTERNAL COORDINATES **
   Searching for a Minimum

   Optimization Cycle:   3

                       Coordinates (Angstroms)
     ATOM                X               Y               Z
      1  C         1.2122561665   -0.2415279193    0.0049822216
      2  C        -0.0830349257    0.5623491825   -0.0536481304
      3  O        -1.2439676995   -0.2478442377    0.1204479780
      4  H         2.0789422748    0.4203783898   -0.0770904280
      5  H         1.2664449479   -0.9671741855   -0.8123382025
      6  H         1.2809428507   -0.7876007002    0.9481203444
      7  H        -0.1403734534    1.1237707122   -0.9952709670
      8  H        -0.1148862927    1.2930832564    0.7574782571
      9  H        -1.3937566770   -0.7567976246   -0.6799386696
   Point Group: c1    Number of degrees of freedom:    21


   Energy is   -155.094842673

 Hessian Updated using BFGS Update

 20 Hessian modes will be used to form the next step
  Hessian Eigenvalues:
     0.005820    0.008276    0.052743    0.058680    0.058962    0.061768
     0.114508    0.138888    0.159337    0.161195    0.169638    0.248231
     0.298735    0.322037    0.324852    0.325382    0.327197    0.336275
     0.441450    0.525067

 Minimum Search - Taking Simple RFO Step
 Searching for Lamda that Minimizes Along All modes
 Value Taken    Lamda =  -0.00016811
 Step Taken.  Stepsize is  0.139232

                             Maximum     Tolerance    Cnvgd?
         Gradient           0.001093      0.000300      NO
         Displacement       0.087011      0.001200      NO
         Energy change     -0.000188      0.000001      NO


 New Cartesian Coordinates Obtained by Inverse Iteration

 Displacement from previous Coordinates is:  0.119431
 ----------------------------------------------------------------
             Standard Nuclear Orientation (Angstroms)
    I     Atom           X                Y                Z
 ----------------------------------------------------------------
    1      C       1.2038924688    -0.2420742827     0.0026399478
    2      C      -0.0804791969     0.5729261383    -0.0553846350
    3      O      -1.2502562767    -0.2320361297     0.1163998365
    4      H       2.0758466273     0.4150680920    -0.0697534580
    5      H       1.2574820618    -0.9593163598    -0.8227278727
    6      H       1.2649155575    -0.7987164006     0.9407398261
    7      H      -0.1378035917     1.1316855960    -0.9981461520
    8      H      -0.1120222512     1.2992128207     0.7588785232
    9      H      -1.3590082070    -0.7881126007    -0.6599036122
 ----------------------------------------------------------------
 Molecular Point Group                 C1    NOp =  1
 Largest Abelian Subgroup              C1    NOp =  1
 Nuclear Repulsion Energy =    81.4395959298 hartrees
 There are       13 alpha and       13 beta electrons
 Applying Cartesian multipole field
    Component          Value
    ---------          -----
     (2,0,0)        1.00000E-11
     (0,2,0)        2.00000E-11
     (0,0,2)       -3.00000E-11
 Nucleus-field energy     =     0.0000000013 hartrees
 Requested basis set is 6-311++G(d,p)
 There are 48 shells and 108 basis functions
 A cutoff of  1.0D-11 yielded   1170 shell pairs
 There are      5995 function pairs (      6340 Cartesian)
 Smallest overlap matrix eigenvalue = 1.19E-04
 Guess MOs from SCF MO coefficient file
 Reading MOs from coefficient file
 Reading MOs from coefficient file
 A restricted hybrid HF-DFT SCF calculation will be
 performed using Pulay DIIS extrapolation
 Exchange:     0.2000 Hartree-Fock + 0.0800 Slater + 0.7200 B88
 Correlation:  0.1900 VWN1RPA + 0.8100 LYP
 Using SG-1 standard quadrature grid
 SCF converges when DIIS error is below 1.0E-08
 Geometry optimization detected.  Setting ReadMinima to 0
 Setting SaveMinima to 0
 ---------------------------------------
  Cycle       Energy         DIIS Error
 ---------------------------------------
    1    -155.0931733937      7.34E-04
    2    -155.0949295486      1.73E-04
    3    -155.0949367068      1.50E-04
    4    -155.0949557056      6.59E-05
    5    -155.0949598882      5.58E-06
    6    -155.0949599634      2.83E-06
    7    -155.0949600194      3.15E-07
    8    -155.0949600133      6.55E-08
    9    -155.0949600148      1.32E-08
   10    -155.0949600144      4.97E-09 Convergence criterion met
 ---------------------------------------
 SCF time:  CPU 17.34 s  wall 17.41 s
 SCF   energy in the final basis set = -155.0949600144
 Total energy in the final basis set = -155.0949600144

 --------------------------------------------------------------

                    Orbital Energies (a.u.)
 --------------------------------------------------------------

 Alpha MOs
 -- Occupied --
-19.124 -10.220 -10.166  -1.024  -0.754  -0.630  -0.512  -0.459
 -0.434  -0.390  -0.377  -0.333  -0.282
 -- Virtual --
 -0.013   0.010   0.016   0.026   0.048   0.056   0.073   0.075
  0.093   0.104   0.121   0.125   0.134   0.139   0.167   0.174
  0.192   0.203   0.214   0.232   0.247   0.263   0.267   0.303
  0.312   0.367   0.431   0.437   0.465   0.486   0.544   0.566
  0.632   0.637   0.648   0.661   0.687   0.714   0.855   0.910
  0.961   0.983   1.061   1.137   1.203   1.267   1.315   1.395
  1.454   1.488   1.530   1.550   1.554   1.574   1.584   1.656
  1.718   1.767   1.776   1.870   1.966   1.979   2.067   2.109
  2.158   2.261   2.302   2.438   2.459   2.481   2.538   2.548
  2.570   2.585   2.628   2.718   2.776   2.828   2.926   3.114
  3.162   3.219   3.328   3.754   3.796   3.813   3.890   3.990
  4.215   5.049   5.359   5.638  23.830  23.959  49.903
 --------------------------------------------------------------

          Ground-State Mulliken Net Atomic Charges

     Atom                 Charge (a.u.)
  ----------------------------------------
      1 C                    -0.442753
      2 C                    -0.187848
      3 O                    -0.300786
      4 H                     0.125452
      5 H                     0.127199
      6 H                     0.158778
      7 H                     0.126461
      8 H                     0.154558
      9 H                     0.238939
  ----------------------------------------
  Sum of atomic charges =    -0.000000

 -----------------------------------------------------------------
                    Cartesian Multipole Moments
 -----------------------------------------------------------------
    Charge (ESU x 10^10)
                -0.0000
    Dipole Moment (Debye)
         X       1.2392      Y       0.0022      Z      -1.3907
       Tot       1.8627
    Quadrupole Moments (Debye-Ang)
        XX     -22.5822     XY       0.9795     YY     -19.2759
        XZ       2.3021     YZ       1.4555     ZZ     -19.3287
    Octopole Moments (Debye-Ang^2)
       XXX      -0.7569    XXY      -1.9128    XYY      -2.5868
       YYY      -2.2164    XXZ      -2.9858    XYZ      -1.9065
       YYZ      -0.6433    XZZ      -2.3048    YZZ      -1.0929
       ZZZ      -0.1155
    Hexadecapole Moments (Debye-Ang^3)
      XXXX    -170.2000   XXXY       8.4263   XXYY     -35.0338
      XYYY       3.9623   YYYY     -59.2749   XXXZ       5.4476
      XXYZ       2.5844   XYYZ       1.6614   YYYZ       2.4618
      XXZZ     -32.9990   XYZZ       0.6578   YYZZ     -14.1857
      XZZZ       2.6489   YZZZ       1.3689   ZZZZ     -36.1550
 -----------------------------------------------------------------
 Calculating analytic gradient of the SCF energy
 Gradient of SCF Energy
            1           2           3           4           5           6
    1  -0.0006237   0.0011902   0.0005198  -0.0005675   0.0000132   0.0000637
    2  -0.0003391   0.0016551  -0.0015495   0.0001144   0.0000757  -0.0001535
    3   0.0000342   0.0000937  -0.0006407   0.0000056   0.0001818  -0.0001208
            7           8           9
    1  -0.0000934  -0.0002007  -0.0003015
    2  -0.0006447  -0.0002301   0.0010718
    3   0.0001293  -0.0002653   0.0005821
 Max gradient component =       1.655E-03
 RMS gradient           =       6.192E-04
 Gradient time:  CPU 4.65 s  wall 4.65 s
 Geometry Optimization Parameters
   NAtoms,    NIC,     NZ,  NCons,   NDum,   NFix, NCnnct, MaxDiis
        9      51       0       0       0       0       0       0

 Cartesian Hessian Update
 Hessian Updated using BFGS Update


** GEOMETRY OPTIMIZATION IN DELOCALIZED INTERNAL COORDINATES **
   Searching for a Minimum

   Optimization Cycle:   4

                       Coordinates (Angstroms)
     ATOM                X               Y               Z
      1  C         1.2038924688   -0.2420742827    0.0026399478
      2  C        -0.0804791969    0.5729261383   -0.0553846350
      3  O        -1.2502562767   -0.2320361297    0.1163998365
      4  H         2.0758466273    0.4150680920   -0.0697534580
      5  H         1.2574820618   -0.9593163598   -0.8227278727
      6  H         1.2649155575   -0.7987164006    0.9407398261
      7  H        -0.1378035917    1.1316855960   -0.9981461520
      8  H        -0.1120222512    1.2992128207    0.7588785232
      9  H        -1.3590082070   -0.7881126007   -0.6599036122
   Point Group: c1    Number of degrees of freedom:    21


   Energy is   -155.094960014

 Hessian Updated using BFGS Update

 21 Hessian modes will be used to form the next step
  Hessian Eigenvalues:
     0.003898    0.006277    0.052789    0.058792    0.059046    0.066276
     0.114565    0.138865    0.159017    0.160010    0.161180    0.171988
     0.250446    0.317660    0.322994    0.325070    0.325378    0.329605
     0.344943    0.448554    0.507388

 Minimum Search - Taking Simple RFO Step
 Searching for Lamda that Minimizes Along All modes
 Value Taken    Lamda =  -0.00009866
 Step Taken.  Stepsize is  0.144636

                             Maximum     Tolerance    Cnvgd?
         Gradient           0.000895      0.000300      NO
         Displacement       0.097381      0.001200      NO
         Energy change     -0.000117      0.000001      NO


 New Cartesian Coordinates Obtained by Inverse Iteration

 Displacement from previous Coordinates is:  0.115463
 ----------------------------------------------------------------
             Standard Nuclear Orientation (Angstroms)
    I     Atom           X                Y                Z
 ----------------------------------------------------------------
    1      C       1.1975266826    -0.2424814668    -0.0003272962
    2      C      -0.0807814572     0.5811831209    -0.0578453324
    3      O      -1.2593364639    -0.2155780226     0.1083457215
    4      H       2.0757693854     0.4078626045    -0.0649432785
    5      H       1.2505445378    -0.9540864082    -0.8312924181
    6      H       1.2513344505    -0.8061140059     0.9342929734
    7      H      -0.1340539304     1.1446176025    -0.9984556705
    8      H      -0.1113002384     1.3027322679     0.7607861956
    9      H      -1.3271357745    -0.8194988186    -0.6378184912
 ----------------------------------------------------------------
 Molecular Point Group                 C1    NOp =  1
 Largest Abelian Subgroup              C1    NOp =  1
 Nuclear Repulsion Energy =    81.4111920445 hartrees
 There are       13 alpha and       13 beta electrons
 Applying Cartesian multipole field
    Component          Value
    ---------          -----
     (2,0,0)        1.00000E-11
     (0,2,0)        2.00000E-11
     (0,0,2)       -3.00000E-11
 Nucleus-field energy     =     0.0000000013 hartrees
 Requested basis set is 6-311++G(d,p)
 There are 48 shells and 108 basis functions
 A cutoff of  1.0D-11 yielded   1170 shell pairs
 There are      5995 function pairs (      6340 Cartesian)
 Smallest overlap matrix eigenvalue = 1.23E-04
 Guess MOs from SCF MO coefficient file
 Reading MOs from coefficient file
 Reading MOs from coefficient file
 A restricted hybrid HF-DFT SCF calculation will be
 performed using Pulay DIIS extrapolation
 Exchange:     0.2000 Hartree-Fock + 0.0800 Slater + 0.7200 B88
 Correlation:  0.1900 VWN1RPA + 0.8100 LYP
 Using SG-1 standard quadrature grid
 SCF converges when DIIS error is below 1.0E-08
 Geometry optimization detected.  Setting ReadMinima to 0
 Setting SaveMinima to 0
 ---------------------------------------
  Cycle       Energy         DIIS Error
 ---------------------------------------
    1    -155.0932205668      7.43E-04
    2    -155.0950051256      1.63E-04
    3    -155.0950195376      1.03E-04
    4    -155.0950261473      6.58E-05
    5    -155.0950303752      5.77E-06
    6    -155.0950304334      2.63E-06
    7    -155.0950304681      3.46E-07
    8    -155.0950304627      6.83E-08
    9    -155.0950304640      9.65E-09 Convergence criterion met
 ---------------------------------------
 SCF time:  CPU 15.96 s  wall 16.02 s
 SCF   energy in the final basis set = -155.0950304640
 Total energy in the final basis set = -155.0950304640

 --------------------------------------------------------------

                    Orbital Energies (a.u.)
 --------------------------------------------------------------

 Alpha MOs
 -- Occupied --
-19.124 -10.220 -10.167  -1.023  -0.754  -0.631  -0.510  -0.459
 -0.436  -0.390  -0.377  -0.333  -0.282
 -- Virtual --
 -0.013   0.010   0.016   0.026   0.048   0.056   0.073   0.075
  0.093   0.104   0.122   0.125   0.134   0.139   0.167   0.173
  0.191   0.204   0.214   0.232   0.247   0.263   0.265   0.302
  0.310   0.366   0.430   0.436   0.465   0.485   0.543   0.566
  0.632   0.637   0.647   0.660   0.685   0.711   0.850   0.910
  0.960   0.984   1.062   1.138   1.203   1.261   1.316   1.393
  1.454   1.491   1.531   1.550   1.552   1.574   1.586   1.655
  1.718   1.766   1.772   1.869   1.964   1.978   2.067   2.108
  2.158   2.259   2.302   2.431   2.453   2.481   2.533   2.542
  2.570   2.587   2.630   2.723   2.775   2.824   2.924   3.113
  3.160   3.211   3.334   3.749   3.793   3.811   3.892   3.989
  4.214   5.047   5.360   5.633  23.829  23.957  49.902
 --------------------------------------------------------------

          Ground-State Mulliken Net Atomic Charges

     Atom                 Charge (a.u.)
  ----------------------------------------
      1 C                    -0.445881
      2 C                    -0.186566
      3 O                    -0.300235
      4 H                     0.126792
      5 H                     0.127646
      6 H                     0.158741
      7 H                     0.127382
      8 H                     0.154575
      9 H                     0.237546
  ----------------------------------------
  Sum of atomic charges =     0.000000

 -----------------------------------------------------------------
                    Cartesian Multipole Moments
 -----------------------------------------------------------------
    Charge (ESU x 10^10)
                -0.0000
    Dipole Moment (Debye)
         X       1.3317      Y      -0.0783      Z      -1.3226
       Tot       1.8785
    Quadrupole Moments (Debye-Ang)
        XX     -22.7847     XY       1.0508     YY     -19.1180
        XZ       2.1481     YZ       1.4560     ZZ     -19.4065
    Octopole Moments (Debye-Ang^2)
       XXX       0.0924    XXY      -2.0392    XYY      -2.6654
       YYY      -2.7162    XXZ      -2.6205    XYZ      -1.8668
       YYZ      -0.5750    XZZ      -2.0792    YZZ      -1.1844
       ZZZ       0.1479
    Hexadecapole Moments (Debye-Ang^3)
      XXXX    -170.6683   XXXY       8.6309   XXYY     -34.9368
      XYYY       4.4122   YYYY     -59.3837   XXXZ       4.9170
      XXYZ       2.5172   XYYZ       1.6727   YYYZ       2.4606
      XXZZ     -33.1820   XYZZ       0.6941   YYZZ     -14.1856
      XZZZ       2.5082   YZZZ       1.3206   ZZZZ     -36.1683
 -----------------------------------------------------------------
 Calculating analytic gradient of the SCF energy
 Gradient of SCF Energy
            1           2           3           4           5           6
    1  -0.0009253   0.0023932  -0.0008163  -0.0001542   0.0000913   0.0000436
    2  -0.0001569   0.0016943  -0.0011425   0.0001738  -0.0000017  -0.0001797
    3   0.0000466  -0.0002210   0.0004078   0.0000043  -0.0000310  -0.0000145
            7           8           9
    1  -0.0002719  -0.0003063  -0.0000541
    2  -0.0004963  -0.0003006   0.0004095
    3   0.0000042  -0.0000347  -0.0001616
 Max gradient component =       2.393E-03
 RMS gradient           =       6.795E-04
 Gradient time:  CPU 4.66 s  wall 4.65 s
 Geometry Optimization Parameters
   NAtoms,    NIC,     NZ,  NCons,   NDum,   NFix, NCnnct, MaxDiis
        9      51       0       0       0       0       0       0

 Cartesian Hessian Update
 Hessian Updated using BFGS Update


** GEOMETRY OPTIMIZATION IN DELOCALIZED INTERNAL COORDINATES **
   Searching for a Minimum

   Optimization Cycle:   5

                       Coordinates (Angstroms)
     ATOM                X               Y               Z
      1  C         1.1975266826   -0.2424814668   -0.0003272962
      2  C        -0.0807814572    0.5811831209   -0.0578453324
      3  O        -1.2593364639   -0.2155780226    0.1083457215
      4  H         2.0757693854    0.4078626045   -0.0649432785
      5  H         1.2505445378   -0.9540864082   -0.8312924181
      6  H         1.2513344505   -0.8061140059    0.9342929734
      7  H        -0.1340539304    1.1446176025   -0.9984556705
      8  H        -0.1113002384    1.3027322679    0.7607861956
      9  H        -1.3271357745   -0.8194988186   -0.6378184912
   Point Group: c1    Number of degrees of freedom:    21


   Energy is   -155.095030464

 Hessian Updated using BFGS Update

 21 Hessian modes will be used to form the next step
  Hessian Eigenvalues:
     0.002310    0.006161    0.052962    0.058811    0.059047    0.064880
     0.115643    0.138844    0.159908    0.160600    0.162613    0.169768
     0.247467    0.313190    0.321296    0.324671    0.325411    0.330694
     0.334180    0.454088    0.528491

 Minimum Search - Taking Simple RFO Step
 Searching for Lamda that Minimizes Along All modes
 Value Taken    Lamda =  -0.00005750
 Step Taken.  Stepsize is  0.136275

                             Maximum     Tolerance    Cnvgd?
         Gradient           0.000965      0.000300      NO
         Displacement       0.094846      0.001200      NO
         Energy change     -0.000070      0.000001      NO


 New Cartesian Coordinates Obtained by Inverse Iteration

 Displacement from previous Coordinates is:  0.105373
 ----------------------------------------------------------------
             Standard Nuclear Orientation (Angstroms)
    I     Atom           X                Y                Z
 ----------------------------------------------------------------
    1      C       1.1919454750    -0.2427443130    -0.0029889173
    2      C      -0.0827677277     0.5874988717    -0.0598726460
    3      O      -1.2670985458    -0.2015606694     0.0965330774
    4      H       2.0751193019     0.4013989465    -0.0634158646
    5      H       1.2425400603    -0.9509209342    -0.8373823003
    6      H       1.2407464216    -0.8104386093     0.9294987729
    7      H      -0.1279354284     1.1589920463    -0.9965749407
    8      H      -0.1108380388     1.3044813495     0.7633114646
    9      H      -1.2991443264    -0.8480698146    -0.6163662423
 ----------------------------------------------------------------
 Molecular Point Group                 C1    NOp =  1
 Largest Abelian Subgroup              C1    NOp =  1
 Nuclear Repulsion Energy =    81.4120519751 hartrees
 There are       13 alpha and       13 beta electrons
 Applying Cartesian multipole field
    Component          Value
    ---------          -----
     (2,0,0)        1.00000E-11
     (0,2,0)        2.00000E-11
     (0,0,2)       -3.00000E-11
 Nucleus-field energy     =     0.0000000013 hartrees
 Requested basis set is 6-311++G(d,p)
 There are 48 shells and 108 basis functions
 A cutoff of  1.0D-11 yielded   1170 shell pairs
 There are      5995 function pairs (      6340 Cartesian)
 Smallest overlap matrix eigenvalue = 1.27E-04
 Guess MOs from SCF MO coefficient file
 Reading MOs from coefficient file
 Reading MOs from coefficient file
 A restricted hybrid HF-DFT SCF calculation will be
 performed using Pulay DIIS extrapolation
 Exchange:     0.2000 Hartree-Fock + 0.0800 Slater + 0.7200 B88
 Correlation:  0.1900 VWN1RPA + 0.8100 LYP
 Using SG-1 standard quadrature grid
 SCF converges when DIIS error is below 1.0E-08
 Geometry optimization detected.  Setting ReadMinima to 0
 Setting SaveMinima to 0
 ---------------------------------------
  Cycle       Energy         DIIS Error
 ---------------------------------------
    1    -155.0946766436      6.92E-04
    2    -155.0950453392      1.41E-04
    3    -155.0950603863      5.95E-05
    4    -155.0950626040      3.99E-05
    5    -155.0950640647      6.19E-06
    6    -155.0950641193      1.94E-06
    7    -155.0950641628      3.83E-07
    8    -155.0950641537      6.53E-08
    9    -155.0950641555      8.98E-09 Convergence criterion met
 ---------------------------------------
 SCF time:  CPU 15.94 s  wall 16.01 s
 SCF   energy in the final basis set = -155.0950641555
 Total energy in the final basis set = -155.0950641555

 --------------------------------------------------------------

                    Orbital Energies (a.u.)
 --------------------------------------------------------------

 Alpha MOs
 -- Occupied --
-19.124 -10.220 -10.168  -1.024  -0.754  -0.631  -0.508  -0.459
 -0.439  -0.389  -0.378  -0.334  -0.282
 -- Virtual --
 -0.013   0.010   0.016   0.026   0.048   0.056   0.072   0.075
  0.093   0.104   0.122   0.125   0.134   0.139   0.167   0.173
  0.190   0.204   0.214   0.231   0.247   0.261   0.266   0.300
  0.308   0.366   0.430   0.435   0.465   0.483   0.542   0.566
  0.632   0.636   0.647   0.659   0.685   0.709   0.847   0.911
  0.960   0.985   1.063   1.140   1.201   1.256   1.316   1.393
  1.454   1.495   1.530   1.551   1.552   1.574   1.588   1.654
  1.719   1.765   1.768   1.866   1.964   1.976   2.068   2.106
  2.158   2.258   2.303   2.423   2.450   2.481   2.527   2.541
  2.570   2.589   2.630   2.725   2.775   2.822   2.925   3.112
  3.160   3.207   3.340   3.746   3.792   3.810   3.894   3.989
  4.213   5.046   5.360   5.632  23.828  23.955  49.902
 --------------------------------------------------------------

          Ground-State Mulliken Net Atomic Charges

     Atom                 Charge (a.u.)
  ----------------------------------------
      1 C                    -0.445751
      2 C                    -0.188324
      3 O                    -0.299027
      4 H                     0.128062
      5 H                     0.127635
      6 H                     0.158253
      7 H                     0.127977
      8 H                     0.154351
      9 H                     0.236825
  ----------------------------------------
  Sum of atomic charges =     0.000000

 -----------------------------------------------------------------
                    Cartesian Multipole Moments
 -----------------------------------------------------------------
    Charge (ESU x 10^10)
                -0.0000
    Dipole Moment (Debye)
         X       1.4058      Y      -0.1531      Z      -1.2496
       Tot       1.8871
    Quadrupole Moments (Debye-Ang)
        XX     -22.9492     XY       1.1166     YY     -18.9761
        XZ       1.9939     YZ       1.4461     ZZ     -19.4849
    Octopole Moments (Debye-Ang^2)
       XXX       0.8152    XXY      -2.1323    XYY      -2.7393
       YYY      -3.1582    XXZ      -2.2617    XYZ      -1.8242
       YYZ      -0.4976    XZZ      -1.8719    YZZ      -1.2663
       ZZZ       0.4609
    Hexadecapole Moments (Debye-Ang^3)
      XXXX    -170.9496   XXXY       8.8057   XXYY     -34.8473
      XYYY       4.8328   YYYY     -59.4920   XXXZ       4.3376
      XXYZ       2.4404   XYYZ       1.6389   YYYZ       2.4435
      XXZZ     -33.3317   XYZZ       0.7361   YYZZ     -14.2005
      XZZZ       2.2852   YZZZ       1.2584   ZZZZ     -36.1576
 -----------------------------------------------------------------
 Calculating analytic gradient of the SCF energy
 Gradient of SCF Energy
            1           2           3           4           5           6
    1  -0.0005674   0.0017828  -0.0011690   0.0001088   0.0000672  -0.0000219
    2   0.0000148   0.0009166  -0.0004580   0.0000624   0.0000172  -0.0000933
    3  -0.0000110  -0.0002046   0.0006025   0.0000170  -0.0001141  -0.0000041
            7           8           9
    1  -0.0001672  -0.0001107   0.0000774
    2  -0.0001441  -0.0001432  -0.0001723
    3   0.0000143   0.0000863  -0.0003864
 Max gradient component =       1.783E-03
 RMS gradient           =       4.959E-04
 Gradient time:  CPU 4.65 s  wall 4.65 s
 Geometry Optimization Parameters
   NAtoms,    NIC,     NZ,  NCons,   NDum,   NFix, NCnnct, MaxDiis
        9      51       0       0       0       0       0       0

 Cartesian Hessian Update
 Hessian Updated using BFGS Update


** GEOMETRY OPTIMIZATION IN DELOCALIZED INTERNAL COORDINATES **
   Searching for a Minimum

   Optimization Cycle:   6

                       Coordinates (Angstroms)
     ATOM                X               Y               Z
      1  C         1.1919454750   -0.2427443130   -0.0029889173
      2  C        -0.0827677277    0.5874988717   -0.0598726460
      3  O        -1.2670985458   -0.2015606694    0.0965330774
      4  H         2.0751193019    0.4013989465   -0.0634158646
      5  H         1.2425400603   -0.9509209342   -0.8373823003
      6  H         1.2407464216   -0.8104386093    0.9294987729
      7  H        -0.1279354284    1.1589920463   -0.9965749407
      8  H        -0.1108380388    1.3044813495    0.7633114646
      9  H        -1.2991443264   -0.8480698146   -0.6163662423
   Point Group: c1    Number of degrees of freedom:    21


   Energy is   -155.095064155

 Hessian Updated using BFGS Update

 21 Hessian modes will be used to form the next step
  Hessian Eigenvalues:
     0.002487    0.006069    0.052964    0.058692    0.059052    0.060858
     0.114348    0.138859    0.159826    0.160082    0.162049    0.169028
     0.245166    0.301544    0.320676    0.324606    0.325416    0.329618
     0.331170    0.441244    0.533834

 Minimum Search - Taking Simple RFO Step
 Searching for Lamda that Minimizes Along All modes
 Value Taken    Lamda =  -0.00000863
 Step Taken.  Stepsize is  0.020866

                             Maximum     Tolerance    Cnvgd?
         Gradient           0.000644      0.000300      NO
         Displacement       0.011896      0.001200      NO
         Energy change     -0.000034      0.000001      NO


 New Cartesian Coordinates Obtained by Inverse Iteration

 Displacement from previous Coordinates is:  0.014434
 ----------------------------------------------------------------
             Standard Nuclear Orientation (Angstroms)
    I     Atom           X                Y                Z
 ----------------------------------------------------------------
    1      C       1.1916365908    -0.2428704895    -0.0030104789
    2      C      -0.0839968130     0.5873248518    -0.0596142024
    3      O      -1.2675935858    -0.2002674486     0.0936106239
    4      H       2.0747045453     0.4009183916    -0.0660702417
    5      H       1.2403111303    -0.9525449581    -0.8362262973
    6      H       1.2419303164    -0.8089235076     0.9303777529
    7      H      -0.1263930597     1.1616833998    -0.9949427461
    8      H      -0.1112641255     1.3035523559     0.7644895953
    9      H      -1.2967678070    -0.8502357216    -0.6158716021
 ----------------------------------------------------------------
 Molecular Point Group                 C1    NOp =  1
 Largest Abelian Subgroup              C1    NOp =  1
 Nuclear Repulsion Energy =    81.4296504125 hartrees
 There are       13 alpha and       13 beta electrons
 Applying Cartesian multipole field
    Component          Value
    ---------          -----
     (2,0,0)        1.00000E-11
     (0,2,0)        2.00000E-11
     (0,0,2)       -3.00000E-11
 Nucleus-field energy     =     0.0000000013 hartrees
 Requested basis set is 6-311++G(d,p)
 There are 48 shells and 108 basis functions
 A cutoff of  1.0D-11 yielded   1170 shell pairs
 There are      5995 function pairs (      6340 Cartesian)
 Smallest overlap matrix eigenvalue = 1.27E-04
 Guess MOs from SCF MO coefficient file
 Reading MOs from coefficient file
 Reading MOs from coefficient file
 A restricted hybrid HF-DFT SCF calculation will be
 performed using Pulay DIIS extrapolation
 Exchange:     0.2000 Hartree-Fock + 0.0800 Slater + 0.7200 B88
 Correlation:  0.1900 VWN1RPA + 0.8100 LYP
 Using SG-1 standard quadrature grid
 SCF converges when DIIS error is below 1.0E-08
 Geometry optimization detected.  Setting ReadMinima to 0
 Setting SaveMinima to 0
 ---------------------------------------
  Cycle       Energy         DIIS Error
 ---------------------------------------
    1    -155.0958794584      1.18E-04
    2    -155.0950691958      2.67E-05
    3    -155.0950690271      3.19E-05
    4    -155.0950701155      6.60E-06
    5    -155.0950701807      1.02E-06
    6    -155.0950701565      4.06E-07
    7    -155.0950701674      6.53E-08
    8    -155.0950701654      8.28E-09 Convergence criterion met
 ---------------------------------------
 SCF time:  CPU 14.04 s  wall 14.11 s
 SCF   energy in the final basis set = -155.0950701654
 Total energy in the final basis set = -155.0950701654

 --------------------------------------------------------------

                    Orbital Energies (a.u.)
 --------------------------------------------------------------

 Alpha MOs
 -- Occupied --
-19.124 -10.220 -10.168  -1.024  -0.754  -0.631  -0.509  -0.460
 -0.439  -0.389  -0.378  -0.334  -0.282
 -- Virtual --
 -0.013   0.010   0.016   0.026   0.048   0.056   0.072   0.076
  0.093   0.104   0.122   0.125   0.134   0.139   0.167   0.173
  0.190   0.204   0.214   0.231   0.247   0.261   0.266   0.300
  0.308   0.366   0.430   0.435   0.465   0.483   0.542   0.566
  0.632   0.636   0.647   0.659   0.685   0.709   0.847   0.911
  0.960   0.985   1.063   1.140   1.200   1.255   1.316   1.393
  1.454   1.495   1.530   1.550   1.552   1.574   1.588   1.655
  1.719   1.765   1.768   1.866   1.964   1.975   2.068   2.106
  2.158   2.258   2.303   2.422   2.449   2.482   2.526   2.540
  2.570   2.588   2.630   2.724   2.775   2.822   2.927   3.112
  3.160   3.208   3.341   3.745   3.792   3.810   3.895   3.989
  4.212   5.046   5.361   5.635  23.828  23.956  49.902
 --------------------------------------------------------------

          Ground-State Mulliken Net Atomic Charges

     Atom                 Charge (a.u.)
  ----------------------------------------
      1 C                    -0.445390
      2 C                    -0.188908
      3 O                    -0.298192
      4 H                     0.128183
      5 H                     0.127404
      6 H                     0.158051
      7 H                     0.127787
      8 H                     0.154188
      9 H                     0.236876
  ----------------------------------------
  Sum of atomic charges =     0.000000

 -----------------------------------------------------------------
                    Cartesian Multipole Moments
 -----------------------------------------------------------------
    Charge (ESU x 10^10)
                -0.0000
    Dipole Moment (Debye)
         X       1.4064      Y      -0.1621      Z      -1.2404
       Tot       1.8822
    Quadrupole Moments (Debye-Ang)
        XX     -22.9587     XY       1.1252     YY     -18.9670
        XZ       1.9775     YZ       1.4465     ZZ     -19.4903
    Octopole Moments (Debye-Ang^2)
       XXX       0.8637    XXY      -2.1349    XYY      -2.7466
       YYY      -3.1934    XXZ      -2.2222    XYZ      -1.8252
       YYZ      -0.4902    XZZ      -1.8607    YZZ      -1.2785
       ZZZ       0.5139
    Hexadecapole Moments (Debye-Ang^3)
      XXXX    -170.9516   XXXY       8.8413   XXYY     -34.8385
      XYYY       4.8925   YYYY     -59.4957   XXXZ       4.2331
      XXYZ       2.4266   XYYZ       1.6190   YYYZ       2.4337
      XXZZ     -33.3308   XYZZ       0.7555   YYZZ     -14.2027
      XZZZ       2.2263   YZZZ       1.2451   ZZZZ     -36.1489
 -----------------------------------------------------------------
 Calculating analytic gradient of the SCF energy
 Gradient of SCF Energy
            1           2           3           4           5           6
    1  -0.0001772   0.0006898  -0.0005570   0.0000875   0.0000103  -0.0000167
    2   0.0000099   0.0003099  -0.0002055  -0.0000055   0.0000293  -0.0000554
    3  -0.0000341  -0.0000801   0.0002052   0.0000262  -0.0000883  -0.0000100
            7           8           9
    1  -0.0000770  -0.0000022   0.0000426
    2  -0.0000039  -0.0000329  -0.0000459
    3   0.0000419   0.0000823  -0.0001431
 Max gradient component =       6.898E-04
 RMS gradient           =       1.987E-04
 Gradient time:  CPU 4.64 s  wall 4.65 s
 Geometry Optimization Parameters
   NAtoms,    NIC,     NZ,  NCons,   NDum,   NFix, NCnnct, MaxDiis
        9      51       0       0       0       0       0       0

 Cartesian Hessian Update
 Hessian Updated using BFGS Update


** GEOMETRY OPTIMIZATION IN DELOCALIZED INTERNAL COORDINATES **
   Searching for a Minimum

   Optimization Cycle:   7

                       Coordinates (Angstroms)
     ATOM                X               Y               Z
      1  C         1.1916365908   -0.2428704895   -0.0030104789
      2  C        -0.0839968130    0.5873248518   -0.0596142024
      3  O        -1.2675935858   -0.2002674486    0.0936106239
      4  H         2.0747045453    0.4009183916   -0.0660702417
      5  H         1.2403111303   -0.9525449581   -0.8362262973
      6  H         1.2419303164   -0.8089235076    0.9303777529
      7  H        -0.1263930597    1.1616833998   -0.9949427461
      8  H        -0.1112641255    1.3035523559    0.7644895953
      9  H        -1.2967678070   -0.8502357216   -0.6158716021
   Point Group: c1    Number of degrees of freedom:    21


   Energy is   -155.095070165

 Hessian Updated using BFGS Update

 21 Hessian modes will be used to form the next step
  Hessian Eigenvalues:
     0.002701    0.005338    0.053039    0.055543    0.058929    0.059300
     0.111329    0.138848    0.155400    0.159925    0.161115    0.170628
     0.241095    0.280772    0.320244    0.324808    0.325439    0.327162
     0.331106    0.390375    0.507404

 Minimum Search - Taking Simple RFO Step
 Searching for Lamda that Minimizes Along All modes
 Value Taken    Lamda =  -0.00000259
 Step Taken.  Stepsize is  0.013153

                             Maximum     Tolerance    Cnvgd?
         Gradient           0.000268      0.000300     YES
         Displacement       0.009662      0.001200      NO
         Energy change     -0.000006      0.000001      NO


 New Cartesian Coordinates Obtained by Inverse Iteration

 Displacement from previous Coordinates is:  0.012246
 ----------------------------------------------------------------
             Standard Nuclear Orientation (Angstroms)
    I     Atom           X                Y                Z
 ----------------------------------------------------------------
    1      C       1.1919479792    -0.2429611451    -0.0026849946
    2      C      -0.0846340267     0.5865003735    -0.0591336161
    3      O      -1.2670344123    -0.2007574123     0.0928208689
    4      H       2.0741772786     0.4014599798    -0.0686815758
    5      H       1.2394249562    -0.9543847386    -0.8344207425
    6      H       1.2442202543    -0.8071392562     0.9316803032
    7      H      -0.1255916274     1.1621527155    -0.9938644191
    8      H      -0.1117860032     1.3024161787     0.7652823287
    9      H      -1.2981572069    -0.8486498217    -0.6182557491
 ----------------------------------------------------------------
 Molecular Point Group                 C1    NOp =  1
 Largest Abelian Subgroup              C1    NOp =  1
 Nuclear Repulsion Energy =    81.4453934105 hartrees
 There are       13 alpha and       13 beta electrons
 Applying Cartesian multipole field
    Component          Value
    ---------          -----
     (2,0,0)        1.00000E-11
     (0,2,0)        2.00000E-11
     (0,0,2)       -3.00000E-11
 Nucleus-field energy     =     0.0000000013 hartrees
 Requested basis set is 6-311++G(d,p)
 There are 48 shells and 108 basis functions
 A cutoff of  1.0D-11 yielded   1170 shell pairs
 There are      5995 function pairs (      6340 Cartesian)
 Smallest overlap matrix eigenvalue = 1.27E-04
 Guess MOs from SCF MO coefficient file
 Reading MOs from coefficient file
 Reading MOs from coefficient file
 A restricted hybrid HF-DFT SCF calculation will be
 performed using Pulay DIIS extrapolation
 Exchange:     0.2000 Hartree-Fock + 0.0800 Slater + 0.7200 B88
 Correlation:  0.1900 VWN1RPA + 0.8100 LYP
 Using SG-1 standard quadrature grid
 SCF converges when DIIS error is below 1.0E-08
 Geometry optimization detected.  Setting ReadMinima to 0
 Setting SaveMinima to 0
 ---------------------------------------
  Cycle       Energy         DIIS Error
 ---------------------------------------
    1    -155.0956222852      7.54E-05
    2    -155.0950710186      1.74E-05
    3    -155.0950710598      1.94E-05
    4    -155.0950713923      4.79E-06
    5    -155.0950714300      7.15E-07
    6    -155.0950714217      2.76E-07
    7    -155.0950714251      3.18E-08
    8    -155.0950714246      5.32E-09 Convergence criterion met
 ---------------------------------------
 SCF time:  CPU 13.87 s  wall 13.88 s
 SCF   energy in the final basis set = -155.0950714246
 Total energy in the final basis set = -155.0950714246

 --------------------------------------------------------------

                    Orbital Energies (a.u.)
 --------------------------------------------------------------

 Alpha MOs
 -- Occupied --
-19.124 -10.220 -10.168  -1.025  -0.754  -0.632  -0.509  -0.460
 -0.439  -0.389  -0.378  -0.334  -0.282
 -- Virtual --
 -0.013   0.010   0.016   0.026   0.048   0.056   0.073   0.076
  0.092   0.104   0.122   0.125   0.134   0.139   0.167   0.174
  0.190   0.204   0.214   0.232   0.247   0.261   0.266   0.300
  0.308   0.366   0.430   0.436   0.465   0.483   0.542   0.566
  0.632   0.636   0.647   0.660   0.685   0.709   0.847   0.911
  0.960   0.985   1.062   1.139   1.200   1.256   1.316   1.393
  1.454   1.495   1.530   1.550   1.553   1.574   1.588   1.655
  1.719   1.765   1.768   1.867   1.965   1.975   2.068   2.106
  2.158   2.258   2.303   2.423   2.450   2.482   2.526   2.540
  2.570   2.588   2.629   2.724   2.775   2.822   2.928   3.112
  3.160   3.209   3.341   3.745   3.792   3.810   3.896   3.989
  4.213   5.046   5.362   5.636  23.828  23.956  49.902
 --------------------------------------------------------------

          Ground-State Mulliken Net Atomic Charges

     Atom                 Charge (a.u.)
  ----------------------------------------
      1 C                    -0.445257
      2 C                    -0.189006
      3 O                    -0.297681
      4 H                     0.128120
      5 H                     0.127242
      6 H                     0.157952
      7 H                     0.127551
      8 H                     0.154106
      9 H                     0.236973
  ----------------------------------------
  Sum of atomic charges =     0.000000

 -----------------------------------------------------------------
                    Cartesian Multipole Moments
 -----------------------------------------------------------------
    Charge (ESU x 10^10)
                -0.0000
    Dipole Moment (Debye)
         X       1.3982      Y      -0.1607      Z      -1.2423
       Tot       1.8773
    Quadrupole Moments (Debye-Ang)
        XX     -22.9483     XY       1.1248     YY     -18.9760
        XZ       1.9826     YZ       1.4487     ZZ     -19.4844
    Octopole Moments (Debye-Ang^2)
       XXX       0.8158    XXY      -2.1284    XYY      -2.7431
       YYY      -3.1725    XXZ      -2.2349    XYZ      -1.8327
       YYZ      -0.4948    XZZ      -1.8769    YZZ      -1.2789
       ZZZ       0.5165
    Hexadecapole Moments (Debye-Ang^3)
      XXXX    -170.9179   XXXY       8.8504   XXYY     -34.8374
      XYYY       4.8902   YYYY     -59.4852   XXXZ       4.2195
      XXYZ       2.4249   XYYZ       1.6083   YYYZ       2.4281
      XXZZ     -33.3093   XYZZ       0.7668   YYZZ     -14.2013
      XZZZ       2.2098   YZZZ       1.2423   ZZZZ     -36.1433
 -----------------------------------------------------------------
 Calculating analytic gradient of the SCF energy
 Gradient of SCF Energy
            1           2           3           4           5           6
    1   0.0000264  -0.0000345   0.0000058   0.0000106  -0.0000177  -0.0000086
    2  -0.0000144  -0.0000235   0.0000002  -0.0000278   0.0000286  -0.0000422
    3  -0.0000354   0.0000215  -0.0000016   0.0000176  -0.0000473  -0.0000348
            7           8           9
    1   0.0000041   0.0000276  -0.0000138
    2   0.0000531  -0.0000162   0.0000421
    3   0.0000541   0.0000527  -0.0000269
 Max gradient component =       5.409E-05
 RMS gradient           =       2.999E-05
 Gradient time:  CPU 4.64 s  wall 4.64 s
 Geometry Optimization Parameters
   NAtoms,    NIC,     NZ,  NCons,   NDum,   NFix, NCnnct, MaxDiis
        9      51       0       0       0       0       0       0

 Cartesian Hessian Update
 Hessian Updated using BFGS Update


** GEOMETRY OPTIMIZATION IN DELOCALIZED INTERNAL COORDINATES **
   Searching for a Minimum

   Optimization Cycle:   8

                       Coordinates (Angstroms)
     ATOM                X               Y               Z
      1  C         1.1919479792   -0.2429611451   -0.0026849946
      2  C        -0.0846340267    0.5865003735   -0.0591336161
      3  O        -1.2670344123   -0.2007574123    0.0928208689
      4  H         2.0741772786    0.4014599798   -0.0686815758
      5  H         1.2394249562   -0.9543847386   -0.8344207425
      6  H         1.2442202543   -0.8071392562    0.9316803032
      7  H        -0.1255916274    1.1621527155   -0.9938644191
      8  H        -0.1117860032    1.3024161787    0.7652823287
      9  H        -1.2981572069   -0.8486498217   -0.6182557491
   Point Group: c1    Number of degrees of freedom:    21


   Energy is   -155.095071425

 Hessian Updated using BFGS Update

 21 Hessian modes will be used to form the next step
  Hessian Eigenvalues:
     0.002739    0.005161    0.053046    0.056526    0.058889    0.059963
     0.111268    0.138059    0.155308    0.159967    0.160971    0.170060
     0.241052    0.285493    0.320153    0.324775    0.325425    0.327349
     0.331084    0.386728    0.507746

 Minimum Search - Taking Simple RFO Step
 Searching for Lamda that Minimizes Along All modes
 Value Taken    Lamda =   0.00000000
 Step Taken.  Stepsize is  0.001785

                             Maximum     Tolerance    Cnvgd?
         Gradient           0.000021      0.000300     YES
         Displacement       0.001187      0.001200     YES
         Energy change     -0.000001      0.000001      NO


                       Distance Matrix (Angstroms)
             C (  1)   C (  2)   O (  3)   H (  4)   H (  5)   H (  6)
   C (  2)  1.523435
   O (  3)  2.461198  1.428613
   H (  4)  1.094515  2.166748  3.398889
   H (  5)  1.095519  2.174518  2.776701  1.766772
   H (  6)  1.092734  2.165594  2.716208  1.774898  1.772235
   H (  7)  2.166262  1.098533  2.083579  2.504716  2.523574  3.076072
   H (  8)  2.162796  1.092215  2.011550  2.507121  3.078631  2.513298
   H (  9)  2.635604  1.960845  0.962478  3.638330  2.548967  2.977870
             H (  7)   H (  8)
   H (  8)  1.764784
   H (  9)  2.357821  2.819351

 Final energy is   -155.09507142463406     


 ******************************
 **  OPTIMIZATION CONVERGED  **
 ******************************

                       Coordinates (Angstroms)
     ATOM                X               Y               Z
      1  C         1.1919479792   -0.2429611451   -0.0026849946
      2  C        -0.0846340267    0.5865003735   -0.0591336161
      3  O        -1.2670344123   -0.2007574123    0.0928208689
      4  H         2.0741772786    0.4014599798   -0.0686815758
      5  H         1.2394249562   -0.9543847386   -0.8344207425
      6  H         1.2442202543   -0.8071392562    0.9316803032
      7  H        -0.1255916274    1.1621527155   -0.9938644191
      8  H        -0.1117860032    1.3024161787    0.7652823287
      9  H        -1.2981572069   -0.8486498217   -0.6182557491

Z-matrix Print:
$molecule
0 1
C 
H  1 1.092215
H  1 1.098533 2 107.328792
O  1 1.428613 2 105.090607 3 -117.525961 0
H  4 0.962478 1 108.610332 2 179.506963 0
C  1 1.523435 2 110.471785 3 120.377629 0
H  6 1.092734 1 110.663380 2 60.681709 0
H  6 1.094515 1 110.648519 2 -59.593615 0
H  6 1.095519 1 111.208186 2 -179.064999 0
$end


 --------------------------------------------------------------

                    Orbital Energies (a.u.)
 --------------------------------------------------------------

 Alpha MOs
 -- Occupied --
-19.124 -10.220 -10.168  -1.025  -0.754  -0.632  -0.509  -0.460
 -0.439  -0.389  -0.378  -0.334  -0.282
 -- Virtual --
 -0.013   0.010   0.016   0.026   0.048   0.056   0.073   0.076
  0.092   0.104   0.122   0.125   0.134   0.139   0.167   0.174
  0.190   0.204   0.214   0.232   0.247   0.261   0.266   0.300
  0.308   0.366   0.430   0.436   0.465   0.483   0.542   0.566
  0.632   0.636   0.647   0.660   0.685   0.709   0.847   0.911
  0.960   0.985   1.062   1.139   1.200   1.256   1.316   1.393
  1.454   1.495   1.530   1.550   1.553   1.574   1.588   1.655
  1.719   1.765   1.768   1.867   1.965   1.975   2.068   2.106
  2.158   2.258   2.303   2.423   2.450   2.482   2.526   2.540
  2.570   2.588   2.629   2.724   2.775   2.822   2.928   3.112
  3.160   3.209   3.341   3.745   3.792   3.810   3.896   3.989
  4.213   5.046   5.362   5.636  23.828  23.956  49.902
 --------------------------------------------------------------

          Ground-State Mulliken Net Atomic Charges

     Atom                 Charge (a.u.)
  ----------------------------------------
      1 C                    -0.445257
      2 C                    -0.189006
      3 O                    -0.297681
      4 H                     0.128120
      5 H                     0.127242
      6 H                     0.157952
      7 H                     0.127551
      8 H                     0.154106
      9 H                     0.236973
  ----------------------------------------
  Sum of atomic charges =     0.000000

 -----------------------------------------------------------------
                    Cartesian Multipole Moments
 -----------------------------------------------------------------
    Charge (ESU x 10^10)
                -0.0000
    Dipole Moment (Debye)
         X       1.3982      Y      -0.1607      Z      -1.2423
       Tot       1.8773
    Quadrupole Moments (Debye-Ang)
        XX     -22.9483     XY       1.1248     YY     -18.9760
        XZ       1.9826     YZ       1.4487     ZZ     -19.4844
    Octopole Moments (Debye-Ang^2)
       XXX       0.8158    XXY      -2.1284    XYY      -2.7431
       YYY      -3.1725    XXZ      -2.2349    XYZ      -1.8327
       YYZ      -0.4948    XZZ      -1.8769    YZZ      -1.2789
       ZZZ       0.5165
    Hexadecapole Moments (Debye-Ang^3)
      XXXX    -170.9179   XXXY       8.8504   XXYY     -34.8374
      XYYY       4.8902   YYYY     -59.4852   XXXZ       4.2195
      XXYZ       2.4249   XYYZ       1.6083   YYYZ       2.4281
      XXZZ     -33.3093   XYZZ       0.7668   YYZZ     -14.2013
      XZZZ       2.2098   YZZZ       1.2423   ZZZZ     -36.1433
 -----------------------------------------------------------------
Archival summary:
1\1\pikachu\OPT\ProcedureUnspecified\BasisUnspecified\126\taweetha\SunJul912:13:032017SunJul912:13:032017\0\\#,OPT,ProcedureUnspecified,BasisUnspecified,\\0,1\C\H,1,1.09222\H,1,1.09853,2,107.329\O,1,1.42861,2,105.091,3,-117.526,0\H,4,0.962478,1,108.61,2,179.507,0\C,1,1.52344,2,110.472,3,120.378,0\H,6,1.09273,1,110.663,2,60.6817,0\H,6,1.09451,1,110.649,2,-59.5936,0\H,6,1.09552,1,111.208,2,-179.065,0\\\@

 Total job time:  172.56s(wall), 171.99s(cpu) 
 Sun Jul  9 12:13:03 2017

        *************************************************************
        *                                                           *
        *  Thank you very much for using Q-Chem.  Have a nice day.  *
        *                                                           *
        *************************************************************


 
User input: 2 of 3 
 
pikachu 127.0.1
Q-Chem Developer Version! Running on 127.0.1.*
                  Welcome to Q-Chem
     A Quantum Leap Into The Future Of Chemistry


 Q-Chem 4.4, Q-Chem, Inc., Pleasanton, CA (2016)

 Y. Shao,  Z. Gan,  E. Epifanovsky,  A. T. B. Gilbert,  M. Wormit,  
 J. Kussmann,  A. W. Lange,  A. Behn,  J. Deng,  X. Feng,  D. Ghosh,  
 M. Goldey,  P. R. Horn,  L. D. Jacobson,  I. Kaliman,  F. Rob,  
 R. Z. Khaliullin,  T. Kus,  A. Landau,  J. Liu,  E. I. Proynov,  Y. M. Rhee,  
 R. M. Richard,  M. A. Rohrdanz,  R. P. Steele,  E. J. Sundstrom,  
 H. L. Woodcock III,  P. M. Zimmerman,  D. Zuev,  B. Albrecht,  E. Alguire,  
 B. Austin,  S. A. Baeppler,  G. J. O. Beran,  Y. A. Bernard,  
 E. J. Berquist,  K. Brandhorst,  K. B. Bravaya,  S. T. Brown,  D. Casanova,  
 C.-M. Chang,  Y. Chen,  S. H. Chien,  K. D. Closser,  M. P. Coons,  
 D. L. Crittenden,  S. Dasgupta,  M. Diedenhofen,  R. A. DiStasio Jr.,  
 H. Do,  A. D. Dutoi,  R. G. Edgar,  P.-T. Fang,  S. Fatehi,  Q. Feng,  
 L. Fusti-Molnar,  A. Ghysels,  A. Golubeva-Zadorozhnaya,  J. Gomes,  
 A. Gunina,  M. W. D. Hanson-Heine,  P. H. P. Harbach,  A. W. Hauser,  
 J. E. Herr,  E. G. Hohenstein,  Z. C. Holden,  K. Hui,  T.-C. Jagau,  H. Ji,  
 B. Kaduk,  K. Khistyaev,  Jaehoon Kim,  Jihan Kim,  R. A. King,  
 P. Klunzinger,  K. Koh,  D. Kosenkov,  T. Kowalczyk,  C. M. Krauter,  
 A. Kunitsa,  K. U. Lao,  A. Laurent,  K. V. Lawler,  J. Lee,  D. Lefrancois,  
 S. Lehtola,  S. V. Levchenko,  C. Y. Lin,  Y.-S. Lin,  F. Liu,  E. Livshits,  
 R. C. Lochan,  A. Luenser,  P. Manohar,  S. F. Manzer,  S.-P. Mao,  Y. Mao,  
 N. Mardirossian,  A. V. Marenich,  L. A. Martinez-Martinez,  S. A. Maurer,  
 N. J. Mayhall,  J.-M. Mewes,  A. F. Morrison,  K. Nanda,  T. S. Nguyen-Beck,  
 C. M. Oana,  R. Olivares-Amaya,  D. P. O'Neill,  J. A. Parkhill,  
 T. M. Perrine,  R. Peverati,  P. A. Pieniazek,  F. Plasser,  A. Prociuk,  
 D. R. Rehn,  E. Rosta,  N. J. Russ,  N. Sergueev,  S. M. Sharada,  
 S. Sharma,  D. W. Small,  A. Sodt,  T. Stauch,  T. Stein,  D. Stuck,  
 Y.-C. Su,  A. J. W. Thom,  T. Tsuchimochi,  L. Vogt,  O. Vydrov,  T. Wang,  
 M. A. Watson,  J. Wenzel,  A. White,  C. F. Williams,  V. Vanovschi,  
 K. Yao,  S. Yeganeh,  S. R. Yost,  Z.-Q. You,  I. Y. Zhang,  X. Zhang,  
 Y. Zhao,  B. R. Brooks,  G. K. L. Chan,  D. M. Chipman,  C. J. Cramer,  
 W. A. Goddard III,  M. S. Gordon,  W. J. Hehre,  A. Klamt,  
 H. F. Schaefer III,  M. W. Schmidt,  C. D. Sherrill,  D. G. Truhlar,  
 A. Warshel,  X. Xu,  A. Aspuru-Guzik,  R. Baer,  A. T. Bell,  N. A. Besley,  
 J.-D. Chai,  A. Dreuw,  B. D. Dunietz,  T. R. Furlani,  S. R. Gwaltney,  
 C.-P. Hsu,  Y. Jung,  J. Kong,  D. S. Lambrecht,  W. Liang,  C. Ochsenfeld,  
 V. A. Rassolov,  L. V. Slipchenko,  J. E. Subotnik,  T. Van Voorhis,  
 J. M. Herbert,  A. I. Krylov,  P. M. W. Gill,  M. Head-Gordon

 Contributors to earlier versions of Q-Chem not listed above: 
 R. D. Adamson,  J. Baker,  E. F. C. Byrd,  A. K. Chakraborty,  C.-L. Cheng,  
 H. Dachsel,  R. J. Doerksen,  G. Hawkins,  A. Heyden,  S. Hirata,  
 G. Kedziora,  F. J. Keil,  C. Kelley,  P. P. Korambath,  W. Kurlancheek,  
 A. M. Lee,  M. S. Lee,  D. Liotard,  I. Lotan,  P. E. Maslen,  N. Nair,  
 D. Neuhauser,  R. Olson,  B. Peters,  J. Ritchie,  N. E. Schultz,  
 N. Shenvi,  A. C. Simmonett,  K. S. Thanthiriwatte,  Q. Wu,  W. Zhang

 Please cite Q-Chem as follows:
 Y. Shao et al., Mol. Phys. 113, 184-215 (2015)
 DOI: 10.1080/00268976.2014.952696

 Q-Chem 4.4.2 for Intel X86 EM64T Linux

 Parts of Q-Chem use Armadillo 5.200.1 (Boston Tea Smuggler).
 http://arma.sourceforge.net/

 Q-Chem begins on Sun Jul  9 12:13:03 2017  


Host: 0

     Scratch files written to /scratch/taweetham/qchem9566//
The previous job contains 0 fragments, simply inherited here

Checking the input file for inconsistencies... 	...done.

--------------------------------------------------------------
User input:
--------------------------------------------------------------

$molecule
read
$end

$rem
   JOB_TYPE = FREQUENCY
   BASIS  =  6-311++G**
   METHOD  =  B3LYP
$end

--------------------------------------------------------------
 ----------------------------------------------------------------
             Standard Nuclear Orientation (Angstroms)
    I     Atom           X                Y                Z
 ----------------------------------------------------------------
    1      C       1.2160590831    -0.2411931795     0.0217439369
    2      C      -0.0796911926     0.5570232008    -0.0470769091
    3      O      -1.2436150111    -0.2569213170     0.1069079129
    4      H       2.0829404726     0.4235279440    -0.0462645634
    5      H       1.2840343853    -0.9583889186    -0.8035872555
    6      H       1.2777909172    -0.7959250584     0.9611743838
    7      H      -0.1303837891     1.1234927518    -0.9869265388
    8      H      -0.1274234151     1.2791324107     0.7709782502
    9      H      -1.2562458252    -0.9114487208    -0.5986397462
 ----------------------------------------------------------------
 Molecular Point Group                 C1    NOp =  1
 Largest Abelian Subgroup              C1    NOp =  1
 Nuclear Repulsion Energy =    81.4453934105 hartrees
 There are       13 alpha and       13 beta electrons
 Requested basis set is 6-311++G(d,p)
 There are 48 shells and 108 basis functions

 Total QAlloc Memory Limit   2000 MB
 Mega-Array Size        61 MB
 MEM_STATIC part        62 MB

                       Distance Matrix (Angstroms)
             C (  1)   C (  2)   O (  3)   H (  4)   H (  5)   H (  6)
   C (  2)  1.523435
   O (  3)  2.461198  1.428613
   H (  4)  1.094515  2.166748  3.398889
   H (  5)  1.095519  2.174518  2.776701  1.766772
   H (  6)  1.092734  2.165594  2.716208  1.774898  1.772235
   H (  7)  2.166262  1.098533  2.083579  2.504716  2.523574  3.076072
   H (  8)  2.162796  1.092215  2.011550  2.507121  3.078631  2.513298
   H (  9)  2.635604  1.960845  0.962478  3.638330  2.548967  2.977870
             H (  7)   H (  8)
   H (  8)  1.764784
   H (  9)  2.357821  2.819351

 A cutoff of  1.0D-11 yielded   1170 shell pairs
 There are      5995 function pairs (      6340 Cartesian)

 -------------------------------------------------------
 OpenMP Integral Computing Module                       
 Release: version 1.0, May 2013, Q-Chem Inc. Pittsburgh 
 -------------------------------------------------------
 Integral Job Info:
 Integral job number is                      11
 Integral operator is                         1
 short-range coefficients                     0
 long-range coefficients              100000000
 Omega coefficients                           0
 if combine SR and LR in K                    0
 Integral screening is                        0
 Integral computing path is                   2
 max size of driver memory is            800000
 size of driver memory is                593474
 size of scratch memory is              2260544
 max col of scratch BK array               1296
 max len of scratch array in speh3          155
 max len of scratch index in speh4           18
 max int batch size is                      520
 min int batch size is                       52
 fixed nKL is                                52
 max L of basis functions is                  2
 order of int derivative is                   0
 number of shells is                         48
 number of basis is                         111
 number of cartesian basis is               111
 number of contracted shell pairs          1170
 number of primitive shell pairs           2834
 maxK2 (contraction) of shell pair           36
 max number of K2 of shell pair               1
 max number of CS2 of shell pair            177
 max number of PS2 of shell pair            339
 mem total for path MDJ                   13066
 -------------------------------------------------------
 Smallest overlap matrix eigenvalue = 1.27E-04
 Guess from superposition of atomic densities
 Warning:  Energy on first SCF cycle will be non-variational
 A restricted hybrid HF-DFT SCF calculation will be
 performed using Pulay DIIS extrapolation
 Exchange:     0.2000 Hartree-Fock + 0.0800 Slater + 0.7200 B88
 Correlation:  0.1900 VWN1RPA + 0.8100 LYP
 Using SG-1 standard quadrature grid
 SCF converges when DIIS error is below 1.0E-08
 ---------------------------------------
  Cycle       Energy         DIIS Error
 ---------------------------------------
    1    -155.3729622300      5.42E-02
    2    -154.9970966044      8.62E-03
    3    -154.9318675139      1.16E-02
    4    -155.0923607626      1.55E-03
    5    -155.0947935214      4.92E-04
    6    -155.0950791819      6.41E-05
    7    -155.0950837436      1.86E-05
    8    -155.0950844436      4.59E-06
    9    -155.0950843599      8.35E-07
   10    -155.0950843657      9.09E-08
   11    -155.0950843664      1.74E-08
   12    -155.0950843662      2.53E-09 Convergence criterion met
 ---------------------------------------
 SCF time:  CPU 20.75 s  wall 20.82 s
 SCF   energy in the final basis set = -155.0950843662
 Total energy in the final basis set = -155.0950843662

 --------------------------------------------------------------

                    Orbital Energies (a.u.)
 --------------------------------------------------------------

 Alpha MOs
 -- Occupied --
-19.124 -10.220 -10.168  -1.025  -0.754  -0.632  -0.509  -0.460
 -0.439  -0.389  -0.378  -0.334  -0.282
 -- Virtual --
 -0.013   0.010   0.016   0.026   0.048   0.056   0.073   0.076
  0.092   0.104   0.122   0.125   0.134   0.139   0.167   0.174
  0.190   0.204   0.214   0.232   0.247   0.261   0.266   0.300
  0.308   0.366   0.430   0.435   0.465   0.483   0.542   0.566
  0.632   0.636   0.647   0.660   0.685   0.709   0.847   0.911
  0.960   0.985   1.062   1.139   1.200   1.256   1.316   1.393
  1.454   1.495   1.530   1.550   1.553   1.574   1.588   1.655
  1.719   1.765   1.768   1.867   1.965   1.975   2.068   2.106
  2.158   2.258   2.303   2.423   2.450   2.482   2.526   2.540
  2.570   2.588   2.629   2.724   2.775   2.822   2.928   3.112
  3.160   3.209   3.341   3.745   3.792   3.810   3.896   3.989
  4.213   5.046   5.362   5.636  23.828  23.956  49.902
 --------------------------------------------------------------

          Ground-State Mulliken Net Atomic Charges

     Atom                 Charge (a.u.)
  ----------------------------------------
      1 C                    -0.445290
      2 C                    -0.189010
      3 O                    -0.297648
      4 H                     0.128132
      5 H                     0.127252
      6 H                     0.157954
      7 H                     0.127543
      8 H                     0.154096
      9 H                     0.236971
  ----------------------------------------
  Sum of atomic charges =    -0.000000

 -----------------------------------------------------------------
                    Cartesian Multipole Moments
 -----------------------------------------------------------------
    Charge (ESU x 10^10)
                -0.0000
    Dipole Moment (Debye)
         X       1.4070      Y      -0.1379      Z      -1.2352
       Tot       1.8773
    Quadrupole Moments (Debye-Ang)
        XX     -22.9636     XY       0.9987     YY     -18.8915
        XZ       1.9252     YZ       1.5257     ZZ     -19.5368
    Octopole Moments (Debye-Ang^2)
       XXX      -0.2968    XXY      -1.3247    XYY      -3.1996
       YYY      -1.8679    XXZ      -2.4399    XYZ      -1.8724
       YYZ      -1.0001    XZZ      -2.1309    YZZ      -0.7497
       ZZZ      -0.4968
    Hexadecapole Moments (Debye-Ang^3)
      XXXX    -171.7259   XXXY       7.1488   XXYY     -34.6554
      XYYY       4.0384   YYYY     -58.6982   XXXZ       3.5562
      XXYZ       2.4470   XYYZ       1.5834   YYYZ       2.7210
      XXZZ     -33.5153   XYZZ       0.2834   YYZZ     -14.1564
      XZZZ       1.7955   YZZZ       1.2988   ZZZZ     -36.1530
 -----------------------------------------------------------------
 Calculating MO derivatives via CPSCF
   1         3          27      0.183435    0.034648
   2         3          27      0.016837    0.004361
   3         3          27      0.001046    0.000247
   4        18          12      0.000037    0.000011
   5        30           0      0.000000    0.000000    Roots Converged
 Calculating analytic Hessian of the SCF energy
 Polarizability Matrix (a.u.)
            1           2           3
    1 -33.8675514  -0.5274578  -0.1575428
    2  -0.5274578 -31.8261724  -0.2116981
    3  -0.1575428  -0.2116981 -29.6228595

 Direct stationary perturbation theory relativistic correction:

 rels  =       0.047461583897
 relv  =      -0.198114035952
 rel2e =       0.071182215630
 E_rel =      -0.079470236426

 Hessian of the SCF Energy
            1           2           3           4           5           6
    1   0.4934689   0.0428340  -0.0057618  -0.1454718   0.0537902  -0.0065638
    2   0.0428340   0.5422788  -0.0029460   0.0641424  -0.1244822   0.0019110
    3  -0.0057618  -0.0029460   0.5643194  -0.0051124   0.0033427  -0.0844376
    4  -0.1454718   0.0641424  -0.0051124   0.4269835  -0.0183672   0.0016715
    5   0.0537902  -0.1244822   0.0033427  -0.0183672   0.5421531   0.0322540
    6  -0.0065638   0.0019110  -0.0844376   0.0016715   0.0322540   0.6120045
    7  -0.0423763  -0.0300109   0.0041268  -0.1586264  -0.0510030   0.0359796
    8   0.0050339   0.0094399  -0.0029311  -0.0809099  -0.1221362   0.0097021
    9   0.0013756  -0.0005210   0.0036032   0.0081410  -0.0130824  -0.0868430
   10  -0.2076397  -0.1236003   0.0120424  -0.0168224  -0.0215604   0.0021378
   11  -0.1250129  -0.1446328   0.0103839   0.0117805   0.0119390  -0.0012137
   12   0.0120939   0.0101375  -0.0466847  -0.0013230  -0.0012593  -0.0020157
   13  -0.0485137   0.0085895   0.0095120  -0.0026802   0.0203508   0.0238844
   14   0.0094328  -0.1541476  -0.1246897  -0.0007543  -0.0141862  -0.0148837
   15   0.0091854  -0.1254007  -0.1953844  -0.0009318   0.0015829   0.0018265
   16  -0.0469455   0.0045475  -0.0092162  -0.0026840   0.0163856  -0.0269783
   17   0.0062549  -0.1127766   0.1125441  -0.0000037  -0.0114990   0.0174341
   18  -0.0107200   0.1133115  -0.2442930   0.0003565   0.0011669  -0.0009438
   19  -0.0019039   0.0153358  -0.0257229  -0.0488463   0.0107689  -0.0197427
   20   0.0041280  -0.0079819   0.0164094   0.0118978  -0.1084121   0.0965384
   21   0.0000109  -0.0004786  -0.0004870  -0.0175303   0.0994562  -0.2360083
   22  -0.0019349   0.0191957   0.0221782  -0.0477612   0.0170715   0.0168823
   23   0.0030535  -0.0106631  -0.0134427   0.0114679  -0.1548554  -0.1217809
   24   0.0000338   0.0025322   0.0027522   0.0101935  -0.1296372  -0.2059309
   25   0.0013171  -0.0010336  -0.0020462  -0.0040912  -0.0274365  -0.0272710
   26   0.0004857   0.0029656   0.0013293   0.0007465  -0.0185210  -0.0199612
   27   0.0003460   0.0014541   0.0006121   0.0045351   0.0061762   0.0023484
            7           8           9          10          11          12
    1  -0.0423763   0.0050339   0.0013756  -0.2076397  -0.1250129   0.0120939
    2  -0.0300109   0.0094399  -0.0005210  -0.1236003  -0.1446328   0.0101375
    3   0.0041268  -0.0029311   0.0036032   0.0120424   0.0103839  -0.0466847
    4  -0.1586264  -0.0809099   0.0081410  -0.0168224   0.0117805  -0.0013230
    5  -0.0510030  -0.1221362  -0.0130824  -0.0215604   0.0119390  -0.0012593
    6   0.0359796   0.0097021  -0.0868430   0.0021378  -0.0012137  -0.0020157
    7   0.2529781   0.1231348  -0.0453051  -0.0078183   0.0050375  -0.0001497
    8   0.1231348   0.3838557   0.2506177   0.0031446   0.0003014   0.0002064
    9  -0.0453051   0.2506177   0.3632782  -0.0005086  -0.0001862   0.0015582
   10  -0.0078183   0.0031446  -0.0005086   0.2262962   0.1371872  -0.0139149
   11   0.0050375   0.0003014  -0.0001862   0.1371872   0.1543390  -0.0108153
   12  -0.0001497   0.0002064   0.0015582  -0.0139149  -0.0108153   0.0461339
   13   0.0033132  -0.0000518  -0.0003924   0.0019115  -0.0160843  -0.0204443
   14  -0.0005509   0.0021345   0.0016096   0.0015106  -0.0127457  -0.0145780
   15   0.0011953   0.0016896   0.0006218  -0.0007147   0.0020675   0.0015255
   16   0.0034333  -0.0014475   0.0009982   0.0020251  -0.0118137   0.0228722
   17  -0.0008555   0.0019174  -0.0016834   0.0019109  -0.0098051   0.0162197
   18  -0.0004177  -0.0016211   0.0007934   0.0004581  -0.0003740  -0.0004850
   19  -0.0106219  -0.0250392   0.0275154   0.0008165  -0.0008982   0.0002506
   20  -0.0132499  -0.0156470   0.0177209   0.0004977   0.0004324  -0.0000241
   21   0.0068562   0.0046638   0.0040297  -0.0008697   0.0003011  -0.0000908
   22  -0.0069855  -0.0281896  -0.0237071   0.0007677  -0.0007984   0.0000224
   23  -0.0082987  -0.0198869  -0.0167965   0.0002530   0.0005905   0.0000393
   24  -0.0020851   0.0018980   0.0059085   0.0007510  -0.0003062   0.0000364
   25  -0.0332961   0.0043248   0.0318831   0.0004635   0.0006024   0.0005928
   26  -0.0242034  -0.2399788  -0.2376788   0.0006566  -0.0004187   0.0000739
   27  -0.0002003  -0.2642253  -0.2929500   0.0006186   0.0001429   0.0000222
           13          14          15          16          17          18
    1  -0.0485137   0.0094328   0.0091854  -0.0469455   0.0062549  -0.0107200
    2   0.0085895  -0.1541476  -0.1254007   0.0045475  -0.1127766   0.1133115
    3   0.0095120  -0.1246897  -0.1953844  -0.0092162   0.1125441  -0.2442930
    4  -0.0026802  -0.0007543  -0.0009318  -0.0026840  -0.0000037   0.0003565
    5   0.0203508  -0.0141862   0.0015829   0.0163856  -0.0114990   0.0011669
    6   0.0238844  -0.0148837   0.0018265  -0.0269783   0.0174341  -0.0009438
    7   0.0033132  -0.0005509   0.0011953   0.0034333  -0.0008555  -0.0004177
    8  -0.0000518   0.0021345   0.0016896  -0.0014475   0.0019174  -0.0016211
    9  -0.0003924   0.0016096   0.0006218   0.0009982  -0.0016834   0.0007934
   10   0.0019115   0.0015106  -0.0007147   0.0020251   0.0019109   0.0004581
   11  -0.0160843  -0.0127457   0.0020675  -0.0118137  -0.0098051  -0.0003740
   12  -0.0204443  -0.0145780   0.0015255   0.0228722   0.0162197  -0.0004850
   13   0.0512739  -0.0128512  -0.0105201  -0.0009869  -0.0010418  -0.0008424
   14  -0.0128512   0.1672727   0.1391745  -0.0008578   0.0116348   0.0121779
   15  -0.0105201   0.1391745   0.2092207   0.0008475  -0.0188259  -0.0202209
   16  -0.0009869  -0.0008578   0.0008475   0.0492939  -0.0093489   0.0115597
   17  -0.0010418   0.0116348  -0.0188259  -0.0093489   0.1214092  -0.1251486
   18  -0.0008424   0.0121779  -0.0202209   0.0115597  -0.1251486   0.2628584
   19   0.0011141  -0.0003736   0.0008041  -0.0049107   0.0036088   0.0001573
   20  -0.0011548   0.0002348   0.0000282   0.0031585  -0.0009652   0.0001718
   21  -0.0002449   0.0003503   0.0010440  -0.0000755  -0.0003861   0.0017368
   22  -0.0047906   0.0034886  -0.0008227   0.0011439  -0.0006330  -0.0004926
   23   0.0030320  -0.0006677   0.0002861  -0.0007918   0.0001116   0.0000178
   24  -0.0005545   0.0010834   0.0016403   0.0003999  -0.0000070   0.0009843
   25  -0.0006413   0.0009557   0.0009572  -0.0003692   0.0001083  -0.0000589
   26  -0.0007885   0.0004704  -0.0006022   0.0001682  -0.0000270   0.0002979
   27  -0.0003978  -0.0002444  -0.0002734  -0.0004076  -0.0001470  -0.0004303
           19          20          21          22          23          24
    1  -0.0019039   0.0041280   0.0000109  -0.0019349   0.0030535   0.0000338
    2   0.0153358  -0.0079819  -0.0004786   0.0191957  -0.0106631   0.0025322
    3  -0.0257229   0.0164094  -0.0004870   0.0221782  -0.0134427   0.0027522
    4  -0.0488463   0.0118978  -0.0175303  -0.0477612   0.0114679   0.0101935
    5   0.0107689  -0.1084121   0.0994562   0.0170715  -0.1548554  -0.1296372
    6  -0.0197427   0.0965384  -0.2360083   0.0168823  -0.1217809  -0.2059309
    7  -0.0106219  -0.0132499   0.0068562  -0.0069855  -0.0082987  -0.0020851
    8  -0.0250392  -0.0156470   0.0046638  -0.0281896  -0.0198869   0.0018980
    9   0.0275154   0.0177209   0.0040297  -0.0237071  -0.0167965   0.0059085
   10   0.0008165   0.0004977  -0.0008697   0.0007677   0.0002530   0.0007510
   11  -0.0008982   0.0004324   0.0003011  -0.0007984   0.0005905  -0.0003062
   12   0.0002506  -0.0000241  -0.0000908   0.0000224   0.0000393   0.0000364
   13   0.0011141  -0.0011548  -0.0002449  -0.0047906   0.0030320  -0.0005545
   14  -0.0003736   0.0002348   0.0003503   0.0034886  -0.0006677   0.0010834
   15   0.0008041   0.0000282   0.0010440  -0.0008227   0.0002861   0.0016403
   16  -0.0049107   0.0031585  -0.0000755   0.0011439  -0.0007918   0.0003999
   17   0.0036088  -0.0009652  -0.0003861  -0.0006330   0.0001116  -0.0000070
   18   0.0001573   0.0001718   0.0017368  -0.0004926   0.0000178   0.0009843
   19   0.0617940  -0.0045071   0.0139874   0.0017007  -0.0001791   0.0019670
   20  -0.0045071   0.1202858  -0.1151740  -0.0010134   0.0119169  -0.0170549
   21   0.0139874  -0.1151740   0.2500118  -0.0027188   0.0115267  -0.0212596
   22   0.0017007  -0.0010134  -0.0027188   0.0624775  -0.0049259  -0.0115091
   23  -0.0001791   0.0119169   0.0115267  -0.0049259   0.1752117   0.1393385
   24   0.0019670  -0.0170549  -0.0212596  -0.0115091   0.1393385   0.2138769
   25   0.0008575   0.0002432   0.0005846  -0.0046177  -0.0036108   0.0008035
   26   0.0012838   0.0001365  -0.0002594  -0.0041954  -0.0017577   0.0021532
   27   0.0007838   0.0013844   0.0010234   0.0001674   0.0008119   0.0019919
           25          26          27
    1   0.0013171   0.0004857   0.0003460
    2  -0.0010336   0.0029656   0.0014541
    3  -0.0020462   0.0013293   0.0006121
    4  -0.0040912   0.0007465   0.0045351
    5  -0.0274365  -0.0185210   0.0061762
    6  -0.0272710  -0.0199612   0.0023484
    7  -0.0332961  -0.0242034  -0.0002003
    8   0.0043248  -0.2399788  -0.2642253
    9   0.0318831  -0.2376788  -0.2929500
   10   0.0004635   0.0006566   0.0006186
   11   0.0006024  -0.0004187   0.0001429
   12   0.0005928   0.0000739   0.0000222
   13  -0.0006413  -0.0007885  -0.0003978
   14   0.0009557   0.0004704  -0.0002444
   15   0.0009572  -0.0006022  -0.0002734
   16  -0.0003692   0.0001682  -0.0004076
   17   0.0001083  -0.0000270  -0.0001470
   18  -0.0000589   0.0002979  -0.0004303
   19   0.0008575   0.0012838   0.0007838
   20   0.0002432   0.0001365   0.0013844
   21   0.0005846  -0.0002594   0.0010234
   22  -0.0046177  -0.0041954   0.0001674
   23  -0.0036108  -0.0017577   0.0008119
   24   0.0008035   0.0021532   0.0019919
   25   0.0403773   0.0258465  -0.0054452
   26   0.0258465   0.2571308   0.2546473
   27  -0.0054452   0.2546473   0.2876557
 Gradient time:  CPU 243.63 s  wall 243.68 s
 **********************************************************************
 **                                                                  **
 **                       VIBRATIONAL ANALYSIS                       **
 **                       --------------------                       **
 **                                                                  **
 **        VIBRATIONAL FREQUENCIES (CM**-1) AND NORMAL MODES         **
 **     FORCE CONSTANTS (mDYN/ANGSTROM) AND REDUCED MASSES (AMU)     **
 **                  INFRARED INTENSITIES (KM/MOL)                   **
 **                                                                  **
 **********************************************************************


 Mode:                 1                      2                      3
 Frequency:       271.16                 310.97                 424.00
 Force Cnst:      0.0479                 0.0622                 0.2893
 Red. Mass:       1.1065                 1.0921                 2.7312
 IR Active:          YES                    YES                    YES
 IR Intens:        1.016                127.690                 16.178
 Raman Active:       YES                    YES                    YES
               X      Y      Z        X      Y      Z        X      Y      Z
 C          0.002  0.000 -0.000    0.035  0.016  0.019   -0.199 -0.033  0.013
 C         -0.001 -0.008 -0.070    0.001 -0.032 -0.034   -0.014  0.181 -0.038
 O          0.001  0.011  0.054    0.003 -0.028  0.044    0.217 -0.108  0.032
 H          0.004  0.057  0.588   -0.003  0.069  0.032    0.087 -0.406  0.066
 H          0.314  0.346 -0.273    0.102 -0.018  0.058   -0.455 -0.098  0.046
 H         -0.312 -0.378 -0.202    0.023  0.062  0.046   -0.533 -0.059  0.018
 H         -0.020 -0.098 -0.122   -0.023 -0.079 -0.058   -0.094  0.142 -0.057
 H          0.015  0.068 -0.137    0.007  0.015 -0.075   -0.062  0.184 -0.043
 H         -0.035 -0.065  0.124   -0.571  0.593 -0.522    0.152  0.180 -0.234
 TransDip  -0.014 -0.029 -0.000   -0.220  0.187 -0.218   -0.070  0.095 -0.051

 Mode:                 4                      5                      6
 Frequency:       812.11                 883.31                1057.90
 Force Cnst:      0.4218                 1.0536                 1.7536
 Red. Mass:       1.0854                 2.2919                 2.6595
 IR Active:          YES                    YES                    YES
 IR Intens:        2.640                 13.080                 17.404
 Raman Active:       YES                    YES                    YES
               X      Y      Z        X      Y      Z        X      Y      Z
 C          0.004 -0.003 -0.043    0.219 -0.006 -0.006   -0.103  0.179  0.010
 C          0.002 -0.006 -0.069   -0.011  0.166 -0.013    0.288 -0.067 -0.024
 O          0.001  0.004  0.015   -0.151 -0.083  0.014   -0.099 -0.067  0.004
 H          0.004  0.019  0.185    0.634 -0.549  0.048    0.108 -0.116 -0.049
 H          0.325 -0.253  0.209   -0.151 -0.116  0.054   -0.506  0.193 -0.033
 H         -0.337  0.292  0.157   -0.162 -0.106 -0.035   -0.341  0.060 -0.051
 H         -0.213  0.412  0.199   -0.198  0.097 -0.029    0.369  0.000  0.030
 H          0.216 -0.365  0.266   -0.185  0.148 -0.017    0.134 -0.195  0.068
 H         -0.069 -0.066  0.081   -0.019 -0.055 -0.021   -0.390 -0.207  0.132
 TransDip  -0.015 -0.030  0.040    0.095  0.065 -0.016    0.134  0.001 -0.005

 Mode:                 7                      8                      9
 Frequency:      1075.14                1132.04                1278.45
 Force Cnst:      1.1568                 1.2716                 1.2457
 Red. Mass:       1.6986                 1.6842                 1.2936
 IR Active:          YES                    YES                    YES
 IR Intens:      113.995                  3.640                 12.704
 Raman Active:       YES                    YES                    YES
               X      Y      Z        X      Y      Z        X      Y      Z
 C         -0.056 -0.056 -0.051   -0.020 -0.098  0.089    0.003  0.038  0.107
 C          0.118  0.108  0.047    0.028  0.145 -0.125   -0.014 -0.050 -0.095
 O         -0.111 -0.081  0.019   -0.019 -0.058  0.029   -0.023  0.010  0.017
 H         -0.266  0.246  0.087   -0.251  0.200 -0.175    0.066 -0.079 -0.194
 H          0.341 -0.091  0.026    0.090  0.176 -0.142   -0.231  0.205 -0.072
 H          0.017  0.183  0.083    0.485 -0.177 -0.004    0.154 -0.253 -0.079
 H          0.023 -0.155 -0.095    0.299  0.460  0.048   -0.422  0.113  0.032
 H          0.423  0.299 -0.110   -0.143 -0.157  0.132    0.537 -0.182  0.052
 H          0.486  0.177 -0.242   -0.286 -0.144  0.113    0.395  0.182 -0.161
 TransDip   0.291  0.178 -0.020    0.006  0.048 -0.038    0.101  0.046 -0.025

 Mode:                10                     11                     12
 Frequency:      1367.52                1405.37                1423.37
 Force Cnst:      1.3173                 1.3991                 1.5266
 Red. Mass:       1.1955                 1.2023                 1.2789
 IR Active:          YES                    YES                    YES
 IR Intens:        1.027                  7.187                 40.208
 Raman Active:       YES                    YES                    YES
               X      Y      Z        X      Y      Z        X      Y      Z
 C          0.003  0.045 -0.021   -0.094  0.064 -0.012    0.092 -0.018  0.006
 C         -0.073 -0.040 -0.047   -0.045  0.018  0.026   -0.109  0.035  0.025
 O         -0.024  0.002  0.058    0.015 -0.017 -0.025    0.015 -0.025 -0.025
 H          0.115 -0.104 -0.020    0.289 -0.399  0.136   -0.146  0.277 -0.015
 H          0.059 -0.091  0.086    0.350 -0.120  0.173   -0.336 -0.006 -0.033
 H         -0.074 -0.051 -0.070    0.462 -0.106 -0.130   -0.302 -0.010  0.034
 H          0.776  0.120 -0.013    0.133 -0.056 -0.024    0.349 -0.036 -0.047
 H         -0.105 -0.177  0.060    0.443  0.089 -0.006    0.664  0.115  0.007
 H          0.439  0.215 -0.161   -0.255 -0.124  0.087   -0.254 -0.139  0.093
 TransDip   0.021  0.015 -0.020   -0.042 -0.071  0.023   -0.200 -0.031  0.017

 Mode:                13                     14                     15
 Frequency:      1488.01                1494.02                1516.80
 Force Cnst:      1.3615                 1.3742                 1.4738
 Red. Mass:       1.0437                 1.0450                 1.0873
 IR Active:          YES                    YES                    YES
 IR Intens:        6.439                  3.526                  1.351
 Raman Active:       YES                    YES                    YES
               X      Y      Z        X      Y      Z        X      Y      Z
 C          0.012  0.007 -0.045   -0.009 -0.046 -0.011   -0.004 -0.018 -0.001
 C          0.011 -0.008 -0.027   -0.026  0.015 -0.011   -0.008 -0.082  0.006
 O         -0.005  0.001  0.008    0.002  0.005  0.003   -0.005 -0.007  0.002
 H         -0.075  0.178  0.646    0.149 -0.200  0.240    0.080 -0.119  0.042
 H         -0.501 -0.281  0.180   -0.122  0.373 -0.361   -0.014  0.191 -0.175
 H          0.390 -0.022 -0.067    0.180  0.538  0.313    0.031  0.235  0.142
 H         -0.046  0.100  0.035    0.071 -0.222 -0.147    0.063  0.540  0.347
 H         -0.041 -0.002 -0.036    0.067 -0.228  0.195    0.048  0.458 -0.446
 H          0.068  0.028 -0.022    0.036  0.025 -0.018    0.010 -0.001 -0.004
 TransDip   0.012  0.008  0.080    0.033  0.044  0.024   -0.009  0.036  0.001

 Mode:                16                     17                     18
 Frequency:      2991.23                3019.10                3068.95
 Force Cnst:      5.6511                 5.5694                 6.0762
 Red. Mass:       1.0720                 1.0371                 1.0950
 IR Active:          YES                    YES                    YES
 IR Intens:       65.749                 17.470                  4.922
 Raman Active:       YES                    YES                    YES
               X      Y      Z        X      Y      Z        X      Y      Z
 C         -0.005 -0.003  0.008    0.040 -0.029 -0.013    0.031  0.041  0.049
 C         -0.008  0.049 -0.057   -0.002  0.006 -0.001    0.003 -0.029 -0.046
 O          0.002  0.001  0.000    0.000  0.000 -0.000   -0.001  0.000  0.001
 H          0.059  0.054 -0.003   -0.421 -0.336  0.029   -0.392 -0.303  0.043
 H          0.002 -0.050 -0.054   -0.032  0.451  0.529    0.034 -0.337 -0.395
 H         -0.002  0.023 -0.040   -0.016  0.226 -0.405   -0.006  0.154 -0.236
 H          0.055 -0.482  0.841    0.006 -0.031  0.054    0.008 -0.056  0.077
 H          0.003 -0.112 -0.157    0.004 -0.036 -0.041   -0.027  0.406  0.469
 H          0.003  0.002  0.002    0.003  0.003  0.003   -0.000 -0.006 -0.009
 TransDip   0.006  0.210 -0.153    0.108 -0.064 -0.046    0.069  0.014  0.009

 Mode:                19                     20                     21
 Frequency:      3089.26                3101.74                3833.29
 Force Cnst:      6.1646                 6.2496                 9.2327
 Red. Mass:       1.0963                 1.1025                 1.0664
 IR Active:          YES                    YES                    YES
 IR Intens:       51.769                 38.874                 21.924
 Raman Active:       YES                    YES                    YES
               X      Y      Z        X      Y      Z        X      Y      Z
 C         -0.035 -0.055 -0.008    0.019  0.035 -0.077   -0.000  0.000  0.000
 C          0.002 -0.035 -0.050    0.001 -0.011 -0.032    0.001 -0.001 -0.002
 O         -0.000  0.001  0.001   -0.000 -0.000  0.001   -0.002 -0.043 -0.045
 H          0.462  0.350 -0.038   -0.266 -0.205  0.006    0.002  0.000 -0.000
 H         -0.030  0.237  0.287   -0.013  0.200  0.206   -0.002 -0.001 -0.003
 H         -0.015  0.079 -0.160    0.045 -0.414  0.706   -0.000 -0.000  0.000
 H          0.009 -0.052  0.075    0.013 -0.076  0.124    0.003  0.002  0.001
 H         -0.034  0.451  0.520   -0.018  0.210  0.242   -0.002  0.008  0.012
 H          0.007 -0.006 -0.009    0.003 -0.001 -0.005    0.023  0.683  0.727
 TransDip  -0.070 -0.189 -0.112    0.027  0.036 -0.195    0.058  0.108  0.087

 STANDARD THERMODYNAMIC QUANTITIES AT   298.15 K  AND     1.00 ATM

   This Molecule has  0 Imaginary Frequencies
   Zero point vibrational energy:       50.098 kcal/mol

   Atom    1 Element C  Has Mass   12.00000
   Atom    2 Element C  Has Mass   12.00000
   Atom    3 Element O  Has Mass   15.99491
   Atom    4 Element H  Has Mass    1.00783
   Atom    5 Element H  Has Mass    1.00783
   Atom    6 Element H  Has Mass    1.00783
   Atom    7 Element H  Has Mass    1.00783
   Atom    8 Element H  Has Mass    1.00783
   Atom    9 Element H  Has Mass    1.00783
   Molecular Mass:    46.041890 amu
   Principal axes and moments of inertia in amu*Bohr^2:
                             1           2           3
    Eigenvalues --       52.45698   197.73020   223.79806
          X               0.99977    -0.01371     0.01666
          Y               0.01279     0.99846     0.05403
          Z              -0.01737    -0.05380     0.99840
   Rotational Symmetry Number is   1
   The Molecule is an Asymmetric Top
   Translational Enthalpy:        0.889 kcal/mol
   Rotational Enthalpy:           0.889 kcal/mol
   Vibrational Enthalpy:         50.983 kcal/mol
   gas constant (RT):             0.592 kcal/mol
   Translational Entropy:        37.406  cal/mol.K
   Rotational Entropy:           22.367  cal/mol.K
   Vibrational Entropy:           4.489  cal/mol.K

   Total Enthalpy:               53.353 kcal/mol
   Total Entropy:                64.261  cal/mol.K

 ======================================================================

 STANDARD THERMODYNAMIC QUANTITIES FOR ANHARMONIC VIBRATION -- TOSH

   Zero point vibrational energy: ************ kcal/mol

   Vibrational Enthalpy:       Infinity kcal/mol
   Vibrational Entropy:             NaN  cal/mol.K

   Total Enthalpy:             Infinity kcal/mol
   Total Entropy:                   NaN  cal/mol.K

 ======================================================================

 STANDARD THERMODYNAMIC QUANTITIES FOR ANHARMONIC VIBRATION -- VPT2

   Zero point vibrational energy: ************ kcal/mol

   Vibrational Enthalpy:       Infinity kcal/mol
   Vibrational Entropy:             NaN  cal/mol.K

   Total Enthalpy:             Infinity kcal/mol
   Total Entropy:                   NaN  cal/mol.K

 ======================================================================

Archival summary:
1\1\pikachu\FREQ\ProcedureUnspecified\BasisUnspecified\126\taweetha\SunJul912:17:272017SunJul912:17:272017\0\\#,FREQ,ProcedureUnspecified,BasisUnspecified,\\0,1\C\H,1,1.09222\H,1,1.09853,2,107.329\O,1,1.42861,2,105.091,3,-117.526,0\H,4,0.962478,1,108.61,2,179.507,0\C,1,1.52344,2,110.472,3,120.378,0\H,6,1.09273,1,110.663,2,60.6817,0\H,6,1.09451,1,110.649,2,-59.5936,0\H,6,1.09552,1,111.208,2,-179.065,0\\\@

 Total job time:  264.65s(wall), 264.52s(cpu) 
 Sun Jul  9 12:17:27 2017

        *************************************************************
        *                                                           *
        *  Thank you very much for using Q-Chem.  Have a nice day.  *
        *                                                           *
        *************************************************************


 
User input: 3 of 3 
 
pikachu 127.0.1
Q-Chem Developer Version! Running on 127.0.1.*
                  Welcome to Q-Chem
     A Quantum Leap Into The Future Of Chemistry


 Q-Chem 4.4, Q-Chem, Inc., Pleasanton, CA (2016)

 Y. Shao,  Z. Gan,  E. Epifanovsky,  A. T. B. Gilbert,  M. Wormit,  
 J. Kussmann,  A. W. Lange,  A. Behn,  J. Deng,  X. Feng,  D. Ghosh,  
 M. Goldey,  P. R. Horn,  L. D. Jacobson,  I. Kaliman,  F. Rob,  
 R. Z. Khaliullin,  T. Kus,  A. Landau,  J. Liu,  E. I. Proynov,  Y. M. Rhee,  
 R. M. Richard,  M. A. Rohrdanz,  R. P. Steele,  E. J. Sundstrom,  
 H. L. Woodcock III,  P. M. Zimmerman,  D. Zuev,  B. Albrecht,  E. Alguire,  
 B. Austin,  S. A. Baeppler,  G. J. O. Beran,  Y. A. Bernard,  
 E. J. Berquist,  K. Brandhorst,  K. B. Bravaya,  S. T. Brown,  D. Casanova,  
 C.-M. Chang,  Y. Chen,  S. H. Chien,  K. D. Closser,  M. P. Coons,  
 D. L. Crittenden,  S. Dasgupta,  M. Diedenhofen,  R. A. DiStasio Jr.,  
 H. Do,  A. D. Dutoi,  R. G. Edgar,  P.-T. Fang,  S. Fatehi,  Q. Feng,  
 L. Fusti-Molnar,  A. Ghysels,  A. Golubeva-Zadorozhnaya,  J. Gomes,  
 A. Gunina,  M. W. D. Hanson-Heine,  P. H. P. Harbach,  A. W. Hauser,  
 J. E. Herr,  E. G. Hohenstein,  Z. C. Holden,  K. Hui,  T.-C. Jagau,  H. Ji,  
 B. Kaduk,  K. Khistyaev,  Jaehoon Kim,  Jihan Kim,  R. A. King,  
 P. Klunzinger,  K. Koh,  D. Kosenkov,  T. Kowalczyk,  C. M. Krauter,  
 A. Kunitsa,  K. U. Lao,  A. Laurent,  K. V. Lawler,  J. Lee,  D. Lefrancois,  
 S. Lehtola,  S. V. Levchenko,  C. Y. Lin,  Y.-S. Lin,  F. Liu,  E. Livshits,  
 R. C. Lochan,  A. Luenser,  P. Manohar,  S. F. Manzer,  S.-P. Mao,  Y. Mao,  
 N. Mardirossian,  A. V. Marenich,  L. A. Martinez-Martinez,  S. A. Maurer,  
 N. J. Mayhall,  J.-M. Mewes,  A. F. Morrison,  K. Nanda,  T. S. Nguyen-Beck,  
 C. M. Oana,  R. Olivares-Amaya,  D. P. O'Neill,  J. A. Parkhill,  
 T. M. Perrine,  R. Peverati,  P. A. Pieniazek,  F. Plasser,  A. Prociuk,  
 D. R. Rehn,  E. Rosta,  N. J. Russ,  N. Sergueev,  S. M. Sharada,  
 S. Sharma,  D. W. Small,  A. Sodt,  T. Stauch,  T. Stein,  D. Stuck,  
 Y.-C. Su,  A. J. W. Thom,  T. Tsuchimochi,  L. Vogt,  O. Vydrov,  T. Wang,  
 M. A. Watson,  J. Wenzel,  A. White,  C. F. Williams,  V. Vanovschi,  
 K. Yao,  S. Yeganeh,  S. R. Yost,  Z.-Q. You,  I. Y. Zhang,  X. Zhang,  
 Y. Zhao,  B. R. Brooks,  G. K. L. Chan,  D. M. Chipman,  C. J. Cramer,  
 W. A. Goddard III,  M. S. Gordon,  W. J. Hehre,  A. Klamt,  
 H. F. Schaefer III,  M. W. Schmidt,  C. D. Sherrill,  D. G. Truhlar,  
 A. Warshel,  X. Xu,  A. Aspuru-Guzik,  R. Baer,  A. T. Bell,  N. A. Besley,  
 J.-D. Chai,  A. Dreuw,  B. D. Dunietz,  T. R. Furlani,  S. R. Gwaltney,  
 C.-P. Hsu,  Y. Jung,  J. Kong,  D. S. Lambrecht,  W. Liang,  C. Ochsenfeld,  
 V. A. Rassolov,  L. V. Slipchenko,  J. E. Subotnik,  T. Van Voorhis,  
 J. M. Herbert,  A. I. Krylov,  P. M. W. Gill,  M. Head-Gordon

 Contributors to earlier versions of Q-Chem not listed above: 
 R. D. Adamson,  J. Baker,  E. F. C. Byrd,  A. K. Chakraborty,  C.-L. Cheng,  
 H. Dachsel,  R. J. Doerksen,  G. Hawkins,  A. Heyden,  S. Hirata,  
 G. Kedziora,  F. J. Keil,  C. Kelley,  P. P. Korambath,  W. Kurlancheek,  
 A. M. Lee,  M. S. Lee,  D. Liotard,  I. Lotan,  P. E. Maslen,  N. Nair,  
 D. Neuhauser,  R. Olson,  B. Peters,  J. Ritchie,  N. E. Schultz,  
 N. Shenvi,  A. C. Simmonett,  K. S. Thanthiriwatte,  Q. Wu,  W. Zhang

 Please cite Q-Chem as follows:
 Y. Shao et al., Mol. Phys. 113, 184-215 (2015)
 DOI: 10.1080/00268976.2014.952696

 Q-Chem 4.4.2 for Intel X86 EM64T Linux

 Parts of Q-Chem use Armadillo 5.200.1 (Boston Tea Smuggler).
 http://arma.sourceforge.net/

 Q-Chem begins on Sun Jul  9 12:17:27 2017  


Host: 0

     Scratch files written to /scratch/taweetham/qchem9566//
The previous job contains 0 fragments, simply inherited here

Checking the input file for inconsistencies... 	...done.

--------------------------------------------------------------
User input:
--------------------------------------------------------------

$molecule
read
$end

$rem
   SOLVENT_METHOD = SMD
   BASIS  =  6-311++G**
   METHOD  =  B3LYP
$end


--------------------------------------------------------------
 ----------------------------------------------------------------
             Standard Nuclear Orientation (Angstroms)
    I     Atom           X                Y                Z
 ----------------------------------------------------------------
    1      C       1.1919479792    -0.2429611451    -0.0026849946
    2      C      -0.0846340267     0.5865003735    -0.0591336161
    3      O      -1.2670344123    -0.2007574123     0.0928208689
    4      H       2.0741772786     0.4014599798    -0.0686815758
    5      H       1.2394249562    -0.9543847386    -0.8344207425
    6      H       1.2442202543    -0.8071392562     0.9316803032
    7      H      -0.1255916274     1.1621527155    -0.9938644191
    8      H      -0.1117860032     1.3024161787     0.7652823287
    9      H      -1.2981572069    -0.8486498217    -0.6182557491
 ----------------------------------------------------------------
 Nuclear Repulsion Energy =    81.4453934105 hartrees
 There are       13 alpha and       13 beta electrons
 Requested basis set is 6-311++G(d,p)
 There are 48 shells and 108 basis functions

 Total QAlloc Memory Limit   2000 MB
 Mega-Array Size        61 MB
 MEM_STATIC part        62 MB

                       Distance Matrix (Angstroms)
             C (  1)   C (  2)   O (  3)   H (  4)   H (  5)   H (  6)
   C (  2)  1.523435
   O (  3)  2.461198  1.428613
   H (  4)  1.094515  2.166748  3.398889
   H (  5)  1.095519  2.174518  2.776701  1.766772
   H (  6)  1.092734  2.165594  2.716208  1.774898  1.772235
   H (  7)  2.166262  1.098533  2.083579  2.504716  2.523574  3.076072
   H (  8)  2.162796  1.092215  2.011550  2.507121  3.078631  2.513298
   H (  9)  2.635604  1.960845  0.962478  3.638330  2.548967  2.977870
             H (  7)   H (  8)
   H (  8)  1.764784
   H (  9)  2.357821  2.819351

 A cutoff of  1.0D-08 yielded   1154 shell pairs
 There are      5916 function pairs (      6257 Cartesian)

 -------------------------------------------------------
 OpenMP Integral Computing Module                       
 Release: version 1.0, May 2013, Q-Chem Inc. Pittsburgh 
 -------------------------------------------------------
 Integral Job Info:
 Integral job number is                      11
 Integral operator is                         1
 short-range coefficients                     0
 long-range coefficients              100000000
 Omega coefficients                           0
 if combine SR and LR in K                    0
 Integral screening is                        0
 Integral computing path is                   2
 max size of driver memory is            800000
 size of driver memory is                593474
 size of scratch memory is              2260544
 max col of scratch BK array               1296
 max len of scratch array in speh3          155
 max len of scratch index in speh4           18
 max int batch size is                      520
 min int batch size is                       52
 fixed nKL is                                52
 max L of basis functions is                  2
 order of int derivative is                   0
 number of shells is                         48
 number of basis is                         111
 number of cartesian basis is               111
 number of contracted shell pairs          1154
 number of primitive shell pairs           2707
 maxK2 (contraction) of shell pair           36
 max number of K2 of shell pair               1
 max number of CS2 of shell pair            178
 max number of PS2 of shell pair            348
 mem total for path MDJ                   13198
 -------------------------------------------------------
 Smallest overlap matrix eigenvalue = 1.27E-04

 Scale SEOQF with 1.000000e-01/1.000000e-01/1.000000e-01

 Standard Electronic Orientation quadrupole field applied
 Nucleus-field energy     =     0.0000000013 hartrees
 Guess from superposition of atomic densities
 Warning:  Energy on first SCF cycle will be non-variational
 A restricted hybrid HF-DFT SCF calculation will be
 performed using Pulay DIIS extrapolation
 Exchange:     0.2000 Hartree-Fock + 0.0800 Slater + 0.7200 B88
 Correlation:  0.1900 VWN1RPA + 0.8100 LYP
 Using SG-1 standard quadrature grid
 SCF converges when DIIS error is below 1.0E-05
 ---------------------------------------
  Cycle       Energy         DIIS Error
 ---------------------------------------
    1    -155.3729491074      5.42E-02
    2    -154.9970741963      8.62E-03
    3    -154.9320308711      1.16E-02
    4    -155.0923455559      1.55E-03
    5    -155.0947439143      4.92E-04
    6    -155.0950372776      6.41E-05
    7    -155.0950402862      1.87E-05
    8    -155.0950413329      4.63E-06 Convergence criterion met
 ---------------------------------------
 SCF time:  CPU 12.54 s  wall 12.59 s

 Citation of the SMD model:
 Marenich, A.V.; Cramer, C.J.; Truhlar, D.G.
 J. Phys. Chem. B 2009, 113, 6378-6396.
 iSolventCode=           1
 Solvent: water                                                           

 vradii
            1           2           3           4           5           6
    1   1.8500000   1.8500000   1.5200000   1.2000000   1.2000000   1.2000000
            7           8           9
    1   1.2000000   1.2000000   1.2000000
Changing PCM_TESSEL_METHOD to VTN
Changing PCM_VDW_RADII to SMD_RADIUS
 Discretize the solute cavity surface with Lebedev spheres
	Using 302 Lebedev grid points for each H atom
	Using 302 Lebedev grid points for other atoms
	Atomic van der Waals radii will be scaled by 1.20
 Removing interior tesserae...
 Keep 998 surface tesserae and discard 1720 interior tesserae
 Molecular Surface Area = 81.350 Angst**2
Using SCRF singleton
 A restricted hybrid HF-DFT SCF calculation will be
 performed using Pulay DIIS extrapolation
 Polarizable Continuum solvation model will be applied
 Exchange:     0.2000 Hartree-Fock + 0.0800 Slater + 0.7200 B88
 Correlation:  0.1900 VWN1RPA + 0.8100 LYP
 Using SG-1 standard quadrature grid
 SCF converges when DIIS error is below 1.0E-05

 Citation of the SMD model:
 Marenich, A.V.; Cramer, C.J.; Truhlar, D.G.
 J. Phys. Chem. B 2009, 113, 6378-6396.
 iSolventCode=           1
 Solvent: water                                                           

 vradii
            1           2           3           4           5           6
    1   1.8500000   1.8500000   1.5200000   1.2000000   1.2000000   1.2000000
            7           8           9
    1   1.2000000   1.2000000   1.2000000
 ---------------------------------------
  Cycle       Energy         DIIS Error
 ---------------------------------------
    1    -155.0950713094      1.00E-06
 Time req'd to invert C: 1.20 s (CPU) 1.20 s (wall)
    2    -155.1054794937      7.74E-04
    3    -155.1054798821      7.74E-04
    4    -155.1054780298      7.74E-04
    5    -155.1054804146      7.74E-04
    6    -155.1054809681      7.74E-04
    7    -155.1054812869      7.74E-04
    8    -155.1054794079      7.74E-04
    9    -155.1054804171      7.74E-04
   10    -155.1054811471      7.74E-04
   11    -155.1054815927      7.74E-04
   12    -155.1054811016      7.74E-04
   13    -155.1054806881      7.74E-04
   14    -155.1054802586      7.74E-04
   15    -155.1054801441      7.74E-04
   16    -155.1054797643      7.74E-04
   17    -155.1070624244      5.41E-04
   18    -155.1072562920      3.66E-04
   19    -155.1073866903      3.74E-05
   20    -155.1073872113      1.41E-05
   21    -155.1073882135      5.47E-06 Convergence criterion met
 ---------------------------------------
 SCF time:  CPU 27.64 s  wall 28.02 s
(0)  E-EN(g) gas-phase elect-nuc energy                 -155.095071309 a.u.
(3)  G-ENP(liq) elect-nuc-pol free energy of system     -155.107388214 a.u.
(4)  G-CDS(liq) cavity-dispersion-solvent structure 
     free energy                                                2.3756 kcal/mol
(6)  G-S(liq) free energy of system                     -155.103602488 a.u.
(9)  DeltaG-S(liq) free energy of  solvation
     (9) = (6) - (0)                                           -5.3534 kcal/mol
 SCF   energy in the final basis set = -155.1036024878
 Total energy in the final basis set = -155.1036024878

 --------------------------------------------------------------

                    Orbital Energies (a.u.)
 --------------------------------------------------------------

 Alpha MOs
 -- Occupied --
-19.127 -10.211 -10.154  -1.026  -0.743  -0.623  -0.504  -0.452
 -0.432  -0.380  -0.369  -0.331  -0.285
 -- Virtual --
 -0.001   0.021   0.024   0.032   0.058   0.065   0.079   0.084
  0.099   0.112   0.131   0.133   0.142   0.145   0.178   0.183
  0.204   0.211   0.218   0.235   0.248   0.254   0.268   0.306
  0.315   0.361   0.442   0.447   0.472   0.494   0.553   0.578
  0.642   0.645   0.661   0.672   0.695   0.722   0.858   0.919
  0.963   0.993   1.055   1.133   1.196   1.266   1.323   1.399
  1.469   1.505   1.532   1.562   1.565   1.583   1.599   1.665
  1.731   1.777   1.778   1.879   1.976   1.987   2.081   2.119
  2.171   2.270   2.316   2.436   2.464   2.492   2.541   2.554
  2.583   2.602   2.642   2.736   2.787   2.834   2.933   3.108
  3.165   3.209   3.344   3.748   3.808   3.823   3.899   3.986
  4.222   5.039   5.356   5.636  23.837  23.969  49.899
 --------------------------------------------------------------

          Ground-State Mulliken Net Atomic Charges

     Atom                 Charge (a.u.)
  ----------------------------------------
      1 C                    -0.453618
      2 C                    -0.199440
      3 O                    -0.427855
      4 H                     0.149601
      5 H                     0.154098
      6 H                     0.152609
      7 H                     0.151605
      8 H                     0.164713
      9 H                     0.308287
  ----------------------------------------
  Sum of atomic charges =    -0.000000

 -----------------------------------------------------------------
                    Cartesian Multipole Moments
 -----------------------------------------------------------------
    Charge (ESU x 10^10)
                -0.0000
    Dipole Moment (Debye)
         X       1.8282      Y      -0.2055      Z      -1.7355
       Tot       2.5291
    Quadrupole Moments (Debye-Ang)
        XX     -23.3588     XY       1.3454     YY     -18.6844
        XZ       2.2909     YZ       1.6208     ZZ     -19.3137
    Octopole Moments (Debye-Ang^2)
       XXX       2.9433    XXY      -2.2243    XYY      -2.5356
       YYY      -3.1595    XXZ      -3.0665    XYZ      -1.9957
       YYZ      -1.0009    XZZ      -1.6555    YZZ      -1.2740
       ZZZ      -0.3679
    Hexadecapole Moments (Debye-Ang^3)
      XXXX    -173.1383   XXXY       9.4887   XXYY     -34.6660
      XYYY       5.2471   YYYY     -58.4314   XXXZ       5.0916
      XXYZ       2.8125   XYYZ       1.8208   YYYZ       2.7129
      XXZZ     -33.4018   XYZZ       0.8723   YYZZ     -13.7184
      XZZZ       2.6011   YZZZ       1.4480   ZZZZ     -35.6386
 -----------------------------------------------------------------
Archival summary:
1\1\pikachu\SP\ProcedureUnspecified\BasisUnspecified\126\taweetha\SunJul912:18:082017SunJul912:18:082017\0\\#,ProcedureUnspecified,BasisUnspecified,\\0,1\C\H,1,1.09222\H,1,1.09853,2,107.329\O,1,1.42861,2,105.091,3,-117.526,0\H,4,0.962478,1,108.61,2,179.507,0\C,1,1.52344,2,110.472,3,120.378,0\H,6,1.09273,1,110.663,2,60.6817,0\H,6,1.09451,1,110.649,2,-59.5936,0\H,6,1.09552,1,111.208,2,-179.065,0\\\@

 Total job time:  40.70s(wall), 40.27s(cpu) 
 Sun Jul  9 12:18:08 2017

        *************************************************************
        *                                                           *
        *  Thank you very much for using Q-Chem.  Have a nice day.  *
        *                                                           *
        *************************************************************
