# Supplementary material for: A DFT investigation of the blue bottle experiment: E∘half-cell analysis of autoxidation catalysed by redox indicators
Source: R Soc Open Sci. 2017 Nov 8;4(11):170708. doi: 10.1098/rsos.170708 (PMC5717635; doi:10.1098/rsos.170708)
Supplement: output.zip [file rsos170708supp2.zip › B3LYP_6-311++Gdp_reducing_agents/C3H2O3.out]

TWL01 127.0.1
Q-Chem Developer Version! Running on 127.0.1.*
                  Welcome to Q-Chem
     A Quantum Leap Into The Future Of Chemistry


 Q-Chem 4.4, Q-Chem, Inc., Pleasanton, CA (2016)

 Y. Shao,  Z. Gan,  E. Epifanovsky,  A. T. B. Gilbert,  M. Wormit,  
 J. Kussmann,  A. W. Lange,  A. Behn,  J. Deng,  X. Feng,  D. Ghosh,  
 M. Goldey,  P. R. Horn,  L. D. Jacobson,  I. Kaliman,  F. Rob,  
 R. Z. Khaliullin,  T. Kus,  A. Landau,  J. Liu,  E. I. Proynov,  Y. M. Rhee,  
 R. M. Richard,  M. A. Rohrdanz,  R. P. Steele,  E. J. Sundstrom,  
 H. L. Woodcock III,  P. M. Zimmerman,  D. Zuev,  B. Albrecht,  E. Alguire,  
 B. Austin,  S. A. Baeppler,  G. J. O. Beran,  Y. A. Bernard,  E. Berquist,  
 K. Brandhorst,  K. B. Bravaya,  S. T. Brown,  D. Casanova,  C.-M. Chang,  
 Y. Chen,  S. H. Chien,  K. D. Closser,  M. P. Coons,  D. L. Crittenden,  
 S. Dasgupta,  M. Diedenhofen,  R. A. DiStasio Jr.,  H. Do,  A. D. Dutoi,  
 R. G. Edgar,  P.-T. Fang,  S. Fatehi,  Q. Feng,  L. Fusti-Molnar,  
 A. Ghysels,  A. Golubeva-Zadorozhnaya,  J. Gomes,  A. Gunina,  
 M. W. D. Hanson-Heine,  P. H. P. Harbach,  A. W. Hauser,  J. E. Herr,  
 E. G. Hohenstein,  Z. C. Holden,  K. Hui,  T.-C. Jagau,  H. Ji,  B. Kaduk,  
 K. Khistyaev,  Jaehoon Kim,  Jihan Kim,  R. A. King,  P. Klunzinger,  
 K. Koh,  D. Kosenkov,  T. Kowalczyk,  C. M. Krauter,  A. Kunitsa,  
 K. U. Lao,  A. Laurent,  K. V. Lawler,  J. Lee,  D. Lefrancois,  S. Lehtola,  
 S. V. Levchenko,  C. Y. Lin,  Y.-S. Lin,  F. Liu,  E. Livshits,  
 R. C. Lochan,  A. Luenser,  P. Manohar,  S. F. Manzer,  S.-P. Mao,  Y. Mao,  
 N. Mardirossian,  A. V. Marenich,  L. A. Martinez-Martinez,  S. A. Maurer,  
 N. J. Mayhall,  J.-M. Mewes,  A. F. Morrison,  K. Nanda,  T. S. Nguyen-Beck,  
 C. M. Oana,  R. Olivares-Amaya,  D. P. O'Neill,  J. A. Parkhill,  
 T. M. Perrine,  R. Peverati,  P. A. Pieniazek,  F. Plasser,  A. Prociuk,  
 D. R. Rehn,  E. Rosta,  N. J. Russ,  N. Sergueev,  S. M. Sharada,  
 S. Sharma,  D. W. Small,  A. Sodt,  T. Stauch,  T. Stein,  D. Stuck,  
 Y.-C. Su,  A. J. W. Thom,  T. Tsuchimochi,  L. Vogt,  O. Vydrov,  T. Wang,  
 M. A. Watson,  J. Wenzel,  A. White,  C. F. Williams,  V. Vanovschi,  
 K. Yao,  S. Yeganeh,  S. R. Yost,  Z.-Q. You,  I. Y. Zhang,  X. Zhang,  
 Y. Zhao,  B. R. Brooks,  G. K. L. Chan,  D. M. Chipman,  C. J. Cramer,  
 W. A. Goddard III,  M. S. Gordon,  W. J. Hehre,  A. Klamt,  
 H. F. Schaefer III,  M. W. Schmidt,  C. D. Sherrill,  D. G. Truhlar,  
 A. Warshel,  X. Xu,  A. Aspuru-Guzik,  R. Baer,  A. T. Bell,  N. A. Besley,  
 J.-D. Chai,  A. Dreuw,  B. D. Dunietz,  T. R. Furlani,  S. R. Gwaltney,  
 C.-P. Hsu,  Y. Jung,  J. Kong,  D. S. Lambrecht,  W. Liang,  C. Ochsenfeld,  
 V. A. Rassolov,  L. V. Slipchenko,  J. E. Subotnik,  T. Van Voorhis,  
 J. M. Herbert,  A. I. Krylov,  P. M. W. Gill,  M. Head-Gordon

 Contributors to earlier versions of Q-Chem not listed above: 
 R. D. Adamson,  J. Baker,  E. F. C. Byrd,  A. K. Chakraborty,  C.-L. Cheng,  
 H. Dachsel,  R. J. Doerksen,  G. Hawkins,  A. Heyden,  S. Hirata,  
 G. Kedziora,  F. J. Keil,  C. Kelley,  P. P. Korambath,  W. Kurlancheek,  
 A. M. Lee,  M. S. Lee,  D. Liotard,  I. Lotan,  P. E. Maslen,  N. Nair,  
 D. Neuhauser,  R. Olson,  B. Peters,  J. Ritchie,  N. E. Schultz,  
 N. Shenvi,  A. C. Simmonett,  K. S. Thanthiriwatte,  Q. Wu,  W. Zhang

 Please cite Q-Chem as follows:
 Y. Shao et al., Mol. Phys. 113, 184-215 (2015)
 DOI: 10.1080/00268976.2014.952696

 Q-Chem 4.4.2 for Intel X86 EM64T Linux

 Parts of Q-Chem use Armadillo 5.200.1 (Boston Tea Smuggler).
 http://arma.sourceforge.net/

 Q-Chem begins on Sun Jun 11 21:38:31 2017  


Host: 0

     Scratch files written to /scratch/taweetham/qchem41877//
FILE_GEOM_ORG=        593

Checking the input file for inconsistencies... 	...done.

--------------------------------------------------------------
User input:
--------------------------------------------------------------
$molecule
0 1
  C    1.2358635    0.6090847   -0.0550639
  C   -0.0352468   -0.1477702   -0.0145560
  O    0.0046384   -1.3576893    0.1418762
  C   -1.3530089    0.5105601   -0.1570194
  H    2.1772894    0.0799526    0.0539853
  H   -2.2572357   -0.0887485   -0.1201653
  O   -1.8479653    1.7098943   -0.8296424
  O    2.2893064    1.7130756    0.5616983
$end

$rem
   BASIS  =  6-311++G**
   JOB_TYPE  =  optimization
   SYM_IGNORE = TRUE
   METHOD  =  B3LYP
$end

--------------------------------------------------------------
 ----------------------------------------------------------------
             Standard Nuclear Orientation (Angstroms)
    I     Atom           X                Y                Z
 ----------------------------------------------------------------
    1      C       1.2358635000     0.6090847000    -0.0550639000
    2      C      -0.0352468000    -0.1477702000    -0.0145560000
    3      O       0.0046384000    -1.3576893000     0.1418762000
    4      C      -1.3530089000     0.5105601000    -0.1570194000
    5      H       2.1772894000     0.0799526000     0.0539853000
    6      H      -2.2572357000    -0.0887485000    -0.1201653000
    7      O      -1.8479653000     1.7098943000    -0.8296424000
    8      O       2.2893064000     1.7130756000     0.5616983000
 ----------------------------------------------------------------
 Nuclear Repulsion Energy =   186.2538389191 hartrees
 There are       22 alpha and       22 beta electrons
 Requested basis set is 6-311++G(d,p)
 There are 46 shells and 146 basis functions

 Total QAlloc Memory Limit   2000 MB
 Mega-Array Size        61 MB
 MEM_STATIC part        62 MB
 A cutoff of  1.0D-11 yielded    984 shell pairs
 There are     10095 function pairs (     10920 Cartesian)

 -------------------------------------------------------
 OpenMP Integral Computing Module                       
 Release: version 1.0, May 2013, Q-Chem Inc. Pittsburgh 
 -------------------------------------------------------
 Integral Job Info:
 Integral job number is                      11
 Integral operator is                         1
 short-range coefficients                     0
 long-range coefficients              100000000
 Omega coefficients                           0
 if combine SR and LR in K                    0
 Integral screening is                        0
 Integral computing path is                   2
 max size of driver memory is            800000
 size of driver memory is                593474
 size of scratch memory is              2260544
 max col of scratch BK array               1296
 max len of scratch array in speh3          155
 max len of scratch index in speh4           18
 max int batch size is                      520
 min int batch size is                       52
 fixed nKL is                                52
 max L of basis functions is                  2
 order of int derivative is                   0
 number of shells is                         46
 number of basis is                         152
 number of cartesian basis is               152
 number of contracted shell pairs           984
 number of primitive shell pairs           2854
 maxK2 (contraction) of shell pair           36
 max number of K2 of shell pair               1
 max number of CS2 of shell pair            173
 max number of PS2 of shell pair            594
 mem total for path MDJ                   28350
 -------------------------------------------------------
 Smallest overlap matrix eigenvalue = 6.14E-05

 Scale SEOQF with 1.000000e-01/1.000000e-01/1.000000e-01

 Standard Electronic Orientation quadrupole field applied
 Nucleus-field energy     =     0.0000000073 hartrees
 Guess from superposition of atomic densities
 Warning:  Energy on first SCF cycle will be non-variational
 A restricted hybrid HF-DFT SCF calculation will be
 performed using Pulay DIIS extrapolation
 Exchange:     0.2000 Hartree-Fock + 0.0800 Slater + 0.7200 B88
 Correlation:  0.1900 VWN1RPA + 0.8100 LYP
 Using SG-1 standard quadrature grid
 SCF converges when DIIS error is below 1.0E-08
 ---------------------------------------
  Cycle       Energy         DIIS Error
 ---------------------------------------
    1    -341.4802650490      4.31E-02
    2    -340.7224097406      1.01E-02
    3    -335.1523652249      3.99E-02
    4    -340.3480572627      1.57E-02
    5    -340.9654894611      2.12E-03
    6    -340.9647730364      1.98E-03
    7    -340.9707426662      1.23E-03
    8    -340.9737513430      4.87E-04
    9    -340.9743019488      1.24E-04
   10    -340.9743201983      8.45E-05
   11    -340.9743381652      1.12E-05
   12    -340.9743384707      2.99E-06
   13    -340.9743384315      1.00E-06
   14    -340.9743383894      4.42E-07
   15    -340.9743384685      1.82E-07
   16    -340.9743384647      1.43E-07
   17    -340.9743384651      4.69E-08
   18    -340.9743384548      5.35E-09 Convergence criterion met
 ---------------------------------------
 SCF time:  CPU 23.13 s  wall 23.26 s
 SCF   energy in the final basis set = -340.9743384548
 Total energy in the final basis set = -340.9743384548

 --------------------------------------------------------------

                    Orbital Energies (a.u.)
 --------------------------------------------------------------

 Alpha MOs
 -- Occupied --
-19.233 -19.208 -19.207 -10.376 -10.343 -10.339  -1.154  -1.009
 -0.965  -0.816  -0.740  -0.596  -0.549  -0.536  -0.508  -0.462
 -0.421  -0.387  -0.374  -0.358  -0.325  -0.303
 -- Virtual --
 -0.223  -0.172  -0.085  -0.019  -0.008   0.009   0.028   0.040
  0.051   0.069   0.078   0.087   0.096   0.097   0.108   0.114
  0.125   0.128   0.147   0.170   0.197   0.208   0.210   0.227
  0.234   0.244   0.264   0.280   0.284   0.291   0.298   0.317
  0.324   0.342   0.382   0.395   0.480   0.494   0.510   0.527
  0.551   0.582   0.598   0.628   0.645   0.681   0.704   0.761
  0.780   0.815   0.977   0.990   1.048   1.061   1.067   1.082
  1.105   1.121   1.131   1.155   1.203   1.223   1.246   1.343
  1.385   1.419   1.465   1.496   1.534   1.557   1.594   1.632
  1.703   1.762   1.789   1.868   1.878   1.897   1.963   2.130
  2.155   2.367   2.463   2.491   2.564   2.591   2.628   2.713
  2.742   2.751   2.790   2.796   2.806   2.831   2.840   2.898
  2.928   3.005   3.013   3.050   3.174   3.236   3.242   3.442
  3.489   3.600   3.834   3.997   4.093   4.932   4.942   4.969
  4.982   5.018   5.094   5.115   5.342   5.609  23.535  23.641
 23.733  49.759  49.775  49.857
 --------------------------------------------------------------

          Ground-State Mulliken Net Atomic Charges

     Atom                 Charge (a.u.)
  ----------------------------------------
      1 C                    -0.123585
      2 C                     0.298261
      3 O                    -0.119470
      4 C                    -0.108361
      5 H                     0.236426
      6 H                     0.219332
      7 O                    -0.200399
      8 O                    -0.202204
  ----------------------------------------
  Sum of atomic charges =    -0.000000

 -----------------------------------------------------------------
                    Cartesian Multipole Moments
 -----------------------------------------------------------------
    Charge (ESU x 10^10)
                -0.0000
    Dipole Moment (Debye)
         X      -0.9591      Y      -2.7176      Z       0.0477
       Tot       2.8823
    Quadrupole Moments (Debye-Ang)
        XX     -37.7094     XY      -0.6206     YY     -45.4950
        XZ      -3.3443     YZ       0.9882     ZZ     -34.3753
    Octopole Moments (Debye-Ang^2)
       XXX     -13.6888    XXY     -37.0397    XYY      -3.9218
       YYY     -66.0057    XXZ       2.7286    XYZ      -7.2790
       YYZ       2.3788    XZZ      -1.4309    YZZ     -20.5364
       ZZZ       6.1939
    Hexadecapole Moments (Debye-Ang^3)
      XXXX    -495.5464   XXXY     -22.1364   XXYY    -165.7303
      XYYY     -20.1879   YYYY    -353.8141   XXXZ     -62.8982
      XXYZ       5.7730   XYYZ     -29.3514   YYYZ      14.2865
      XXZZ     -95.0806   XYZZ      -4.2054   YYZZ     -68.9088
      XZZZ     -52.0399   YZZZ      12.8917   ZZZZ     -67.5320
 -----------------------------------------------------------------
 Calculating analytic gradient of the SCF energy
 Gradient of SCF Energy
            1           2           3           4           5           6
    1  -0.1518337   0.0108086  -0.0036388   0.1035064   0.0139989  -0.0068093
    2  -0.0651311  -0.0209318  -0.0198209  -0.1212641   0.0342220   0.0140836
    3  -0.0738803  -0.0052932   0.0023392   0.1008926   0.0302640  -0.0191855
            7           8
    1  -0.0872717   0.1212396
    2   0.1238852   0.0549572
    3  -0.0803527   0.0452161
 Max gradient component =       1.518E-01
 RMS gradient           =       7.113E-02
 Gradient time:  CPU 5.23 s  wall 5.23 s
 Geometry Optimization Parameters
   NAtoms,    NIC,     NZ,  NCons,   NDum,   NFix, NCnnct, MaxDiis
        8      40       0       0       0       0       0       0


** GEOMETRY OPTIMIZATION IN DELOCALIZED INTERNAL COORDINATES **
   Searching for a Minimum

   Optimization Cycle:   1

                       Coordinates (Angstroms)
     ATOM                X               Y               Z
      1  C         1.2358635000    0.6090847000   -0.0550639000
      2  C        -0.0352468000   -0.1477702000   -0.0145560000
      3  O         0.0046384000   -1.3576893000    0.1418762000
      4  C        -1.3530089000    0.5105601000   -0.1570194000
      5  H         2.1772894000    0.0799526000    0.0539853000
      6  H        -2.2572357000   -0.0887485000   -0.1201653000
      7  O        -1.8479653000    1.7098943000   -0.8296424000
      8  O         2.2893064000    1.7130756000    0.5616983000
   Point Group: c1    Number of degrees of freedom:    18


   Energy is   -340.974338455


 Attempting to Generate Delocalized Internal Coordinates

 18 Hessian modes will be used to form the next step
  Hessian Eigenvalues:
     0.011834    0.011834    0.011834    0.017172    0.022134    0.160000
     0.160000    0.208738    0.222961    0.236586    0.250000    0.250000
     0.345776    0.345776    0.353463    0.353463    0.367847    0.950995

 Minimum Search - Taking Simple RFO Step
 Searching for Lamda that Minimizes Along All modes
 Value Taken    Lamda =  -0.14743799
 Calculated Step too Large.  Step scaled by  0.473612
 Step Taken.  Stepsize is  0.300000

                             Maximum     Tolerance    Cnvgd?
         Gradient           0.124947      0.000300      NO
         Displacement       0.179616      0.001200      NO
         Energy change     *********      0.000001      NO


 New Cartesian Coordinates Obtained by Inverse Iteration

 Displacement from previous Coordinates is:  0.358737
 ----------------------------------------------------------------
             Standard Nuclear Orientation (Angstroms)
    I     Atom           X                Y                Z
 ----------------------------------------------------------------
    1      C       1.2460414657     0.6148355197    -0.0623523565
    2      C      -0.0303938240    -0.1345512496    -0.0141533654
    3      O       0.0131476675    -1.3383341256     0.1530384482
    4      C      -1.3487871753     0.5220927587    -0.1641348623
    5      H       2.1768461056     0.0590096160     0.0043511146
    6      H      -2.2564894528    -0.0717764745    -0.0967409902
    7      O      -1.7416700300     1.6747768506    -0.8124735008
    8      O       2.1549462435     1.7023064047     0.5735783124
 ----------------------------------------------------------------
 Nuclear Repulsion Energy =   190.4599797452 hartrees
 There are       22 alpha and       22 beta electrons
 Applying Cartesian multipole field
    Component          Value
    ---------          -----
     (2,0,0)        1.00000E-11
     (0,2,0)        2.00000E-11
     (0,0,2)       -3.00000E-11
 Nucleus-field energy     =     0.0000000069 hartrees
 Requested basis set is 6-311++G(d,p)
 There are 46 shells and 146 basis functions
 A cutoff of  1.0D-11 yielded    987 shell pairs
 There are     10139 function pairs (     10972 Cartesian)
 Smallest overlap matrix eigenvalue = 6.50E-05
 Guess MOs from SCF MO coefficient file
 Reading MOs from coefficient file
 Reading MOs from coefficient file
 A restricted hybrid HF-DFT SCF calculation will be
 performed using Pulay DIIS extrapolation
 Exchange:     0.2000 Hartree-Fock + 0.0800 Slater + 0.7200 B88
 Correlation:  0.1900 VWN1RPA + 0.8100 LYP
 Using SG-1 standard quadrature grid
 SCF converges when DIIS error is below 1.0E-08
 Geometry optimization detected.  Setting ReadMinima to 0
 Setting SaveMinima to 0
 Inaccurate integrated density:
   Number of electrons =    44
   Numerical integral  =    44.121379860135
   Relative error      =     0.2758633185 %
 ---------------------------------------
  Cycle       Energy         DIIS Error
 ---------------------------------------
    1    -341.1447258509      3.92E-03
    2    -341.0385408446      1.45E-03
    3    -341.0287664261      2.59E-03
    4    -341.0422418632      8.72E-04
    5    -341.0431077471      5.55E-04
    6    -341.0437493367      1.46E-04
    7    -341.0437820466      9.09E-05
    8    -341.0437985829      1.57E-05
    9    -341.0437991941      5.54E-06
   10    -341.0437994821      1.20E-06
   11    -341.0437994845      6.29E-07
   12    -341.0437994676      2.65E-07
   13    -341.0437995048      9.16E-08
   14    -341.0437995021      1.64E-08
   15    -341.0437995021      3.42E-09 Convergence criterion met
 ---------------------------------------
 SCF time:  CPU 19.52 s  wall 19.55 s
 SCF   energy in the final basis set = -341.0437995021
 Total energy in the final basis set = -341.0437995021

 --------------------------------------------------------------

                    Orbital Energies (a.u.)
 --------------------------------------------------------------

 Alpha MOs
 -- Occupied --
-19.228 -19.202 -19.202 -10.368 -10.336 -10.334  -1.152  -1.037
 -0.981  -0.807  -0.732  -0.594  -0.547  -0.535  -0.507  -0.472
 -0.432  -0.401  -0.375  -0.365  -0.325  -0.299
 -- Virtual --
 -0.210  -0.157  -0.059  -0.012   0.006   0.012   0.034   0.040
  0.060   0.071   0.082   0.087   0.098   0.104   0.109   0.118
  0.127   0.147   0.157   0.172   0.199   0.208   0.218   0.224
  0.236   0.249   0.270   0.282   0.290   0.295   0.299   0.321
  0.322   0.343   0.393   0.404   0.488   0.506   0.516   0.529
  0.555   0.585   0.601   0.634   0.644   0.674   0.717   0.770
  0.783   0.822   0.985   0.993   1.056   1.061   1.075   1.093
  1.105   1.117   1.139   1.157   1.209   1.228   1.261   1.358
  1.387   1.423   1.471   1.511   1.527   1.560   1.591   1.640
  1.725   1.767   1.803   1.873   1.884   1.899   1.980   2.147
  2.166   2.373   2.477   2.503   2.573   2.599   2.619   2.719
  2.744   2.785   2.792   2.806   2.825   2.844   2.857   2.958
  2.966   2.985   3.063   3.127   3.222   3.252   3.306   3.482
  3.536   3.677   3.880   4.002   4.107   4.938   4.950   4.974
  4.999   5.034   5.102   5.206   5.458   5.621  23.561  23.668
 23.747  49.768  49.789  49.866
 --------------------------------------------------------------

          Ground-State Mulliken Net Atomic Charges

     Atom                 Charge (a.u.)
  ----------------------------------------
      1 C                    -0.122634
      2 C                     0.305013
      3 O                    -0.129002
      4 C                    -0.087454
      5 H                     0.227745
      6 H                     0.203991
      7 O                    -0.194021
      8 O                    -0.203637
  ----------------------------------------
  Sum of atomic charges =    -0.000000

 -----------------------------------------------------------------
                    Cartesian Multipole Moments
 -----------------------------------------------------------------
    Charge (ESU x 10^10)
                -0.0000
    Dipole Moment (Debye)
         X      -1.0082      Y      -2.5761      Z      -0.0650
       Tot       2.7671
    Quadrupole Moments (Debye-Ang)
        XX     -36.5441     XY      -0.8540     YY     -45.2273
        XZ      -3.3512     YZ       0.8976     ZZ     -34.1762
    Octopole Moments (Debye-Ang^2)
       XXX     -13.4576    XXY     -35.0704    XYY      -4.1646
       YYY     -64.9232    XXZ       2.0659    XYZ      -7.2229
       YYZ       1.9686    XZZ      -1.6223    YZZ     -20.2853
       ZZZ       5.6402
    Hexadecapole Moments (Debye-Ang^3)
      XXXX    -451.6113   XXXY     -22.8857   XXYY    -156.3201
      XYYY     -19.7997   YYYY    -344.2111   XXXZ     -59.0724
      XXYZ       4.9025   XYYZ     -28.0890   YYYZ      12.9943
      XXZZ     -88.7973   XYZZ      -4.1814   YYZZ     -67.3948
      XZZZ     -48.4106   YZZZ      11.9374   ZZZZ     -66.3223
 -----------------------------------------------------------------
 Calculating analytic gradient of the SCF energy
 Gradient of SCF Energy
            1           2           3           4           5           6
    1  -0.1564468   0.0104248  -0.0037011   0.0899366   0.0145361  -0.0062475
    2  -0.0767588  -0.0191810  -0.0141107  -0.1143182   0.0334517   0.0151879
    3  -0.0838961  -0.0070228   0.0024166   0.0949854   0.0323097  -0.0193051
            7           8
    1  -0.0724009   0.1238989
    2   0.1105836   0.0651455
    3  -0.0732275   0.0537398
 Max gradient component =       1.564E-01
 RMS gradient           =       6.972E-02
 Gradient time:  CPU 5.34 s  wall 5.34 s
 Geometry Optimization Parameters
   NAtoms,    NIC,     NZ,  NCons,   NDum,   NFix, NCnnct, MaxDiis
        8      40       0       0       0       0       0       0

 Cartesian Hessian Update
 Hessian Updated using BFGS Update


** GEOMETRY OPTIMIZATION IN DELOCALIZED INTERNAL COORDINATES **
   Searching for a Minimum

   Optimization Cycle:   2

                       Coordinates (Angstroms)
     ATOM                X               Y               Z
      1  C         1.2460414657    0.6148355197   -0.0623523565
      2  C        -0.0303938240   -0.1345512496   -0.0141533654
      3  O         0.0131476675   -1.3383341256    0.1530384482
      4  C        -1.3487871753    0.5220927587   -0.1641348623
      5  H         2.1768461056    0.0590096160    0.0043511146
      6  H        -2.2564894528   -0.0717764745   -0.0967409902
      7  O        -1.7416700300    1.6747768506   -0.8124735008
      8  O         2.1549462435    1.7023064047    0.5735783124
   Point Group: c1    Number of degrees of freedom:    18


   Energy is   -341.043799502

 Hessian Updated using BFGS Update

 18 Hessian modes will be used to form the next step
  Hessian Eigenvalues:
     0.006078    0.011834    0.011837    0.012171    0.017577    0.030462
     0.160153    0.165584    0.231061    0.231534    0.249962    0.251341
     0.342539    0.345778    0.352935    0.353463    0.638436    0.985607

 Minimum Search - Taking Simple RFO Step
 Searching for Lamda that Minimizes Along All modes
 Value Taken    Lamda =  -0.22569613
 Calculated Step too Large.  Step scaled by  0.308127
 Step Taken.  Stepsize is  0.300000

                             Maximum     Tolerance    Cnvgd?
         Gradient           0.120144      0.000300      NO
         Displacement       0.152866      0.001200      NO
         Energy change     -0.069461      0.000001      NO


 New Cartesian Coordinates Obtained by Inverse Iteration

 Displacement from previous Coordinates is:  0.351933
 ----------------------------------------------------------------
             Standard Nuclear Orientation (Angstroms)
    I     Atom           X                Y                Z
 ----------------------------------------------------------------
    1      C       1.2611957847     0.6234037704    -0.0747963890
    2      C      -0.0222620251    -0.1202712693    -0.0140868005
    3      O       0.0238595211    -1.3185624646     0.1632595290
    4      C      -1.3429814347     0.5414646083    -0.1668077223
    5      H       2.1815336149     0.0443768806    -0.0316642177
    6      H      -2.2521880506    -0.0528904816    -0.0776452914
    7      O      -1.6500826534     1.6378785894    -0.7944493979
    8      O       2.0145662430     1.6729596668     0.5773030898
 ----------------------------------------------------------------
 Nuclear Repulsion Energy =   195.1409837915 hartrees
 There are       22 alpha and       22 beta electrons
 Applying Cartesian multipole field
    Component          Value
    ---------          -----
     (2,0,0)        1.00000E-11
     (0,2,0)        2.00000E-11
     (0,0,2)       -3.00000E-11
 Nucleus-field energy     =     0.0000000066 hartrees
 Requested basis set is 6-311++G(d,p)
 There are 46 shells and 146 basis functions
 A cutoff of  1.0D-11 yielded    995 shell pairs
 There are     10236 function pairs (     11077 Cartesian)
 Smallest overlap matrix eigenvalue = 7.10E-05
 Guess MOs from SCF MO coefficient file
 Reading MOs from coefficient file
 Reading MOs from coefficient file
 A restricted hybrid HF-DFT SCF calculation will be
 performed using Pulay DIIS extrapolation
 Exchange:     0.2000 Hartree-Fock + 0.0800 Slater + 0.7200 B88
 Correlation:  0.1900 VWN1RPA + 0.8100 LYP
 Using SG-1 standard quadrature grid
 SCF converges when DIIS error is below 1.0E-08
 Geometry optimization detected.  Setting ReadMinima to 0
 Setting SaveMinima to 0
 Inaccurate integrated density:
   Number of electrons =    44
   Numerical integral  =    44.119160555959
   Relative error      =     0.2708194454 %
 ---------------------------------------
  Cycle       Energy         DIIS Error
 ---------------------------------------
    1    -341.2257225294      4.82E-03
    2    -341.1046387834      1.49E-03
    3    -341.0954533024      2.55E-03
    4    -341.1086671363      8.38E-04
    5    -341.1098394656      3.38E-04
    6    -341.1100558043      1.36E-04
    7    -341.1100910698      3.84E-05
    8    -341.1100933996      2.00E-05
    9    -341.1100941274      4.15E-06
   10    -341.1100942530      5.18E-07
   11    -341.1100941429      2.37E-07
   12    -341.1100941398      9.82E-08
   13    -341.1100941423      3.57E-08
   14    -341.1100941410      8.39E-09 Convergence criterion met
 ---------------------------------------
 SCF time:  CPU 18.62 s  wall 18.67 s
 SCF   energy in the final basis set = -341.1100941410
 Total energy in the final basis set = -341.1100941410

 --------------------------------------------------------------

                    Orbital Energies (a.u.)
 --------------------------------------------------------------

 Alpha MOs
 -- Occupied --
-19.221 -19.196 -19.193 -10.358 -10.327 -10.326  -1.149  -1.070
 -1.007  -0.795  -0.722  -0.592  -0.544  -0.533  -0.506  -0.482
 -0.447  -0.417  -0.381  -0.371  -0.324  -0.294
 -- Virtual --
 -0.195  -0.140  -0.037  -0.010   0.010   0.024   0.037   0.041
  0.069   0.072   0.088   0.095   0.101   0.110   0.113   0.123
  0.129   0.147   0.172   0.190   0.204   0.210   0.218   0.228
  0.241   0.255   0.275   0.283   0.297   0.298   0.303   0.322
  0.324   0.346   0.405   0.418   0.497   0.519   0.525   0.535
  0.559   0.590   0.606   0.626   0.660   0.670   0.733   0.779
  0.786   0.830   0.989   0.998   1.060   1.065   1.081   1.097
  1.109   1.116   1.146   1.165   1.210   1.229   1.283   1.375
  1.386   1.427   1.471   1.514   1.523   1.567   1.595   1.648
  1.738   1.774   1.821   1.874   1.898   1.910   1.998   2.152
  2.178   2.379   2.491   2.529   2.580   2.602   2.657   2.712
  2.767   2.796   2.799   2.821   2.848   2.853   2.882   2.945
  3.028   3.076   3.154   3.213   3.265   3.287   3.389   3.500
  3.568   3.777   3.891   4.007   4.117   4.944   4.960   4.981
  5.019   5.055   5.111   5.345   5.542   5.641  23.607  23.719
 23.759  49.781  49.819  49.875
 --------------------------------------------------------------

          Ground-State Mulliken Net Atomic Charges

     Atom                 Charge (a.u.)
  ----------------------------------------
      1 C                    -0.111242
      2 C                     0.296617
      3 O                    -0.137704
      4 C                    -0.060553
      5 H                     0.212476
      6 H                     0.183908
      7 O                    -0.183362
      8 O                    -0.200139
  ----------------------------------------
  Sum of atomic charges =    -0.000000

 -----------------------------------------------------------------
                    Cartesian Multipole Moments
 -----------------------------------------------------------------
    Charge (ESU x 10^10)
                -0.0000
    Dipole Moment (Debye)
         X      -0.9932      Y      -2.3255      Z      -0.1753
       Tot       2.5348
    Quadrupole Moments (Debye-Ang)
        XX     -35.3997     XY      -0.9706     YY     -44.7747
        XZ      -3.2592     YZ       0.7933     ZZ     -33.8899
    Octopole Moments (Debye-Ang^2)
       XXX     -12.3619    XXY     -32.5898    XYY      -4.1932
       YYY     -63.2268    XXZ       1.5825    XYZ      -7.1205
       YYZ       1.6165    XZZ      -1.6831    YZZ     -19.8420
       ZZZ       5.2274
    Hexadecapole Moments (Debye-Ang^3)
      XXXX    -411.4524   XXXY     -21.2899   XXYY    -146.5777
      XYYY     -17.6770   YYYY    -331.8921   XXXZ     -54.3396
      XXYZ       4.1792   XYYZ     -26.5864   YYYZ      12.2274
      XXZZ     -82.8016   XYZZ      -3.6461   YYZZ     -65.3166
      XZZZ     -44.3607   YZZZ      11.3851   ZZZZ     -64.5832
 -----------------------------------------------------------------
 Calculating analytic gradient of the SCF energy
 Gradient of SCF Energy
            1           2           3           4           5           6
    1  -0.1511554   0.0105979  -0.0035916   0.0714112   0.0141455  -0.0055377
    2  -0.0787553  -0.0158611  -0.0100262  -0.0833931   0.0341585   0.0159392
    3  -0.0933186  -0.0079519   0.0025018   0.0783871   0.0358414  -0.0200536
            7           8
    1  -0.0533722   0.1175022
    2   0.0740351   0.0639029
    3  -0.0542926   0.0588864
 Max gradient component =       1.512E-01
 RMS gradient           =       6.207E-02
 Gradient time:  CPU 5.41 s  wall 5.41 s
 Geometry Optimization Parameters
   NAtoms,    NIC,     NZ,  NCons,   NDum,   NFix, NCnnct, MaxDiis
        8      40       0       0       0       0       0       0

 Cartesian Hessian Update
 Hessian Updated using BFGS Update


** GEOMETRY OPTIMIZATION IN DELOCALIZED INTERNAL COORDINATES **
   Searching for a Minimum

   Optimization Cycle:   3

                       Coordinates (Angstroms)
     ATOM                X               Y               Z
      1  C         1.2611957847    0.6234037704   -0.0747963890
      2  C        -0.0222620251   -0.1202712693   -0.0140868005
      3  O         0.0238595211   -1.3185624646    0.1632595290
      4  C        -1.3429814347    0.5414646083   -0.1668077223
      5  H         2.1815336149    0.0443768806   -0.0316642177
      6  H        -2.2521880506   -0.0528904816   -0.0776452914
      7  O        -1.6500826534    1.6378785894   -0.7944493979
      8  O         2.0145662430    1.6729596668    0.5773030898
   Point Group: c1    Number of degrees of freedom:    18


   Energy is   -341.110094141

 Hessian Updated using BFGS Update

 18 Hessian modes will be used to form the next step
  Hessian Eigenvalues:
     0.011813    0.011833    0.011877    0.015103    0.018410    0.073797
     0.160175    0.171874    0.229178    0.233984    0.249952    0.252355
     0.340340    0.345863    0.352572    0.353533    0.727901    0.982067

 Minimum Search - Taking Simple RFO Step
 Searching for Lamda that Minimizes Along All modes
 Value Taken    Lamda =  -0.17481245
 Calculated Step too Large.  Step scaled by  0.345310
 Step Taken.  Stepsize is  0.300000

                             Maximum     Tolerance    Cnvgd?
         Gradient           0.104408      0.000300      NO
         Displacement       0.160381      0.001200      NO
         Energy change     -0.066295      0.000001      NO


 New Cartesian Coordinates Obtained by Inverse Iteration

 Displacement from previous Coordinates is:  0.343360
 ----------------------------------------------------------------
             Standard Nuclear Orientation (Angstroms)
    I     Atom           X                Y                Z
 ----------------------------------------------------------------
    1      C       1.2795267319     0.6300484069    -0.0765741187
    2      C      -0.0124954905    -0.1090001202    -0.0110712733
    3      O       0.0361576389    -1.3017294815     0.1743028960
    4      C      -1.3363333152     0.5580885558    -0.1721427982
    5      H       2.1896438535     0.0267592169    -0.0700269190
    6      H      -2.2460187330    -0.0386784816    -0.0583212764
    7      O      -1.5672867532     1.6181119652    -0.7798030152
    8      O       1.8704470676     1.6447592385     0.5747493049
 ----------------------------------------------------------------
 Nuclear Repulsion Energy =   199.6293606149 hartrees
 There are       22 alpha and       22 beta electrons
 Applying Cartesian multipole field
    Component          Value
    ---------          -----
     (2,0,0)        1.00000E-11
     (0,2,0)        2.00000E-11
     (0,0,2)       -3.00000E-11
 Nucleus-field energy     =     0.0000000063 hartrees
 Requested basis set is 6-311++G(d,p)
 There are 46 shells and 146 basis functions
 A cutoff of  1.0D-11 yielded    999 shell pairs
 There are     10293 function pairs (     11143 Cartesian)
 Smallest overlap matrix eigenvalue = 7.77E-05
 Guess MOs from SCF MO coefficient file
 Reading MOs from coefficient file
 Reading MOs from coefficient file
 A restricted hybrid HF-DFT SCF calculation will be
 performed using Pulay DIIS extrapolation
 Exchange:     0.2000 Hartree-Fock + 0.0800 Slater + 0.7200 B88
 Correlation:  0.1900 VWN1RPA + 0.8100 LYP
 Using SG-1 standard quadrature grid
 SCF converges when DIIS error is below 1.0E-08
 Geometry optimization detected.  Setting ReadMinima to 0
 Setting SaveMinima to 0
 Inaccurate integrated density:
   Number of electrons =    44
   Numerical integral  =    44.113046225783
   Relative error      =     0.2569232404 %
 ---------------------------------------
  Cycle       Energy         DIIS Error
 ---------------------------------------
    1    -341.2780780470      5.26E-03
    2    -341.1596986502      1.42E-03
    3    -341.1509701876      2.48E-03
    4    -341.1634271430      7.86E-04
    5    -341.1645782190      2.19E-04
    6    -341.1646569650      1.17E-04
    7    -341.1646831222      1.68E-05
    8    -341.1646836153      9.08E-06
    9    -341.1646837580      4.15E-06
   10    -341.1646839678      3.74E-07
   11    -341.1646839198      7.03E-08
   12    -341.1646839275      2.68E-08
   13    -341.1646839298      7.60E-09 Convergence criterion met
 ---------------------------------------
 SCF time:  CPU 17.55 s  wall 17.67 s
 SCF   energy in the final basis set = -341.1646839298
 Total energy in the final basis set = -341.1646839298

 --------------------------------------------------------------

                    Orbital Energies (a.u.)
 --------------------------------------------------------------

 Alpha MOs
 -- Occupied --
-19.214 -19.191 -19.185 -10.347 -10.319 -10.317  -1.145  -1.095
 -1.042  -0.782  -0.712  -0.590  -0.540  -0.532  -0.505  -0.488
 -0.461  -0.428  -0.396  -0.371  -0.323  -0.289
 -- Virtual --
 -0.178  -0.122  -0.021  -0.008   0.011   0.030   0.038   0.042
  0.071   0.073   0.088   0.098   0.108   0.110   0.118   0.122
  0.145   0.163   0.177   0.197   0.213   0.213   0.218   0.237
  0.252   0.263   0.278   0.284   0.299   0.305   0.308   0.323
  0.334   0.350   0.419   0.429   0.505   0.529   0.536   0.546
  0.559   0.599   0.612   0.624   0.668   0.682   0.749   0.787
  0.791   0.839   0.991   1.003   1.062   1.067   1.080   1.095
  1.107   1.125   1.150   1.181   1.212   1.230   1.301   1.385
  1.397   1.435   1.474   1.503   1.532   1.575   1.606   1.656
  1.743   1.782   1.829   1.870   1.919   1.931   2.005   2.143
  2.200   2.379   2.514   2.552   2.580   2.608   2.690   2.705
  2.798   2.804   2.832   2.836   2.853   2.878   2.910   2.975
  3.064   3.188   3.234   3.282   3.307   3.363   3.449   3.518
  3.590   3.844   3.884   4.010   4.118   4.949   4.968   4.990
  5.038   5.081   5.121   5.486   5.582   5.667  23.678  23.761
 23.786  49.804  49.855  49.885
 --------------------------------------------------------------

          Ground-State Mulliken Net Atomic Charges

     Atom                 Charge (a.u.)
  ----------------------------------------
      1 C                    -0.083610
      2 C                     0.272194
      3 O                    -0.147186
      4 C                    -0.032817
      5 H                     0.190210
      6 H                     0.167410
      7 O                    -0.175015
      8 O                    -0.191185
  ----------------------------------------
  Sum of atomic charges =    -0.000000

 -----------------------------------------------------------------
                    Cartesian Multipole Moments
 -----------------------------------------------------------------
    Charge (ESU x 10^10)
                -0.0000
    Dipole Moment (Debye)
         X      -0.9036      Y      -2.0552      Z      -0.2649
       Tot       2.2607
    Quadrupole Moments (Debye-Ang)
        XX     -34.2326     XY      -0.8733     YY     -44.3263
        XZ      -3.1373     YZ       0.7299     ZZ     -33.5793
    Octopole Moments (Debye-Ang^2)
       XXX     -10.5829    XXY     -30.0040    XYY      -3.8381
       YYY     -61.5155    XXZ       1.2591    XYZ      -6.9150
       YYZ       1.3555    XZZ      -1.5507    YZZ     -19.3676
       ZZZ       4.8736
    Hexadecapole Moments (Debye-Ang^3)
      XXXX    -375.2572   XXXY     -17.3434   XXYY    -137.4195
      XYYY     -14.0601   YYYY    -321.8305   XXXZ     -49.8325
      XXYZ       3.8248   XYYZ     -25.0376   YYYZ      12.2230
      XXZZ     -77.2591   XYZZ      -2.6958   YYZZ     -63.5044
      XZZZ     -40.6652   YZZZ      11.3490   ZZZZ     -62.8502
 -----------------------------------------------------------------
 Calculating analytic gradient of the SCF energy
 Gradient of SCF Energy
            1           2           3           4           5           6
    1  -0.1288013   0.0110678  -0.0031641   0.0501038   0.0127161  -0.0045514
    2  -0.0655897  -0.0116279  -0.0041714  -0.0438398   0.0321352   0.0144714
    3  -0.0906902  -0.0063877   0.0017987   0.0531582   0.0370756  -0.0187699
            7           8
    1  -0.0331840   0.0958131
    2   0.0306706   0.0479515
    3  -0.0290860   0.0529012
 Max gradient component =       1.288E-01
 RMS gradient           =       4.874E-02
 Gradient time:  CPU 5.56 s  wall 5.56 s
 Geometry Optimization Parameters
   NAtoms,    NIC,     NZ,  NCons,   NDum,   NFix, NCnnct, MaxDiis
        8      40       0       0       0       0       0       0

 Cartesian Hessian Update
 Hessian Updated using BFGS Update


** GEOMETRY OPTIMIZATION IN DELOCALIZED INTERNAL COORDINATES **
   Searching for a Minimum

   Optimization Cycle:   4

                       Coordinates (Angstroms)
     ATOM                X               Y               Z
      1  C         1.2795267319    0.6300484069   -0.0765741187
      2  C        -0.0124954905   -0.1090001202   -0.0110712733
      3  O         0.0361576389   -1.3017294815    0.1743028960
      4  C        -1.3363333152    0.5580885558   -0.1721427982
      5  H         2.1896438535    0.0267592169   -0.0700269190
      6  H        -2.2460187330   -0.0386784816   -0.0583212764
      7  O        -1.5672867532    1.6181119652   -0.7798030152
      8  O         1.8704470676    1.6447592385    0.5747493049
   Point Group: c1    Number of degrees of freedom:    18


   Energy is   -341.164683930

 Hessian Updated using BFGS Update

 18 Hessian modes will be used to form the next step
  Hessian Eigenvalues:
     0.011829    0.011833    0.011898    0.016829    0.019254    0.118265
     0.160206    0.191052    0.229336    0.245644    0.249948    0.257579
     0.340169    0.346316    0.352535    0.353816    0.832033    1.008960

 Minimum Search - Taking Simple RFO Step
 Searching for Lamda that Minimizes Along All modes
 Value Taken    Lamda =  -0.11148071
 Calculated Step too Large.  Step scaled by  0.403617
 Step Taken.  Stepsize is  0.300000

                             Maximum     Tolerance    Cnvgd?
         Gradient           0.077289      0.000300      NO
         Displacement       0.166301      0.001200      NO
         Energy change     -0.054590      0.000001      NO


 New Cartesian Coordinates Obtained by Inverse Iteration

 Displacement from previous Coordinates is:  0.327230
 ----------------------------------------------------------------
             Standard Nuclear Orientation (Angstroms)
    I     Atom           X                Y                Z
 ----------------------------------------------------------------
    1      C       1.2998676698     0.6315578751    -0.0632284487
    2      C      -0.0031318287    -0.1053761534    -0.0045555639
    3      O       0.0466642156    -1.2941026181     0.1861606132
    4      C      -1.3294044939     0.5692149902    -0.1807854842
    5      H       2.1998293022     0.0051427199    -0.1160311667
    6      H      -2.2392671572    -0.0289854643    -0.0398011505
    7      O      -1.4917312304     1.6186638710    -0.7689438453
    8      O       1.7308145224     1.6322440796     0.5682978461
 ----------------------------------------------------------------
 Nuclear Repulsion Energy =   203.1581385685 hartrees
 There are       22 alpha and       22 beta electrons
 Applying Cartesian multipole field
    Component          Value
    ---------          -----
     (2,0,0)        1.00000E-11
     (0,2,0)        2.00000E-11
     (0,0,2)       -3.00000E-11
 Nucleus-field energy     =     0.0000000060 hartrees
 Requested basis set is 6-311++G(d,p)
 There are 46 shells and 146 basis functions
 A cutoff of  1.0D-11 yielded   1003 shell pairs
 There are     10354 function pairs (     11226 Cartesian)
 Smallest overlap matrix eigenvalue = 8.44E-05
 Guess MOs from SCF MO coefficient file
 Reading MOs from coefficient file
 Reading MOs from coefficient file
 A restricted hybrid HF-DFT SCF calculation will be
 performed using Pulay DIIS extrapolation
 Exchange:     0.2000 Hartree-Fock + 0.0800 Slater + 0.7200 B88
 Correlation:  0.1900 VWN1RPA + 0.8100 LYP
 Using SG-1 standard quadrature grid
 SCF converges when DIIS error is below 1.0E-08
 Geometry optimization detected.  Setting ReadMinima to 0
 Setting SaveMinima to 0
 Inaccurate integrated density:
   Number of electrons =    44
   Numerical integral  =    44.094246251897
   Relative error      =     0.2141960270 %
 ---------------------------------------
  Cycle       Energy         DIIS Error
 ---------------------------------------
    1    -341.2896237903      5.15E-03
    2    -341.1988371306      1.21E-03
    3    -341.1923572661      2.16E-03
    4    -341.2018276939      5.74E-04
    5    -341.2024690876      1.01E-04
    6    -341.2024883084      3.85E-05
    7    -341.2024905902      1.94E-05
    8    -341.2024910529      3.43E-06
    9    -341.2024912392      1.23E-06
   10    -341.2024912842      5.09E-07
   11    -341.2024912444      7.50E-08
   12    -341.2024912518      2.71E-08
   13    -341.2024912382      9.96E-09 Convergence criterion met
 ---------------------------------------
 SCF time:  CPU 17.61 s  wall 17.63 s
 SCF   energy in the final basis set = -341.2024912382
 Total energy in the final basis set = -341.2024912382

 --------------------------------------------------------------

                    Orbital Energies (a.u.)
 --------------------------------------------------------------

 Alpha MOs
 -- Occupied --
-19.206 -19.186 -19.179 -10.335 -10.313 -10.309  -1.140  -1.107
 -1.076  -0.770  -0.703  -0.590  -0.536  -0.531  -0.504  -0.490
 -0.473  -0.435  -0.411  -0.370  -0.325  -0.286
 -- Virtual --
 -0.164  -0.105  -0.010  -0.006   0.012   0.034   0.039   0.042
  0.071   0.074   0.089   0.099   0.111   0.114   0.117   0.121
  0.146   0.169   0.192   0.204   0.210   0.217   0.231   0.241
  0.259   0.271   0.281   0.288   0.299   0.307   0.315   0.324
  0.349   0.356   0.431   0.432   0.511   0.538   0.544   0.555
  0.557   0.605   0.616   0.634   0.673   0.689   0.769   0.792
  0.802   0.846   0.991   1.006   1.062   1.068   1.078   1.097
  1.103   1.127   1.159   1.192   1.214   1.236   1.309   1.385
  1.424   1.438   1.473   1.500   1.543   1.577   1.616   1.668
  1.742   1.790   1.828   1.861   1.936   1.950   1.994   2.145
  2.226   2.373   2.535   2.563   2.576   2.614   2.690   2.704
  2.807   2.815   2.825   2.845   2.851   2.877   2.946   3.072
  3.155   3.258   3.283   3.312   3.377   3.441   3.471   3.538
  3.600   3.845   3.888   4.010   4.114   4.953   4.971   4.995
  5.051   5.099   5.129   5.575   5.606   5.687  23.757  23.775
 23.819  49.843  49.881  49.895
 --------------------------------------------------------------

          Ground-State Mulliken Net Atomic Charges

     Atom                 Charge (a.u.)
  ----------------------------------------
      1 C                    -0.044493
      2 C                     0.236254
      3 O                    -0.157166
      4 C                    -0.005918
      5 H                     0.165972
      6 H                     0.157936
      7 O                    -0.172418
      8 O                    -0.180167
  ----------------------------------------
  Sum of atomic charges =     0.000000

 -----------------------------------------------------------------
                    Cartesian Multipole Moments
 -----------------------------------------------------------------
    Charge (ESU x 10^10)
                 0.0000
    Dipole Moment (Debye)
         X      -0.7426      Y      -1.8251      Z      -0.3124
       Tot       1.9950
    Quadrupole Moments (Debye-Ang)
        XX     -33.1048     XY      -0.5955     YY     -44.0347
        XZ      -3.0157     YZ       0.7611     ZZ     -33.3055
    Octopole Moments (Debye-Ang^2)
       XXX      -8.6152    XXY     -27.7355    XYY      -3.1385
       YYY     -60.1424    XXZ       1.0523    XYZ      -6.5940
       YYZ       1.2202    XZZ      -1.2495    YZZ     -18.9518
       ZZZ       4.5234
    Hexadecapole Moments (Debye-Ang^3)
      XXXX    -344.7426   XXXY     -12.3744   XXYY    -129.9649
      XYYY      -9.8742   YYYY    -317.0956   XXXZ     -46.1100
      XXYZ       3.8977   XYYZ     -23.6092   YYYZ      12.8767
      XXZZ     -72.3996   XYZZ      -1.5852   YYZZ     -62.4697
      XZZZ     -37.6715   YZZZ      11.6818   ZZZZ     -61.4203
 -----------------------------------------------------------------
 Calculating analytic gradient of the SCF energy
 Gradient of SCF Energy
            1           2           3           4           5           6
    1  -0.0886638   0.0100075  -0.0020253   0.0315093   0.0102920  -0.0035226
    2  -0.0335887  -0.0063703   0.0016815  -0.0163390   0.0242981   0.0108316
    3  -0.0683370  -0.0023041   0.0004262   0.0315929   0.0326218  -0.0152438
            7           8
    1  -0.0177020   0.0601049
    2   0.0024595   0.0170275
    3  -0.0106617   0.0319058
 Max gradient component =       8.866E-02
 RMS gradient           =       3.132E-02
 Gradient time:  CPU 5.56 s  wall 5.56 s
 Geometry Optimization Parameters
   NAtoms,    NIC,     NZ,  NCons,   NDum,   NFix, NCnnct, MaxDiis
        8      40       0       0       0       0       0       0

 Cartesian Hessian Update
 Hessian Updated using BFGS Update


** GEOMETRY OPTIMIZATION IN DELOCALIZED INTERNAL COORDINATES **
   Searching for a Minimum

   Optimization Cycle:   5

                       Coordinates (Angstroms)
     ATOM                X               Y               Z
      1  C         1.2998676698    0.6315578751   -0.0632284487
      2  C        -0.0031318287   -0.1053761534   -0.0045555639
      3  O         0.0466642156   -1.2941026181    0.1861606132
      4  C        -1.3294044939    0.5692149902   -0.1807854842
      5  H         2.1998293022    0.0051427199   -0.1160311667
      6  H        -2.2392671572   -0.0289854643   -0.0398011505
      7  O        -1.4917312304    1.6186638710   -0.7689438453
      8  O         1.7308145224    1.6322440796    0.5682978461
   Point Group: c1    Number of degrees of freedom:    18


   Energy is   -341.202491238

 Hessian Updated using BFGS Update

 18 Hessian modes will be used to form the next step
  Hessian Eigenvalues:
     0.011828    0.011833    0.011904    0.017310    0.020734    0.135515
     0.160255    0.203151    0.230593    0.249946    0.251875    0.332013
     0.339823    0.350284    0.352523    0.358574    0.862222    1.034353

 Minimum Search - Taking Simple RFO Step
 Searching for Lamda that Minimizes Along All modes
 Value Taken    Lamda =  -0.05622426
 Calculated Step too Large.  Step scaled by  0.453358
 Step Taken.  Stepsize is  0.300000

                             Maximum     Tolerance    Cnvgd?
         Gradient           0.046809      0.000300      NO
         Displacement       0.172298      0.001200      NO
         Energy change     -0.037807      0.000001      NO


 New Cartesian Coordinates Obtained by Inverse Iteration

 Displacement from previous Coordinates is:  0.293889
 ----------------------------------------------------------------
             Standard Nuclear Orientation (Angstroms)
    I     Atom           X                Y                Z
 ----------------------------------------------------------------
    1      C       1.3175608571     0.6195673301    -0.0290547553
    2      C       0.0017270842    -0.1173857058     0.0038872586
    3      O       0.0445371147    -1.3056739961     0.1974074046
    4      C      -1.3219184552     0.5728433101    -0.1978392035
    5      H       2.2117752071    -0.0112168786    -0.1720307258
    6      H      -2.2341047105    -0.0192835465    -0.0249498612
    7      O      -1.4253620019     1.6327430902    -0.7570634402
    8      O       1.6194259044     1.6567656967     0.5607561229
 ----------------------------------------------------------------
 Nuclear Repulsion Energy =   204.6222665958 hartrees
 There are       22 alpha and       22 beta electrons
 Applying Cartesian multipole field
    Component          Value
    ---------          -----
     (2,0,0)        1.00000E-11
     (0,2,0)        2.00000E-11
     (0,0,2)       -3.00000E-11
 Nucleus-field energy     =     0.0000000060 hartrees
 Requested basis set is 6-311++G(d,p)
 There are 46 shells and 146 basis functions
 A cutoff of  1.0D-11 yielded   1008 shell pairs
 There are     10436 function pairs (     11324 Cartesian)
 Smallest overlap matrix eigenvalue = 9.03E-05
 Guess MOs from SCF MO coefficient file
 Reading MOs from coefficient file
 Reading MOs from coefficient file
 A restricted hybrid HF-DFT SCF calculation will be
 performed using Pulay DIIS extrapolation
 Exchange:     0.2000 Hartree-Fock + 0.0800 Slater + 0.7200 B88
 Correlation:  0.1900 VWN1RPA + 0.8100 LYP
 Using SG-1 standard quadrature grid
 SCF converges when DIIS error is below 1.0E-08
 Geometry optimization detected.  Setting ReadMinima to 0
 Setting SaveMinima to 0
 Inaccurate integrated density:
   Number of electrons =    44
   Numerical integral  =    44.052434134893
   Relative error      =     0.1191684884 %
 ---------------------------------------
  Cycle       Energy         DIIS Error
 ---------------------------------------
    1    -341.2529360150      3.72E-03
    2    -341.2221642954      6.37E-04
    3    -341.2203057017      1.17E-03
    4    -341.2230671525      2.72E-04
    5    -341.2232123844      5.96E-05
    6    -341.2232194674      1.57E-05
    7    -341.2232196211      1.39E-05
    8    -341.2232200161      1.65E-06
    9    -341.2232201068      6.88E-07
   10    -341.2232200413      6.27E-07
   11    -341.2232200122      1.28E-07
   12    -341.2232200334      3.10E-08
   13    -341.2232200359      1.19E-08
   14    -341.2232200354      2.62E-09 Convergence criterion met
 ---------------------------------------
 SCF time:  CPU 18.67 s  wall 18.76 s
 SCF   energy in the final basis set = -341.2232200354
 Total energy in the final basis set = -341.2232200354

 --------------------------------------------------------------

                    Orbital Energies (a.u.)
 --------------------------------------------------------------

 Alpha MOs
 -- Occupied --
-19.200 -19.184 -19.177 -10.327 -10.311 -10.307  -1.135  -1.110
 -1.088  -0.762  -0.698  -0.590  -0.534  -0.529  -0.503  -0.488
 -0.476  -0.438  -0.415  -0.369  -0.328  -0.285
 -- Virtual --
 -0.157  -0.096  -0.008  -0.001   0.012   0.035   0.040   0.041
  0.071   0.075   0.090   0.098   0.111   0.114   0.119   0.121
  0.144   0.167   0.192   0.197   0.220   0.222   0.239   0.242
  0.263   0.274   0.282   0.290   0.298   0.306   0.322   0.325
  0.354   0.360   0.429   0.434   0.509   0.531   0.545   0.561
  0.564   0.596   0.624   0.641   0.675   0.689   0.781   0.794
  0.815   0.847   0.989   1.009   1.065   1.068   1.083   1.103
  1.105   1.127   1.165   1.186   1.216   1.247   1.296   1.388
  1.430   1.451   1.460   1.498   1.549   1.582   1.618   1.681
  1.737   1.788   1.821   1.844   1.934   1.961   1.975   2.165
  2.252   2.360   2.535   2.555   2.579   2.602   2.683   2.702
  2.806   2.820   2.825   2.854   2.857   2.876   2.939   3.083
  3.264   3.267   3.316   3.323   3.409   3.457   3.486   3.541
  3.593   3.831   3.876   4.006   4.113   4.957   4.972   4.991
  5.059   5.099   5.131   5.587   5.631   5.699  23.763  23.792
 23.830  49.868  49.894  49.902
 --------------------------------------------------------------

          Ground-State Mulliken Net Atomic Charges

     Atom                 Charge (a.u.)
  ----------------------------------------
      1 C                    -0.011794
      2 C                     0.198099
      3 O                    -0.164259
      4 C                     0.018698
      5 H                     0.156748
      6 H                     0.154519
      7 O                    -0.173535
      8 O                    -0.178476
  ----------------------------------------
  Sum of atomic charges =    -0.000000

 -----------------------------------------------------------------
                    Cartesian Multipole Moments
 -----------------------------------------------------------------
    Charge (ESU x 10^10)
                -0.0000
    Dipole Moment (Debye)
         X      -0.5745      Y      -1.7652      Z      -0.3520
       Tot       1.8895
    Quadrupole Moments (Debye-Ang)
        XX     -32.1801     XY      -0.5200     YY     -44.2046
        XZ      -2.9294     YZ       0.8362     ZZ     -33.1404
    Octopole Moments (Debye-Ang^2)
       XXX      -7.1379    XXY     -26.4527    XYY      -2.7756
       YYY     -59.7145    XXZ       0.6757    XYZ      -6.1822
       YYZ       1.0305    XZZ      -1.0286    YZZ     -18.7023
       ZZZ       3.9624
    Hexadecapole Moments (Debye-Ang^3)
      XXXX    -322.4314   XXXY     -10.2148   XXYY    -126.1885
      XYYY      -8.2275   YYYY    -321.6736   XXXZ     -44.0457
      XXYZ       4.0105   XYYZ     -22.6097   YYYZ      13.2183
      XXZZ     -68.6598   XYZZ      -1.1153   YYZZ     -62.7850
      XZZZ     -35.8340   YZZZ      11.7064   ZZZZ     -60.4931
 -----------------------------------------------------------------
 Calculating analytic gradient of the SCF energy
 Gradient of SCF Energy
            1           2           3           4           5           6
    1  -0.0544368   0.0048475  -0.0004415   0.0178797   0.0085547  -0.0026289
    2  -0.0236107  -0.0016224   0.0043220  -0.0060024   0.0125251   0.0071653
    3  -0.0469824   0.0001370  -0.0003728   0.0175668   0.0209554  -0.0103647
            7           8
    1  -0.0081395   0.0343648
    2  -0.0065105   0.0137336
    3  -0.0022323   0.0212930
 Max gradient component =       5.444E-02
 RMS gradient           =       1.959E-02
 Gradient time:  CPU 5.60 s  wall 5.60 s
 Geometry Optimization Parameters
   NAtoms,    NIC,     NZ,  NCons,   NDum,   NFix, NCnnct, MaxDiis
        8      40       0       0       0       0       0       0

 Cartesian Hessian Update
 Hessian Updated using BFGS Update


** GEOMETRY OPTIMIZATION IN DELOCALIZED INTERNAL COORDINATES **
   Searching for a Minimum

   Optimization Cycle:   6

                       Coordinates (Angstroms)
     ATOM                X               Y               Z
      1  C         1.3175608571    0.6195673301   -0.0290547553
      2  C         0.0017270842   -0.1173857058    0.0038872586
      3  O         0.0445371147   -1.3056739961    0.1974074046
      4  C        -1.3219184552    0.5728433101   -0.1978392035
      5  H         2.2117752071   -0.0112168786   -0.1720307258
      6  H        -2.2341047105   -0.0192835465   -0.0249498612
      7  O        -1.4253620019    1.6327430902   -0.7570634402
      8  O         1.6194259044    1.6567656967    0.5607561229
   Point Group: c1    Number of degrees of freedom:    18


   Energy is   -341.223220035

 Hessian Updated using BFGS Update

 18 Hessian modes will be used to form the next step
  Hessian Eigenvalues:
     0.011817    0.011832    0.011907    0.017645    0.029254    0.139786
     0.161091    0.207592    0.230898    0.250042    0.253722    0.318937
     0.340019    0.348952    0.353408    0.355090    0.868122    1.043653

 Minimum Search - Taking Simple RFO Step
 Searching for Lamda that Minimizes Along All modes
 Value Taken    Lamda =  -0.02284684
 Calculated Step too Large.  Step scaled by  0.667793
 Step Taken.  Stepsize is  0.300000

                             Maximum     Tolerance    Cnvgd?
         Gradient           0.027843      0.000300      NO
         Displacement       0.186971      0.001200      NO
         Energy change     -0.020729      0.000001      NO


 New Cartesian Coordinates Obtained by Inverse Iteration

 Displacement from previous Coordinates is:  0.279123
 ----------------------------------------------------------------
             Standard Nuclear Orientation (Angstroms)
    I     Atom           X                Y                Z
 ----------------------------------------------------------------
    1      C       1.3323258729     0.6079271515     0.0163328196
    2      C       0.0080617383    -0.1364949099     0.0080184103
    3      O       0.0355655886    -1.3262050489     0.2066907548
    4      C      -1.3106309162     0.5772229190    -0.2220701982
    5      H       2.2169788545    -0.0088182606    -0.2244819090
    6      H      -2.2196386723    -0.0078623281     0.0011973774
    7      O      -1.3687210818     1.6518327767    -0.7539908226
    8      O       1.5196996160     1.6707570003     0.5494163677
 ----------------------------------------------------------------
 Nuclear Repulsion Energy =   205.6457814654 hartrees
 There are       22 alpha and       22 beta electrons
 Applying Cartesian multipole field
    Component          Value
    ---------          -----
     (2,0,0)        1.00000E-11
     (0,2,0)        2.00000E-11
     (0,0,2)       -3.00000E-11
 Nucleus-field energy     =     0.0000000059 hartrees
 Requested basis set is 6-311++G(d,p)
 There are 46 shells and 146 basis functions
 A cutoff of  1.0D-11 yielded   1009 shell pairs
 There are     10448 function pairs (     11336 Cartesian)
 Smallest overlap matrix eigenvalue = 9.74E-05
 Guess MOs from SCF MO coefficient file
 Reading MOs from coefficient file
 Reading MOs from coefficient file
 A restricted hybrid HF-DFT SCF calculation will be
 performed using Pulay DIIS extrapolation
 Exchange:     0.2000 Hartree-Fock + 0.0800 Slater + 0.7200 B88
 Correlation:  0.1900 VWN1RPA + 0.8100 LYP
 Using SG-1 standard quadrature grid
 SCF converges when DIIS error is below 1.0E-08
 Geometry optimization detected.  Setting ReadMinima to 0
 Setting SaveMinima to 0
 ---------------------------------------
  Cycle       Energy         DIIS Error
 ---------------------------------------
    1    -341.2503329583      3.45E-03
    2    -341.2334771906      5.09E-04
    3    -341.2322730923      9.56E-04
    4    -341.2341244280      1.79E-04
    5    -341.2341856377      5.42E-05
    6    -341.2341911105      2.75E-05
    7    -341.2341924037      1.02E-05
    8    -341.2341928315      1.46E-06
    9    -341.2341929217      6.02E-07
   10    -341.2341928738      3.78E-07
   11    -341.2341928548      1.84E-07
   12    -341.2341928608      2.98E-08
   13    -341.2341928642      8.59E-09 Convergence criterion met
 ---------------------------------------
 SCF time:  CPU 17.68 s  wall 17.73 s
 SCF   energy in the final basis set = -341.2341928642
 Total energy in the final basis set = -341.2341928642

 --------------------------------------------------------------

                    Orbital Energies (a.u.)
 --------------------------------------------------------------

 Alpha MOs
 -- Occupied --
-19.195 -19.182 -19.176 -10.321 -10.310 -10.306  -1.131  -1.108
 -1.101  -0.755  -0.694  -0.589  -0.532  -0.526  -0.504  -0.485
 -0.478  -0.440  -0.418  -0.369  -0.330  -0.281
 -- Virtual --
 -0.151  -0.089  -0.007   0.003   0.014   0.036   0.041   0.042
  0.072   0.075   0.091   0.097   0.111   0.112   0.120   0.124
  0.142   0.166   0.187   0.189   0.224   0.236   0.240   0.245
  0.267   0.278   0.282   0.289   0.298   0.303   0.324   0.329
  0.357   0.365   0.427   0.437   0.504   0.526   0.543   0.567
  0.570   0.592   0.628   0.645   0.674   0.687   0.787   0.793
  0.828   0.850   0.996   1.020   1.066   1.076   1.092   1.108
  1.109   1.131   1.168   1.170   1.217   1.255   1.274   1.397
  1.417   1.448   1.472   1.495   1.554   1.597   1.615   1.693
  1.730   1.766   1.814   1.830   1.923   1.969   1.981   2.202
  2.287   2.349   2.523   2.549   2.582   2.592   2.675   2.704
  2.805   2.823   2.835   2.859   2.862   2.875   2.931   3.080
  3.266   3.312   3.324   3.392   3.408   3.456   3.517   3.539
  3.584   3.816   3.847   4.003   4.117   4.961   4.972   4.987
  5.078   5.093   5.132   5.588   5.660   5.705  23.751  23.829
 23.832  49.894  49.902  49.905
 --------------------------------------------------------------

          Ground-State Mulliken Net Atomic Charges

     Atom                 Charge (a.u.)
  ----------------------------------------
      1 C                     0.027133
      2 C                     0.154682
      3 O                    -0.169292
      4 C                     0.040448
      5 H                     0.148972
      6 H                     0.152886
      7 O                    -0.177661
      8 O                    -0.177168
  ----------------------------------------
  Sum of atomic charges =     0.000000

 -----------------------------------------------------------------
                    Cartesian Multipole Moments
 -----------------------------------------------------------------
    Charge (ESU x 10^10)
                 0.0000
    Dipole Moment (Debye)
         X      -0.3640      Y      -1.6846      Z      -0.3434
       Tot       1.7574
    Quadrupole Moments (Debye-Ang)
        XX     -31.4599     XY      -0.3657     YY     -44.3954
        XZ      -2.8131     YZ       0.9540     ZZ     -33.0060
    Octopole Moments (Debye-Ang^2)
       XXX      -5.4876    XXY     -25.1989    XYY      -2.2452
       YYY     -59.0059    XXZ       0.5866    XYZ      -5.7605
       YYZ       0.9891    XZZ      -0.7127    YZZ     -18.4374
       ZZZ       3.6803
    Hexadecapole Moments (Debye-Ang^3)
      XXXX    -304.2407   XXXY      -7.4251   XXYY    -123.1545
      XYYY      -6.2374   YYYY    -327.0771   XXXZ     -42.6662
      XXYZ       4.4250   XYYZ     -21.9233   YYYZ      14.1524
      XXZZ     -65.4014   XYZZ      -0.5134   YYZZ     -63.4119
      XZZZ     -34.6883   YZZZ      12.2693   ZZZZ     -60.2562
 -----------------------------------------------------------------
 Calculating analytic gradient of the SCF energy
 Gradient of SCF Energy
            1           2           3           4           5           6
    1  -0.0228128   0.0011157   0.0011069   0.0069582   0.0042197  -0.0010978
    2  -0.0027910   0.0029131   0.0029807  -0.0037180   0.0059954   0.0033196
    3  -0.0178538   0.0002850   0.0000249   0.0076575   0.0102583  -0.0048069
            7           8
    1  -0.0017015   0.0122115
    2  -0.0042097  -0.0044901
    3   0.0003464   0.0040887
 Max gradient component =       2.281E-02
 RMS gradient           =       7.607E-03
 Gradient time:  CPU 5.79 s  wall 5.80 s
 Geometry Optimization Parameters
   NAtoms,    NIC,     NZ,  NCons,   NDum,   NFix, NCnnct, MaxDiis
        8      40       0       0       0       0       0       0

 Cartesian Hessian Update
 Hessian Updated using BFGS Update


** GEOMETRY OPTIMIZATION IN DELOCALIZED INTERNAL COORDINATES **
   Searching for a Minimum

   Optimization Cycle:   7

                       Coordinates (Angstroms)
     ATOM                X               Y               Z
      1  C         1.3323258729    0.6079271515    0.0163328196
      2  C         0.0080617383   -0.1364949099    0.0080184103
      3  O         0.0355655886   -1.3262050489    0.2066907548
      4  C        -1.3106309162    0.5772229190   -0.2220701982
      5  H         2.2169788545   -0.0088182606   -0.2244819090
      6  H        -2.2196386723   -0.0078623281    0.0011973774
      7  O        -1.3687210818    1.6518327767   -0.7539908226
      8  O         1.5196996160    1.6707570003    0.5494163677
   Point Group: c1    Number of degrees of freedom:    18


   Energy is   -341.234192864

 Hessian Updated using BFGS Update

 18 Hessian modes will be used to form the next step
  Hessian Eigenvalues:
     0.011805    0.011872    0.011928    0.017792    0.029015    0.124586
     0.160817    0.206597    0.232974    0.250187    0.254707    0.331081
     0.345404    0.352749    0.354023    0.395684    0.868262    1.040780

 Minimum Search - Taking Simple RFO Step
 Searching for Lamda that Minimizes Along All modes
 Value Taken    Lamda =  -0.00695716
 Calculated Step too Large.  Step scaled by  0.857328
 Step Taken.  Stepsize is  0.300000

                             Maximum     Tolerance    Cnvgd?
         Gradient           0.016867      0.000300      NO
         Displacement       0.160233      0.001200      NO
         Energy change     -0.010973      0.000001      NO


 New Cartesian Coordinates Obtained by Inverse Iteration

 Displacement from previous Coordinates is:  0.252559
 ----------------------------------------------------------------
             Standard Nuclear Orientation (Angstroms)
    I     Atom           X                Y                Z
 ----------------------------------------------------------------
    1      C       1.3459355529     0.5880566986     0.0791992085
    2      C       0.0129448930    -0.1590316051     0.0218649114
    3      O       0.0136804159    -1.3540053834     0.2032812476
    4      C      -1.2966553291     0.5813857404    -0.2409855820
    5      H       2.2103454282     0.0014719140    -0.2851867504
    6      H      -2.2030848540     0.0049854324     0.0219563805
    7      O      -1.3324419842     1.6577448128    -0.7642949845
    8      O       1.4629168774     1.7077516903     0.5452783688
 ----------------------------------------------------------------
 Nuclear Repulsion Energy =   205.1824971232 hartrees
 There are       22 alpha and       22 beta electrons
 Applying Cartesian multipole field
    Component          Value
    ---------          -----
     (2,0,0)        1.00000E-11
     (0,2,0)        2.00000E-11
     (0,0,2)       -3.00000E-11
 Nucleus-field energy     =     0.0000000060 hartrees
 Requested basis set is 6-311++G(d,p)
 There are 46 shells and 146 basis functions
 A cutoff of  1.0D-11 yielded   1010 shell pairs
 There are     10431 function pairs (     11308 Cartesian)
 Smallest overlap matrix eigenvalue = 1.04E-04
 Guess MOs from SCF MO coefficient file
 Reading MOs from coefficient file
 Reading MOs from coefficient file
 A restricted hybrid HF-DFT SCF calculation will be
 performed using Pulay DIIS extrapolation
 Exchange:     0.2000 Hartree-Fock + 0.0800 Slater + 0.7200 B88
 Correlation:  0.1900 VWN1RPA + 0.8100 LYP
 Using SG-1 standard quadrature grid
 SCF converges when DIIS error is below 1.0E-08
 Geometry optimization detected.  Setting ReadMinima to 0
 Setting SaveMinima to 0
 ---------------------------------------
  Cycle       Energy         DIIS Error
 ---------------------------------------
    1    -341.2160502372      2.68E-03
    2    -341.2362139725      3.80E-04
    3    -341.2357483263      6.66E-04
    4    -341.2366341030      1.35E-04
    5    -341.2366706628      2.98E-05
    6    -341.2366741887      1.27E-05
    7    -341.2366745343      1.25E-05
    8    -341.2366748919      1.95E-06
    9    -341.2366750330      8.47E-07
   10    -341.2366751314      1.96E-07
   11    -341.2366751192      2.27E-07
   12    -341.2366751143      2.01E-08
   13    -341.2366751150      6.93E-09 Convergence criterion met
 ---------------------------------------
 SCF time:  CPU 18.33 s  wall 18.38 s
 SCF   energy in the final basis set = -341.2366751150
 Total energy in the final basis set = -341.2366751150

 --------------------------------------------------------------

                    Orbital Energies (a.u.)
 --------------------------------------------------------------

 Alpha MOs
 -- Occupied --
-19.193 -19.181 -19.178 -10.319 -10.310 -10.309  -1.127  -1.108
 -1.094  -0.753  -0.693  -0.588  -0.530  -0.524  -0.503  -0.483
 -0.474  -0.438  -0.416  -0.369  -0.331  -0.279
 -- Virtual --
 -0.150  -0.090  -0.008   0.003   0.014   0.035   0.042   0.042
  0.072   0.075   0.092   0.095   0.110   0.111   0.120   0.127
  0.140   0.163   0.179   0.184   0.227   0.237   0.241   0.247
  0.268   0.274   0.283   0.287   0.296   0.303   0.324   0.333
  0.353   0.365   0.422   0.440   0.498   0.523   0.538   0.564
  0.572   0.585   0.625   0.638   0.672   0.683   0.778   0.792
  0.825   0.851   1.004   1.045   1.069   1.086   1.097   1.106
  1.113   1.137   1.157   1.171   1.220   1.238   1.265   1.403
  1.410   1.442   1.479   1.492   1.545   1.597   1.615   1.696
  1.724   1.728   1.803   1.819   1.913   1.969   1.991   2.217
  2.311   2.340   2.506   2.543   2.578   2.591   2.660   2.711
  2.803   2.822   2.833   2.856   2.859   2.872   2.921   3.066
  3.264   3.293   3.327   3.359   3.409   3.447   3.520   3.525
  3.576   3.805   3.837   4.001   4.115   4.960   4.967   4.986
  5.084   5.091   5.128   5.573   5.666   5.705  23.732  23.807
 23.836  49.887  49.902  49.907
 --------------------------------------------------------------

          Ground-State Mulliken Net Atomic Charges

     Atom                 Charge (a.u.)
  ----------------------------------------
      1 C                     0.055012
      2 C                     0.117744
      3 O                    -0.168041
      4 C                     0.052411
      5 H                     0.152142
      6 H                     0.151492
      7 O                    -0.178274
      8 O                    -0.182486
  ----------------------------------------
  Sum of atomic charges =    -0.000000

 -----------------------------------------------------------------
                    Cartesian Multipole Moments
 -----------------------------------------------------------------
    Charge (ESU x 10^10)
                 0.0000
    Dipole Moment (Debye)
         X      -0.1966      Y      -1.7185      Z      -0.2945
       Tot       1.7546
    Quadrupole Moments (Debye-Ang)
        XX     -31.1059     XY      -0.5526     YY     -44.7893
        XZ      -2.7766     YZ       1.0140     ZZ     -32.9894
    Octopole Moments (Debye-Ang^2)
       XXX      -4.6183    XXY     -24.7192    XYY      -2.4115
       YYY     -58.8102    XXZ       0.3534    XYZ      -5.4435
       YYZ       0.8627    XZZ      -0.5188    YZZ     -18.4195
       ZZZ       3.1807
    Hexadecapole Moments (Debye-Ang^3)
      XXXX    -294.5474   XXXY      -8.2288   XXYY    -122.6600
      XYYY      -7.6786   YYYY    -335.5686   XXXZ     -43.2065
      XXYZ       4.5892   XYYZ     -21.8830   YYYZ      13.9949
      XXZZ     -63.5753   XYZZ      -0.6371   YYZZ     -64.8360
      XZZZ     -35.0732   YZZZ      12.1153   ZZZZ     -61.3582
 -----------------------------------------------------------------
 Calculating analytic gradient of the SCF energy
 Gradient of SCF Energy
            1           2           3           4           5           6
    1  -0.0053218  -0.0036525   0.0017540   0.0017820   0.0006263  -0.0000663
    2  -0.0285745   0.0041586   0.0000557   0.0004444   0.0010257   0.0014754
    3  -0.0059445  -0.0041688   0.0011106   0.0000360  -0.0012924  -0.0013288
            7           8
    1   0.0005890   0.0042893
    2  -0.0046863   0.0261010
    3   0.0027886   0.0087993
 Max gradient component =       2.857E-02
 RMS gradient           =       8.539E-03
 Gradient time:  CPU 5.84 s  wall 5.84 s
 Geometry Optimization Parameters
   NAtoms,    NIC,     NZ,  NCons,   NDum,   NFix, NCnnct, MaxDiis
        8      40       0       0       0       0       0       0

 Cartesian Hessian Update
 Hessian Updated using BFGS Update


** GEOMETRY OPTIMIZATION IN DELOCALIZED INTERNAL COORDINATES **
   Searching for a Minimum

   Optimization Cycle:   8

                       Coordinates (Angstroms)
     ATOM                X               Y               Z
      1  C         1.3459355529    0.5880566986    0.0791992085
      2  C         0.0129448930   -0.1590316051    0.0218649114
      3  O         0.0136804159   -1.3540053834    0.2032812476
      4  C        -1.2966553291    0.5813857404   -0.2409855820
      5  H         2.2103454282    0.0014719140   -0.2851867504
      6  H        -2.2030848540    0.0049854324    0.0219563805
      7  O        -1.3324419842    1.6577448128   -0.7642949845
      8  O         1.4629168774    1.7077516903    0.5452783688
   Point Group: c1    Number of degrees of freedom:    18


   Energy is   -341.236675115

 Hessian Updated using BFGS Update

 18 Hessian modes will be used to form the next step
  Hessian Eigenvalues:
     0.011481    0.011868    0.011914    0.017798    0.048632    0.092294
     0.160874    0.202962    0.233065    0.251044    0.257419    0.331011
     0.345554    0.353067    0.354021    0.513566    0.866685    1.036074

 Minimum Search - Taking Simple RFO Step
 Searching for Lamda that Minimizes Along All modes
 Value Taken    Lamda =  -0.00269172
 Step Taken.  Stepsize is  0.176162

                             Maximum     Tolerance    Cnvgd?
         Gradient           0.011436      0.000300      NO
         Displacement       0.077697      0.001200      NO
         Energy change     -0.002482      0.000001      NO


 New Cartesian Coordinates Obtained by Inverse Iteration

 Displacement from previous Coordinates is:  0.199345
 ----------------------------------------------------------------
             Standard Nuclear Orientation (Angstroms)
    I     Atom           X                Y                Z
 ----------------------------------------------------------------
    1      C       1.3580377774     0.6055058837     0.0763063974
    2      C       0.0217347209    -0.1559007463     0.0217314433
    3      O       0.0113384371    -1.3524790899     0.1922767933
    4      C      -1.2946417045     0.5951076847    -0.2452585129
    5      H       2.2085154685     0.0027812306    -0.3013643925
    6      H      -2.1851211839     0.0153488734     0.0720484571
    7      O      -1.3323784320     1.6466434517    -0.8174572225
    8      O       1.4261559167     1.6713520122     0.5828298368
 ----------------------------------------------------------------
 Nuclear Repulsion Energy =   205.8368674688 hartrees
 There are       22 alpha and       22 beta electrons
 Applying Cartesian multipole field
    Component          Value
    ---------          -----
     (2,0,0)        1.00000E-11
     (0,2,0)        2.00000E-11
     (0,0,2)       -3.00000E-11
 Nucleus-field energy     =     0.0000000057 hartrees
 Requested basis set is 6-311++G(d,p)
 There are 46 shells and 146 basis functions
 A cutoff of  1.0D-11 yielded   1010 shell pairs
 There are     10431 function pairs (     11308 Cartesian)
 Smallest overlap matrix eigenvalue = 1.14E-04
 Guess MOs from SCF MO coefficient file
 Reading MOs from coefficient file
 Reading MOs from coefficient file
 A restricted hybrid HF-DFT SCF calculation will be
 performed using Pulay DIIS extrapolation
 Exchange:     0.2000 Hartree-Fock + 0.0800 Slater + 0.7200 B88
 Correlation:  0.1900 VWN1RPA + 0.8100 LYP
 Using SG-1 standard quadrature grid
 SCF converges when DIIS error is below 1.0E-08
 Geometry optimization detected.  Setting ReadMinima to 0
 Setting SaveMinima to 0
 ---------------------------------------
  Cycle       Energy         DIIS Error
 ---------------------------------------
    1    -341.2504239149      2.81E-03
    2    -341.2360461855      4.89E-04
    3    -341.2351404881      8.68E-04
    4    -341.2366431549      1.64E-04
    5    -341.2366923564      4.76E-05
    6    -341.2366962892      2.05E-05
    7    -341.2366969923      9.71E-06
    8    -341.2366971924      1.22E-06
    9    -341.2366972403      1.08E-06
   10    -341.2366972785      2.20E-07
   11    -341.2366972311      6.84E-08
   12    -341.2366972339      1.45E-08
   13    -341.2366972357      5.58E-09 Convergence criterion met
 ---------------------------------------
 SCF time:  CPU 18.12 s  wall 18.15 s
 SCF   energy in the final basis set = -341.2366972357
 Total energy in the final basis set = -341.2366972357

 --------------------------------------------------------------

                    Orbital Energies (a.u.)
 --------------------------------------------------------------

 Alpha MOs
 -- Occupied --
-19.191 -19.180 -19.179 -10.314 -10.309 -10.307  -1.128  -1.112
 -1.106  -0.747  -0.688  -0.587  -0.529  -0.523  -0.506  -0.485
 -0.474  -0.445  -0.419  -0.371  -0.332  -0.276
 -- Virtual --
 -0.144  -0.085  -0.008   0.003   0.014   0.035   0.041   0.043
  0.072   0.074   0.093   0.095   0.109   0.112   0.120   0.128
  0.140   0.162   0.176   0.181   0.226   0.237   0.243   0.248
  0.268   0.277   0.285   0.287   0.295   0.302   0.325   0.330
  0.355   0.370   0.420   0.440   0.502   0.526   0.540   0.570
  0.574   0.585   0.627   0.646   0.669   0.678   0.773   0.792
  0.840   0.854   1.005   1.040   1.072   1.088   1.098   1.108
  1.110   1.135   1.159   1.174   1.220   1.244   1.264   1.405
  1.408   1.443   1.469   1.492   1.552   1.599   1.614   1.697
  1.713   1.719   1.807   1.814   1.917   1.966   1.991   2.232
  2.334   2.338   2.495   2.545   2.576   2.593   2.666   2.712
  2.804   2.823   2.831   2.856   2.858   2.873   2.917   3.060
  3.273   3.324   3.332   3.359   3.428   3.482   3.532   3.554
  3.573   3.782   3.821   4.000   4.102   4.964   4.970   4.988
  5.090   5.098   5.129   5.585   5.680   5.701  23.725  23.833
 23.866  49.898  49.906  49.919
 --------------------------------------------------------------

          Ground-State Mulliken Net Atomic Charges

     Atom                 Charge (a.u.)
  ----------------------------------------
      1 C                     0.070893
      2 C                     0.104079
      3 O                    -0.170482
      4 C                     0.061883
      5 H                     0.142667
      6 H                     0.149319
      7 O                    -0.182710
      8 O                    -0.175649
  ----------------------------------------
  Sum of atomic charges =     0.000000

 -----------------------------------------------------------------
                    Cartesian Multipole Moments
 -----------------------------------------------------------------
    Charge (ESU x 10^10)
                 0.0000
    Dipole Moment (Debye)
         X      -0.0206      Y      -1.5069      Z      -0.2063
       Tot       1.5211
    Quadrupole Moments (Debye-Ang)
        XX     -30.9691     XY      -0.2367     YY     -44.3425
        XZ      -2.9307     YZ       1.0717     ZZ     -33.1641
    Octopole Moments (Debye-Ang^2)
       XXX      -3.3278    XXY     -23.8326    XYY      -1.6850
       YYY     -57.3174    XXZ       0.8927    XYZ      -5.7020
       YYZ       1.2260    XZZ      -0.1460    YZZ     -18.6477
       ZZZ       3.9386
    Hexadecapole Moments (Debye-Ang^3)
      XXXX    -291.9983   XXXY      -4.8758   XXYY    -119.8642
      XYYY      -4.8822   YYYY    -328.7400   XXXZ     -44.7140
      XXYZ       4.9925   XYYZ     -22.6849   YYYZ      14.7757
      XXZZ     -64.0151   XYZZ       0.2419   YYZZ     -65.3631
      XZZZ     -36.5925   YZZZ      13.0098   ZZZZ     -65.5804
 -----------------------------------------------------------------
 Calculating analytic gradient of the SCF energy
 Gradient of SCF Energy
            1           2           3           4           5           6
    1   0.0098477  -0.0007304   0.0010258  -0.0024111  -0.0029722   0.0009519
    2   0.0281746   0.0036766  -0.0022539   0.0044540  -0.0029294  -0.0019394
    3   0.0112707   0.0017583   0.0003141  -0.0028181  -0.0007581   0.0006544
            7           8
    1   0.0016626  -0.0073743
    2  -0.0018128  -0.0273697
    3   0.0015287  -0.0119501
 Max gradient component =       2.817E-02
 RMS gradient           =       9.248E-03
 Gradient time:  CPU 5.84 s  wall 5.83 s
 Geometry Optimization Parameters
   NAtoms,    NIC,     NZ,  NCons,   NDum,   NFix, NCnnct, MaxDiis
        8      40       0       0       0       0       0       0

 Cartesian Hessian Update
 Hessian Updated using BFGS Update


** GEOMETRY OPTIMIZATION IN DELOCALIZED INTERNAL COORDINATES **
   Searching for a Minimum

   Optimization Cycle:   9

                       Coordinates (Angstroms)
     ATOM                X               Y               Z
      1  C         1.3580377774    0.6055058837    0.0763063974
      2  C         0.0217347209   -0.1559007463    0.0217314433
      3  O         0.0113384371   -1.3524790899    0.1922767933
      4  C        -1.2946417045    0.5951076847   -0.2452585129
      5  H         2.2085154685    0.0027812306   -0.3013643925
      6  H        -2.1851211839    0.0153488734    0.0720484571
      7  O        -1.3323784320    1.6466434517   -0.8174572225
      8  O         1.4261559167    1.6713520122    0.5828298368
   Point Group: c1    Number of degrees of freedom:    18


   Energy is   -341.236697236

 Hessian Updated using BFGS Update

 18 Hessian modes will be used to form the next step
  Hessian Eigenvalues:
     0.011315    0.011874    0.011948    0.017804    0.049335    0.125248
     0.161129    0.205436    0.233076    0.249466    0.254591    0.328613
     0.345684    0.353033    0.354053    0.780624    0.898924    1.034982

 Minimum Search - Taking Simple RFO Step
 Searching for Lamda that Minimizes Along All modes
 Value Taken    Lamda =  -0.00166226
 Step Taken.  Stepsize is  0.079629

                             Maximum     Tolerance    Cnvgd?
         Gradient           0.017286      0.000300      NO
         Displacement       0.036293      0.001200      NO
         Energy change     -0.000022      0.000001      NO


 New Cartesian Coordinates Obtained by Inverse Iteration

 Displacement from previous Coordinates is:  0.077851
 ----------------------------------------------------------------
             Standard Nuclear Orientation (Angstroms)
    I     Atom           X                Y                Z
 ----------------------------------------------------------------
    1      C       1.3512323864     0.5988141413     0.0767492878
    2      C       0.0181511664    -0.1600283435     0.0145414952
    3      O       0.0089518327    -1.3557083052     0.1846734048
    4      C      -1.2971999807     0.5849036516    -0.2501445016
    5      H       2.2159568257     0.0121613881    -0.2899288903
    6      H      -2.1941987967     0.0247963556     0.0793154506
    7      O      -1.3401358246     1.6412839633    -0.8176768418
    8      O       1.4508833908     1.6821364487     0.5835833952
 ----------------------------------------------------------------
 Nuclear Repulsion Energy =   205.2071858852 hartrees
 There are       22 alpha and       22 beta electrons
 Applying Cartesian multipole field
    Component          Value
    ---------          -----
     (2,0,0)        1.00000E-11
     (0,2,0)        2.00000E-11
     (0,0,2)       -3.00000E-11
 Nucleus-field energy     =     0.0000000058 hartrees
 Requested basis set is 6-311++G(d,p)
 There are 46 shells and 146 basis functions
 A cutoff of  1.0D-11 yielded   1008 shell pairs
 There are     10423 function pairs (     11300 Cartesian)
 Smallest overlap matrix eigenvalue = 1.11E-04
 Guess MOs from SCF MO coefficient file
 Reading MOs from coefficient file
 Reading MOs from coefficient file
 A restricted hybrid HF-DFT SCF calculation will be
 performed using Pulay DIIS extrapolation
 Exchange:     0.2000 Hartree-Fock + 0.0800 Slater + 0.7200 B88
 Correlation:  0.1900 VWN1RPA + 0.8100 LYP
 Using SG-1 standard quadrature grid
 SCF converges when DIIS error is below 1.0E-08
 Geometry optimization detected.  Setting ReadMinima to 0
 Setting SaveMinima to 0
 ---------------------------------------
  Cycle       Energy         DIIS Error
 ---------------------------------------
    1    -341.2260519237      1.24E-03
    2    -341.2372253312      3.22E-04
    3    -341.2367325419      6.01E-04
    4    -341.2374633475      9.78E-05
    5    -341.2374816362      2.61E-05
    6    -341.2374827421      1.20E-05
    7    -341.2374830785      2.78E-06
    8    -341.2374831743      6.29E-07
    9    -341.2374830781      4.31E-07
   10    -341.2374830777      2.56E-07
   11    -341.2374831006      5.43E-08
   12    -341.2374830953      1.20E-08
   13    -341.2374830942      3.63E-09 Convergence criterion met
 ---------------------------------------
 SCF time:  CPU 17.57 s  wall 17.64 s
 SCF   energy in the final basis set = -341.2374830942
 Total energy in the final basis set = -341.2374830942

 --------------------------------------------------------------

                    Orbital Energies (a.u.)
 --------------------------------------------------------------

 Alpha MOs
 -- Occupied --
-19.193 -19.181 -19.179 -10.318 -10.310 -10.309  -1.127  -1.106
 -1.104  -0.750  -0.690  -0.587  -0.530  -0.524  -0.504  -0.484
 -0.474  -0.442  -0.418  -0.371  -0.331  -0.278
 -- Virtual --
 -0.147  -0.089  -0.008   0.002   0.014   0.035   0.041   0.042
  0.072   0.074   0.093   0.095   0.109   0.112   0.120   0.127
  0.140   0.162   0.175   0.182   0.225   0.237   0.241   0.249
  0.267   0.275   0.284   0.287   0.296   0.302   0.325   0.329
  0.354   0.366   0.421   0.439   0.499   0.526   0.540   0.565
  0.573   0.585   0.625   0.640   0.674   0.678   0.771   0.789
  0.833   0.851   1.006   1.044   1.070   1.086   1.097   1.108
  1.113   1.132   1.161   1.172   1.220   1.243   1.262   1.403
  1.407   1.445   1.474   1.489   1.547   1.597   1.613   1.699
  1.717   1.722   1.803   1.816   1.915   1.966   1.993   2.217
  2.319   2.337   2.501   2.544   2.577   2.591   2.664   2.711
  2.803   2.823   2.829   2.855   2.856   2.872   2.919   3.062
  3.270   3.310   3.324   3.366   3.419   3.462   3.522   3.529
  3.574   3.797   3.830   3.999   4.102   4.963   4.969   4.987
  5.087   5.090   5.128   5.580   5.669   5.700  23.727  23.826
 23.838  49.895  49.903  49.906
 --------------------------------------------------------------

          Ground-State Mulliken Net Atomic Charges

     Atom                 Charge (a.u.)
  ----------------------------------------
      1 C                     0.060082
      2 C                     0.111154
      3 O                    -0.166906
      4 C                     0.057845
      5 H                     0.147524
      6 H                     0.150731
      7 O                    -0.181259
      8 O                    -0.179170
  ----------------------------------------
  Sum of atomic charges =    -0.000000

 -----------------------------------------------------------------
                    Cartesian Multipole Moments
 -----------------------------------------------------------------
    Charge (ESU x 10^10)
                 0.0000
    Dipole Moment (Debye)
         X      -0.1003      Y      -1.6016      Z      -0.2179
       Tot       1.6195
    Quadrupole Moments (Debye-Ang)
        XX     -31.0741     XY      -0.3729     YY     -44.4804
        XZ      -2.9851     YZ       1.0180     ZZ     -33.2067
    Octopole Moments (Debye-Ang^2)
       XXX      -3.8096    XXY     -24.1634    XYY      -1.9780
       YYY     -57.4935    XXZ       0.8803    XYZ      -5.7609
       YYZ       1.2587    XZZ      -0.2799    YZZ     -18.6894
       ZZZ       4.1132
    Hexadecapole Moments (Debye-Ang^3)
      XXXX    -294.6656   XXXY      -6.5946   XXYY    -121.1544
      XYYY      -6.3554   YYYY    -329.7029   XXXZ     -45.6590
      XXYZ       4.7065   XYYZ     -22.9308   YYYZ      14.1604
      XXZZ     -64.6379   XYZZ      -0.1598   YYZZ     -65.5094
      XZZZ     -37.1622   YZZZ      12.5720   ZZZZ     -65.7317
 -----------------------------------------------------------------
 Calculating analytic gradient of the SCF energy
 Gradient of SCF Energy
            1           2           3           4           5           6
    1  -0.0003930  -0.0000916   0.0000531  -0.0001335  -0.0002611   0.0000747
    2  -0.0002937   0.0016567  -0.0004459  -0.0018717  -0.0001311   0.0001299
    3  -0.0004079   0.0003066   0.0003115  -0.0020765   0.0000827   0.0005902
            7           8
    1   0.0003279   0.0004234
    2   0.0006987   0.0002573
    3   0.0009707   0.0002227
 Max gradient component =       2.076E-03
 RMS gradient           =       7.550E-04
 Gradient time:  CPU 5.70 s  wall 5.70 s
 Geometry Optimization Parameters
   NAtoms,    NIC,     NZ,  NCons,   NDum,   NFix, NCnnct, MaxDiis
        8      40       0       0       0       0       0       0

 Cartesian Hessian Update
 Hessian Updated using BFGS Update


** GEOMETRY OPTIMIZATION IN DELOCALIZED INTERNAL COORDINATES **
   Searching for a Minimum

   Optimization Cycle:  10

                       Coordinates (Angstroms)
     ATOM                X               Y               Z
      1  C         1.3512323864    0.5988141413    0.0767492878
      2  C         0.0181511664   -0.1600283435    0.0145414952
      3  O         0.0089518327   -1.3557083052    0.1846734048
      4  C        -1.2971999807    0.5849036516   -0.2501445016
      5  H         2.2159568257    0.0121613881   -0.2899288903
      6  H        -2.1941987967    0.0247963556    0.0793154506
      7  O        -1.3401358246    1.6412839633   -0.8176768418
      8  O         1.4508833908    1.6821364487    0.5835833952
   Point Group: c1    Number of degrees of freedom:    18


   Energy is   -341.237483094

 Hessian Updated using BFGS Update

 18 Hessian modes will be used to form the next step
  Hessian Eigenvalues:
     0.011200    0.011846    0.011939    0.018706    0.049524    0.125403
     0.161037    0.208845    0.233095    0.249885    0.253549    0.329071
     0.345482    0.353030    0.354080    0.782795    0.885434    1.035940

 Minimum Search - Taking Simple RFO Step
 Searching for Lamda that Minimizes Along All modes
 Value Taken    Lamda =  -0.00019841
 Step Taken.  Stepsize is  0.104550

                             Maximum     Tolerance    Cnvgd?
         Gradient           0.001020      0.000300      NO
         Displacement       0.046512      0.001200      NO
         Energy change     -0.000786      0.000001      NO


 New Cartesian Coordinates Obtained by Inverse Iteration

 Displacement from previous Coordinates is:  0.082867
 ----------------------------------------------------------------
             Standard Nuclear Orientation (Angstroms)
    I     Atom           X                Y                Z
 ----------------------------------------------------------------
    1      C       1.3536208472     0.5956631102     0.0837759108
    2      C       0.0181655363    -0.1592305574     0.0160514068
    3      O       0.0040206864    -1.3558160735     0.1753724090
    4      C      -1.2954112353     0.5968523080    -0.2290843640
    5      H       2.2182045974     0.0189503755    -0.2993969466
    6      H      -2.1929531276     0.0278191526     0.0827226726
    7      O      -1.3437885267     1.6254938966    -0.8423227290
    8      O       1.4517822224     1.6786270879     0.5939944404
 ----------------------------------------------------------------
 Nuclear Repulsion Energy =   205.1650315413 hartrees
 There are       22 alpha and       22 beta electrons
 Applying Cartesian multipole field
    Component          Value
    ---------          -----
     (2,0,0)        1.00000E-11
     (0,2,0)        2.00000E-11
     (0,0,2)       -3.00000E-11
 Nucleus-field energy     =     0.0000000057 hartrees
 Requested basis set is 6-311++G(d,p)
 There are 46 shells and 146 basis functions
 A cutoff of  1.0D-11 yielded   1009 shell pairs
 There are     10448 function pairs (     11336 Cartesian)
 Smallest overlap matrix eigenvalue = 1.12E-04
 Guess MOs from SCF MO coefficient file
 Reading MOs from coefficient file
 Reading MOs from coefficient file
 A restricted hybrid HF-DFT SCF calculation will be
 performed using Pulay DIIS extrapolation
 Exchange:     0.2000 Hartree-Fock + 0.0800 Slater + 0.7200 B88
 Correlation:  0.1900 VWN1RPA + 0.8100 LYP
 Using SG-1 standard quadrature grid
 SCF converges when DIIS error is below 1.0E-08
 Geometry optimization detected.  Setting ReadMinima to 0
 Setting SaveMinima to 0
 ---------------------------------------
  Cycle       Energy         DIIS Error
 ---------------------------------------
    1    -341.2340508350      1.14E-03
    2    -341.2373570735      8.73E-05
    3    -341.2373638825      1.31E-04
    4    -341.2373949544      4.39E-05
    5    -341.2373987642      8.15E-06
    6    -341.2373990835      7.02E-06
    7    -341.2373990586      3.35E-06
    8    -341.2373990452      4.07E-07
    9    -341.2373990920      2.17E-07
   10    -341.2373991275      1.03E-07
   11    -341.2373991181      6.17E-08
   12    -341.2373991181      7.13E-09 Convergence criterion met
 ---------------------------------------
 SCF time:  CPU 16.17 s  wall 16.60 s
 SCF   energy in the final basis set = -341.2373991181
 Total energy in the final basis set = -341.2373991181

 --------------------------------------------------------------

                    Orbital Energies (a.u.)
 --------------------------------------------------------------

 Alpha MOs
 -- Occupied --
-19.193 -19.181 -19.179 -10.318 -10.309 -10.309  -1.128  -1.107
 -1.104  -0.750  -0.690  -0.588  -0.531  -0.524  -0.505  -0.484
 -0.474  -0.442  -0.418  -0.371  -0.331  -0.279
 -- Virtual --
 -0.146  -0.089  -0.008   0.002   0.013   0.035   0.041   0.042
  0.073   0.074   0.093   0.095   0.109   0.112   0.120   0.127
  0.141   0.162   0.175   0.182   0.226   0.236   0.241   0.249
  0.267   0.276   0.284   0.287   0.296   0.303   0.326   0.327
  0.354   0.365   0.420   0.438   0.501   0.526   0.540   0.565
  0.575   0.584   0.626   0.640   0.672   0.678   0.769   0.791
  0.832   0.850   1.002   1.040   1.071   1.083   1.095   1.107
  1.115   1.130   1.164   1.175   1.220   1.249   1.258   1.402
  1.408   1.446   1.472   1.488   1.549   1.592   1.617   1.696
  1.718   1.722   1.807   1.816   1.914   1.963   1.993   2.212
  2.317   2.337   2.501   2.547   2.577   2.588   2.667   2.709
  2.803   2.821   2.829   2.853   2.857   2.872   2.918   3.062
  3.273   3.310   3.322   3.369   3.419   3.461   3.523   3.527
  3.575   3.796   3.830   3.999   4.098   4.965   4.969   4.987
  5.084   5.092   5.128   5.582   5.669   5.694  23.726  23.826
 23.838  49.893  49.902  49.906
 --------------------------------------------------------------

          Ground-State Mulliken Net Atomic Charges

     Atom                 Charge (a.u.)
  ----------------------------------------
      1 C                     0.061289
      2 C                     0.115771
      3 O                    -0.166503
      4 C                     0.051025
      5 H                     0.147741
      6 H                     0.150331
      7 O                    -0.179973
      8 O                    -0.179682
  ----------------------------------------
  Sum of atomic charges =    -0.000000

 -----------------------------------------------------------------
                    Cartesian Multipole Moments
 -----------------------------------------------------------------
    Charge (ESU x 10^10)
                -0.0000
    Dipole Moment (Debye)
         X      -0.0719      Y      -1.5684      Z      -0.1533
       Tot       1.5775
    Quadrupole Moments (Debye-Ang)
        XX     -31.0836     XY      -0.4294     YY     -44.3493
        XZ      -3.0798     YZ       1.0258     ZZ     -33.3234
    Octopole Moments (Debye-Ang^2)
       XXX      -3.6351    XXY     -24.0438    XYY      -2.0922
       YYY     -57.0455    XXZ       0.9134    XYZ      -5.9177
       YYZ       1.3150    XZZ      -0.1280    YZZ     -18.8449
       ZZZ       4.1625
    Hexadecapole Moments (Debye-Ang^3)
      XXXX    -295.1362   XXXY      -6.7045   XXYY    -120.6677
      XYYY      -6.7784   YYYY    -327.2217   XXXZ     -46.3939
      XXYZ       4.7206   XYYZ     -23.2132   YYYZ      13.7990
      XXZZ     -65.1955   XYZZ      -0.0734   YYZZ     -65.7090
      XZZZ     -37.8311   YZZZ      12.4711   ZZZZ     -67.2750
 -----------------------------------------------------------------
 Calculating analytic gradient of the SCF energy
 Gradient of SCF Energy
            1           2           3           4           5           6
    1  -0.0004260  -0.0016008   0.0006828   0.0010676  -0.0000421   0.0000845
    2  -0.0021965  -0.0003525  -0.0001779   0.0046273   0.0001214  -0.0008807
    3   0.0016513  -0.0039573   0.0011803   0.0042293  -0.0007359  -0.0023048
            7           8
    1  -0.0004599   0.0006940
    2  -0.0030780   0.0019368
    3  -0.0002103   0.0001475
 Max gradient component =       4.627E-03
 RMS gradient           =       1.926E-03
 Gradient time:  CPU 5.69 s  wall 5.69 s
 Geometry Optimization Parameters
   NAtoms,    NIC,     NZ,  NCons,   NDum,   NFix, NCnnct, MaxDiis
        8      40       0       0       0       0       0       0

 Cartesian Hessian Update
 Hessian Updated using BFGS Update


** GEOMETRY OPTIMIZATION IN DELOCALIZED INTERNAL COORDINATES **
   Searching for a Minimum

   Optimization Cycle:  11

                       Coordinates (Angstroms)
     ATOM                X               Y               Z
      1  C         1.3536208472    0.5956631102    0.0837759108
      2  C         0.0181655363   -0.1592305574    0.0160514068
      3  O         0.0040206864   -1.3558160735    0.1753724090
      4  C        -1.2954112353    0.5968523080   -0.2290843640
      5  H         2.2182045974    0.0189503755   -0.2993969466
      6  H        -2.1929531276    0.0278191526    0.0827226726
      7  O        -1.3437885267    1.6254938966   -0.8423227290
      8  O         1.4517822224    1.6786270879    0.5939944404
   Point Group: c1    Number of degrees of freedom:    18


   Energy is   -341.237399118

 Hessian Updated using BFGS Update

 18 Hessian modes will be used to form the next step
  Hessian Eigenvalues:
     0.008807    0.011908    0.012065    0.049226    0.068143    0.125368
     0.161028    0.202145    0.235595    0.250765    0.253168    0.329630
     0.345184    0.352970    0.354268    0.791450    0.885830    1.038735

 Minimum Search - Taking Simple RFO Step
 Searching for Lamda that Minimizes Along All modes
 Value Taken    Lamda =  -0.00029751
 Step Taken.  Stepsize is  0.069686

                             Maximum     Tolerance    Cnvgd?
         Gradient           0.002941      0.000300      NO
         Displacement       0.035146      0.001200      NO
         Energy change      0.000084      0.000001      NO


 New Cartesian Coordinates Obtained by Inverse Iteration

 Displacement from previous Coordinates is:  0.062266
 ----------------------------------------------------------------
             Standard Nuclear Orientation (Angstroms)
    I     Atom           X                Y                Z
 ----------------------------------------------------------------
    1      C       1.3522357109     0.5976494451     0.0813669031
    2      C       0.0190606160    -0.1624075953     0.0149610298
    3      O       0.0067487400    -1.3600158535     0.1655787787
    4      C      -1.2953064543     0.5908484167    -0.2408406039
    5      H       2.2204050725     0.0203666859    -0.2929746390
    6      H      -2.1924958603     0.0401018485     0.1038235712
    7      O      -1.3406238708     1.6241913768    -0.8480217021
    8      O       1.4436170461     1.6776249758     0.5972194622
 ----------------------------------------------------------------
 Nuclear Repulsion Energy =   205.1728644958 hartrees
 There are       22 alpha and       22 beta electrons
 Applying Cartesian multipole field
    Component          Value
    ---------          -----
     (2,0,0)        1.00000E-11
     (0,2,0)        2.00000E-11
     (0,0,2)       -3.00000E-11
 Nucleus-field energy     =     0.0000000057 hartrees
 Requested basis set is 6-311++G(d,p)
 There are 46 shells and 146 basis functions
 A cutoff of  1.0D-11 yielded   1009 shell pairs
 There are     10448 function pairs (     11336 Cartesian)
 Smallest overlap matrix eigenvalue = 1.13E-04
 Guess MOs from SCF MO coefficient file
 Reading MOs from coefficient file
 Reading MOs from coefficient file
 A restricted hybrid HF-DFT SCF calculation will be
 performed using Pulay DIIS extrapolation
 Exchange:     0.2000 Hartree-Fock + 0.0800 Slater + 0.7200 B88
 Correlation:  0.1900 VWN1RPA + 0.8100 LYP
 Using SG-1 standard quadrature grid
 SCF converges when DIIS error is below 1.0E-08
 Geometry optimization detected.  Setting ReadMinima to 0
 Setting SaveMinima to 0
 ---------------------------------------
  Cycle       Energy         DIIS Error
 ---------------------------------------
    1    -341.2375639911      3.67E-04
    2    -341.2375586479      3.34E-05
    3    -341.2375596551      4.85E-05
    4    -341.2375641854      1.50E-05
    5    -341.2375646347      4.89E-06
    6    -341.2375646302      1.23E-06
    7    -341.2375646632      7.25E-07
    8    -341.2375646774      4.57E-07
    9    -341.2375646713      6.79E-08
   10    -341.2375646761      6.64E-08
   11    -341.2375646755      1.12E-08
   12    -341.2375646740      3.34E-09 Convergence criterion met
 ---------------------------------------
 SCF time:  CPU 15.73 s  wall 15.79 s
 SCF   energy in the final basis set = -341.2375646740
 Total energy in the final basis set = -341.2375646740

 --------------------------------------------------------------

                    Orbital Energies (a.u.)
 --------------------------------------------------------------

 Alpha MOs
 -- Occupied --
-19.193 -19.181 -19.179 -10.318 -10.310 -10.309  -1.127  -1.106
 -1.104  -0.750  -0.690  -0.588  -0.531  -0.524  -0.505  -0.484
 -0.473  -0.442  -0.418  -0.371  -0.331  -0.278
 -- Virtual --
 -0.146  -0.089  -0.008   0.002   0.013   0.035   0.041   0.042
  0.073   0.074   0.093   0.094   0.109   0.111   0.120   0.127
  0.141   0.163   0.173   0.182   0.226   0.236   0.241   0.250
  0.267   0.276   0.284   0.287   0.296   0.302   0.326   0.327
  0.354   0.365   0.420   0.439   0.499   0.528   0.540   0.565
  0.574   0.585   0.625   0.640   0.673   0.677   0.768   0.789
  0.833   0.850   1.004   1.042   1.071   1.084   1.097   1.108
  1.115   1.130   1.163   1.174   1.220   1.247   1.259   1.402
  1.408   1.447   1.471   1.487   1.548   1.594   1.615   1.699
  1.717   1.719   1.805   1.816   1.914   1.964   1.995   2.212
  2.318   2.337   2.501   2.545   2.576   2.589   2.666   2.710
  2.802   2.822   2.828   2.854   2.855   2.871   2.918   3.062
  3.273   3.310   3.322   3.367   3.418   3.463   3.523   3.526
  3.575   3.795   3.830   3.998   4.097   4.965   4.969   4.987
  5.085   5.092   5.128   5.582   5.669   5.695  23.725  23.825
 23.838  49.894  49.902  49.906
 --------------------------------------------------------------

          Ground-State Mulliken Net Atomic Charges

     Atom                 Charge (a.u.)
  ----------------------------------------
      1 C                     0.059522
      2 C                     0.111171
      3 O                    -0.166035
      4 C                     0.057368
      5 H                     0.147927
      6 H                     0.150214
      7 O                    -0.180940
      8 O                    -0.179226
  ----------------------------------------
  Sum of atomic charges =    -0.000000

 -----------------------------------------------------------------
                    Cartesian Multipole Moments
 -----------------------------------------------------------------
    Charge (ESU x 10^10)
                 0.0000
    Dipole Moment (Debye)
         X      -0.0670      Y      -1.5612      Z      -0.1376
       Tot       1.5687
    Quadrupole Moments (Debye-Ang)
        XX     -31.0262     XY      -0.3991     YY     -44.3661
        XZ      -3.0961     YZ       1.0023     ZZ     -33.3388
    Octopole Moments (Debye-Ang^2)
       XXX      -3.5099    XXY     -23.8785    XYY      -2.0292
       YYY     -56.7770    XXZ       1.1072    XYZ      -5.9119
       YYZ       1.4663    XZZ      -0.1362    YZZ     -18.8413
       ZZZ       4.5540
    Hexadecapole Moments (Debye-Ang^3)
      XXXX    -293.6845   XXXY      -6.5187   XXYY    -120.3865
      XYYY      -6.5670   YYYY    -327.2222   XXXZ     -46.6661
      XXYZ       4.6866   XYYZ     -23.2944   YYYZ      13.7188
      XXZZ     -65.0794   XYZZ      -0.0066   YYZZ     -65.8574
      XZZZ     -38.0392   YZZZ      12.4902   ZZZZ     -67.8336
 -----------------------------------------------------------------
 Calculating analytic gradient of the SCF energy
 Gradient of SCF Energy
            1           2           3           4           5           6
    1   0.0002275  -0.0006472   0.0002504   0.0003468  -0.0000097   0.0000280
    2  -0.0002821   0.0001897  -0.0001280   0.0009430  -0.0002125  -0.0002936
    3  -0.0002246   0.0002020   0.0001730  -0.0003504  -0.0001595  -0.0003074
            7           8
    1  -0.0002506   0.0000549
    2  -0.0005668   0.0003505
    3   0.0004435   0.0002236
 Max gradient component =       9.430E-04
 RMS gradient           =       3.493E-04
 Gradient time:  CPU 5.64 s  wall 5.65 s
 Geometry Optimization Parameters
   NAtoms,    NIC,     NZ,  NCons,   NDum,   NFix, NCnnct, MaxDiis
        8      40       0       0       0       0       0       0

 Cartesian Hessian Update
 Hessian Updated using BFGS Update


** GEOMETRY OPTIMIZATION IN DELOCALIZED INTERNAL COORDINATES **
   Searching for a Minimum

   Optimization Cycle:  12

                       Coordinates (Angstroms)
     ATOM                X               Y               Z
      1  C         1.3522357109    0.5976494451    0.0813669031
      2  C         0.0190606160   -0.1624075953    0.0149610298
      3  O         0.0067487400   -1.3600158535    0.1655787787
      4  C        -1.2953064543    0.5908484167   -0.2408406039
      5  H         2.2204050725    0.0203666859   -0.2929746390
      6  H        -2.1924958603    0.0401018485    0.1038235712
      7  O        -1.3406238708    1.6241913768   -0.8480217021
      8  O         1.4436170461    1.6776249758    0.5972194622
   Point Group: c1    Number of degrees of freedom:    18


   Energy is   -341.237564674

 Hessian Updated using BFGS Update

 18 Hessian modes will be used to form the next step
  Hessian Eigenvalues:
     0.007968    0.011902    0.012307    0.049055    0.069448    0.126252
     0.161027    0.197877    0.231997    0.249855    0.253158    0.328837
     0.345122    0.353024    0.354093    0.781320    0.885164    1.037653

 Minimum Search - Taking Simple RFO Step
 Searching for Lamda that Minimizes Along All modes
 Value Taken    Lamda =  -0.00004342
 Step Taken.  Stepsize is  0.063655

                             Maximum     Tolerance    Cnvgd?
         Gradient           0.000900      0.000300      NO
         Displacement       0.041268      0.001200      NO
         Energy change     -0.000166      0.000001      NO


 New Cartesian Coordinates Obtained by Inverse Iteration

 Displacement from previous Coordinates is:  0.078370
 ----------------------------------------------------------------
             Standard Nuclear Orientation (Angstroms)
    I     Atom           X                Y                Z
 ----------------------------------------------------------------
    1      C       1.3510565377     0.5970992288     0.0827253128
    2      C       0.0206344656    -0.1665884519     0.0046667199
    3      O       0.0061619987    -1.3642355857     0.1528728734
    4      C      -1.2939102698     0.5900728490    -0.2424998424
    5      H       2.2252565751     0.0255411506    -0.2856537963
    6      H      -2.1897052281     0.0550639478     0.1293616772
    7      O      -1.3396569420     1.6162257107    -0.8629358682
    8      O       1.4338038628     1.6751804507     0.6025757237
 ----------------------------------------------------------------
 Nuclear Repulsion Energy =   205.2082115665 hartrees
 There are       22 alpha and       22 beta electrons
 Applying Cartesian multipole field
    Component          Value
    ---------          -----
     (2,0,0)        1.00000E-11
     (0,2,0)        2.00000E-11
     (0,0,2)       -3.00000E-11
 Nucleus-field energy     =     0.0000000056 hartrees
 Requested basis set is 6-311++G(d,p)
 There are 46 shells and 146 basis functions
 A cutoff of  1.0D-11 yielded   1009 shell pairs
 There are     10448 function pairs (     11336 Cartesian)
 Smallest overlap matrix eigenvalue = 1.15E-04
 Guess MOs from SCF MO coefficient file
 Reading MOs from coefficient file
 Reading MOs from coefficient file
 A restricted hybrid HF-DFT SCF calculation will be
 performed using Pulay DIIS extrapolation
 Exchange:     0.2000 Hartree-Fock + 0.0800 Slater + 0.7200 B88
 Correlation:  0.1900 VWN1RPA + 0.8100 LYP
 Using SG-1 standard quadrature grid
 SCF converges when DIIS error is below 1.0E-08
 Geometry optimization detected.  Setting ReadMinima to 0
 Setting SaveMinima to 0
 ---------------------------------------
  Cycle       Energy         DIIS Error
 ---------------------------------------
    1    -341.2376096849      4.14E-04
    2    -341.2375818476      3.99E-05
    3    -341.2375825244      6.64E-05
    4    -341.2375909293      1.39E-05
    5    -341.2375913456      5.54E-06
    6    -341.2375914016      3.16E-06
    7    -341.2375913630      1.81E-06
    8    -341.2375914436      1.83E-07
    9    -341.2375914345      1.24E-07
   10    -341.2375914429      5.65E-08
   11    -341.2375914430      1.13E-08
   12    -341.2375914422      4.14E-09 Convergence criterion met
 ---------------------------------------
 SCF time:  CPU 15.73 s  wall 15.77 s
 SCF   energy in the final basis set = -341.2375914422
 Total energy in the final basis set = -341.2375914422

 --------------------------------------------------------------

                    Orbital Energies (a.u.)
 --------------------------------------------------------------

 Alpha MOs
 -- Occupied --
-19.193 -19.180 -19.179 -10.318 -10.309 -10.309  -1.127  -1.106
 -1.105  -0.750  -0.690  -0.588  -0.531  -0.524  -0.505  -0.484
 -0.472  -0.442  -0.418  -0.372  -0.331  -0.278
 -- Virtual --
 -0.145  -0.089  -0.007   0.001   0.013   0.035   0.041   0.042
  0.073   0.074   0.093   0.095   0.108   0.111   0.120   0.128
  0.141   0.163   0.171   0.182   0.226   0.235   0.241   0.252
  0.267   0.276   0.285   0.286   0.296   0.302   0.326   0.327
  0.354   0.365   0.419   0.439   0.499   0.529   0.540   0.564
  0.574   0.585   0.625   0.639   0.673   0.676   0.765   0.788
  0.834   0.849   1.005   1.042   1.072   1.084   1.097   1.109
  1.116   1.130   1.164   1.175   1.220   1.248   1.259   1.402
  1.407   1.449   1.470   1.486   1.549   1.592   1.617   1.701
  1.714   1.719   1.805   1.816   1.914   1.963   1.998   2.210
  2.318   2.337   2.501   2.546   2.576   2.589   2.667   2.710
  2.802   2.823   2.828   2.853   2.855   2.872   2.918   3.062
  3.274   3.311   3.321   3.368   3.418   3.464   3.521   3.526
  3.576   3.795   3.829   3.998   4.096   4.965   4.969   4.988
  5.085   5.092   5.128   5.582   5.669   5.694  23.725  23.825
 23.839  49.893  49.903  49.905
 --------------------------------------------------------------

          Ground-State Mulliken Net Atomic Charges

     Atom                 Charge (a.u.)
  ----------------------------------------
      1 C                     0.061325
      2 C                     0.108684
      3 O                    -0.165341
      4 C                     0.057310
      5 H                     0.148079
      6 H                     0.150071
      7 O                    -0.180819
      8 O                    -0.179309
  ----------------------------------------
  Sum of atomic charges =    -0.000000

 -----------------------------------------------------------------
                    Cartesian Multipole Moments
 -----------------------------------------------------------------
    Charge (ESU x 10^10)
                 0.0000
    Dipole Moment (Debye)
         X      -0.0428      Y      -1.5428      Z      -0.1016
       Tot       1.5467
    Quadrupole Moments (Debye-Ang)
        XX     -30.9706     XY      -0.3728     YY     -44.3287
        XZ      -3.1423     YZ       0.9956     ZZ     -33.3980
    Octopole Moments (Debye-Ang^2)
       XXX      -3.2257    XXY     -23.6389    XYY      -1.9512
       YYY     -56.3031    XXZ       1.3666    XYZ      -5.9595
       YYZ       1.6783    XZZ      -0.0662    YZZ     -18.8782
       ZZZ       5.0620
    Hexadecapole Moments (Debye-Ang^3)
      XXXX    -292.1373   XXXY      -6.1573   XXYY    -119.8460
      XYYY      -6.3302   YYYY    -326.1884   XXXZ     -47.1116
      XXYZ       4.6765   XYYZ     -23.4368   YYYZ      13.5097
      XXZZ     -65.1158   XYZZ       0.1287   YYZZ     -66.0418
      XZZZ     -38.4221   YZZZ      12.4771   ZZZZ     -68.9125
 -----------------------------------------------------------------
 Calculating analytic gradient of the SCF energy
 Gradient of SCF Energy
            1           2           3           4           5           6
    1  -0.0000721   0.0003761  -0.0002501  -0.0001647  -0.0000018   0.0000194
    2   0.0007364  -0.0001218   0.0001255  -0.0003374  -0.0000022  -0.0001326
    3   0.0005158  -0.0004925   0.0004089  -0.0003792  -0.0000812   0.0001068
            7           8
    1  -0.0000477   0.0001408
    2   0.0003544  -0.0006221
    3   0.0001943  -0.0002728
 Max gradient component =       7.364E-04
 RMS gradient           =       3.179E-04
 Gradient time:  CPU 5.63 s  wall 5.63 s
 Geometry Optimization Parameters
   NAtoms,    NIC,     NZ,  NCons,   NDum,   NFix, NCnnct, MaxDiis
        8      40       0       0       0       0       0       0

 Cartesian Hessian Update
 Hessian Updated using BFGS Update


** GEOMETRY OPTIMIZATION IN DELOCALIZED INTERNAL COORDINATES **
   Searching for a Minimum

   Optimization Cycle:  13

                       Coordinates (Angstroms)
     ATOM                X               Y               Z
      1  C         1.3510565377    0.5970992288    0.0827253128
      2  C         0.0206344656   -0.1665884519    0.0046667199
      3  O         0.0061619987   -1.3642355857    0.1528728734
      4  C        -1.2939102698    0.5900728490   -0.2424998424
      5  H         2.2252565751    0.0255411506   -0.2856537963
      6  H        -2.1897052281    0.0550639478    0.1293616772
      7  O        -1.3396569420    1.6162257107   -0.8629358682
      8  O         1.4338038628    1.6751804507    0.6025757237
   Point Group: c1    Number of degrees of freedom:    18


   Energy is   -341.237591442

 Hessian Updated using BFGS Update

 18 Hessian modes will be used to form the next step
  Hessian Eigenvalues:
     0.002895    0.011808    0.021435    0.053070    0.074978    0.125712
     0.161394    0.188974    0.228285    0.250625    0.269429    0.327263
     0.345110    0.352949    0.354445    0.824398    0.884410    1.038269

 Minimum Search - Taking Simple RFO Step
 Searching for Lamda that Minimizes Along All modes
 Value Taken    Lamda =  -0.00005476
 Step Taken.  Stepsize is  0.124145

                             Maximum     Tolerance    Cnvgd?
         Gradient           0.000586      0.000300      NO
         Displacement       0.061630      0.001200      NO
         Energy change     -0.000027      0.000001      NO


 New Cartesian Coordinates Obtained by Inverse Iteration

 Displacement from previous Coordinates is:  0.138642
 ----------------------------------------------------------------
             Standard Nuclear Orientation (Angstroms)
    I     Atom           X                Y                Z
 ----------------------------------------------------------------
    1      C       1.3488941980     0.5963524802     0.0870468174
    2      C       0.0216142520    -0.1716726395     0.0011057097
    3      O       0.0075151955    -1.3720196716     0.1219195888
    4      C      -1.2913272250     0.5913535400    -0.2386707134
    5      H       2.2298805070     0.0337024915    -0.2780381804
    6      H      -2.1862247824     0.0822628640     0.1694996229
    7      O      -1.3365151359     1.5955222392    -0.8948212944
    8      O       1.4198039909     1.6728579962     0.6130712494
 ----------------------------------------------------------------
 Nuclear Repulsion Energy =   205.2477001600 hartrees
 There are       22 alpha and       22 beta electrons
 Applying Cartesian multipole field
    Component          Value
    ---------          -----
     (2,0,0)        1.00000E-11
     (0,2,0)        2.00000E-11
     (0,0,2)       -3.00000E-11
 Nucleus-field energy     =     0.0000000056 hartrees
 Requested basis set is 6-311++G(d,p)
 There are 46 shells and 146 basis functions
 A cutoff of  1.0D-11 yielded   1009 shell pairs
 There are     10448 function pairs (     11336 Cartesian)
 Smallest overlap matrix eigenvalue = 1.18E-04
 Guess MOs from SCF MO coefficient file
 Reading MOs from coefficient file
 Reading MOs from coefficient file
 A restricted hybrid HF-DFT SCF calculation will be
 performed using Pulay DIIS extrapolation
 Exchange:     0.2000 Hartree-Fock + 0.0800 Slater + 0.7200 B88
 Correlation:  0.1900 VWN1RPA + 0.8100 LYP
 Using SG-1 standard quadrature grid
 SCF converges when DIIS error is below 1.0E-08
 Geometry optimization detected.  Setting ReadMinima to 0
 Setting SaveMinima to 0
 ---------------------------------------
  Cycle       Energy         DIIS Error
 ---------------------------------------
    1    -341.2347192031      1.07E-03
    2    -341.2375774909      8.48E-05
    3    -341.2375925210      1.16E-04
    4    -341.2376164037      4.44E-05
    5    -341.2376203853      1.04E-05
    6    -341.2376204473      6.93E-06
    7    -341.2376205308      3.81E-06
    8    -341.2376206062      3.21E-07
    9    -341.2376205511      1.73E-07
   10    -341.2376205869      9.35E-08
   11    -341.2376205829      2.76E-08
   12    -341.2376205844      4.92E-09 Convergence criterion met
 ---------------------------------------
 SCF time:  CPU 15.96 s  wall 16.00 s
 SCF   energy in the final basis set = -341.2376205844
 Total energy in the final basis set = -341.2376205844

 --------------------------------------------------------------

                    Orbital Energies (a.u.)
 --------------------------------------------------------------

 Alpha MOs
 -- Occupied --
-19.192 -19.180 -19.180 -10.318 -10.310 -10.309  -1.127  -1.106
 -1.105  -0.750  -0.689  -0.588  -0.532  -0.524  -0.505  -0.485
 -0.472  -0.442  -0.418  -0.372  -0.331  -0.278
 -- Virtual --
 -0.144  -0.090  -0.007   0.001   0.012   0.035   0.041   0.042
  0.073   0.074   0.093   0.095   0.108   0.111   0.119   0.128
  0.141   0.164   0.168   0.182   0.227   0.234   0.241   0.254
  0.268   0.276   0.285   0.286   0.296   0.302   0.325   0.327
  0.355   0.363   0.418   0.438   0.499   0.530   0.541   0.562
  0.575   0.585   0.624   0.638   0.672   0.677   0.760   0.787
  0.835   0.848   1.004   1.041   1.073   1.083   1.097   1.110
  1.120   1.129   1.165   1.176   1.219   1.250   1.257   1.401
  1.406   1.451   1.467   1.484   1.550   1.589   1.619   1.701
  1.713   1.718   1.805   1.816   1.915   1.962   2.004   2.205
  2.317   2.338   2.500   2.547   2.576   2.589   2.668   2.710
  2.802   2.824   2.827   2.852   2.854   2.872   2.918   3.062
  3.277   3.311   3.318   3.369   3.416   3.465   3.519   3.523
  3.578   3.795   3.830   3.998   4.092   4.966   4.969   4.988
  5.083   5.093   5.127   5.583   5.668   5.691  23.725  23.825
 23.838  49.892  49.902  49.905
 --------------------------------------------------------------

          Ground-State Mulliken Net Atomic Charges

     Atom                 Charge (a.u.)
  ----------------------------------------
      1 C                     0.059945
      2 C                     0.106069
      3 O                    -0.164334
      4 C                     0.060104
      5 H                     0.148792
      6 H                     0.149542
      7 O                    -0.180659
      8 O                    -0.179459
  ----------------------------------------
  Sum of atomic charges =    -0.000000

 -----------------------------------------------------------------
                    Cartesian Multipole Moments
 -----------------------------------------------------------------
    Charge (ESU x 10^10)
                -0.0000
    Dipole Moment (Debye)
         X      -0.0181      Y      -1.5005      Z       0.0047
       Tot       1.5006
    Quadrupole Moments (Debye-Ang)
        XX     -30.8841     XY      -0.3900     YY     -44.2371
        XZ      -3.2443     YZ       0.9528     ZZ     -33.5299
    Octopole Moments (Debye-Ang^2)
       XXX      -2.8932    XXY     -23.2279    XYY      -2.0053
       YYY     -55.3988    XXZ       1.7888    XYZ      -6.0697
       YYZ       2.0293    XZZ       0.0736    YZZ     -18.9852
       ZZZ       5.8936
    Hexadecapole Moments (Debye-Ang^3)
      XXXX    -289.6334   XXXY      -6.0578   XXYY    -118.8219
      XYYY      -6.5289   YYYY    -323.9082   XXXZ     -48.0076
      XXYZ       4.5867   XYYZ     -23.7052   YYYZ      12.7157
      XXZZ     -65.3151   XYZZ       0.3176   YYZZ     -66.3932
      XZZZ     -39.2349   YZZZ      12.2435   ZZZZ     -71.1900
 -----------------------------------------------------------------
 Calculating analytic gradient of the SCF energy
 Gradient of SCF Energy
            1           2           3           4           5           6
    1   0.0001408   0.0003294  -0.0001997  -0.0001908   0.0000974   0.0000891
    2   0.0001801  -0.0004719   0.0002232  -0.0004584   0.0001277  -0.0000572
    3  -0.0004456   0.0009427  -0.0001007  -0.0006995   0.0000677   0.0003044
            7           8
    1  -0.0001485  -0.0001177
    2   0.0007515  -0.0002951
    3  -0.0001318   0.0000628
 Max gradient component =       9.427E-04
 RMS gradient           =       3.623E-04
 Gradient time:  CPU 5.64 s  wall 5.65 s
 Geometry Optimization Parameters
   NAtoms,    NIC,     NZ,  NCons,   NDum,   NFix, NCnnct, MaxDiis
        8      40       0       0       0       0       0       0

 Cartesian Hessian Update
 Hessian Updated using BFGS Update


** GEOMETRY OPTIMIZATION IN DELOCALIZED INTERNAL COORDINATES **
   Searching for a Minimum

   Optimization Cycle:  14

                       Coordinates (Angstroms)
     ATOM                X               Y               Z
      1  C         1.3488941980    0.5963524802    0.0870468174
      2  C         0.0216142520   -0.1716726395    0.0011057097
      3  O         0.0075151955   -1.3720196716    0.1219195888
      4  C        -1.2913272250    0.5913535400   -0.2386707134
      5  H         2.2298805070    0.0337024915   -0.2780381804
      6  H        -2.1862247824    0.0822628640    0.1694996229
      7  O        -1.3365151359    1.5955222392   -0.8948212944
      8  O         1.4198039909    1.6728579962    0.6130712494
   Point Group: c1    Number of degrees of freedom:    18


   Energy is   -341.237620584

 Hessian Updated using BFGS Update

 18 Hessian modes will be used to form the next step
  Hessian Eigenvalues:
     0.002375    0.011965    0.023010    0.053681    0.074760    0.125615
     0.161493    0.197689    0.230016    0.251783    0.266912    0.326322
     0.346127    0.353088    0.354504    0.816206    0.892195    1.040647

 Minimum Search - Taking Simple RFO Step
 Searching for Lamda that Minimizes Along All modes
 Value Taken    Lamda =  -0.00001170
 Step Taken.  Stepsize is  0.038322

                             Maximum     Tolerance    Cnvgd?
         Gradient           0.000562      0.000300      NO
         Displacement       0.019498      0.001200      NO
         Energy change     -0.000029      0.000001      NO


 New Cartesian Coordinates Obtained by Inverse Iteration

 Displacement from previous Coordinates is:  0.038842
 ----------------------------------------------------------------
             Standard Nuclear Orientation (Angstroms)
    I     Atom           X                Y                Z
 ----------------------------------------------------------------
    1      C       1.3482340843     0.5961419529     0.0885267612
    2      C       0.0220022765    -0.1725692271    -0.0026736903
    3      O       0.0087899879    -1.3736421951     0.1116151807
    4      C      -1.2906261047     0.5920778302    -0.2355975550
    5      H       2.2310506055     0.0331728970    -0.2714053003
    6      H      -2.1855513415     0.0890292123     0.1796880071
    7      O      -1.3364246077     1.5898653917    -0.9011252881
    8      O       1.4161660998     1.6742834380     0.6120846846
 ----------------------------------------------------------------
 Nuclear Repulsion Energy =   205.2852796745 hartrees
 There are       22 alpha and       22 beta electrons
 Applying Cartesian multipole field
    Component          Value
    ---------          -----
     (2,0,0)        1.00000E-11
     (0,2,0)        2.00000E-11
     (0,0,2)       -3.00000E-11
 Nucleus-field energy     =     0.0000000055 hartrees
 Requested basis set is 6-311++G(d,p)
 There are 46 shells and 146 basis functions
 A cutoff of  1.0D-11 yielded   1009 shell pairs
 There are     10448 function pairs (     11336 Cartesian)
 Smallest overlap matrix eigenvalue = 1.18E-04
 Guess MOs from SCF MO coefficient file
 Reading MOs from coefficient file
 Reading MOs from coefficient file
 A restricted hybrid HF-DFT SCF calculation will be
 performed using Pulay DIIS extrapolation
 Exchange:     0.2000 Hartree-Fock + 0.0800 Slater + 0.7200 B88
 Correlation:  0.1900 VWN1RPA + 0.8100 LYP
 Using SG-1 standard quadrature grid
 SCF converges when DIIS error is below 1.0E-08
 Geometry optimization detected.  Setting ReadMinima to 0
 Setting SaveMinima to 0
 ---------------------------------------
  Cycle       Energy         DIIS Error
 ---------------------------------------
    1    -341.2376072227      2.92E-04
    2    -341.2376250712      2.32E-05
    3    -341.2376258057      3.57E-05
    4    -341.2376281974      9.64E-06
    5    -341.2376283469      1.44E-06
    6    -341.2376283422      2.17E-06
    7    -341.2376283305      2.87E-07
    8    -341.2376283490      1.16E-07
    9    -341.2376283565      3.00E-08
   10    -341.2376283579      2.28E-08
   11    -341.2376283592      6.28E-09 Convergence criterion met
 ---------------------------------------
 SCF time:  CPU 14.29 s  wall 14.33 s
 SCF   energy in the final basis set = -341.2376283592
 Total energy in the final basis set = -341.2376283592

 --------------------------------------------------------------

                    Orbital Energies (a.u.)
 --------------------------------------------------------------

 Alpha MOs
 -- Occupied --
-19.192 -19.180 -19.180 -10.318 -10.309 -10.309  -1.127  -1.106
 -1.105  -0.750  -0.689  -0.588  -0.532  -0.524  -0.505  -0.485
 -0.471  -0.442  -0.418  -0.372  -0.331  -0.278
 -- Virtual --
 -0.144  -0.090  -0.007   0.001   0.012   0.035   0.041   0.042
  0.073   0.074   0.093   0.095   0.108   0.111   0.119   0.128
  0.141   0.165   0.168   0.182   0.227   0.234   0.242   0.254
  0.268   0.276   0.285   0.286   0.296   0.302   0.325   0.327
  0.355   0.363   0.418   0.438   0.499   0.531   0.541   0.562
  0.575   0.585   0.625   0.638   0.672   0.677   0.760   0.787
  0.835   0.848   1.004   1.040   1.073   1.082   1.097   1.110
  1.120   1.128   1.165   1.177   1.219   1.251   1.256   1.402
  1.406   1.452   1.467   1.484   1.550   1.588   1.620   1.701
  1.714   1.718   1.806   1.816   1.914   1.962   2.004   2.205
  2.316   2.338   2.501   2.547   2.576   2.589   2.669   2.710
  2.802   2.825   2.827   2.852   2.854   2.872   2.918   3.062
  3.277   3.311   3.317   3.369   3.416   3.465   3.518   3.523
  3.578   3.795   3.830   3.998   4.092   4.966   4.969   4.988
  5.083   5.093   5.127   5.583   5.668   5.690  23.725  23.825
 23.838  49.891  49.903  49.905
 --------------------------------------------------------------

          Ground-State Mulliken Net Atomic Charges

     Atom                 Charge (a.u.)
  ----------------------------------------
      1 C                     0.060230
      2 C                     0.106081
      3 O                    -0.164309
      4 C                     0.059563
      5 H                     0.148991
      6 H                     0.149422
      7 O                    -0.180322
      8 O                    -0.179656
  ----------------------------------------
  Sum of atomic charges =    -0.000000

 -----------------------------------------------------------------
                    Cartesian Multipole Moments
 -----------------------------------------------------------------
    Charge (ESU x 10^10)
                -0.0000
    Dipole Moment (Debye)
         X      -0.0136      Y      -1.4914      Z       0.0389
       Tot       1.4920
    Quadrupole Moments (Debye-Ang)
        XX     -30.8657     XY      -0.3951     YY     -44.2211
        XZ      -3.2571     YZ       0.9426     ZZ     -33.5495
    Octopole Moments (Debye-Ang^2)
       XXX      -2.8306    XXY     -23.1487    XYY      -2.0322
       YYY     -55.2354    XXZ       1.9360    XYZ      -6.0816
       YYZ       2.1554    XZZ       0.1121    YZZ     -18.9971
       ZZZ       6.1694
    Hexadecapole Moments (Debye-Ang^3)
      XXXX    -289.0486   XXXY      -6.0275   XXYY    -118.6185
      XYYY      -6.5892   YYYY    -323.5608   XXXZ     -48.0592
      XXYZ       4.5573   XYYZ     -23.7062   YYYZ      12.4276
      XXZZ     -65.3108   XYZZ       0.3757   YYZZ     -66.4119
      XZZZ     -39.2991   YZZZ      12.1237   ZZZZ     -71.4600
 -----------------------------------------------------------------
 Calculating analytic gradient of the SCF energy
 Gradient of SCF Energy
            1           2           3           4           5           6
    1  -0.0000026   0.0003113  -0.0001588  -0.0000712   0.0000696   0.0000124
    2  -0.0001781  -0.0003056   0.0000965   0.0000059   0.0001426  -0.0000300
    3  -0.0003019   0.0002456   0.0000485  -0.0001439   0.0000246   0.0000660
            7           8
    1  -0.0000859  -0.0000747
    2   0.0002181   0.0000507
    3  -0.0000801   0.0001412
 Max gradient component =       3.113E-04
 RMS gradient           =       1.523E-04
 Gradient time:  CPU 5.63 s  wall 5.63 s
 Geometry Optimization Parameters
   NAtoms,    NIC,     NZ,  NCons,   NDum,   NFix, NCnnct, MaxDiis
        8      40       0       0       0       0       0       0

 Cartesian Hessian Update
 Hessian Updated using BFGS Update


** GEOMETRY OPTIMIZATION IN DELOCALIZED INTERNAL COORDINATES **
   Searching for a Minimum

   Optimization Cycle:  15

                       Coordinates (Angstroms)
     ATOM                X               Y               Z
      1  C         1.3482340843    0.5961419529    0.0885267612
      2  C         0.0220022765   -0.1725692271   -0.0026736903
      3  O         0.0087899879   -1.3736421951    0.1116151807
      4  C        -1.2906261047    0.5920778302   -0.2355975550
      5  H         2.2310506055    0.0331728970   -0.2714053003
      6  H        -2.1855513415    0.0890292123    0.1796880071
      7  O        -1.3364246077    1.5898653917   -0.9011252881
      8  O         1.4161660998    1.6742834380    0.6120846846
   Point Group: c1    Number of degrees of freedom:    18


   Energy is   -341.237628359

 Hessian Updated using BFGS Update

 18 Hessian modes will be used to form the next step
  Hessian Eigenvalues:
     0.002084    0.009956    0.024323    0.053640    0.075877    0.126300
     0.151693    0.187509    0.218746    0.251076    0.266690    0.326371
     0.343216    0.352913    0.354034    0.818219    0.879924    1.035260

 Minimum Search - Taking Simple RFO Step
 Searching for Lamda that Minimizes Along All modes
 Value Taken    Lamda =  -0.00000580
 Step Taken.  Stepsize is  0.029990

                             Maximum     Tolerance    Cnvgd?
         Gradient           0.000362      0.000300      NO
         Displacement       0.013402      0.001200      NO
         Energy change     -0.000008      0.000001      NO


 New Cartesian Coordinates Obtained by Inverse Iteration

 Displacement from previous Coordinates is:  0.028480
 ----------------------------------------------------------------
             Standard Nuclear Orientation (Angstroms)
    I     Atom           X                Y                Z
 ----------------------------------------------------------------
    1      C       1.3477807368     0.5963116778     0.0901548530
    2      C       0.0218927491    -0.1722773280    -0.0044015921
    3      O       0.0107211309    -1.3741226674     0.1028872273
    4      C      -1.2907118546     0.5921111035    -0.2331677142
    5      H       2.2308383951     0.0301166166    -0.2639853109
    6      H      -2.1857361574     0.0916087224     0.1846580612
    7      O      -1.3367628981     1.5872564427    -0.9025928093
    8      O       1.4156188982     1.6773547324     0.6075600850
 ----------------------------------------------------------------
 Nuclear Repulsion Energy =   205.3135314146 hartrees
 There are       22 alpha and       22 beta electrons
 Applying Cartesian multipole field
    Component          Value
    ---------          -----
     (2,0,0)        1.00000E-11
     (0,2,0)        2.00000E-11
     (0,0,2)       -3.00000E-11
 Nucleus-field energy     =     0.0000000055 hartrees
 Requested basis set is 6-311++G(d,p)
 There are 46 shells and 146 basis functions
 A cutoff of  1.0D-11 yielded   1009 shell pairs
 There are     10448 function pairs (     11336 Cartesian)
 Smallest overlap matrix eigenvalue = 1.18E-04
 Guess MOs from SCF MO coefficient file
 Reading MOs from coefficient file
 Reading MOs from coefficient file
 A restricted hybrid HF-DFT SCF calculation will be
 performed using Pulay DIIS extrapolation
 Exchange:     0.2000 Hartree-Fock + 0.0800 Slater + 0.7200 B88
 Correlation:  0.1900 VWN1RPA + 0.8100 LYP
 Using SG-1 standard quadrature grid
 SCF converges when DIIS error is below 1.0E-08
 Geometry optimization detected.  Setting ReadMinima to 0
 Setting SaveMinima to 0
 ---------------------------------------
  Cycle       Energy         DIIS Error
 ---------------------------------------
    1    -341.2377458012      2.31E-04
    2    -341.2376301028      1.95E-05
    3    -341.2376301618      3.26E-05
    4    -341.2376322442      6.93E-06
    5    -341.2376323438      8.60E-07
    6    -341.2376323187      1.17E-06
    7    -341.2376323046      1.52E-07
    8    -341.2376323067      8.05E-08
    9    -341.2376323067      4.28E-08
   10    -341.2376323062      1.35E-08
   11    -341.2376323063      2.63E-09 Convergence criterion met
 ---------------------------------------
 SCF time:  CPU 14.49 s  wall 14.54 s
 SCF   energy in the final basis set = -341.2376323063
 Total energy in the final basis set = -341.2376323063

 --------------------------------------------------------------

                    Orbital Energies (a.u.)
 --------------------------------------------------------------

 Alpha MOs
 -- Occupied --
-19.192 -19.180 -19.180 -10.318 -10.309 -10.309  -1.127  -1.106
 -1.105  -0.750  -0.689  -0.588  -0.532  -0.524  -0.505  -0.485
 -0.472  -0.442  -0.418  -0.372  -0.331  -0.279
 -- Virtual --
 -0.144  -0.090  -0.007   0.001   0.012   0.035   0.041   0.042
  0.073   0.074   0.093   0.095   0.108   0.111   0.119   0.128
  0.141   0.165   0.167   0.182   0.227   0.234   0.242   0.254
  0.268   0.276   0.285   0.286   0.296   0.302   0.325   0.327
  0.355   0.363   0.418   0.438   0.499   0.531   0.541   0.562
  0.575   0.585   0.625   0.638   0.672   0.676   0.760   0.787
  0.835   0.848   1.004   1.040   1.073   1.082   1.097   1.110
  1.120   1.128   1.165   1.177   1.219   1.251   1.256   1.402
  1.406   1.452   1.467   1.484   1.551   1.588   1.620   1.702
  1.715   1.718   1.806   1.816   1.914   1.962   2.004   2.205
  2.316   2.338   2.501   2.547   2.576   2.589   2.669   2.710
  2.802   2.825   2.827   2.852   2.854   2.872   2.919   3.062
  3.277   3.311   3.317   3.369   3.416   3.465   3.519   3.524
  3.578   3.795   3.830   3.998   4.093   4.966   4.969   4.988
  5.084   5.093   5.127   5.583   5.668   5.690  23.726  23.826
 23.838  49.892  49.903  49.905
 --------------------------------------------------------------

          Ground-State Mulliken Net Atomic Charges

     Atom                 Charge (a.u.)
  ----------------------------------------
      1 C                     0.060146
      2 C                     0.106235
      3 O                    -0.164403
      4 C                     0.059503
      5 H                     0.149056
      6 H                     0.149389
      7 O                    -0.180102
      8 O                    -0.179824
  ----------------------------------------
  Sum of atomic charges =    -0.000000

 -----------------------------------------------------------------
                    Cartesian Multipole Moments
 -----------------------------------------------------------------
    Charge (ESU x 10^10)
                -0.0000
    Dipole Moment (Debye)
         X      -0.0188      Y      -1.4901      Z       0.0694
       Tot       1.4918
    Quadrupole Moments (Debye-Ang)
        XX     -30.8657     XY      -0.4026     YY     -44.2276
        XZ      -3.2493     YZ       0.9347     ZZ     -33.5407
    Octopole Moments (Debye-Ang^2)
       XXX      -2.8594    XXY     -23.1510    XYY      -2.0768
       YYY     -55.2445    XXZ       2.0509    XYZ      -6.0692
       YYZ       2.2614    XZZ       0.1297    YZZ     -18.9915
       ZZZ       6.3690
    Hexadecapole Moments (Debye-Ang^3)
      XXXX    -288.9829   XXXY      -6.0919   XXYY    -118.6353
      XYYY      -6.7120   YYYY    -323.7295   XXXZ     -47.9543
      XXYZ       4.5366   XYYZ     -23.6571   YYYZ      12.2070
      XXZZ     -65.2651   XYZZ       0.4034   YYZZ     -66.3603
      XZZZ     -39.2241   YZZZ      12.0149   ZZZZ     -71.2697
 -----------------------------------------------------------------
 Calculating analytic gradient of the SCF energy
 Gradient of SCF Energy
            1           2           3           4           5           6
    1  -0.0001055   0.0001007  -0.0000205   0.0000453   0.0000196  -0.0000178
    2  -0.0002900  -0.0000264   0.0000354   0.0000900   0.0001663   0.0000096
    3  -0.0000484  -0.0000910   0.0000772   0.0001813  -0.0000186  -0.0000794
            7           8
    1  -0.0000066  -0.0000152
    2  -0.0000455   0.0000606
    3  -0.0000556   0.0000344
 Max gradient component =       2.900E-04
 RMS gradient           =       9.415E-05
 Gradient time:  CPU 5.83 s  wall 5.83 s
 Geometry Optimization Parameters
   NAtoms,    NIC,     NZ,  NCons,   NDum,   NFix, NCnnct, MaxDiis
        8      40       0       0       0       0       0       0

 Cartesian Hessian Update
 Hessian Updated using BFGS Update


** GEOMETRY OPTIMIZATION IN DELOCALIZED INTERNAL COORDINATES **
   Searching for a Minimum

   Optimization Cycle:  16

                       Coordinates (Angstroms)
     ATOM                X               Y               Z
      1  C         1.3477807368    0.5963116778    0.0901548530
      2  C         0.0218927491   -0.1722773280   -0.0044015921
      3  O         0.0107211309   -1.3741226674    0.1028872273
      4  C        -1.2907118546    0.5921111035   -0.2331677142
      5  H         2.2308383951    0.0301166166   -0.2639853109
      6  H        -2.1857361574    0.0916087224    0.1846580612
      7  O        -1.3367628981    1.5872564427   -0.9025928093
      8  O         1.4156188982    1.6773547324    0.6075600850
   Point Group: c1    Number of degrees of freedom:    18


   Energy is   -341.237632306

 Hessian Updated using BFGS Update

 18 Hessian modes will be used to form the next step
  Hessian Eigenvalues:
     0.001780    0.007170    0.024578    0.054213    0.085256    0.128575
     0.142181    0.173211    0.230469    0.248697    0.269544    0.332344
     0.340645    0.352854    0.353913    0.823936    0.881628    1.039061

 Minimum Search - Taking Simple RFO Step
 Searching for Lamda that Minimizes Along All modes
 Value Taken    Lamda =  -0.00000297
 Step Taken.  Stepsize is  0.025025

                             Maximum     Tolerance    Cnvgd?
         Gradient           0.000261      0.000300     YES
         Displacement       0.011866      0.001200      NO
         Energy change     -0.000004      0.000001      NO


 New Cartesian Coordinates Obtained by Inverse Iteration

 Displacement from previous Coordinates is:  0.026410
 ----------------------------------------------------------------
             Standard Nuclear Orientation (Angstroms)
    I     Atom           X                Y                Z
 ----------------------------------------------------------------
    1      C       1.3478876000     0.5968986727     0.0908789145
    2      C       0.0218857582    -0.1715625463    -0.0063192282
    3      O       0.0123620339    -1.3739679243     0.0958332272
    4      C      -1.2912332841     0.5920199769    -0.2319571624
    5      H       2.2307537580     0.0256625940    -0.2559540018
    6      H      -2.1855162872     0.0922051436     0.1882082252
    7      O      -1.3382740185     1.5864684160    -0.9021576535
    8      O       1.4157754399     1.6806349676     0.6025804790
 ----------------------------------------------------------------
 Nuclear Repulsion Energy =   205.3159287476 hartrees
 There are       22 alpha and       22 beta electrons
 Applying Cartesian multipole field
    Component          Value
    ---------          -----
     (2,0,0)        1.00000E-11
     (0,2,0)        2.00000E-11
     (0,0,2)       -3.00000E-11
 Nucleus-field energy     =     0.0000000056 hartrees
 Requested basis set is 6-311++G(d,p)
 There are 46 shells and 146 basis functions
 A cutoff of  1.0D-11 yielded   1009 shell pairs
 There are     10448 function pairs (     11336 Cartesian)
 Smallest overlap matrix eigenvalue = 1.17E-04
 Guess MOs from SCF MO coefficient file
 Reading MOs from coefficient file
 Reading MOs from coefficient file
 A restricted hybrid HF-DFT SCF calculation will be
 performed using Pulay DIIS extrapolation
 Exchange:     0.2000 Hartree-Fock + 0.0800 Slater + 0.7200 B88
 Correlation:  0.1900 VWN1RPA + 0.8100 LYP
 Using SG-1 standard quadrature grid
 SCF converges when DIIS error is below 1.0E-08
 Geometry optimization detected.  Setting ReadMinima to 0
 Setting SaveMinima to 0
 ---------------------------------------
  Cycle       Energy         DIIS Error
 ---------------------------------------
    1    -341.2375167347      1.78E-04
    2    -341.2376326532      1.58E-05
    3    -341.2376326787      2.68E-05
    4    -341.2376340554      5.70E-06
    5    -341.2376340564      1.46E-06
    6    -341.2376340971      1.76E-06
    7    -341.2376341028      4.37E-07
    8    -341.2376340435      5.63E-08
    9    -341.2376340385      2.13E-08
   10    -341.2376340394      1.59E-08
   11    -341.2376340403      5.68E-09 Convergence criterion met
 ---------------------------------------
 SCF time:  CPU 14.76 s  wall 14.77 s
 SCF   energy in the final basis set = -341.2376340403
 Total energy in the final basis set = -341.2376340403

 --------------------------------------------------------------

                    Orbital Energies (a.u.)
 --------------------------------------------------------------

 Alpha MOs
 -- Occupied --
-19.192 -19.180 -19.180 -10.318 -10.309 -10.309  -1.127  -1.106
 -1.105  -0.750  -0.689  -0.588  -0.532  -0.524  -0.505  -0.484
 -0.472  -0.442  -0.418  -0.372  -0.331  -0.279
 -- Virtual --
 -0.144  -0.090  -0.007   0.001   0.013   0.035   0.041   0.042
  0.073   0.073   0.093   0.095   0.108   0.111   0.119   0.128
  0.141   0.166   0.167   0.182   0.227   0.234   0.242   0.254
  0.268   0.276   0.285   0.286   0.296   0.302   0.325   0.327
  0.355   0.363   0.418   0.438   0.499   0.531   0.541   0.563
  0.575   0.585   0.625   0.638   0.672   0.676   0.760   0.787
  0.835   0.848   1.004   1.040   1.073   1.083   1.097   1.110
  1.120   1.128   1.165   1.176   1.219   1.251   1.256   1.402
  1.406   1.452   1.467   1.484   1.550   1.588   1.620   1.702
  1.715   1.717   1.806   1.816   1.914   1.962   2.004   2.206
  2.316   2.338   2.502   2.547   2.576   2.589   2.669   2.710
  2.802   2.825   2.827   2.853   2.854   2.872   2.919   3.062
  3.277   3.311   3.317   3.369   3.416   3.465   3.519   3.524
  3.577   3.795   3.830   3.998   4.094   4.966   4.969   4.988
  5.084   5.093   5.128   5.583   5.669   5.690  23.726  23.826
 23.838  49.892  49.903  49.905
 --------------------------------------------------------------

          Ground-State Mulliken Net Atomic Charges

     Atom                 Charge (a.u.)
  ----------------------------------------
      1 C                     0.059962
      2 C                     0.106473
      3 O                    -0.164544
      4 C                     0.059611
      5 H                     0.149124
      6 H                     0.149298
      7 O                    -0.179970
      8 O                    -0.179954
  ----------------------------------------
  Sum of atomic charges =     0.000000

 -----------------------------------------------------------------
                    Cartesian Multipole Moments
 -----------------------------------------------------------------
    Charge (ESU x 10^10)
                 0.0000
    Dipole Moment (Debye)
         X      -0.0215      Y      -1.4920      Z       0.0918
       Tot       1.4950
    Quadrupole Moments (Debye-Ang)
        XX     -30.8745     XY      -0.4053     YY     -44.2409
        XZ      -3.2365     YZ       0.9288     ZZ     -33.5237
    Octopole Moments (Debye-Ang^2)
       XXX      -2.8667    XXY     -23.1936    XYY      -2.1022
       YYY     -55.3317    XXZ       2.1527    XYZ      -6.0525
       YYZ       2.3569    XZZ       0.1397    YZZ     -18.9849
       ZZZ       6.5421
    Hexadecapole Moments (Debye-Ang^3)
      XXXX    -289.2435   XXXY      -6.1202   XXYY    -118.7581
      XYYY      -6.7758   YYYY    -324.1060   XXXZ     -47.8278
      XXYZ       4.5278   XYYZ     -23.6085   YYYZ      12.0571
      XXZZ     -65.2343   XYZZ       0.4296   YYZZ     -66.3025
      XZZZ     -39.1247   YZZZ      11.9351   ZZZZ     -70.9556
 -----------------------------------------------------------------
 Calculating analytic gradient of the SCF energy
 Gradient of SCF Energy
            1           2           3           4           5           6
    1  -0.0000460  -0.0000268   0.0000344   0.0000262  -0.0000221  -0.0000134
    2  -0.0002139   0.0001328  -0.0000421   0.0001725   0.0000144   0.0000209
    3  -0.0000876  -0.0001867   0.0000742   0.0001389  -0.0000244  -0.0000889
            7           8
    1   0.0000804  -0.0000325
    2  -0.0002602   0.0001756
    3   0.0000707   0.0001038
 Max gradient component =       2.602E-04
 RMS gradient           =       1.116E-04
 Gradient time:  CPU 5.88 s  wall 5.88 s
 Geometry Optimization Parameters
   NAtoms,    NIC,     NZ,  NCons,   NDum,   NFix, NCnnct, MaxDiis
        8      40       0       0       0       0       0       0

 Cartesian Hessian Update
 Hessian Updated using BFGS Update


** GEOMETRY OPTIMIZATION IN DELOCALIZED INTERNAL COORDINATES **
   Searching for a Minimum

   Optimization Cycle:  17

                       Coordinates (Angstroms)
     ATOM                X               Y               Z
      1  C         1.3478876000    0.5968986727    0.0908789145
      2  C         0.0218857582   -0.1715625463   -0.0063192282
      3  O         0.0123620339   -1.3739679243    0.0958332272
      4  C        -1.2912332841    0.5920199769   -0.2319571624
      5  H         2.2307537580    0.0256625940   -0.2559540018
      6  H        -2.1855162872    0.0922051436    0.1882082252
      7  O        -1.3382740185    1.5864684160   -0.9021576535
      8  O         1.4157754399    1.6806349676    0.6025804790
   Point Group: c1    Number of degrees of freedom:    18


   Energy is   -341.237634040

 Hessian Updated using BFGS Update

 18 Hessian modes will be used to form the next step
  Hessian Eigenvalues:
     0.001562    0.005521    0.024772    0.057460    0.081972    0.124319
     0.142785    0.168793    0.233038    0.248365    0.268334    0.327337
     0.343663    0.353154    0.355009    0.855441    0.892728    1.047080

 Minimum Search - Taking Simple RFO Step
 Searching for Lamda that Minimizes Along All modes
 Value Taken    Lamda =  -0.00000156
 Step Taken.  Stepsize is  0.017902

                             Maximum     Tolerance    Cnvgd?
         Gradient           0.000250      0.000300     YES
         Displacement       0.008004      0.001200      NO
         Energy change     -0.000002      0.000001      NO


 New Cartesian Coordinates Obtained by Inverse Iteration

 Displacement from previous Coordinates is:  0.019943
 ----------------------------------------------------------------
             Standard Nuclear Orientation (Angstroms)
    I     Atom           X                Y                Z
 ----------------------------------------------------------------
    1      C       1.3482089070     0.5970720502     0.0918523136
    2      C       0.0218312801    -0.1709592005    -0.0071952699
    3      O       0.0131463847    -1.3737095765     0.0910322620
    4      C      -1.2918276986     0.5918476865    -0.2315795236
    5      H       2.2309481115     0.0224548984    -0.2498416304
    6      H      -2.1853079734     0.0916691051     0.1898612665
    7      O      -1.3402043923     1.5868438848    -0.9009666216
    8      O       1.4168463810     1.6831404519     0.5979500034
 ----------------------------------------------------------------
 Nuclear Repulsion Energy =   205.3004080862 hartrees
 There are       22 alpha and       22 beta electrons
 Applying Cartesian multipole field
    Component          Value
    ---------          -----
     (2,0,0)        1.00000E-11
     (0,2,0)        2.00000E-11
     (0,0,2)       -3.00000E-11
 Nucleus-field energy     =     0.0000000056 hartrees
 Requested basis set is 6-311++G(d,p)
 There are 46 shells and 146 basis functions
 A cutoff of  1.0D-11 yielded   1009 shell pairs
 There are     10448 function pairs (     11336 Cartesian)
 Smallest overlap matrix eigenvalue = 1.17E-04
 Guess MOs from SCF MO coefficient file
 Reading MOs from coefficient file
 Reading MOs from coefficient file
 A restricted hybrid HF-DFT SCF calculation will be
 performed using Pulay DIIS extrapolation
 Exchange:     0.2000 Hartree-Fock + 0.0800 Slater + 0.7200 B88
 Correlation:  0.1900 VWN1RPA + 0.8100 LYP
 Using SG-1 standard quadrature grid
 SCF converges when DIIS error is below 1.0E-08
 Geometry optimization detected.  Setting ReadMinima to 0
 Setting SaveMinima to 0
 ---------------------------------------
  Cycle       Energy         DIIS Error
 ---------------------------------------
    1    -341.2375697113      1.57E-04
    2    -341.2376342585      1.18E-05
    3    -341.2376344457      1.74E-05
    4    -341.2376350100      5.29E-06
    5    -341.2376349567      9.77E-07
    6    -341.2376350181      1.38E-06
    7    -341.2376350438      2.17E-07
    8    -341.2376350267      4.94E-08
    9    -341.2376350263      1.67E-08
   10    -341.2376350254      1.20E-08
   11    -341.2376350255      2.07E-09 Convergence criterion met
 ---------------------------------------
 SCF time:  CPU 14.66 s  wall 14.68 s
 SCF   energy in the final basis set = -341.2376350255
 Total energy in the final basis set = -341.2376350255

 --------------------------------------------------------------

                    Orbital Energies (a.u.)
 --------------------------------------------------------------

 Alpha MOs
 -- Occupied --
-19.192 -19.180 -19.180 -10.318 -10.309 -10.309  -1.127  -1.106
 -1.105  -0.750  -0.689  -0.588  -0.532  -0.524  -0.505  -0.484
 -0.472  -0.442  -0.418  -0.372  -0.331  -0.278
 -- Virtual --
 -0.145  -0.090  -0.007   0.001   0.013   0.035   0.041   0.042
  0.073   0.073   0.093   0.095   0.108   0.111   0.119   0.128
  0.141   0.166   0.167   0.182   0.227   0.234   0.242   0.253
  0.268   0.276   0.285   0.286   0.296   0.302   0.325   0.327
  0.355   0.363   0.418   0.438   0.499   0.530   0.540   0.563
  0.575   0.585   0.625   0.638   0.672   0.676   0.761   0.787
  0.835   0.848   1.004   1.040   1.073   1.083   1.097   1.109
  1.120   1.128   1.165   1.176   1.220   1.251   1.256   1.403
  1.406   1.452   1.467   1.484   1.550   1.588   1.619   1.702
  1.715   1.717   1.806   1.816   1.914   1.962   2.003   2.206
  2.317   2.338   2.502   2.547   2.576   2.589   2.668   2.710
  2.802   2.825   2.827   2.853   2.854   2.872   2.919   3.062
  3.276   3.311   3.318   3.369   3.417   3.465   3.520   3.524
  3.577   3.795   3.830   3.998   4.094   4.966   4.969   4.988
  5.084   5.093   5.128   5.583   5.669   5.690  23.726  23.826
 23.838  49.892  49.903  49.905
 --------------------------------------------------------------

          Ground-State Mulliken Net Atomic Charges

     Atom                 Charge (a.u.)
  ----------------------------------------
      1 C                     0.059755
      2 C                     0.106556
      3 O                    -0.164573
      4 C                     0.059838
      5 H                     0.149119
      6 H                     0.149252
      7 O                    -0.179963
      8 O                    -0.179984
  ----------------------------------------
  Sum of atomic charges =    -0.000000

 -----------------------------------------------------------------
                    Cartesian Multipole Moments
 -----------------------------------------------------------------
    Charge (ESU x 10^10)
                 0.0000
    Dipole Moment (Debye)
         X      -0.0224      Y      -1.4957      Z       0.1085
       Tot       1.4998
    Quadrupole Moments (Debye-Ang)
        XX     -30.8881     XY      -0.4056     YY     -44.2567
        XZ      -3.2226     YZ       0.9267     ZZ     -33.5047
    Octopole Moments (Debye-Ang^2)
       XXX      -2.8591    XXY     -23.2443    XYY      -2.1133
       YYY     -55.4285    XXZ       2.2264    XYZ      -6.0352
       YYZ       2.4279    XZZ       0.1496    YZZ     -18.9746
       ZZZ       6.6583
    Hexadecapole Moments (Debye-Ang^3)
      XXXX    -289.6700   XXXY      -6.1259   XXYY    -118.9277
      XYYY      -6.8118   YYYY    -324.4999   XXXZ     -47.7333
      XXYZ       4.5363   XYYZ     -23.5726   YYYZ      11.9921
      XXZZ     -65.2229   XYZZ       0.4522   YYZZ     -66.2480
      XZZZ     -39.0479   YZZZ      11.9020   ZZZZ     -70.6385
 -----------------------------------------------------------------
 Calculating analytic gradient of the SCF energy
 Gradient of SCF Energy
            1           2           3           4           5           6
    1  -0.0000382  -0.0001200   0.0000739   0.0000291  -0.0000220  -0.0000023
    2   0.0000081   0.0001422  -0.0000032  -0.0000116   0.0000244   0.0000424
    3   0.0000922  -0.0001073   0.0000266   0.0000542  -0.0000287  -0.0000418
            7           8
    1   0.0000636   0.0000159
    2  -0.0001452  -0.0000572
    3   0.0000527  -0.0000479
 Max gradient component =       1.452E-04
 RMS gradient           =       6.628E-05
 Gradient time:  CPU 6.06 s  wall 6.07 s
 Geometry Optimization Parameters
   NAtoms,    NIC,     NZ,  NCons,   NDum,   NFix, NCnnct, MaxDiis
        8      40       0       0       0       0       0       0

 Cartesian Hessian Update
 Hessian Updated using BFGS Update


** GEOMETRY OPTIMIZATION IN DELOCALIZED INTERNAL COORDINATES **
   Searching for a Minimum

   Optimization Cycle:  18

                       Coordinates (Angstroms)
     ATOM                X               Y               Z
      1  C         1.3482089070    0.5970720502    0.0918523136
      2  C         0.0218312801   -0.1709592005   -0.0071952699
      3  O         0.0131463847   -1.3737095765    0.0910322620
      4  C        -1.2918276986    0.5918476865   -0.2315795236
      5  H         2.2309481115    0.0224548984   -0.2498416304
      6  H        -2.1853079734    0.0916691051    0.1898612665
      7  O        -1.3402043923    1.5868438848   -0.9009666216
      8  O         1.4168463810    1.6831404519    0.5979500034
   Point Group: c1    Number of degrees of freedom:    18


   Energy is   -341.237635025

 Hessian Updated using BFGS Update

 18 Hessian modes will be used to form the next step
  Hessian Eigenvalues:
     0.001510    0.004703    0.025927    0.059712    0.078720    0.119209
     0.153006    0.171600    0.217203    0.250033    0.265118    0.319719
     0.344013    0.353343    0.354475    0.845273    0.896734    1.034223

 Minimum Search - Taking Simple RFO Step
 Searching for Lamda that Minimizes Along All modes
 Value Taken    Lamda =   0.00000000
 Step Taken.  Stepsize is  0.007750

                             Maximum     Tolerance    Cnvgd?
         Gradient           0.000163      0.000300     YES
         Displacement       0.003214      0.001200      NO
         Energy change     -0.000001      0.000001     YES


                       Distance Matrix (Angstroms)
             C (  1)   C (  2)   O (  3)   C (  4)   H (  5)   H (  6)
   C (  2)  1.535891
   O (  3)  2.380414  1.206786
   C (  4)  2.659780  1.535553  2.381271
   H (  5)  1.107325  2.230803  2.642748  3.568542
   H (  6)  3.570823  2.231427  2.643918  1.107293  4.438631
   O (  7)  3.031980  2.396631  3.403013  1.200182  3.952772  2.034614
   O (  8)  1.200163  2.397906  3.401716  3.035779  2.034549  3.959146
             O (  7)
   O (  8)  3.139642

 Final energy is   -341.23763502549042     


 ******************************
 **  OPTIMIZATION CONVERGED  **
 ******************************

                       Coordinates (Angstroms)
     ATOM                X               Y               Z
      1  C         1.3482089070    0.5970720502    0.0918523136
      2  C         0.0218312801   -0.1709592005   -0.0071952699
      3  O         0.0131463847   -1.3737095765    0.0910322620
      4  C        -1.2918276986    0.5918476865   -0.2315795236
      5  H         2.2309481115    0.0224548984   -0.2498416304
      6  H        -2.1853079734    0.0916691051    0.1898612665
      7  O        -1.3402043923    1.5868438848   -0.9009666216
      8  O         1.4168463810    1.6831404519    0.5979500034

Z-matrix Print:
$molecule
0 1
C 
O  1 1.206786
C  1 1.535553 2 120.055573
H  3 1.107293 1 114.223241 2 28.681836 0
O  3 1.200182 1 121.858215 2 -145.660193 0
C  1 1.535891 2 119.956977 3 -179.977892 0
H  6 1.107325 1 114.144955 2 29.131960 0
O  6 1.200163 1 121.944721 2 -145.211896 0
$end


 --------------------------------------------------------------

                    Orbital Energies (a.u.)
 --------------------------------------------------------------

 Alpha MOs
 -- Occupied --
-19.192 -19.180 -19.180 -10.318 -10.309 -10.309  -1.127  -1.106
 -1.105  -0.750  -0.689  -0.588  -0.532  -0.524  -0.505  -0.484
 -0.472  -0.442  -0.418  -0.372  -0.331  -0.278
 -- Virtual --
 -0.145  -0.090  -0.007   0.001   0.013   0.035   0.041   0.042
  0.073   0.073   0.093   0.095   0.108   0.111   0.119   0.128
  0.141   0.166   0.167   0.182   0.227   0.234   0.242   0.253
  0.268   0.276   0.285   0.286   0.296   0.302   0.325   0.327
  0.355   0.363   0.418   0.438   0.499   0.530   0.540   0.563
  0.575   0.585   0.625   0.638   0.672   0.676   0.761   0.787
  0.835   0.848   1.004   1.040   1.073   1.083   1.097   1.109
  1.120   1.128   1.165   1.176   1.220   1.251   1.256   1.403
  1.406   1.452   1.467   1.484   1.550   1.588   1.619   1.702
  1.715   1.717   1.806   1.816   1.914   1.962   2.003   2.206
  2.317   2.338   2.502   2.547   2.576   2.589   2.668   2.710
  2.802   2.825   2.827   2.853   2.854   2.872   2.919   3.062
  3.276   3.311   3.318   3.369   3.417   3.465   3.520   3.524
  3.577   3.795   3.830   3.998   4.094   4.966   4.969   4.988
  5.084   5.093   5.128   5.583   5.669   5.690  23.726  23.826
 23.838  49.892  49.903  49.905
 --------------------------------------------------------------

          Ground-State Mulliken Net Atomic Charges

     Atom                 Charge (a.u.)
  ----------------------------------------
      1 C                     0.059755
      2 C                     0.106556
      3 O                    -0.164573
      4 C                     0.059838
      5 H                     0.149119
      6 H                     0.149252
      7 O                    -0.179963
      8 O                    -0.179984
  ----------------------------------------
  Sum of atomic charges =    -0.000000

 -----------------------------------------------------------------
                    Cartesian Multipole Moments
 -----------------------------------------------------------------
    Charge (ESU x 10^10)
                 0.0000
    Dipole Moment (Debye)
         X      -0.0224      Y      -1.4957      Z       0.1085
       Tot       1.4998
    Quadrupole Moments (Debye-Ang)
        XX     -30.8881     XY      -0.4056     YY     -44.2567
        XZ      -3.2226     YZ       0.9267     ZZ     -33.5047
    Octopole Moments (Debye-Ang^2)
       XXX      -2.8591    XXY     -23.2443    XYY      -2.1133
       YYY     -55.4285    XXZ       2.2264    XYZ      -6.0352
       YYZ       2.4279    XZZ       0.1496    YZZ     -18.9746
       ZZZ       6.6583
    Hexadecapole Moments (Debye-Ang^3)
      XXXX    -289.6700   XXXY      -6.1259   XXYY    -118.9277
      XYYY      -6.8118   YYYY    -324.4999   XXXZ     -47.7333
      XXYZ       4.5363   XYYZ     -23.5726   YYYZ      11.9921
      XXZZ     -65.2229   XYZZ       0.4522   YYZZ     -66.2480
      XZZZ     -39.0479   YZZZ      11.9020   ZZZZ     -70.6385
 -----------------------------------------------------------------
Archival summary:
1\1\TWL01\OPT\ProcedureUnspecified\BasisUnspecified\332\taweetha\SunJun1121:45:252017SunJun1121:45:252017\0\\#,OPT,ProcedureUnspecified,BasisUnspecified,\\0,1\C\O,1,1.20679\C,1,1.53555,2,120.056\H,3,1.10729,1,114.223,2,28.6818,0\O,3,1.20018,1,121.858,2,-145.66,0\C,1,1.53589,2,119.957,3,-179.978,0\H,6,1.10732,1,114.145,2,29.132,0\O,6,1.20016,1,121.945,2,-145.212,0\\\@

 Total job time:  413.41s(wall), 411.48s(cpu) 
 Sun Jun 11 21:45:25 2017

        *************************************************************
        *                                                           *
        *  Thank you very much for using Q-Chem.  Have a nice day.  *
        *                                                           *
        *************************************************************


 
User input: 2 of 5 
 
TWL01 127.0.1
Q-Chem Developer Version! Running on 127.0.1.*
                  Welcome to Q-Chem
     A Quantum Leap Into The Future Of Chemistry


 Q-Chem 4.4, Q-Chem, Inc., Pleasanton, CA (2016)

 Y. Shao,  Z. Gan,  E. Epifanovsky,  A. T. B. Gilbert,  M. Wormit,  
 J. Kussmann,  A. W. Lange,  A. Behn,  J. Deng,  X. Feng,  D. Ghosh,  
 M. Goldey,  P. R. Horn,  L. D. Jacobson,  I. Kaliman,  F. Rob,  
 R. Z. Khaliullin,  T. Kus,  A. Landau,  J. Liu,  E. I. Proynov,  Y. M. Rhee,  
 R. M. Richard,  M. A. Rohrdanz,  R. P. Steele,  E. J. Sundstrom,  
 H. L. Woodcock III,  P. M. Zimmerman,  D. Zuev,  B. Albrecht,  E. Alguire,  
 B. Austin,  S. A. Baeppler,  G. J. O. Beran,  Y. A. Bernard,  E. Berquist,  
 K. Brandhorst,  K. B. Bravaya,  S. T. Brown,  D. Casanova,  C.-M. Chang,  
 Y. Chen,  S. H. Chien,  K. D. Closser,  M. P. Coons,  D. L. Crittenden,  
 S. Dasgupta,  M. Diedenhofen,  R. A. DiStasio Jr.,  H. Do,  A. D. Dutoi,  
 R. G. Edgar,  P.-T. Fang,  S. Fatehi,  Q. Feng,  L. Fusti-Molnar,  
 A. Ghysels,  A. Golubeva-Zadorozhnaya,  J. Gomes,  A. Gunina,  
 M. W. D. Hanson-Heine,  P. H. P. Harbach,  A. W. Hauser,  J. E. Herr,  
 E. G. Hohenstein,  Z. C. Holden,  K. Hui,  T.-C. Jagau,  H. Ji,  B. Kaduk,  
 K. Khistyaev,  Jaehoon Kim,  Jihan Kim,  R. A. King,  P. Klunzinger,  
 K. Koh,  D. Kosenkov,  T. Kowalczyk,  C. M. Krauter,  A. Kunitsa,  
 K. U. Lao,  A. Laurent,  K. V. Lawler,  J. Lee,  D. Lefrancois,  S. Lehtola,  
 S. V. Levchenko,  C. Y. Lin,  Y.-S. Lin,  F. Liu,  E. Livshits,  
 R. C. Lochan,  A. Luenser,  P. Manohar,  S. F. Manzer,  S.-P. Mao,  Y. Mao,  
 N. Mardirossian,  A. V. Marenich,  L. A. Martinez-Martinez,  S. A. Maurer,  
 N. J. Mayhall,  J.-M. Mewes,  A. F. Morrison,  K. Nanda,  T. S. Nguyen-Beck,  
 C. M. Oana,  R. Olivares-Amaya,  D. P. O'Neill,  J. A. Parkhill,  
 T. M. Perrine,  R. Peverati,  P. A. Pieniazek,  F. Plasser,  A. Prociuk,  
 D. R. Rehn,  E. Rosta,  N. J. Russ,  N. Sergueev,  S. M. Sharada,  
 S. Sharma,  D. W. Small,  A. Sodt,  T. Stauch,  T. Stein,  D. Stuck,  
 Y.-C. Su,  A. J. W. Thom,  T. Tsuchimochi,  L. Vogt,  O. Vydrov,  T. Wang,  
 M. A. Watson,  J. Wenzel,  A. White,  C. F. Williams,  V. Vanovschi,  
 K. Yao,  S. Yeganeh,  S. R. Yost,  Z.-Q. You,  I. Y. Zhang,  X. Zhang,  
 Y. Zhao,  B. R. Brooks,  G. K. L. Chan,  D. M. Chipman,  C. J. Cramer,  
 W. A. Goddard III,  M. S. Gordon,  W. J. Hehre,  A. Klamt,  
 H. F. Schaefer III,  M. W. Schmidt,  C. D. Sherrill,  D. G. Truhlar,  
 A. Warshel,  X. Xu,  A. Aspuru-Guzik,  R. Baer,  A. T. Bell,  N. A. Besley,  
 J.-D. Chai,  A. Dreuw,  B. D. Dunietz,  T. R. Furlani,  S. R. Gwaltney,  
 C.-P. Hsu,  Y. Jung,  J. Kong,  D. S. Lambrecht,  W. Liang,  C. Ochsenfeld,  
 V. A. Rassolov,  L. V. Slipchenko,  J. E. Subotnik,  T. Van Voorhis,  
 J. M. Herbert,  A. I. Krylov,  P. M. W. Gill,  M. Head-Gordon

 Contributors to earlier versions of Q-Chem not listed above: 
 R. D. Adamson,  J. Baker,  E. F. C. Byrd,  A. K. Chakraborty,  C.-L. Cheng,  
 H. Dachsel,  R. J. Doerksen,  G. Hawkins,  A. Heyden,  S. Hirata,  
 G. Kedziora,  F. J. Keil,  C. Kelley,  P. P. Korambath,  W. Kurlancheek,  
 A. M. Lee,  M. S. Lee,  D. Liotard,  I. Lotan,  P. E. Maslen,  N. Nair,  
 D. Neuhauser,  R. Olson,  B. Peters,  J. Ritchie,  N. E. Schultz,  
 N. Shenvi,  A. C. Simmonett,  K. S. Thanthiriwatte,  Q. Wu,  W. Zhang

 Please cite Q-Chem as follows:
 Y. Shao et al., Mol. Phys. 113, 184-215 (2015)
 DOI: 10.1080/00268976.2014.952696

 Q-Chem 4.4.2 for Intel X86 EM64T Linux

 Parts of Q-Chem use Armadillo 5.200.1 (Boston Tea Smuggler).
 http://arma.sourceforge.net/

 Q-Chem begins on Sun Jun 11 21:45:25 2017  


Host: 0

     Scratch files written to /scratch/taweetham/qchem41877//
The previous job contains 0 fragments, simply inherited here
FILE_GEOM_ORG=        593

Checking the input file for inconsistencies... 	...done.

--------------------------------------------------------------
User input:
--------------------------------------------------------------

$molecule
   read
$end

$rem
   BASIS 6-311++G**
   JOB_TYPE FREQUENCY
   METHOD B3LYP
$end

--------------------------------------------------------------
 ----------------------------------------------------------------
             Standard Nuclear Orientation (Angstroms)
    I     Atom           X                Y                Z
 ----------------------------------------------------------------
    1      C       1.3062781024    -0.1088557693     0.2449561023
    2      C      -0.0009866208     0.6592847380     0.0000497136
    3      O       0.0002488819     1.8660699332    -0.0006634725
    4      C      -1.3083313827    -0.1085869694    -0.2431482859
    5      H       2.0354587051     0.4293043162     0.8812323762
    6      H      -2.0416673238     0.4310313925    -0.8733295101
    7      O      -1.5394101268    -1.1538364704     0.2995237337
    8      O       1.5422172481    -1.1511569259    -0.3012412670
 ----------------------------------------------------------------
 Molecular Point Group                 C1    NOp =  1
 Largest Abelian Subgroup              C1    NOp =  1
 Nuclear Repulsion Energy =   205.3004080862 hartrees
 There are       22 alpha and       22 beta electrons
 Requested basis set is 6-311++G(d,p)
 There are 46 shells and 146 basis functions

 Total QAlloc Memory Limit   2000 MB
 Mega-Array Size        61 MB
 MEM_STATIC part        62 MB

                       Distance Matrix (Angstroms)
             C (  1)   C (  2)   O (  3)   C (  4)   H (  5)   H (  6)
   C (  2)  1.535891
   O (  3)  2.380414  1.206786
   C (  4)  2.659780  1.535553  2.381271
   H (  5)  1.107325  2.230803  2.642748  3.568542
   H (  6)  3.570823  2.231427  2.643918  1.107293  4.438631
   O (  7)  3.031980  2.396631  3.403013  1.200182  3.952772  2.034614
   O (  8)  1.200163  2.397906  3.401716  3.035779  2.034549  3.959146
             O (  7)
   O (  8)  3.139642

 A cutoff of  1.0D-11 yielded   1009 shell pairs
 There are     10448 function pairs (     11336 Cartesian)

 -------------------------------------------------------
 OpenMP Integral Computing Module                       
 Release: version 1.0, May 2013, Q-Chem Inc. Pittsburgh 
 -------------------------------------------------------
 Integral Job Info:
 Integral job number is                      11
 Integral operator is                         1
 short-range coefficients                     0
 long-range coefficients              100000000
 Omega coefficients                           0
 if combine SR and LR in K                    0
 Integral screening is                        0
 Integral computing path is                   2
 max size of driver memory is            800000
 size of driver memory is                593474
 size of scratch memory is              2260544
 max col of scratch BK array               1296
 max len of scratch array in speh3          155
 max len of scratch index in speh4           18
 max int batch size is                      520
 min int batch size is                       52
 fixed nKL is                                52
 max L of basis functions is                  2
 order of int derivative is                   0
 number of shells is                         46
 number of basis is                         152
 number of cartesian basis is               152
 number of contracted shell pairs          1009
 number of primitive shell pairs           2932
 maxK2 (contraction) of shell pair           36
 max number of K2 of shell pair               1
 max number of CS2 of shell pair            174
 max number of PS2 of shell pair            600
 mem total for path MDJ                   29112
 -------------------------------------------------------
 Smallest overlap matrix eigenvalue = 1.17E-04
 Guess from superposition of atomic densities
 Warning:  Energy on first SCF cycle will be non-variational
 A restricted hybrid HF-DFT SCF calculation will be
 performed using Pulay DIIS extrapolation
 Exchange:     0.2000 Hartree-Fock + 0.0800 Slater + 0.7200 B88
 Correlation:  0.1900 VWN1RPA + 0.8100 LYP
 Using SG-1 standard quadrature grid
 SCF converges when DIIS error is below 1.0E-08
 ---------------------------------------
  Cycle       Energy         DIIS Error
 ---------------------------------------
    1    -342.2294016907      5.32E-02
    2    -341.0895275285      8.58E-03
    3    -340.4612561879      1.98E-02
    4    -341.2347634462      1.06E-03
    5    -341.2362911581      7.97E-04
    6    -341.2372544341      4.22E-04
    7    -341.2376222206      4.20E-05
    8    -341.2376259022      6.41E-06
    9    -341.2376260478      3.30E-06
   10    -341.2376260343      8.84E-07
   11    -341.2376260497      5.46E-07
   12    -341.2376260574      8.30E-08
   13    -341.2376260641      1.71E-08
   14    -341.2376260557      4.82E-09 Convergence criterion met
 ---------------------------------------
 SCF time:  CPU 19.92 s  wall 20.01 s
 SCF   energy in the final basis set = -341.2376260557
 Total energy in the final basis set = -341.2376260557

 --------------------------------------------------------------

                    Orbital Energies (a.u.)
 --------------------------------------------------------------

 Alpha MOs
 -- Occupied --
-19.192 -19.180 -19.180 -10.318 -10.309 -10.309  -1.127  -1.106
 -1.105  -0.750  -0.689  -0.588  -0.532  -0.524  -0.505  -0.484
 -0.472  -0.442  -0.418  -0.372  -0.331  -0.278
 -- Virtual --
 -0.145  -0.090  -0.007   0.001   0.013   0.035   0.041   0.042
  0.073   0.074   0.093   0.094   0.108   0.111   0.119   0.128
  0.141   0.166   0.167   0.182   0.227   0.234   0.242   0.253
  0.268   0.276   0.285   0.286   0.296   0.302   0.325   0.327
  0.355   0.363   0.418   0.438   0.499   0.531   0.540   0.563
  0.575   0.585   0.625   0.638   0.672   0.676   0.761   0.787
  0.834   0.848   1.004   1.040   1.073   1.083   1.097   1.109
  1.120   1.128   1.165   1.176   1.220   1.251   1.256   1.403
  1.406   1.452   1.467   1.484   1.550   1.588   1.619   1.702
  1.715   1.717   1.806   1.816   1.914   1.962   2.003   2.206
  2.317   2.338   2.502   2.547   2.576   2.589   2.668   2.710
  2.802   2.825   2.827   2.853   2.854   2.872   2.919   3.062
  3.276   3.311   3.318   3.369   3.416   3.465   3.520   3.524
  3.577   3.795   3.830   3.998   4.094   4.966   4.969   4.988
  5.084   5.093   5.128   5.583   5.669   5.690  23.726  23.826
 23.838  49.892  49.903  49.905
 --------------------------------------------------------------

          Ground-State Mulliken Net Atomic Charges

     Atom                 Charge (a.u.)
  ----------------------------------------
      1 C                     0.060357
      2 C                     0.105421
      3 O                    -0.164474
      4 C                     0.060241
      5 H                     0.149008
      6 H                     0.149187
      7 O                    -0.179830
      8 O                    -0.179910
  ----------------------------------------
  Sum of atomic charges =    -0.000000

 -----------------------------------------------------------------
                    Cartesian Multipole Moments
 -----------------------------------------------------------------
    Charge (ESU x 10^10)
                -0.0000
    Dipole Moment (Debye)
         X      -0.0135      Y       1.5000      Z       0.0085
       Tot       1.5001
    Quadrupole Moments (Debye-Ang)
        XX     -32.9817     XY      -0.0037     YY     -42.8683
        XZ       3.3852     YZ      -0.0005     ZZ     -31.3305
    Octopole Moments (Debye-Ang^2)
       XXX      -0.0862    XXY      10.3422    XYY       0.0101
       YYY      -8.1770    XXZ       0.0114    XYZ      -2.1348
       YYZ       0.0043    XZZ       0.0038    YZZ       0.5728
       ZZZ       0.0057
    Hexadecapole Moments (Debye-Ang^3)
      XXXX    -326.3344   XXXY       0.0042   XXYY    -110.1953
      XYYY      -0.0245   YYYY    -280.4018   XXXZ       9.0722
      XXYZ      -0.0135   XYYZ       1.4254   YYYZ       0.0122
      XXZZ     -58.0019   XYZZ       0.0140   YYZZ     -49.1953
      XZZZ      -1.2807   YZZZ      -0.0032   ZZZZ     -45.1781
 -----------------------------------------------------------------
 Calculating MO derivatives via CPSCF
   1         3          24      0.192429    0.052950
   2         3          24      0.022525    0.006350
   3         3          24      0.002142    0.000514
   4         3          24      0.000153    0.000049
   5        26           1      0.000003    0.000003
   6        27           0      0.000000    0.000000    Roots Converged
 Calculating analytic Hessian of the SCF energy
 Polarizability Matrix (a.u.)
            1           2           3
    1 -43.9656968   0.0220383  -3.6635551
    2   0.0220383 -53.4420356  -0.0096411
    3  -3.6635551  -0.0096411 -30.2262771

 Direct stationary perturbation theory relativistic correction:

 rels  =       0.116727172862
 relv  =      -0.507836482286
 rel2e =       0.194944963399
 E_rel =      -0.196164346024

 Hessian of the SCF Energy
            1           2           3           4           5           6
    1   0.4608893  -0.0642995   0.0872263  -0.1696862   0.0039200  -0.0372441
    2  -0.0642995   0.7846972   0.3313632  -0.0197863  -0.0550889   0.0018091
    3   0.0872263   0.3313632   0.3919625  -0.0312308   0.0152466  -0.0975114
    4  -0.1696862  -0.0197863  -0.0312308   0.4376231   0.0005450   0.0886158
    5   0.0039200  -0.0550889   0.0152466   0.0005450   0.9056153  -0.0004201
    6  -0.0372441   0.0018091  -0.0975114   0.0886158  -0.0004201   0.1912672
    7   0.0190402   0.0382885  -0.0029824  -0.0945177  -0.0005529  -0.0259203
    8   0.0052970  -0.0501018   0.0027570  -0.0006648  -0.7500720   0.0004718
    9   0.0037159   0.0088533   0.0207490  -0.0173376   0.0004227  -0.0540494
   10  -0.0168204  -0.0127622  -0.0066811  -0.1702495  -0.0037662  -0.0371452
   11   0.0126915   0.0264690   0.0085706   0.0198099  -0.0551376  -0.0019682
   12  -0.0066294  -0.0084924   0.0210178  -0.0311635  -0.0152100  -0.0974179
   13  -0.1736626  -0.0614477  -0.0933579  -0.0141837  -0.0163980  -0.0173013
   14  -0.0686198  -0.0905183  -0.0508891   0.0182932   0.0088245   0.0023139
   15  -0.0886880  -0.0465544  -0.1202267  -0.0117304  -0.0115686   0.0118244
   16  -0.0011591  -0.0057034  -0.0007938  -0.0142655   0.0164948  -0.0171283
   17  -0.0016035  -0.0036188  -0.0007233  -0.0182870   0.0088250  -0.0022709
   18   0.0002763  -0.0022513  -0.0023196  -0.0116337   0.0114896   0.0119667
   19   0.0036116   0.0051277  -0.0015845   0.0127428  -0.0335426   0.0229795
   20  -0.0001510  -0.0075895  -0.0073053  -0.0274474  -0.0317151   0.0208819
   21   0.0007761   0.0036726  -0.0035888   0.0072057   0.0129613   0.0169872
   22  -0.1222127   0.1205830   0.0494043   0.0125367   0.0332998   0.0231438
   23   0.1127653  -0.6042488  -0.2990198   0.0275374  -0.0312513  -0.0208176
   24   0.0405670  -0.2884002  -0.2100831   0.0072745  -0.0129215   0.0169330
            7           8           9          10          11          12
    1   0.0190402   0.0052970   0.0037159  -0.0168204   0.0126915  -0.0066294
    2   0.0382885  -0.0501018   0.0088533  -0.0127622   0.0264690  -0.0084924
    3  -0.0029824   0.0027570   0.0207490  -0.0066811   0.0085706   0.0210178
    4  -0.0945177  -0.0006648  -0.0173376  -0.1702495   0.0198099  -0.0311635
    5  -0.0005529  -0.7500720   0.0004227  -0.0037662  -0.0551376  -0.0152100
    6  -0.0259203   0.0004718  -0.0540494  -0.0371452  -0.0019682  -0.0974179
    7   0.0733347   0.0007195   0.0160067   0.0190801  -0.0383383  -0.0028641
    8   0.0007195   0.8449576  -0.0005209  -0.0054060  -0.0499575  -0.0026755
    9   0.0160067  -0.0005209   0.0199658   0.0037423  -0.0087030   0.0207828
   10   0.0190801  -0.0054060   0.0037423   0.4617233   0.0615516   0.0883575
   11  -0.0383383  -0.0499575  -0.0087030   0.0615516   0.7878636  -0.3300230
   12  -0.0028641  -0.0026755   0.0207828   0.0883575  -0.3300230   0.3882760
   13   0.0022234   0.0054297   0.0028321  -0.0011963   0.0057025  -0.0007728
   14  -0.0047771   0.0041535  -0.0011244   0.0016067  -0.0036042   0.0007310
   15   0.0037580   0.0005921  -0.0019677   0.0002587   0.0022820  -0.0023388
   16   0.0022508  -0.0054362   0.0028132  -0.1748227   0.0619832  -0.0929439
   17   0.0047827   0.0041137   0.0011078   0.0691311  -0.0907505   0.0505410
   18   0.0037226  -0.0006010  -0.0020068  -0.0883211   0.0462605  -0.1189166
   19  -0.0107293  -0.0114936  -0.0058674  -0.1213221  -0.1183345   0.0476929
   20  -0.0053219  -0.0015448  -0.0049812  -0.1105474  -0.6072468   0.2978297
   21   0.0041321   0.0013755  -0.0017488   0.0389928   0.2872955  -0.2078399
   22  -0.0106822   0.0115545  -0.0059052   0.0036076  -0.0050659  -0.0016766
   23   0.0051996  -0.0015487   0.0049459   0.0001924  -0.0076361   0.0072992
   24   0.0041473  -0.0013990  -0.0017250   0.0007961  -0.0037145  -0.0035633
           13          14          15          16          17          18
    1  -0.1736626  -0.0686198  -0.0886880  -0.0011591  -0.0016035   0.0002763
    2  -0.0614477  -0.0905183  -0.0465544  -0.0057034  -0.0036188  -0.0022513
    3  -0.0933579  -0.0508891  -0.1202267  -0.0007938  -0.0007233  -0.0023196
    4  -0.0141837   0.0182932  -0.0117304  -0.0142655  -0.0182870  -0.0116337
    5  -0.0163980   0.0088245  -0.0115686   0.0164948   0.0088250   0.0114896
    6  -0.0173013   0.0023139   0.0118244  -0.0171283  -0.0022709   0.0119667
    7   0.0022234  -0.0047771   0.0037580   0.0022508   0.0047827   0.0037226
    8   0.0054297   0.0041535   0.0005921  -0.0054362   0.0041137  -0.0006010
    9   0.0028321  -0.0011244  -0.0019677   0.0028132   0.0011078  -0.0020068
   10  -0.0011963   0.0016067   0.0002587  -0.1748227   0.0691311  -0.0883211
   11   0.0057025  -0.0036042   0.0022820   0.0619832  -0.0907505   0.0462605
   12  -0.0007728   0.0007310  -0.0023388  -0.0929439   0.0505410  -0.1189166
   13   0.1660339   0.0698586   0.1055852  -0.0014232  -0.0006445  -0.0005592
   14   0.0698586   0.1068604   0.0831352   0.0006462   0.0007116   0.0004248
   15   0.1055852   0.0831352   0.1155696  -0.0005670  -0.0004318  -0.0002543
   16  -0.0014232   0.0006462  -0.0005670   0.1673098  -0.0706931   0.1052136
   17  -0.0006445   0.0007116  -0.0004318  -0.0706931   0.1073672  -0.0826201
   18  -0.0005592   0.0004248  -0.0002543   0.1052136  -0.0826201   0.1138314
   19  -0.0001278  -0.0008070   0.0003730   0.0222546   0.0165130  -0.0090666
   20  -0.0022722   0.0005132   0.0000611   0.0004320  -0.0271748   0.0273630
   21   0.0006654  -0.0002571   0.0010597   0.0027248   0.0341399  -0.0033560
   22   0.0223361  -0.0162009  -0.0089895  -0.0001447   0.0008013   0.0003681
   23  -0.0002284  -0.0269409  -0.0275157   0.0022765   0.0005266  -0.0000655
   24   0.0029084  -0.0343343  -0.0036662   0.0006814   0.0002574   0.0010551
           19          20          21          22          23          24
    1   0.0036116  -0.0001510   0.0007761  -0.1222127   0.1127653   0.0405670
    2   0.0051277  -0.0075895   0.0036726   0.1205830  -0.6042488  -0.2884002
    3  -0.0015845  -0.0073053  -0.0035888   0.0494043  -0.2990198  -0.2100831
    4   0.0127428  -0.0274474   0.0072057   0.0125367   0.0275374   0.0072745
    5  -0.0335426  -0.0317151   0.0129613   0.0332998  -0.0312513  -0.0129215
    6   0.0229795   0.0208819   0.0169872   0.0231438  -0.0208176   0.0169330
    7  -0.0107293  -0.0053219   0.0041321  -0.0106822   0.0051996   0.0041473
    8  -0.0114936  -0.0015448   0.0013755   0.0115545  -0.0015487  -0.0013990
    9  -0.0058674  -0.0049812  -0.0017488  -0.0059052   0.0049459  -0.0017250
   10  -0.1213221  -0.1105474   0.0389928   0.0036076   0.0001924   0.0007961
   11  -0.1183345  -0.6072468   0.2872955  -0.0050659  -0.0076361  -0.0037145
   12   0.0476929   0.2978297  -0.2078399  -0.0016766   0.0072992  -0.0035633
   13  -0.0001278  -0.0022722   0.0006654   0.0223361  -0.0002284   0.0029084
   14  -0.0008070   0.0005132  -0.0002571  -0.0162009  -0.0269409  -0.0343343
   15   0.0003730   0.0000611   0.0010597  -0.0089895  -0.0275157  -0.0036662
   16   0.0222546   0.0004320   0.0027248  -0.0001447   0.0022765   0.0006814
   17   0.0165130  -0.0271748   0.0341399   0.0008013   0.0005266   0.0002574
   18  -0.0090666   0.0273630  -0.0033560   0.0003681  -0.0000655   0.0010551
   19   0.0977896   0.1439406  -0.0554400  -0.0042194  -0.0014036   0.0009132
   20   0.1439406   0.6704981  -0.3365257   0.0013674   0.0042597   0.0026766
   21  -0.0554400  -0.3365257   0.1980760   0.0009431  -0.0026620   0.0004106
   22  -0.0042194   0.0013674   0.0009431   0.0987785  -0.1463393  -0.0572880
   23  -0.0014036   0.0042597  -0.0026620  -0.1463393   0.6668394   0.3378354
   24   0.0009132   0.0026766   0.0004106  -0.0572880   0.3378354   0.2006388
 Gradient time:  CPU 196.53 s  wall 196.57 s
 **********************************************************************
 **                                                                  **
 **                       VIBRATIONAL ANALYSIS                       **
 **                       --------------------                       **
 **                                                                  **
 **        VIBRATIONAL FREQUENCIES (CM**-1) AND NORMAL MODES         **
 **     FORCE CONSTANTS (mDYN/ANGSTROM) AND REDUCED MASSES (AMU)     **
 **                  INFRARED INTENSITIES (KM/MOL)                   **
 **                                                                  **
 **********************************************************************


 Mode:                 1                      2                      3
 Frequency:        86.18                  96.46                 169.28
 Force Cnst:      0.0154                 0.0213                 0.1017
 Red. Mass:       3.5111                 3.8820                 6.0256
 IR Active:          YES                    YES                    YES
 IR Intens:       36.070                  3.871                  1.301
 Raman Active:       YES                    YES                    YES
               X      Y      Z        X      Y      Z        X      Y      Z
 C          0.091  0.073 -0.192   -0.034 -0.073  0.141   -0.158 -0.078  0.133
 C          0.021  0.002 -0.059    0.001 -0.066 -0.003   -0.000  0.115 -0.000
 O         -0.109  0.003  0.197   -0.004 -0.068  0.008    0.000  0.111  0.000
 C          0.088 -0.067 -0.182    0.040 -0.078 -0.157    0.157 -0.077 -0.133
 H          0.237  0.289 -0.541   -0.209 -0.265  0.501   -0.133 -0.402  0.374
 H          0.219 -0.266 -0.505    0.225 -0.283 -0.544    0.130 -0.401 -0.374
 O         -0.030  0.099  0.090   -0.146  0.137  0.183    0.340 -0.015  0.073
 O         -0.040 -0.110  0.103    0.143  0.129 -0.174   -0.339 -0.015 -0.073
 TransDip   0.084  0.003 -0.173    0.003 -0.063 -0.007   -0.001 -0.037 -0.000

 Mode:                 4                      5                      6
 Frequency:       295.81                 409.64                 569.50
 Force Cnst:      0.2568                 0.4377                 0.9819
 Red. Mass:       4.9809                 4.4274                 5.1382
 IR Active:          YES                    YES                    YES
 IR Intens:       41.625                 46.322                  6.524
 Raman Active:       YES                    YES                    YES
               X      Y      Z        X      Y      Z        X      Y      Z
 C          0.164  0.124  0.053   -0.154  0.102 -0.070   -0.028 -0.152 -0.010
 C          0.104 -0.000  0.295   -0.159 -0.001  0.052   -0.242 -0.007  0.375
 O          0.021 -0.001 -0.139    0.359 -0.001  0.049   -0.089 -0.008 -0.119
 C          0.164 -0.123  0.050   -0.155 -0.101 -0.070   -0.027  0.158 -0.013
 H          0.488  0.097 -0.306   -0.126  0.452 -0.393    0.178  0.180 -0.524
 H          0.487 -0.096 -0.312   -0.130 -0.447 -0.390    0.171 -0.160 -0.514
 O         -0.203 -0.094 -0.060    0.004 -0.092  0.033    0.148  0.116 -0.040
 O         -0.204  0.095 -0.061    0.004  0.093  0.033    0.142 -0.109 -0.040
 TransDip   0.189 -0.000  0.083   -0.207  0.000 -0.067   -0.081  0.000  0.014

 Mode:                 7                      8                      9
 Frequency:       572.19                 774.14                 956.99
 Force Cnst:      1.1469                 1.3190                 1.0025
 Red. Mass:       5.9457                 3.7356                 1.8579
 IR Active:          YES                    YES                    YES
 IR Intens:        0.079                  0.743                  0.322
 Raman Active:       YES                    YES                    YES
               X      Y      Z        X      Y      Z        X      Y      Z
 C          0.078 -0.140 -0.056    0.291 -0.027  0.179   -0.116 -0.089  0.099
 C         -0.007  0.318  0.011    0.000  0.015 -0.002   -0.000  0.043  0.000
 O         -0.001  0.347 -0.003   -0.000 -0.001  0.000   -0.000  0.067 -0.000
 C         -0.080 -0.133  0.055   -0.291 -0.027 -0.178    0.116 -0.088 -0.099
 H         -0.019 -0.444  0.319    0.592 -0.033 -0.155    0.172  0.320 -0.577
 H          0.026 -0.454 -0.350   -0.593 -0.033  0.162   -0.168  0.316  0.578
 O         -0.140 -0.160  0.011    0.059  0.017  0.033   -0.040 -0.003  0.031
 O          0.147 -0.164 -0.013   -0.059  0.017 -0.033    0.040 -0.003 -0.031
 TransDip  -0.002 -0.009  0.000    0.000 -0.028  0.001    0.000  0.018  0.000

 Mode:                10                     11                     12
 Frequency:      1016.23                1223.80                1358.46
 Force Cnst:      1.3704                 7.0755                 1.2725
 Red. Mass:       2.2521                 8.0184                 1.1704
 IR Active:          YES                    YES                    YES
 IR Intens:        4.331                  1.543                 15.058
 Raman Active:       YES                    YES                    YES
               X      Y      Z        X      Y      Z        X      Y      Z
 C          0.017  0.085 -0.165   -0.294 -0.009 -0.059   -0.058  0.016 -0.014
 C         -0.026  0.000  0.189    0.631 -0.000  0.196   -0.020 -0.000 -0.024
 O          0.020 -0.000 -0.030   -0.099  0.000 -0.032    0.007  0.001  0.005
 C          0.017 -0.084 -0.166   -0.294  0.008 -0.059   -0.061 -0.016 -0.015
 H         -0.268 -0.338  0.506   -0.211  0.167 -0.335    0.427 -0.517 -0.148
 H         -0.267  0.336  0.512   -0.215 -0.165 -0.332    0.444  0.543 -0.153
 O          0.004  0.026  0.036    0.047 -0.009  0.008    0.022 -0.031  0.028
 O          0.004 -0.027  0.036    0.047  0.010  0.008    0.020  0.029  0.026
 TransDip  -0.056 -0.000  0.036    0.016 -0.000 -0.036   -0.110  0.000 -0.059

 Mode:                13                     14                     15
 Frequency:      1370.99                1780.96                1787.47
 Force Cnst:      1.3312                22.1860                21.2306
 Red. Mass:       1.2020                11.8719                11.2780
 IR Active:          YES                    YES                    YES
 IR Intens:        0.007                106.984                 67.446
 Raman Active:       YES                    YES                    YES
               X      Y      Z        X      Y      Z        X      Y      Z
 C          0.062 -0.015  0.025   -0.008 -0.007  0.012    0.124 -0.450 -0.224
 C          0.000 -0.010  0.001    0.001  0.771 -0.001    0.021  0.005  0.023
 O         -0.000  0.032 -0.000   -0.000 -0.536  0.000   -0.014 -0.003 -0.008
 C         -0.059 -0.014 -0.024    0.006 -0.013 -0.009    0.123  0.452 -0.223
 H         -0.433  0.555  0.144   -0.088  0.222  0.032   -0.255 -0.042 -0.137
 H          0.410  0.531 -0.136    0.091  0.222 -0.030   -0.255  0.045 -0.136
 O          0.019 -0.035  0.031   -0.010 -0.026  0.014   -0.077 -0.333  0.171
 O         -0.020 -0.037 -0.032    0.011 -0.030 -0.017   -0.078  0.331  0.172
 TransDip   0.002  0.000  0.002   -0.001  0.331  0.001    0.167  0.003 -0.203

 Mode:                16                     17                     18
 Frequency:      1817.22                2940.17                2944.43
 Force Cnst:     20.6013                 5.5459                 5.5568
 Red. Mass:      10.5884                 1.0889                 1.0879
 IR Active:          YES                    YES                    YES
 IR Intens:      143.002                120.172                 23.727
 Raman Active:       YES                    YES                    YES
               X      Y      Z        X      Y      Z        X      Y      Z
 C         -0.112  0.450  0.208   -0.043 -0.030 -0.037    0.039  0.026  0.032
 C          0.000 -0.038 -0.000    0.002 -0.000  0.001    0.000  0.007  0.000
 O         -0.000 -0.009  0.000   -0.000  0.000 -0.000   -0.000 -0.004 -0.000
 C          0.109  0.451 -0.206   -0.039  0.027 -0.033   -0.044  0.029 -0.036
 H          0.300 -0.061  0.135    0.497  0.348  0.425   -0.450 -0.311 -0.381
 H         -0.300 -0.061 -0.133    0.450 -0.314  0.379    0.502 -0.347  0.420
 O         -0.071 -0.315  0.159    0.000 -0.001  0.001    0.000 -0.000  0.000
 O          0.072 -0.315 -0.160    0.000  0.001  0.001   -0.000 -0.000 -0.000
 TransDip  -0.001  0.383  0.001   -0.276 -0.008 -0.217   -0.015  0.155 -0.010

 STANDARD THERMODYNAMIC QUANTITIES AT   298.15 K  AND     1.00 ATM

   This Molecule has  0 Imaginary Frequencies
   Zero point vibrational energy:       28.834 kcal/mol

   Atom    1 Element C  Has Mass   12.00000
   Atom    2 Element C  Has Mass   12.00000
   Atom    3 Element O  Has Mass   15.99491
   Atom    4 Element C  Has Mass   12.00000
   Atom    5 Element H  Has Mass    1.00783
   Atom    6 Element H  Has Mass    1.00783
   Atom    7 Element O  Has Mass   15.99491
   Atom    8 Element O  Has Mass   15.99491
   Molecular Mass:    86.000390 amu
   Principal axes and moments of inertia in amu*Bohr^2:
                             1           2           3
    Eigenvalues --      392.15508   468.55337   819.55376
          X               0.99956    -0.00029     0.02962
          Y               0.00029     1.00000     0.00002
          Z              -0.02962    -0.00001     0.99956
   Rotational Symmetry Number is   1
   The Molecule is an Asymmetric Top
   Translational Enthalpy:        0.889 kcal/mol
   Rotational Enthalpy:           0.889 kcal/mol
   Vibrational Enthalpy:         30.964 kcal/mol
   gas constant (RT):             0.592 kcal/mol
   Translational Entropy:        39.268  cal/mol.K
   Rotational Entropy:           26.512  cal/mol.K
   Vibrational Entropy:          13.604  cal/mol.K

   Total Enthalpy:               33.334 kcal/mol
   Total Entropy:                79.385  cal/mol.K

 ======================================================================

 STANDARD THERMODYNAMIC QUANTITIES FOR ANHARMONIC VIBRATION -- TOSH

   Zero point vibrational energy: ************ kcal/mol

   Vibrational Enthalpy:       Infinity kcal/mol
   Vibrational Entropy:             NaN  cal/mol.K

   Total Enthalpy:             Infinity kcal/mol
   Total Entropy:                   NaN  cal/mol.K

 ======================================================================

 STANDARD THERMODYNAMIC QUANTITIES FOR ANHARMONIC VIBRATION -- VPT2

   Zero point vibrational energy: ************ kcal/mol

   Vibrational Enthalpy:       Infinity kcal/mol
   Vibrational Entropy:             NaN  cal/mol.K

   Total Enthalpy:             Infinity kcal/mol
   Total Entropy:                   NaN  cal/mol.K

 ======================================================================

Archival summary:
1\1\TWL01\FREQ\ProcedureUnspecified\BasisUnspecified\332\taweetha\SunJun1121:49:012017SunJun1121:49:012017\0\\#,FREQ,ProcedureUnspecified,BasisUnspecified,\\0,1\C\O,1,1.20679\C,1,1.53555,2,120.056\H,3,1.10729,1,114.223,2,28.6818,0\O,3,1.20018,1,121.858,2,-145.66,0\C,1,1.53589,2,119.957,3,-179.978,0\H,6,1.10732,1,114.145,2,29.132,0\O,6,1.20016,1,121.945,2,-145.212,0\\\@

 Total job time:  216.69s(wall), 216.56s(cpu) 
 Sun Jun 11 21:49:01 2017

        *************************************************************
        *                                                           *
        *  Thank you very much for using Q-Chem.  Have a nice day.  *
        *                                                           *
        *************************************************************


 
User input: 3 of 5 
 
TWL01 127.0.1
Q-Chem Developer Version! Running on 127.0.1.*
                  Welcome to Q-Chem
     A Quantum Leap Into The Future Of Chemistry


 Q-Chem 4.4, Q-Chem, Inc., Pleasanton, CA (2016)

 Y. Shao,  Z. Gan,  E. Epifanovsky,  A. T. B. Gilbert,  M. Wormit,  
 J. Kussmann,  A. W. Lange,  A. Behn,  J. Deng,  X. Feng,  D. Ghosh,  
 M. Goldey,  P. R. Horn,  L. D. Jacobson,  I. Kaliman,  F. Rob,  
 R. Z. Khaliullin,  T. Kus,  A. Landau,  J. Liu,  E. I. Proynov,  Y. M. Rhee,  
 R. M. Richard,  M. A. Rohrdanz,  R. P. Steele,  E. J. Sundstrom,  
 H. L. Woodcock III,  P. M. Zimmerman,  D. Zuev,  B. Albrecht,  E. Alguire,  
 B. Austin,  S. A. Baeppler,  G. J. O. Beran,  Y. A. Bernard,  E. Berquist,  
 K. Brandhorst,  K. B. Bravaya,  S. T. Brown,  D. Casanova,  C.-M. Chang,  
 Y. Chen,  S. H. Chien,  K. D. Closser,  M. P. Coons,  D. L. Crittenden,  
 S. Dasgupta,  M. Diedenhofen,  R. A. DiStasio Jr.,  H. Do,  A. D. Dutoi,  
 R. G. Edgar,  P.-T. Fang,  S. Fatehi,  Q. Feng,  L. Fusti-Molnar,  
 A. Ghysels,  A. Golubeva-Zadorozhnaya,  J. Gomes,  A. Gunina,  
 M. W. D. Hanson-Heine,  P. H. P. Harbach,  A. W. Hauser,  J. E. Herr,  
 E. G. Hohenstein,  Z. C. Holden,  K. Hui,  T.-C. Jagau,  H. Ji,  B. Kaduk,  
 K. Khistyaev,  Jaehoon Kim,  Jihan Kim,  R. A. King,  P. Klunzinger,  
 K. Koh,  D. Kosenkov,  T. Kowalczyk,  C. M. Krauter,  A. Kunitsa,  
 K. U. Lao,  A. Laurent,  K. V. Lawler,  J. Lee,  D. Lefrancois,  S. Lehtola,  
 S. V. Levchenko,  C. Y. Lin,  Y.-S. Lin,  F. Liu,  E. Livshits,  
 R. C. Lochan,  A. Luenser,  P. Manohar,  S. F. Manzer,  S.-P. Mao,  Y. Mao,  
 N. Mardirossian,  A. V. Marenich,  L. A. Martinez-Martinez,  S. A. Maurer,  
 N. J. Mayhall,  J.-M. Mewes,  A. F. Morrison,  K. Nanda,  T. S. Nguyen-Beck,  
 C. M. Oana,  R. Olivares-Amaya,  D. P. O'Neill,  J. A. Parkhill,  
 T. M. Perrine,  R. Peverati,  P. A. Pieniazek,  F. Plasser,  A. Prociuk,  
 D. R. Rehn,  E. Rosta,  N. J. Russ,  N. Sergueev,  S. M. Sharada,  
 S. Sharma,  D. W. Small,  A. Sodt,  T. Stauch,  T. Stein,  D. Stuck,  
 Y.-C. Su,  A. J. W. Thom,  T. Tsuchimochi,  L. Vogt,  O. Vydrov,  T. Wang,  
 M. A. Watson,  J. Wenzel,  A. White,  C. F. Williams,  V. Vanovschi,  
 K. Yao,  S. Yeganeh,  S. R. Yost,  Z.-Q. You,  I. Y. Zhang,  X. Zhang,  
 Y. Zhao,  B. R. Brooks,  G. K. L. Chan,  D. M. Chipman,  C. J. Cramer,  
 W. A. Goddard III,  M. S. Gordon,  W. J. Hehre,  A. Klamt,  
 H. F. Schaefer III,  M. W. Schmidt,  C. D. Sherrill,  D. G. Truhlar,  
 A. Warshel,  X. Xu,  A. Aspuru-Guzik,  R. Baer,  A. T. Bell,  N. A. Besley,  
 J.-D. Chai,  A. Dreuw,  B. D. Dunietz,  T. R. Furlani,  S. R. Gwaltney,  
 C.-P. Hsu,  Y. Jung,  J. Kong,  D. S. Lambrecht,  W. Liang,  C. Ochsenfeld,  
 V. A. Rassolov,  L. V. Slipchenko,  J. E. Subotnik,  T. Van Voorhis,  
 J. M. Herbert,  A. I. Krylov,  P. M. W. Gill,  M. Head-Gordon

 Contributors to earlier versions of Q-Chem not listed above: 
 R. D. Adamson,  J. Baker,  E. F. C. Byrd,  A. K. Chakraborty,  C.-L. Cheng,  
 H. Dachsel,  R. J. Doerksen,  G. Hawkins,  A. Heyden,  S. Hirata,  
 G. Kedziora,  F. J. Keil,  C. Kelley,  P. P. Korambath,  W. Kurlancheek,  
 A. M. Lee,  M. S. Lee,  D. Liotard,  I. Lotan,  P. E. Maslen,  N. Nair,  
 D. Neuhauser,  R. Olson,  B. Peters,  J. Ritchie,  N. E. Schultz,  
 N. Shenvi,  A. C. Simmonett,  K. S. Thanthiriwatte,  Q. Wu,  W. Zhang

 Please cite Q-Chem as follows:
 Y. Shao et al., Mol. Phys. 113, 184-215 (2015)
 DOI: 10.1080/00268976.2014.952696

 Q-Chem 4.4.2 for Intel X86 EM64T Linux

 Parts of Q-Chem use Armadillo 5.200.1 (Boston Tea Smuggler).
 http://arma.sourceforge.net/

 Q-Chem begins on Sun Jun 11 21:49:01 2017  


Host: 0

     Scratch files written to /scratch/taweetham/qchem41877//
The previous job contains 0 fragments, simply inherited here
FILE_GEOM_ORG=        593

Checking the input file for inconsistencies... 	...done.

--------------------------------------------------------------
User input:
--------------------------------------------------------------

$molecule
   read
$end

$rem
   BASIS  =  6-311++G**
   JOB_TYPE  =  SP
   METHOD  =  B3LYP
   SOLVENT_METHOD SMD
$end

--------------------------------------------------------------
 ----------------------------------------------------------------
             Standard Nuclear Orientation (Angstroms)
    I     Atom           X                Y                Z
 ----------------------------------------------------------------
    1      C       1.3482089070     0.5970720502     0.0918523136
    2      C       0.0218312801    -0.1709592005    -0.0071952699
    3      O       0.0131463847    -1.3737095765     0.0910322620
    4      C      -1.2918276986     0.5918476865    -0.2315795236
    5      H       2.2309481115     0.0224548984    -0.2498416304
    6      H      -2.1853079734     0.0916691051     0.1898612665
    7      O      -1.3402043923     1.5868438848    -0.9009666216
    8      O       1.4168463810     1.6831404519     0.5979500034
 ----------------------------------------------------------------
 Nuclear Repulsion Energy =   205.3004080862 hartrees
 There are       22 alpha and       22 beta electrons
 Requested basis set is 6-311++G(d,p)
 There are 46 shells and 146 basis functions

 Total QAlloc Memory Limit   2000 MB
 Mega-Array Size        61 MB
 MEM_STATIC part        62 MB

                       Distance Matrix (Angstroms)
             C (  1)   C (  2)   O (  3)   C (  4)   H (  5)   H (  6)
   C (  2)  1.535891
   O (  3)  2.380414  1.206786
   C (  4)  2.659780  1.535553  2.381271
   H (  5)  1.107325  2.230803  2.642748  3.568542
   H (  6)  3.570823  2.231427  2.643918  1.107293  4.438631
   O (  7)  3.031980  2.396631  3.403013  1.200182  3.952772  2.034614
   O (  8)  1.200163  2.397906  3.401716  3.035779  2.034549  3.959146
             O (  7)
   O (  8)  3.139642

 A cutoff of  1.0D-08 yielded    971 shell pairs
 There are     10088 function pairs (     10914 Cartesian)

 -------------------------------------------------------
 OpenMP Integral Computing Module                       
 Release: version 1.0, May 2013, Q-Chem Inc. Pittsburgh 
 -------------------------------------------------------
 Integral Job Info:
 Integral job number is                      11
 Integral operator is                         1
 short-range coefficients                     0
 long-range coefficients              100000000
 Omega coefficients                           0
 if combine SR and LR in K                    0
 Integral screening is                        0
 Integral computing path is                   2
 max size of driver memory is            800000
 size of driver memory is                593474
 size of scratch memory is              2260544
 max col of scratch BK array               1296
 max len of scratch array in speh3          155
 max len of scratch index in speh4           18
 max int batch size is                      520
 min int batch size is                       52
 fixed nKL is                                52
 max L of basis functions is                  2
 order of int derivative is                   0
 number of shells is                         46
 number of basis is                         152
 number of cartesian basis is               152
 number of contracted shell pairs           971
 number of primitive shell pairs           2777
 maxK2 (contraction) of shell pair           36
 max number of K2 of shell pair               1
 max number of CS2 of shell pair            178
 max number of PS2 of shell pair            588
 mem total for path MDJ                   28696
 -------------------------------------------------------
 Smallest overlap matrix eigenvalue = 1.17E-04

 Scale SEOQF with 1.000000e-01/1.000000e-01/1.000000e-01

 Standard Electronic Orientation quadrupole field applied
 Nucleus-field energy     =     0.0000000056 hartrees
 Guess from superposition of atomic densities
 Warning:  Energy on first SCF cycle will be non-variational
 A restricted hybrid HF-DFT SCF calculation will be
 performed using Pulay DIIS extrapolation
 Exchange:     0.2000 Hartree-Fock + 0.0800 Slater + 0.7200 B88
 Correlation:  0.1900 VWN1RPA + 0.8100 LYP
 Using SG-1 standard quadrature grid
 SCF converges when DIIS error is below 1.0E-05
 ---------------------------------------
  Cycle       Energy         DIIS Error
 ---------------------------------------
    1    -342.2293981193      5.32E-02
    2    -341.0894711748      8.58E-03
    3    -340.4611894705      1.98E-02
    4    -341.2348215275      1.06E-03
    5    -341.2363025322      7.97E-04
    6    -341.2373025351      4.22E-04
    7    -341.2377109975      4.21E-05
    8    -341.2377147605      6.41E-06 Convergence criterion met
 ---------------------------------------
 SCF time:  CPU 9.47 s  wall 9.52 s

 Citation of the SMD model:
 Marenich, A.V.; Cramer, C.J.; Truhlar, D.G.
 J. Phys. Chem. B 2009, 113, 6378-6396.
 iSolventCode=           1
 Solvent: water                                                           

 vradii
            1           2           3           4           5           6
    1   1.8500000   1.8500000   1.5200000   1.8500000   1.2000000   1.2000000
            7           8
    1   1.5200000   1.5200000
Changing PCM_TESSEL_METHOD to VTN
Changing PCM_VDW_RADII to SMD_RADIUS
 Discretize the solute cavity surface with Lebedev spheres
	Using 302 Lebedev grid points for each H atom
	Using 302 Lebedev grid points for other atoms
	Atomic van der Waals radii will be scaled by 1.20
 Removing interior tesserae...
 Keep 1006 surface tesserae and discard 1410 interior tesserae
 Molecular Surface Area = 101.649 Angst**2
 A restricted hybrid HF-DFT SCF calculation will be
 performed using Pulay DIIS extrapolation
 Polarizable Continuum solvation model will be applied
 Exchange:     0.2000 Hartree-Fock + 0.0800 Slater + 0.7200 B88
 Correlation:  0.1900 VWN1RPA + 0.8100 LYP
 Using SG-1 standard quadrature grid
 SCF converges when DIIS error is below 1.0E-05

 Citation of the SMD model:
 Marenich, A.V.; Cramer, C.J.; Truhlar, D.G.
 J. Phys. Chem. B 2009, 113, 6378-6396.
 iSolventCode=           1
 Solvent: water                                                           

 vradii
            1           2           3           4           5           6
    1   1.8500000   1.8500000   1.5200000   1.8500000   1.2000000   1.2000000
            7           8
    1   1.5200000   1.5200000
 ---------------------------------------
  Cycle       Energy         DIIS Error
 ---------------------------------------
    1    -341.2376349500      3.34E-06
 Time req'd to invert C: 0.58 s (CPU) 0.58 s (wall)
    2    -341.2531738775      7.54E-04
    3    -341.2531650994      7.55E-04
    4    -341.2531724293      7.55E-04
    5    -341.2531483375      7.57E-04
    6    -341.2533070857      7.40E-04
    7    -341.2532387917      7.48E-04
    8    -341.2532424898      7.47E-04
    9    -341.2532845103      7.43E-04
   10    -341.2532516703      7.46E-04
   11    -341.2532563854      7.46E-04
   12    -341.2532144796      7.50E-04
   13    -341.2532263310      7.49E-04
   14    -341.2532040012      7.51E-04
   15    -341.2537943189      1.23E-03
   16    -341.2567185371      1.47E-04
   17    -341.2567504074      5.30E-05
   18    -341.2567675253      3.90E-05
   19    -341.2567694024      1.66E-05
   20    -341.2567686488      1.84E-06 Convergence criterion met
 ---------------------------------------
 SCF time:  CPU 24.95 s  wall 24.98 s
(0)  E-EN(g) gas-phase elect-nuc energy                 -341.237634950 a.u.
(3)  G-ENP(liq) elect-nuc-pol free energy of system     -341.256768649 a.u.
(4)  G-CDS(liq) cavity-dispersion-solvent structure 
     free energy                                                5.9151 kcal/mol
(6)  G-S(liq) free energy of system                     -341.247342404 a.u.
(9)  DeltaG-S(liq) free energy of  solvation
     (9) = (6) - (0)                                           -6.0915 kcal/mol
 SCF   energy in the final basis set = -341.2473424036
 Total energy in the final basis set = -341.2473424036

 --------------------------------------------------------------

                    Orbital Energies (a.u.)
 --------------------------------------------------------------

 Alpha MOs
 -- Occupied --
-19.180 -19.170 -19.170 -10.307 -10.297 -10.297  -1.116  -1.097
 -1.096  -0.736  -0.673  -0.571  -0.519  -0.518  -0.501  -0.480
 -0.459  -0.434  -0.409  -0.363  -0.323  -0.268
 -- Virtual --
 -0.131  -0.075   0.008   0.017   0.029   0.037   0.052   0.057
  0.081   0.087   0.101   0.108   0.118   0.124   0.135   0.140
  0.152   0.180   0.182   0.191   0.228   0.234   0.247   0.256
  0.263   0.281   0.291   0.292   0.300   0.309   0.327   0.329
  0.363   0.369   0.429   0.457   0.522   0.549   0.560   0.579
  0.597   0.603   0.640   0.657   0.688   0.694   0.785   0.804
  0.848   0.863   1.015   1.046   1.077   1.079   1.103   1.111
  1.128   1.130   1.167   1.188   1.226   1.266   1.271   1.415
  1.419   1.464   1.477   1.503   1.566   1.604   1.638   1.719
  1.735   1.737   1.828   1.840   1.930   1.978   2.019   2.223
  2.339   2.359   2.519   2.563   2.601   2.614   2.683   2.724
  2.810   2.833   2.837   2.861   2.865   2.882   2.931   3.075
  3.286   3.318   3.326   3.379   3.428   3.472   3.531   3.531
  3.590   3.804   3.837   4.008   4.107   4.976   4.977   4.995
  5.090   5.099   5.137   5.591   5.675   5.698  23.737  23.838
 23.850  49.902  49.914  49.915
 --------------------------------------------------------------

          Ground-State Mulliken Net Atomic Charges

     Atom                 Charge (a.u.)
  ----------------------------------------
      1 C                     0.079638
      2 C                     0.215058
      3 O                    -0.238679
      4 C                     0.079156
      5 H                     0.207387
      6 H                     0.207895
      7 O                    -0.275205
      8 O                    -0.275250
  ----------------------------------------
  Sum of atomic charges =     0.000000

 -----------------------------------------------------------------
                    Cartesian Multipole Moments
 -----------------------------------------------------------------
    Charge (ESU x 10^10)
                -0.0000
    Dipole Moment (Debye)
         X      -0.0342      Y      -2.3275      Z       0.1717
       Tot       2.3341
    Quadrupole Moments (Debye-Ang)
        XX     -30.0135     XY      -0.5390     YY     -47.3247
        XZ      -4.2157     YZ       1.1770     ZZ     -33.7861
    Octopole Moments (Debye-Ang^2)
       XXX      -2.9036    XXY     -26.1882    XYY      -2.4275
       YYY     -60.2854    XXZ       2.3603    XYZ      -7.5536
       YYZ       2.6977    XZZ       0.4176    YZZ     -20.2731
       ZZZ       6.9769
    Hexadecapole Moments (Debye-Ang^3)
      XXXX    -281.0414   XXXY      -6.9096   XXYY    -125.0142
      XYYY      -7.7445   YYYY    -343.3577   XXXZ     -51.9467
      XXYZ       4.9491   XYYZ     -26.9132   YYYZ      12.9367
      XXZZ     -65.7037   XYZZ       0.8521   YYZZ     -69.4376
      XZZZ     -40.9585   YZZZ      12.6724   ZZZZ     -71.7852
 -----------------------------------------------------------------
Archival summary:
1\1\TWL01\SP\ProcedureUnspecified\BasisUnspecified\332\taweetha\SunJun1121:49:362017SunJun1121:49:362017\0\\#,ProcedureUnspecified,BasisUnspecified,\\0,1\C\O,1,1.20679\C,1,1.53555,2,120.056\H,3,1.10729,1,114.223,2,28.6818,0\O,3,1.20018,1,121.858,2,-145.66,0\C,1,1.53589,2,119.957,3,-179.978,0\H,6,1.10732,1,114.145,2,29.132,0\O,6,1.20016,1,121.945,2,-145.212,0\\\@

 Total job time:  34.56s(wall), 34.48s(cpu) 
 Sun Jun 11 21:49:36 2017

        *************************************************************
        *                                                           *
        *  Thank you very much for using Q-Chem.  Have a nice day.  *
        *                                                           *
        *************************************************************


 
