# Supplementary material for: A DFT investigation of the blue bottle experiment: E∘half-cell analysis of autoxidation catalysed by redox indicators
Source: R Soc Open Sci. 2017 Nov 8;4(11):170708. doi: 10.1098/rsos.170708 (PMC5717635; doi:10.1098/rsos.170708)
Supplement: output.zip [file rsos170708supp2.zip › B3LYP_6-311++Gdp_reducing_agents/C3H4O2.out]

pikachu 127.0.1
Q-Chem Developer Version! Running on 127.0.1.*
                  Welcome to Q-Chem
     A Quantum Leap Into The Future Of Chemistry


 Q-Chem 4.4, Q-Chem, Inc., Pleasanton, CA (2016)

 Y. Shao,  Z. Gan,  E. Epifanovsky,  A. T. B. Gilbert,  M. Wormit,  
 J. Kussmann,  A. W. Lange,  A. Behn,  J. Deng,  X. Feng,  D. Ghosh,  
 M. Goldey,  P. R. Horn,  L. D. Jacobson,  I. Kaliman,  F. Rob,  
 R. Z. Khaliullin,  T. Kus,  A. Landau,  J. Liu,  E. I. Proynov,  Y. M. Rhee,  
 R. M. Richard,  M. A. Rohrdanz,  R. P. Steele,  E. J. Sundstrom,  
 H. L. Woodcock III,  P. M. Zimmerman,  D. Zuev,  B. Albrecht,  E. Alguire,  
 B. Austin,  S. A. Baeppler,  G. J. O. Beran,  Y. A. Bernard,  
 E. J. Berquist,  K. Brandhorst,  K. B. Bravaya,  S. T. Brown,  D. Casanova,  
 C.-M. Chang,  Y. Chen,  S. H. Chien,  K. D. Closser,  M. P. Coons,  
 D. L. Crittenden,  S. Dasgupta,  M. Diedenhofen,  R. A. DiStasio Jr.,  
 H. Do,  A. D. Dutoi,  R. G. Edgar,  P.-T. Fang,  S. Fatehi,  Q. Feng,  
 L. Fusti-Molnar,  A. Ghysels,  A. Golubeva-Zadorozhnaya,  J. Gomes,  
 A. Gunina,  M. W. D. Hanson-Heine,  P. H. P. Harbach,  A. W. Hauser,  
 J. E. Herr,  E. G. Hohenstein,  Z. C. Holden,  K. Hui,  T.-C. Jagau,  H. Ji,  
 B. Kaduk,  K. Khistyaev,  Jaehoon Kim,  Jihan Kim,  R. A. King,  
 P. Klunzinger,  K. Koh,  D. Kosenkov,  T. Kowalczyk,  C. M. Krauter,  
 A. Kunitsa,  K. U. Lao,  A. Laurent,  K. V. Lawler,  J. Lee,  D. Lefrancois,  
 S. Lehtola,  S. V. Levchenko,  C. Y. Lin,  Y.-S. Lin,  F. Liu,  E. Livshits,  
 R. C. Lochan,  A. Luenser,  P. Manohar,  S. F. Manzer,  S.-P. Mao,  Y. Mao,  
 N. Mardirossian,  A. V. Marenich,  L. A. Martinez-Martinez,  S. A. Maurer,  
 N. J. Mayhall,  J.-M. Mewes,  A. F. Morrison,  K. Nanda,  T. S. Nguyen-Beck,  
 C. M. Oana,  R. Olivares-Amaya,  D. P. O'Neill,  J. A. Parkhill,  
 T. M. Perrine,  R. Peverati,  P. A. Pieniazek,  F. Plasser,  A. Prociuk,  
 D. R. Rehn,  E. Rosta,  N. J. Russ,  N. Sergueev,  S. M. Sharada,  
 S. Sharma,  D. W. Small,  A. Sodt,  T. Stauch,  T. Stein,  D. Stuck,  
 Y.-C. Su,  A. J. W. Thom,  T. Tsuchimochi,  L. Vogt,  O. Vydrov,  T. Wang,  
 M. A. Watson,  J. Wenzel,  A. White,  C. F. Williams,  V. Vanovschi,  
 K. Yao,  S. Yeganeh,  S. R. Yost,  Z.-Q. You,  I. Y. Zhang,  X. Zhang,  
 Y. Zhao,  B. R. Brooks,  G. K. L. Chan,  D. M. Chipman,  C. J. Cramer,  
 W. A. Goddard III,  M. S. Gordon,  W. J. Hehre,  A. Klamt,  
 H. F. Schaefer III,  M. W. Schmidt,  C. D. Sherrill,  D. G. Truhlar,  
 A. Warshel,  X. Xu,  A. Aspuru-Guzik,  R. Baer,  A. T. Bell,  N. A. Besley,  
 J.-D. Chai,  A. Dreuw,  B. D. Dunietz,  T. R. Furlani,  S. R. Gwaltney,  
 C.-P. Hsu,  Y. Jung,  J. Kong,  D. S. Lambrecht,  W. Liang,  C. Ochsenfeld,  
 V. A. Rassolov,  L. V. Slipchenko,  J. E. Subotnik,  T. Van Voorhis,  
 J. M. Herbert,  A. I. Krylov,  P. M. W. Gill,  M. Head-Gordon

 Contributors to earlier versions of Q-Chem not listed above: 
 R. D. Adamson,  J. Baker,  E. F. C. Byrd,  A. K. Chakraborty,  C.-L. Cheng,  
 H. Dachsel,  R. J. Doerksen,  G. Hawkins,  A. Heyden,  S. Hirata,  
 G. Kedziora,  F. J. Keil,  C. Kelley,  P. P. Korambath,  W. Kurlancheek,  
 A. M. Lee,  M. S. Lee,  D. Liotard,  I. Lotan,  P. E. Maslen,  N. Nair,  
 D. Neuhauser,  R. Olson,  B. Peters,  J. Ritchie,  N. E. Schultz,  
 N. Shenvi,  A. C. Simmonett,  K. S. Thanthiriwatte,  Q. Wu,  W. Zhang

 Please cite Q-Chem as follows:
 Y. Shao et al., Mol. Phys. 113, 184-215 (2015)
 DOI: 10.1080/00268976.2014.952696

 Q-Chem 4.4.2 for Intel X86 EM64T Linux

 Parts of Q-Chem use Armadillo 5.200.1 (Boston Tea Smuggler).
 http://arma.sourceforge.net/

 Q-Chem begins on Thu Jun 15 11:43:02 2017  


Host: 0

     Scratch files written to /scratch/taweetham/qchem21705//

Checking the input file for inconsistencies... 	...done.

--------------------------------------------------------------
User input:
--------------------------------------------------------------
$molecule
0 1
  C   -0.9019266   -1.2332802    0.0835291
  C   -0.5140269    0.2214357    0.0357160
  C    0.9845655    0.5843301    0.0827550
  O   -1.3024760    1.1362334   -0.0437710
  H    1.1818341    1.6751719    0.1485841
  O    1.8602493   -0.2384968    0.0265775
  H   -1.1647042   -1.4840855    1.1181008
  H   -1.7878450   -1.3930908   -0.5295866
  H   -0.0782802   -1.8812042   -0.2220686
$end

$rem
   BASIS  =  6-311++G**
   JOB_TYPE  =  optimization
   METHOD  =  B3LYP
   SYM_IGNORE =TRUE
$end

--------------------------------------------------------------
 ----------------------------------------------------------------
             Standard Nuclear Orientation (Angstroms)
    I     Atom           X                Y                Z
 ----------------------------------------------------------------
    1      C      -0.9019266000    -1.2332802000     0.0835291000
    2      C      -0.5140269000     0.2214357000     0.0357160000
    3      C       0.9845655000     0.5843301000     0.0827550000
    4      O      -1.3024760000     1.1362334000    -0.0437710000
    5      H       1.1818341000     1.6751719000     0.1485841000
    6      O       1.8602493000    -0.2384968000     0.0265775000
    7      H      -1.1647042000    -1.4840855000     1.1181008000
    8      H      -1.7878450000    -1.3930908000    -0.5295866000
    9      H      -0.0782802000    -1.8812042000    -0.2220686000
 ----------------------------------------------------------------
 Nuclear Repulsion Energy =   159.5110435380 hartrees
 There are       19 alpha and       19 beta electrons
 Requested basis set is 6-311++G(d,p)
 There are 50 shells and 138 basis functions

 Total QAlloc Memory Limit   2000 MB
 Mega-Array Size        61 MB
 MEM_STATIC part        62 MB
 A cutoff of  1.0D-11 yielded   1229 shell pairs
 There are      9528 function pairs (     10235 Cartesian)

 -------------------------------------------------------
 OpenMP Integral Computing Module                       
 Release: version 1.0, May 2013, Q-Chem Inc. Pittsburgh 
 -------------------------------------------------------
 Integral Job Info:
 Integral job number is                      11
 Integral operator is                         1
 short-range coefficients                     0
 long-range coefficients              100000000
 Omega coefficients                           0
 if combine SR and LR in K                    0
 Integral screening is                        0
 Integral computing path is                   2
 max size of driver memory is            800000
 size of driver memory is                593474
 size of scratch memory is              2260544
 max col of scratch BK array               1296
 max len of scratch array in speh3          155
 max len of scratch index in speh4           18
 max int batch size is                      520
 min int batch size is                       52
 fixed nKL is                                52
 max L of basis functions is                  2
 order of int derivative is                   0
 number of shells is                         50
 number of basis is                         143
 number of cartesian basis is               143
 number of contracted shell pairs          1229
 number of primitive shell pairs           3268
 maxK2 (contraction) of shell pair           36
 max number of K2 of shell pair               1
 max number of CS2 of shell pair            191
 max number of PS2 of shell pair            432
 mem total for path MDJ                   22040
 -------------------------------------------------------
 Smallest overlap matrix eigenvalue = 8.20E-05

 Scale SEOQF with 1.000000e-01/1.000000e-01/1.000000e-01

 Standard Electronic Orientation quadrupole field applied
 Nucleus-field energy     =     0.0000000043 hartrees
 Guess from superposition of atomic densities
 Warning:  Energy on first SCF cycle will be non-variational
 A restricted hybrid HF-DFT SCF calculation will be
 performed using Pulay DIIS extrapolation
 Exchange:     0.2000 Hartree-Fock + 0.0800 Slater + 0.7200 B88
 Correlation:  0.1900 VWN1RPA + 0.8100 LYP
 Using SG-1 standard quadrature grid
 SCF converges when DIIS error is below 1.0E-08
 ---------------------------------------
  Cycle       Energy         DIIS Error
 ---------------------------------------
    1    -267.9737931769      5.25E-02
    2    -267.0988607251      8.40E-03
    3    -266.7567146250      1.64E-02
    4    -267.2217233028      2.25E-03
    5    -267.2324804132      5.22E-04
    6    -267.2329896506      1.39E-04
    7    -267.2330222997      7.34E-05
    8    -267.2330307159      2.33E-05
    9    -267.2330316780      2.71E-06
   10    -267.2330316718      4.87E-07
   11    -267.2330317164      1.72E-07
   12    -267.2330317045      3.78E-08
   13    -267.2330317086      5.28E-09 Convergence criterion met
 ---------------------------------------
 SCF time:  CPU 35.17 s  wall 35.22 s
 SCF   energy in the final basis set = -267.2330317086
 Total energy in the final basis set = -267.2330317086

 --------------------------------------------------------------

                    Orbital Energies (a.u.)
 --------------------------------------------------------------

 Alpha MOs
 -- Occupied --
-19.167 -19.155 -10.294 -10.292 -10.195  -1.099  -1.082  -0.776
 -0.688  -0.566  -0.509  -0.494  -0.479  -0.454  -0.427  -0.421
 -0.389  -0.337  -0.271
 -- Virtual --
 -0.115  -0.011  -0.000   0.012   0.032   0.034   0.046   0.058
  0.070   0.083   0.090   0.106   0.111   0.117   0.124   0.129
  0.135   0.151   0.164   0.186   0.205   0.220   0.233   0.248
  0.260   0.268   0.275   0.293   0.310   0.317   0.325   0.360
  0.411   0.423   0.457   0.474   0.513   0.522   0.560   0.580
  0.615   0.632   0.637   0.661   0.684   0.704   0.791   0.823
  0.865   0.881   0.952   1.048   1.069   1.119   1.135   1.154
  1.165   1.214   1.250   1.281   1.401   1.423   1.441   1.460
  1.517   1.528   1.552   1.562   1.666   1.682   1.699   1.724
  1.797   1.817   1.865   1.963   2.023   2.050   2.219   2.260
  2.348   2.431   2.449   2.506   2.521   2.562   2.583   2.602
  2.682   2.756   2.835   2.839   2.852   2.888   2.910   2.972
  3.132   3.280   3.347   3.386   3.494   3.540   3.607   3.762
  3.814   3.857   4.048   4.197   4.974   5.007   5.099   5.159
  5.621   5.739  23.767  23.843  23.934  49.919  49.944
 --------------------------------------------------------------

          Ground-State Mulliken Net Atomic Charges

     Atom                 Charge (a.u.)
  ----------------------------------------
      1 C                    -0.490834
      2 C                     0.203293
      3 C                     0.052910
      4 O                    -0.230680
      5 H                     0.153710
      6 O                    -0.216197
      7 H                     0.181282
      8 H                     0.172319
      9 H                     0.174197
  ----------------------------------------
  Sum of atomic charges =     0.000000

 -----------------------------------------------------------------
                    Cartesian Multipole Moments
 -----------------------------------------------------------------
    Charge (ESU x 10^10)
                 0.0000
    Dipole Moment (Debye)
         X      -0.3746      Y      -0.9857      Z       0.3432
       Tot       1.1089
    Quadrupole Moments (Debye-Ang)
        XX     -35.8824     XY       5.9567     YY     -29.6038
        XZ      -0.1869     YZ       0.1159     ZZ     -27.7057
    Octopole Moments (Debye-Ang^2)
       XXX      -6.0242    XXY      -2.6328    XYY       5.0336
       YYY      -4.5383    XXZ      -1.4698    XYZ       0.2259
       YYZ      -0.8353    XZZ       0.0214    YZZ      -0.8623
       ZZZ      -2.9874
    Hexadecapole Moments (Debye-Ang^3)
      XXXX    -322.0781   XXXY       7.2774   XXYY     -79.4217
      XYYY       1.4916   YYYY    -183.0817   XXXZ      -0.0415
      XXYZ       1.7491   XYYZ      -0.8774   YYYZ       2.9183
      XXZZ     -51.5984   XYZZ      -0.8555   YYZZ     -34.9180
      XZZZ      -2.1873   YZZZ       0.8638   ZZZZ     -33.1955
 -----------------------------------------------------------------
 Calculating analytic gradient of the SCF energy
 Gradient of SCF Energy
            1           2           3           4           5           6
    1  -0.0018744   0.0003606  -0.0000020   0.0000765   0.0013625  -0.0008833
    2  -0.0005721  -0.0004396   0.0007631  -0.0007457   0.0015790  -0.0002676
    3  -0.0012884   0.0008149  -0.0002882  -0.0002040   0.0002193  -0.0003350
            7           8           9
    1  -0.0005921   0.0003883   0.0011640
    2   0.0000259   0.0003603  -0.0007034
    3   0.0001907   0.0007050   0.0001856
 Max gradient component =       1.874E-03
 RMS gradient           =       7.738E-04
 Gradient time:  CPU 9.54 s  wall 9.54 s
 Geometry Optimization Parameters
   NAtoms,    NIC,     NZ,  NCons,   NDum,   NFix, NCnnct, MaxDiis
        9      48       0       0       0       0       0       0


** GEOMETRY OPTIMIZATION IN DELOCALIZED INTERNAL COORDINATES **
   Searching for a Minimum

   Optimization Cycle:   1

                       Coordinates (Angstroms)
     ATOM                X               Y               Z
      1  C        -0.9019266000   -1.2332802000    0.0835291000
      2  C        -0.5140269000    0.2214357000    0.0357160000
      3  C         0.9845655000    0.5843301000    0.0827550000
      4  O        -1.3024760000    1.1362334000   -0.0437710000
      5  H         1.1818341000    1.6751719000    0.1485841000
      6  O         1.8602493000   -0.2384968000    0.0265775000
      7  H        -1.1647042000   -1.4840855000    1.1181008000
      8  H        -1.7878450000   -1.3930908000   -0.5295866000
      9  H        -0.0782802000   -1.8812042000   -0.2220686000
   Point Group: c1    Number of degrees of freedom:    21


   Energy is   -267.233031709


 Attempting to Generate Delocalized Internal Coordinates

 21 Hessian modes will be used to form the next step
  Hessian Eigenvalues:
     0.003541    0.003570    0.006593    0.008345    0.072234    0.077653
     0.160000    0.160000    0.160000    0.160000    0.220009    0.249997
     0.250000    0.282879    0.317249    0.325484    0.340731    0.346285
     0.349082    0.998136    1.033683

 Minimum Search - Taking Simple RFO Step
 Searching for Lamda that Minimizes Along All modes
 Value Taken    Lamda =  -0.00021071
 Step Taken.  Stepsize is  0.152511

                             Maximum     Tolerance    Cnvgd?
         Gradient           0.001970      0.000300      NO
         Displacement       0.133853      0.001200      NO
         Energy change     *********      0.000001      NO


 New Cartesian Coordinates Obtained by Inverse Iteration

 Displacement from previous Coordinates is:  0.192357
 ----------------------------------------------------------------
             Standard Nuclear Orientation (Angstroms)
    I     Atom           X                Y                Z
 ----------------------------------------------------------------
    1      C      -0.9009337211    -1.2305792994     0.0761916779
    2      C      -0.5147991164     0.2222678880     0.0156829005
    3      C       0.9829066732     0.5791541234     0.0768466528
    4      O      -1.3014021666     1.1410679124    -0.0358697200
    5      H       1.1711835133     1.6695727988     0.1240331814
    6      O       1.8617434655    -0.2423854394     0.0936295182
    7      H      -1.1227451393    -1.4844337288     1.1190668886
    8      H      -1.8078207553    -1.3918480411    -0.5072141289
    9      H      -0.0907427533    -1.8758026139    -0.2625306705
 ----------------------------------------------------------------
 Nuclear Repulsion Energy =   159.5671890829 hartrees
 There are       19 alpha and       19 beta electrons
 Applying Cartesian multipole field
    Component          Value
    ---------          -----
     (2,0,0)        1.00000E-11
     (0,2,0)        2.00000E-11
     (0,0,2)       -3.00000E-11
 Nucleus-field energy     =     0.0000000043 hartrees
 Requested basis set is 6-311++G(d,p)
 There are 50 shells and 138 basis functions
 A cutoff of  1.0D-11 yielded   1230 shell pairs
 There are      9533 function pairs (     10241 Cartesian)
 Smallest overlap matrix eigenvalue = 8.10E-05
 Guess MOs from SCF MO coefficient file
 Reading MOs from coefficient file
 Reading MOs from coefficient file
 A restricted hybrid HF-DFT SCF calculation will be
 performed using Pulay DIIS extrapolation
 Exchange:     0.2000 Hartree-Fock + 0.0800 Slater + 0.7200 B88
 Correlation:  0.1900 VWN1RPA + 0.8100 LYP
 Using SG-1 standard quadrature grid
 SCF converges when DIIS error is below 1.0E-08
 Geometry optimization detected.  Setting ReadMinima to 0
 Setting SaveMinima to 0
 ---------------------------------------
  Cycle       Energy         DIIS Error
 ---------------------------------------
    1    -267.2284552694      1.69E-03
    2    -267.2330112523      1.51E-04
    3    -267.2330184637      2.26E-04
    4    -267.2331029157      7.26E-05
    5    -267.2331119337      1.59E-05
    6    -267.2331127121      5.85E-06
    7    -267.2331129099      2.36E-06
    8    -267.2331128682      1.05E-06
    9    -267.2331128930      3.91E-07
   10    -267.2331129193      5.28E-08
   11    -267.2331129196      1.94E-08
   12    -267.2331129169      7.03E-09 Convergence criterion met
 ---------------------------------------
 SCF time:  CPU 32.74 s  wall 32.81 s
 SCF   energy in the final basis set = -267.2331129169
 Total energy in the final basis set = -267.2331129169

 --------------------------------------------------------------

                    Orbital Energies (a.u.)
 --------------------------------------------------------------

 Alpha MOs
 -- Occupied --
-19.168 -19.156 -10.294 -10.292 -10.195  -1.099  -1.083  -0.777
 -0.688  -0.566  -0.509  -0.494  -0.479  -0.454  -0.427  -0.421
 -0.389  -0.337  -0.271
 -- Virtual --
 -0.116  -0.011   0.001   0.013   0.032   0.033   0.046   0.058
  0.071   0.083   0.089   0.106   0.112   0.118   0.124   0.129
  0.136   0.151   0.163   0.188   0.204   0.220   0.231   0.248
  0.262   0.267   0.277   0.292   0.310   0.316   0.326   0.360
  0.409   0.423   0.458   0.476   0.514   0.520   0.560   0.578
  0.616   0.633   0.638   0.661   0.682   0.705   0.791   0.823
  0.865   0.880   0.956   1.049   1.066   1.122   1.135   1.155
  1.164   1.213   1.248   1.279   1.404   1.425   1.444   1.459
  1.517   1.531   1.554   1.565   1.659   1.685   1.706   1.722
  1.797   1.819   1.866   1.964   2.018   2.051   2.224   2.262
  2.352   2.432   2.449   2.507   2.526   2.558   2.582   2.606
  2.685   2.756   2.835   2.841   2.854   2.888   2.911   2.968
  3.136   3.277   3.349   3.386   3.496   3.542   3.609   3.765
  3.815   3.857   4.048   4.199   4.974   5.007   5.099   5.158
  5.621   5.740  23.770  23.846  23.935  49.920  49.945
 --------------------------------------------------------------

          Ground-State Mulliken Net Atomic Charges

     Atom                 Charge (a.u.)
  ----------------------------------------
      1 C                    -0.493631
      2 C                     0.207893
      3 C                     0.052412
      4 O                    -0.231231
      5 H                     0.152923
      6 O                    -0.217002
      7 H                     0.183946
      8 H                     0.171788
      9 H                     0.172902
  ----------------------------------------
  Sum of atomic charges =     0.000000

 -----------------------------------------------------------------
                    Cartesian Multipole Moments
 -----------------------------------------------------------------
    Charge (ESU x 10^10)
                -0.0000
    Dipole Moment (Debye)
         X      -0.3853      Y      -0.9988      Z       0.1832
       Tot       1.0861
    Quadrupole Moments (Debye-Ang)
        XX     -35.9161     XY       5.9419     YY     -29.6471
        XZ      -0.4207     YZ       0.1279     ZZ     -27.6987
    Octopole Moments (Debye-Ang^2)
       XXX      -6.0960    XXY      -2.6246    XYY       4.9646
       YYY      -4.5984    XXZ      -2.3414    XYZ       0.3375
       YYZ      -1.1097    XZZ       0.0437    YZZ      -0.8879
       ZZZ      -3.5553
    Hexadecapole Moments (Debye-Ang^3)
      XXXX    -321.6554   XXXY       7.7326   XXYY     -79.5597
      XYYY       1.9392   YYYY    -183.0470   XXXZ      -3.0898
      XXYZ       1.8783   XYYZ      -1.6354   YYYZ       3.0401
      XXZZ     -51.7898   XYZZ      -0.8057   YYZZ     -34.8250
      XZZZ      -4.2162   YZZZ       0.9081   ZZZZ     -33.2319
 -----------------------------------------------------------------
 Calculating analytic gradient of the SCF energy
 Gradient of SCF Energy
            1           2           3           4           5           6
    1   0.0002375   0.0004143  -0.0003009  -0.0002590   0.0001582   0.0001126
    2  -0.0005141  -0.0000351   0.0006338  -0.0001133  -0.0001645  -0.0002359
    3   0.0009247  -0.0019295  -0.0017598   0.0010574   0.0009830   0.0005705
            7           8           9
    1  -0.0005101   0.0001045   0.0000429
    2   0.0000209   0.0002127   0.0001954
    3   0.0000519  -0.0000787   0.0001806
 Max gradient component =       1.929E-03
 RMS gradient           =       6.574E-04
 Gradient time:  CPU 9.48 s  wall 9.49 s
 Geometry Optimization Parameters
   NAtoms,    NIC,     NZ,  NCons,   NDum,   NFix, NCnnct, MaxDiis
        9      48       0       0       0       0       0       0

 Cartesian Hessian Update
 Hessian Updated using BFGS Update


** GEOMETRY OPTIMIZATION IN DELOCALIZED INTERNAL COORDINATES **
   Searching for a Minimum

   Optimization Cycle:   2

                       Coordinates (Angstroms)
     ATOM                X               Y               Z
      1  C        -0.9009337211   -1.2305792994    0.0761916779
      2  C        -0.5147991164    0.2222678880    0.0156829005
      3  C         0.9829066732    0.5791541234    0.0768466528
      4  O        -1.3014021666    1.1410679124   -0.0358697200
      5  H         1.1711835133    1.6695727988    0.1240331814
      6  O         1.8617434655   -0.2423854394    0.0936295182
      7  H        -1.1227451393   -1.4844337288    1.1190668886
      8  H        -1.8078207553   -1.3918480411   -0.5072141289
      9  H        -0.0907427533   -1.8758026139   -0.2625306705
   Point Group: c1    Number of degrees of freedom:    21


   Energy is   -267.233112917

 Hessian Updated using BFGS Update

 19 Hessian modes will be used to form the next step
  Hessian Eigenvalues:
     0.001578    0.004657    0.006851    0.020322    0.072986    0.076107
     0.150430    0.161096    0.208654    0.244854    0.250966    0.282309
     0.315164    0.325103    0.340436    0.346705    0.348600    0.997970
     1.034635

 Minimum Search - Taking Simple RFO Step
 Searching for Lamda that Minimizes Along All modes
 Value Taken    Lamda =  -0.00048270
 Calculated Step too Large.  Step scaled by  0.766210
 Step Taken.  Stepsize is  0.300000

                             Maximum     Tolerance    Cnvgd?
         Gradient           0.001613      0.000300      NO
         Displacement       0.201047      0.001200      NO
         Energy change     -0.000081      0.000001      NO


 New Cartesian Coordinates Obtained by Inverse Iteration

 Displacement from previous Coordinates is:  0.343815
 ----------------------------------------------------------------
             Standard Nuclear Orientation (Angstroms)
    I     Atom           X                Y                Z
 ----------------------------------------------------------------
    1      C      -0.8991912437    -1.2256160583     0.0658313284
    2      C      -0.5171709457     0.2256455405     0.0240298851
    3      C       0.9776109426     0.5716511867     0.1277559950
    4      O      -1.2984686048     1.1500652585    -0.0196714558
    5      H       1.1587319619     1.6535078974     0.0155100092
    6      O       1.8606439605    -0.2436660305     0.1895742080
    7      H      -1.0717055576    -1.5073651114     1.1098593825
    8      H      -1.8274762945    -1.3801476280    -0.4888358230
    9      H      -0.1055842188    -1.8570614550    -0.3242172293
 ----------------------------------------------------------------
 Nuclear Repulsion Energy =   159.6811102337 hartrees
 There are       19 alpha and       19 beta electrons
 Applying Cartesian multipole field
    Component          Value
    ---------          -----
     (2,0,0)        1.00000E-11
     (0,2,0)        2.00000E-11
     (0,0,2)       -3.00000E-11
 Nucleus-field energy     =     0.0000000042 hartrees
 Requested basis set is 6-311++G(d,p)
 There are 50 shells and 138 basis functions
 A cutoff of  1.0D-11 yielded   1232 shell pairs
 There are      9539 function pairs (     10247 Cartesian)
 Smallest overlap matrix eigenvalue = 7.87E-05
 Guess MOs from SCF MO coefficient file
 Reading MOs from coefficient file
 Reading MOs from coefficient file
 A restricted hybrid HF-DFT SCF calculation will be
 performed using Pulay DIIS extrapolation
 Exchange:     0.2000 Hartree-Fock + 0.0800 Slater + 0.7200 B88
 Correlation:  0.1900 VWN1RPA + 0.8100 LYP
 Using SG-1 standard quadrature grid
 SCF converges when DIIS error is below 1.0E-08
 Geometry optimization detected.  Setting ReadMinima to 0
 Setting SaveMinima to 0
 ---------------------------------------
  Cycle       Energy         DIIS Error
 ---------------------------------------
    1    -267.2297760786      1.29E-03
    2    -267.2323125567      1.47E-04
    3    -267.2323397424      2.24E-04
    4    -267.2324275335      6.08E-05
    5    -267.2324351094      1.77E-05
    6    -267.2324363168      7.43E-06
    7    -267.2324365848      4.74E-06
    8    -267.2324366339      1.46E-06
    9    -267.2324365726      4.68E-07
   10    -267.2324366229      9.56E-08
   11    -267.2324366136      2.27E-08
   12    -267.2324366136      8.60E-09 Convergence criterion met
 ---------------------------------------
 SCF time:  CPU 33.03 s  wall 33.13 s
 SCF   energy in the final basis set = -267.2324366136
 Total energy in the final basis set = -267.2324366136

 --------------------------------------------------------------

                    Orbital Energies (a.u.)
 --------------------------------------------------------------

 Alpha MOs
 -- Occupied --
-19.168 -19.157 -10.294 -10.291 -10.195  -1.099  -1.083  -0.779
 -0.690  -0.566  -0.509  -0.495  -0.481  -0.455  -0.427  -0.420
 -0.390  -0.337  -0.272
 -- Virtual --
 -0.117  -0.011   0.000   0.013   0.032   0.033   0.046   0.058
  0.072   0.084   0.088   0.106   0.113   0.117   0.124   0.129
  0.136   0.151   0.162   0.191   0.204   0.221   0.233   0.246
  0.259   0.265   0.281   0.291   0.310   0.315   0.327   0.358
  0.407   0.421   0.455   0.486   0.513   0.518   0.560   0.578
  0.617   0.635   0.638   0.660   0.678   0.706   0.782   0.820
  0.857   0.877   0.970   1.050   1.064   1.119   1.131   1.156
  1.172   1.209   1.249   1.283   1.403   1.429   1.448   1.461
  1.517   1.533   1.557   1.566   1.671   1.677   1.700   1.727
  1.803   1.815   1.872   1.968   2.011   2.054   2.229   2.262
  2.357   2.431   2.450   2.507   2.529   2.558   2.583   2.610
  2.684   2.757   2.834   2.844   2.858   2.887   2.913   2.964
  3.142   3.280   3.347   3.384   3.496   3.545   3.611   3.771
  3.816   3.857   4.046   4.200   4.975   5.008   5.099   5.157
  5.621   5.739  23.774  23.850  23.938  49.920  49.944
 --------------------------------------------------------------

          Ground-State Mulliken Net Atomic Charges

     Atom                 Charge (a.u.)
  ----------------------------------------
      1 C                    -0.497891
      2 C                     0.213224
      3 C                     0.054540
      4 O                    -0.231218
      5 H                     0.151040
      6 O                    -0.216866
      7 H                     0.186228
      8 H                     0.169471
      9 H                     0.171472
  ----------------------------------------
  Sum of atomic charges =     0.000000

 -----------------------------------------------------------------
                    Cartesian Multipole Moments
 -----------------------------------------------------------------
    Charge (ESU x 10^10)
                -0.0000
    Dipole Moment (Debye)
         X      -0.4051      Y      -1.0349      Z       0.0228
       Tot       1.1117
    Quadrupole Moments (Debye-Ang)
        XX     -35.9400     XY       5.8776     YY     -29.7190
        XZ      -0.7372     YZ       0.1332     ZZ     -27.7082
    Octopole Moments (Debye-Ang^2)
       XXX      -6.0724    XXY      -2.6884    XYY       4.8629
       YYY      -4.9159    XXZ      -3.7934    XYZ       0.4757
       YYZ      -2.1248    XZZ       0.0495    YZZ      -0.9575
       ZZZ      -5.6242
    Hexadecapole Moments (Debye-Ang^3)
      XXXX    -320.2403   XXXY       8.0797   XXYY     -79.6509
      XYYY       2.4849   YYYY    -183.0799   XXXZ      -7.6625
      XXYZ       1.9307   XYYZ      -3.1074   YYYZ       2.2672
      XXZZ     -52.1620   XYZZ      -0.6804   YYZZ     -34.7741
      XZZZ      -7.4274   YZZZ       0.6619   ZZZZ     -34.2377
 -----------------------------------------------------------------
 Calculating analytic gradient of the SCF energy
 Gradient of SCF Energy
            1           2           3           4           5           6
    1   0.0043305   0.0010191  -0.0014333  -0.0010413  -0.0018366   0.0017706
    2  -0.0003561   0.0014041   0.0002042   0.0008906  -0.0038188   0.0000919
    3   0.0034516  -0.0098951   0.0137766   0.0031382  -0.0049087  -0.0041209
            7           8           9
    1  -0.0003137  -0.0006049  -0.0018905
    2   0.0001788  -0.0001600   0.0015651
    3  -0.0004166  -0.0013819   0.0003567
 Max gradient component =       1.378E-02
 RMS gradient           =       3.879E-03
 Gradient time:  CPU 9.56 s  wall 9.56 s
 Geometry Optimization Parameters
   NAtoms,    NIC,     NZ,  NCons,   NDum,   NFix, NCnnct, MaxDiis
        9      48       0       0       0       0       0       0

 Cartesian Hessian Update
 Hessian Updated using BFGS Update


** GEOMETRY OPTIMIZATION IN DELOCALIZED INTERNAL COORDINATES **
   Searching for a Minimum

   Optimization Cycle:   3

                       Coordinates (Angstroms)
     ATOM                X               Y               Z
      1  C        -0.8991912437   -1.2256160583    0.0658313284
      2  C        -0.5171709457    0.2256455405    0.0240298851
      3  C         0.9776109426    0.5716511867    0.1277559950
      4  O        -1.2984686048    1.1500652585   -0.0196714558
      5  H         1.1587319619    1.6535078974    0.0155100092
      6  O         1.8606439605   -0.2436660305    0.1895742080
      7  H        -1.0717055576   -1.5073651114    1.1098593825
      8  H        -1.8274762945   -1.3801476280   -0.4888358230
      9  H        -0.1055842188   -1.8570614550   -0.3242172293
   Point Group: c1    Number of degrees of freedom:    21


   Energy is   -267.232436614

 Hessian Updated using BFGS Update

 20 Hessian modes will be used to form the next step
  Hessian Eigenvalues:
     0.001892    0.006031    0.011558    0.060620    0.073251    0.075995
     0.154896    0.160008    0.161970    0.215350    0.245874    0.252934
     0.283843    0.316457    0.329456    0.340504    0.348447    0.350213
     0.998629    1.034776

 Minimum Search - Taking Simple RFO Step
 Searching for Lamda that Minimizes Along All modes
 Value Taken    Lamda =  -0.00169914
 Step Taken.  Stepsize is  0.207999

                             Maximum     Tolerance    Cnvgd?
         Gradient           0.005258      0.000300      NO
         Displacement       0.165146      0.001200      NO
         Energy change      0.000676      0.000001      NO


 New Cartesian Coordinates Obtained by Inverse Iteration

 Displacement from previous Coordinates is:  0.115828
 ----------------------------------------------------------------
             Standard Nuclear Orientation (Angstroms)
    I     Atom           X                Y                Z
 ----------------------------------------------------------------
    1      C      -0.9012505727    -1.2262725011     0.0677949756
    2      C      -0.5183780026     0.2256745047     0.0464127026
    3      C       0.9800797774     0.5711944463     0.0963669377
    4      O      -1.2963178303     1.1497003310    -0.0400994126
    5      H       1.1611346378     1.6576390657     0.0203127294
    6      O       1.8600065734    -0.2405892859     0.2170324109
    7      H      -1.0599019078    -1.5243460695     1.1094907535
    8      H      -1.8362609808    -1.3730998208    -0.4768512626
    9      H      -0.1117216944    -1.8528870704    -0.3406235345
 ----------------------------------------------------------------
 Nuclear Repulsion Energy =   159.6304441995 hartrees
 There are       19 alpha and       19 beta electrons
 Applying Cartesian multipole field
    Component          Value
    ---------          -----
     (2,0,0)        1.00000E-11
     (0,2,0)        2.00000E-11
     (0,0,2)       -3.00000E-11
 Nucleus-field energy     =     0.0000000042 hartrees
 Requested basis set is 6-311++G(d,p)
 There are 50 shells and 138 basis functions
 A cutoff of  1.0D-11 yielded   1232 shell pairs
 There are      9539 function pairs (     10247 Cartesian)
 Smallest overlap matrix eigenvalue = 7.86E-05
 Guess MOs from SCF MO coefficient file
 Reading MOs from coefficient file
 Reading MOs from coefficient file
 A restricted hybrid HF-DFT SCF calculation will be
 performed using Pulay DIIS extrapolation
 Exchange:     0.2000 Hartree-Fock + 0.0800 Slater + 0.7200 B88
 Correlation:  0.1900 VWN1RPA + 0.8100 LYP
 Using SG-1 standard quadrature grid
 SCF converges when DIIS error is below 1.0E-08
 Geometry optimization detected.  Setting ReadMinima to 0
 Setting SaveMinima to 0
 ---------------------------------------
  Cycle       Energy         DIIS Error
 ---------------------------------------
    1    -267.2265662850      1.59E-03
    2    -267.2329809437      1.25E-04
    3    -267.2330159434      1.35E-04
    4    -267.2330417702      5.88E-05
    5    -267.2330470858      1.98E-05
    6    -267.2330480707      4.35E-06
    7    -267.2330479160      2.81E-06
    8    -267.2330478889      8.46E-07
    9    -267.2330479188      2.82E-07
   10    -267.2330479290      4.69E-08
   11    -267.2330479272      9.84E-09 Convergence criterion met
 ---------------------------------------
 SCF time:  CPU 30.48 s  wall 30.63 s
 SCF   energy in the final basis set = -267.2330479272
 Total energy in the final basis set = -267.2330479272

 --------------------------------------------------------------

                    Orbital Energies (a.u.)
 --------------------------------------------------------------

 Alpha MOs
 -- Occupied --
-19.168 -19.157 -10.294 -10.291 -10.195  -1.099  -1.083  -0.779
 -0.689  -0.566  -0.509  -0.494  -0.480  -0.455  -0.427  -0.420
 -0.390  -0.337  -0.272
 -- Virtual --
 -0.116  -0.011   0.001   0.013   0.032   0.032   0.046   0.058
  0.072   0.083   0.089   0.106   0.113   0.118   0.123   0.129
  0.136   0.150   0.162   0.191   0.204   0.222   0.232   0.247
  0.259   0.265   0.281   0.291   0.310   0.315   0.328   0.357
  0.407   0.420   0.457   0.488   0.514   0.520   0.563   0.575
  0.619   0.635   0.639   0.659   0.679   0.707   0.783   0.822
  0.856   0.879   0.977   1.045   1.063   1.126   1.133   1.156
  1.161   1.210   1.241   1.282   1.406   1.429   1.448   1.461
  1.517   1.536   1.552   1.569   1.666   1.679   1.713   1.720
  1.808   1.813   1.863   1.979   2.013   2.054   2.221   2.264
  2.356   2.429   2.446   2.509   2.530   2.555   2.584   2.609
  2.695   2.755   2.835   2.848   2.856   2.888   2.911   2.964
  3.140   3.276   3.349   3.384   3.497   3.543   3.610   3.770
  3.819   3.857   4.045   4.201   4.974   5.008   5.100   5.157
  5.623   5.739  23.774  23.849  23.937  49.921  49.946
 --------------------------------------------------------------

          Ground-State Mulliken Net Atomic Charges

     Atom                 Charge (a.u.)
  ----------------------------------------
      1 C                    -0.496105
      2 C                     0.220153
      3 C                     0.052138
      4 O                    -0.235344
      5 H                     0.151308
      6 O                    -0.217336
      7 H                     0.183123
      8 H                     0.170031
      9 H                     0.172032
  ----------------------------------------
  Sum of atomic charges =     0.000000

 -----------------------------------------------------------------
                    Cartesian Multipole Moments
 -----------------------------------------------------------------
    Charge (ESU x 10^10)
                -0.0000
    Dipole Moment (Debye)
         X      -0.4067      Y      -1.0412      Z       0.0027
       Tot       1.1178
    Quadrupole Moments (Debye-Ang)
        XX     -35.9210     XY       5.8718     YY     -29.6879
        XZ      -0.9021     YZ       0.2431     ZZ     -27.7560
    Octopole Moments (Debye-Ang^2)
       XXX      -6.1337    XXY      -2.6843    XYY       4.8750
       YYY      -4.9329    XXZ      -3.9815    XYZ       0.4520
       YYZ      -2.0360    XZZ       0.0315    YZZ      -0.9707
       ZZZ      -5.6565
    Hexadecapole Moments (Debye-Ang^3)
      XXXX    -320.1497   XXXY       7.8288   XXYY     -79.6549
      XYYY       2.3118   YYYY    -183.0130   XXXZ      -8.6150
      XXYZ       2.3292   XYYZ      -3.3014   YYYZ       3.3294
      XXZZ     -52.3983   XYZZ      -0.8041   YYZZ     -34.8152
      XZZZ      -7.9869   YZZZ       1.3750   ZZZZ     -34.5211
 -----------------------------------------------------------------
 Calculating analytic gradient of the SCF energy
 Gradient of SCF Energy
            1           2           3           4           5           6
    1   0.0038691  -0.0002414  -0.0005416  -0.0005575  -0.0015421   0.0014713
    2  -0.0004616   0.0014645  -0.0009296   0.0006996  -0.0023112   0.0002521
    3  -0.0009892   0.0061518  -0.0031723  -0.0015581   0.0002485   0.0008588
            7           8           9
    1  -0.0001488  -0.0006083  -0.0017008
    2   0.0011773  -0.0007212   0.0008302
    3  -0.0003975  -0.0012415   0.0000996
 Max gradient component =       6.152E-03
 RMS gradient           =       1.816E-03
 Gradient time:  CPU 9.58 s  wall 9.59 s
 Geometry Optimization Parameters
   NAtoms,    NIC,     NZ,  NCons,   NDum,   NFix, NCnnct, MaxDiis
        9      48       0       0       0       0       0       0

 Cartesian Hessian Update
 Hessian Updated using BFGS Update


** GEOMETRY OPTIMIZATION IN DELOCALIZED INTERNAL COORDINATES **
   Searching for a Minimum

   Optimization Cycle:   4

                       Coordinates (Angstroms)
     ATOM                X               Y               Z
      1  C        -0.9012505727   -1.2262725011    0.0677949756
      2  C        -0.5183780026    0.2256745047    0.0464127026
      3  C         0.9800797774    0.5711944463    0.0963669377
      4  O        -1.2963178303    1.1497003310   -0.0400994126
      5  H         1.1611346378    1.6576390657    0.0203127294
      6  O         1.8600065734   -0.2405892859    0.2170324109
      7  H        -1.0599019078   -1.5243460695    1.1094907535
      8  H        -1.8362609808   -1.3730998208   -0.4768512626
      9  H        -0.1117216944   -1.8528870704   -0.3406235345
   Point Group: c1    Number of degrees of freedom:    21


   Energy is   -267.233047927

 Hessian Updated using BFGS Update

 21 Hessian modes will be used to form the next step
  Hessian Eigenvalues:
     0.001997    0.005955    0.016381    0.062089    0.072656    0.075965
     0.150191    0.159996    0.160067    0.163676    0.207556    0.244812
     0.249959    0.281928    0.314788    0.323597    0.340488    0.345674
     0.348632    0.997740    1.034093

 Minimum Search - Taking Simple RFO Step
 Searching for Lamda that Minimizes Along All modes
 Value Taken    Lamda =  -0.00086200
 Calculated Step too Large.  Step scaled by  0.912344
 Step Taken.  Stepsize is  0.300000

                             Maximum     Tolerance    Cnvgd?
         Gradient           0.002793      0.000300      NO
         Displacement       0.191859      0.001200      NO
         Energy change     -0.000611      0.000001      NO


 New Cartesian Coordinates Obtained by Inverse Iteration

 Displacement from previous Coordinates is:  0.356305
 ----------------------------------------------------------------
             Standard Nuclear Orientation (Angstroms)
    I     Atom           X                Y                Z
 ----------------------------------------------------------------
    1      C      -0.9050379045    -1.2325238372     0.0722984962
    2      C      -0.5133027424     0.2199312953    -0.0047461598
    3      C       0.9838022997     0.5855419979     0.0823213437
    4      O      -1.2982865290     1.1384245773    -0.0707593872
    5      H       1.1784688491     1.6788081574     0.1452987067
    6      O       1.8573679983    -0.2400640817     0.1177243579
    7      H      -1.0812290639    -1.4895759778     1.1237666870
    8      H      -1.8360733599    -1.3903551986    -0.4692827353
    9      H      -0.1083195473    -1.8831733325    -0.2967850092
 ----------------------------------------------------------------
 Nuclear Repulsion Energy =   159.5027209976 hartrees
 There are       19 alpha and       19 beta electrons
 Applying Cartesian multipole field
    Component          Value
    ---------          -----
     (2,0,0)        1.00000E-11
     (0,2,0)        2.00000E-11
     (0,0,2)       -3.00000E-11
 Nucleus-field energy     =     0.0000000043 hartrees
 Requested basis set is 6-311++G(d,p)
 There are 50 shells and 138 basis functions
 A cutoff of  1.0D-11 yielded   1230 shell pairs
 There are      9533 function pairs (     10241 Cartesian)
 Smallest overlap matrix eigenvalue = 8.13E-05
 Guess MOs from SCF MO coefficient file
 Reading MOs from coefficient file
 Reading MOs from coefficient file
 A restricted hybrid HF-DFT SCF calculation will be
 performed using Pulay DIIS extrapolation
 Exchange:     0.2000 Hartree-Fock + 0.0800 Slater + 0.7200 B88
 Correlation:  0.1900 VWN1RPA + 0.8100 LYP
 Using SG-1 standard quadrature grid
 SCF converges when DIIS error is below 1.0E-08
 Geometry optimization detected.  Setting ReadMinima to 0
 Setting SaveMinima to 0
 ---------------------------------------
  Cycle       Energy         DIIS Error
 ---------------------------------------
    1    -267.2137847915      2.05E-03
    2    -267.2327617604      2.49E-04
    3    -267.2328433931      3.12E-04
    4    -267.2330043669      1.27E-04
    5    -267.2330326803      3.22E-05
    6    -267.2330356199      6.95E-06
    7    -267.2330359513      5.03E-06
    8    -267.2330358879      1.95E-06
    9    -267.2330359248      7.39E-07
   10    -267.2330359657      1.32E-07
   11    -267.2330359568      3.05E-08
   12    -267.2330359544      1.03E-08
   13    -267.2330359548      3.93E-09 Convergence criterion met
 ---------------------------------------
 SCF time:  CPU 35.55 s  wall 35.58 s
 SCF   energy in the final basis set = -267.2330359548
 Total energy in the final basis set = -267.2330359548

 --------------------------------------------------------------

                    Orbital Energies (a.u.)
 --------------------------------------------------------------

 Alpha MOs
 -- Occupied --
-19.167 -19.155 -10.294 -10.292 -10.195  -1.099  -1.083  -0.776
 -0.687  -0.566  -0.509  -0.494  -0.479  -0.454  -0.427  -0.421
 -0.389  -0.337  -0.271
 -- Virtual --
 -0.115  -0.012   0.001   0.012   0.032   0.033   0.045   0.058
  0.071   0.084   0.089   0.106   0.112   0.117   0.124   0.128
  0.135   0.152   0.163   0.189   0.203   0.216   0.230   0.248
  0.263   0.266   0.280   0.291   0.311   0.316   0.326   0.361
  0.409   0.423   0.454   0.478   0.513   0.521   0.560   0.576
  0.616   0.633   0.638   0.661   0.678   0.705   0.787   0.824
  0.863   0.880   0.959   1.049   1.066   1.122   1.134   1.155
  1.164   1.212   1.249   1.278   1.404   1.425   1.444   1.456
  1.518   1.530   1.553   1.566   1.650   1.684   1.710   1.718
  1.795   1.820   1.867   1.965   2.015   2.049   2.222   2.263
  2.347   2.432   2.441   2.506   2.529   2.553   2.587   2.608
  2.678   2.753   2.833   2.842   2.855   2.888   2.909   2.964
  3.137   3.278   3.349   3.385   3.494   3.542   3.609   3.759
  3.818   3.854   4.045   4.192   4.975   5.008   5.099   5.158
  5.620   5.741  23.766  23.843  23.932  49.920  49.944
 --------------------------------------------------------------

          Ground-State Mulliken Net Atomic Charges

     Atom                 Charge (a.u.)
  ----------------------------------------
      1 C                    -0.493033
      2 C                     0.204916
      3 C                     0.050243
      4 O                    -0.229470
      5 H                     0.152389
      6 O                    -0.214393
      7 H                     0.185298
      8 H                     0.171902
      9 H                     0.172149
  ----------------------------------------
  Sum of atomic charges =     0.000000

 -----------------------------------------------------------------
                    Cartesian Multipole Moments
 -----------------------------------------------------------------
    Charge (ESU x 10^10)
                 0.0000
    Dipole Moment (Debye)
         X      -0.3746      Y      -0.9951      Z       0.2004
       Tot       1.0820
    Quadrupole Moments (Debye-Ang)
        XX     -35.8731     XY       5.9690     YY     -29.5850
        XZ      -0.5859     YZ       0.2323     ZZ     -27.7400
    Octopole Moments (Debye-Ang^2)
       XXX      -6.1116    XXY      -2.5850    XYY       5.0076
       YYY      -4.6087    XXZ      -2.2762    XYZ       0.2871
       YYZ      -0.8195    XZZ       0.1436    YZZ      -0.9018
       ZZZ      -3.1426
    Hexadecapole Moments (Debye-Ang^3)
      XXXX    -320.5806   XXXY       7.4020   XXYY     -79.4409
      XYYY       1.5302   YYYY    -183.2410   XXXZ      -5.5235
      XXYZ       2.3249   XYYZ      -2.3705   YYYZ       3.9174
      XXZZ     -52.0696   XYZZ      -1.0940   YYZZ     -34.9300
      XZZZ      -6.0304   YZZZ       1.4432   ZZZZ     -33.5485
 -----------------------------------------------------------------
 Calculating analytic gradient of the SCF energy
 Gradient of SCF Energy
            1           2           3           4           5           6
    1  -0.0030124   0.0000017   0.0005358   0.0011923   0.0015925  -0.0016640
    2   0.0000643  -0.0018102   0.0011782  -0.0005918   0.0024850  -0.0000696
    3   0.0008327  -0.0033856  -0.0026974   0.0016658   0.0017725   0.0008448
            7           8           9
    1  -0.0007917   0.0005773   0.0015684
    2  -0.0006013   0.0002087  -0.0008633
    3   0.0002266   0.0008210  -0.0000804
 Max gradient component =       3.386E-03
 RMS gradient           =       1.474E-03
 Gradient time:  CPU 9.61 s  wall 9.62 s
 Geometry Optimization Parameters
   NAtoms,    NIC,     NZ,  NCons,   NDum,   NFix, NCnnct, MaxDiis
        9      48       0       0       0       0       0       0

 Cartesian Hessian Update
 Hessian Updated using BFGS Update


** GEOMETRY OPTIMIZATION IN DELOCALIZED INTERNAL COORDINATES **
   Searching for a Minimum

   Optimization Cycle:   5

                       Coordinates (Angstroms)
     ATOM                X               Y               Z
      1  C        -0.9050379045   -1.2325238372    0.0722984962
      2  C        -0.5133027424    0.2199312953   -0.0047461598
      3  C         0.9838022997    0.5855419979    0.0823213437
      4  O        -1.2982865290    1.1384245773   -0.0707593872
      5  H         1.1784688491    1.6788081574    0.1452987067
      6  O         1.8573679983   -0.2400640817    0.1177243579
      7  H        -1.0812290639   -1.4895759778    1.1237666870
      8  H        -1.8360733599   -1.3903551986   -0.4692827353
      9  H        -0.1083195473   -1.8831733325   -0.2967850092
   Point Group: c1    Number of degrees of freedom:    21


   Energy is   -267.233035955

 Hessian Updated using BFGS Update

 21 Hessian modes will be used to form the next step
  Hessian Eigenvalues:
     0.002826    0.005636    0.025731    0.060918    0.072630    0.076172
     0.154993    0.159970    0.161426    0.163608    0.217550    0.245706
     0.259557    0.283882    0.317740    0.332190    0.340687    0.348497
     0.350918    0.999719    1.035816

 Minimum Search - Taking Simple RFO Step
 Searching for Lamda that Minimizes Along All modes
 Value Taken    Lamda =  -0.00050734
 Step Taken.  Stepsize is  0.176470

                             Maximum     Tolerance    Cnvgd?
         Gradient           0.003445      0.000300      NO
         Displacement       0.131091      0.001200      NO
         Energy change      0.000012      0.000001      NO


 New Cartesian Coordinates Obtained by Inverse Iteration

 Displacement from previous Coordinates is:  0.209605
 ----------------------------------------------------------------
             Standard Nuclear Orientation (Angstroms)
    I     Atom           X                Y                Z
 ----------------------------------------------------------------
    1      C      -0.9035838691    -1.2285192468     0.0688055727
    2      C      -0.5164136289     0.2230276501     0.0116675916
    3      C       0.9805411273     0.5773990741     0.1025794403
    4      O      -1.2971879160     1.1438556428    -0.0780770548
    5      H       1.1684995823     1.6689988668     0.0894694518
    6      O       1.8574886673    -0.2425434890     0.1778873399
    7      H      -1.0437253928    -1.5086547382     1.1190205571
    8      H      -1.8488213325    -1.3796775798    -0.4529221699
    9      H      -0.1194072375    -1.8668725799    -0.3385944287
 ----------------------------------------------------------------
 Nuclear Repulsion Energy =   159.5748831483 hartrees
 There are       19 alpha and       19 beta electrons
 Applying Cartesian multipole field
    Component          Value
    ---------          -----
     (2,0,0)        1.00000E-11
     (0,2,0)        2.00000E-11
     (0,0,2)       -3.00000E-11
 Nucleus-field energy     =     0.0000000042 hartrees
 Requested basis set is 6-311++G(d,p)
 There are 50 shells and 138 basis functions
 A cutoff of  1.0D-11 yielded   1231 shell pairs
 There are      9536 function pairs (     10244 Cartesian)
 Smallest overlap matrix eigenvalue = 7.89E-05
 Guess MOs from SCF MO coefficient file
 Reading MOs from coefficient file
 Reading MOs from coefficient file
 A restricted hybrid HF-DFT SCF calculation will be
 performed using Pulay DIIS extrapolation
 Exchange:     0.2000 Hartree-Fock + 0.0800 Slater + 0.7200 B88
 Correlation:  0.1900 VWN1RPA + 0.8100 LYP
 Using SG-1 standard quadrature grid
 SCF converges when DIIS error is below 1.0E-08
 Geometry optimization detected.  Setting ReadMinima to 0
 Setting SaveMinima to 0
 ---------------------------------------
  Cycle       Energy         DIIS Error
 ---------------------------------------
    1    -267.2337681764      1.10E-03
    2    -267.2332675585      8.69E-05
    3    -267.2333036529      8.75E-05
    4    -267.2333131742      5.31E-05
    5    -267.2333184945      1.01E-05
    6    -267.2333188016      5.67E-06
    7    -267.2333189370      2.66E-06
    8    -267.2333190096      9.63E-07
    9    -267.2333189249      2.07E-07
   10    -267.2333189475      4.45E-08
   11    -267.2333189414      1.52E-08
   12    -267.2333189429      4.63E-09 Convergence criterion met
 ---------------------------------------
 SCF time:  CPU 32.76 s  wall 32.92 s
 SCF   energy in the final basis set = -267.2333189429
 Total energy in the final basis set = -267.2333189429

 --------------------------------------------------------------

                    Orbital Energies (a.u.)
 --------------------------------------------------------------

 Alpha MOs
 -- Occupied --
-19.168 -19.156 -10.294 -10.291 -10.195  -1.099  -1.083  -0.778
 -0.688  -0.566  -0.509  -0.494  -0.480  -0.454  -0.427  -0.421
 -0.390  -0.337  -0.271
 -- Virtual --
 -0.116  -0.011   0.001   0.013   0.032   0.033   0.045   0.057
  0.072   0.084   0.089   0.106   0.113   0.117   0.124   0.128
  0.136   0.151   0.163   0.191   0.204   0.217   0.230   0.247
  0.261   0.265   0.281   0.291   0.311   0.315   0.327   0.359
  0.408   0.422   0.453   0.485   0.514   0.519   0.561   0.575
  0.618   0.635   0.638   0.660   0.677   0.706   0.790   0.823
  0.864   0.882   0.962   1.046   1.064   1.125   1.134   1.156
  1.161   1.211   1.245   1.281   1.406   1.427   1.447   1.458
  1.517   1.534   1.552   1.568   1.662   1.678   1.710   1.718
  1.804   1.816   1.868   1.972   2.013   2.051   2.222   2.262
  2.353   2.432   2.442   2.507   2.531   2.553   2.589   2.609
  2.688   2.753   2.834   2.846   2.856   2.888   2.910   2.961
  3.141   3.278   3.348   3.384   3.496   3.542   3.611   3.764
  3.821   3.856   4.043   4.196   4.974   5.007   5.100   5.158
  5.622   5.740  23.770  23.847  23.935  49.921  49.945
 --------------------------------------------------------------

          Ground-State Mulliken Net Atomic Charges

     Atom                 Charge (a.u.)
  ----------------------------------------
      1 C                    -0.496434
      2 C                     0.214147
      3 C                     0.053002
      4 O                    -0.233219
      5 H                     0.152032
      6 O                    -0.216579
      7 H                     0.184601
      8 H                     0.170558
      9 H                     0.171893
  ----------------------------------------
  Sum of atomic charges =     0.000000

 -----------------------------------------------------------------
                    Cartesian Multipole Moments
 -----------------------------------------------------------------
    Charge (ESU x 10^10)
                -0.0000
    Dipole Moment (Debye)
         X      -0.3875      Y      -1.0176      Z       0.1314
       Tot       1.0968
    Quadrupole Moments (Debye-Ang)
        XX     -35.8975     XY       5.9092     YY     -29.6373
        XZ      -0.8290     YZ       0.3035     ZZ     -27.7562
    Octopole Moments (Debye-Ang^2)
       XXX      -6.0900    XXY      -2.5884    XYY       4.9438
       YYY      -4.7492    XXZ      -3.0565    XYZ       0.3088
       YYZ      -1.3170    XZZ       0.1659    YZZ      -0.9499
       ZZZ      -4.2438
    Hexadecapole Moments (Debye-Ang^3)
      XXXX    -319.8173   XXXY       7.7375   XXYY     -79.5538
      XYYY       2.0219   YYYY    -183.0126   XXXZ      -8.5148
      XXYZ       2.5925   XYYZ      -3.3161   YYYZ       4.0856
      XXZZ     -52.3694   XYZZ      -0.9913   YYZZ     -34.8644
      XZZZ      -8.1051   YZZZ       1.7318   ZZZZ     -34.1749
 -----------------------------------------------------------------
 Calculating analytic gradient of the SCF energy
 Gradient of SCF Energy
            1           2           3           4           5           6
    1   0.0006441   0.0000317  -0.0000838  -0.0001020  -0.0000952   0.0002532
    2  -0.0001423   0.0000446  -0.0001892   0.0001719  -0.0000816   0.0001044
    3   0.0004232  -0.0005555  -0.0001055   0.0005457  -0.0000473   0.0000126
            7           8           9
    1  -0.0004286  -0.0000591  -0.0001602
    2   0.0001390  -0.0001391   0.0000924
    3  -0.0000992  -0.0002522   0.0000783
 Max gradient component =       6.441E-04
 RMS gradient           =       2.546E-04
 Gradient time:  CPU 9.54 s  wall 9.54 s
 Geometry Optimization Parameters
   NAtoms,    NIC,     NZ,  NCons,   NDum,   NFix, NCnnct, MaxDiis
        9      48       0       0       0       0       0       0

 Cartesian Hessian Update
 Hessian Updated using BFGS Update


** GEOMETRY OPTIMIZATION IN DELOCALIZED INTERNAL COORDINATES **
   Searching for a Minimum

   Optimization Cycle:   6

                       Coordinates (Angstroms)
     ATOM                X               Y               Z
      1  C        -0.9035838691   -1.2285192468    0.0688055727
      2  C        -0.5164136289    0.2230276501    0.0116675916
      3  C         0.9805411273    0.5773990741    0.1025794403
      4  O        -1.2971879160    1.1438556428   -0.0780770548
      5  H         1.1684995823    1.6689988668    0.0894694518
      6  O         1.8574886673   -0.2425434890    0.1778873399
      7  H        -1.0437253928   -1.5086547382    1.1190205571
      8  H        -1.8488213325   -1.3796775798   -0.4529221699
      9  H        -0.1194072375   -1.8668725799   -0.3385944287
   Point Group: c1    Number of degrees of freedom:    21


   Energy is   -267.233318943

 Hessian Updated using BFGS Update

 21 Hessian modes will be used to form the next step
  Hessian Eigenvalues:
     0.002685    0.004988    0.025178    0.062409    0.072906    0.075823
     0.156661    0.159970    0.161555    0.164027    0.224470    0.245531
     0.260934    0.284092    0.317607    0.333669    0.340916    0.348441
     0.358450    1.001006    1.036986

 Minimum Search - Taking Simple RFO Step
 Searching for Lamda that Minimizes Along All modes
 Value Taken    Lamda =  -0.00006997
 Step Taken.  Stepsize is  0.126527

                             Maximum     Tolerance    Cnvgd?
         Gradient           0.000367      0.000300      NO
         Displacement       0.097208      0.001200      NO
         Energy change     -0.000283      0.000001      NO


 New Cartesian Coordinates Obtained by Inverse Iteration

 Displacement from previous Coordinates is:  0.148348
 ----------------------------------------------------------------
             Standard Nuclear Orientation (Angstroms)
    I     Atom           X                Y                Z
 ----------------------------------------------------------------
    1      C      -0.9039521188    -1.2271040147     0.0660353339
    2      C      -0.5172913390     0.2236648997     0.0059246782
    3      C       0.9785178213     0.5760684154     0.1123947730
    4      O      -1.2954534395     1.1447321493    -0.1021213945
    5      H       1.1666374413     1.6666757447     0.0835808921
    6      O       1.8530820948    -0.2436953482     0.2126284667
    7      H      -1.0039653616    -1.5163796531     1.1183418709
    8      H      -1.8662514250    -1.3751696114    -0.4244412670
    9      H      -0.1339336737    -1.8617789815    -0.3725070531
 ----------------------------------------------------------------
 Nuclear Repulsion Energy =   159.6162951521 hartrees
 There are       19 alpha and       19 beta electrons
 Applying Cartesian multipole field
    Component          Value
    ---------          -----
     (2,0,0)        1.00000E-11
     (0,2,0)        2.00000E-11
     (0,0,2)       -3.00000E-11
 Nucleus-field energy     =     0.0000000042 hartrees
 Requested basis set is 6-311++G(d,p)
 There are 50 shells and 138 basis functions
 A cutoff of  1.0D-11 yielded   1230 shell pairs
 There are      9521 function pairs (     10226 Cartesian)
 Smallest overlap matrix eigenvalue = 7.80E-05
 Guess MOs from SCF MO coefficient file
 Reading MOs from coefficient file
 Reading MOs from coefficient file
 A restricted hybrid HF-DFT SCF calculation will be
 performed using Pulay DIIS extrapolation
 Exchange:     0.2000 Hartree-Fock + 0.0800 Slater + 0.7200 B88
 Correlation:  0.1900 VWN1RPA + 0.8100 LYP
 Using SG-1 standard quadrature grid
 SCF converges when DIIS error is below 1.0E-08
 Geometry optimization detected.  Setting ReadMinima to 0
 Setting SaveMinima to 0
 ---------------------------------------
  Cycle       Energy         DIIS Error
 ---------------------------------------
    1    -267.2324951991      7.31E-04
    2    -267.2333685264      4.82E-05
    3    -267.2333804946      3.41E-05
    4    -267.2333811287      2.90E-05
    5    -267.2333825826      6.20E-06
    6    -267.2333827724      1.79E-06
    7    -267.2333827046      7.47E-07
    8    -267.2333827295      3.20E-07
    9    -267.2333827383      4.10E-08
   10    -267.2333827378      1.52E-08
   11    -267.2333827360      5.93E-09 Convergence criterion met
 ---------------------------------------
 SCF time:  CPU 29.53 s  wall 29.73 s
 SCF   energy in the final basis set = -267.2333827360
 Total energy in the final basis set = -267.2333827360

 --------------------------------------------------------------

                    Orbital Energies (a.u.)
 --------------------------------------------------------------

 Alpha MOs
 -- Occupied --
-19.168 -19.156 -10.293 -10.291 -10.195  -1.099  -1.083  -0.778
 -0.688  -0.566  -0.509  -0.494  -0.480  -0.454  -0.427  -0.421
 -0.390  -0.337  -0.271
 -- Virtual --
 -0.116  -0.011   0.001   0.013   0.032   0.032   0.045   0.057
  0.073   0.084   0.088   0.106   0.113   0.117   0.124   0.128
  0.136   0.151   0.163   0.192   0.203   0.216   0.230   0.247
  0.260   0.265   0.283   0.291   0.311   0.315   0.327   0.359
  0.408   0.422   0.451   0.489   0.514   0.519   0.561   0.574
  0.619   0.635   0.639   0.659   0.675   0.707   0.789   0.823
  0.863   0.883   0.965   1.045   1.063   1.126   1.134   1.156
  1.160   1.211   1.243   1.282   1.407   1.428   1.448   1.458
  1.516   1.535   1.551   1.570   1.662   1.677   1.709   1.719
  1.807   1.816   1.869   1.974   2.013   2.052   2.221   2.263
  2.354   2.433   2.440   2.507   2.533   2.552   2.591   2.611
  2.689   2.751   2.834   2.848   2.857   2.888   2.910   2.959
  3.144   3.278   3.348   3.383   3.497   3.542   3.612   3.763
  3.825   3.856   4.042   4.195   4.974   5.007   5.102   5.158
  5.622   5.740  23.771  23.848  23.935  49.921  49.945
 --------------------------------------------------------------

          Ground-State Mulliken Net Atomic Charges

     Atom                 Charge (a.u.)
  ----------------------------------------
      1 C                    -0.497981
      2 C                     0.217434
      3 C                     0.053265
      4 O                    -0.234287
      5 H                     0.151536
      6 O                    -0.216401
      7 H                     0.184680
      8 H                     0.170061
      9 H                     0.171694
  ----------------------------------------
  Sum of atomic charges =     0.000000

 -----------------------------------------------------------------
                    Cartesian Multipole Moments
 -----------------------------------------------------------------
    Charge (ESU x 10^10)
                -0.0000
    Dipole Moment (Debye)
         X      -0.3832      Y      -1.0228      Z       0.1182
       Tot       1.0986
    Quadrupole Moments (Debye-Ang)
        XX     -35.8791     XY       5.8873     YY     -29.6373
        XZ      -1.0080     YZ       0.3982     ZZ     -27.7908
    Octopole Moments (Debye-Ang^2)
       XXX      -6.0030    XXY      -2.5598    XYY       4.9530
       YYY      -4.7885    XXZ      -3.2676    XYZ       0.2719
       YYZ      -1.3222    XZZ       0.2379    YZZ      -0.9710
       ZZZ      -4.3932
    Hexadecapole Moments (Debye-Ang^3)
      XXXX    -318.4288   XXXY       7.8155   XXYY     -79.4749
      XYYY       2.1081   YYYY    -182.8832   XXXZ     -10.9870
      XXYZ       2.9564   XYYZ      -4.0469   YYYZ       4.7231
      XXZZ     -52.6475   XYZZ      -1.0485   YYZZ     -34.8955
      XZZZ      -9.8684   YZZZ       2.2164   ZZZZ     -34.7947
 -----------------------------------------------------------------
 Calculating analytic gradient of the SCF energy
 Gradient of SCF Energy
            1           2           3           4           5           6
    1   0.0011734  -0.0000325   0.0000419  -0.0000712  -0.0004313   0.0002511
    2  -0.0001005   0.0001960  -0.0002620   0.0002248  -0.0004760   0.0001466
    3   0.0001737  -0.0000677  -0.0000525   0.0003782  -0.0001617  -0.0000005
            7           8           9
    1  -0.0003766  -0.0001803  -0.0003744
    2   0.0002293  -0.0001833   0.0002253
    3  -0.0001039  -0.0003236   0.0001579
 Max gradient component =       1.173E-03
 RMS gradient           =       3.248E-04
 Gradient time:  CPU 9.54 s  wall 10.10 s
 Geometry Optimization Parameters
   NAtoms,    NIC,     NZ,  NCons,   NDum,   NFix, NCnnct, MaxDiis
        9      48       0       0       0       0       0       0

 Cartesian Hessian Update
 Hessian Updated using BFGS Update


** GEOMETRY OPTIMIZATION IN DELOCALIZED INTERNAL COORDINATES **
   Searching for a Minimum

   Optimization Cycle:   7

                       Coordinates (Angstroms)
     ATOM                X               Y               Z
      1  C        -0.9039521188   -1.2271040147    0.0660353339
      2  C        -0.5172913390    0.2236648997    0.0059246782
      3  C         0.9785178213    0.5760684154    0.1123947730
      4  O        -1.2954534395    1.1447321493   -0.1021213945
      5  H         1.1666374413    1.6666757447    0.0835808921
      6  O         1.8530820948   -0.2436953482    0.2126284667
      7  H        -1.0039653616   -1.5163796531    1.1183418709
      8  H        -1.8662514250   -1.3751696114   -0.4244412670
      9  H        -0.1339336737   -1.8617789815   -0.3725070531
   Point Group: c1    Number of degrees of freedom:    21


   Energy is   -267.233382736

 Hessian Updated using BFGS Update

 21 Hessian modes will be used to form the next step
  Hessian Eigenvalues:
     0.000528    0.003373    0.027713    0.062553    0.072394    0.075351
     0.158273    0.159974    0.162902    0.170717    0.222515    0.248448
     0.263351    0.289230    0.318745    0.338635    0.341246    0.348435
     0.400330    1.000836    1.036739

 Minimum Search - Taking Simple RFO Step
 Searching for Lamda that Minimizes Along All modes
 Value Taken    Lamda =  -0.00030462
 Calculated Step too Large.  Step scaled by  0.506111
 Step Taken.  Stepsize is  0.300000

                             Maximum     Tolerance    Cnvgd?
         Gradient           0.000566      0.000300      NO
         Displacement       0.209750      0.001200      NO
         Energy change     -0.000064      0.000001      NO


 New Cartesian Coordinates Obtained by Inverse Iteration

 Displacement from previous Coordinates is:  0.340476
 ----------------------------------------------------------------
             Standard Nuclear Orientation (Angstroms)
    I     Atom           X                Y                Z
 ----------------------------------------------------------------
    1      C      -0.9055785502    -1.2245592447     0.0612960968
    2      C      -0.5188627079     0.2244776919    -0.0124126856
    3      C       0.9735457298     0.5750196526     0.1352569199
    4      O      -1.2909960237     1.1439187556    -0.1672166867
    5      H       1.1656767328     1.6639201523     0.0873447314
    6      O       1.8412595883    -0.2452399670     0.2805435618
    7      H      -0.9111868221    -1.5316727697     1.1134244523
    8      H      -1.9036723516    -1.3660189077    -0.3524830917
    9      H      -0.1727955955    -1.8528317633    -0.4459169982
 ----------------------------------------------------------------
 Nuclear Repulsion Energy =   159.6716483073 hartrees
 There are       19 alpha and       19 beta electrons
 Applying Cartesian multipole field
    Component          Value
    ---------          -----
     (2,0,0)        1.00000E-11
     (0,2,0)        2.00000E-11
     (0,0,2)       -3.00000E-11
 Nucleus-field energy     =     0.0000000041 hartrees
 Requested basis set is 6-311++G(d,p)
 There are 50 shells and 138 basis functions
 A cutoff of  1.0D-11 yielded   1231 shell pairs
 There are      9522 function pairs (     10227 Cartesian)
 Smallest overlap matrix eigenvalue = 7.59E-05
 Guess MOs from SCF MO coefficient file
 Reading MOs from coefficient file
 Reading MOs from coefficient file
 A restricted hybrid HF-DFT SCF calculation will be
 performed using Pulay DIIS extrapolation
 Exchange:     0.2000 Hartree-Fock + 0.0800 Slater + 0.7200 B88
 Correlation:  0.1900 VWN1RPA + 0.8100 LYP
 Using SG-1 standard quadrature grid
 SCF converges when DIIS error is below 1.0E-08
 Geometry optimization detected.  Setting ReadMinima to 0
 Setting SaveMinima to 0
 ---------------------------------------
  Cycle       Energy         DIIS Error
 ---------------------------------------
    1    -267.2258888834      1.58E-03
    2    -267.2334428407      1.22E-04
    3    -267.2334955623      1.03E-04
    4    -267.2335117106      5.83E-05
    5    -267.2335170417      2.26E-05
    6    -267.2335178612      5.05E-06
    7    -267.2335177640      2.24E-06
    8    -267.2335178417      8.69E-07
    9    -267.2335177823      2.26E-07
   10    -267.2335178157      3.20E-08
   11    -267.2335178135      7.19E-09 Convergence criterion met
 ---------------------------------------
 SCF time:  CPU 30.41 s  wall 30.58 s
 SCF   energy in the final basis set = -267.2335178135
 Total energy in the final basis set = -267.2335178135

 --------------------------------------------------------------

                    Orbital Energies (a.u.)
 --------------------------------------------------------------

 Alpha MOs
 -- Occupied --
-19.167 -19.156 -10.293 -10.291 -10.195  -1.099  -1.083  -0.779
 -0.688  -0.566  -0.509  -0.494  -0.480  -0.454  -0.426  -0.422
 -0.391  -0.336  -0.271
 -- Virtual --
 -0.115  -0.011   0.002   0.013   0.031   0.033   0.045   0.057
  0.074   0.084   0.088   0.106   0.113   0.116   0.123   0.128
  0.136   0.152   0.164   0.194   0.201   0.213   0.231   0.246
  0.258   0.264   0.286   0.291   0.311   0.317   0.328   0.360
  0.407   0.422   0.443   0.497   0.515   0.518   0.561   0.571
  0.622   0.636   0.640   0.658   0.670   0.709   0.787   0.824
  0.861   0.889   0.966   1.043   1.061   1.127   1.136   1.153
  1.160   1.212   1.239   1.285   1.410   1.427   1.446   1.458
  1.515   1.537   1.547   1.576   1.661   1.674   1.705   1.724
  1.810   1.820   1.870   1.972   2.019   2.055   2.213   2.266
  2.357   2.435   2.439   2.505   2.531   2.557   2.596   2.613
  2.692   2.746   2.835   2.853   2.858   2.889   2.911   2.954
  3.151   3.278   3.347   3.381   3.497   3.542   3.617   3.760
  3.834   3.856   4.041   4.192   4.974   5.007   5.106   5.158
  5.621   5.740  23.772  23.849  23.936  49.922  49.944
 --------------------------------------------------------------

          Ground-State Mulliken Net Atomic Charges

     Atom                 Charge (a.u.)
  ----------------------------------------
      1 C                    -0.502134
      2 C                     0.224485
      3 C                     0.052995
      4 O                    -0.236168
      5 H                     0.150607
      6 O                    -0.215415
      7 H                     0.184147
      8 H                     0.169205
      9 H                     0.172278
  ----------------------------------------
  Sum of atomic charges =     0.000000

 -----------------------------------------------------------------
                    Cartesian Multipole Moments
 -----------------------------------------------------------------
    Charge (ESU x 10^10)
                 0.0000
    Dipole Moment (Debye)
         X      -0.3690      Y      -1.0279      Z       0.1224
       Tot       1.0990
    Quadrupole Moments (Debye-Ang)
        XX     -35.8140     XY       5.8347     YY     -29.6168
        XZ      -1.3874     YZ       0.6407     ZZ     -27.8999
    Octopole Moments (Debye-Ang^2)
       XXX      -5.7713    XXY      -2.4688    XYY       4.9932
       YYY      -4.8282    XXZ      -3.4691    XYZ       0.1355
       YYZ      -1.1664    XZZ       0.4347    YZZ      -1.0241
       ZZZ      -4.4399
    Hexadecapole Moments (Debye-Ang^3)
      XXXX    -314.8948   XXXY       7.8088   XXYY     -79.1885
      XYYY       2.1024   YYYY    -182.4698   XXXZ     -16.4933
      XXYZ       3.8211   XYYZ      -5.6333   YYYZ       6.4189
      XXZZ     -53.3872   XYZZ      -1.2307   YYZZ     -35.0684
      XZZZ     -13.7818   YZZZ       3.5200   ZZZZ     -36.6365
 -----------------------------------------------------------------
 Calculating analytic gradient of the SCF energy
 Gradient of SCF Energy
            1           2           3           4           5           6
    1   0.0013269  -0.0001089   0.0002078  -0.0000875  -0.0006329   0.0001927
    2   0.0000289   0.0001953  -0.0003332   0.0002734  -0.0006988   0.0001546
    3  -0.0006817   0.0003779   0.0001049   0.0001575  -0.0002509  -0.0000622
            7           8           9
    1  -0.0002272  -0.0002765  -0.0003944
    2   0.0002375  -0.0001478   0.0002902
    3   0.0000412  -0.0001399   0.0004531
 Max gradient component =       1.327E-03
 RMS gradient           =       4.028E-04
 Gradient time:  CPU 9.56 s  wall 9.57 s
 Geometry Optimization Parameters
   NAtoms,    NIC,     NZ,  NCons,   NDum,   NFix, NCnnct, MaxDiis
        9      48       0       0       0       0       0       0

 Cartesian Hessian Update
 Hessian Updated using BFGS Update


** GEOMETRY OPTIMIZATION IN DELOCALIZED INTERNAL COORDINATES **
   Searching for a Minimum

   Optimization Cycle:   8

                       Coordinates (Angstroms)
     ATOM                X               Y               Z
      1  C        -0.9055785502   -1.2245592447    0.0612960968
      2  C        -0.5188627079    0.2244776919   -0.0124126856
      3  C         0.9735457298    0.5750196526    0.1352569199
      4  O        -1.2909960237    1.1439187556   -0.1672166867
      5  H         1.1656767328    1.6639201523    0.0873447314
      6  O         1.8412595883   -0.2452399670    0.2805435618
      7  H        -0.9111868221   -1.5316727697    1.1134244523
      8  H        -1.9036723516   -1.3660189077   -0.3524830917
      9  H        -0.1727955955   -1.8528317633   -0.4459169982
   Point Group: c1    Number of degrees of freedom:    21


   Energy is   -267.233517814

 Hessian Updated using BFGS Update

 21 Hessian modes will be used to form the next step
  Hessian Eigenvalues:
     0.000390    0.003333    0.028020    0.062693    0.074993    0.075307
     0.157968    0.159977    0.162913    0.171201    0.220318    0.248727
     0.264113    0.289408    0.319414    0.339271    0.341337    0.348614
     0.401576    1.000785    1.036728

 Minimum Search - Taking Simple RFO Step
 Searching for Lamda that Minimizes Along All modes
 Value Taken    Lamda =  -0.00025633
 Calculated Step too Large.  Step scaled by  0.491340
 Step Taken.  Stepsize is  0.300000

                             Maximum     Tolerance    Cnvgd?
         Gradient           0.000869      0.000300      NO
         Displacement       0.209841      0.001200      NO
         Energy change     -0.000135      0.000001      NO


 New Cartesian Coordinates Obtained by Inverse Iteration

 Displacement from previous Coordinates is:  0.341830
 ----------------------------------------------------------------
             Standard Nuclear Orientation (Angstroms)
    I     Atom           X                Y                Z
 ----------------------------------------------------------------
    1      C      -0.9072773242    -1.2228014168     0.0582758705
    2      C      -0.5193794236     0.2245267521    -0.0318736168
    3      C       0.9683083179     0.5756841201     0.1570529702
    4      O      -1.2847250952     1.1406712289    -0.2325135548
    5      H       1.1665958769     1.6629007995     0.0928276373
    6      O       1.8273812135    -0.2443032774     0.3481075305
    7      H      -0.8196464842    -1.5482331752     1.1011955438
    8      H      -1.9348129343    -1.3563748991    -0.2769627388
    9      H      -0.2190541469    -1.8450565320    -0.5162733419
 ----------------------------------------------------------------
 Nuclear Repulsion Energy =   159.7037234531 hartrees
 There are       19 alpha and       19 beta electrons
 Applying Cartesian multipole field
    Component          Value
    ---------          -----
     (2,0,0)        1.00000E-11
     (0,2,0)        2.00000E-11
     (0,0,2)       -3.00000E-11
 Nucleus-field energy     =     0.0000000041 hartrees
 Requested basis set is 6-311++G(d,p)
 There are 50 shells and 138 basis functions
 A cutoff of  1.0D-11 yielded   1232 shell pairs
 There are      9524 function pairs (     10229 Cartesian)
 Smallest overlap matrix eigenvalue = 7.40E-05
 Guess MOs from SCF MO coefficient file
 Reading MOs from coefficient file
 Reading MOs from coefficient file
 A restricted hybrid HF-DFT SCF calculation will be
 performed using Pulay DIIS extrapolation
 Exchange:     0.2000 Hartree-Fock + 0.0800 Slater + 0.7200 B88
 Correlation:  0.1900 VWN1RPA + 0.8100 LYP
 Using SG-1 standard quadrature grid
 SCF converges when DIIS error is below 1.0E-08
 Geometry optimization detected.  Setting ReadMinima to 0
 Setting SaveMinima to 0
 ---------------------------------------
  Cycle       Energy         DIIS Error
 ---------------------------------------
    1    -267.2253082943      1.59E-03
    2    -267.2335438473      1.25E-04
    3    -267.2335949467      1.11E-04
    4    -267.2336138587      6.12E-05
    5    -267.2336196916      2.24E-05
    6    -267.2336207177      4.88E-06
    7    -267.2336204346      2.01E-06
    8    -267.2336204958      8.56E-07
    9    -267.2336204539      2.35E-07
   10    -267.2336204791      2.78E-08
   11    -267.2336204816      5.38E-09 Convergence criterion met
 ---------------------------------------
 SCF time:  CPU 30.22 s  wall 30.71 s
 SCF   energy in the final basis set = -267.2336204816
 Total energy in the final basis set = -267.2336204816

 --------------------------------------------------------------

                    Orbital Energies (a.u.)
 --------------------------------------------------------------

 Alpha MOs
 -- Occupied --
-19.167 -19.156 -10.293 -10.291 -10.196  -1.099  -1.083  -0.779
 -0.688  -0.566  -0.509  -0.494  -0.480  -0.454  -0.425  -0.423
 -0.391  -0.336  -0.271
 -- Virtual --
 -0.115  -0.011   0.002   0.013   0.031   0.033   0.044   0.057
  0.075   0.084   0.087   0.106   0.113   0.116   0.123   0.128
  0.136   0.152   0.166   0.194   0.200   0.211   0.233   0.245
  0.257   0.264   0.288   0.292   0.311   0.319   0.330   0.361
  0.408   0.423   0.436   0.504   0.516   0.517   0.561   0.568
  0.623   0.637   0.641   0.658   0.666   0.710   0.785   0.825
  0.862   0.896   0.964   1.041   1.060   1.128   1.140   1.151
  1.162   1.213   1.236   1.287   1.412   1.426   1.441   1.459
  1.515   1.538   1.544   1.584   1.657   1.674   1.702   1.728
  1.810   1.827   1.870   1.966   2.028   2.060   2.206   2.268
  2.359   2.433   2.444   2.502   2.524   2.565   2.600   2.612
  2.694   2.741   2.836   2.854   2.861   2.889   2.913   2.951
  3.158   3.278   3.347   3.379   3.497   3.543   3.621   3.756
  3.843   3.855   4.040   4.189   4.974   5.007   5.112   5.159
  5.621   5.740  23.772  23.849  23.936  49.922  49.944
 --------------------------------------------------------------

          Ground-State Mulliken Net Atomic Charges

     Atom                 Charge (a.u.)
  ----------------------------------------
      1 C                    -0.506555
      2 C                     0.231026
      3 C                     0.051775
      4 O                    -0.237399
      5 H                     0.149851
      6 O                    -0.214124
      7 H                     0.182762
      8 H                     0.168600
      9 H                     0.174065
  ----------------------------------------
  Sum of atomic charges =     0.000000

 -----------------------------------------------------------------
                    Cartesian Multipole Moments
 -----------------------------------------------------------------
    Charge (ESU x 10^10)
                -0.0000
    Dipole Moment (Debye)
         X      -0.3543      Y      -1.0291      Z       0.1206
       Tot       1.0950
    Quadrupole Moments (Debye-Ang)
        XX     -35.7193     XY       5.7704     YY     -29.5776
        XZ      -1.7549     YZ       0.8897     ZZ     -28.0476
    Octopole Moments (Debye-Ang^2)
       XXX      -5.5229    XXY      -2.3711    XYY       5.0279
       YYY      -4.8367    XXZ      -3.6162    XYZ      -0.0141
       YYZ      -1.0104    XZZ       0.6108    YZZ      -1.0930
       ZZZ      -4.5309
    Hexadecapole Moments (Debye-Ang^3)
      XXXX    -310.8263   XXXY       7.4870   XXYY     -78.7624
      XYYY       1.8439   YYYY    -181.9371   XXXZ     -21.9697
      XXYZ       4.6139   XYYZ      -7.1315   YYYZ       8.1495
      XXZZ     -54.2411   XYZZ      -1.4421   YYZZ     -35.3705
      XZZZ     -17.6104   YZZZ       4.9433   ZZZZ     -39.1555
 -----------------------------------------------------------------
 Calculating analytic gradient of the SCF energy
 Gradient of SCF Energy
            1           2           3           4           5           6
    1   0.0009282  -0.0002295   0.0002545  -0.0000304  -0.0005299   0.0000866
    2   0.0001477   0.0000673  -0.0003173   0.0002518  -0.0005687   0.0001359
    3  -0.0013634   0.0003719   0.0001866   0.0000803  -0.0002100  -0.0000535
            7           8           9
    1  -0.0000343  -0.0002331  -0.0002120
    2   0.0001215  -0.0000556   0.0002175
    3   0.0002408   0.0001066   0.0006406
 Max gradient component =       1.363E-03
 RMS gradient           =       4.097E-04
 Gradient time:  CPU 9.52 s  wall 9.52 s
 Geometry Optimization Parameters
   NAtoms,    NIC,     NZ,  NCons,   NDum,   NFix, NCnnct, MaxDiis
        9      48       0       0       0       0       0       0

 Cartesian Hessian Update
 Hessian Updated using BFGS Update


** GEOMETRY OPTIMIZATION IN DELOCALIZED INTERNAL COORDINATES **
   Searching for a Minimum

   Optimization Cycle:   9

                       Coordinates (Angstroms)
     ATOM                X               Y               Z
      1  C        -0.9072773242   -1.2228014168    0.0582758705
      2  C        -0.5193794236    0.2245267521   -0.0318736168
      3  C         0.9683083179    0.5756841201    0.1570529702
      4  O        -1.2847250952    1.1406712289   -0.2325135548
      5  H         1.1665958769    1.6629007995    0.0928276373
      6  O         1.8273812135   -0.2443032774    0.3481075305
      7  H        -0.8196464842   -1.5482331752    1.1011955438
      8  H        -1.9348129343   -1.3563748991   -0.2769627388
      9  H        -0.2190541469   -1.8450565320   -0.5162733419
   Point Group: c1    Number of degrees of freedom:    21


   Energy is   -267.233620482

 Hessian Updated using BFGS Update

 21 Hessian modes will be used to form the next step
  Hessian Eigenvalues:
     0.000512    0.003290    0.028077    0.062507    0.075058    0.077211
     0.157549    0.160072    0.162916    0.169445    0.218417    0.248749
     0.263577    0.288952    0.319490    0.339181    0.342203    0.348861
     0.386492    1.000370    1.036811

 Minimum Search - Taking Simple RFO Step
 Searching for Lamda that Minimizes Along All modes
 Value Taken    Lamda =  -0.00012147
 Calculated Step too Large.  Step scaled by  0.731611
 Step Taken.  Stepsize is  0.300000

                             Maximum     Tolerance    Cnvgd?
         Gradient           0.000796      0.000300      NO
         Displacement       0.203267      0.001200      NO
         Energy change     -0.000103      0.000001      NO


 New Cartesian Coordinates Obtained by Inverse Iteration

 Displacement from previous Coordinates is:  0.336967
 ----------------------------------------------------------------
             Standard Nuclear Orientation (Angstroms)
    I     Atom           X                Y                Z
 ----------------------------------------------------------------
    1      C      -0.9087568939    -1.2218327418     0.0582726565
    2      C      -0.5184623720     0.2237195512    -0.0504044369
    3      C       0.9631491870     0.5781155988     0.1783207747
    4      O      -1.2760779653     1.1342233501    -0.2994792336
    5      H       1.1681934012     1.6638216128     0.1010034634
    6      O       1.8129822583    -0.2406706812     0.4115795346
    7      H      -0.7326243003    -1.5672936342     1.0828052591
    8      H      -1.9587713032    -1.3456336960    -0.2002988061
    9      H      -0.2722420119    -1.8374357598    -0.5819629117
 ----------------------------------------------------------------
 Nuclear Repulsion Energy =   159.7155471639 hartrees
 There are       19 alpha and       19 beta electrons
 Applying Cartesian multipole field
    Component          Value
    ---------          -----
     (2,0,0)        1.00000E-11
     (0,2,0)        2.00000E-11
     (0,0,2)       -3.00000E-11
 Nucleus-field energy     =     0.0000000039 hartrees
 Requested basis set is 6-311++G(d,p)
 There are 50 shells and 138 basis functions
 A cutoff of  1.0D-11 yielded   1231 shell pairs
 There are      9518 function pairs (     10223 Cartesian)
 Smallest overlap matrix eigenvalue = 7.26E-05
 Guess MOs from SCF MO coefficient file
 Reading MOs from coefficient file
 Reading MOs from coefficient file
 A restricted hybrid HF-DFT SCF calculation will be
 performed using Pulay DIIS extrapolation
 Exchange:     0.2000 Hartree-Fock + 0.0800 Slater + 0.7200 B88
 Correlation:  0.1900 VWN1RPA + 0.8100 LYP
 Using SG-1 standard quadrature grid
 SCF converges when DIIS error is below 1.0E-08
 Geometry optimization detected.  Setting ReadMinima to 0
 Setting SaveMinima to 0
 ---------------------------------------
  Cycle       Energy         DIIS Error
 ---------------------------------------
    1    -267.2251158274      1.58E-03
    2    -267.2336077091      1.24E-04
    3    -267.2336617889      1.01E-04
    4    -267.2336796166      4.70E-05
    5    -267.2336824947      2.69E-05
    6    -267.2336837276      5.32E-06
    7    -267.2336836935      1.63E-06
    8    -267.2336836847      7.55E-07
    9    -267.2336836613      2.75E-07
   10    -267.2336836883      2.70E-08
   11    -267.2336836918      5.64E-09 Convergence criterion met
 ---------------------------------------
 SCF time:  CPU 30.31 s  wall 30.38 s
 SCF   energy in the final basis set = -267.2336836918
 Total energy in the final basis set = -267.2336836918

 --------------------------------------------------------------

                    Orbital Energies (a.u.)
 --------------------------------------------------------------

 Alpha MOs
 -- Occupied --
-19.167 -19.156 -10.293 -10.291 -10.196  -1.099  -1.083  -0.779
 -0.688  -0.566  -0.509  -0.494  -0.480  -0.454  -0.425  -0.424
 -0.391  -0.336  -0.271
 -- Virtual --
 -0.115  -0.011   0.002   0.013   0.030   0.033   0.044   0.057
  0.075   0.084   0.087   0.106   0.113   0.116   0.123   0.128
  0.136   0.152   0.168   0.193   0.199   0.210   0.235   0.242
  0.257   0.264   0.288   0.293   0.310   0.320   0.331   0.363
  0.409   0.424   0.430   0.508   0.516   0.517   0.561   0.567
  0.624   0.637   0.642   0.657   0.664   0.711   0.784   0.826
  0.863   0.902   0.961   1.040   1.059   1.128   1.144   1.149
  1.164   1.215   1.234   1.288   1.413   1.424   1.437   1.459
  1.514   1.536   1.543   1.590   1.654   1.675   1.700   1.730
  1.809   1.833   1.869   1.960   2.034   2.064   2.200   2.269
  2.360   2.431   2.448   2.500   2.519   2.570   2.603   2.611
  2.696   2.738   2.837   2.854   2.864   2.889   2.916   2.950
  3.163   3.278   3.346   3.378   3.495   3.544   3.624   3.753
  3.849   3.856   4.041   4.187   4.973   5.007   5.116   5.159
  5.620   5.740  23.771  23.849  23.937  49.922  49.944
 --------------------------------------------------------------

          Ground-State Mulliken Net Atomic Charges

     Atom                 Charge (a.u.)
  ----------------------------------------
      1 C                    -0.509534
      2 C                     0.235111
      3 C                     0.050554
      4 O                    -0.237927
      5 H                     0.149370
      6 O                    -0.213001
      7 H                     0.180467
      8 H                     0.168303
      9 H                     0.176656
  ----------------------------------------
  Sum of atomic charges =     0.000000

 -----------------------------------------------------------------
                    Cartesian Multipole Moments
 -----------------------------------------------------------------
    Charge (ESU x 10^10)
                -0.0000
    Dipole Moment (Debye)
         X      -0.3427      Y      -1.0244      Z       0.1255
       Tot       1.0874
    Quadrupole Moments (Debye-Ang)
        XX     -35.6020     XY       5.6932     YY     -29.5182
        XZ      -2.0995     YZ       1.1445     ZZ     -28.2254
    Octopole Moments (Debye-Ang^2)
       XXX      -5.3200    XXY      -2.2608    XYY       5.0313
       YYY      -4.7915    XXZ      -3.6723    XYZ      -0.1849
       YYZ      -0.8375    XZZ       0.7525    YZZ      -1.1846
       ZZZ      -4.6291
    Hexadecapole Moments (Debye-Ang^3)
      XXXX    -306.4925   XXXY       6.7924   XXYY     -78.1980
      XYYY       1.3040   YYYY    -181.2200   XXXZ     -27.2199
      XXYZ       5.3370   XYYZ      -8.5022   YYYZ       9.9017
      XXZZ     -55.1565   XYZZ      -1.6635   YYZZ     -35.7761
      XZZZ     -21.2636   YZZZ       6.4833   ZZZZ     -42.2865
 -----------------------------------------------------------------
 Calculating analytic gradient of the SCF energy
 Gradient of SCF Energy
            1           2           3           4           5           6
    1   0.0001014  -0.0003183   0.0001852   0.0000368  -0.0002378  -0.0000066
    2   0.0001978  -0.0000398  -0.0002006   0.0001166  -0.0002285   0.0000428
    3  -0.0013687   0.0002552   0.0001649   0.0000043  -0.0000874  -0.0000708
            7           8           9
    1   0.0001891  -0.0000359   0.0000862
    2  -0.0000045   0.0000797   0.0000366
    3   0.0002707   0.0002514   0.0005804
 Max gradient component =       1.369E-03
 RMS gradient           =       3.253E-04
 Gradient time:  CPU 9.50 s  wall 9.51 s
 Geometry Optimization Parameters
   NAtoms,    NIC,     NZ,  NCons,   NDum,   NFix, NCnnct, MaxDiis
        9      48       0       0       0       0       0       0

 Cartesian Hessian Update
 Hessian Updated using BFGS Update


** GEOMETRY OPTIMIZATION IN DELOCALIZED INTERNAL COORDINATES **
   Searching for a Minimum

   Optimization Cycle:  10

                       Coordinates (Angstroms)
     ATOM                X               Y               Z
      1  C        -0.9087568939   -1.2218327418    0.0582726565
      2  C        -0.5184623720    0.2237195512   -0.0504044369
      3  C         0.9631491870    0.5781155988    0.1783207747
      4  O        -1.2760779653    1.1342233501   -0.2994792336
      5  H         1.1681934012    1.6638216128    0.1010034634
      6  O         1.8129822583   -0.2406706812    0.4115795346
      7  H        -0.7326243003   -1.5672936342    1.0828052591
      8  H        -1.9587713032   -1.3456336960   -0.2002988061
      9  H        -0.2722420119   -1.8374357598   -0.5819629117
   Point Group: c1    Number of degrees of freedom:    21


   Energy is   -267.233683692

 Hessian Updated using BFGS Update

 21 Hessian modes will be used to form the next step
  Hessian Eigenvalues:
     0.000508    0.003414    0.028110    0.062192    0.074005    0.076171
     0.158017    0.160219    0.162991    0.167907    0.218785    0.247739
     0.262231    0.288649    0.318826    0.338524    0.341548    0.348702
     0.378579    1.000284    1.036824

 Minimum Search - Taking Simple RFO Step
 Searching for Lamda that Minimizes Along All modes
 Value Taken    Lamda =  -0.00003639
 Step Taken.  Stepsize is  0.223409

                             Maximum     Tolerance    Cnvgd?
         Gradient           0.000594      0.000300      NO
         Displacement       0.166788      0.001200      NO
         Energy change     -0.000063      0.000001      NO


 New Cartesian Coordinates Obtained by Inverse Iteration

 Displacement from previous Coordinates is:  0.260502
 ----------------------------------------------------------------
             Standard Nuclear Orientation (Angstroms)
    I     Atom           X                Y                Z
 ----------------------------------------------------------------
    1      C      -0.9092133453    -1.2220803985     0.0593114087
    2      C      -0.5162251752     0.2223203449    -0.0625091348
    3      C       0.9600801519     0.5812614267     0.1932705013
    4      O      -1.2683010521     1.1277805794    -0.3442278342
    5      H       1.1709937281     1.6647988937     0.0968768818
    6      O       1.8012979629    -0.2334105879     0.4686732896
    7      H      -0.6700478428    -1.5866802560     1.0632287747
    8      H      -1.9724273179    -1.3367914673    -0.1425174939
    9      H      -0.3187671096    -1.8301849350    -0.6322700931
 ----------------------------------------------------------------
 Nuclear Repulsion Energy =   159.7010220905 hartrees
 There are       19 alpha and       19 beta electrons
 Applying Cartesian multipole field
    Component          Value
    ---------          -----
     (2,0,0)        1.00000E-11
     (0,2,0)        2.00000E-11
     (0,0,2)       -3.00000E-11
 Nucleus-field energy     =     0.0000000038 hartrees
 Requested basis set is 6-311++G(d,p)
 There are 50 shells and 138 basis functions
 A cutoff of  1.0D-11 yielded   1231 shell pairs
 There are      9518 function pairs (     10223 Cartesian)
 Smallest overlap matrix eigenvalue = 7.24E-05
 Guess MOs from SCF MO coefficient file
 Reading MOs from coefficient file
 Reading MOs from coefficient file
 A restricted hybrid HF-DFT SCF calculation will be
 performed using Pulay DIIS extrapolation
 Exchange:     0.2000 Hartree-Fock + 0.0800 Slater + 0.7200 B88
 Correlation:  0.1900 VWN1RPA + 0.8100 LYP
 Using SG-1 standard quadrature grid
 SCF converges when DIIS error is below 1.0E-08
 Geometry optimization detected.  Setting ReadMinima to 0
 Setting SaveMinima to 0
 ---------------------------------------
  Cycle       Energy         DIIS Error
 ---------------------------------------
    1    -267.2277703536      1.29E-03
    2    -267.2336543335      9.70E-05
    3    -267.2336874664      8.86E-05
    4    -267.2336981889      5.12E-05
    5    -267.2337023618      1.63E-05
    6    -267.2337029549      3.82E-06
    7    -267.2337029362      9.42E-07
    8    -267.2337028401      4.24E-07
    9    -267.2337028833      2.63E-07
   10    -267.2337028828      2.67E-08
   11    -267.2337028822      3.56E-09 Convergence criterion met
 ---------------------------------------
 SCF time:  CPU 30.12 s  wall 30.22 s
 SCF   energy in the final basis set = -267.2337028822
 Total energy in the final basis set = -267.2337028822

 --------------------------------------------------------------

                    Orbital Energies (a.u.)
 --------------------------------------------------------------

 Alpha MOs
 -- Occupied --
-19.167 -19.156 -10.293 -10.291 -10.196  -1.099  -1.083  -0.779
 -0.688  -0.566  -0.509  -0.494  -0.480  -0.454  -0.424  -0.424
 -0.391  -0.336  -0.271
 -- Virtual --
 -0.115  -0.011   0.002   0.013   0.030   0.033   0.044   0.057
  0.076   0.084   0.087   0.106   0.113   0.116   0.123   0.128
  0.135   0.152   0.168   0.193   0.198   0.210   0.237   0.240
  0.257   0.264   0.288   0.293   0.310   0.320   0.332   0.363
  0.409   0.424   0.429   0.509   0.515   0.516   0.561   0.566
  0.624   0.636   0.642   0.657   0.664   0.712   0.784   0.826
  0.862   0.903   0.961   1.040   1.059   1.128   1.146   1.149
  1.164   1.215   1.234   1.289   1.414   1.423   1.435   1.459
  1.514   1.535   1.542   1.592   1.652   1.675   1.699   1.731
  1.809   1.835   1.868   1.959   2.035   2.065   2.198   2.269
  2.360   2.431   2.450   2.499   2.518   2.572   2.604   2.611
  2.695   2.737   2.837   2.854   2.864   2.889   2.916   2.950
  3.163   3.278   3.346   3.378   3.494   3.545   3.625   3.753
  3.850   3.856   4.041   4.186   4.973   5.007   5.117   5.160
  5.620   5.740  23.771  23.849  23.936  49.922  49.944
 --------------------------------------------------------------

          Ground-State Mulliken Net Atomic Charges

     Atom                 Charge (a.u.)
  ----------------------------------------
      1 C                    -0.510335
      2 C                     0.235955
      3 C                     0.049695
      4 O                    -0.237723
      5 H                     0.149250
      6 O                    -0.212343
      7 H                     0.178517
      8 H                     0.168361
      9 H                     0.178623
  ----------------------------------------
  Sum of atomic charges =     0.000000

 -----------------------------------------------------------------
                    Cartesian Multipole Moments
 -----------------------------------------------------------------
    Charge (ESU x 10^10)
                -0.0000
    Dipole Moment (Debye)
         X      -0.3341      Y      -1.0227      Z       0.0994
       Tot       1.0805
    Quadrupole Moments (Debye-Ang)
        XX     -35.4938     XY       5.6246     YY     -29.4605
        XZ      -2.3730     YZ       1.3224     ZZ     -28.3874
    Octopole Moments (Debye-Ang^2)
       XXX      -5.1707    XXY      -2.2135    XYY       5.0085
       YYY      -4.7684    XXZ      -3.8595    XYZ      -0.3016
       YYZ      -0.8111    XZZ       0.7696    YZZ      -1.2703
       ZZZ      -4.9751
    Hexadecapole Moments (Debye-Ang^3)
      XXXX    -303.0322   XXXY       5.8997   XXYY     -77.6778
      XYYY       0.6476   YYYY    -180.6228   XXXZ     -31.3070
      XXYZ       5.7789   XYYZ      -9.5133   YYYZ      11.0579
      XXZZ     -55.9551   XYZZ      -1.8590   YYZZ     -36.1575
      XZZZ     -24.1104   YZZZ       7.6290   ZZZZ     -45.2140
 -----------------------------------------------------------------
 Calculating analytic gradient of the SCF energy
 Gradient of SCF Energy
            1           2           3           4           5           6
    1  -0.0003867  -0.0002597   0.0000506   0.0000776   0.0000336  -0.0000498
    2   0.0001563  -0.0000704  -0.0000294   0.0000045   0.0000535  -0.0000215
    3  -0.0005897  -0.0000554   0.0000319   0.0000370   0.0000292  -0.0000065
            7           8           9
    1   0.0002448   0.0001113   0.0001785
    2  -0.0000698   0.0000760  -0.0000992
    3   0.0001247   0.0001671   0.0002618
 Max gradient component =       5.897E-04
 RMS gradient           =       1.778E-04
 Gradient time:  CPU 9.53 s  wall 9.53 s
 Geometry Optimization Parameters
   NAtoms,    NIC,     NZ,  NCons,   NDum,   NFix, NCnnct, MaxDiis
        9      48       0       0       0       0       0       0

 Cartesian Hessian Update
 Hessian Updated using BFGS Update


** GEOMETRY OPTIMIZATION IN DELOCALIZED INTERNAL COORDINATES **
   Searching for a Minimum

   Optimization Cycle:  11

                       Coordinates (Angstroms)
     ATOM                X               Y               Z
      1  C        -0.9092133453   -1.2220803985    0.0593114087
      2  C        -0.5162251752    0.2223203449   -0.0625091348
      3  C         0.9600801519    0.5812614267    0.1932705013
      4  O        -1.2683010521    1.1277805794   -0.3442278342
      5  H         1.1709937281    1.6647988937    0.0968768818
      6  O         1.8012979629   -0.2334105879    0.4686732896
      7  H        -0.6700478428   -1.5866802560    1.0632287747
      8  H        -1.9724273179   -1.3367914673   -0.1425174939
      9  H        -0.3187671096   -1.8301849350   -0.6322700931
   Point Group: c1    Number of degrees of freedom:    21


   Energy is   -267.233702882

 Hessian Updated using BFGS Update

 21 Hessian modes will be used to form the next step
  Hessian Eigenvalues:
     0.000630    0.003412    0.028159    0.060521    0.065427    0.075481
     0.158231    0.159182    0.162957    0.168249    0.220355    0.243863
     0.259900    0.288714    0.317014    0.336577    0.340540    0.347911
     0.381192    1.000590    1.036796

 Minimum Search - Taking Simple RFO Step
 Searching for Lamda that Minimizes Along All modes
 Value Taken    Lamda =  -0.00000434
 Step Taken.  Stepsize is  0.010739

                             Maximum     Tolerance    Cnvgd?
         Gradient           0.000365      0.000300      NO
         Displacement       0.006961      0.001200      NO
         Energy change     -0.000019      0.000001      NO


 New Cartesian Coordinates Obtained by Inverse Iteration

 Displacement from previous Coordinates is:  0.014240
 ----------------------------------------------------------------
             Standard Nuclear Orientation (Angstroms)
    I     Atom           X                Y                Z
 ----------------------------------------------------------------
    1      C      -0.9091295802    -1.2226489098     0.0603871552
    2      C      -0.5155272381     0.2219565040    -0.0606773562
    3      C       0.9608964840     0.5819256425     0.1928278712
    4      O      -1.2682020415     1.1270157980    -0.3421591883
    5      H       1.1713301483     1.6653269977     0.0936055653
    6      O       1.8028021093    -0.2316463741     0.4694015130
    7      H      -0.6737977825    -1.5890781006     1.0642034227
    8      H      -1.9719749962    -1.3363560935    -0.1450101087
    9      H      -0.3190071029    -1.8294818641    -0.6327425742
 ----------------------------------------------------------------
 Nuclear Repulsion Energy =   159.6839917780 hartrees
 There are       19 alpha and       19 beta electrons
 Applying Cartesian multipole field
    Component          Value
    ---------          -----
     (2,0,0)        1.00000E-11
     (0,2,0)        2.00000E-11
     (0,0,2)       -3.00000E-11
 Nucleus-field energy     =     0.0000000039 hartrees
 Requested basis set is 6-311++G(d,p)
 There are 50 shells and 138 basis functions
 A cutoff of  1.0D-11 yielded   1231 shell pairs
 There are      9518 function pairs (     10223 Cartesian)
 Smallest overlap matrix eigenvalue = 7.25E-05
 Guess MOs from SCF MO coefficient file
 Reading MOs from coefficient file
 Reading MOs from coefficient file
 A restricted hybrid HF-DFT SCF calculation will be
 performed using Pulay DIIS extrapolation
 Exchange:     0.2000 Hartree-Fock + 0.0800 Slater + 0.7200 B88
 Correlation:  0.1900 VWN1RPA + 0.8100 LYP
 Using SG-1 standard quadrature grid
 SCF converges when DIIS error is below 1.0E-08
 Geometry optimization detected.  Setting ReadMinima to 0
 Setting SaveMinima to 0
 ---------------------------------------
  Cycle       Energy         DIIS Error
 ---------------------------------------
    1    -267.2334980332      5.55E-05
    2    -267.2337052330      7.43E-06
    3    -267.2337049564      1.48E-05
    4    -267.2337053718      1.70E-06
    5    -267.2337053029      8.55E-07
    6    -267.2337053593      3.62E-07
    7    -267.2337053682      2.41E-07
    8    -267.2337053603      2.59E-08
    9    -267.2337053598      7.90E-09 Convergence criterion met
 ---------------------------------------
 SCF time:  CPU 24.25 s  wall 24.36 s
 SCF   energy in the final basis set = -267.2337053598
 Total energy in the final basis set = -267.2337053598

 --------------------------------------------------------------

                    Orbital Energies (a.u.)
 --------------------------------------------------------------

 Alpha MOs
 -- Occupied --
-19.167 -19.156 -10.293 -10.291 -10.196  -1.099  -1.083  -0.779
 -0.688  -0.566  -0.509  -0.494  -0.480  -0.454  -0.425  -0.423
 -0.391  -0.336  -0.271
 -- Virtual --
 -0.115  -0.011   0.002   0.013   0.030   0.033   0.044   0.057
  0.076   0.084   0.087   0.106   0.113   0.116   0.123   0.128
  0.135   0.152   0.168   0.193   0.198   0.210   0.237   0.240
  0.257   0.264   0.288   0.293   0.310   0.320   0.332   0.363
  0.409   0.424   0.429   0.509   0.515   0.517   0.561   0.566
  0.624   0.636   0.642   0.657   0.664   0.712   0.784   0.826
  0.862   0.904   0.961   1.040   1.059   1.128   1.146   1.149
  1.164   1.216   1.233   1.289   1.415   1.423   1.435   1.459
  1.514   1.535   1.542   1.592   1.652   1.675   1.699   1.731
  1.808   1.835   1.868   1.959   2.034   2.065   2.199   2.269
  2.360   2.432   2.449   2.499   2.518   2.571   2.604   2.611
  2.694   2.737   2.837   2.854   2.864   2.889   2.916   2.950
  3.163   3.278   3.346   3.378   3.494   3.545   3.624   3.754
  3.850   3.855   4.041   4.186   4.973   5.007   5.117   5.160
  5.620   5.740  23.771  23.848  23.936  49.922  49.944
 --------------------------------------------------------------

          Ground-State Mulliken Net Atomic Charges

     Atom                 Charge (a.u.)
  ----------------------------------------
      1 C                    -0.510065
      2 C                     0.235715
      3 C                     0.049455
      4 O                    -0.237398
      5 H                     0.149235
      6 O                    -0.212242
      7 H                     0.178421
      8 H                     0.168515
      9 H                     0.178363
  ----------------------------------------
  Sum of atomic charges =     0.000000

 -----------------------------------------------------------------
                    Cartesian Multipole Moments
 -----------------------------------------------------------------
    Charge (ESU x 10^10)
                -0.0000
    Dipole Moment (Debye)
         X      -0.3360      Y      -1.0225      Z       0.0945
       Tot       1.0804
    Quadrupole Moments (Debye-Ang)
        XX     -35.5023     XY       5.6241     YY     -29.4562
        XZ      -2.3731     YZ       1.3156     ZZ     -28.3814
    Octopole Moments (Debye-Ang^2)
       XXX      -5.2249    XXY      -2.2193    XYY       4.9879
       YYY      -4.7625    XXZ      -3.9036    XYZ      -0.2959
       YYZ      -0.8389    XZZ       0.7397    YZZ      -1.2791
       ZZZ      -5.0426
    Hexadecapole Moments (Debye-Ang^3)
      XXXX    -303.3464   XXXY       5.7542   XXYY     -77.7004
      XYYY       0.5514   YYYY    -180.6298   XXXZ     -31.2432
      XXYZ       5.7585   XYYZ      -9.5000   YYYZ      10.9996
      XXZZ     -55.9725   XYZZ      -1.8844   YYZZ     -36.1319
      XZZZ     -24.0643   YZZZ       7.5970   ZZZZ     -45.1788
 -----------------------------------------------------------------
 Calculating analytic gradient of the SCF energy
 Gradient of SCF Energy
            1           2           3           4           5           6
    1  -0.0001676  -0.0001191   0.0000271   0.0000504   0.0000645  -0.0000147
    2   0.0000611  -0.0000321   0.0000371  -0.0000511   0.0000670  -0.0000050
    3  -0.0001145  -0.0000210  -0.0000252   0.0000117   0.0000197   0.0000041
            7           8           9
    1   0.0000462   0.0000522   0.0000610
    2  -0.0000339  -0.0000050  -0.0000381
    3   0.0000558   0.0000405   0.0000289
 Max gradient component =       1.676E-04
 RMS gradient           =       5.923E-05
 Gradient time:  CPU 9.58 s  wall 9.58 s
 Geometry Optimization Parameters
   NAtoms,    NIC,     NZ,  NCons,   NDum,   NFix, NCnnct, MaxDiis
        9      48       0       0       0       0       0       0

 Cartesian Hessian Update
 Hessian Updated using BFGS Update


** GEOMETRY OPTIMIZATION IN DELOCALIZED INTERNAL COORDINATES **
   Searching for a Minimum

   Optimization Cycle:  12

                       Coordinates (Angstroms)
     ATOM                X               Y               Z
      1  C        -0.9091295802   -1.2226489098    0.0603871552
      2  C        -0.5155272381    0.2219565040   -0.0606773562
      3  C         0.9608964840    0.5819256425    0.1928278712
      4  O        -1.2682020415    1.1270157980   -0.3421591883
      5  H         1.1713301483    1.6653269977    0.0936055653
      6  O         1.8028021093   -0.2316463741    0.4694015130
      7  H        -0.6737977825   -1.5890781006    1.0642034227
      8  H        -1.9719749962   -1.3363560935   -0.1450101087
      9  H        -0.3190071029   -1.8294818641   -0.6327425742
   Point Group: c1    Number of degrees of freedom:    21


   Energy is   -267.233705360

 Hessian Updated using BFGS Update

 21 Hessian modes will be used to form the next step
  Hessian Eigenvalues:
     0.000637    0.003338    0.028259    0.055222    0.062518    0.074953
     0.157768    0.159032    0.162476    0.168752    0.216973    0.242502
     0.260260    0.290889    0.316857    0.335472    0.340057    0.347716
     0.382075    1.000164    1.036736

 Minimum Search - Taking Simple RFO Step
 Searching for Lamda that Minimizes Along All modes
 Value Taken    Lamda =   0.00000000
 Step Taken.  Stepsize is  0.007364

                             Maximum     Tolerance    Cnvgd?
         Gradient           0.000093      0.000300     YES
         Displacement       0.006647      0.001200      NO
         Energy change     -0.000002      0.000001      NO


 New Cartesian Coordinates Obtained by Inverse Iteration

 Displacement from previous Coordinates is:  0.009742
 ----------------------------------------------------------------
             Standard Nuclear Orientation (Angstroms)
    I     Atom           X                Y                Z
 ----------------------------------------------------------------
    1      C      -0.9089522715    -1.2227614240     0.0605035074
    2      C      -0.5152087484     0.2218279306    -0.0606765220
    3      C       0.9609064596     0.5819610135     0.1932564280
    4      O      -1.2678797651     1.1268059395    -0.3426044853
    5      H       1.1711214721     1.6651244222     0.0918257889
    6      O       1.8026164937    -0.2309453922     0.4723651023
    7      H      -0.6723029147    -1.5902006975     1.0634680795
    8      H      -1.9722170288    -1.3357705501    -0.1436008535
    9      H      -0.3206936969    -1.8290276420    -0.6347007453
 ----------------------------------------------------------------
 Nuclear Repulsion Energy =   159.6847194126 hartrees
 There are       19 alpha and       19 beta electrons
 Applying Cartesian multipole field
    Component          Value
    ---------          -----
     (2,0,0)        1.00000E-11
     (0,2,0)        2.00000E-11
     (0,0,2)       -3.00000E-11
 Nucleus-field energy     =     0.0000000038 hartrees
 Requested basis set is 6-311++G(d,p)
 There are 50 shells and 138 basis functions
 A cutoff of  1.0D-11 yielded   1231 shell pairs
 There are      9518 function pairs (     10223 Cartesian)
 Smallest overlap matrix eigenvalue = 7.24E-05
 Guess MOs from SCF MO coefficient file
 Reading MOs from coefficient file
 Reading MOs from coefficient file
 A restricted hybrid HF-DFT SCF calculation will be
 performed using Pulay DIIS extrapolation
 Exchange:     0.2000 Hartree-Fock + 0.0800 Slater + 0.7200 B88
 Correlation:  0.1900 VWN1RPA + 0.8100 LYP
 Using SG-1 standard quadrature grid
 SCF converges when DIIS error is below 1.0E-08
 Geometry optimization detected.  Setting ReadMinima to 0
 Setting SaveMinima to 0
 ---------------------------------------
  Cycle       Energy         DIIS Error
 ---------------------------------------
    1    -267.2337482179      5.99E-05
    2    -267.2337056538      4.07E-06
    3    -267.2337057143      4.03E-06
    4    -267.2337057997      2.51E-06
    5    -267.2337057682      4.64E-07
    6    -267.2337057775      2.57E-07
    7    -267.2337057718      1.07E-07
    8    -267.2337057701      2.73E-08
    9    -267.2337057716      6.60E-09 Convergence criterion met
 ---------------------------------------
 SCF time:  CPU 23.84 s  wall 23.86 s
 SCF   energy in the final basis set = -267.2337057716
 Total energy in the final basis set = -267.2337057716

 --------------------------------------------------------------

                    Orbital Energies (a.u.)
 --------------------------------------------------------------

 Alpha MOs
 -- Occupied --
-19.167 -19.156 -10.293 -10.291 -10.196  -1.099  -1.083  -0.779
 -0.688  -0.566  -0.509  -0.494  -0.480  -0.454  -0.425  -0.423
 -0.391  -0.336  -0.271
 -- Virtual --
 -0.115  -0.011   0.002   0.013   0.030   0.033   0.044   0.057
  0.076   0.084   0.087   0.106   0.113   0.116   0.123   0.128
  0.135   0.152   0.168   0.193   0.198   0.210   0.237   0.240
  0.257   0.264   0.288   0.293   0.310   0.320   0.332   0.363
  0.409   0.424   0.429   0.509   0.515   0.517   0.561   0.566
  0.624   0.636   0.642   0.657   0.664   0.712   0.784   0.826
  0.862   0.904   0.961   1.040   1.059   1.128   1.146   1.149
  1.164   1.216   1.233   1.289   1.415   1.423   1.435   1.460
  1.514   1.534   1.542   1.592   1.652   1.675   1.699   1.731
  1.808   1.835   1.869   1.959   2.034   2.065   2.199   2.269
  2.360   2.432   2.449   2.499   2.518   2.571   2.604   2.611
  2.694   2.737   2.837   2.854   2.864   2.889   2.916   2.950
  3.163   3.278   3.346   3.378   3.494   3.544   3.624   3.755
  3.850   3.855   4.041   4.186   4.973   5.007   5.117   5.160
  5.620   5.740  23.771  23.848  23.936  49.922  49.944
 --------------------------------------------------------------

          Ground-State Mulliken Net Atomic Charges

     Atom                 Charge (a.u.)
  ----------------------------------------
      1 C                    -0.510058
      2 C                     0.235813
      3 C                     0.049434
      4 O                    -0.237377
      5 H                     0.149220
      6 O                    -0.212282
      7 H                     0.178347
      8 H                     0.168542
      9 H                     0.178361
  ----------------------------------------
  Sum of atomic charges =     0.000000

 -----------------------------------------------------------------
                    Cartesian Multipole Moments
 -----------------------------------------------------------------
    Charge (ESU x 10^10)
                -0.0000
    Dipole Moment (Debye)
         X      -0.3360      Y      -1.0233      Z       0.0899
       Tot       1.0808
    Quadrupole Moments (Debye-Ang)
        XX     -35.5004     XY       5.6195     YY     -29.4551
        XZ      -2.3840     YZ       1.3185     ZZ     -28.3862
    Octopole Moments (Debye-Ang^2)
       XXX      -5.2297    XXY      -2.2223    XYY       4.9821
       YYY      -4.7646    XXZ      -3.9341    XYZ      -0.2968
       YYZ      -0.8540    XZZ       0.7284    YZZ      -1.2827
       ZZZ      -5.0901
    Hexadecapole Moments (Debye-Ang^3)
      XXXX    -303.2536   XXXY       5.6950   XXYY     -77.6875
      XYYY       0.5138   YYYY    -180.6105   XXXZ     -31.3873
      XXYZ       5.7625   XYYZ      -9.5352   YYYZ      11.0121
      XXZZ     -56.0039   XYZZ      -1.8927   YYZZ     -36.1399
      XZZZ     -24.1646   YZZZ       7.6217   ZZZZ     -45.2872
 -----------------------------------------------------------------
 Calculating analytic gradient of the SCF energy
 Gradient of SCF Energy
            1           2           3           4           5           6
    1  -0.0000198  -0.0000301  -0.0000000   0.0000072   0.0000149   0.0000016
    2   0.0000094   0.0000011   0.0000134  -0.0000209   0.0000234  -0.0000002
    3   0.0000371  -0.0000484  -0.0000063   0.0000094   0.0000033   0.0000050
            7           8           9
    1  -0.0000016   0.0000109   0.0000170
    2  -0.0000098  -0.0000047  -0.0000116
    3   0.0000029   0.0000034  -0.0000064
 Max gradient component =       4.835E-05
 RMS gradient           =       1.659E-05
 Gradient time:  CPU 9.60 s  wall 9.60 s
 Geometry Optimization Parameters
   NAtoms,    NIC,     NZ,  NCons,   NDum,   NFix, NCnnct, MaxDiis
        9      48       0       0       0       0       0       0

 Cartesian Hessian Update
 Hessian Updated using BFGS Update


** GEOMETRY OPTIMIZATION IN DELOCALIZED INTERNAL COORDINATES **
   Searching for a Minimum

   Optimization Cycle:  13

                       Coordinates (Angstroms)
     ATOM                X               Y               Z
      1  C        -0.9089522715   -1.2227614240    0.0605035074
      2  C        -0.5152087484    0.2218279306   -0.0606765220
      3  C         0.9609064596    0.5819610135    0.1932564280
      4  O        -1.2678797651    1.1268059395   -0.3426044853
      5  H         1.1711214721    1.6651244222    0.0918257889
      6  O         1.8026164937   -0.2309453922    0.4723651023
      7  H        -0.6723029147   -1.5902006975    1.0634680795
      8  H        -1.9722170288   -1.3357705501   -0.1436008535
      9  H        -0.3206936969   -1.8290276420   -0.6347007453
   Point Group: c1    Number of degrees of freedom:    21


   Energy is   -267.233705772

 Hessian Updated using BFGS Update

 21 Hessian modes will be used to form the next step
  Hessian Eigenvalues:
     0.000624    0.003238    0.027308    0.061448    0.061937    0.074598
     0.154778    0.158813    0.161528    0.166440    0.211288    0.242466
     0.259903    0.284228    0.317443    0.337273    0.339873    0.347959
     0.361074    0.993556    1.037093

 Minimum Search - Taking Simple RFO Step
 Searching for Lamda that Minimizes Along All modes
 Value Taken    Lamda =   0.00000000
 Step Taken.  Stepsize is  0.001910

                             Maximum     Tolerance    Cnvgd?
         Gradient           0.000034      0.000300     YES
         Displacement       0.001616      0.001200      NO
         Energy change     -0.000000      0.000001     YES


                       Distance Matrix (Angstroms)
             C (  1)   C (  2)   C (  3)   O (  4)   H (  5)   O (  6)
   C (  2)  1.502184
   C (  3)  2.602118  1.540485
   O (  4)  2.410766  1.210365  2.356160
   H (  5)  3.559153  2.224876  1.108026  2.535201
   O (  6)  2.916493  2.421043  1.202994  3.454795  2.034374
   H (  7)  1.094053  2.138183  2.853582  3.116709  3.865158  2.884823
   H (  8)  1.088559  2.134447  3.520565  2.569042  4.352169  3.981133
   H (  9)  1.094036  2.138539  2.853222  3.117601  3.868133  2.878873
             H (  7)   H (  8)
   H (  8)  1.792073
   H (  9)  1.750556  1.792208

 Final energy is   -267.23370577158994     


 ******************************
 **  OPTIMIZATION CONVERGED  **
 ******************************

                       Coordinates (Angstroms)
     ATOM                X               Y               Z
      1  C        -0.9089522715   -1.2227614240    0.0605035074
      2  C        -0.5152087484    0.2218279306   -0.0606765220
      3  C         0.9609064596    0.5819610135    0.1932564280
      4  O        -1.2678797651    1.1268059395   -0.3426044853
      5  H         1.1711214721    1.6651244222    0.0918257889
      6  O         1.8026164937   -0.2309453922    0.4723651023
      7  H        -0.6723029147   -1.5902006975    1.0634680795
      8  H        -1.9722170288   -1.3357705501   -0.1436008535
      9  H        -0.3206936969   -1.8290276420   -0.6347007453

Z-matrix Print:
$molecule
0 1
C 
O  1 1.210365
C  1 1.502184 2 125.086803
H  3 1.088559 1 109.921530 2 0.040286 0
H  3 1.094036 1 109.920136 2 121.751493 0
H  3 1.094053 1 109.890940 2 -121.634895 0
C  1 1.540485 2 117.353031 3 -179.996883 0
H  7 1.108026 1 113.280720 2 0.377399 0
O  7 1.202994 1 123.416067 2 -179.541288 0
$end


 --------------------------------------------------------------

                    Orbital Energies (a.u.)
 --------------------------------------------------------------

 Alpha MOs
 -- Occupied --
-19.167 -19.156 -10.293 -10.291 -10.196  -1.099  -1.083  -0.779
 -0.688  -0.566  -0.509  -0.494  -0.480  -0.454  -0.425  -0.423
 -0.391  -0.336  -0.271
 -- Virtual --
 -0.115  -0.011   0.002   0.013   0.030   0.033   0.044   0.057
  0.076   0.084   0.087   0.106   0.113   0.116   0.123   0.128
  0.135   0.152   0.168   0.193   0.198   0.210   0.237   0.240
  0.257   0.264   0.288   0.293   0.310   0.320   0.332   0.363
  0.409   0.424   0.429   0.509   0.515   0.517   0.561   0.566
  0.624   0.636   0.642   0.657   0.664   0.712   0.784   0.826
  0.862   0.904   0.961   1.040   1.059   1.128   1.146   1.149
  1.164   1.216   1.233   1.289   1.415   1.423   1.435   1.460
  1.514   1.534   1.542   1.592   1.652   1.675   1.699   1.731
  1.808   1.835   1.869   1.959   2.034   2.065   2.199   2.269
  2.360   2.432   2.449   2.499   2.518   2.571   2.604   2.611
  2.694   2.737   2.837   2.854   2.864   2.889   2.916   2.950
  3.163   3.278   3.346   3.378   3.494   3.544   3.624   3.755
  3.850   3.855   4.041   4.186   4.973   5.007   5.117   5.160
  5.620   5.740  23.771  23.848  23.936  49.922  49.944
 --------------------------------------------------------------

          Ground-State Mulliken Net Atomic Charges

     Atom                 Charge (a.u.)
  ----------------------------------------
      1 C                    -0.510058
      2 C                     0.235813
      3 C                     0.049434
      4 O                    -0.237377
      5 H                     0.149220
      6 O                    -0.212282
      7 H                     0.178347
      8 H                     0.168542
      9 H                     0.178361
  ----------------------------------------
  Sum of atomic charges =     0.000000

 -----------------------------------------------------------------
                    Cartesian Multipole Moments
 -----------------------------------------------------------------
    Charge (ESU x 10^10)
                -0.0000
    Dipole Moment (Debye)
         X      -0.3360      Y      -1.0233      Z       0.0899
       Tot       1.0808
    Quadrupole Moments (Debye-Ang)
        XX     -35.5004     XY       5.6195     YY     -29.4551
        XZ      -2.3840     YZ       1.3185     ZZ     -28.3862
    Octopole Moments (Debye-Ang^2)
       XXX      -5.2297    XXY      -2.2223    XYY       4.9821
       YYY      -4.7646    XXZ      -3.9341    XYZ      -0.2968
       YYZ      -0.8540    XZZ       0.7284    YZZ      -1.2827
       ZZZ      -5.0901
    Hexadecapole Moments (Debye-Ang^3)
      XXXX    -303.2536   XXXY       5.6950   XXYY     -77.6875
      XYYY       0.5138   YYYY    -180.6105   XXXZ     -31.3873
      XXYZ       5.7625   XYYZ      -9.5352   YYYZ      11.0121
      XXZZ     -56.0039   XYZZ      -1.8927   YYZZ     -36.1399
      XZZZ     -24.1646   YZZZ       7.6217   ZZZZ     -45.2872
 -----------------------------------------------------------------
Archival summary:
1\1\pikachu\OPT\ProcedureUnspecified\BasisUnspecified\234\taweetha\ThuJun1511:51:512017ThuJun1511:51:512017\0\\#,OPT,ProcedureUnspecified,BasisUnspecified,\\0,1\C\O,1,1.21036\C,1,1.50218,2,125.087\H,3,1.08856,1,109.922,2,0.0402864,0\H,3,1.09404,1,109.92,2,121.751,0\H,3,1.09405,1,109.891,2,-121.635,0\C,1,1.54048,2,117.353,3,-179.997,0\H,7,1.10803,1,113.281,2,0.377399,0\O,7,1.20299,1,123.416,2,-179.541,0\\\@

 Total job time:  529.16s(wall), 524.19s(cpu) 
 Thu Jun 15 11:51:51 2017

        *************************************************************
        *                                                           *
        *  Thank you very much for using Q-Chem.  Have a nice day.  *
        *                                                           *
        *************************************************************


 
User input: 2 of 5 
 
pikachu 127.0.1
Q-Chem Developer Version! Running on 127.0.1.*
                  Welcome to Q-Chem
     A Quantum Leap Into The Future Of Chemistry


 Q-Chem 4.4, Q-Chem, Inc., Pleasanton, CA (2016)

 Y. Shao,  Z. Gan,  E. Epifanovsky,  A. T. B. Gilbert,  M. Wormit,  
 J. Kussmann,  A. W. Lange,  A. Behn,  J. Deng,  X. Feng,  D. Ghosh,  
 M. Goldey,  P. R. Horn,  L. D. Jacobson,  I. Kaliman,  F. Rob,  
 R. Z. Khaliullin,  T. Kus,  A. Landau,  J. Liu,  E. I. Proynov,  Y. M. Rhee,  
 R. M. Richard,  M. A. Rohrdanz,  R. P. Steele,  E. J. Sundstrom,  
 H. L. Woodcock III,  P. M. Zimmerman,  D. Zuev,  B. Albrecht,  E. Alguire,  
 B. Austin,  S. A. Baeppler,  G. J. O. Beran,  Y. A. Bernard,  
 E. J. Berquist,  K. Brandhorst,  K. B. Bravaya,  S. T. Brown,  D. Casanova,  
 C.-M. Chang,  Y. Chen,  S. H. Chien,  K. D. Closser,  M. P. Coons,  
 D. L. Crittenden,  S. Dasgupta,  M. Diedenhofen,  R. A. DiStasio Jr.,  
 H. Do,  A. D. Dutoi,  R. G. Edgar,  P.-T. Fang,  S. Fatehi,  Q. Feng,  
 L. Fusti-Molnar,  A. Ghysels,  A. Golubeva-Zadorozhnaya,  J. Gomes,  
 A. Gunina,  M. W. D. Hanson-Heine,  P. H. P. Harbach,  A. W. Hauser,  
 J. E. Herr,  E. G. Hohenstein,  Z. C. Holden,  K. Hui,  T.-C. Jagau,  H. Ji,  
 B. Kaduk,  K. Khistyaev,  Jaehoon Kim,  Jihan Kim,  R. A. King,  
 P. Klunzinger,  K. Koh,  D. Kosenkov,  T. Kowalczyk,  C. M. Krauter,  
 A. Kunitsa,  K. U. Lao,  A. Laurent,  K. V. Lawler,  J. Lee,  D. Lefrancois,  
 S. Lehtola,  S. V. Levchenko,  C. Y. Lin,  Y.-S. Lin,  F. Liu,  E. Livshits,  
 R. C. Lochan,  A. Luenser,  P. Manohar,  S. F. Manzer,  S.-P. Mao,  Y. Mao,  
 N. Mardirossian,  A. V. Marenich,  L. A. Martinez-Martinez,  S. A. Maurer,  
 N. J. Mayhall,  J.-M. Mewes,  A. F. Morrison,  K. Nanda,  T. S. Nguyen-Beck,  
 C. M. Oana,  R. Olivares-Amaya,  D. P. O'Neill,  J. A. Parkhill,  
 T. M. Perrine,  R. Peverati,  P. A. Pieniazek,  F. Plasser,  A. Prociuk,  
 D. R. Rehn,  E. Rosta,  N. J. Russ,  N. Sergueev,  S. M. Sharada,  
 S. Sharma,  D. W. Small,  A. Sodt,  T. Stauch,  T. Stein,  D. Stuck,  
 Y.-C. Su,  A. J. W. Thom,  T. Tsuchimochi,  L. Vogt,  O. Vydrov,  T. Wang,  
 M. A. Watson,  J. Wenzel,  A. White,  C. F. Williams,  V. Vanovschi,  
 K. Yao,  S. Yeganeh,  S. R. Yost,  Z.-Q. You,  I. Y. Zhang,  X. Zhang,  
 Y. Zhao,  B. R. Brooks,  G. K. L. Chan,  D. M. Chipman,  C. J. Cramer,  
 W. A. Goddard III,  M. S. Gordon,  W. J. Hehre,  A. Klamt,  
 H. F. Schaefer III,  M. W. Schmidt,  C. D. Sherrill,  D. G. Truhlar,  
 A. Warshel,  X. Xu,  A. Aspuru-Guzik,  R. Baer,  A. T. Bell,  N. A. Besley,  
 J.-D. Chai,  A. Dreuw,  B. D. Dunietz,  T. R. Furlani,  S. R. Gwaltney,  
 C.-P. Hsu,  Y. Jung,  J. Kong,  D. S. Lambrecht,  W. Liang,  C. Ochsenfeld,  
 V. A. Rassolov,  L. V. Slipchenko,  J. E. Subotnik,  T. Van Voorhis,  
 J. M. Herbert,  A. I. Krylov,  P. M. W. Gill,  M. Head-Gordon

 Contributors to earlier versions of Q-Chem not listed above: 
 R. D. Adamson,  J. Baker,  E. F. C. Byrd,  A. K. Chakraborty,  C.-L. Cheng,  
 H. Dachsel,  R. J. Doerksen,  G. Hawkins,  A. Heyden,  S. Hirata,  
 G. Kedziora,  F. J. Keil,  C. Kelley,  P. P. Korambath,  W. Kurlancheek,  
 A. M. Lee,  M. S. Lee,  D. Liotard,  I. Lotan,  P. E. Maslen,  N. Nair,  
 D. Neuhauser,  R. Olson,  B. Peters,  J. Ritchie,  N. E. Schultz,  
 N. Shenvi,  A. C. Simmonett,  K. S. Thanthiriwatte,  Q. Wu,  W. Zhang

 Please cite Q-Chem as follows:
 Y. Shao et al., Mol. Phys. 113, 184-215 (2015)
 DOI: 10.1080/00268976.2014.952696

 Q-Chem 4.4.2 for Intel X86 EM64T Linux

 Parts of Q-Chem use Armadillo 5.200.1 (Boston Tea Smuggler).
 http://arma.sourceforge.net/

 Q-Chem begins on Thu Jun 15 11:51:51 2017  


Host: 0

     Scratch files written to /scratch/taweetham/qchem21705//
The previous job contains 0 fragments, simply inherited here

Checking the input file for inconsistencies... 	...done.

--------------------------------------------------------------
User input:
--------------------------------------------------------------

$molecule
   read
$end

$rem
   BASIS 6-311++G**
   JOB_TYPE FREQUENCY
   METHOD B3LYP
   SCF_GUESS = READ
$end

--------------------------------------------------------------
 ----------------------------------------------------------------
             Standard Nuclear Orientation (Angstroms)
    I     Atom           X                Y                Z
 ----------------------------------------------------------------
    1      C      -0.8840839618    -1.2759276636     0.0009329316
    2      C      -0.5229010073     0.1821887378     0.0003019216
    3      C       0.9740852139     0.5456709401     0.0029153197
    4      O      -1.3169819987     1.0956503331    -0.0020487646
    5      H       1.1594902656     1.6380578096     0.0090300732
    6      O       1.8548185159    -0.2737628528    -0.0026853821
    7      H      -0.4514897931    -1.7661842103     0.8781234892
    8      H      -1.9666584777    -1.3898871906    -0.0017578795
    9      H      -0.4466356021    -1.7686783358    -0.8724235468
 ----------------------------------------------------------------
 Molecular Point Group                 C1    NOp =  1
 Largest Abelian Subgroup              C1    NOp =  1
 Nuclear Repulsion Energy =   159.6847194126 hartrees
 There are       19 alpha and       19 beta electrons
 Requested basis set is 6-311++G(d,p)
 There are 50 shells and 138 basis functions

 Total QAlloc Memory Limit   2000 MB
 Mega-Array Size        61 MB
 MEM_STATIC part        62 MB

                       Distance Matrix (Angstroms)
             C (  1)   C (  2)   C (  3)   O (  4)   H (  5)   O (  6)
   C (  2)  1.502184
   C (  3)  2.602118  1.540485
   O (  4)  2.410766  1.210365  2.356160
   H (  5)  3.559153  2.224876  1.108026  2.535201
   O (  6)  2.916493  2.421043  1.202994  3.454795  2.034374
   H (  7)  1.094053  2.138183  2.853582  3.116709  3.865158  2.884823
   H (  8)  1.088559  2.134447  3.520565  2.569042  4.352169  3.981133
   H (  9)  1.094036  2.138539  2.853222  3.117601  3.868133  2.878873
             H (  7)   H (  8)
   H (  8)  1.792073
   H (  9)  1.750556  1.792208

 A cutoff of  1.0D-11 yielded   1231 shell pairs
 There are      9518 function pairs (     10223 Cartesian)

 -------------------------------------------------------
 OpenMP Integral Computing Module                       
 Release: version 1.0, May 2013, Q-Chem Inc. Pittsburgh 
 -------------------------------------------------------
 Integral Job Info:
 Integral job number is                      11
 Integral operator is                         1
 short-range coefficients                     0
 long-range coefficients              100000000
 Omega coefficients                           0
 if combine SR and LR in K                    0
 Integral screening is                        0
 Integral computing path is                   2
 max size of driver memory is            800000
 size of driver memory is                593474
 size of scratch memory is              2260544
 max col of scratch BK array               1296
 max len of scratch array in speh3          155
 max len of scratch index in speh4           18
 max int batch size is                      520
 min int batch size is                       52
 fixed nKL is                                52
 max L of basis functions is                  2
 order of int derivative is                   0
 number of shells is                         50
 number of basis is                         143
 number of cartesian basis is               143
 number of contracted shell pairs          1231
 number of primitive shell pairs           3281
 maxK2 (contraction) of shell pair           36
 max number of K2 of shell pair               1
 max number of CS2 of shell pair            193
 max number of PS2 of shell pair            432
 mem total for path MDJ                   22040
 -------------------------------------------------------
 Smallest overlap matrix eigenvalue = 7.24E-05
 Guess MOs from SCF MO coefficient file
 Reading MOs from coefficient file
 Reading MOs from coefficient file
 A restricted hybrid HF-DFT SCF calculation will be
 performed using Pulay DIIS extrapolation
 Exchange:     0.2000 Hartree-Fock + 0.0800 Slater + 0.7200 B88
 Correlation:  0.1900 VWN1RPA + 0.8100 LYP
 Using SG-1 standard quadrature grid
 SCF converges when DIIS error is below 1.0E-08
 Inaccurate integrated density:
   Number of electrons =    38
   Numerical integral  =    37.751523710847
   Relative error      =    -0.6538849715 %
 ---------------------------------------
  Cycle       Energy         DIIS Error
 ---------------------------------------
    1    -267.0221716153      9.03E-03
    2    -267.2225471566      2.09E-03
    3    -267.2264264184      1.89E-03
    4    -267.2333727087      4.23E-04
    5    -267.2335882089      2.33E-04
    6    -267.2336850080      3.30E-05
    7    -267.2336867212      2.23E-05
    8    -267.2336876191      9.36E-06
    9    -267.2336879526      1.59E-06
   10    -267.2336879117      1.65E-07
   11    -267.2336879165      7.21E-08
   12    -267.2336879169      2.40E-08
   13    -267.2336879151      4.77E-09 Convergence criterion met
 ---------------------------------------
 SCF time:  CPU 36.22 s  wall 36.29 s
 SCF   energy in the final basis set = -267.2336879151
 Total energy in the final basis set = -267.2336879151

 --------------------------------------------------------------

                    Orbital Energies (a.u.)
 --------------------------------------------------------------

 Alpha MOs
 -- Occupied --
-19.167 -19.156 -10.293 -10.291 -10.196  -1.099  -1.083  -0.779
 -0.688  -0.566  -0.509  -0.494  -0.480  -0.454  -0.425  -0.423
 -0.391  -0.336  -0.271
 -- Virtual --
 -0.115  -0.011   0.002   0.013   0.030   0.033   0.044   0.057
  0.076   0.084   0.087   0.106   0.113   0.116   0.123   0.128
  0.135   0.152   0.168   0.193   0.198   0.210   0.237   0.240
  0.257   0.265   0.288   0.293   0.310   0.320   0.332   0.363
  0.409   0.424   0.429   0.509   0.515   0.517   0.561   0.566
  0.624   0.636   0.642   0.657   0.664   0.712   0.784   0.826
  0.862   0.904   0.961   1.040   1.059   1.128   1.146   1.149
  1.164   1.216   1.233   1.289   1.415   1.423   1.435   1.460
  1.514   1.534   1.542   1.592   1.652   1.675   1.699   1.731
  1.808   1.835   1.869   1.959   2.034   2.065   2.199   2.269
  2.360   2.432   2.449   2.499   2.518   2.571   2.604   2.611
  2.694   2.737   2.837   2.854   2.864   2.889   2.916   2.950
  3.163   3.278   3.346   3.378   3.494   3.544   3.624   3.755
  3.850   3.855   4.041   4.186   4.973   5.007   5.117   5.159
  5.620   5.740  23.771  23.848  23.936  49.921  49.944
 --------------------------------------------------------------

          Ground-State Mulliken Net Atomic Charges

     Atom                 Charge (a.u.)
  ----------------------------------------
      1 C                    -0.510393
      2 C                     0.235114
      3 C                     0.050235
      4 O                    -0.237241
      5 H                     0.149088
      6 O                    -0.212512
      7 H                     0.178503
      8 H                     0.168658
      9 H                     0.178549
  ----------------------------------------
  Sum of atomic charges =     0.000000

 -----------------------------------------------------------------
                    Cartesian Multipole Moments
 -----------------------------------------------------------------
    Charge (ESU x 10^10)
                -0.0000
    Dipole Moment (Debye)
         X      -0.3111      Y      -1.0350      Z       0.0155
       Tot       1.0808
    Quadrupole Moments (Debye-Ang)
        XX     -36.1501     XY       5.8391     YY     -29.4003
        XZ       0.0096     YZ       0.0068     ZZ     -27.7258
    Octopole Moments (Debye-Ang^2)
       XXX      -6.4991    XXY      -0.8984    XYY       4.4709
       YYY      -1.1643    XXZ       0.0301    XYZ      -0.0040
       YYZ       0.0120    XZZ       1.1348    YZZ      -0.0684
       ZZZ      -0.0065
    Hexadecapole Moments (Debye-Ang^3)
      XXXX    -316.6826   XXXY       8.8815   XXYY     -80.1783
      XYYY       2.3339   YYYY    -183.1302   XXXZ       0.0333
      XXYZ       0.0158   XYYZ       0.0031   YYYZ       0.0277
      XXZZ     -53.2523   XYZZ      -2.3059   YYZZ     -33.6347
      XZZZ      -0.0133   YZZZ      -0.0213   ZZZZ     -32.7211
 -----------------------------------------------------------------
 Calculating MO derivatives via CPSCF
   1         3          27      0.207004    0.044045
   2         3          27      0.021304    0.004944
   3         3          27      0.001600    0.000348
   4         7          23      0.000102    0.000027
   5        28           2      0.000003    0.000001
   6        30           0      0.000000    0.000000    Roots Converged
 Calculating analytic Hessian of the SCF energy
 Polarizability Matrix (a.u.)
            1           2           3
    1 -47.7254275   4.2864702  -0.0021061
    2   4.2864702 -48.3235860  -0.0301311
    3  -0.0021061  -0.0301311 -27.7007447

 Direct stationary perturbation theory relativistic correction:

 rels  =       0.086458852298
 relv  =      -0.373844427532
 rel2e =       0.142356153766
 E_rel =      -0.145029421468

 Hessian of the SCF Energy
            1           2           3           4           5           6
    1   0.5998452  -0.0198548   0.0001966  -0.1070025  -0.0488596   0.0000366
    2  -0.0198548   0.4654854   0.0001049  -0.0431002  -0.1708996  -0.0000389
    3   0.0001966   0.0001049   0.5119774  -0.0000050  -0.0000680  -0.0795087
    4  -0.1070025  -0.0431002  -0.0000050   0.6280015  -0.2122310   0.0010090
    5  -0.0488596  -0.1708996  -0.0000680  -0.2122310   0.7822928  -0.0004489
    6   0.0000366  -0.0000389  -0.0795087   0.0010090  -0.0004489   0.1881610
    7  -0.0046311  -0.0028960  -0.0000123  -0.1066547  -0.0612336  -0.0002079
    8  -0.0331119  -0.0023180  -0.0000156  -0.0729331  -0.1196811  -0.0003682
    9  -0.0000404   0.0000125   0.0190756  -0.0001482  -0.0000340  -0.0991686
   10   0.0122130   0.0128696  -0.0000083  -0.3748298   0.3077300  -0.0010617
   11   0.0373305  -0.0500282   0.0001330   0.3042192  -0.4598916   0.0009120
   12  -0.0000634   0.0000939   0.0226658  -0.0008925   0.0008509  -0.0543251
   13  -0.0059087   0.0011080  -0.0000117  -0.0028460  -0.0321201  -0.0001297
   14  -0.0017077   0.0006226  -0.0000022   0.0075073  -0.0118890  -0.0001003
   15  -0.0000198   0.0000124  -0.0011221  -0.0000282  -0.0002086   0.0209838
   16   0.0010859  -0.0025851  -0.0000693  -0.0326604   0.0424390   0.0003646
   17   0.0020664  -0.0006517   0.0000027   0.0229878   0.0096120  -0.0000057
   18  -0.0000058  -0.0000028  -0.0047317   0.0000869  -0.0001170   0.0228046
   19  -0.0869754   0.0410282  -0.0848917   0.0026130   0.0021244   0.0081719
   20   0.0436038  -0.0960313   0.1010885   0.0159540  -0.0122257   0.0272500
   21  -0.0850001   0.0971958  -0.2110158   0.0010660  -0.0006950   0.0009810
   22  -0.3206940  -0.0284142  -0.0006733  -0.0092895   0.0000369  -0.0000185
   23  -0.0238979  -0.0495525  -0.0000706  -0.0385052  -0.0050320  -0.0000810
   24  -0.0006831  -0.0000743  -0.0478038   0.0000183  -0.0000087  -0.0009284
   25  -0.0879324   0.0418445   0.0854750   0.0026685   0.0021141  -0.0081642
   26   0.0444311  -0.0966266  -0.1011727   0.0161011  -0.0122859  -0.0271189
   27   0.0855795  -0.0973036  -0.2095368  -0.0011063   0.0007293   0.0010006
            7           8           9          10          11          12
    1  -0.0046311  -0.0331119  -0.0000404   0.0122130   0.0373305  -0.0000634
    2  -0.0028960  -0.0023180   0.0000125   0.0128696  -0.0500282   0.0000939
    3  -0.0000123  -0.0000156   0.0190756  -0.0000083   0.0001330   0.0226658
    4  -0.1066547  -0.0729331  -0.0001482  -0.3748298   0.3042192  -0.0008925
    5  -0.0612336  -0.1196811  -0.0000340   0.3077300  -0.4598916   0.0008509
    6  -0.0002079  -0.0003682  -0.0991686  -0.0010617   0.0009120  -0.0543251
    7   0.6797340  -0.2248223  -0.0015499  -0.0424843   0.0231759  -0.0001464
    8  -0.2248223   0.8146000   0.0035988   0.0559226  -0.0005851   0.0001864
    9  -0.0015499   0.0035988   0.1531143  -0.0002696   0.0000271   0.0254418
   10  -0.0424843   0.0559226  -0.0002696   0.4149436  -0.3668578   0.0011522
   11   0.0231759  -0.0005851   0.0000271  -0.3668578   0.5063861  -0.0011291
   12  -0.0001464   0.0001864   0.0254418   0.0011522  -0.0011291   0.0183405
   13  -0.0717305  -0.0558328  -0.0003629   0.0033646   0.0041479   0.0000334
   14  -0.0667495  -0.2578508  -0.0011577  -0.0037801   0.0057902   0.0000121
   15  -0.0003375  -0.0010074  -0.0525470   0.0000643   0.0000188  -0.0047210
   16  -0.4546231   0.3315180   0.0023623  -0.0184588  -0.0000634  -0.0001034
   17   0.3303644  -0.4256131  -0.0024283  -0.0042039   0.0051739  -0.0000051
   18   0.0022408  -0.0024065  -0.0475291   0.0000964   0.0000253  -0.0043139
   19  -0.0001506  -0.0000240  -0.0014536   0.0012581  -0.0015404  -0.0007843
   20   0.0003805  -0.0005283  -0.0033524  -0.0022442  -0.0058332  -0.0035269
   21  -0.0009173   0.0013825  -0.0002333   0.0006675  -0.0012483  -0.0009255
   22   0.0006799  -0.0007206  -0.0000012   0.0027241   0.0011500   0.0000081
   23   0.0013818  -0.0075066   0.0000024   0.0028106   0.0048287   0.0000020
   24   0.0000113   0.0000125   0.0020898   0.0000117  -0.0000019  -0.0012294
   25  -0.0001396   0.0000040   0.0014634   0.0012695  -0.0015619   0.0007964
   26   0.0003989  -0.0005170   0.0033315  -0.0022469  -0.0058407   0.0035157
   27   0.0009193  -0.0013824  -0.0002434  -0.0006524   0.0012631  -0.0009334
           13          14          15          16          17          18
    1  -0.0059087  -0.0017077  -0.0000198   0.0010859   0.0020664  -0.0000058
    2   0.0011080   0.0006226   0.0000124  -0.0025851  -0.0006517  -0.0000028
    3  -0.0000117  -0.0000022  -0.0011221  -0.0000693   0.0000027  -0.0047317
    4  -0.0028460   0.0075073  -0.0000282  -0.0326604   0.0229878   0.0000869
    5  -0.0321201  -0.0118890  -0.0002086   0.0424390   0.0096120  -0.0001170
    6  -0.0001297  -0.0001003   0.0209838   0.0003646  -0.0000057   0.0228046
    7  -0.0717305  -0.0667495  -0.0003375  -0.4546231   0.3303644   0.0022408
    8  -0.0558328  -0.2578508  -0.0010074   0.3315180  -0.4256131  -0.0024065
    9  -0.0003629  -0.0011577  -0.0525470   0.0023623  -0.0024283  -0.0475291
   10   0.0033646  -0.0037801   0.0000643  -0.0184588  -0.0042039   0.0000964
   11   0.0041479   0.0057902   0.0000188  -0.0000634   0.0051739   0.0000253
   12   0.0000334   0.0000121  -0.0047210  -0.0001034  -0.0000051  -0.0043139
   13   0.0700212   0.0444744   0.0002215   0.0072462   0.0397734   0.0002468
   14   0.0444744   0.2974088   0.0015451   0.0202939  -0.0334935  -0.0002970
   15   0.0002215   0.0015451   0.0206306   0.0001005  -0.0003533   0.0168215
   16   0.0072462   0.0202939   0.0001005   0.4988294  -0.3905427  -0.0026606
   17   0.0397734  -0.0334935  -0.0003533  -0.3905427   0.4417331   0.0027722
   18   0.0002468  -0.0002970   0.0168215  -0.0026606   0.0027722   0.0159544
   19   0.0001047   0.0000597   0.0003572  -0.0008641  -0.0001682   0.0002909
   20   0.0001441  -0.0000925   0.0004232  -0.0008338   0.0006015   0.0004154
   21   0.0001738  -0.0000652   0.0000686  -0.0000706  -0.0013885   0.0004864
   22  -0.0003588  -0.0001626   0.0000008   0.0003485  -0.0000989  -0.0000040
   23  -0.0018419  -0.0004089  -0.0000080   0.0006353   0.0020187  -0.0000009
   24   0.0000024  -0.0000000  -0.0001863  -0.0000031   0.0000071   0.0000219
   25   0.0001073   0.0000646  -0.0003586  -0.0009036  -0.0001785  -0.0002914
   26   0.0001468  -0.0000868  -0.0004221  -0.0008612   0.0006190  -0.0003887
   27  -0.0001736   0.0000652   0.0000720   0.0000796   0.0013989   0.0004859
           19          20          21          22          23          24
    1  -0.0869754   0.0436038  -0.0850001  -0.3206940  -0.0238979  -0.0006831
    2   0.0410282  -0.0960313   0.0971958  -0.0284142  -0.0495525  -0.0000743
    3  -0.0848917   0.1010885  -0.2110158  -0.0006733  -0.0000706  -0.0478038
    4   0.0026130   0.0159540   0.0010660  -0.0092895  -0.0385052   0.0000183
    5   0.0021244  -0.0122257  -0.0006950   0.0000369  -0.0050320  -0.0000087
    6   0.0081719   0.0272500   0.0009810  -0.0000185  -0.0000810  -0.0009284
    7  -0.0001506   0.0003805  -0.0009173   0.0006799   0.0013818   0.0000113
    8  -0.0000240  -0.0005283   0.0013825  -0.0007206  -0.0075066   0.0000125
    9  -0.0014536  -0.0033524  -0.0002333  -0.0000012   0.0000024   0.0020898
   10   0.0012581  -0.0022442   0.0006675   0.0027241   0.0028106   0.0000117
   11  -0.0015404  -0.0058332  -0.0012483   0.0011500   0.0048287  -0.0000019
   12  -0.0007843  -0.0035269  -0.0009255   0.0000081   0.0000020  -0.0012294
   13   0.0001047   0.0001441   0.0001738  -0.0003588  -0.0018419   0.0000024
   14   0.0000597  -0.0000925  -0.0000652  -0.0001626  -0.0004089  -0.0000000
   15   0.0003572   0.0004232   0.0000686   0.0000008  -0.0000080  -0.0001863
   16  -0.0008641  -0.0008338  -0.0000706   0.0003485   0.0006353  -0.0000031
   17  -0.0001682   0.0006015  -0.0013885  -0.0000989   0.0020187   0.0000071
   18   0.0002909   0.0004154   0.0004864  -0.0000040  -0.0000009   0.0000219
   19   0.0886120  -0.0501068   0.0931778  -0.0088744   0.0142830  -0.0251094
   20  -0.0501068   0.1050050  -0.1054656  -0.0012814   0.0013762  -0.0043962
   21   0.0931778  -0.1054656   0.2312203   0.0009882  -0.0020389   0.0013956
   22  -0.0088744  -0.0012814   0.0009882   0.3444632   0.0307988   0.0007432
   23   0.0142830   0.0013762  -0.0020389   0.0307988   0.0528827   0.0000717
   24  -0.0251094  -0.0043962   0.0013956   0.0007432   0.0000717   0.0451243
   25   0.0042767  -0.0056163  -0.0100853  -0.0089990   0.0143354   0.0250087
   26  -0.0056559   0.0077284   0.0123231  -0.0013080   0.0013938   0.0043899
   27   0.0102412  -0.0124360  -0.0219772  -0.0010434   0.0021233   0.0015163
           25          26          27
    1  -0.0879324   0.0444311   0.0855795
    2   0.0418445  -0.0966266  -0.0973036
    3   0.0854750  -0.1011727  -0.2095368
    4   0.0026685   0.0161011  -0.0011063
    5   0.0021141  -0.0122859   0.0007293
    6  -0.0081642  -0.0271189   0.0010006
    7  -0.0001396   0.0003989   0.0009193
    8   0.0000040  -0.0005170  -0.0013824
    9   0.0014634   0.0033315  -0.0002434
   10   0.0012695  -0.0022469  -0.0006524
   11  -0.0015619  -0.0058407   0.0012631
   12   0.0007964   0.0035157  -0.0009334
   13   0.0001073   0.0001468  -0.0001736
   14   0.0000646  -0.0000868   0.0000652
   15  -0.0003586  -0.0004221   0.0000720
   16  -0.0009036  -0.0008612   0.0000796
   17  -0.0001785   0.0006190   0.0013989
   18  -0.0002914  -0.0003887   0.0004859
   19   0.0042767  -0.0056559   0.0102412
   20  -0.0056163   0.0077284  -0.0124360
   21  -0.0100853   0.0123231  -0.0219772
   22  -0.0089990  -0.0013080  -0.0010434
   23   0.0143354   0.0013938   0.0021233
   24   0.0250087   0.0043899   0.0015163
   25   0.0896525  -0.0510059  -0.0938439
   26  -0.0510059   0.1056157   0.1055422
   27  -0.0938439   0.1055422   0.2296161
 Gradient time:  CPU 411.29 s  wall 411.40 s
 **********************************************************************
 **                                                                  **
 **                       VIBRATIONAL ANALYSIS                       **
 **                       --------------------                       **
 **                                                                  **
 **        VIBRATIONAL FREQUENCIES (CM**-1) AND NORMAL MODES         **
 **     FORCE CONSTANTS (mDYN/ANGSTROM) AND REDUCED MASSES (AMU)     **
 **                  INFRARED INTENSITIES (KM/MOL)                   **
 **                                                                  **
 **********************************************************************


 Mode:                 1                      2                      3
 Frequency:        77.89                 113.60                 248.26
 Force Cnst:      0.0049                 0.0146                 0.1478
 Red. Mass:       1.3842                 1.9258                 4.0706
 IR Active:          YES                    YES                    YES
 IR Intens:       12.204                 13.282                 16.538
 Raman Active:       YES                    YES                    YES
               X      Y      Z        X      Y      Z        X      Y      Z
 C          0.001  0.000 -0.027   -0.001 -0.000  0.048    0.325  0.061 -0.000
 C          0.000  0.000 -0.025    0.000 -0.000  0.053   -0.000  0.135  0.001
 C          0.000  0.001 -0.110   -0.000 -0.001  0.189   -0.003  0.035  0.002
 O         -0.001 -0.000  0.039    0.001 -0.000 -0.135   -0.115  0.032 -0.001
 H          0.000  0.002 -0.350   -0.000 -0.002  0.502    0.272 -0.014  0.005
 O         -0.000 -0.001  0.117   -0.000  0.001 -0.114   -0.226 -0.212 -0.001
 H          0.439 -0.142 -0.327    0.391 -0.146 -0.231    0.468  0.174 -0.008
 H         -0.001  0.000  0.458   -0.002  0.001  0.468    0.358 -0.238 -0.001
 H         -0.436  0.141 -0.329   -0.392  0.144 -0.234    0.470  0.177  0.008
 TransDip   0.000  0.001 -0.112   -0.000 -0.001  0.117    0.112  0.066  0.001

 Mode:                 4                      5                      6
 Frequency:       465.30                 484.30                 568.81
 Force Cnst:      0.2840                 0.6800                 0.8254
 Red. Mass:       2.2262                 4.9208                 4.3299
 IR Active:          YES                    YES                    YES
 IR Intens:        0.344                 24.109                 14.643
 Raman Active:       YES                    YES                    YES
               X      Y      Z        X      Y      Z        X      Y      Z
 C         -0.000 -0.002 -0.023    0.080 -0.185  0.001    0.013 -0.009  0.001
 C          0.001 -0.001  0.309   -0.068 -0.109 -0.006   -0.274  0.046  0.004
 C         -0.002  0.002 -0.022   -0.255 -0.064 -0.001    0.048 -0.219 -0.001
 O          0.004  0.001 -0.100    0.306  0.222  0.002   -0.157  0.170 -0.002
 H         -0.002  0.005 -0.600   -0.479 -0.025  0.006   -0.039 -0.198 -0.005
 O         -0.003  0.001 -0.018   -0.134  0.089  0.001    0.273 -0.008 -0.000
 H         -0.159 -0.400 -0.176    0.267 -0.040 -0.008    0.325  0.203 -0.028
 H          0.001 -0.001 -0.324    0.121 -0.562  0.007    0.081 -0.626 -0.004
 H          0.158  0.395 -0.176    0.261 -0.055  0.015    0.329  0.220  0.022
 TransDip  -0.001 -0.000  0.019   -0.107 -0.115 -0.001   -0.069 -0.101  0.000

 Mode:                 7                      8                      9
 Frequency:       776.50                 900.90                1009.65
 Force Cnst:      1.3855                 0.6540                 1.0951
 Red. Mass:       3.9000                 1.3677                 1.8233
 IR Active:          YES                    YES                    YES
 IR Intens:       14.326                  0.208                  3.072
 Raman Active:       YES                    YES                    YES
               X      Y      Z        X      Y      Z        X      Y      Z
 C          0.077  0.348  0.000    0.000 -0.001  0.100    0.152 -0.089 -0.000
 C          0.057 -0.085  0.001    0.001  0.001 -0.023    0.030  0.085  0.001
 C         -0.219 -0.226 -0.001   -0.000  0.001 -0.143   -0.088 -0.102  0.000
 O          0.037 -0.124  0.000    0.000  0.000  0.000   -0.065  0.079 -0.000
 H         -0.497 -0.185 -0.001   -0.000 -0.004  0.690   -0.095 -0.107 -0.003
 O          0.036  0.037  0.000   -0.000 -0.000  0.036    0.040  0.012 -0.000
 H          0.133  0.367 -0.016   -0.099 -0.446 -0.117   -0.344 -0.351  0.089
 H          0.082  0.381 -0.002    0.001  0.002 -0.231    0.065  0.634  0.001
 H          0.135  0.373  0.014    0.096  0.440 -0.118   -0.344 -0.359 -0.088
 TransDip  -0.076 -0.094 -0.000    0.000  0.001 -0.015   -0.056  0.004 -0.000

 Mode:                10                     11                     12
 Frequency:      1071.36                1237.51                1353.54
 Force Cnst:      1.3539                 3.1777                 1.2922
 Red. Mass:       2.0020                 3.5217                 1.1971
 IR Active:          YES                    YES                    YES
 IR Intens:        3.261                 22.784                  2.382
 Raman Active:       YES                    YES                    YES
               X      Y      Z        X      Y      Z        X      Y      Z
 C         -0.000  0.000 -0.134   -0.141 -0.050 -0.000   -0.012 -0.012  0.000
 C         -0.000 -0.000  0.205    0.319  0.268  0.001   -0.005  0.004 -0.000
 C         -0.000  0.001 -0.164   -0.113 -0.110  0.000   -0.080 -0.053 -0.000
 O          0.000 -0.000 -0.037   -0.065 -0.026 -0.000    0.020 -0.017  0.000
 H          0.001 -0.004  0.614   -0.204 -0.111 -0.003    0.953 -0.257 -0.002
 O          0.000 -0.000  0.036    0.013  0.018 -0.000   -0.011  0.070  0.000
 H          0.052  0.456  0.116    0.155 -0.147 -0.181    0.039  0.057  0.012
 H         -0.001 -0.002  0.296   -0.062 -0.747  0.001   -0.015  0.034 -0.000
 H         -0.050 -0.453  0.118    0.154 -0.147  0.183    0.039  0.057 -0.012
 TransDip  -0.000 -0.000  0.058    0.113  0.103 -0.000   -0.041 -0.027 -0.001

 Mode:                13                     14                     15
 Frequency:      1393.93                1457.44                1460.03
 Force Cnst:      1.5135                 1.3223                 1.3153
 Red. Mass:       1.3221                 1.0566                 1.0472
 IR Active:          YES                    YES                    YES
 IR Intens:       39.401                 16.816                 11.601
 Raman Active:       YES                    YES                    YES
               X      Y      Z        X      Y      Z        X      Y      Z
 C         -0.040 -0.151 -0.000   -0.053 -0.013 -0.001    0.001  0.000 -0.056
 C          0.047  0.039  0.000   -0.002 -0.022 -0.000   -0.000  0.000 -0.021
 C         -0.008 -0.006  0.000    0.000  0.006  0.000    0.000 -0.000  0.008
 O         -0.012  0.001 -0.000   -0.013  0.022 -0.000    0.000 -0.000  0.001
 H         -0.123  0.015 -0.000   -0.008  0.006 -0.000    0.000  0.000 -0.024
 O          0.005 -0.007 -0.000    0.003 -0.003 -0.000   -0.000  0.000 -0.001
 H          0.174  0.530  0.264    0.454 -0.218 -0.350   -0.437 -0.210  0.058
 H         -0.096  0.429  0.001   -0.090  0.475  0.008   -0.001 -0.005  0.727
 H          0.177  0.530 -0.264    0.463 -0.213  0.355    0.425  0.213  0.052
 TransDip   0.037  0.198 -0.000    0.108 -0.075  0.002   -0.002  0.001  0.109

 Mode:                16                     17                     18
 Frequency:      1781.20                1798.19                2938.98
 Force Cnst:     19.5475                20.9984                 5.5397
 Red. Mass:      10.4572                11.0221                 1.0885
 IR Active:          YES                    YES                    YES
 IR Intens:      125.507                136.463                 79.341
 Raman Active:       YES                    YES                    YES
               X      Y      Z        X      Y      Z        X      Y      Z
 C          0.013 -0.055  0.000    0.008 -0.003 -0.000   -0.001  0.000 -0.000
 C         -0.446  0.582 -0.001    0.018 -0.008  0.000    0.005 -0.003  0.000
 C          0.020 -0.051 -0.000    0.558 -0.476 -0.003   -0.019 -0.083 -0.000
 O          0.316 -0.363  0.001   -0.041  0.025 -0.000   -0.002  0.002 -0.000
 H         -0.264  0.078 -0.000   -0.296 -0.305 -0.002    0.191  0.978  0.005
 O          0.004  0.004 -0.000   -0.383  0.353  0.002    0.000  0.001  0.000
 H          0.073 -0.158 -0.101    0.026  0.002  0.006    0.000 -0.000  0.000
 H         -0.040  0.257 -0.000    0.001  0.078 -0.000    0.005 -0.001  0.000
 H          0.072 -0.158  0.102    0.026  0.001 -0.006    0.000 -0.000 -0.000
 TransDip  -0.186  0.307 -0.001    0.300 -0.224 -0.001   -0.083 -0.273 -0.002

 Mode:                19                     20                     21
 Frequency:      3040.53                3095.42                3152.75
 Force Cnst:      5.6455                 6.1964                 6.4631
 Red. Mass:       1.0365                 1.0976                 1.1036
 IR Active:          YES                    YES                    YES
 IR Intens:        0.022                  2.454                  4.947
 Raman Active:       YES                    YES                    YES
               X      Y      Z        X      Y      Z        X      Y      Z
 C         -0.006  0.051 -0.000    0.000 -0.000 -0.090   -0.092  0.013 -0.000
 C         -0.001 -0.000 -0.000    0.000 -0.000 -0.001   -0.002  0.002 -0.000
 C         -0.001  0.001  0.000    0.000 -0.000 -0.000    0.000  0.001  0.000
 O          0.000 -0.001  0.000   -0.000  0.000 -0.000    0.001 -0.001  0.000
 H          0.002  0.002  0.000    0.000  0.000  0.000   -0.001 -0.004 -0.000
 O          0.000 -0.000 -0.000    0.000  0.000  0.000    0.000 -0.000 -0.000
 H          0.249 -0.279  0.520    0.284 -0.325  0.555    0.101 -0.129  0.240
 H         -0.424 -0.037 -0.001    0.002  0.000 -0.017    0.901  0.095  0.002
 H          0.250 -0.279 -0.515   -0.288  0.327  0.554    0.103 -0.130 -0.241
 TransDip   0.004  0.002 -0.000   -0.000 -0.000 -0.050   -0.067 -0.023 -0.000

 STANDARD THERMODYNAMIC QUANTITIES AT   298.15 K  AND     1.00 ATM

   This Molecule has  0 Imaginary Frequencies
   Zero point vibrational energy:       40.637 kcal/mol

   Atom    1 Element C  Has Mass   12.00000
   Atom    2 Element C  Has Mass   12.00000
   Atom    3 Element C  Has Mass   12.00000
   Atom    4 Element O  Has Mass   15.99491
   Atom    5 Element H  Has Mass    1.00783
   Atom    6 Element O  Has Mass   15.99491
   Atom    7 Element H  Has Mass    1.00783
   Atom    8 Element H  Has Mass    1.00783
   Atom    9 Element H  Has Mass    1.00783
   Molecular Mass:    72.021140 amu
   Principal axes and moments of inertia in amu*Bohr^2:
                             1           2           3
    Eigenvalues --      198.50060   409.41398   596.88286
          X               0.99434     0.10622     0.00007
          Y              -0.10622     0.99434     0.00017
          Z              -0.00005    -0.00018     1.00000
   Rotational Symmetry Number is   1
   The Molecule is an Asymmetric Top
   Translational Enthalpy:        0.889 kcal/mol
   Rotational Enthalpy:           0.889 kcal/mol
   Vibrational Enthalpy:         42.450 kcal/mol
   gas constant (RT):             0.592 kcal/mol
   Translational Entropy:        38.740  cal/mol.K
   Rotational Entropy:           25.387  cal/mol.K
   Vibrational Entropy:          11.486  cal/mol.K

   Total Enthalpy:               44.820 kcal/mol
   Total Entropy:                75.612  cal/mol.K

 ======================================================================

 STANDARD THERMODYNAMIC QUANTITIES FOR ANHARMONIC VIBRATION -- TOSH

   Zero point vibrational energy: ************ kcal/mol

   Vibrational Enthalpy:       Infinity kcal/mol
   Vibrational Entropy:             NaN  cal/mol.K

   Total Enthalpy:             Infinity kcal/mol
   Total Entropy:                   NaN  cal/mol.K

 ======================================================================

 STANDARD THERMODYNAMIC QUANTITIES FOR ANHARMONIC VIBRATION -- VPT2

   Zero point vibrational energy: ************ kcal/mol

   Vibrational Enthalpy:       Infinity kcal/mol
   Vibrational Entropy:             NaN  cal/mol.K

   Total Enthalpy:             Infinity kcal/mol
   Total Entropy:                   NaN  cal/mol.K

 ======================================================================

Archival summary:
1\1\pikachu\FREQ\ProcedureUnspecified\BasisUnspecified\234\taweetha\ThuJun1511:59:192017ThuJun1511:59:192017\0\\#,FREQ,ProcedureUnspecified,BasisUnspecified,\\0,1\C\O,1,1.21036\C,1,1.50218,2,125.087\H,3,1.08856,1,109.922,2,0.0402864,0\H,3,1.09404,1,109.92,2,121.751,0\H,3,1.09405,1,109.891,2,-121.635,0\C,1,1.54048,2,117.353,3,-179.997,0\H,7,1.10803,1,113.281,2,0.377399,0\O,7,1.20299,1,123.416,2,-179.541,0\\\@

 Total job time:  447.88s(wall), 447.70s(cpu) 
 Thu Jun 15 11:59:19 2017

        *************************************************************
        *                                                           *
        *  Thank you very much for using Q-Chem.  Have a nice day.  *
        *                                                           *
        *************************************************************


 
User input: 3 of 5 
 
pikachu 127.0.1
Q-Chem Developer Version! Running on 127.0.1.*
                  Welcome to Q-Chem
     A Quantum Leap Into The Future Of Chemistry


 Q-Chem 4.4, Q-Chem, Inc., Pleasanton, CA (2016)

 Y. Shao,  Z. Gan,  E. Epifanovsky,  A. T. B. Gilbert,  M. Wormit,  
 J. Kussmann,  A. W. Lange,  A. Behn,  J. Deng,  X. Feng,  D. Ghosh,  
 M. Goldey,  P. R. Horn,  L. D. Jacobson,  I. Kaliman,  F. Rob,  
 R. Z. Khaliullin,  T. Kus,  A. Landau,  J. Liu,  E. I. Proynov,  Y. M. Rhee,  
 R. M. Richard,  M. A. Rohrdanz,  R. P. Steele,  E. J. Sundstrom,  
 H. L. Woodcock III,  P. M. Zimmerman,  D. Zuev,  B. Albrecht,  E. Alguire,  
 B. Austin,  S. A. Baeppler,  G. J. O. Beran,  Y. A. Bernard,  
 E. J. Berquist,  K. Brandhorst,  K. B. Bravaya,  S. T. Brown,  D. Casanova,  
 C.-M. Chang,  Y. Chen,  S. H. Chien,  K. D. Closser,  M. P. Coons,  
 D. L. Crittenden,  S. Dasgupta,  M. Diedenhofen,  R. A. DiStasio Jr.,  
 H. Do,  A. D. Dutoi,  R. G. Edgar,  P.-T. Fang,  S. Fatehi,  Q. Feng,  
 L. Fusti-Molnar,  A. Ghysels,  A. Golubeva-Zadorozhnaya,  J. Gomes,  
 A. Gunina,  M. W. D. Hanson-Heine,  P. H. P. Harbach,  A. W. Hauser,  
 J. E. Herr,  E. G. Hohenstein,  Z. C. Holden,  K. Hui,  T.-C. Jagau,  H. Ji,  
 B. Kaduk,  K. Khistyaev,  Jaehoon Kim,  Jihan Kim,  R. A. King,  
 P. Klunzinger,  K. Koh,  D. Kosenkov,  T. Kowalczyk,  C. M. Krauter,  
 A. Kunitsa,  K. U. Lao,  A. Laurent,  K. V. Lawler,  J. Lee,  D. Lefrancois,  
 S. Lehtola,  S. V. Levchenko,  C. Y. Lin,  Y.-S. Lin,  F. Liu,  E. Livshits,  
 R. C. Lochan,  A. Luenser,  P. Manohar,  S. F. Manzer,  S.-P. Mao,  Y. Mao,  
 N. Mardirossian,  A. V. Marenich,  L. A. Martinez-Martinez,  S. A. Maurer,  
 N. J. Mayhall,  J.-M. Mewes,  A. F. Morrison,  K. Nanda,  T. S. Nguyen-Beck,  
 C. M. Oana,  R. Olivares-Amaya,  D. P. O'Neill,  J. A. Parkhill,  
 T. M. Perrine,  R. Peverati,  P. A. Pieniazek,  F. Plasser,  A. Prociuk,  
 D. R. Rehn,  E. Rosta,  N. J. Russ,  N. Sergueev,  S. M. Sharada,  
 S. Sharma,  D. W. Small,  A. Sodt,  T. Stauch,  T. Stein,  D. Stuck,  
 Y.-C. Su,  A. J. W. Thom,  T. Tsuchimochi,  L. Vogt,  O. Vydrov,  T. Wang,  
 M. A. Watson,  J. Wenzel,  A. White,  C. F. Williams,  V. Vanovschi,  
 K. Yao,  S. Yeganeh,  S. R. Yost,  Z.-Q. You,  I. Y. Zhang,  X. Zhang,  
 Y. Zhao,  B. R. Brooks,  G. K. L. Chan,  D. M. Chipman,  C. J. Cramer,  
 W. A. Goddard III,  M. S. Gordon,  W. J. Hehre,  A. Klamt,  
 H. F. Schaefer III,  M. W. Schmidt,  C. D. Sherrill,  D. G. Truhlar,  
 A. Warshel,  X. Xu,  A. Aspuru-Guzik,  R. Baer,  A. T. Bell,  N. A. Besley,  
 J.-D. Chai,  A. Dreuw,  B. D. Dunietz,  T. R. Furlani,  S. R. Gwaltney,  
 C.-P. Hsu,  Y. Jung,  J. Kong,  D. S. Lambrecht,  W. Liang,  C. Ochsenfeld,  
 V. A. Rassolov,  L. V. Slipchenko,  J. E. Subotnik,  T. Van Voorhis,  
 J. M. Herbert,  A. I. Krylov,  P. M. W. Gill,  M. Head-Gordon

 Contributors to earlier versions of Q-Chem not listed above: 
 R. D. Adamson,  J. Baker,  E. F. C. Byrd,  A. K. Chakraborty,  C.-L. Cheng,  
 H. Dachsel,  R. J. Doerksen,  G. Hawkins,  A. Heyden,  S. Hirata,  
 G. Kedziora,  F. J. Keil,  C. Kelley,  P. P. Korambath,  W. Kurlancheek,  
 A. M. Lee,  M. S. Lee,  D. Liotard,  I. Lotan,  P. E. Maslen,  N. Nair,  
 D. Neuhauser,  R. Olson,  B. Peters,  J. Ritchie,  N. E. Schultz,  
 N. Shenvi,  A. C. Simmonett,  K. S. Thanthiriwatte,  Q. Wu,  W. Zhang

 Please cite Q-Chem as follows:
 Y. Shao et al., Mol. Phys. 113, 184-215 (2015)
 DOI: 10.1080/00268976.2014.952696

 Q-Chem 4.4.2 for Intel X86 EM64T Linux

 Parts of Q-Chem use Armadillo 5.200.1 (Boston Tea Smuggler).
 http://arma.sourceforge.net/

 Q-Chem begins on Thu Jun 15 11:59:19 2017  


Host: 0

     Scratch files written to /scratch/taweetham/qchem21705//
The previous job contains 0 fragments, simply inherited here

Checking the input file for inconsistencies... 	...done.

--------------------------------------------------------------
User input:
--------------------------------------------------------------

$molecule
   read
$end

$rem
   BASIS  =  6-311++G**
   JOB_TYPE  =  SP
   SCF_GUESS = READ
   METHOD  =  B3LYP
   SOLVENT_METHOD SMD
$end

--------------------------------------------------------------
 ----------------------------------------------------------------
             Standard Nuclear Orientation (Angstroms)
    I     Atom           X                Y                Z
 ----------------------------------------------------------------
    1      C      -0.9089522715    -1.2227614240     0.0605035074
    2      C      -0.5152087484     0.2218279306    -0.0606765220
    3      C       0.9609064596     0.5819610135     0.1932564280
    4      O      -1.2678797651     1.1268059395    -0.3426044853
    5      H       1.1711214721     1.6651244222     0.0918257889
    6      O       1.8026164937    -0.2309453922     0.4723651023
    7      H      -0.6723029147    -1.5902006975     1.0634680795
    8      H      -1.9722170288    -1.3357705501    -0.1436008535
    9      H      -0.3206936969    -1.8290276420    -0.6347007453
 ----------------------------------------------------------------
 Nuclear Repulsion Energy =   159.6847194126 hartrees
 There are       19 alpha and       19 beta electrons
 Requested basis set is 6-311++G(d,p)
 There are 50 shells and 138 basis functions

 Total QAlloc Memory Limit   2000 MB
 Mega-Array Size        61 MB
 MEM_STATIC part        62 MB

                       Distance Matrix (Angstroms)
             C (  1)   C (  2)   C (  3)   O (  4)   H (  5)   O (  6)
   C (  2)  1.502184
   C (  3)  2.602118  1.540485
   O (  4)  2.410766  1.210365  2.356160
   H (  5)  3.559153  2.224876  1.108026  2.535201
   O (  6)  2.916493  2.421043  1.202994  3.454795  2.034374
   H (  7)  1.094053  2.138183  2.853582  3.116709  3.865158  2.884823
   H (  8)  1.088559  2.134447  3.520565  2.569042  4.352169  3.981133
   H (  9)  1.094036  2.138539  2.853222  3.117601  3.868133  2.878873
             H (  7)   H (  8)
   H (  8)  1.792073
   H (  9)  1.750556  1.792208

 A cutoff of  1.0D-08 yielded   1186 shell pairs
 There are      9253 function pairs (      9941 Cartesian)

 -------------------------------------------------------
 OpenMP Integral Computing Module                       
 Release: version 1.0, May 2013, Q-Chem Inc. Pittsburgh 
 -------------------------------------------------------
 Integral Job Info:
 Integral job number is                      11
 Integral operator is                         1
 short-range coefficients                     0
 long-range coefficients              100000000
 Omega coefficients                           0
 if combine SR and LR in K                    0
 Integral screening is                        0
 Integral computing path is                   2
 max size of driver memory is            800000
 size of driver memory is                593474
 size of scratch memory is              2260544
 max col of scratch BK array               1296
 max len of scratch array in speh3          155
 max len of scratch index in speh4           18
 max int batch size is                      520
 min int batch size is                       52
 fixed nKL is                                52
 max L of basis functions is                  2
 order of int derivative is                   0
 number of shells is                         50
 number of basis is                         143
 number of cartesian basis is               143
 number of contracted shell pairs          1186
 number of primitive shell pairs           3080
 maxK2 (contraction) of shell pair           36
 max number of K2 of shell pair               1
 max number of CS2 of shell pair            189
 max number of PS2 of shell pair            420
 mem total for path MDJ                   21832
 -------------------------------------------------------
 Smallest overlap matrix eigenvalue = 7.24E-05

 Q-Chem warning in module /home/taweetham/qchem/stvman/mkSTV.C, line 278:

 Overlap eigenvalue is smaller than square root of threshold


 Scale SEOQF with 1.000000e-01/1.000000e-01/1.000000e-01

 Standard Electronic Orientation quadrupole field applied
 Nucleus-field energy     =     0.0000000038 hartrees
 Guess MOs from SCF MO coefficient file
 Reading MOs from coefficient file
 Reading MOs from coefficient file
 A restricted hybrid HF-DFT SCF calculation will be
 performed using Pulay DIIS extrapolation
 Exchange:     0.2000 Hartree-Fock + 0.0800 Slater + 0.7200 B88
 Correlation:  0.1900 VWN1RPA + 0.8100 LYP
 Using SG-1 standard quadrature grid
 SCF converges when DIIS error is below 1.0E-05
 Inaccurate integrated density:
   Number of electrons =    38
   Numerical integral  =    37.752311388391
   Relative error      =    -0.6518121358 %
 ---------------------------------------
  Cycle       Energy         DIIS Error
 ---------------------------------------
    1    -267.0223183197      9.05E-03
    2    -267.2226104964      2.07E-03
    3    -267.2266442900      1.86E-03
    4    -267.2334622501      3.81E-04
    5    -267.2335995740      2.38E-04
    6    -267.2337097328      3.40E-05
    7    -267.2337107773      2.04E-05
    8    -267.2337107698      9.02E-06 Convergence criterion met
 ---------------------------------------
 SCF time:  CPU 19.49 s  wall 19.54 s

 Citation of the SMD model:
 Marenich, A.V.; Cramer, C.J.; Truhlar, D.G.
 J. Phys. Chem. B 2009, 113, 6378-6396.
 iSolventCode=           1
 Solvent: water                                                           

 vradii
            1           2           3           4           5           6
    1   1.8500000   1.8500000   1.8500000   1.5200000   1.2000000   1.5200000
            7           8           9
    1   1.2000000   1.2000000   1.2000000
Changing PCM_TESSEL_METHOD to VTN
Changing PCM_VDW_RADII to SMD_RADIUS
 Discretize the solute cavity surface with Lebedev spheres
	Using 302 Lebedev grid points for each H atom
	Using 302 Lebedev grid points for other atoms
	Atomic van der Waals radii will be scaled by 1.20
 Removing interior tesserae...
 Keep 1042 surface tesserae and discard 1676 interior tesserae
 Molecular Surface Area = 98.761 Angst**2
Using SCRF singleton
 A restricted hybrid HF-DFT SCF calculation will be
 performed using Pulay DIIS extrapolation
 Polarizable Continuum solvation model will be applied
 Exchange:     0.2000 Hartree-Fock + 0.0800 Slater + 0.7200 B88
 Correlation:  0.1900 VWN1RPA + 0.8100 LYP
 Using SG-1 standard quadrature grid
 SCF converges when DIIS error is below 1.0E-05

 Citation of the SMD model:
 Marenich, A.V.; Cramer, C.J.; Truhlar, D.G.
 J. Phys. Chem. B 2009, 113, 6378-6396.
 iSolventCode=           1
 Solvent: water                                                           

 vradii
            1           2           3           4           5           6
    1   1.8500000   1.8500000   1.8500000   1.5200000   1.2000000   1.5200000
            7           8           9
    1   1.2000000   1.2000000   1.2000000
 ---------------------------------------
  Cycle       Energy         DIIS Error
 ---------------------------------------
    1    -267.2337054588      1.72E-06
 Time req'd to invert C: 1.38 s (CPU) 1.37 s (wall)
    2    -267.2463655388      6.67E-04
    3    -267.2463716716      6.66E-04
    4    -267.2463650860      6.67E-04
    5    -267.2463791773      6.65E-04
    6    -267.2463552118      6.68E-04
    7    -267.2463865233      6.64E-04
    8    -267.2463463471      6.69E-04
    9    -267.2463601547      6.68E-04
   10    -267.2463854183      6.64E-04
   11    -267.2463494349      6.69E-04
   12    -267.2463838064      6.65E-04
   13    -267.2463802909      6.65E-04
   14    -267.2463812348      6.65E-04
   15    -267.2463804120      6.65E-04
   16    -267.2463807231      6.65E-04
   17    -267.2469742178      1.07E-03
   18    -267.2489126182      1.24E-04
   19    -267.2489359260      3.69E-05
   20    -267.2489471738      1.70E-05
   21    -267.2489456699      2.92E-06 Convergence criterion met
 ---------------------------------------
 SCF time:  CPU 49.56 s  wall 49.77 s
(0)  E-EN(g) gas-phase elect-nuc energy                 -267.233705459 a.u.
(3)  G-ENP(liq) elect-nuc-pol free energy of system     -267.248945670 a.u.
(4)  G-CDS(liq) cavity-dispersion-solvent structure 
     free energy                                                4.7355 kcal/mol
(6)  G-S(liq) free energy of system                     -267.241399107 a.u.
(9)  DeltaG-S(liq) free energy of  solvation
     (9) = (6) - (0)                                           -4.8278 kcal/mol
 SCF   energy in the final basis set = -267.2413991068
 Total energy in the final basis set = -267.2413991068

 --------------------------------------------------------------

                    Orbital Energies (a.u.)
 --------------------------------------------------------------

 Alpha MOs
 -- Occupied --
-19.163 -19.153 -10.289 -10.286 -10.175  -1.095  -1.080  -0.763
 -0.677  -0.555  -0.506  -0.494  -0.467  -0.450  -0.415  -0.405
 -0.383  -0.335  -0.269
 -- Virtual --
 -0.107   0.002   0.013   0.023   0.035   0.046   0.054   0.063
  0.089   0.090   0.098   0.114   0.123   0.125   0.134   0.141
  0.146   0.164   0.188   0.199   0.206   0.219   0.238   0.250
  0.257   0.263   0.280   0.298   0.309   0.327   0.337   0.362
  0.413   0.434   0.449   0.522   0.532   0.533   0.577   0.580
  0.646   0.647   0.657   0.672   0.674   0.731   0.799   0.834
  0.876   0.920   0.978   1.049   1.060   1.117   1.138   1.150
  1.160   1.213   1.244   1.300   1.422   1.446   1.452   1.466
  1.526   1.556   1.557   1.608   1.667   1.688   1.716   1.741
  1.825   1.851   1.887   1.971   2.051   2.085   2.219   2.281
  2.375   2.452   2.470   2.522   2.538   2.591   2.622   2.622
  2.709   2.746   2.843   2.857   2.869   2.891   2.929   2.961
  3.175   3.279   3.347   3.381   3.499   3.546   3.628   3.777
  3.854   3.873   4.043   4.198   4.975   5.008   5.118   5.158
  5.620   5.740  23.776  23.854  23.957  49.926  49.947
 --------------------------------------------------------------

          Ground-State Mulliken Net Atomic Charges

     Atom                 Charge (a.u.)
  ----------------------------------------
      1 C                    -0.593693
      2 C                     0.370665
      3 C                     0.084449
      4 O                    -0.350454
      5 H                     0.194119
      6 O                    -0.301653
      7 H                     0.209161
      8 H                     0.179110
      9 H                     0.208297
  ----------------------------------------
  Sum of atomic charges =     0.000000

 -----------------------------------------------------------------
                    Cartesian Multipole Moments
 -----------------------------------------------------------------
    Charge (ESU x 10^10)
                 0.0000
    Dipole Moment (Debye)
         X      -0.3183      Y      -1.2740      Z       0.1372
       Tot       1.3203
    Quadrupole Moments (Debye-Ang)
        XX     -37.0926     XY       7.0981     YY     -29.1917
        XZ      -2.9656     YZ       1.6031     ZZ     -28.2701
    Octopole Moments (Debye-Ang^2)
       XXX      -6.6519    XXY      -2.7798    XYY       5.9393
       YYY      -6.1112    XXZ      -4.2496    XYZ      -0.3683
       YYZ      -0.5247    XZZ       0.6124    YZZ      -1.6267
       ZZZ      -4.9163
    Hexadecapole Moments (Debye-Ang^3)
      XXXX    -314.1279   XXXY      10.7919   XXYY     -78.6740
      XYYY       5.3485   YYYY    -178.1523   XXXZ     -34.0541
      XXYZ       6.4932   XYYZ     -10.2425   YYYZ      11.8340
      XXZZ     -57.1348   XYZZ      -0.9006   YYZZ     -35.7024
      XZZZ     -25.1475   YZZZ       7.9362   ZZZZ     -44.9267
 -----------------------------------------------------------------
Archival summary:
1\1\pikachu\SP\ProcedureUnspecified\BasisUnspecified\234\taweetha\ThuJun1512:00:282017ThuJun1512:00:282017\0\\#,ProcedureUnspecified,BasisUnspecified,\\0,1\C\O,1,1.21036\C,1,1.50218,2,125.087\H,3,1.08856,1,109.922,2,0.0402864,0\H,3,1.09404,1,109.92,2,121.751,0\H,3,1.09405,1,109.891,2,-121.635,0\C,1,1.54048,2,117.353,3,-179.997,0\H,7,1.10803,1,113.281,2,0.377399,0\O,7,1.20299,1,123.416,2,-179.541,0\\\@

 Total job time:  69.44s(wall), 69.17s(cpu) 
 Thu Jun 15 12:00:28 2017

        *************************************************************
        *                                                           *
        *  Thank you very much for using Q-Chem.  Have a nice day.  *
        *                                                           *
        *************************************************************


 
