# Supplementary material for: A DFT investigation of the blue bottle experiment: E∘half-cell analysis of autoxidation catalysed by redox indicators
Source: R Soc Open Sci. 2017 Nov 8;4(11):170708. doi: 10.1098/rsos.170708 (PMC5717635; doi:10.1098/rsos.170708)
Supplement: output.zip [file rsos170708supp2.zip › B3LYP_6-311++Gdp_reducing_agents/C3H4O3_3-hydroxy-2-oxo-propanal.out]

pikachu 127.0.1
Q-Chem Developer Version! Running on 127.0.1.*
                  Welcome to Q-Chem
     A Quantum Leap Into The Future Of Chemistry


 Q-Chem 4.4, Q-Chem, Inc., Pleasanton, CA (2016)

 Y. Shao,  Z. Gan,  E. Epifanovsky,  A. T. B. Gilbert,  M. Wormit,  
 J. Kussmann,  A. W. Lange,  A. Behn,  J. Deng,  X. Feng,  D. Ghosh,  
 M. Goldey,  P. R. Horn,  L. D. Jacobson,  I. Kaliman,  F. Rob,  
 R. Z. Khaliullin,  T. Kus,  A. Landau,  J. Liu,  E. I. Proynov,  Y. M. Rhee,  
 R. M. Richard,  M. A. Rohrdanz,  R. P. Steele,  E. J. Sundstrom,  
 H. L. Woodcock III,  P. M. Zimmerman,  D. Zuev,  B. Albrecht,  E. Alguire,  
 B. Austin,  S. A. Baeppler,  G. J. O. Beran,  Y. A. Bernard,  E. Berquist,  
 K. Brandhorst,  K. B. Bravaya,  S. T. Brown,  D. Casanova,  C.-M. Chang,  
 Y. Chen,  S. H. Chien,  K. D. Closser,  M. P. Coons,  D. L. Crittenden,  
 S. Dasgupta,  M. Diedenhofen,  R. A. DiStasio Jr.,  H. Do,  A. D. Dutoi,  
 R. G. Edgar,  P.-T. Fang,  S. Fatehi,  Q. Feng,  L. Fusti-Molnar,  
 A. Ghysels,  A. Golubeva-Zadorozhnaya,  J. Gomes,  A. Gunina,  
 M. W. D. Hanson-Heine,  P. H. P. Harbach,  A. W. Hauser,  J. E. Herr,  
 E. G. Hohenstein,  Z. C. Holden,  K. Hui,  T.-C. Jagau,  H. Ji,  B. Kaduk,  
 K. Khistyaev,  Jaehoon Kim,  Jihan Kim,  R. A. King,  P. Klunzinger,  
 K. Koh,  D. Kosenkov,  T. Kowalczyk,  C. M. Krauter,  A. Kunitsa,  
 K. U. Lao,  A. Laurent,  K. V. Lawler,  J. Lee,  D. Lefrancois,  S. Lehtola,  
 S. V. Levchenko,  C. Y. Lin,  Y.-S. Lin,  F. Liu,  E. Livshits,  
 R. C. Lochan,  A. Luenser,  P. Manohar,  S. F. Manzer,  S.-P. Mao,  Y. Mao,  
 N. Mardirossian,  A. V. Marenich,  L. A. Martinez-Martinez,  S. A. Maurer,  
 N. J. Mayhall,  J.-M. Mewes,  A. F. Morrison,  K. Nanda,  T. S. Nguyen-Beck,  
 C. M. Oana,  R. Olivares-Amaya,  D. P. O'Neill,  J. A. Parkhill,  
 T. M. Perrine,  R. Peverati,  P. A. Pieniazek,  F. Plasser,  A. Prociuk,  
 D. R. Rehn,  E. Rosta,  N. J. Russ,  N. Sergueev,  S. M. Sharada,  
 S. Sharma,  D. W. Small,  A. Sodt,  T. Stauch,  T. Stein,  D. Stuck,  
 Y.-C. Su,  A. J. W. Thom,  T. Tsuchimochi,  L. Vogt,  O. Vydrov,  T. Wang,  
 M. A. Watson,  J. Wenzel,  A. White,  C. F. Williams,  V. Vanovschi,  
 K. Yao,  S. Yeganeh,  S. R. Yost,  Z.-Q. You,  I. Y. Zhang,  X. Zhang,  
 Y. Zhao,  B. R. Brooks,  G. K. L. Chan,  D. M. Chipman,  C. J. Cramer,  
 W. A. Goddard III,  M. S. Gordon,  W. J. Hehre,  A. Klamt,  
 H. F. Schaefer III,  M. W. Schmidt,  C. D. Sherrill,  D. G. Truhlar,  
 A. Warshel,  X. Xu,  A. Aspuru-Guzik,  R. Baer,  A. T. Bell,  N. A. Besley,  
 J.-D. Chai,  A. Dreuw,  B. D. Dunietz,  T. R. Furlani,  S. R. Gwaltney,  
 C.-P. Hsu,  Y. Jung,  J. Kong,  D. S. Lambrecht,  W. Liang,  C. Ochsenfeld,  
 V. A. Rassolov,  L. V. Slipchenko,  J. E. Subotnik,  T. Van Voorhis,  
 J. M. Herbert,  A. I. Krylov,  P. M. W. Gill,  M. Head-Gordon

 Contributors to earlier versions of Q-Chem not listed above: 
 R. D. Adamson,  J. Baker,  E. F. C. Byrd,  A. K. Chakraborty,  C.-L. Cheng,  
 H. Dachsel,  R. J. Doerksen,  G. Hawkins,  A. Heyden,  S. Hirata,  
 G. Kedziora,  F. J. Keil,  C. Kelley,  P. P. Korambath,  W. Kurlancheek,  
 A. M. Lee,  M. S. Lee,  D. Liotard,  I. Lotan,  P. E. Maslen,  N. Nair,  
 D. Neuhauser,  R. Olson,  B. Peters,  J. Ritchie,  N. E. Schultz,  
 N. Shenvi,  A. C. Simmonett,  K. S. Thanthiriwatte,  Q. Wu,  W. Zhang

 Please cite Q-Chem as follows:
 Y. Shao et al., Mol. Phys. 113, 184-215 (2015)
 DOI: 10.1080/00268976.2014.952696

 Q-Chem 4.4.2 for Intel X86 EM64T Linux

 Parts of Q-Chem use Armadillo 5.200.1 (Boston Tea Smuggler).
 http://arma.sourceforge.net/

 Q-Chem begins on Wed Dec 14 15:27:14 2016  


Host: 0

     Scratch files written to /scratch/cher/qchem11271//
FILE_GEOM_ORG=        593

Checking the input file for inconsistencies... 	...done.

--------------------------------------------------------------
User input:
--------------------------------------------------------------
$molecule
0 1
  C   -0.0663842   -0.1208574    0.0014511
  C   -1.4391069    0.5761084    0.0034089
  O   -2.4735879   -0.0432222   -0.0046107
  C    1.1649545    0.7619606   -0.0012259
  O    2.3404271    0.0095248   -0.0013364
  H   -1.4151384    1.6876339    0.0125729
  H    1.1144505    1.4280426    0.8796738
  H    1.1121436    1.4267214   -0.8832056
  H    2.0590097   -0.9258151   -0.0041609
  O    0.0297550   -1.3312842    0.0026115
$end

$rem
   BASIS  =  6-311++G**
   JOB_TYPE  =  optimization
   METHOD  =  B3LYP
$end

--------------------------------------------------------------
 ----------------------------------------------------------------
             Standard Nuclear Orientation (Angstroms)
    I     Atom           X                Y                Z
 ----------------------------------------------------------------
    1      C      -0.0663841851    -0.1208573924     0.0014510992
    2      C      -1.4391068960     0.5761083862     0.0034089014
    3      O      -2.4735878863    -0.0432222300    -0.0046107033
    4      C       1.1649545011     0.7619606269    -0.0012258943
    5      O       2.3404271129     0.0095248453    -0.0013363970
    6      H      -1.4151384134     1.6876338865     0.0125729076
    7      H       1.1144504896     1.4280426213     0.8796738093
    8      H       1.1121435918     1.4267214310    -0.8832055907
    9      H       2.0590097275    -0.9258150591    -0.0041609025
   10      O       0.0297550339    -1.3312841909     0.0026114927
 ----------------------------------------------------------------
 Molecular Point Group                 C1    NOp =  1
 Largest Abelian Subgroup              C1    NOp =  1
 Nuclear Repulsion Energy =   222.0499254828 hartrees
 There are       23 alpha and       23 beta electrons
 Requested basis set is 6-311++G(d,p)
 There are 56 shells and 160 basis functions

 Total QAlloc Memory Limit   2000 MB
 Mega-Array Size        61 MB
 MEM_STATIC part        62 MB
 A cutoff of  1.0D-11 yielded   1505 shell pairs
 There are     12445 function pairs (     13393 Cartesian)

 -------------------------------------------------------
 OpenMP Integral Computing Module                       
 Release: version 1.0, May 2013, Q-Chem Inc. Pittsburgh 
 -------------------------------------------------------
 Integral Job Info:
 Integral job number is                      11
 Integral operator is                         1
 short-range coefficients                     0
 long-range coefficients              100000000
 Omega coefficients                           0
 if combine SR and LR in K                    0
 Integral screening is                        0
 Integral computing path is                   2
 max size of driver memory is            800000
 size of driver memory is                593474
 size of scratch memory is              2260544
 max col of scratch BK array               1296
 max len of scratch array in speh3          155
 max len of scratch index in speh4           18
 max int batch size is                      520
 min int batch size is                       52
 fixed nKL is                                52
 max L of basis functions is                  2
 order of int derivative is                   0
 number of shells is                         56
 number of basis is                         166
 number of cartesian basis is               166
 number of contracted shell pairs          1505
 number of primitive shell pairs           4025
 maxK2 (contraction) of shell pair           36
 max number of K2 of shell pair               1
 max number of CS2 of shell pair            231
 max number of PS2 of shell pair            618
 mem total for path MDJ                   29320
 -------------------------------------------------------
 Smallest overlap matrix eigenvalue = 4.84E-05

 Scale SEOQF with 1.000000e-01/1.000000e-01/1.000000e-01

 Standard Electronic Orientation quadrupole field applied
 Nucleus-field energy     =     0.0000000062 hartrees
 Guess from superposition of atomic densities
 Warning:  Energy on first SCF cycle will be non-variational
 A restricted hybrid HF-DFT SCF calculation will be
 performed using Pulay DIIS extrapolation
 Exchange:     0.2000 Hartree-Fock + 0.0800 Slater + 0.7200 B88
 Correlation:  0.1900 VWN1RPA + 0.8100 LYP
 Using SG-1 standard quadrature grid
 SCF converges when DIIS error is below 1.0E-08
 ---------------------------------------
  Cycle       Energy         DIIS Error
 ---------------------------------------
    1    -343.4264301422      4.95E-02
    2    -342.3087876836      7.95E-03
    3    -341.7428310813      1.74E-02
    4    -342.4522115639      1.98E-03
    5    -342.4609676517      9.34E-04
    6    -342.4627924393      2.57E-04
    7    -342.4629603136      5.04E-05
    8    -342.4629659851      1.55E-05
    9    -342.4629665301      7.48E-06
   10    -342.4629666489      2.85E-06
   11    -342.4629666277      3.51E-07
   12    -342.4629666007      7.32E-08
   13    -342.4629666085      3.15E-08
   14    -342.4629666089      4.11E-09 Convergence criterion met
 ---------------------------------------
 SCF time:  CPU 58.71 s  wall 58.78 s
 SCF   energy in the final basis set = -342.4629666089
 Total energy in the final basis set = -342.4629666089

 --------------------------------------------------------------

                    Orbital Energies (a.u.)
 --------------------------------------------------------------

 Alpha MOs
 -- Occupied --
-19.177 -19.173 -19.151 -10.307 -10.307 -10.264  -1.115  -1.092
 -1.054  -0.786  -0.686  -0.587  -0.565  -0.515  -0.513  -0.488
 -0.466  -0.449  -0.406  -0.390  -0.344  -0.312  -0.289
 -- Virtual --
 -0.132  -0.022  -0.014   0.000   0.020   0.028   0.037   0.055
  0.072   0.073   0.088   0.090   0.101   0.118   0.122   0.126
  0.130   0.142   0.160   0.165   0.185   0.196   0.214   0.223
  0.233   0.244   0.264   0.266   0.269   0.294   0.295   0.299
  0.319   0.337   0.343   0.362   0.396   0.410   0.447   0.455
  0.504   0.516   0.519   0.555   0.557   0.599   0.621   0.627
  0.649   0.688   0.724   0.784   0.810   0.878   0.935   0.947
  1.038   1.052   1.069   1.117   1.128   1.134   1.159   1.167
  1.181   1.190   1.206   1.321   1.390   1.404   1.435   1.473
  1.494   1.530   1.561   1.570   1.586   1.639   1.650   1.688
  1.697   1.710   1.777   1.817   1.963   1.994   2.000   2.053
  2.133   2.180   2.352   2.404   2.423   2.481   2.501   2.586
  2.607   2.626   2.713   2.792   2.824   2.868   2.873   2.895
  2.926   2.987   3.095   3.148   3.150   3.268   3.284   3.347
  3.398   3.450   3.570   3.625   3.737   3.808   3.823   3.981
  4.094   4.161   4.943   4.988   5.038   5.069   5.180   5.409
  5.554   5.665   5.764  23.761  23.801  23.820  49.871  49.893
 49.965
 --------------------------------------------------------------

          Ground-State Mulliken Net Atomic Charges

     Atom                 Charge (a.u.)
  ----------------------------------------
      1 C                     0.412441
      2 C                    -0.073483
      3 O                    -0.179954
      4 C                    -0.398313
      5 O                    -0.257729
      6 H                     0.135968
      7 H                     0.180133
      8 H                     0.179990
      9 H                     0.266307
     10 O                    -0.265361
  ----------------------------------------
  Sum of atomic charges =     0.000000

 -----------------------------------------------------------------
                    Cartesian Multipole Moments
 -----------------------------------------------------------------
    Charge (ESU x 10^10)
                 0.0000
    Dipole Moment (Debye)
         X       0.3911      Y       3.0025      Z       0.0081
       Tot       3.0279
    Quadrupole Moments (Debye-Ang)
        XX     -47.2532     XY      -3.6383     YY     -33.7664
        XZ      -0.0419     YZ       0.0190     ZZ     -33.2392
    Octopole Moments (Debye-Ang^2)
       XXX       0.6254    XXY      -3.5945    XYY       4.0843
       YYY       2.5438    XXZ       0.0623    XYZ       0.0150
       YYZ      -0.0045    XZZ      -1.2324    YZZ      -0.5709
       ZZZ      -0.0129
    Hexadecapole Moments (Debye-Ang^3)
      XXXX    -685.7784   XXXY     -18.2918   XXYY    -107.0766
      XYYY      -6.4058   YYYY    -155.2896   XXXZ      -0.1625
      XXYZ       0.0439   XYYZ      -0.0352   YYYZ       0.0496
      XXZZ    -100.1809   XYZZ       1.1150   YYZZ     -30.3267
      XZZZ       0.0235   YZZZ      -0.0140   ZZZZ     -37.6948
 -----------------------------------------------------------------
 Calculating analytic gradient of the SCF energy
 Gradient of SCF Energy
            1           2           3           4           5           6
    1  -0.0022536   0.0093666  -0.0093938   0.0033533   0.0023262   0.0005666
    2   0.0101189   0.0045730  -0.0067771  -0.0023358   0.0052153   0.0014990
    3  -0.0000479   0.0000804  -0.0000943  -0.0000340   0.0000923   0.0000309
            7           8           9          10
    1  -0.0005079  -0.0005116  -0.0034814   0.0005355
    2   0.0016060   0.0016704  -0.0047534  -0.0108162
    3   0.0010952  -0.0011258  -0.0000579   0.0000610
 Max gradient component =       1.082E-02
 RMS gradient           =       4.330E-03
 Gradient time:  CPU 16.68 s  wall 16.68 s
 Geometry Optimization Parameters
   NAtoms,    NIC,     NZ,  NCons,   NDum,   NFix, NCnnct, MaxDiis
       10      55       0       0       0       0       0       0


** GEOMETRY OPTIMIZATION IN DELOCALIZED INTERNAL COORDINATES **
   Searching for a Minimum

   Optimization Cycle:   1

                       Coordinates (Angstroms)
     ATOM                X               Y               Z
      1  C        -0.0663841851   -0.1208573924    0.0014510992
      2  C        -1.4391068960    0.5761083862    0.0034089014
      3  O        -2.4735878863   -0.0432222300   -0.0046107033
      4  C         1.1649545011    0.7619606269   -0.0012258943
      5  O         2.3404271129    0.0095248453   -0.0013363970
      6  H        -1.4151384134    1.6876338865    0.0125729076
      7  H         1.1144504896    1.4280426213    0.8796738093
      8  H         1.1121435918    1.4267214310   -0.8832055907
      9  H         2.0590097275   -0.9258150591   -0.0041609025
     10  O         0.0297550339   -1.3312841909    0.0026114927
   Point Group: c1    Number of degrees of freedom:    24


   Energy is   -342.462966609


 Attempting to Generate Delocalized Internal Coordinates

 24 Hessian modes will be used to form the next step
  Hessian Eigenvalues:
     0.003951    0.003951    0.005882    0.007179    0.016218    0.061088
     0.075870    0.116264    0.141270    0.160000    0.160000    0.220000
     0.220164    0.250000    0.250000    0.285612    0.308421    0.324079
     0.330590    0.330777    0.463457    0.520188    0.979818    1.019957

 Minimum Search - Taking Simple RFO Step
 Searching for Lamda that Minimizes Along All modes
 Value Taken    Lamda =  -0.00051730
 Step Taken.  Stepsize is  0.038533

                             Maximum     Tolerance    Cnvgd?
         Gradient           0.008226      0.000300      NO
         Displacement       0.018666      0.001200      NO
         Energy change     *********      0.000001      NO


 New Cartesian Coordinates Obtained by Inverse Iteration

 Displacement from previous Coordinates is:  0.090094
 ----------------------------------------------------------------
             Standard Nuclear Orientation (Angstroms)
    I     Atom           X                Y                Z
 ----------------------------------------------------------------
    1      C      -0.0712584122    -0.1258312002     0.0024404443
    2      C      -1.4416789462     0.5789460405     0.0038056079
    3      O      -2.4774238695    -0.0264945808    -0.0034819093
    4      C       1.1572431291     0.7556547056    -0.0007226843
    5      O       2.3430058799     0.0168916890    -0.0020462127
    6      H      -1.4128706903     1.6879316119     0.0104327165
    7      H       1.1071657313     1.4180221639     0.8792637394
    8      H       1.1034450539     1.4164355365    -0.8817677949
    9      H       2.0956757966    -0.9222173729    -0.0034160524
   10      O       0.0232194035    -1.3305256685     0.0006708679
 ----------------------------------------------------------------
 Molecular Point Group                 C1    NOp =  1
 Largest Abelian Subgroup              C1    NOp =  1
 Nuclear Repulsion Energy =   222.2099934702 hartrees
 There are       23 alpha and       23 beta electrons
 Applying Cartesian multipole field
    Component          Value
    ---------          -----
     (2,0,0)        1.00000E-11
     (0,2,0)        2.00000E-11
     (0,0,2)       -3.00000E-11
 Nucleus-field energy     =     0.0000000062 hartrees
 Requested basis set is 6-311++G(d,p)
 There are 56 shells and 160 basis functions
 A cutoff of  1.0D-11 yielded   1503 shell pairs
 There are     12424 function pairs (     13372 Cartesian)
 Smallest overlap matrix eigenvalue = 4.84E-05
 Guess MOs from SCF MO coefficient file
 Reading MOs from coefficient file
 Reading MOs from coefficient file
 A restricted hybrid HF-DFT SCF calculation will be
 performed using Pulay DIIS extrapolation
 Exchange:     0.2000 Hartree-Fock + 0.0800 Slater + 0.7200 B88
 Correlation:  0.1900 VWN1RPA + 0.8100 LYP
 Using SG-1 standard quadrature grid
 SCF converges when DIIS error is below 1.0E-08
 Geometry optimization detected.  Setting ReadMinima to 0
 Setting SaveMinima to 0
 ---------------------------------------
  Cycle       Energy         DIIS Error
 ---------------------------------------
    1    -342.4755625324      5.97E-04
    2    -342.4632236666      1.07E-04
    3    -342.4632168156      1.18E-04
    4    -342.4632497186      4.61E-05
    5    -342.4632539610      1.44E-05
    6    -342.4632543704      4.47E-06
    7    -342.4632543903      1.06E-06
    8    -342.4632544223      4.84E-07
    9    -342.4632544362      1.64E-07
   10    -342.4632544354      4.00E-08
   11    -342.4632544307      7.34E-09 Convergence criterion met
 ---------------------------------------
 SCF time:  CPU 46.78 s  wall 46.83 s
 SCF   energy in the final basis set = -342.4632544307
 Total energy in the final basis set = -342.4632544307

 --------------------------------------------------------------

                    Orbital Energies (a.u.)
 --------------------------------------------------------------

 Alpha MOs
 -- Occupied --
-19.176 -19.172 -19.151 -10.305 -10.305 -10.263  -1.117  -1.094
 -1.054  -0.786  -0.686  -0.587  -0.565  -0.515  -0.513  -0.488
 -0.467  -0.450  -0.408  -0.389  -0.344  -0.312  -0.287
 -- Virtual --
 -0.130  -0.022  -0.013  -0.000   0.021   0.029   0.037   0.056
  0.072   0.073   0.087   0.091   0.101   0.118   0.122   0.126
  0.130   0.143   0.160   0.166   0.185   0.196   0.214   0.223
  0.234   0.245   0.265   0.266   0.269   0.294   0.296   0.299
  0.320   0.337   0.342   0.364   0.396   0.411   0.448   0.456
  0.505   0.519   0.520   0.556   0.561   0.601   0.622   0.629
  0.653   0.689   0.722   0.786   0.812   0.879   0.935   0.948
  1.040   1.053   1.068   1.118   1.128   1.134   1.159   1.170
  1.181   1.193   1.207   1.323   1.394   1.407   1.438   1.474
  1.497   1.533   1.559   1.571   1.591   1.636   1.656   1.688
  1.699   1.712   1.779   1.820   1.965   1.999   2.003   2.054
  2.136   2.180   2.355   2.407   2.426   2.480   2.505   2.587
  2.605   2.631   2.715   2.792   2.826   2.869   2.876   2.896
  2.927   2.990   3.098   3.146   3.150   3.274   3.287   3.354
  3.405   3.462   3.576   3.636   3.750   3.810   3.832   3.977
  4.091   4.163   4.945   4.990   5.038   5.070   5.177   5.408
  5.558   5.675   5.771  23.773  23.808  23.831  49.874  49.897
 49.972
 --------------------------------------------------------------

          Ground-State Mulliken Net Atomic Charges

     Atom                 Charge (a.u.)
  ----------------------------------------
      1 C                     0.416662
      2 C                    -0.068810
      3 O                    -0.180417
      4 C                    -0.399048
      5 O                    -0.262798
      6 H                     0.134108
      7 H                     0.180080
      8 H                     0.180188
      9 H                     0.267876
     10 O                    -0.267842
  ----------------------------------------
  Sum of atomic charges =     0.000000

 -----------------------------------------------------------------
                    Cartesian Multipole Moments
 -----------------------------------------------------------------
    Charge (ESU x 10^10)
                 0.0000
    Dipole Moment (Debye)
         X       0.4399      Y       2.9298      Z       0.0131
       Tot       2.9627
    Quadrupole Moments (Debye-Ang)
        XX     -47.0808     XY      -3.7557     YY     -33.8024
        XZ      -0.0289     YZ       0.0104     ZZ     -33.1926
    Octopole Moments (Debye-Ang^2)
       XXX       1.5352    XXY      -4.3288    XYY       4.2478
       YYY       2.2165    XXZ       0.0663    XYZ       0.0103
       YYZ      -0.0015    XZZ      -1.1528    YZZ      -0.6567
       ZZZ      -0.0130
    Hexadecapole Moments (Debye-Ang^3)
      XXXX    -685.3451   XXXY     -18.9364   XXYY    -106.9842
      XYYY      -5.8562   YYYY    -154.9820   XXXZ      -0.0419
      XXYZ       0.0268   XYYZ      -0.0047   YYYZ      -0.0143
      XXZZ    -100.2576   XYZZ       1.2757   YYZZ     -30.2168
      XZZZ       0.0870   YZZZ      -0.0561   ZZZZ     -37.5640
 -----------------------------------------------------------------
 Calculating analytic gradient of the SCF energy
 Gradient of SCF Energy
            1           2           3           4           5           6
    1  -0.0024672   0.0026062  -0.0014747   0.0012308   0.0003032  -0.0002969
    2   0.0037387   0.0002474  -0.0006987  -0.0011334   0.0009947  -0.0003971
    3   0.0002653   0.0000429  -0.0000565  -0.0001622   0.0000322  -0.0000271
            7           8           9          10
    1  -0.0003106  -0.0002853  -0.0001356   0.0008301
    2   0.0002286   0.0002591  -0.0013787  -0.0018607
    3   0.0000338  -0.0000205   0.0000005  -0.0001082
 Max gradient component =       3.739E-03
 RMS gradient           =       1.157E-03
 Gradient time:  CPU 16.80 s  wall 16.80 s
 Geometry Optimization Parameters
   NAtoms,    NIC,     NZ,  NCons,   NDum,   NFix, NCnnct, MaxDiis
       10      55       0       0       0       0       0       0

 Cartesian Hessian Update
 Hessian Updated using BFGS Update


** GEOMETRY OPTIMIZATION IN DELOCALIZED INTERNAL COORDINATES **
   Searching for a Minimum

   Optimization Cycle:   2

                       Coordinates (Angstroms)
     ATOM                X               Y               Z
      1  C        -0.0712584122   -0.1258312002    0.0024404443
      2  C        -1.4416789462    0.5789460405    0.0038056079
      3  O        -2.4774238695   -0.0264945808   -0.0034819093
      4  C         1.1572431291    0.7556547056   -0.0007226843
      5  O         2.3430058799    0.0168916890   -0.0020462127
      6  H        -1.4128706903    1.6879316119    0.0104327165
      7  H         1.1071657313    1.4180221639    0.8792637394
      8  H         1.1034450539    1.4164355365   -0.8817677949
      9  H         2.0956757966   -0.9222173729   -0.0034160524
     10  O         0.0232194035   -1.3305256685    0.0006708679
   Point Group: c1    Number of degrees of freedom:    24


   Energy is   -342.463254431

 Hessian Updated using BFGS Update

 24 Hessian modes will be used to form the next step
  Hessian Eigenvalues:
     0.003947    0.003954    0.005900    0.007181    0.016219    0.061072
     0.075090    0.114627    0.141264    0.158988    0.168134    0.212226
     0.220054    0.244600    0.256329    0.282714    0.309827    0.326052
     0.330686    0.335602    0.466063    0.498559    0.909592    1.007550

 Minimum Search - Taking Simple RFO Step
 Searching for Lamda that Minimizes Along All modes
 Value Taken    Lamda =  -0.00005554
 Step Taken.  Stepsize is  0.033903

                             Maximum     Tolerance    Cnvgd?
         Gradient           0.001522      0.000300      NO
         Displacement       0.019073      0.001200      NO
         Energy change     -0.000288      0.000001      NO


 New Cartesian Coordinates Obtained by Inverse Iteration

 Displacement from previous Coordinates is:  0.040260
 ----------------------------------------------------------------
             Standard Nuclear Orientation (Angstroms)
    I     Atom           X                Y                Z
 ----------------------------------------------------------------
    1      C      -0.0704906257    -0.1314244099    -0.0054756634
    2      C      -1.4407954384     0.5790635767    -0.0013918226
    3      O      -2.4775342970    -0.0216643499     0.0058887345
    4      C       1.1540454645     0.7548452444    -0.0013576939
    5      O       2.3426409934     0.0212428588     0.0013746951
    6      H      -1.4058724345     1.6883596338     0.0111106919
    7      H       1.1005509925     1.4146287332     0.8796131898
    8      H       1.1047537038     1.4151243093    -0.8822568493
    9      H       2.0990311911    -0.9166828683    -0.0024140133
   10      O       0.0201935264    -1.3346798033     0.0000874535
 ----------------------------------------------------------------
 Molecular Point Group                 C1    NOp =  1
 Largest Abelian Subgroup              C1    NOp =  1
 Nuclear Repulsion Energy =   222.2401646707 hartrees
 There are       23 alpha and       23 beta electrons
 Applying Cartesian multipole field
    Component          Value
    ---------          -----
     (2,0,0)        1.00000E-11
     (0,2,0)        2.00000E-11
     (0,0,2)       -3.00000E-11
 Nucleus-field energy     =     0.0000000062 hartrees
 Requested basis set is 6-311++G(d,p)
 There are 56 shells and 160 basis functions
 A cutoff of  1.0D-11 yielded   1503 shell pairs
 There are     12424 function pairs (     13372 Cartesian)
 Smallest overlap matrix eigenvalue = 4.87E-05
 Guess MOs from SCF MO coefficient file
 Reading MOs from coefficient file
 Reading MOs from coefficient file
 A restricted hybrid HF-DFT SCF calculation will be
 performed using Pulay DIIS extrapolation
 Exchange:     0.2000 Hartree-Fock + 0.0800 Slater + 0.7200 B88
 Correlation:  0.1900 VWN1RPA + 0.8100 LYP
 Using SG-1 standard quadrature grid
 SCF converges when DIIS error is below 1.0E-08
 Geometry optimization detected.  Setting ReadMinima to 0
 Setting SaveMinima to 0
 ---------------------------------------
  Cycle       Energy         DIIS Error
 ---------------------------------------
    1    -342.4664535507      3.79E-04
    2    -342.4632589513      4.99E-05
    3    -342.4632470809      9.43E-05
    4    -342.4632678119      1.41E-05
    5    -342.4632683036      5.75E-06
    6    -342.4632682038      2.86E-06
    7    -342.4632682104      1.54E-06
    8    -342.4632682505      4.58E-07
    9    -342.4632682294      1.36E-07
   10    -342.4632682279      3.52E-08
   11    -342.4632682237      1.03E-08
   12    -342.4632682250      2.35E-09 Convergence criterion met
 ---------------------------------------
 SCF time:  CPU 49.76 s  wall 49.82 s
 SCF   energy in the final basis set = -342.4632682250
 Total energy in the final basis set = -342.4632682250

 --------------------------------------------------------------

                    Orbital Energies (a.u.)
 --------------------------------------------------------------

 Alpha MOs
 -- Occupied --
-19.175 -19.172 -19.151 -10.305 -10.305 -10.263  -1.117  -1.095
 -1.055  -0.787  -0.685  -0.587  -0.565  -0.515  -0.514  -0.489
 -0.467  -0.451  -0.408  -0.390  -0.345  -0.312  -0.286
 -- Virtual --
 -0.129  -0.022  -0.013  -0.000   0.021   0.029   0.037   0.056
  0.072   0.073   0.087   0.091   0.101   0.118   0.122   0.126
  0.130   0.143   0.160   0.166   0.186   0.196   0.214   0.223
  0.234   0.245   0.265   0.266   0.269   0.294   0.296   0.299
  0.320   0.336   0.342   0.365   0.397   0.411   0.448   0.456
  0.505   0.519   0.521   0.556   0.562   0.602   0.622   0.630
  0.654   0.689   0.722   0.786   0.813   0.879   0.936   0.949
  1.040   1.053   1.068   1.119   1.128   1.135   1.158   1.170
  1.181   1.193   1.208   1.321   1.394   1.406   1.439   1.473
  1.497   1.534   1.560   1.571   1.591   1.636   1.655   1.688
  1.698   1.712   1.779   1.821   1.967   2.001   2.003   2.055
  2.137   2.180   2.356   2.408   2.426   2.479   2.505   2.588
  2.606   2.631   2.716   2.792   2.826   2.868   2.876   2.896
  2.928   2.990   3.100   3.147   3.149   3.276   3.288   3.356
  3.406   3.465   3.578   3.637   3.754   3.809   3.833   3.977
  4.089   4.162   4.945   4.991   5.038   5.070   5.177   5.410
  5.560   5.676   5.771  23.774  23.810  23.833  49.875  49.898
 49.974
 --------------------------------------------------------------

          Ground-State Mulliken Net Atomic Charges

     Atom                 Charge (a.u.)
  ----------------------------------------
      1 C                     0.417388
      2 C                    -0.068085
      3 O                    -0.180784
      4 C                    -0.399823
      5 O                    -0.262946
      6 H                     0.133541
      7 H                     0.180631
      8 H                     0.180153
      9 H                     0.267521
     10 O                    -0.267596
  ----------------------------------------
  Sum of atomic charges =    -0.000000

 -----------------------------------------------------------------
                    Cartesian Multipole Moments
 -----------------------------------------------------------------
    Charge (ESU x 10^10)
                -0.0000
    Dipole Moment (Debye)
         X       0.4533      Y       2.9127      Z      -0.0202
       Tot       2.9478
    Quadrupole Moments (Debye-Ang)
        XX     -47.0779     XY      -3.7406     YY     -33.8346
        XZ       0.0027     YZ       0.0148     ZZ     -33.1771
    Octopole Moments (Debye-Ang^2)
       XXX       1.7011    XXY      -4.4415    XYY       4.2660
       YYY       2.2579    XXZ      -0.1221    XYZ       0.0129
       YYZ       0.0168    XZZ      -1.1197    YZZ      -0.6561
       ZZZ      -0.0161
    Hexadecapole Moments (Debye-Ang^3)
      XXXX    -684.6796   XXXY     -18.9568   XXYY    -107.0598
      XYYY      -5.7244   YYYY    -155.4039   XXXZ       0.3596
      XXYZ       0.0062   XYYZ       0.0363   YYYZ       0.0347
      XXZZ    -100.1513   XYZZ       1.2751   YYZZ     -30.2493
      XZZZ       0.2139   YZZZ      -0.0226   ZZZZ     -37.5319
 -----------------------------------------------------------------
 Calculating analytic gradient of the SCF energy
 Gradient of SCF Energy
            1           2           3           4           5           6
    1  -0.0005448   0.0002144   0.0004901   0.0003310  -0.0005592  -0.0001685
    2   0.0004484  -0.0004884   0.0003688  -0.0004411  -0.0000217  -0.0002410
    3  -0.0006291  -0.0011887   0.0005097   0.0004316  -0.0000063   0.0005357
            7           8           9          10
    1   0.0001867   0.0000957   0.0000009  -0.0000464
    2  -0.0000262  -0.0001565   0.0005308   0.0000269
    3  -0.0000933   0.0000898  -0.0000767   0.0004271
 Max gradient component =       1.189E-03
 RMS gradient           =       4.067E-04
 Gradient time:  CPU 16.72 s  wall 16.73 s
 Geometry Optimization Parameters
   NAtoms,    NIC,     NZ,  NCons,   NDum,   NFix, NCnnct, MaxDiis
       10      55       0       0       0       0       0       0

 Cartesian Hessian Update
 Hessian Updated using BFGS Update


** GEOMETRY OPTIMIZATION IN DELOCALIZED INTERNAL COORDINATES **
   Searching for a Minimum

   Optimization Cycle:   3

                       Coordinates (Angstroms)
     ATOM                X               Y               Z
      1  C        -0.0704906257   -0.1314244099   -0.0054756634
      2  C        -1.4407954384    0.5790635767   -0.0013918226
      3  O        -2.4775342970   -0.0216643499    0.0058887345
      4  C         1.1540454645    0.7548452444   -0.0013576939
      5  O         2.3426409934    0.0212428588    0.0013746951
      6  H        -1.4058724345    1.6883596338    0.0111106919
      7  H         1.1005509925    1.4146287332    0.8796131898
      8  H         1.1047537038    1.4151243093   -0.8822568493
      9  H         2.0990311911   -0.9166828683   -0.0024140133
     10  O         0.0201935264   -1.3346798033    0.0000874535
   Point Group: c1    Number of degrees of freedom:    24


   Energy is   -342.463268225

 Hessian Updated using BFGS Update

 24 Hessian modes will be used to form the next step
  Hessian Eigenvalues:
     0.003847    0.004514    0.007144    0.010861    0.016225    0.061273
     0.074803    0.115281    0.141133    0.142560    0.168067    0.180834
     0.220072    0.228780    0.254475    0.279460    0.309471    0.324303
     0.330724    0.333377    0.475614    0.519287    0.903506    1.016159

 Minimum Search - Taking Simple RFO Step
 Searching for Lamda that Minimizes Along All modes
 Value Taken    Lamda =  -0.00012974
 Step Taken.  Stepsize is  0.129476

                             Maximum     Tolerance    Cnvgd?
         Gradient           0.000884      0.000300      NO
         Displacement       0.088070      0.001200      NO
         Energy change     -0.000014      0.000001      NO


 New Cartesian Coordinates Obtained by Inverse Iteration

 Displacement from previous Coordinates is:  0.124739
 ----------------------------------------------------------------
             Standard Nuclear Orientation (Angstroms)
    I     Atom           X                Y                Z
 ----------------------------------------------------------------
    1      C      -0.0686647754    -0.1437513905     0.0075147967
    2      C      -1.4389739906     0.5798179765     0.0296448418
    3      O      -2.4773764022    -0.0110067779    -0.0098774810
    4      C       1.1470121905     0.7533079361     0.0038670515
    5      O       2.3419663401     0.0305346500    -0.0097789340
    6      H      -1.3893231226     1.6889055537    -0.0228359753
    7      H       1.1029918274     1.4055120060     0.8896201879
    8      H       1.0887243898     1.4149000868    -0.8741515755
    9      H       2.1062226440    -0.9053168548    -0.0141889220
   10      O       0.0139439752    -1.3440902609     0.0053647321
 ----------------------------------------------------------------
 Molecular Point Group                 C1    NOp =  1
 Largest Abelian Subgroup              C1    NOp =  1
 Nuclear Repulsion Energy =   222.2687417749 hartrees
 There are       23 alpha and       23 beta electrons
 Applying Cartesian multipole field
    Component          Value
    ---------          -----
     (2,0,0)        1.00000E-11
     (0,2,0)        2.00000E-11
     (0,0,2)       -3.00000E-11
 Nucleus-field energy     =     0.0000000062 hartrees
 Requested basis set is 6-311++G(d,p)
 There are 56 shells and 160 basis functions
 A cutoff of  1.0D-11 yielded   1504 shell pairs
 There are     12439 function pairs (     13390 Cartesian)
 Smallest overlap matrix eigenvalue = 4.94E-05
 Guess MOs from SCF MO coefficient file
 Reading MOs from coefficient file
 Reading MOs from coefficient file
 A restricted hybrid HF-DFT SCF calculation will be
 performed using Pulay DIIS extrapolation
 Exchange:     0.2000 Hartree-Fock + 0.0800 Slater + 0.7200 B88
 Correlation:  0.1900 VWN1RPA + 0.8100 LYP
 Using SG-1 standard quadrature grid
 SCF converges when DIIS error is below 1.0E-08
 Geometry optimization detected.  Setting ReadMinima to 0
 Setting SaveMinima to 0
 ---------------------------------------
  Cycle       Energy         DIIS Error
 ---------------------------------------
    1    -342.4657318010      1.05E-03
    2    -342.4627094353      1.28E-04
    3    -342.4626353304      2.47E-04
    4    -342.4627790887      3.35E-05
    5    -342.4627819566      1.51E-05
    6    -342.4627825085      8.43E-06
    7    -342.4627827858      4.83E-06
    8    -342.4627828817      1.06E-06
    9    -342.4627828539      5.90E-07
   10    -342.4627828527      8.27E-08
   11    -342.4627828709      2.63E-08
   12    -342.4627828663      5.36E-09 Convergence criterion met
 ---------------------------------------
 SCF time:  CPU 51.14 s  wall 51.21 s
 SCF   energy in the final basis set = -342.4627828663
 Total energy in the final basis set = -342.4627828663

 --------------------------------------------------------------

                    Orbital Energies (a.u.)
 --------------------------------------------------------------

 Alpha MOs
 -- Occupied --
-19.175 -19.172 -19.151 -10.305 -10.304 -10.263  -1.118  -1.096
 -1.056  -0.787  -0.683  -0.588  -0.564  -0.515  -0.514  -0.489
 -0.468  -0.451  -0.410  -0.391  -0.346  -0.312  -0.285
 -- Virtual --
 -0.127  -0.022  -0.013   0.000   0.022   0.029   0.037   0.056
  0.072   0.073   0.087   0.090   0.101   0.118   0.122   0.126
  0.130   0.143   0.160   0.167   0.186   0.195   0.214   0.223
  0.235   0.246   0.264   0.265   0.270   0.293   0.297   0.299
  0.320   0.335   0.342   0.365   0.397   0.410   0.447   0.458
  0.506   0.517   0.522   0.555   0.564   0.603   0.620   0.632
  0.655   0.689   0.721   0.783   0.814   0.873   0.939   0.950
  1.041   1.057   1.068   1.119   1.129   1.137   1.156   1.171
  1.178   1.192   1.215   1.318   1.394   1.404   1.443   1.470
  1.497   1.535   1.561   1.569   1.592   1.633   1.652   1.684
  1.691   1.725   1.778   1.824   1.968   2.002   2.005   2.055
  2.138   2.179   2.355   2.409   2.426   2.479   2.505   2.590
  2.606   2.628   2.718   2.790   2.827   2.867   2.875   2.895
  2.926   2.989   3.103   3.146   3.149   3.278   3.291   3.359
  3.409   3.470   3.580   3.641   3.761   3.806   3.836   3.976
  4.082   4.158   4.947   4.992   5.038   5.069   5.176   5.413
  5.563   5.679   5.770  23.778  23.813  23.837  49.878  49.901
 49.975
 --------------------------------------------------------------

          Ground-State Mulliken Net Atomic Charges

     Atom                 Charge (a.u.)
  ----------------------------------------
      1 C                     0.418118
      2 C                    -0.066088
      3 O                    -0.180739
      4 C                    -0.401589
      5 O                    -0.263367
      6 H                     0.131754
      7 H                     0.182240
      8 H                     0.179598
      9 H                     0.266808
     10 O                    -0.266735
  ----------------------------------------
  Sum of atomic charges =    -0.000000

 -----------------------------------------------------------------
                    Cartesian Multipole Moments
 -----------------------------------------------------------------
    Charge (ESU x 10^10)
                -0.0000
    Dipole Moment (Debye)
         X       0.4804      Y       2.8755      Z       0.0464
       Tot       2.9158
    Quadrupole Moments (Debye-Ang)
        XX     -47.0734     XY      -3.7081     YY     -33.9053
        XZ      -0.0422     YZ       0.0350     ZZ     -33.1460
    Octopole Moments (Debye-Ang^2)
       XXX       2.0199    XXY      -4.7025    XYY       4.3115
       YYY       2.3412    XXZ       0.1629    XYZ       0.0711
       YYZ      -0.2141    XZZ      -1.0569    YZZ      -0.6528
       ZZZ      -0.2727
    Hexadecapole Moments (Debye-Ang^3)
      XXXX    -683.1754   XXXY     -18.9750   XXYY    -107.2471
      XYYY      -5.4017   YYYY    -156.4353   XXXZ       0.1750
      XXYZ       0.2009   XYYZ       0.2591   YYYZ      -0.2369
      XXZZ     -99.9253   XYZZ       1.2768   YYZZ     -30.3393
      XZZZ       0.5768   YZZZ      -0.0753   ZZZZ     -37.5065
 -----------------------------------------------------------------
 Calculating analytic gradient of the SCF energy
 Gradient of SCF Energy
            1           2           3           4           5           6
    1   0.0036140  -0.0049853   0.0045198  -0.0016985  -0.0020794   0.0002996
    2  -0.0064453  -0.0015958   0.0022972   0.0012425  -0.0022165   0.0000871
    3  -0.0054449   0.0107809  -0.0035146   0.0012207   0.0001645  -0.0038340
            7           8           9          10
    1   0.0012515   0.0006867   0.0002238  -0.0018323
    2  -0.0005144  -0.0008416   0.0042134   0.0037733
    3  -0.0003514   0.0001698  -0.0000459   0.0008550
 Max gradient component =       1.078E-02
 RMS gradient           =       3.343E-03
 Gradient time:  CPU 16.66 s  wall 16.65 s
 Geometry Optimization Parameters
   NAtoms,    NIC,     NZ,  NCons,   NDum,   NFix, NCnnct, MaxDiis
       10      55       0       0       0       0       0       0

 Cartesian Hessian Update
 Hessian Updated using BFGS Update


** GEOMETRY OPTIMIZATION IN DELOCALIZED INTERNAL COORDINATES **
   Searching for a Minimum

   Optimization Cycle:   4

                       Coordinates (Angstroms)
     ATOM                X               Y               Z
      1  C        -0.0686647754   -0.1437513905    0.0075147967
      2  C        -1.4389739906    0.5798179765    0.0296448418
      3  O        -2.4773764022   -0.0110067779   -0.0098774810
      4  C         1.1470121905    0.7533079361    0.0038670515
      5  O         2.3419663401    0.0305346500   -0.0097789340
      6  H        -1.3893231226    1.6889055537   -0.0228359753
      7  H         1.1029918274    1.4055120060    0.8896201879
      8  H         1.0887243898    1.4149000868   -0.8741515755
      9  H         2.1062226440   -0.9053168548   -0.0141889220
     10  O         0.0139439752   -1.3440902609    0.0053647321
   Point Group: c1    Number of degrees of freedom:    24


   Energy is   -342.462782866

 Hessian Updated using BFGS Update

 24 Hessian modes will be used to form the next step
  Hessian Eigenvalues:
     0.003929    0.006483    0.007209    0.016178    0.060795    0.063454
     0.075345    0.117036    0.140743    0.146183    0.167921    0.188094
     0.220143    0.230827    0.256288    0.278786    0.309501    0.324513
     0.330707    0.332731    0.474808    0.525290    0.916897    1.018130

 Minimum Search - Taking Simple RFO Step
 Searching for Lamda that Minimizes Along All modes
 Value Taken    Lamda =  -0.00101312
 Step Taken.  Stepsize is  0.125633

                             Maximum     Tolerance    Cnvgd?
         Gradient           0.004401      0.000300      NO
         Displacement       0.078477      0.001200      NO
         Energy change      0.000485      0.000001      NO


 New Cartesian Coordinates Obtained by Inverse Iteration

 Displacement from previous Coordinates is:  0.094097
 ----------------------------------------------------------------
             Standard Nuclear Orientation (Angstroms)
    I     Atom           X                Y                Z
 ----------------------------------------------------------------
    1      C      -0.0697060345    -0.1351819504     0.0112434041
    2      C      -1.4407409739     0.5796391212     0.0036195828
    3      O      -2.4788750559    -0.0181292387    -0.0044256756
    4      C       1.1522116951     0.7544254350     0.0009789650
    5      O       2.3433857750     0.0235024543    -0.0057503148
    6      H      -1.4008035756     1.6896132402     0.0051617945
    7      H       1.1053567736     1.4149676889     0.8816847613
    8      H       1.0932295143     1.4126934058    -0.8808693107
    9      H       2.1031005206    -0.9149672170    -0.0029135428
   10      O       0.0193644374    -1.3377500143    -0.0035509416
 ----------------------------------------------------------------
 Molecular Point Group                 C1    NOp =  1
 Largest Abelian Subgroup              C1    NOp =  1
 Nuclear Repulsion Energy =   222.1611208534 hartrees
 There are       23 alpha and       23 beta electrons
 Applying Cartesian multipole field
    Component          Value
    ---------          -----
     (2,0,0)        1.00000E-11
     (0,2,0)        2.00000E-11
     (0,0,2)       -3.00000E-11
 Nucleus-field energy     =     0.0000000062 hartrees
 Requested basis set is 6-311++G(d,p)
 There are 56 shells and 160 basis functions
 A cutoff of  1.0D-11 yielded   1503 shell pairs
 There are     12424 function pairs (     13372 Cartesian)
 Smallest overlap matrix eigenvalue = 4.90E-05
 Guess MOs from SCF MO coefficient file
 Reading MOs from coefficient file
 Reading MOs from coefficient file
 A restricted hybrid HF-DFT SCF calculation will be
 performed using Pulay DIIS extrapolation
 Exchange:     0.2000 Hartree-Fock + 0.0800 Slater + 0.7200 B88
 Correlation:  0.1900 VWN1RPA + 0.8100 LYP
 Using SG-1 standard quadrature grid
 SCF converges when DIIS error is below 1.0E-08
 Geometry optimization detected.  Setting ReadMinima to 0
 Setting SaveMinima to 0
 ---------------------------------------
  Cycle       Energy         DIIS Error
 ---------------------------------------
    1    -342.4559789037      7.69E-04
    2    -342.4632202734      8.76E-05
    3    -342.4631958277      1.55E-04
    4    -342.4632506041      2.98E-05
    5    -342.4632526660      1.07E-05
    6    -342.4632532911      5.69E-06
    7    -342.4632533713      2.86E-06
    8    -342.4632533531      9.73E-07
    9    -342.4632533131      3.54E-07
   10    -342.4632533320      9.91E-08
   11    -342.4632533383      2.14E-08
   12    -342.4632533369      4.36E-09 Convergence criterion met
 ---------------------------------------
 SCF time:  CPU 50.88 s  wall 51.10 s
 SCF   energy in the final basis set = -342.4632533369
 Total energy in the final basis set = -342.4632533369

 --------------------------------------------------------------

                    Orbital Energies (a.u.)
 --------------------------------------------------------------

 Alpha MOs
 -- Occupied --
-19.175 -19.172 -19.151 -10.305 -10.305 -10.263  -1.117  -1.095
 -1.055  -0.787  -0.684  -0.587  -0.565  -0.515  -0.514  -0.489
 -0.467  -0.451  -0.408  -0.390  -0.345  -0.312  -0.286
 -- Virtual --
 -0.129  -0.022  -0.013  -0.000   0.021   0.029   0.037   0.056
  0.072   0.073   0.087   0.090   0.101   0.118   0.122   0.126
  0.130   0.143   0.160   0.166   0.185   0.195   0.214   0.223
  0.234   0.245   0.265   0.265   0.269   0.293   0.296   0.299
  0.320   0.336   0.342   0.364   0.396   0.411   0.447   0.457
  0.505   0.518   0.520   0.556   0.562   0.602   0.622   0.630
  0.654   0.689   0.722   0.786   0.814   0.878   0.936   0.949
  1.040   1.053   1.068   1.119   1.128   1.136   1.158   1.171
  1.180   1.193   1.208   1.320   1.394   1.406   1.440   1.472
  1.497   1.534   1.559   1.570   1.591   1.634   1.655   1.687
  1.698   1.712   1.778   1.821   1.967   2.000   2.004   2.055
  2.137   2.179   2.355   2.408   2.426   2.479   2.505   2.588
  2.606   2.631   2.716   2.791   2.826   2.868   2.875   2.895
  2.927   2.989   3.100   3.147   3.148   3.277   3.287   3.356
  3.406   3.465   3.577   3.638   3.754   3.808   3.834   3.976
  4.087   4.160   4.945   4.991   5.038   5.070   5.176   5.409
  5.560   5.676   5.770  23.774  23.810  23.833  49.876  49.899
 49.974
 --------------------------------------------------------------

          Ground-State Mulliken Net Atomic Charges

     Atom                 Charge (a.u.)
  ----------------------------------------
      1 C                     0.418211
      2 C                    -0.067405
      3 O                    -0.181073
      4 C                    -0.400824
      5 O                    -0.263566
      6 H                     0.133444
      7 H                     0.179785
      8 H                     0.181407
      9 H                     0.267567
     10 O                    -0.267546
  ----------------------------------------
  Sum of atomic charges =    -0.000000

 -----------------------------------------------------------------
                    Cartesian Multipole Moments
 -----------------------------------------------------------------
    Charge (ESU x 10^10)
                 0.0000
    Dipole Moment (Debye)
         X       0.4616      Y       2.9026      Z       0.0393
       Tot       2.9393
    Quadrupole Moments (Debye-Ang)
        XX     -47.0914     XY      -3.7418     YY     -33.8483
        XZ      -0.0061     YZ      -0.0110     ZZ     -33.1754
    Octopole Moments (Debye-Ang^2)
       XXX       1.8175    XXY      -4.5585    XYY       4.2805
       YYY       2.2943    XXZ       0.1518    XYZ      -0.0032
       YYZ      -0.0044    XZZ      -1.1075    YZZ      -0.6546
       ZZZ      -0.0088
    Hexadecapole Moments (Debye-Ang^3)
      XXXX    -684.8910   XXXY     -18.9519   XXYY    -107.1798
      XYYY      -5.5892   YYYY    -155.7522   XXXZ       0.0611
      XXYZ       0.0147   XYYZ       0.0159   YYYZ      -0.1449
      XXZZ    -100.1883   XYZZ       1.3007   YYZZ     -30.2906
      XZZZ       0.1447   YZZZ      -0.1374   ZZZZ     -37.5320
 -----------------------------------------------------------------
 Calculating analytic gradient of the SCF energy
 Gradient of SCF Energy
            1           2           3           4           5           6
    1   0.0007682  -0.0007376   0.0006027  -0.0003142  -0.0004166   0.0000435
    2  -0.0011811  -0.0002895   0.0003300   0.0003313  -0.0004944   0.0001676
    3   0.0029048  -0.0009800   0.0000913  -0.0011789  -0.0000112   0.0001069
            7           8           9          10
    1  -0.0000128   0.0003138   0.0001059  -0.0003529
    2  -0.0002721   0.0000751   0.0007065   0.0006266
    3  -0.0000184   0.0000334   0.0001459  -0.0010939
 Max gradient component =       2.905E-03
 RMS gradient           =       7.522E-04
 Gradient time:  CPU 16.75 s  wall 16.75 s
 Geometry Optimization Parameters
   NAtoms,    NIC,     NZ,  NCons,   NDum,   NFix, NCnnct, MaxDiis
       10      55       0       0       0       0       0       0

 Cartesian Hessian Update
 Hessian Updated using BFGS Update


** GEOMETRY OPTIMIZATION IN DELOCALIZED INTERNAL COORDINATES **
   Searching for a Minimum

   Optimization Cycle:   5

                       Coordinates (Angstroms)
     ATOM                X               Y               Z
      1  C        -0.0697060345   -0.1351819504    0.0112434041
      2  C        -1.4407409739    0.5796391212    0.0036195828
      3  O        -2.4788750559   -0.0181292387   -0.0044256756
      4  C         1.1522116951    0.7544254350    0.0009789650
      5  O         2.3433857750    0.0235024543   -0.0057503148
      6  H        -1.4008035756    1.6896132402    0.0051617945
      7  H         1.1053567736    1.4149676889    0.8816847613
      8  H         1.0932295143    1.4126934058   -0.8808693107
      9  H         2.1031005206   -0.9149672170   -0.0029135428
     10  O         0.0193644374   -1.3377500143   -0.0035509416
   Point Group: c1    Number of degrees of freedom:    24


   Energy is   -342.463253337

 Hessian Updated using BFGS Update

 24 Hessian modes will be used to form the next step
  Hessian Eigenvalues:
     0.003926    0.007054    0.007554    0.016181    0.060422    0.065821
     0.074819    0.115884    0.140662    0.145417    0.168006    0.184781
     0.220154    0.229811    0.255077    0.278260    0.309492    0.324362
     0.330735    0.332716    0.473969    0.517065    0.909873    1.015336

 Minimum Search - Taking Simple RFO Step
 Searching for Lamda that Minimizes Along All modes
 Value Taken    Lamda =  -0.00025642
 Step Taken.  Stepsize is  0.178946

                             Maximum     Tolerance    Cnvgd?
         Gradient           0.001188      0.000300      NO
         Displacement       0.130910      0.001200      NO
         Energy change     -0.000470      0.000001      NO


 New Cartesian Coordinates Obtained by Inverse Iteration

 Displacement from previous Coordinates is:  0.137620
 ----------------------------------------------------------------
             Standard Nuclear Orientation (Angstroms)
    I     Atom           X                Y                Z
 ----------------------------------------------------------------
    1      C      -0.0718850056    -0.1236095749    -0.0336706178
    2      C      -1.4426589083     0.5796905644    -0.0043619845
    3      O      -2.4783626866    -0.0271913870     0.0247010395
    4      C       1.1581759632     0.7554714965    -0.0043993845
    5      O       2.3442444499     0.0148724666     0.0119045316
    6      H      -1.4147486591     1.6884391821     0.0117246195
    7      H       1.0884819454     1.4131329940     0.8784652183
    8      H       1.1193173177     1.4226430603    -0.8818465644
    9      H       2.0986210502    -0.9264041260    -0.0038384078
   10      O       0.0253376094    -1.3282317513     0.0065002724
 ----------------------------------------------------------------
 Molecular Point Group                 C1    NOp =  1
 Largest Abelian Subgroup              C1    NOp =  1
 Nuclear Repulsion Energy =   222.1235716024 hartrees
 There are       23 alpha and       23 beta electrons
 Applying Cartesian multipole field
    Component          Value
    ---------          -----
     (2,0,0)        1.00000E-11
     (0,2,0)        2.00000E-11
     (0,0,2)       -3.00000E-11
 Nucleus-field energy     =     0.0000000062 hartrees
 Requested basis set is 6-311++G(d,p)
 There are 56 shells and 160 basis functions
 A cutoff of  1.0D-11 yielded   1503 shell pairs
 There are     12424 function pairs (     13372 Cartesian)
 Smallest overlap matrix eigenvalue = 4.86E-05
 Guess MOs from SCF MO coefficient file
 Reading MOs from coefficient file
 Reading MOs from coefficient file
 A restricted hybrid HF-DFT SCF calculation will be
 performed using Pulay DIIS extrapolation
 Exchange:     0.2000 Hartree-Fock + 0.0800 Slater + 0.7200 B88
 Correlation:  0.1900 VWN1RPA + 0.8100 LYP
 Using SG-1 standard quadrature grid
 SCF converges when DIIS error is below 1.0E-08
 Geometry optimization detected.  Setting ReadMinima to 0
 Setting SaveMinima to 0
 ---------------------------------------
  Cycle       Energy         DIIS Error
 ---------------------------------------
    1    -342.4512909211      1.39E-03
    2    -342.4628332973      1.69E-04
    3    -342.4627645084      2.81E-04
    4    -342.4629433548      6.48E-05
    5    -342.4629531132      1.98E-05
    6    -342.4629541858      1.04E-05
    7    -342.4629543856      5.76E-06
    8    -342.4629544372      1.73E-06
    9    -342.4629544173      5.88E-07
   10    -342.4629544409      1.97E-07
   11    -342.4629544564      3.65E-08
   12    -342.4629544529      8.86E-09 Convergence criterion met
 ---------------------------------------
 SCF time:  CPU 51.66 s  wall 51.80 s
 SCF   energy in the final basis set = -342.4629544529
 Total energy in the final basis set = -342.4629544529

 --------------------------------------------------------------

                    Orbital Energies (a.u.)
 --------------------------------------------------------------

 Alpha MOs
 -- Occupied --
-19.176 -19.172 -19.151 -10.306 -10.305 -10.263  -1.116  -1.093
 -1.053  -0.786  -0.686  -0.587  -0.565  -0.515  -0.513  -0.488
 -0.466  -0.450  -0.407  -0.389  -0.344  -0.312  -0.287
 -- Virtual --
 -0.130  -0.022  -0.013  -0.000   0.021   0.028   0.037   0.056
  0.072   0.073   0.087   0.091   0.101   0.118   0.122   0.126
  0.130   0.142   0.159   0.165   0.185   0.196   0.214   0.223
  0.234   0.245   0.264   0.266   0.269   0.293   0.296   0.300
  0.320   0.336   0.342   0.364   0.396   0.410   0.447   0.456
  0.503   0.519   0.521   0.556   0.560   0.600   0.622   0.629
  0.652   0.689   0.720   0.783   0.812   0.874   0.940   0.948
  1.038   1.053   1.067   1.118   1.126   1.134   1.159   1.169
  1.181   1.194   1.208   1.324   1.394   1.407   1.439   1.473
  1.497   1.532   1.557   1.571   1.590   1.635   1.654   1.687
  1.701   1.711   1.779   1.819   1.963   1.995   2.008   2.053
  2.135   2.179   2.355   2.407   2.425   2.480   2.504   2.586
  2.605   2.630   2.715   2.792   2.825   2.868   2.876   2.896
  2.925   2.988   3.095   3.145   3.150   3.274   3.285   3.353
  3.404   3.460   3.574   3.634   3.747   3.810   3.831   3.976
  4.091   4.162   4.945   4.990   5.038   5.069   5.176   5.404
  5.557   5.672   5.770  23.771  23.806  23.829  49.873  49.896
 49.971
 --------------------------------------------------------------

          Ground-State Mulliken Net Atomic Charges

     Atom                 Charge (a.u.)
  ----------------------------------------
      1 C                     0.417824
      2 C                    -0.068540
      3 O                    -0.180478
      4 C                    -0.400261
      5 O                    -0.264024
      6 H                     0.134553
      7 H                     0.182315
      8 H                     0.177626
      9 H                     0.268380
     10 O                    -0.267396
  ----------------------------------------
  Sum of atomic charges =     0.000000

 -----------------------------------------------------------------
                    Cartesian Multipole Moments
 -----------------------------------------------------------------
    Charge (ESU x 10^10)
                -0.0000
    Dipole Moment (Debye)
         X       0.4355      Y       2.9322      Z      -0.1184
       Tot       2.9667
    Quadrupole Moments (Debye-Ang)
        XX     -47.0781     XY      -3.7858     YY     -33.7810
        XZ       0.0291     YZ       0.0610     ZZ     -33.2059
    Octopole Moments (Debye-Ang^2)
       XXX       1.5213    XXY      -4.3776    XYY       4.2464
       YYY       2.1688    XXZ      -0.6061    XYZ       0.0509
       YYZ      -0.0005    XZZ      -1.1694    YZZ      -0.6664
       ZZZ      -0.0972
    Hexadecapole Moments (Debye-Ang^3)
      XXXX    -685.9903   XXXY     -18.9688   XXYY    -106.9825
      XYYY      -5.8345   YYYY    -154.7539   XXXZ       1.1001
      XXYZ       0.0295   XYYZ       0.1623   YYYZ       0.2728
      XXZZ    -100.4179   XYZZ       1.3136   YYZZ     -30.2102
      XZZZ       0.5331   YZZZ       0.1692   ZZZZ     -37.6452
 -----------------------------------------------------------------
 Calculating analytic gradient of the SCF energy
 Gradient of SCF Energy
            1           2           3           4           5           6
    1  -0.0034583   0.0039432  -0.0029908   0.0013517   0.0014270  -0.0002936
    2   0.0053222   0.0010717  -0.0015342  -0.0012433   0.0014821  -0.0004039
    3  -0.0080478   0.0007335   0.0005367   0.0034619   0.0001338   0.0004300
            7           8           9          10
    1  -0.0003121  -0.0012622  -0.0000130   0.0016081
    2   0.0009801   0.0000219  -0.0031937  -0.0025029
    3   0.0001018  -0.0001975  -0.0005177   0.0033653
 Max gradient component =       8.048E-03
 RMS gradient           =       2.498E-03
 Gradient time:  CPU 16.74 s  wall 16.74 s
 Geometry Optimization Parameters
   NAtoms,    NIC,     NZ,  NCons,   NDum,   NFix, NCnnct, MaxDiis
       10      55       0       0       0       0       0       0

 Cartesian Hessian Update
 Hessian Updated using BFGS Update


** GEOMETRY OPTIMIZATION IN DELOCALIZED INTERNAL COORDINATES **
   Searching for a Minimum

   Optimization Cycle:   6

                       Coordinates (Angstroms)
     ATOM                X               Y               Z
      1  C        -0.0718850056   -0.1236095749   -0.0336706178
      2  C        -1.4426589083    0.5796905644   -0.0043619845
      3  O        -2.4783626866   -0.0271913870    0.0247010395
      4  C         1.1581759632    0.7554714965   -0.0043993845
      5  O         2.3442444499    0.0148724666    0.0119045316
      6  H        -1.4147486591    1.6884391821    0.0117246195
      7  H         1.0884819454    1.4131329940    0.8784652183
      8  H         1.1193173177    1.4226430603   -0.8818465644
      9  H         2.0986210502   -0.9264041260   -0.0038384078
     10  O         0.0253376094   -1.3282317513    0.0065002724
   Point Group: c1    Number of degrees of freedom:    24


   Energy is   -342.462954453

 Hessian Updated using BFGS Update

 24 Hessian modes will be used to form the next step
  Hessian Eigenvalues:
     0.003938    0.007159    0.015905    0.027234    0.062581    0.065717
     0.075615    0.118033    0.143874    0.146333    0.167923    0.193790
     0.220151    0.231872    0.258538    0.279110    0.309687    0.324672
     0.330866    0.332735    0.476102    0.532072    0.920650    1.020363

 Minimum Search - Taking Simple RFO Step
 Searching for Lamda that Minimizes Along All modes
 Value Taken    Lamda =  -0.00064938
 Step Taken.  Stepsize is  0.132513

                             Maximum     Tolerance    Cnvgd?
         Gradient           0.003074      0.000300      NO
         Displacement       0.094339      0.001200      NO
         Energy change      0.000299      0.000001      NO


 New Cartesian Coordinates Obtained by Inverse Iteration

 Displacement from previous Coordinates is:  0.104682
 ----------------------------------------------------------------
             Standard Nuclear Orientation (Angstroms)
    I     Atom           X                Y                Z
 ----------------------------------------------------------------
    1      C      -0.0701376025    -0.1331123027    -0.0004511395
    2      C      -1.4412689097     0.5796021687     0.0029616955
    3      O      -2.4790800698    -0.0197494904     0.0026433885
    4      C       1.1534909004     0.7545709716    -0.0005071958
    5      O       2.3438617555     0.0221625770    -0.0014100019
    6      H      -1.4034942731     1.6892773737     0.0061563374
    7      H       1.1009514709     1.4139464053     0.8810207261
    8      H       1.0999834781     1.4150929255    -0.8811853806
    9      H       2.1018979782    -0.9166989185    -0.0029779013
   10      O       0.0203183480    -1.3362787854    -0.0010718062
 ----------------------------------------------------------------
 Molecular Point Group                 C1    NOp =  1
 Largest Abelian Subgroup              C1    NOp =  1
 Nuclear Repulsion Energy =   222.1432262282 hartrees
 There are       23 alpha and       23 beta electrons
 Applying Cartesian multipole field
    Component          Value
    ---------          -----
     (2,0,0)        1.00000E-11
     (0,2,0)        2.00000E-11
     (0,0,2)       -3.00000E-11
 Nucleus-field energy     =     0.0000000062 hartrees
 Requested basis set is 6-311++G(d,p)
 There are 56 shells and 160 basis functions
 A cutoff of  1.0D-11 yielded   1503 shell pairs
 There are     12424 function pairs (     13372 Cartesian)
 Smallest overlap matrix eigenvalue = 4.89E-05
 Guess MOs from SCF MO coefficient file
 Reading MOs from coefficient file
 Reading MOs from coefficient file
 A restricted hybrid HF-DFT SCF calculation will be
 performed using Pulay DIIS extrapolation
 Exchange:     0.2000 Hartree-Fock + 0.0800 Slater + 0.7200 B88
 Correlation:  0.1900 VWN1RPA + 0.8100 LYP
 Using SG-1 standard quadrature grid
 SCF converges when DIIS error is below 1.0E-08
 Geometry optimization detected.  Setting ReadMinima to 0
 Setting SaveMinima to 0
 ---------------------------------------
  Cycle       Energy         DIIS Error
 ---------------------------------------
    1    -342.4665768767      1.06E-03
    2    -342.4632392038      8.67E-05
    3    -342.4632427625      1.32E-04
    4    -342.4632806499      3.60E-05
    5    -342.4632838251      1.16E-05
    6    -342.4632839470      7.74E-06
    7    -342.4632841767      3.06E-06
    8    -342.4632842359      8.88E-07
    9    -342.4632842769      4.72E-07
   10    -342.4632842602      5.68E-08
   11    -342.4632842590      1.10E-08
   12    -342.4632842602      4.89E-09 Convergence criterion met
 ---------------------------------------
 SCF time:  CPU 50.76 s  wall 50.84 s
 SCF   energy in the final basis set = -342.4632842602
 Total energy in the final basis set = -342.4632842602

 --------------------------------------------------------------

                    Orbital Energies (a.u.)
 --------------------------------------------------------------

 Alpha MOs
 -- Occupied --
-19.176 -19.172 -19.151 -10.305 -10.305 -10.263  -1.117  -1.095
 -1.055  -0.787  -0.685  -0.587  -0.565  -0.515  -0.514  -0.489
 -0.467  -0.450  -0.408  -0.390  -0.345  -0.312  -0.286
 -- Virtual --
 -0.129  -0.022  -0.013  -0.000   0.021   0.029   0.037   0.056
  0.072   0.073   0.087   0.090   0.101   0.118   0.122   0.126
  0.130   0.143   0.160   0.166   0.185   0.195   0.214   0.223
  0.234   0.245   0.265   0.265   0.269   0.293   0.296   0.299
  0.320   0.336   0.342   0.364   0.396   0.411   0.447   0.456
  0.505   0.518   0.520   0.556   0.562   0.602   0.622   0.630
  0.653   0.689   0.722   0.786   0.813   0.879   0.935   0.949
  1.040   1.053   1.068   1.119   1.128   1.135   1.158   1.171
  1.180   1.193   1.208   1.321   1.394   1.406   1.440   1.472
  1.497   1.534   1.559   1.570   1.590   1.635   1.655   1.687
  1.698   1.711   1.778   1.821   1.967   2.001   2.003   2.054
  2.136   2.179   2.355   2.407   2.426   2.479   2.505   2.588
  2.606   2.631   2.716   2.791   2.826   2.868   2.875   2.895
  2.927   2.989   3.099   3.147   3.148   3.276   3.287   3.355
  3.406   3.464   3.577   3.637   3.753   3.808   3.833   3.976
  4.087   4.160   4.945   4.991   5.038   5.070   5.176   5.408
  5.559   5.675   5.770  23.774  23.809  23.832  49.875  49.898
 49.974
 --------------------------------------------------------------

          Ground-State Mulliken Net Atomic Charges

     Atom                 Charge (a.u.)
  ----------------------------------------
      1 C                     0.417793
      2 C                    -0.067594
      3 O                    -0.180907
      4 C                    -0.400487
      5 O                    -0.263337
      6 H                     0.133653
      7 H                     0.180526
      8 H                     0.180447
      9 H                     0.267632
     10 O                    -0.267727
  ----------------------------------------
  Sum of atomic charges =    -0.000000

 -----------------------------------------------------------------
                    Cartesian Multipole Moments
 -----------------------------------------------------------------
    Charge (ESU x 10^10)
                 0.0000
    Dipole Moment (Debye)
         X       0.4563      Y       2.9087      Z       0.0011
       Tot       2.9443
    Quadrupole Moments (Debye-Ang)
        XX     -47.0931     XY      -3.7472     YY     -33.8393
        XZ       0.0015     YZ       0.0059     ZZ     -33.1808
    Octopole Moments (Debye-Ang^2)
       XXX       1.7582    XXY      -4.5166    XYY       4.2719
       YYY       2.2772    XXZ      -0.0326    XYZ       0.0088
       YYZ      -0.0077    XZZ      -1.1191    YZZ      -0.6557
       ZZZ      -0.0350
    Hexadecapole Moments (Debye-Ang^3)
      XXXX    -685.2855   XXXY     -18.9476   XXYY    -107.1750
      XYYY      -5.6402   YYYY    -155.5917   XXXZ       0.3412
      XXYZ       0.0099   XYYZ       0.0659   YYYZ      -0.0603
      XXZZ    -100.2435   XYZZ       1.2981   YYZZ     -30.2759
      XZZZ       0.2666   YZZZ      -0.0713   ZZZZ     -37.5376
 -----------------------------------------------------------------
 Calculating analytic gradient of the SCF energy
 Gradient of SCF Energy
            1           2           3           4           5           6
    1  -0.0000110   0.0000138  -0.0000319   0.0000683  -0.0000005  -0.0000126
    2   0.0000647  -0.0000328   0.0000300  -0.0000431   0.0000320   0.0000054
    3  -0.0001691   0.0000355   0.0000033   0.0000547   0.0000203   0.0000084
            7           8           9          10
    1   0.0000240   0.0000050  -0.0000205  -0.0000346
    2  -0.0000050  -0.0000054   0.0000132  -0.0000591
    3  -0.0000107  -0.0000012  -0.0000095   0.0000683
 Max gradient component =       1.691E-04
 RMS gradient           =       4.449E-05
 Gradient time:  CPU 16.56 s  wall 16.56 s
 Geometry Optimization Parameters
   NAtoms,    NIC,     NZ,  NCons,   NDum,   NFix, NCnnct, MaxDiis
       10      55       0       0       0       0       0       0

 Cartesian Hessian Update
 Hessian Updated using BFGS Update


** GEOMETRY OPTIMIZATION IN DELOCALIZED INTERNAL COORDINATES **
   Searching for a Minimum

   Optimization Cycle:   7

                       Coordinates (Angstroms)
     ATOM                X               Y               Z
      1  C        -0.0701376025   -0.1331123027   -0.0004511395
      2  C        -1.4412689097    0.5796021687    0.0029616955
      3  O        -2.4790800698   -0.0197494904    0.0026433885
      4  C         1.1534909004    0.7545709716   -0.0005071958
      5  O         2.3438617555    0.0221625770   -0.0014100019
      6  H        -1.4034942731    1.6892773737    0.0061563374
      7  H         1.1009514709    1.4139464053    0.8810207261
      8  H         1.0999834781    1.4150929255   -0.8811853806
      9  H         2.1018979782   -0.9166989185   -0.0029779013
     10  O         0.0203183480   -1.3362787854   -0.0010718062
   Point Group: c1    Number of degrees of freedom:    24


   Energy is   -342.463284260

 Hessian Updated using BFGS Update

 24 Hessian modes will be used to form the next step
  Hessian Eigenvalues:
     0.003938    0.007158    0.015910    0.027206    0.062600    0.065717
     0.075597    0.118116    0.143781    0.146202    0.167923    0.194204
     0.220150    0.231517    0.258785    0.279052    0.309803    0.324681
     0.330875    0.332737    0.476257    0.532523    0.920095    1.020390

 Minimum Search - Taking Simple RFO Step
 Searching for Lamda that Minimizes Along All modes
 Value Taken    Lamda =   0.00000000
 Step Taken.  Stepsize is  0.003986

                             Maximum     Tolerance    Cnvgd?
         Gradient           0.000107      0.000300     YES
         Displacement       0.002254      0.001200      NO
         Energy change     -0.000330      0.000001      NO


 New Cartesian Coordinates Obtained by Inverse Iteration

 Displacement from previous Coordinates is:  0.004644
 ----------------------------------------------------------------
             Standard Nuclear Orientation (Angstroms)
    I     Atom           X                Y                Z
 ----------------------------------------------------------------
    1      C      -0.0700665835    -0.1331197337     0.0006361383
    2      C      -1.4411481830     0.5796604682     0.0028729369
    3      O      -2.4788853134    -0.0197905919     0.0023709668
    4      C       1.1533454371     0.7546439683    -0.0000703221
    5      O       2.3436624623     0.0220399594    -0.0021334338
    6      H      -1.4032395914     1.6893453355     0.0049103955
    7      H       1.1013724849     1.4138792166     0.8816233838
    8      H       1.0991112452     1.4152374625    -0.8806408691
    9      H       2.1017827729    -0.9168546377    -0.0036491166
   10      O       0.0205883451    -1.3362285224    -0.0007413574
 ----------------------------------------------------------------
 Molecular Point Group                 C1    NOp =  1
 Largest Abelian Subgroup              C1    NOp =  1
 Nuclear Repulsion Energy =   222.1522745797 hartrees
 There are       23 alpha and       23 beta electrons
 Applying Cartesian multipole field
    Component          Value
    ---------          -----
     (2,0,0)        1.00000E-11
     (0,2,0)        2.00000E-11
     (0,0,2)       -3.00000E-11
 Nucleus-field energy     =     0.0000000062 hartrees
 Requested basis set is 6-311++G(d,p)
 There are 56 shells and 160 basis functions
 A cutoff of  1.0D-11 yielded   1503 shell pairs
 There are     12424 function pairs (     13372 Cartesian)
 Smallest overlap matrix eigenvalue = 4.89E-05
 Guess MOs from SCF MO coefficient file
 Reading MOs from coefficient file
 Reading MOs from coefficient file
 A restricted hybrid HF-DFT SCF calculation will be
 performed using Pulay DIIS extrapolation
 Exchange:     0.2000 Hartree-Fock + 0.0800 Slater + 0.7200 B88
 Correlation:  0.1900 VWN1RPA + 0.8100 LYP
 Using SG-1 standard quadrature grid
 SCF converges when DIIS error is below 1.0E-08
 Geometry optimization detected.  Setting ReadMinima to 0
 Setting SaveMinima to 0
 ---------------------------------------
  Cycle       Energy         DIIS Error
 ---------------------------------------
    1    -342.4633534817      2.49E-05
    2    -342.4632841945      2.01E-06
    3    -342.4632841933      2.32E-06
    4    -342.4632842404      6.56E-07
    5    -342.4632842330      3.38E-07
    6    -342.4632842241      1.90E-07
    7    -342.4632842209      3.91E-08
    8    -342.4632842257      1.94E-08
    9    -342.4632842246      1.33E-08
   10    -342.4632842244      2.45E-09 Convergence criterion met
 ---------------------------------------
 SCF time:  CPU 39.01 s  wall 39.08 s
 SCF   energy in the final basis set = -342.4632842244
 Total energy in the final basis set = -342.4632842244

 --------------------------------------------------------------

                    Orbital Energies (a.u.)
 --------------------------------------------------------------

 Alpha MOs
 -- Occupied --
-19.176 -19.172 -19.151 -10.305 -10.305 -10.263  -1.117  -1.095
 -1.055  -0.787  -0.685  -0.587  -0.565  -0.515  -0.514  -0.489
 -0.467  -0.450  -0.408  -0.390  -0.345  -0.312  -0.286
 -- Virtual --
 -0.129  -0.022  -0.013  -0.000   0.021   0.029   0.037   0.056
  0.072   0.073   0.087   0.090   0.101   0.118   0.122   0.126
  0.130   0.143   0.160   0.166   0.185   0.195   0.214   0.223
  0.234   0.245   0.265   0.265   0.269   0.294   0.296   0.299
  0.320   0.336   0.342   0.364   0.396   0.411   0.447   0.456
  0.505   0.518   0.520   0.556   0.562   0.602   0.622   0.630
  0.654   0.689   0.722   0.786   0.813   0.879   0.935   0.949
  1.040   1.053   1.068   1.119   1.128   1.135   1.158   1.171
  1.180   1.193   1.208   1.321   1.394   1.406   1.440   1.472
  1.497   1.534   1.559   1.570   1.590   1.635   1.655   1.687
  1.698   1.711   1.778   1.821   1.967   2.001   2.003   2.054
  2.136   2.179   2.355   2.407   2.426   2.479   2.505   2.588
  2.606   2.631   2.716   2.791   2.826   2.868   2.875   2.895
  2.927   2.989   3.099   3.147   3.148   3.276   3.287   3.355
  3.406   3.465   3.577   3.637   3.753   3.808   3.833   3.976
  4.087   4.160   4.945   4.991   5.038   5.070   5.176   5.408
  5.559   5.675   5.770  23.774  23.809  23.832  49.875  49.898
 49.974
 --------------------------------------------------------------

          Ground-State Mulliken Net Atomic Charges

     Atom                 Charge (a.u.)
  ----------------------------------------
      1 C                     0.417806
      2 C                    -0.067527
      3 O                    -0.180919
      4 C                    -0.400467
      5 O                    -0.263425
      6 H                     0.133659
      7 H                     0.180497
      8 H                     0.180484
      9 H                     0.267655
     10 O                    -0.267762
  ----------------------------------------
  Sum of atomic charges =     0.000000

 -----------------------------------------------------------------
                    Cartesian Multipole Moments
 -----------------------------------------------------------------
    Charge (ESU x 10^10)
                -0.0000
    Dipole Moment (Debye)
         X       0.4554      Y       2.9089      Z       0.0030
       Tot       2.9444
    Quadrupole Moments (Debye-Ang)
        XX     -47.0933     XY      -3.7471     YY     -33.8377
        XZ       0.0040     YZ       0.0077     ZZ     -33.1804
    Octopole Moments (Debye-Ang^2)
       XXX       1.7489    XXY      -4.5178    XYY       4.2703
       YYY       2.2766    XXZ      -0.0240    XYZ       0.0128
       YYZ      -0.0150    XZZ      -1.1208    YZZ      -0.6554
       ZZZ      -0.0407
    Hexadecapole Moments (Debye-Ang^3)
      XXXX    -685.1789   XXXY     -18.9356   XXYY    -107.1593
      XYYY      -5.6318   YYYY    -155.5910   XXXZ       0.3459
      XXYZ       0.0246   XYYZ       0.0675   YYYZ      -0.0537
      XXZZ    -100.2292   XYZZ       1.3015   YYZZ     -30.2758
      XZZZ       0.2740   YZZZ      -0.0625   ZZZZ     -37.5371
 -----------------------------------------------------------------
 Calculating analytic gradient of the SCF energy
 Gradient of SCF Energy
            1           2           3           4           5           6
    1   0.0000187  -0.0000111   0.0000105  -0.0000025  -0.0000234   0.0000068
    2  -0.0000101   0.0000173   0.0000081   0.0000171  -0.0000348   0.0000122
    3   0.0000061  -0.0000021  -0.0000025   0.0000070   0.0000003   0.0000002
            7           8           9          10
    1  -0.0000070   0.0000017   0.0000093  -0.0000030
    2   0.0000007  -0.0000074  -0.0000129   0.0000099
    3  -0.0000003  -0.0000019  -0.0000081   0.0000013
 Max gradient component =       3.483E-05
 RMS gradient           =       1.145E-05
 Gradient time:  CPU 16.57 s  wall 16.57 s
 Geometry Optimization Parameters
   NAtoms,    NIC,     NZ,  NCons,   NDum,   NFix, NCnnct, MaxDiis
       10      55       0       0       0       0       0       0

 Cartesian Hessian Update
 Hessian Updated using BFGS Update


** GEOMETRY OPTIMIZATION IN DELOCALIZED INTERNAL COORDINATES **
   Searching for a Minimum

   Optimization Cycle:   8

                       Coordinates (Angstroms)
     ATOM                X               Y               Z
      1  C        -0.0700665835   -0.1331197337    0.0006361383
      2  C        -1.4411481830    0.5796604682    0.0028729369
      3  O        -2.4788853134   -0.0197905919    0.0023709668
      4  C         1.1533454371    0.7546439683   -0.0000703221
      5  O         2.3436624623    0.0220399594   -0.0021334338
      6  H        -1.4032395914    1.6893453355    0.0049103955
      7  H         1.1013724849    1.4138792166    0.8816233838
      8  H         1.0991112452    1.4152374625   -0.8806408691
      9  H         2.1017827729   -0.9168546377   -0.0036491166
     10  O         0.0205883451   -1.3362285224   -0.0007413574
   Point Group: c1    Number of degrees of freedom:    24


   Energy is   -342.463284224

 Hessian Updated using BFGS Update

 24 Hessian modes will be used to form the next step
  Hessian Eigenvalues:
     0.003859    0.007357    0.016169    0.025756    0.062423    0.065596
     0.075828    0.118846    0.144498    0.148629    0.169203    0.198498
     0.220128    0.244787    0.258478    0.278520    0.320618    0.324653
     0.331053    0.332877    0.478075    0.533394    0.922121    1.020382

 Minimum Search - Taking Simple RFO Step
 Searching for Lamda that Minimizes Along All modes
 Value Taken    Lamda =   0.00000000
 Step Taken.  Stepsize is  0.000945

                             Maximum     Tolerance    Cnvgd?
         Gradient           0.000043      0.000300     YES
         Displacement       0.000572      0.001200     YES
         Energy change      0.000000      0.000001     YES


                       Distance Matrix (Angstroms)
             C (  1)   C (  2)   O (  3)   C (  4)   O (  5)   H (  6)
   C (  2)  1.545291
   O (  3)  2.411484  1.198432
   C (  4)  1.511576  2.600389  3.713873
   O (  5)  2.418712  3.825671  4.822731  1.397701
   H (  6)  2.258041  1.110334  2.019447  2.722098  4.101126
   H (  7)  2.131106  2.816476  3.955596  1.102123  2.064347  2.667881
   H (  8)  2.130971  2.816328  3.954880  1.102148  2.064384  2.668538
   H (  9)  2.308937  3.846032  4.667685  1.921836  0.969552  4.367784
   O ( 10)  1.206520  2.409838  2.824958  2.378001  2.691016  3.343862
             H (  7)   H (  8)   H (  9)
   H (  8)  1.762266
   H (  9)  2.686419  2.685725
   O ( 10)  3.083789  3.083504  2.123029

 Final energy is   -342.46328422444753     


 ******************************
 **  OPTIMIZATION CONVERGED  **
 ******************************

                       Coordinates (Angstroms)
     ATOM                X               Y               Z
      1  C        -0.0700665835   -0.1331197337    0.0006361383
      2  C        -1.4411481830    0.5796604682    0.0028729369
      3  O        -2.4788853134   -0.0197905919    0.0023709668
      4  C         1.1533454371    0.7546439683   -0.0000703221
      5  O         2.3436624623    0.0220399594   -0.0021334338
      6  H        -1.4032395914    1.6893453355    0.0049103955
      7  H         1.1013724849    1.4138792166    0.8816233838
      8  H         1.0991112452    1.4152374625   -0.8806408691
      9  H         2.1017827729   -0.9168546377   -0.0036491166
     10  O         0.0205883451   -1.3362285224   -0.0007413574

Z-matrix Print:
$molecule
0 1
O 
C  1 1.206520
C  2 1.511576 1 121.657166
H  3 1.102123 2 108.225549 1 -122.698639 0
H  3 1.102148 2 108.213704 1 122.666446 0
O  3 1.397701 2 112.422623 1 -0.012921 0
H  6 0.969552 3 107.164626 2 0.061693 0
C  2 1.545291 1 121.777614 3 179.985243 0
H  8 1.110334 2 115.511977 1 179.948656 0
O  8 1.198432 2 122.518511 1 -0.055761 0
$end


 --------------------------------------------------------------

                    Orbital Energies (a.u.)
 --------------------------------------------------------------

 Alpha MOs
 -- Occupied --
-19.176 -19.172 -19.151 -10.305 -10.305 -10.263  -1.117  -1.095
 -1.055  -0.787  -0.685  -0.587  -0.565  -0.515  -0.514  -0.489
 -0.467  -0.450  -0.408  -0.390  -0.345  -0.312  -0.286
 -- Virtual --
 -0.129  -0.022  -0.013  -0.000   0.021   0.029   0.037   0.056
  0.072   0.073   0.087   0.090   0.101   0.118   0.122   0.126
  0.130   0.143   0.160   0.166   0.185   0.195   0.214   0.223
  0.234   0.245   0.265   0.265   0.269   0.294   0.296   0.299
  0.320   0.336   0.342   0.364   0.396   0.411   0.447   0.456
  0.505   0.518   0.520   0.556   0.562   0.602   0.622   0.630
  0.654   0.689   0.722   0.786   0.813   0.879   0.935   0.949
  1.040   1.053   1.068   1.119   1.128   1.135   1.158   1.171
  1.180   1.193   1.208   1.321   1.394   1.406   1.440   1.472
  1.497   1.534   1.559   1.570   1.590   1.635   1.655   1.687
  1.698   1.711   1.778   1.821   1.967   2.001   2.003   2.054
  2.136   2.179   2.355   2.407   2.426   2.479   2.505   2.588
  2.606   2.631   2.716   2.791   2.826   2.868   2.875   2.895
  2.927   2.989   3.099   3.147   3.148   3.276   3.287   3.355
  3.406   3.465   3.577   3.637   3.753   3.808   3.833   3.976
  4.087   4.160   4.945   4.991   5.038   5.070   5.176   5.408
  5.559   5.675   5.770  23.774  23.809  23.832  49.875  49.898
 49.974
 --------------------------------------------------------------

          Ground-State Mulliken Net Atomic Charges

     Atom                 Charge (a.u.)
  ----------------------------------------
      1 C                     0.417806
      2 C                    -0.067527
      3 O                    -0.180919
      4 C                    -0.400467
      5 O                    -0.263425
      6 H                     0.133659
      7 H                     0.180497
      8 H                     0.180484
      9 H                     0.267655
     10 O                    -0.267762
  ----------------------------------------
  Sum of atomic charges =     0.000000

 -----------------------------------------------------------------
                    Cartesian Multipole Moments
 -----------------------------------------------------------------
    Charge (ESU x 10^10)
                -0.0000
    Dipole Moment (Debye)
         X       0.4554      Y       2.9089      Z       0.0030
       Tot       2.9444
    Quadrupole Moments (Debye-Ang)
        XX     -47.0933     XY      -3.7471     YY     -33.8377
        XZ       0.0040     YZ       0.0077     ZZ     -33.1804
    Octopole Moments (Debye-Ang^2)
       XXX       1.7489    XXY      -4.5178    XYY       4.2703
       YYY       2.2766    XXZ      -0.0240    XYZ       0.0128
       YYZ      -0.0150    XZZ      -1.1208    YZZ      -0.6554
       ZZZ      -0.0407
    Hexadecapole Moments (Debye-Ang^3)
      XXXX    -685.1789   XXXY     -18.9356   XXYY    -107.1593
      XYYY      -5.6318   YYYY    -155.5910   XXXZ       0.3459
      XXYZ       0.0246   XYYZ       0.0675   YYYZ      -0.0537
      XXZZ    -100.2292   XYZZ       1.3015   YYZZ     -30.2758
      XZZZ       0.2740   YZZZ      -0.0625   ZZZZ     -37.5371
 -----------------------------------------------------------------
Archival summary:
1\1\pikachu\OPT\ProcedureUnspecified\BasisUnspecified\334\cher\WedDec1415:36:082016WedDec1415:36:082016\0\\#,OPT,ProcedureUnspecified,BasisUnspecified,\\0,1\O\C,1,1.20652\C,2,1.51158,1,121.657\H,3,1.10212,2,108.226,1,-122.699,0\H,3,1.10215,2,108.214,1,122.666,0\O,3,1.3977,2,112.423,1,-0.0129206,0\H,6,0.969552,3,107.165,2,0.0616931,0\C,2,1.54529,1,121.778,3,179.985,0\H,8,1.11033,2,115.512,1,179.949,0\O,8,1.19843,2,122.519,1,-0.0557613,0\\\@

 Total job time:  534.19s(wall), 533.37s(cpu) 
 Wed Dec 14 15:36:08 2016

        *************************************************************
        *                                                           *
        *  Thank you very much for using Q-Chem.  Have a nice day.  *
        *                                                           *
        *************************************************************


 
User input: 2 of 3 
 
pikachu 127.0.1
Q-Chem Developer Version! Running on 127.0.1.*
                  Welcome to Q-Chem
     A Quantum Leap Into The Future Of Chemistry


 Q-Chem 4.4, Q-Chem, Inc., Pleasanton, CA (2016)

 Y. Shao,  Z. Gan,  E. Epifanovsky,  A. T. B. Gilbert,  M. Wormit,  
 J. Kussmann,  A. W. Lange,  A. Behn,  J. Deng,  X. Feng,  D. Ghosh,  
 M. Goldey,  P. R. Horn,  L. D. Jacobson,  I. Kaliman,  F. Rob,  
 R. Z. Khaliullin,  T. Kus,  A. Landau,  J. Liu,  E. I. Proynov,  Y. M. Rhee,  
 R. M. Richard,  M. A. Rohrdanz,  R. P. Steele,  E. J. Sundstrom,  
 H. L. Woodcock III,  P. M. Zimmerman,  D. Zuev,  B. Albrecht,  E. Alguire,  
 B. Austin,  S. A. Baeppler,  G. J. O. Beran,  Y. A. Bernard,  E. Berquist,  
 K. Brandhorst,  K. B. Bravaya,  S. T. Brown,  D. Casanova,  C.-M. Chang,  
 Y. Chen,  S. H. Chien,  K. D. Closser,  M. P. Coons,  D. L. Crittenden,  
 S. Dasgupta,  M. Diedenhofen,  R. A. DiStasio Jr.,  H. Do,  A. D. Dutoi,  
 R. G. Edgar,  P.-T. Fang,  S. Fatehi,  Q. Feng,  L. Fusti-Molnar,  
 A. Ghysels,  A. Golubeva-Zadorozhnaya,  J. Gomes,  A. Gunina,  
 M. W. D. Hanson-Heine,  P. H. P. Harbach,  A. W. Hauser,  J. E. Herr,  
 E. G. Hohenstein,  Z. C. Holden,  K. Hui,  T.-C. Jagau,  H. Ji,  B. Kaduk,  
 K. Khistyaev,  Jaehoon Kim,  Jihan Kim,  R. A. King,  P. Klunzinger,  
 K. Koh,  D. Kosenkov,  T. Kowalczyk,  C. M. Krauter,  A. Kunitsa,  
 K. U. Lao,  A. Laurent,  K. V. Lawler,  J. Lee,  D. Lefrancois,  S. Lehtola,  
 S. V. Levchenko,  C. Y. Lin,  Y.-S. Lin,  F. Liu,  E. Livshits,  
 R. C. Lochan,  A. Luenser,  P. Manohar,  S. F. Manzer,  S.-P. Mao,  Y. Mao,  
 N. Mardirossian,  A. V. Marenich,  L. A. Martinez-Martinez,  S. A. Maurer,  
 N. J. Mayhall,  J.-M. Mewes,  A. F. Morrison,  K. Nanda,  T. S. Nguyen-Beck,  
 C. M. Oana,  R. Olivares-Amaya,  D. P. O'Neill,  J. A. Parkhill,  
 T. M. Perrine,  R. Peverati,  P. A. Pieniazek,  F. Plasser,  A. Prociuk,  
 D. R. Rehn,  E. Rosta,  N. J. Russ,  N. Sergueev,  S. M. Sharada,  
 S. Sharma,  D. W. Small,  A. Sodt,  T. Stauch,  T. Stein,  D. Stuck,  
 Y.-C. Su,  A. J. W. Thom,  T. Tsuchimochi,  L. Vogt,  O. Vydrov,  T. Wang,  
 M. A. Watson,  J. Wenzel,  A. White,  C. F. Williams,  V. Vanovschi,  
 K. Yao,  S. Yeganeh,  S. R. Yost,  Z.-Q. You,  I. Y. Zhang,  X. Zhang,  
 Y. Zhao,  B. R. Brooks,  G. K. L. Chan,  D. M. Chipman,  C. J. Cramer,  
 W. A. Goddard III,  M. S. Gordon,  W. J. Hehre,  A. Klamt,  
 H. F. Schaefer III,  M. W. Schmidt,  C. D. Sherrill,  D. G. Truhlar,  
 A. Warshel,  X. Xu,  A. Aspuru-Guzik,  R. Baer,  A. T. Bell,  N. A. Besley,  
 J.-D. Chai,  A. Dreuw,  B. D. Dunietz,  T. R. Furlani,  S. R. Gwaltney,  
 C.-P. Hsu,  Y. Jung,  J. Kong,  D. S. Lambrecht,  W. Liang,  C. Ochsenfeld,  
 V. A. Rassolov,  L. V. Slipchenko,  J. E. Subotnik,  T. Van Voorhis,  
 J. M. Herbert,  A. I. Krylov,  P. M. W. Gill,  M. Head-Gordon

 Contributors to earlier versions of Q-Chem not listed above: 
 R. D. Adamson,  J. Baker,  E. F. C. Byrd,  A. K. Chakraborty,  C.-L. Cheng,  
 H. Dachsel,  R. J. Doerksen,  G. Hawkins,  A. Heyden,  S. Hirata,  
 G. Kedziora,  F. J. Keil,  C. Kelley,  P. P. Korambath,  W. Kurlancheek,  
 A. M. Lee,  M. S. Lee,  D. Liotard,  I. Lotan,  P. E. Maslen,  N. Nair,  
 D. Neuhauser,  R. Olson,  B. Peters,  J. Ritchie,  N. E. Schultz,  
 N. Shenvi,  A. C. Simmonett,  K. S. Thanthiriwatte,  Q. Wu,  W. Zhang

 Please cite Q-Chem as follows:
 Y. Shao et al., Mol. Phys. 113, 184-215 (2015)
 DOI: 10.1080/00268976.2014.952696

 Q-Chem 4.4.2 for Intel X86 EM64T Linux

 Parts of Q-Chem use Armadillo 5.200.1 (Boston Tea Smuggler).
 http://arma.sourceforge.net/

 Q-Chem begins on Wed Dec 14 15:36:08 2016  


Host: 0

     Scratch files written to /scratch/cher/qchem11271//
The previous job contains 0 fragments, simply inherited here
FILE_GEOM_ORG=        593

Checking the input file for inconsistencies... 	...done.

--------------------------------------------------------------
User input:
--------------------------------------------------------------

$molecule
   read
$end

$rem
   BASIS 6-311++G**
   JOB_TYPE FREQUENCY
   METHOD B3LYP
$end

--------------------------------------------------------------
 ----------------------------------------------------------------
             Standard Nuclear Orientation (Angstroms)
    I     Atom           X                Y                Z
 ----------------------------------------------------------------
    1      C      -0.0659960365    -0.1363276371     0.0003038797
    2      C      -1.4395722104     0.5716369535     0.0003736624
    3      O      -2.4751981624    -0.0314535960    -0.0005505020
    4      C       1.1542929977     0.7557241400    -0.0000984648
    5      O       2.3471751974     0.0273014847    -0.0001585683
    6      H      -1.4055603134     1.6814496029     0.0012632771
    7      H       1.0991001968     1.4157121947     0.8808360468
    8      H       1.0986463813     1.4151843012    -0.8814300428
    9      H       2.1085936559    -0.9124375307    -0.0009180324
   10      O       0.0288819118    -1.3391115520     0.0003058563
 ----------------------------------------------------------------
 Molecular Point Group                 C1    NOp =  1
 Largest Abelian Subgroup              C1    NOp =  1
 Nuclear Repulsion Energy =   222.1522745797 hartrees
 There are       23 alpha and       23 beta electrons
 Requested basis set is 6-311++G(d,p)
 There are 56 shells and 160 basis functions

 Total QAlloc Memory Limit   2000 MB
 Mega-Array Size        61 MB
 MEM_STATIC part        62 MB

                       Distance Matrix (Angstroms)
             C (  1)   C (  2)   O (  3)   C (  4)   O (  5)   H (  6)
   C (  2)  1.545291
   O (  3)  2.411484  1.198432
   C (  4)  1.511576  2.600389  3.713873
   O (  5)  2.418712  3.825671  4.822731  1.397701
   H (  6)  2.258041  1.110334  2.019447  2.722098  4.101126
   H (  7)  2.131106  2.816476  3.955596  1.102123  2.064347  2.667881
   H (  8)  2.130971  2.816328  3.954880  1.102148  2.064384  2.668538
   H (  9)  2.308937  3.846032  4.667685  1.921836  0.969552  4.367784
   O ( 10)  1.206520  2.409838  2.824958  2.378001  2.691016  3.343862
             H (  7)   H (  8)   H (  9)
   H (  8)  1.762266
   H (  9)  2.686419  2.685725
   O ( 10)  3.083789  3.083504  2.123029

 A cutoff of  1.0D-11 yielded   1503 shell pairs
 There are     12424 function pairs (     13372 Cartesian)

 -------------------------------------------------------
 OpenMP Integral Computing Module                       
 Release: version 1.0, May 2013, Q-Chem Inc. Pittsburgh 
 -------------------------------------------------------
 Integral Job Info:
 Integral job number is                      11
 Integral operator is                         1
 short-range coefficients                     0
 long-range coefficients              100000000
 Omega coefficients                           0
 if combine SR and LR in K                    0
 Integral screening is                        0
 Integral computing path is                   2
 max size of driver memory is            800000
 size of driver memory is                593474
 size of scratch memory is              2260544
 max col of scratch BK array               1296
 max len of scratch array in speh3          155
 max len of scratch index in speh4           18
 max int batch size is                      520
 min int batch size is                       52
 fixed nKL is                                52
 max L of basis functions is                  2
 order of int derivative is                   0
 number of shells is                         56
 number of basis is                         166
 number of cartesian basis is               166
 number of contracted shell pairs          1503
 number of primitive shell pairs           4026
 maxK2 (contraction) of shell pair           36
 max number of K2 of shell pair               1
 max number of CS2 of shell pair            231
 max number of PS2 of shell pair            606
 mem total for path MDJ                   29320
 -------------------------------------------------------
 Smallest overlap matrix eigenvalue = 4.89E-05
 Guess from superposition of atomic densities
 Warning:  Energy on first SCF cycle will be non-variational
 A restricted hybrid HF-DFT SCF calculation will be
 performed using Pulay DIIS extrapolation
 Exchange:     0.2000 Hartree-Fock + 0.0800 Slater + 0.7200 B88
 Correlation:  0.1900 VWN1RPA + 0.8100 LYP
 Using SG-1 standard quadrature grid
 SCF converges when DIIS error is below 1.0E-08
 ---------------------------------------
  Cycle       Energy         DIIS Error
 ---------------------------------------
    1    -343.4518130087      4.99E-02
    2    -342.3092978289      7.96E-03
    3    -341.7608495789      1.73E-02
    4    -342.4526759522      1.97E-03
    5    -342.4614054149      9.06E-04
    6    -342.4631155977      2.55E-04
    7    -342.4632793032      4.91E-05
    8    -342.4632847282      1.39E-05
    9    -342.4632851294      6.79E-06
   10    -342.4632852558      2.85E-06
   11    -342.4632852785      3.39E-07
   12    -342.4632852484      6.71E-08
   13    -342.4632852562      2.98E-08
   14    -342.4632852570      3.94E-09 Convergence criterion met
 ---------------------------------------
 SCF time:  CPU 58.30 s  wall 58.40 s
 SCF   energy in the final basis set = -342.4632852570
 Total energy in the final basis set = -342.4632852570

 --------------------------------------------------------------

                    Orbital Energies (a.u.)
 --------------------------------------------------------------

 Alpha MOs
 -- Occupied --
-19.176 -19.172 -19.151 -10.305 -10.305 -10.263  -1.117  -1.095
 -1.055  -0.787  -0.685  -0.587  -0.565  -0.515  -0.514  -0.489
 -0.467  -0.450  -0.408  -0.390  -0.345  -0.312  -0.286
 -- Virtual --
 -0.129  -0.022  -0.013  -0.000   0.021   0.029   0.037   0.056
  0.072   0.073   0.087   0.090   0.101   0.118   0.122   0.126
  0.130   0.143   0.160   0.166   0.185   0.195   0.214   0.223
  0.234   0.245   0.265   0.265   0.269   0.294   0.296   0.299
  0.320   0.336   0.342   0.364   0.396   0.411   0.447   0.456
  0.505   0.518   0.520   0.556   0.562   0.602   0.622   0.630
  0.654   0.689   0.722   0.786   0.813   0.879   0.935   0.949
  1.040   1.053   1.068   1.119   1.128   1.135   1.158   1.171
  1.180   1.193   1.208   1.321   1.394   1.406   1.440   1.472
  1.497   1.534   1.559   1.570   1.590   1.635   1.655   1.687
  1.698   1.711   1.778   1.821   1.967   2.001   2.003   2.054
  2.136   2.179   2.355   2.407   2.426   2.479   2.505   2.588
  2.606   2.631   2.716   2.791   2.826   2.868   2.875   2.895
  2.927   2.989   3.099   3.147   3.148   3.276   3.287   3.355
  3.406   3.465   3.577   3.637   3.753   3.808   3.833   3.976
  4.087   4.160   4.945   4.991   5.038   5.070   5.176   5.408
  5.559   5.675   5.770  23.774  23.809  23.832  49.875  49.898
 49.974
 --------------------------------------------------------------

          Ground-State Mulliken Net Atomic Charges

     Atom                 Charge (a.u.)
  ----------------------------------------
      1 C                     0.417823
      2 C                    -0.067545
      3 O                    -0.180906
      4 C                    -0.400479
      5 O                    -0.263428
      6 H                     0.133658
      7 H                     0.180497
      8 H                     0.180483
      9 H                     0.267655
     10 O                    -0.267757
  ----------------------------------------
  Sum of atomic charges =     0.000000

 -----------------------------------------------------------------
                    Cartesian Multipole Moments
 -----------------------------------------------------------------
    Charge (ESU x 10^10)
                 0.0000
    Dipole Moment (Debye)
         X       0.4451      Y       2.9105      Z       0.0003
       Tot       2.9444
    Quadrupole Moments (Debye-Ang)
        XX     -47.0636     XY      -3.7844     YY     -33.8814
        XZ      -0.0065     YZ       0.0034     ZZ     -33.1804
    Octopole Moments (Debye-Ang^2)
       XXX       1.2876    XXY      -4.4294    XYY       4.1308
       YYY       2.6224    XXZ       0.0038    XYZ       0.0047
       YYZ      -0.0008    XZZ      -1.2381    YZZ      -0.5610
       ZZZ      -0.0020
    Hexadecapole Moments (Debye-Ang^3)
      XXXX    -684.8823   XXXY     -20.2641   XXYY    -107.1983
      XYYY      -6.2423   YYYY    -155.7034   XXXZ      -0.0288
      XXYZ       0.0117   XYYZ      -0.0042   YYYZ       0.0088
      XXZZ    -100.2460   XYZZ       1.0574   YYZZ     -30.2639
      XZZZ       0.0015   YZZZ      -0.0007   ZZZZ     -37.5364
 -----------------------------------------------------------------
 Calculating MO derivatives via CPSCF
   1         3          30      0.208375    0.051130
   2         3          30      0.022324    0.005425
   3         3          30      0.001913    0.000471
   4         4          29      0.000149    0.000041
   5        31           2      0.000004    0.000002
   6        33           0      0.000000    0.000000    Roots Converged
 Calculating analytic Hessian of the SCF energy
 Polarizability Matrix (a.u.)
            1           2           3
    1 -57.5225247  -1.5762455  -0.0031192
    2  -1.5762455 -50.5154376  -0.0045791
    3  -0.0031192  -0.0045791 -30.5132172

 Direct stationary perturbation theory relativistic correction:

 rels  =       0.116579210983
 relv  =      -0.510240742773
 rel2e =       0.197720259935
 E_rel =      -0.195941271856

 Hessian of the SCF Energy
            1           2           3           4           5           6
    1   0.4758902  -0.0152825  -0.0000261  -0.1131959   0.0222589   0.0000400
    2  -0.0152825   0.9466588   0.0000300   0.0060076  -0.1046867   0.0000013
    3  -0.0000261   0.0000300   0.1837699   0.0000284  -0.0000327  -0.0915012
    4  -0.1131959   0.0060076   0.0000284   0.7848735   0.2459360   0.0004301
    5   0.0222589  -0.1046867  -0.0000327   0.2459360   0.6864790   0.0004879
    6   0.0000400   0.0000013  -0.0915012   0.0004301   0.0004879   0.1566412
    7  -0.0650083  -0.0216384  -0.0000490  -0.6005093  -0.3069124  -0.0004923
    8  -0.0010871   0.0184651   0.0000077  -0.3050066  -0.2866499  -0.0003151
    9  -0.0000439  -0.0000113   0.0195008  -0.0004705  -0.0003165  -0.0505007
   10  -0.1556747  -0.0458334   0.0000180  -0.0168095  -0.0149367   0.0000137
   11  -0.0223031  -0.0870862  -0.0000025   0.0105024   0.0198331  -0.0000134
   12   0.0000215  -0.0000041  -0.0819345  -0.0000042   0.0000102   0.0186391
   13  -0.0535943   0.0248515   0.0000105   0.0042388  -0.0090461  -0.0000007
   14  -0.0081543  -0.0036797  -0.0000049  -0.0032186  -0.0035488   0.0000055
   15   0.0000135  -0.0000017   0.0022415   0.0000042   0.0000031   0.0034956
   16   0.0094836   0.0211383   0.0000109  -0.0589648   0.0175926   0.0000191
   17  -0.0085031  -0.0074199  -0.0000214   0.0247111  -0.2639047  -0.0001603
   18  -0.0000140  -0.0000182   0.0206099   0.0000205  -0.0001518  -0.0521277
   19   0.0055754  -0.0126013  -0.0224376   0.0001986   0.0001452   0.0040172
   20  -0.0010246  -0.0145401  -0.0175759  -0.0004591  -0.0001031   0.0028952
   21   0.0001844   0.0007256   0.0003403  -0.0003947  -0.0020676  -0.0007653
   22   0.0055857  -0.0125961   0.0224432   0.0001981   0.0001453  -0.0040215
   23  -0.0010191  -0.0145329   0.0175903  -0.0004622  -0.0001024  -0.0028941
   24  -0.0001851  -0.0007062   0.0003166   0.0003961   0.0020654  -0.0007611
   25  -0.0055621   0.0101943   0.0000064  -0.0004169   0.0006355   0.0000009
   26  -0.0038795   0.0047612   0.0000009   0.0005162  -0.0024468   0.0000012
   27   0.0000019  -0.0000085   0.0041138  -0.0000002  -0.0000014   0.0001229
   28  -0.1034996   0.0457601  -0.0000049   0.0003875   0.0441817  -0.0000065
   29   0.0389945  -0.7379396   0.0000085   0.0214732  -0.0448697  -0.0000081
   30   0.0000078  -0.0000068  -0.0574570  -0.0000097   0.0000033   0.0167572
            7           8           9          10          11          12
    1  -0.0650083  -0.0010871  -0.0000439  -0.1556747  -0.0223031   0.0000215
    2  -0.0216384   0.0184651  -0.0000113  -0.0458334  -0.0870862  -0.0000041
    3  -0.0000490   0.0000077   0.0195008   0.0000180  -0.0000025  -0.0819345
    4  -0.6005093  -0.3050066  -0.0004705  -0.0168095   0.0105024  -0.0000042
    5  -0.3069124  -0.2866499  -0.0003165  -0.0149367   0.0198331   0.0000102
    6  -0.0004923  -0.0003151  -0.0505007   0.0000137  -0.0000134   0.0186391
    7   0.6743749   0.3508016   0.0005594  -0.0026900   0.0090144   0.0000028
    8   0.3508016   0.2855520   0.0003627   0.0023780  -0.0029399  -0.0000048
    9   0.0005594   0.0003627   0.0178946  -0.0000020   0.0000102  -0.0022463
   10  -0.0026900   0.0023780  -0.0000020   0.4610138  -0.0357628   0.0000346
   11   0.0090144  -0.0029399   0.0000102  -0.0357628   0.5432304   0.0001207
   12   0.0000028  -0.0000048  -0.0022463   0.0000346   0.0001207   0.5097555
   13  -0.0065293   0.0010051  -0.0000026  -0.2011080   0.0414135  -0.0000265
   14  -0.0002478   0.0014427  -0.0000012   0.1000127  -0.1358794  -0.0000333
   15   0.0000036  -0.0000002  -0.0008284  -0.0000090  -0.0000341  -0.0604282
   16  -0.0075686  -0.0477918  -0.0000497  -0.0006297  -0.0007418  -0.0000008
   17  -0.0281460  -0.0231417  -0.0000434   0.0019697  -0.0010898   0.0000009
   18  -0.0000307  -0.0000537   0.0176642  -0.0000030   0.0000019  -0.0037347
   19   0.0003111   0.0003192  -0.0008947  -0.0450090  -0.0060959  -0.0075445
   20  -0.0005000  -0.0000276  -0.0005603  -0.0000182  -0.1213756  -0.1155462
   21  -0.0001492   0.0007137   0.0001630  -0.0004777  -0.1144879  -0.2015752
   22   0.0003080   0.0003194   0.0008970  -0.0449943  -0.0060443   0.0074757
   23  -0.0005025  -0.0000286   0.0005590   0.0000225  -0.1212196   0.1154681
   24   0.0001498  -0.0007120   0.0001620   0.0004143   0.1143951  -0.2016773
   25   0.0009530  -0.0004474  -0.0000000   0.0039778   0.0395147   0.0000354
   26  -0.0008898   0.0003381  -0.0000010   0.0047329  -0.0279233  -0.0000201
   27  -0.0000017   0.0000006  -0.0000035   0.0000009  -0.0000008  -0.0031869
   28   0.0063586  -0.0004903   0.0000071   0.0019237  -0.0294969   0.0000059
   29  -0.0009791   0.0069899   0.0000017  -0.0125647  -0.0655497   0.0000086
   30   0.0000072   0.0000012  -0.0018056   0.0000103   0.0000108   0.0263886
           13          14          15          16          17          18
    1  -0.0535943  -0.0081543   0.0000135   0.0094836  -0.0085031  -0.0000140
    2   0.0248515  -0.0036797  -0.0000017   0.0211383  -0.0074199  -0.0000182
    3   0.0000105  -0.0000049   0.0022415   0.0000109  -0.0000214   0.0206099
    4   0.0042388  -0.0032186   0.0000042  -0.0589648   0.0247111   0.0000205
    5  -0.0090461  -0.0035488   0.0000031   0.0175926  -0.2639047  -0.0001518
    6  -0.0000007   0.0000055   0.0034956   0.0000191  -0.0001603  -0.0521277
    7  -0.0065293  -0.0002478   0.0000036  -0.0075686  -0.0281460  -0.0000307
    8   0.0010051   0.0014427  -0.0000002  -0.0477918  -0.0231417  -0.0000537
    9  -0.0000026  -0.0000012  -0.0008284  -0.0000497  -0.0000434   0.0176642
   10  -0.2011080   0.1000127  -0.0000090  -0.0006297   0.0019697  -0.0000030
   11   0.0414135  -0.1358794  -0.0000341  -0.0007418  -0.0010898   0.0000019
   12  -0.0000265  -0.0000333  -0.0604282  -0.0000008   0.0000009  -0.0037347
   13   0.3502346   0.0056037   0.0001293   0.0007527   0.0009634  -0.0000011
   14   0.0056037   0.6159409   0.0003827  -0.0008899   0.0013082   0.0000000
   15   0.0001293   0.0003827   0.0360230  -0.0000002   0.0000006  -0.0006757
   16   0.0007527  -0.0008899  -0.0000002   0.0652881   0.0044323   0.0000207
   17   0.0009634   0.0013082   0.0000006   0.0044323   0.2984205   0.0002223
   18  -0.0000011   0.0000000  -0.0006757   0.0000207   0.0002223   0.0191538
   19  -0.0111764   0.0300760   0.0198947  -0.0006301   0.0002937  -0.0010747
   20   0.0114910  -0.0164156  -0.0107330  -0.0002998   0.0002007  -0.0002984
   21   0.0064737  -0.0018790   0.0094860  -0.0002294   0.0006173   0.0003576
   22  -0.0112141   0.0300678  -0.0199014  -0.0006287   0.0002913   0.0010765
   23   0.0115167  -0.0164044   0.0107403  -0.0002997   0.0001986   0.0002997
   24  -0.0064825   0.0018868   0.0094957   0.0002299  -0.0006162   0.0003555
   25  -0.0761344  -0.1390883  -0.0001373   0.0006681  -0.0008388  -0.0000006
   26  -0.0916503  -0.4500031  -0.0003528   0.0006586  -0.0002061  -0.0000005
   27  -0.0000987  -0.0003637   0.0005138  -0.0000006   0.0000005   0.0001292
   28   0.0045304  -0.0141611   0.0000025  -0.0077705   0.0048264   0.0000064
   29   0.0038517   0.0072393  -0.0000050   0.0062013  -0.0043658  -0.0000015
   30  -0.0000014   0.0000070   0.0006768   0.0000000  -0.0000004  -0.0017321
           19          20          21          22          23          24
    1   0.0055754  -0.0010246   0.0001844   0.0055857  -0.0010191  -0.0001851
    2  -0.0126013  -0.0145401   0.0007256  -0.0125961  -0.0145329  -0.0007062
    3  -0.0224376  -0.0175759   0.0003403   0.0224432   0.0175903   0.0003166
    4   0.0001986  -0.0004591  -0.0003947   0.0001981  -0.0004622   0.0003961
    5   0.0001452  -0.0001031  -0.0020676   0.0001453  -0.0001024   0.0020654
    6   0.0040172   0.0028952  -0.0007653  -0.0040215  -0.0028941  -0.0007611
    7   0.0003111  -0.0005000  -0.0001492   0.0003080  -0.0005025   0.0001498
    8   0.0003192  -0.0000276   0.0007137   0.0003194  -0.0000286  -0.0007120
    9  -0.0008947  -0.0005603   0.0001630   0.0008970   0.0005590   0.0001620
   10  -0.0450090  -0.0000182  -0.0004777  -0.0449943   0.0000225   0.0004143
   11  -0.0060959  -0.1213756  -0.1144879  -0.0060443  -0.1212196   0.1143951
   12  -0.0075445  -0.1155462  -0.2015752   0.0074757   0.1154681  -0.2016773
   13  -0.0111764   0.0114910   0.0064737  -0.0112141   0.0115167  -0.0064825
   14   0.0300760  -0.0164156  -0.0018790   0.0300678  -0.0164044   0.0018868
   15   0.0198947  -0.0107330   0.0094860  -0.0199014   0.0107403   0.0094957
   16  -0.0006301  -0.0002998  -0.0002294  -0.0006287  -0.0002997   0.0002299
   17   0.0002937   0.0002007   0.0006173   0.0002913   0.0001986  -0.0006162
   18  -0.0010747  -0.0002984   0.0003576   0.0010765   0.0002997   0.0003555
   19   0.0545519  -0.0096820  -0.0023692   0.0032210   0.0010228   0.0029489
   20  -0.0096820   0.1427640   0.1275850   0.0010289   0.0105711   0.0146262
   21  -0.0023692   0.1275850   0.2188798  -0.0029633  -0.0146468  -0.0247050
   22   0.0032210   0.0010289  -0.0029633   0.0545581  -0.0097343   0.0024522
   23   0.0010228   0.0105711  -0.0146468  -0.0097343   0.1425937  -0.1275059
   24   0.0029489   0.0146262  -0.0247050   0.0024522  -0.1275059   0.2189923
   25  -0.0041258   0.0023519   0.0001551  -0.0041156   0.0023454  -0.0001565
   26   0.0001667  -0.0006259   0.0018539   0.0001644  -0.0006265  -0.0018492
   27   0.0035786  -0.0027353  -0.0012587  -0.0035763   0.0027337  -0.0012586
   28  -0.0029167  -0.0028881  -0.0002297  -0.0029180  -0.0028896   0.0002329
   29  -0.0036444  -0.0004479   0.0015859  -0.0036424  -0.0004488  -0.0015838
   30   0.0038812   0.0023427  -0.0009225  -0.0038822  -0.0023443  -0.0009199
           25          26          27          28          29          30
    1  -0.0055621  -0.0038795   0.0000019  -0.1034996   0.0389945   0.0000078
    2   0.0101943   0.0047612  -0.0000085   0.0457601  -0.7379396  -0.0000068
    3   0.0000064   0.0000009   0.0041138  -0.0000049   0.0000085  -0.0574570
    4  -0.0004169   0.0005162  -0.0000002   0.0003875   0.0214732  -0.0000097
    5   0.0006355  -0.0024468  -0.0000014   0.0441817  -0.0448697   0.0000033
    6   0.0000009   0.0000012   0.0001229  -0.0000065  -0.0000081   0.0167572
    7   0.0009530  -0.0008898  -0.0000017   0.0063586  -0.0009791   0.0000072
    8  -0.0004474   0.0003381   0.0000006  -0.0004903   0.0069899   0.0000012
    9  -0.0000000  -0.0000010  -0.0000035   0.0000071   0.0000017  -0.0018056
   10   0.0039778   0.0047329   0.0000009   0.0019237  -0.0125647   0.0000103
   11   0.0395147  -0.0279233  -0.0000008  -0.0294969  -0.0655497   0.0000108
   12   0.0000354  -0.0000201  -0.0031869   0.0000059   0.0000086   0.0263886
   13  -0.0761344  -0.0916503  -0.0000987   0.0045304   0.0038517  -0.0000014
   14  -0.1390883  -0.4500031  -0.0003637  -0.0141611   0.0072393   0.0000070
   15  -0.0001373  -0.0003528   0.0005138   0.0000025  -0.0000050   0.0006768
   16   0.0006681   0.0006586  -0.0000006  -0.0077705   0.0062013   0.0000000
   17  -0.0008388  -0.0002061   0.0000005   0.0048264  -0.0043658  -0.0000004
   18  -0.0000006  -0.0000005   0.0001292   0.0000064  -0.0000015  -0.0017321
   19  -0.0041258   0.0001667   0.0035786  -0.0029167  -0.0036444   0.0038812
   20   0.0023519  -0.0006259  -0.0027353  -0.0028881  -0.0004479   0.0023427
   21   0.0001551   0.0018539  -0.0012587  -0.0002297   0.0015859  -0.0009225
   22  -0.0041156   0.0001644  -0.0035763  -0.0029180  -0.0036424  -0.0038822
   23   0.0023454  -0.0006265   0.0027337  -0.0028896  -0.0004488  -0.0023443
   24  -0.0001565  -0.0018492  -0.0012586   0.0002329  -0.0015838  -0.0009199
   25   0.0773163   0.0882324   0.0001064   0.0074397  -0.0028996  -0.0000099
   26   0.0882324   0.4780374   0.0003703   0.0019484  -0.0013049  -0.0000027
   27   0.0001064   0.0003703   0.0058291  -0.0000103   0.0000044  -0.0050010
   28   0.0074397   0.0019484  -0.0000103   0.0964649  -0.0467904  -0.0000034
   29  -0.0028996  -0.0013049   0.0000044  -0.0467904   0.8406974  -0.0000108
   30  -0.0000099  -0.0000027  -0.0050010  -0.0000034  -0.0000108   0.0240155
 Gradient time:  CPU 719.34 s  wall 719.26 s
 **********************************************************************
 **                                                                  **
 **                       VIBRATIONAL ANALYSIS                       **
 **                       --------------------                       **
 **                                                                  **
 **        VIBRATIONAL FREQUENCIES (CM**-1) AND NORMAL MODES         **
 **     FORCE CONSTANTS (mDYN/ANGSTROM) AND REDUCED MASSES (AMU)     **
 **                  INFRARED INTENSITIES (KM/MOL)                   **
 **                                                                  **
 **********************************************************************


 Mode:                 1                      2                      3
 Frequency:        59.33                 133.97                 202.18
 Force Cnst:      0.0100                 0.0241                 0.1485
 Red. Mass:       4.7993                 2.2806                 6.1650
 IR Active:          YES                    YES                    YES
 IR Intens:       16.749                  2.175                 12.704
 Raman Active:       YES                    YES                    YES
               X      Y      Z        X      Y      Z        X      Y      Z
 C          0.000  0.000 -0.158    0.000  0.000  0.027    0.002 -0.276  0.000
 C          0.000  0.000 -0.228   -0.000  0.000 -0.176    0.112 -0.042 -0.001
 O         -0.000 -0.000  0.334    0.000 -0.000  0.038   -0.084  0.301  0.000
 C          0.000 -0.000 -0.048    0.000  0.000  0.201   -0.144 -0.091  0.000
 O          0.000 -0.000  0.228   -0.000 -0.000 -0.163    0.071  0.281 -0.000
 H          0.000  0.001 -0.788   -0.000  0.000 -0.548    0.441 -0.048 -0.002
 H         -0.132  0.095 -0.130    0.031 -0.311  0.446   -0.322 -0.092 -0.006
 H          0.133 -0.095 -0.130   -0.030  0.311  0.446   -0.322 -0.092  0.007
 H          0.000 -0.000  0.133   -0.001 -0.000  0.043    0.403  0.201 -0.002
 O         -0.000  0.000 -0.178    0.000  0.000  0.062    0.023 -0.273  0.000
 TransDip   0.000  0.000 -0.131   -0.000  0.000  0.047    0.079 -0.082 -0.000

 Mode:                 4                      5                      6
 Frequency:       322.32                 345.01                 414.59
 Force Cnst:      0.5208                 0.0855                 0.7647
 Red. Mass:       8.5082                 1.2190                 7.5510
 IR Active:          YES                    YES                    YES
 IR Intens:       11.623                 64.793                  1.185
 Raman Active:       YES                    YES                    YES
               X      Y      Z        X      Y      Z        X      Y      Z
 C          0.025 -0.017 -0.003   -0.000 -0.000 -0.129   -0.002 -0.017  0.001
 C         -0.011 -0.088  0.001    0.000  0.000  0.032    0.337  0.059  0.000
 O         -0.170  0.186  0.000    0.001 -0.001  0.010    0.418 -0.048 -0.000
 C         -0.083  0.099 -0.000    0.000 -0.000 -0.011   -0.237  0.039  0.000
 O         -0.293 -0.193 -0.001    0.001  0.001 -0.028   -0.347  0.011 -0.000
 H          0.225 -0.091  0.006   -0.001  0.000  0.242    0.329  0.059 -0.002
 H         -0.020  0.088  0.013   -0.147 -0.115  0.082   -0.324  0.050 -0.002
 H         -0.013  0.093 -0.009    0.147  0.114  0.082   -0.326  0.046 -0.001
 H         -0.634 -0.118  0.025    0.002 -0.000  0.916   -0.434  0.030  0.003
 O          0.543  0.014  0.000   -0.002 -0.000  0.015   -0.097 -0.035 -0.001
 TransDip  -0.109 -0.007  0.003    0.001 -0.000  0.258    0.002  0.035  0.000

 Mode:                 7                      8                      9
 Frequency:       454.54                 722.61                 844.30
 Force Cnst:      0.2251                 1.4079                 0.6576
 Red. Mass:       1.8496                 4.5763                 1.5656
 IR Active:          YES                    YES                    YES
 IR Intens:       42.876                  9.460                  0.319
 Raman Active:       YES                    YES                    YES
               X      Y      Z        X      Y      Z        X      Y      Z
 C         -0.000 -0.000  0.230    0.083 -0.026  0.000   -0.000  0.000 -0.068
 C         -0.000  0.000  0.000    0.135 -0.306 -0.000    0.000 -0.000 -0.146
 O         -0.000  0.000 -0.019   -0.096  0.055  0.000   -0.000  0.000  0.041
 C          0.000 -0.000  0.032    0.174  0.323  0.000   -0.000 -0.000  0.144
 O          0.001  0.000 -0.055   -0.043 -0.019  0.000    0.000  0.000 -0.030
 H         -0.000  0.000 -0.341    0.361 -0.310  0.000    0.000 -0.001  0.689
 H          0.181  0.330 -0.211    0.258  0.296  0.022    0.242  0.390 -0.160
 H         -0.180 -0.331 -0.211    0.257  0.295 -0.023   -0.243 -0.391 -0.160
 H          0.000 -0.000  0.664   -0.394  0.066 -0.000    0.000 -0.000 -0.037
 O          0.000 -0.000 -0.116   -0.186 -0.052  0.000    0.000  0.000  0.020
 TransDip  -0.000 -0.000  0.210    0.075 -0.064 -0.000    0.001 -0.000  0.018

 Mode:                10                     11                     12
 Frequency:       884.43                1040.56                1044.11
 Force Cnst:      2.4828                 4.4197                 1.4173
 Red. Mass:       5.3873                 6.9280                 2.2065
 IR Active:          YES                    YES                    YES
 IR Intens:       45.383                142.695                  1.080
 Raman Active:       YES                    YES                    YES
               X      Y      Z        X      Y      Z        X      Y      Z
 C          0.092 -0.192 -0.000    0.577  0.063  0.007   -0.006 -0.001  0.205
 C         -0.200  0.341 -0.001   -0.049 -0.016 -0.006    0.001  0.000 -0.190
 O          0.054 -0.056  0.000   -0.109  0.013  0.001    0.001 -0.000  0.042
 C          0.141  0.240  0.001    0.142 -0.225 -0.005   -0.002  0.002 -0.159
 O         -0.048 -0.008 -0.000   -0.248  0.103  0.001    0.003 -0.001  0.032
 H         -0.445  0.353  0.003   -0.459  0.008  0.023    0.005 -0.001  0.710
 H          0.120  0.207  0.028   -0.304 -0.221 -0.008   -0.023 -0.402  0.162
 H          0.118  0.204 -0.029   -0.302 -0.192  0.019    0.030  0.406  0.161
 H         -0.434  0.086 -0.000    0.120  0.019  0.003   -0.001 -0.000  0.090
 O          0.009 -0.281  0.000   -0.087  0.043 -0.001    0.001 -0.000 -0.037
 TransDip  -0.158  0.147  0.000    0.381 -0.034  0.001   -0.007  0.001  0.032

 Mode:                13                     14                     15
 Frequency:      1140.00                1235.01                1286.53
 Force Cnst:      1.9891                 0.9787                 1.4514
 Red. Mass:       2.5978                 1.0891                 1.4883
 IR Active:          YES                    YES                    YES
 IR Intens:       56.476                  2.035                 43.871
 Raman Active:       YES                    YES                    YES
               X      Y      Z        X      Y      Z        X      Y      Z
 C          0.159  0.011  0.000    0.000 -0.000 -0.048    0.087 -0.004  0.000
 C         -0.004 -0.008 -0.000   -0.000  0.000  0.024   -0.000  0.001 -0.000
 O         -0.014  0.010  0.000    0.000  0.000 -0.005    0.000  0.008  0.000
 C         -0.201  0.113  0.000   -0.000  0.000 -0.047   -0.161  0.074  0.000
 O          0.181 -0.119 -0.000    0.000 -0.000  0.039   -0.021 -0.052 -0.000
 H         -0.159  0.003 -0.000   -0.000  0.000 -0.090   -0.153  0.012  0.000
 H         -0.591  0.024  0.029    0.673 -0.161  0.094    0.357  0.148 -0.034
 H         -0.590  0.023 -0.029   -0.673  0.161  0.094    0.360  0.147  0.033
 H         -0.383  0.005 -0.000    0.001 -0.000  0.103    0.765 -0.215  0.000
 O         -0.024  0.017 -0.000   -0.000 -0.000  0.007   -0.007 -0.016 -0.000
 TransDip  -0.203  0.130 -0.000    0.000  0.000  0.046    0.211  0.017 -0.000

 Mode:                16                     17                     18
 Frequency:      1400.78                1422.96                1465.95
 Force Cnst:      1.4067                 1.6528                 1.3654
 Red. Mass:       1.2168                 1.3855                 1.0784
 IR Active:          YES                    YES                    YES
 IR Intens:        3.420                 53.104                 19.362
 Raman Active:       YES                    YES                    YES
               X      Y      Z        X      Y      Z        X      Y      Z
 C          0.047 -0.006  0.000   -0.066 -0.017  0.000   -0.024  0.006  0.000
 C         -0.065  0.067  0.000    0.015 -0.012 -0.000    0.001 -0.001  0.000
 O         -0.029 -0.063 -0.000    0.013  0.012  0.000    0.001 -0.000  0.000
 C         -0.000  0.022  0.000    0.113  0.106  0.000    0.053 -0.048  0.000
 O         -0.010 -0.014 -0.000   -0.042 -0.040 -0.000   -0.007 -0.020 -0.000
 H          0.964  0.060  0.000   -0.181 -0.011 -0.000    0.002 -0.000  0.000
 H         -0.084 -0.023  0.031   -0.431 -0.203  0.199   -0.241  0.513 -0.399
 H         -0.084 -0.024 -0.031   -0.431 -0.203 -0.199   -0.241  0.513  0.399
 H          0.171 -0.054  0.000    0.605 -0.184  0.000    0.169 -0.061  0.000
 O         -0.008  0.017 -0.000    0.010  0.008 -0.000    0.004 -0.008 -0.000
 TransDip   0.059  0.007  0.000    0.117 -0.202  0.000    0.134  0.043 -0.000

 Mode:                19                     20                     21
 Frequency:      1787.28                1823.58                2899.51
 Force Cnst:     22.7895                20.9404                 5.3731
 Red. Mass:      12.1087                10.6878                 1.0847
 IR Active:          YES                    YES                    YES
 IR Intens:      164.458                 55.976                 81.052
 Raman Active:       YES                    YES                    YES
               X      Y      Z        X      Y      Z        X      Y      Z
 C         -0.051  0.701  0.000   -0.022 -0.344 -0.000   -0.003  0.001  0.000
 C          0.310  0.132  0.000    0.569  0.320  0.000    0.001 -0.083 -0.000
 O         -0.227 -0.126 -0.000   -0.387 -0.231 -0.000   -0.001 -0.000 -0.000
 C         -0.018 -0.013  0.000   -0.002  0.017  0.000    0.001  0.005 -0.000
 O          0.013 -0.005  0.000   -0.001 -0.002  0.000    0.000  0.000 -0.000
 H          0.065  0.115 -0.000   -0.306  0.312  0.000    0.011  0.993  0.001
 H         -0.107 -0.115  0.095    0.051  0.062 -0.036    0.003 -0.033 -0.045
 H         -0.107 -0.115 -0.095    0.050  0.062  0.035    0.003 -0.033  0.045
 H          0.103 -0.042 -0.000   -0.047  0.018  0.000   -0.002  0.004  0.000
 O          0.036 -0.475 -0.000   -0.005  0.209  0.000    0.000 -0.000 -0.000
 TransDip   0.198  0.360 -0.000    0.238 -0.025  0.000   -0.006 -0.288 -0.000

 Mode:                22                     23                     24
 Frequency:      2967.40                2980.53                3715.66
 Force Cnst:      5.4840                 5.7602                 8.6670
 Red. Mass:       1.0570                 1.1005                 1.0655
 IR Active:          YES                    YES                    YES
 IR Intens:       45.652                 14.725                 64.008
 Raman Active:       YES                    YES                    YES
               X      Y      Z        X      Y      Z        X      Y      Z
 C          0.000  0.002 -0.000   -0.000 -0.000 -0.002   -0.001  0.001  0.000
 C          0.000  0.007  0.000   -0.000 -0.000 -0.000    0.000 -0.000 -0.000
 O          0.000 -0.000  0.000   -0.000  0.000 -0.000   -0.000  0.000 -0.000
 C         -0.001  0.066 -0.001   -0.000 -0.001 -0.092    0.000 -0.003 -0.000
 O         -0.003 -0.000  0.000    0.000  0.000  0.001   -0.013 -0.061 -0.000
 H          0.001 -0.076 -0.000   -0.000  0.001  0.001    0.002 -0.002 -0.000
 H          0.022 -0.398 -0.571   -0.013  0.438  0.561   -0.005  0.006  0.010
 H          0.023 -0.407  0.583    0.013 -0.429  0.548   -0.005  0.006 -0.010
 H          0.008  0.016 -0.000   -0.000 -0.000 -0.011    0.212  0.975  0.001
 O          0.000 -0.002 -0.000   -0.000  0.000 -0.000    0.001 -0.000 -0.000
 TransDip  -0.173  0.130 -0.001    0.002 -0.001 -0.123    0.087  0.241  0.000

 STANDARD THERMODYNAMIC QUANTITIES AT   298.15 K  AND     1.00 ATM

   This Molecule has  0 Imaginary Frequencies
   Zero point vibrational energy:       43.735 kcal/mol

   Atom    1 Element C  Has Mass   12.00000
   Atom    2 Element C  Has Mass   12.00000
   Atom    3 Element O  Has Mass   15.99491
   Atom    4 Element C  Has Mass   12.00000
   Atom    5 Element O  Has Mass   15.99491
   Atom    6 Element H  Has Mass    1.00783
   Atom    7 Element H  Has Mass    1.00783
   Atom    8 Element H  Has Mass    1.00783
   Atom    9 Element H  Has Mass    1.00783
   Atom   10 Element O  Has Mass   15.99491
   Molecular Mass:    88.016050 amu
   Principal axes and moments of inertia in amu*Bohr^2:
                             1           2           3
    Eigenvalues --      174.44426   847.84093  1011.10804
          X               0.99998    -0.00557    -0.00002
          Y               0.00557     0.99998     0.00006
          Z               0.00002    -0.00006     1.00000
   Rotational Symmetry Number is   1
   The Molecule is an Asymmetric Top
   Translational Enthalpy:        0.889 kcal/mol
   Rotational Enthalpy:           0.889 kcal/mol
   Vibrational Enthalpy:         46.069 kcal/mol
   gas constant (RT):             0.592 kcal/mol
   Translational Entropy:        39.337  cal/mol.K
   Rotational Entropy:           26.505  cal/mol.K
   Vibrational Entropy:          14.593  cal/mol.K

   Total Enthalpy:               48.439 kcal/mol
   Total Entropy:                80.436  cal/mol.K

 ======================================================================

 STANDARD THERMODYNAMIC QUANTITIES FOR ANHARMONIC VIBRATION -- TOSH

   Zero point vibrational energy: ************ kcal/mol

   Vibrational Enthalpy:       Infinity kcal/mol
   Vibrational Entropy:             NaN  cal/mol.K

   Total Enthalpy:             Infinity kcal/mol
   Total Entropy:                   NaN  cal/mol.K

 ======================================================================

 STANDARD THERMODYNAMIC QUANTITIES FOR ANHARMONIC VIBRATION -- VPT2

   Zero point vibrational energy: ************ kcal/mol

   Vibrational Enthalpy:       Infinity kcal/mol
   Vibrational Entropy:             NaN  cal/mol.K

   Total Enthalpy:             Infinity kcal/mol
   Total Entropy:                   NaN  cal/mol.K

 ======================================================================

Archival summary:
1\1\pikachu\FREQ\ProcedureUnspecified\BasisUnspecified\334\cher\WedDec1415:49:062016WedDec1415:49:062016\0\\#,FREQ,ProcedureUnspecified,BasisUnspecified,\\0,1\O\C,1,1.20652\C,2,1.51158,1,121.657\H,3,1.10212,2,108.226,1,-122.699,0\H,3,1.10215,2,108.214,1,122.666,0\O,3,1.3977,2,112.423,1,-0.0129206,0\H,6,0.969552,3,107.165,2,0.0616931,0\C,2,1.54529,1,121.778,3,179.985,0\H,8,1.11033,2,115.512,1,179.949,0\O,8,1.19843,2,122.519,1,-0.0557613,0\\\@

 Total job time:  777.86s(wall), 777.84s(cpu) 
 Wed Dec 14 15:49:06 2016

        *************************************************************
        *                                                           *
        *  Thank you very much for using Q-Chem.  Have a nice day.  *
        *                                                           *
        *************************************************************


 
User input: 3 of 3 
 
pikachu 127.0.1
Q-Chem Developer Version! Running on 127.0.1.*
                  Welcome to Q-Chem
     A Quantum Leap Into The Future Of Chemistry


 Q-Chem 4.4, Q-Chem, Inc., Pleasanton, CA (2016)

 Y. Shao,  Z. Gan,  E. Epifanovsky,  A. T. B. Gilbert,  M. Wormit,  
 J. Kussmann,  A. W. Lange,  A. Behn,  J. Deng,  X. Feng,  D. Ghosh,  
 M. Goldey,  P. R. Horn,  L. D. Jacobson,  I. Kaliman,  F. Rob,  
 R. Z. Khaliullin,  T. Kus,  A. Landau,  J. Liu,  E. I. Proynov,  Y. M. Rhee,  
 R. M. Richard,  M. A. Rohrdanz,  R. P. Steele,  E. J. Sundstrom,  
 H. L. Woodcock III,  P. M. Zimmerman,  D. Zuev,  B. Albrecht,  E. Alguire,  
 B. Austin,  S. A. Baeppler,  G. J. O. Beran,  Y. A. Bernard,  E. Berquist,  
 K. Brandhorst,  K. B. Bravaya,  S. T. Brown,  D. Casanova,  C.-M. Chang,  
 Y. Chen,  S. H. Chien,  K. D. Closser,  M. P. Coons,  D. L. Crittenden,  
 S. Dasgupta,  M. Diedenhofen,  R. A. DiStasio Jr.,  H. Do,  A. D. Dutoi,  
 R. G. Edgar,  P.-T. Fang,  S. Fatehi,  Q. Feng,  L. Fusti-Molnar,  
 A. Ghysels,  A. Golubeva-Zadorozhnaya,  J. Gomes,  A. Gunina,  
 M. W. D. Hanson-Heine,  P. H. P. Harbach,  A. W. Hauser,  J. E. Herr,  
 E. G. Hohenstein,  Z. C. Holden,  K. Hui,  T.-C. Jagau,  H. Ji,  B. Kaduk,  
 K. Khistyaev,  Jaehoon Kim,  Jihan Kim,  R. A. King,  P. Klunzinger,  
 K. Koh,  D. Kosenkov,  T. Kowalczyk,  C. M. Krauter,  A. Kunitsa,  
 K. U. Lao,  A. Laurent,  K. V. Lawler,  J. Lee,  D. Lefrancois,  S. Lehtola,  
 S. V. Levchenko,  C. Y. Lin,  Y.-S. Lin,  F. Liu,  E. Livshits,  
 R. C. Lochan,  A. Luenser,  P. Manohar,  S. F. Manzer,  S.-P. Mao,  Y. Mao,  
 N. Mardirossian,  A. V. Marenich,  L. A. Martinez-Martinez,  S. A. Maurer,  
 N. J. Mayhall,  J.-M. Mewes,  A. F. Morrison,  K. Nanda,  T. S. Nguyen-Beck,  
 C. M. Oana,  R. Olivares-Amaya,  D. P. O'Neill,  J. A. Parkhill,  
 T. M. Perrine,  R. Peverati,  P. A. Pieniazek,  F. Plasser,  A. Prociuk,  
 D. R. Rehn,  E. Rosta,  N. J. Russ,  N. Sergueev,  S. M. Sharada,  
 S. Sharma,  D. W. Small,  A. Sodt,  T. Stauch,  T. Stein,  D. Stuck,  
 Y.-C. Su,  A. J. W. Thom,  T. Tsuchimochi,  L. Vogt,  O. Vydrov,  T. Wang,  
 M. A. Watson,  J. Wenzel,  A. White,  C. F. Williams,  V. Vanovschi,  
 K. Yao,  S. Yeganeh,  S. R. Yost,  Z.-Q. You,  I. Y. Zhang,  X. Zhang,  
 Y. Zhao,  B. R. Brooks,  G. K. L. Chan,  D. M. Chipman,  C. J. Cramer,  
 W. A. Goddard III,  M. S. Gordon,  W. J. Hehre,  A. Klamt,  
 H. F. Schaefer III,  M. W. Schmidt,  C. D. Sherrill,  D. G. Truhlar,  
 A. Warshel,  X. Xu,  A. Aspuru-Guzik,  R. Baer,  A. T. Bell,  N. A. Besley,  
 J.-D. Chai,  A. Dreuw,  B. D. Dunietz,  T. R. Furlani,  S. R. Gwaltney,  
 C.-P. Hsu,  Y. Jung,  J. Kong,  D. S. Lambrecht,  W. Liang,  C. Ochsenfeld,  
 V. A. Rassolov,  L. V. Slipchenko,  J. E. Subotnik,  T. Van Voorhis,  
 J. M. Herbert,  A. I. Krylov,  P. M. W. Gill,  M. Head-Gordon

 Contributors to earlier versions of Q-Chem not listed above: 
 R. D. Adamson,  J. Baker,  E. F. C. Byrd,  A. K. Chakraborty,  C.-L. Cheng,  
 H. Dachsel,  R. J. Doerksen,  G. Hawkins,  A. Heyden,  S. Hirata,  
 G. Kedziora,  F. J. Keil,  C. Kelley,  P. P. Korambath,  W. Kurlancheek,  
 A. M. Lee,  M. S. Lee,  D. Liotard,  I. Lotan,  P. E. Maslen,  N. Nair,  
 D. Neuhauser,  R. Olson,  B. Peters,  J. Ritchie,  N. E. Schultz,  
 N. Shenvi,  A. C. Simmonett,  K. S. Thanthiriwatte,  Q. Wu,  W. Zhang

 Please cite Q-Chem as follows:
 Y. Shao et al., Mol. Phys. 113, 184-215 (2015)
 DOI: 10.1080/00268976.2014.952696

 Q-Chem 4.4.2 for Intel X86 EM64T Linux

 Parts of Q-Chem use Armadillo 5.200.1 (Boston Tea Smuggler).
 http://arma.sourceforge.net/

 Q-Chem begins on Wed Dec 14 15:49:06 2016  


Host: 0

     Scratch files written to /scratch/cher/qchem11271//
The previous job contains 0 fragments, simply inherited here
FILE_GEOM_ORG=        593

Checking the input file for inconsistencies... 	...done.

--------------------------------------------------------------
User input:
--------------------------------------------------------------

$molecule
   read
$end
$rem
   BASIS  =  6-311++G**
   JOB_TYPE  =  SP
   METHOD  =  B3LYP
   SOLVENT_METHOD SMD
$end
--------------------------------------------------------------
 ----------------------------------------------------------------
             Standard Nuclear Orientation (Angstroms)
    I     Atom           X                Y                Z
 ----------------------------------------------------------------
    1      C      -0.0700665835    -0.1331197337     0.0006361383
    2      C      -1.4411481830     0.5796604682     0.0028729369
    3      O      -2.4788853134    -0.0197905919     0.0023709668
    4      C       1.1533454371     0.7546439683    -0.0000703221
    5      O       2.3436624623     0.0220399594    -0.0021334338
    6      H      -1.4032395914     1.6893453355     0.0049103955
    7      H       1.1013724849     1.4138792166     0.8816233838
    8      H       1.0991112452     1.4152374625    -0.8806408691
    9      H       2.1017827729    -0.9168546377    -0.0036491166
   10      O       0.0205883451    -1.3362285224    -0.0007413574
 ----------------------------------------------------------------
 Nuclear Repulsion Energy =   222.1522745797 hartrees
 There are       23 alpha and       23 beta electrons
 Requested basis set is 6-311++G(d,p)
 There are 56 shells and 160 basis functions

 Total QAlloc Memory Limit   2000 MB
 Mega-Array Size        61 MB
 MEM_STATIC part        62 MB

                       Distance Matrix (Angstroms)
             C (  1)   C (  2)   O (  3)   C (  4)   O (  5)   H (  6)
   C (  2)  1.545291
   O (  3)  2.411484  1.198432
   C (  4)  1.511576  2.600389  3.713873
   O (  5)  2.418712  3.825671  4.822731  1.397701
   H (  6)  2.258041  1.110334  2.019447  2.722098  4.101126
   H (  7)  2.131106  2.816476  3.955596  1.102123  2.064347  2.667881
   H (  8)  2.130971  2.816328  3.954880  1.102148  2.064384  2.668538
   H (  9)  2.308937  3.846032  4.667685  1.921836  0.969552  4.367784
   O ( 10)  1.206520  2.409838  2.824958  2.378001  2.691016  3.343862
             H (  7)   H (  8)   H (  9)
   H (  8)  1.762266
   H (  9)  2.686419  2.685725
   O ( 10)  3.083789  3.083504  2.123029

 A cutoff of  1.0D-08 yielded   1446 shell pairs
 There are     11981 function pairs (     12876 Cartesian)

 -------------------------------------------------------
 OpenMP Integral Computing Module                       
 Release: version 1.0, May 2013, Q-Chem Inc. Pittsburgh 
 -------------------------------------------------------
 Integral Job Info:
 Integral job number is                      11
 Integral operator is                         1
 short-range coefficients                     0
 long-range coefficients              100000000
 Omega coefficients                           0
 if combine SR and LR in K                    0
 Integral screening is                        0
 Integral computing path is                   2
 max size of driver memory is            800000
 size of driver memory is                593474
 size of scratch memory is              2260544
 max col of scratch BK array               1296
 max len of scratch array in speh3          155
 max len of scratch index in speh4           18
 max int batch size is                      520
 min int batch size is                       52
 fixed nKL is                                52
 max L of basis functions is                  2
 order of int derivative is                   0
 number of shells is                         56
 number of basis is                         166
 number of cartesian basis is               166
 number of contracted shell pairs          1446
 number of primitive shell pairs           3748
 maxK2 (contraction) of shell pair           36
 max number of K2 of shell pair               1
 max number of CS2 of shell pair            221
 max number of PS2 of shell pair            558
 mem total for path MDJ                   28904
 -------------------------------------------------------
 Smallest overlap matrix eigenvalue = 4.89E-05

 Q-Chem warning in module /home/taweetham/qchem/stvman/mkSTV.C, line 257:

 Overlap eigenvalue is smaller than square root of threshold


 Scale SEOQF with 1.000000e-01/1.000000e-01/1.000000e-01

 Standard Electronic Orientation quadrupole field applied
 Nucleus-field energy     =     0.0000000062 hartrees
 Guess from superposition of atomic densities
 Warning:  Energy on first SCF cycle will be non-variational
 A restricted hybrid HF-DFT SCF calculation will be
 performed using Pulay DIIS extrapolation
 Exchange:     0.2000 Hartree-Fock + 0.0800 Slater + 0.7200 B88
 Correlation:  0.1900 VWN1RPA + 0.8100 LYP
 Using SG-1 standard quadrature grid
 SCF converges when DIIS error is below 1.0E-05
 ---------------------------------------
  Cycle       Energy         DIIS Error
 ---------------------------------------
    1    -343.4518108977      4.99E-02
    2    -342.3093120713      7.96E-03
    3    -341.7609904651      1.73E-02
    4    -342.4527964025      1.97E-03
    5    -342.4614497698      9.06E-04
    6    -342.4631360820      2.55E-04
    7    -342.4633335034      4.91E-05
    8    -342.4633390804      1.39E-05
    9    -342.4633384587      6.83E-06 Convergence criterion met
 ---------------------------------------
 SCF time:  CPU 32.32 s  wall 32.36 s

 Citation of the SMD model:
 Marenich, A.V.; Cramer, C.J.; Truhlar, D.G.
 J. Phys. Chem. B 2009, 113, 6378-6396.
 iSolventCode=           1
 Solvent: water                                                           

 vradii
            1           2           3           4           5           6
    1   1.8500000   1.8500000   1.5200000   1.8500000   1.5200000   1.2000000
            7           8           9          10
    1   1.2000000   1.2000000   1.2000000   1.5200000
Changing PCM_TESSEL_METHOD to VTN
Changing PCM_VDW_RADII to SMD_RADIUS
 Discretize the solute cavity surface with Lebedev spheres
	Using 302 Lebedev grid points for each H atom
	Using 302 Lebedev grid points for other atoms
	Atomic van der Waals radii will be scaled by 1.20
 Removing interior tesserae...
 Keep 1151 surface tesserae and discard 1869 interior tesserae
 Molecular Surface Area = 106.776 Angst**2
 A restricted hybrid HF-DFT SCF calculation will be
 performed using Pulay DIIS extrapolation
 Polarizable Continuum solvation model will be applied
 Exchange:     0.2000 Hartree-Fock + 0.0800 Slater + 0.7200 B88
 Correlation:  0.1900 VWN1RPA + 0.8100 LYP
 Using SG-1 standard quadrature grid
 SCF converges when DIIS error is below 1.0E-05

 Citation of the SMD model:
 Marenich, A.V.; Cramer, C.J.; Truhlar, D.G.
 J. Phys. Chem. B 2009, 113, 6378-6396.
 iSolventCode=           1
 Solvent: water                                                           

 vradii
            1           2           3           4           5           6
    1   1.8500000   1.8500000   1.5200000   1.8500000   1.5200000   1.2000000
            7           8           9          10
    1   1.2000000   1.2000000   1.2000000   1.5200000
 ---------------------------------------
  Cycle       Energy         DIIS Error
 ---------------------------------------
    1    -342.4632841589      2.85E-06
 Time req'd to invert C: 1.94 s (CPU) 1.94 s (wall)
    2    -342.4837402264      8.50E-04
    3    -342.4837311657      8.51E-04
    4    -342.4837404806      8.51E-04
    5    -342.4837294978      8.52E-04
    6    -342.4837716676      8.48E-04
    7    -342.4837184569      8.52E-04
    8    -342.4838216947      8.44E-04
    9    -342.4836371134      8.58E-04
   10    -342.4838613475      8.41E-04
   11    -342.4837344528      8.51E-04
   12    -342.4837261045      8.52E-04
   13    -342.4837320608      8.51E-04
   14    -342.4837355334      8.51E-04
   15    -342.4837354311      8.51E-04
   16    -342.4837340389      8.51E-04
   17    -342.4858448889      1.22E-03
   18    -342.4892744029      2.54E-04
   19    -342.4894170084      7.82E-05
   20    -342.4894343108      5.46E-05
   21    -342.4894407310      7.20E-06 Convergence criterion met
 ---------------------------------------
 SCF time:  CPU 79.62 s  wall 79.68 s
(0)  E-EN(g) gas-phase elect-nuc energy                 -342.463284159 a.u.
(3)  G-ENP(liq) elect-nuc-pol free energy of system     -342.489440731 a.u.
(4)  G-CDS(liq) cavity-dispersion-solvent structure 
     free energy                                                4.7264 kcal/mol
(6)  G-S(liq) free energy of system                     -342.481908704 a.u.
(9)  DeltaG-S(liq) free energy of  solvation
     (9) = (6) - (0)                                          -11.6871 kcal/mol
 SCF   energy in the final basis set = -342.4819087040
 Total energy in the final basis set = -342.4819087040

 --------------------------------------------------------------

                    Orbital Energies (a.u.)
 --------------------------------------------------------------

 Alpha MOs
 -- Occupied --
-19.166 -19.161 -19.142 -10.294 -10.292 -10.238  -1.108  -1.086
 -1.045  -0.764  -0.666  -0.573  -0.550  -0.506  -0.491  -0.484
 -0.453  -0.438  -0.400  -0.386  -0.338  -0.301  -0.277
 -- Virtual --
 -0.114  -0.002   0.008   0.018   0.031   0.047   0.050   0.064
  0.085   0.088   0.100   0.101   0.122   0.126   0.131   0.139
  0.140   0.160   0.175   0.194   0.202   0.204   0.225   0.228
  0.242   0.251   0.268   0.268   0.270   0.294   0.295   0.300
  0.323   0.339   0.353   0.371   0.398   0.414   0.469   0.481
  0.530   0.535   0.549   0.575   0.580   0.620   0.648   0.652
  0.672   0.714   0.738   0.808   0.833   0.894   0.957   0.967
  1.048   1.063   1.073   1.116   1.136   1.137   1.167   1.167
  1.174   1.191   1.225   1.336   1.407   1.433   1.457   1.485
  1.510   1.562   1.571   1.601   1.609   1.654   1.676   1.707
  1.719   1.731   1.806   1.848   1.987   2.019   2.026   2.074
  2.159   2.205   2.381   2.435   2.453   2.511   2.530   2.607
  2.624   2.659   2.733   2.803   2.832   2.882   2.885   2.916
  2.943   3.005   3.106   3.160   3.165   3.283   3.294   3.362
  3.414   3.479   3.584   3.646   3.780   3.817   3.841   3.989
  4.095   4.176   4.952   4.997   5.045   5.074   5.181   5.414
  5.566   5.684   5.777  23.786  23.829  23.850  49.884  49.907
 49.984
 --------------------------------------------------------------

          Ground-State Mulliken Net Atomic Charges

     Atom                 Charge (a.u.)
  ----------------------------------------
      1 C                     0.517976
      2 C                    -0.031741
      3 O                    -0.295322
      4 C                    -0.442244
      5 O                    -0.362833
      6 H                     0.218561
      7 H                     0.223842
      8 H                     0.223829
      9 H                     0.313369
     10 O                    -0.365437
  ----------------------------------------
  Sum of atomic charges =     0.000000

 -----------------------------------------------------------------
                    Cartesian Multipole Moments
 -----------------------------------------------------------------
    Charge (ESU x 10^10)
                -0.0000
    Dipole Moment (Debye)
         X       0.7930      Y       4.4483      Z       0.0045
       Tot       4.5184
    Quadrupole Moments (Debye-Ang)
        XX     -51.0125     XY      -4.7386     YY     -33.1789
        XZ       0.0056     YZ       0.0105     ZZ     -32.8463
    Octopole Moments (Debye-Ang^2)
       XXX       4.6569    XXY      -2.6203    XYY       4.4490
       YYY       8.4063    XXZ      -0.0242    XYZ       0.0116
       YYZ      -0.0103    XZZ      -0.9297    YZZ       0.5285
       ZZZ      -0.0370
    Hexadecapole Moments (Debye-Ang^3)
      XXXX    -731.4272   XXXY     -23.9088   XXYY    -106.7094
      XYYY      -8.3509   YYYY    -151.9471   XXXZ       0.3737
      XXYZ       0.0343   XYYZ       0.0630   YYYZ      -0.0440
      XXZZ    -101.8198   XYZZ       1.2054   YYZZ     -29.2593
      XZZZ       0.2771   YZZZ      -0.0582   ZZZZ     -36.4373
 -----------------------------------------------------------------
Archival summary:
1\1\pikachu\SP\ProcedureUnspecified\BasisUnspecified\334\cher\WedDec1415:50:582016WedDec1415:50:582016\0\\#,ProcedureUnspecified,BasisUnspecified,\\0,1\O\C,1,1.20652\C,2,1.51158,1,121.657\H,3,1.10212,2,108.226,1,-122.699,0\H,3,1.10215,2,108.214,1,122.666,0\O,3,1.3977,2,112.423,1,-0.0129206,0\H,6,0.969552,3,107.165,2,0.0616931,0\C,2,1.54529,1,121.778,3,179.985,0\H,8,1.11033,2,115.512,1,179.949,0\O,8,1.19843,2,122.519,1,-0.0557613,0\\\@

 Total job time:  112.16s(wall), 112.06s(cpu) 
 Wed Dec 14 15:50:58 2016

        *************************************************************
        *                                                           *
        *  Thank you very much for using Q-Chem.  Have a nice day.  *
        *                                                           *
        *************************************************************
