# Supplementary material for: A DFT investigation of the blue bottle experiment: E∘half-cell analysis of autoxidation catalysed by redox indicators
Source: R Soc Open Sci. 2017 Nov 8;4(11):170708. doi: 10.1098/rsos.170708 (PMC5717635; doi:10.1098/rsos.170708)
Supplement: output.zip [file rsos170708supp2.zip › B3LYP_6-311++Gdp_reducing_agents/C3H4O3_enediol.out]

pikachu 127.0.1
Q-Chem Developer Version! Running on 127.0.1.*
                  Welcome to Q-Chem
     A Quantum Leap Into The Future Of Chemistry


 Q-Chem 4.4, Q-Chem, Inc., Pleasanton, CA (2016)

 Y. Shao,  Z. Gan,  E. Epifanovsky,  A. T. B. Gilbert,  M. Wormit,  
 J. Kussmann,  A. W. Lange,  A. Behn,  J. Deng,  X. Feng,  D. Ghosh,  
 M. Goldey,  P. R. Horn,  L. D. Jacobson,  I. Kaliman,  F. Rob,  
 R. Z. Khaliullin,  T. Kus,  A. Landau,  J. Liu,  E. I. Proynov,  Y. M. Rhee,  
 R. M. Richard,  M. A. Rohrdanz,  R. P. Steele,  E. J. Sundstrom,  
 H. L. Woodcock III,  P. M. Zimmerman,  D. Zuev,  B. Albrecht,  E. Alguire,  
 B. Austin,  S. A. Baeppler,  G. J. O. Beran,  Y. A. Bernard,  E. Berquist,  
 K. Brandhorst,  K. B. Bravaya,  S. T. Brown,  D. Casanova,  C.-M. Chang,  
 Y. Chen,  S. H. Chien,  K. D. Closser,  M. P. Coons,  D. L. Crittenden,  
 S. Dasgupta,  M. Diedenhofen,  R. A. DiStasio Jr.,  H. Do,  A. D. Dutoi,  
 R. G. Edgar,  P.-T. Fang,  S. Fatehi,  Q. Feng,  L. Fusti-Molnar,  
 A. Ghysels,  A. Golubeva-Zadorozhnaya,  J. Gomes,  A. Gunina,  
 M. W. D. Hanson-Heine,  P. H. P. Harbach,  A. W. Hauser,  J. E. Herr,  
 E. G. Hohenstein,  Z. C. Holden,  K. Hui,  T.-C. Jagau,  H. Ji,  B. Kaduk,  
 K. Khistyaev,  Jaehoon Kim,  Jihan Kim,  R. A. King,  P. Klunzinger,  
 K. Koh,  D. Kosenkov,  T. Kowalczyk,  C. M. Krauter,  A. Kunitsa,  
 K. U. Lao,  A. Laurent,  K. V. Lawler,  J. Lee,  D. Lefrancois,  S. Lehtola,  
 S. V. Levchenko,  C. Y. Lin,  Y.-S. Lin,  F. Liu,  E. Livshits,  
 R. C. Lochan,  A. Luenser,  P. Manohar,  S. F. Manzer,  S.-P. Mao,  Y. Mao,  
 N. Mardirossian,  A. V. Marenich,  L. A. Martinez-Martinez,  S. A. Maurer,  
 N. J. Mayhall,  J.-M. Mewes,  A. F. Morrison,  K. Nanda,  T. S. Nguyen-Beck,  
 C. M. Oana,  R. Olivares-Amaya,  D. P. O'Neill,  J. A. Parkhill,  
 T. M. Perrine,  R. Peverati,  P. A. Pieniazek,  F. Plasser,  A. Prociuk,  
 D. R. Rehn,  E. Rosta,  N. J. Russ,  N. Sergueev,  S. M. Sharada,  
 S. Sharma,  D. W. Small,  A. Sodt,  T. Stauch,  T. Stein,  D. Stuck,  
 Y.-C. Su,  A. J. W. Thom,  T. Tsuchimochi,  L. Vogt,  O. Vydrov,  T. Wang,  
 M. A. Watson,  J. Wenzel,  A. White,  C. F. Williams,  V. Vanovschi,  
 K. Yao,  S. Yeganeh,  S. R. Yost,  Z.-Q. You,  I. Y. Zhang,  X. Zhang,  
 Y. Zhao,  B. R. Brooks,  G. K. L. Chan,  D. M. Chipman,  C. J. Cramer,  
 W. A. Goddard III,  M. S. Gordon,  W. J. Hehre,  A. Klamt,  
 H. F. Schaefer III,  M. W. Schmidt,  C. D. Sherrill,  D. G. Truhlar,  
 A. Warshel,  X. Xu,  A. Aspuru-Guzik,  R. Baer,  A. T. Bell,  N. A. Besley,  
 J.-D. Chai,  A. Dreuw,  B. D. Dunietz,  T. R. Furlani,  S. R. Gwaltney,  
 C.-P. Hsu,  Y. Jung,  J. Kong,  D. S. Lambrecht,  W. Liang,  C. Ochsenfeld,  
 V. A. Rassolov,  L. V. Slipchenko,  J. E. Subotnik,  T. Van Voorhis,  
 J. M. Herbert,  A. I. Krylov,  P. M. W. Gill,  M. Head-Gordon

 Contributors to earlier versions of Q-Chem not listed above: 
 R. D. Adamson,  J. Baker,  E. F. C. Byrd,  A. K. Chakraborty,  C.-L. Cheng,  
 H. Dachsel,  R. J. Doerksen,  G. Hawkins,  A. Heyden,  S. Hirata,  
 G. Kedziora,  F. J. Keil,  C. Kelley,  P. P. Korambath,  W. Kurlancheek,  
 A. M. Lee,  M. S. Lee,  D. Liotard,  I. Lotan,  P. E. Maslen,  N. Nair,  
 D. Neuhauser,  R. Olson,  B. Peters,  J. Ritchie,  N. E. Schultz,  
 N. Shenvi,  A. C. Simmonett,  K. S. Thanthiriwatte,  Q. Wu,  W. Zhang

 Please cite Q-Chem as follows:
 Y. Shao et al., Mol. Phys. 113, 184-215 (2015)
 DOI: 10.1080/00268976.2014.952696

 Q-Chem 4.4.2 for Intel X86 EM64T Linux

 Parts of Q-Chem use Armadillo 5.200.1 (Boston Tea Smuggler).
 http://arma.sourceforge.net/

 Q-Chem begins on Thu Dec 15 11:27:45 2016  


Host: 0

     Scratch files written to /scratch/cher/qchem14336//
FILE_GEOM_ORG=        593

Checking the input file for inconsistencies... 	...done.

--------------------------------------------------------------
User input:
--------------------------------------------------------------
$molecule
0 1
  O   -2.2969369   -0.0133499    0.3486140
  C   -1.2317318   -0.5721120   -0.2630652
  C   -0.0580001    0.0780398   -0.3110623
  O    0.0076190    1.3047112    0.2580608
  H    0.8166834    1.8352509    0.2280711
  C    1.1488609   -0.7860365   -0.2245548
  O    2.1957391   -0.3450266    0.2249303
  H   -1.3387245   -1.5563767   -0.7183597
  H    1.1111070   -1.8261875   -0.5459750
  H   -3.1429605   -0.4804957    0.3832581
$end

$rem
   BASIS  =  6-311++G**
   JOB_TYPE  =  optimization
   METHOD  =  B3LYP
$end

--------------------------------------------------------------
 ----------------------------------------------------------------
             Standard Nuclear Orientation (Angstroms)
    I     Atom           X                Y                Z
 ----------------------------------------------------------------
    1      O       2.2132118200     0.0200739846     0.2759159045
    2      C       1.1047883128     0.6406442163    -0.1794063432
    3      C      -0.0345046491    -0.0473962719    -0.3562085542
    4      O      -0.0214755748    -1.3720820182    -0.0769817475
    5      H      -0.8024477626    -1.9272037081    -0.2143837492
    6      C      -1.2818645573     0.7058326088    -0.0606338834
    7      O      -2.2923153730     0.1169910514     0.2925449975
    8      H       1.1486186702     1.7063152803    -0.4028825216
    9      H      -1.3065426926     1.7919817156    -0.1401418210
   10      H       3.0344901690     0.5145592510     0.4030675411
 ----------------------------------------------------------------
 Molecular Point Group                 C1    NOp =  1
 Largest Abelian Subgroup              C1    NOp =  1
 Nuclear Repulsion Energy =   224.9408691298 hartrees
 There are       23 alpha and       23 beta electrons
 Requested basis set is 6-311++G(d,p)
 There are 56 shells and 160 basis functions

 Total QAlloc Memory Limit   2000 MB
 Mega-Array Size        61 MB
 MEM_STATIC part        62 MB
 A cutoff of  1.0D-11 yielded   1492 shell pairs
 There are     12450 function pairs (     13406 Cartesian)

 -------------------------------------------------------
 OpenMP Integral Computing Module                       
 Release: version 1.0, May 2013, Q-Chem Inc. Pittsburgh 
 -------------------------------------------------------
 Integral Job Info:
 Integral job number is                      11
 Integral operator is                         1
 short-range coefficients                     0
 long-range coefficients              100000000
 Omega coefficients                           0
 if combine SR and LR in K                    0
 Integral screening is                        0
 Integral computing path is                   2
 max size of driver memory is            800000
 size of driver memory is                593474
 size of scratch memory is              2260544
 max col of scratch BK array               1296
 max len of scratch array in speh3          155
 max len of scratch index in speh4           18
 max int batch size is                      520
 min int batch size is                       52
 fixed nKL is                                52
 max L of basis functions is                  2
 order of int derivative is                   0
 number of shells is                         56
 number of basis is                         166
 number of cartesian basis is               166
 number of contracted shell pairs          1492
 number of primitive shell pairs           3969
 maxK2 (contraction) of shell pair           36
 max number of K2 of shell pair               1
 max number of CS2 of shell pair            228
 max number of PS2 of shell pair            624
 mem total for path MDJ                   29718
 -------------------------------------------------------
 Smallest overlap matrix eigenvalue = 4.18E-05

 Scale SEOQF with 1.000000e-01/1.000000e-01/1.000000e-01

 Standard Electronic Orientation quadrupole field applied
 Nucleus-field energy     =     0.0000000059 hartrees
 Guess from superposition of atomic densities
 Warning:  Energy on first SCF cycle will be non-variational
 A restricted hybrid HF-DFT SCF calculation will be
 performed using Pulay DIIS extrapolation
 Exchange:     0.2000 Hartree-Fock + 0.0800 Slater + 0.7200 B88
 Correlation:  0.1900 VWN1RPA + 0.8100 LYP
 Using SG-1 standard quadrature grid
 SCF converges when DIIS error is below 1.0E-08
 ---------------------------------------
  Cycle       Energy         DIIS Error
 ---------------------------------------
    1    -343.5410749258      5.06E-02
    2    -342.3140377996      7.45E-03
    3    -341.9350422455      1.45E-02
    4    -342.4312482364      2.71E-03
    5    -342.4494315374      9.58E-04
    6    -342.4514185586      3.40E-04
    7    -342.4517252096      8.61E-05
    8    -342.4517429295      4.01E-05
    9    -342.4517471654      7.02E-06
   10    -342.4517472998      3.10E-06
   11    -342.4517473006      4.17E-07
   12    -342.4517473124      1.30E-07
   13    -342.4517473197      7.04E-08
   14    -342.4517473206      1.06E-08
   15    -342.4517473221      1.91E-09 Convergence criterion met
 ---------------------------------------
 SCF time:  CPU 63.17 s  wall 64.19 s
 SCF   energy in the final basis set = -342.4517473221
 Total energy in the final basis set = -342.4517473221

 --------------------------------------------------------------

                    Orbital Energies (a.u.)
 --------------------------------------------------------------

 Alpha MOs
 -- Occupied --
-19.187 -19.153 -19.119 -10.266 -10.265 -10.245  -1.097  -1.068
 -1.038  -0.804  -0.670  -0.623  -0.573  -0.526  -0.514  -0.449
 -0.437  -0.401  -0.389  -0.377  -0.354  -0.269  -0.240
 -- Virtual --
 -0.055  -0.033  -0.001   0.005   0.018   0.035   0.052   0.066
  0.076   0.082   0.086   0.106   0.108   0.113   0.120   0.136
  0.140   0.149   0.153   0.181   0.189   0.195   0.217   0.246
  0.247   0.251   0.269   0.278   0.284   0.298   0.313   0.330
  0.340   0.352   0.378   0.395   0.412   0.445   0.476   0.496
  0.517   0.523   0.535   0.549   0.574   0.594   0.623   0.661
  0.669   0.683   0.707   0.747   0.796   0.871   0.920   0.925
  1.045   1.049   1.065   1.107   1.124   1.152   1.170   1.189
  1.215   1.238   1.296   1.318   1.399   1.427   1.443   1.468
  1.509   1.518   1.568   1.587   1.615   1.620   1.686   1.739
  1.775   1.805   1.822   1.845   1.905   1.947   2.043   2.068
  2.112   2.194   2.227   2.386   2.447   2.518   2.552   2.583
  2.614   2.669   2.696   2.734   2.838   2.906   2.936   3.007
  3.011   3.033   3.063   3.168   3.203   3.250   3.271   3.340
  3.359   3.455   3.562   3.602   3.817   3.855   3.897   3.995
  4.158   4.200   4.947   5.006   5.033   5.129   5.243   5.398
  5.610   5.737   5.891  23.619  23.867  24.134  49.844  49.912
 49.958
 --------------------------------------------------------------

          Ground-State Mulliken Net Atomic Charges

     Atom                 Charge (a.u.)
  ----------------------------------------
      1 O                    -0.210545
      2 C                    -0.236692
      3 C                     0.302148
      4 O                    -0.287949
      5 H                     0.290668
      6 C                    -0.071263
      7 O                    -0.317817
      8 H                     0.142692
      9 H                     0.102424
     10 H                     0.286333
  ----------------------------------------
  Sum of atomic charges =     0.000000

 -----------------------------------------------------------------
                    Cartesian Multipole Moments
 -----------------------------------------------------------------
    Charge (ESU x 10^10)
                -0.0000
    Dipole Moment (Debye)
         X       3.4177      Y       2.4608      Z      -0.9093
       Tot       4.3085
    Quadrupole Moments (Debye-Ang)
        XX     -34.5524     XY       6.5875     YY     -29.5649
        XZ       2.8820     YZ       0.7383     ZZ     -36.1871
    Octopole Moments (Debye-Ang^2)
       XXX      58.7247    XXY       9.4084    XYY      -4.6183
       YYY      -6.6078    XXZ       0.1606    XYZ       0.4298
       YYZ      -1.3277    XZZ       0.8996    YZZ      -1.7614
       ZZZ       3.5921
    Hexadecapole Moments (Debye-Ang^3)
      XXXX    -455.0046   XXXY      39.6152   XXYY     -98.6132
      XYYY      17.7388   YYYY    -136.9520   XXXZ      29.6406
      XXYZ       3.5190   XYYZ       2.1707   YYYZ       1.7161
      XXZZ     -92.4224   XYZZ       1.8918   YYZZ     -36.5557
      XZZZ       2.3106   YZZZ       2.2205   ZZZZ     -50.7926
 -----------------------------------------------------------------
 Calculating analytic gradient of the SCF energy
 Gradient of SCF Energy
            1           2           3           4           5           6
    1  -0.0041125  -0.0248988   0.0276706  -0.0156211   0.0058492   0.0096373
    2   0.0123617  -0.0139050   0.0013719   0.0165666  -0.0212909   0.0217027
    3   0.0027730  -0.0006860  -0.0240385   0.0017242   0.0019513   0.0128526
            7           8           9          10
    1  -0.0040479   0.0012871  -0.0081519   0.0123879
    2  -0.0017951   0.0025108  -0.0088635  -0.0086592
    3   0.0008779  -0.0053353   0.0029479   0.0069330
 Max gradient component =       2.767E-02
 RMS gradient           =       1.234E-02
 Gradient time:  CPU 16.80 s  wall 16.86 s
 Geometry Optimization Parameters
   NAtoms,    NIC,     NZ,  NCons,   NDum,   NFix, NCnnct, MaxDiis
       10      52       0       0       0       0       0       0


** GEOMETRY OPTIMIZATION IN DELOCALIZED INTERNAL COORDINATES **
   Searching for a Minimum

   Optimization Cycle:   1

                       Coordinates (Angstroms)
     ATOM                X               Y               Z
      1  O         2.2132118200    0.0200739846    0.2759159045
      2  C         1.1047883128    0.6406442163   -0.1794063432
      3  C        -0.0345046491   -0.0473962719   -0.3562085542
      4  O        -0.0214755748   -1.3720820182   -0.0769817475
      5  H        -0.8024477626   -1.9272037081   -0.2143837492
      6  C        -1.2818645573    0.7058326088   -0.0606338834
      7  O        -2.2923153730    0.1169910514    0.2925449975
      8  H         1.1486186702    1.7063152803   -0.4028825216
      9  H        -1.3065426926    1.7919817156   -0.1401418210
     10  H         3.0344901690    0.5145592510    0.4030675411
   Point Group: c1    Number of degrees of freedom:    24


   Energy is   -342.451747322


 Attempting to Generate Delocalized Internal Coordinates

 24 Hessian modes will be used to form the next step
  Hessian Eigenvalues:
     0.010923    0.010934    0.021749    0.022332    0.027492    0.029996
     0.030365    0.160000    0.160000    0.160000    0.160000    0.220000
     0.220003    0.224077    0.235127    0.338007    0.348435    0.348896
     0.537948    0.539847    0.542088    0.551375    0.566203    0.946466

 Minimum Search - Taking Simple RFO Step
 Searching for Lamda that Minimizes Along All modes
 Value Taken    Lamda =  -0.02388218
 Calculated Step too Large.  Step scaled by  0.603332
 Step Taken.  Stepsize is  0.300000

                             Maximum     Tolerance    Cnvgd?
         Gradient           0.032800      0.000300      NO
         Displacement       0.153744      0.001200      NO
         Energy change     *********      0.000001      NO


 New Cartesian Coordinates Obtained by Inverse Iteration

 Displacement from previous Coordinates is:  0.468896
 ----------------------------------------------------------------
             Standard Nuclear Orientation (Angstroms)
    I     Atom           X                Y                Z
 ----------------------------------------------------------------
    1      O       2.2638360681     0.0118185477     0.2437495123
    2      C       1.1224190206     0.6251940713    -0.1160267133
    3      C      -0.0264803632    -0.0682963603    -0.2765150151
    4      O      -0.0301455985    -1.3991970843    -0.0450790894
    5      H      -0.8702093550    -1.8349913630    -0.2278665666
    6      C      -1.2872233947     0.6744098809    -0.0749713761
    7      O      -2.3182108157     0.0985784078     0.2322362891
    8      H       1.1472938270     1.6928417591    -0.3167985533
    9      H      -1.2760680848     1.7660966734    -0.1814927100
   10      H       3.0367470587     0.5832615772     0.3036540453
 ----------------------------------------------------------------
 Molecular Point Group                 C1    NOp =  1
 Largest Abelian Subgroup              C1    NOp =  1
 Nuclear Repulsion Energy =   224.5878532025 hartrees
 There are       23 alpha and       23 beta electrons
 Applying Cartesian multipole field
    Component          Value
    ---------          -----
     (2,0,0)        1.00000E-11
     (0,2,0)        2.00000E-11
     (0,0,2)       -3.00000E-11
 Nucleus-field energy     =     0.0000000061 hartrees
 Requested basis set is 6-311++G(d,p)
 There are 56 shells and 160 basis functions
 A cutoff of  1.0D-11 yielded   1491 shell pairs
 There are     12434 function pairs (     13390 Cartesian)
 Smallest overlap matrix eigenvalue = 3.39E-05
 Guess MOs from SCF MO coefficient file
 Reading MOs from coefficient file
 Reading MOs from coefficient file
 A restricted hybrid HF-DFT SCF calculation will be
 performed using Pulay DIIS extrapolation
 Exchange:     0.2000 Hartree-Fock + 0.0800 Slater + 0.7200 B88
 Correlation:  0.1900 VWN1RPA + 0.8100 LYP
 Using SG-1 standard quadrature grid
 SCF converges when DIIS error is below 1.0E-08
 Geometry optimization detected.  Setting ReadMinima to 0
 Setting SaveMinima to 0
 ---------------------------------------
  Cycle       Energy         DIIS Error
 ---------------------------------------
    1    -342.4790949437      2.55E-03
    2    -342.4627599840      4.26E-04
    3    -342.4622351370      6.74E-04
    4    -342.4632652432      9.30E-05
    5    -342.4632703497      8.09E-05
    6    -342.4632864484      1.26E-05
    7    -342.4632868254      3.13E-06
    8    -342.4632870212      1.23E-06
    9    -342.4632869317      7.85E-07
   10    -342.4632869602      1.34E-07
   11    -342.4632869595      6.93E-08
   12    -342.4632869656      1.29E-08
   13    -342.4632869663      5.04E-09 Convergence criterion met
 ---------------------------------------
 SCF time:  CPU 55.19 s  wall 55.40 s
 SCF   energy in the final basis set = -342.4632869663
 Total energy in the final basis set = -342.4632869663

 --------------------------------------------------------------

                    Orbital Energies (a.u.)
 --------------------------------------------------------------

 Alpha MOs
 -- Occupied --
-19.191 -19.157 -19.123 -10.268 -10.265 -10.245  -1.104  -1.076
 -1.043  -0.803  -0.671  -0.619  -0.574  -0.529  -0.514  -0.453
 -0.440  -0.406  -0.396  -0.386  -0.361  -0.274  -0.240
 -- Virtual --
 -0.059  -0.034  -0.000   0.006   0.022   0.036   0.053   0.066
  0.076   0.081   0.086   0.105   0.109   0.113   0.120   0.134
  0.138   0.153   0.161   0.185   0.188   0.197   0.216   0.244
  0.248   0.254   0.270   0.275   0.286   0.298   0.305   0.325
  0.342   0.347   0.369   0.393   0.419   0.441   0.446   0.501
  0.507   0.522   0.538   0.545   0.568   0.592   0.635   0.664
  0.671   0.683   0.728   0.751   0.799   0.874   0.924   0.942
  1.041   1.053   1.069   1.104   1.124   1.150   1.172   1.189
  1.209   1.229   1.265   1.298   1.392   1.414   1.433   1.468
  1.490   1.514   1.561   1.584   1.623   1.632   1.665   1.730
  1.759   1.797   1.826   1.844   1.898   1.960   2.046   2.070
  2.115   2.184   2.210   2.388   2.453   2.513   2.564   2.577
  2.608   2.661   2.687   2.750   2.834   2.907   2.941   3.023
  3.033   3.041   3.086   3.149   3.225   3.232   3.283   3.342
  3.411   3.459   3.574   3.589   3.796   3.848   3.884   3.993
  4.129   4.228   4.942   5.000   5.029   5.127   5.286   5.436
  5.593   5.738   5.873  23.636  23.871  24.103  49.845  49.910
 49.962
 --------------------------------------------------------------

          Ground-State Mulliken Net Atomic Charges

     Atom                 Charge (a.u.)
  ----------------------------------------
      1 O                    -0.197445
      2 C                    -0.278353
      3 C                     0.345714
      4 O                    -0.273248
      5 H                     0.282274
      6 C                    -0.084326
      7 O                    -0.317626
      8 H                     0.143952
      9 H                     0.098544
     10 H                     0.280513
  ----------------------------------------
  Sum of atomic charges =    -0.000000

 -----------------------------------------------------------------
                    Cartesian Multipole Moments
 -----------------------------------------------------------------
    Charge (ESU x 10^10)
                 0.0000
    Dipole Moment (Debye)
         X       3.3210      Y       2.7102      Z      -0.9437
       Tot       4.3892
    Quadrupole Moments (Debye-Ang)
        XX     -35.0061     XY       6.9299     YY     -30.4059
        XZ       2.2950     YZ       0.7924     ZZ     -36.1028
    Octopole Moments (Debye-Ang^2)
       XXX      57.2124    XXY      10.9692    XYY      -3.7493
       YYY      -2.4765    XXZ      -1.0165    XYZ       0.2133
       YYZ      -1.6542    XZZ      -0.0224    YZZ      -1.3230
       ZZZ       2.2910
    Hexadecapole Moments (Debye-Ang^3)
      XXXX    -476.0214   XXXY      42.6995   XXYY     -99.0259
      XYYY      15.6741   YYYY    -143.2786   XXXZ      19.4312
      XXYZ       3.4760   XYYZ       1.6611   YYYZ       2.1753
      XXZZ     -94.5783   XYZZ       1.0301   YYZZ     -35.8160
      XZZZ      -0.5857   YZZZ       2.2681   ZZZZ     -45.6334
 -----------------------------------------------------------------
 Calculating analytic gradient of the SCF energy
 Gradient of SCF Energy
            1           2           3           4           5           6
    1  -0.0038872  -0.0065699   0.0117512  -0.0105167   0.0060057   0.0027505
    2   0.0083959  -0.0065836  -0.0059783   0.0111000  -0.0104098   0.0124275
    3   0.0018695   0.0056863  -0.0204745   0.0037756  -0.0011878   0.0081960
            7           8           9          10
    1  -0.0019628   0.0014430  -0.0047903   0.0057765
    2  -0.0005018   0.0006893  -0.0044506  -0.0046886
    3   0.0023195  -0.0045138   0.0016126   0.0027165
 Max gradient component =       2.047E-02
 RMS gradient           =       7.222E-03
 Gradient time:  CPU 16.85 s  wall 16.90 s
 Geometry Optimization Parameters
   NAtoms,    NIC,     NZ,  NCons,   NDum,   NFix, NCnnct, MaxDiis
       10      52       0       0       0       0       0       0

 Cartesian Hessian Update
 Hessian Updated using BFGS Update


** GEOMETRY OPTIMIZATION IN DELOCALIZED INTERNAL COORDINATES **
   Searching for a Minimum

   Optimization Cycle:   2

                       Coordinates (Angstroms)
     ATOM                X               Y               Z
      1  O         2.2638360681    0.0118185477    0.2437495123
      2  C         1.1224190206    0.6251940713   -0.1160267133
      3  C        -0.0264803632   -0.0682963603   -0.2765150151
      4  O        -0.0301455985   -1.3991970843   -0.0450790894
      5  H        -0.8702093550   -1.8349913630   -0.2278665666
      6  C        -1.2872233947    0.6744098809   -0.0749713761
      7  O        -2.3182108157    0.0985784078    0.2322362891
      8  H         1.1472938270    1.6928417591   -0.3167985533
      9  H        -1.2760680848    1.7660966734   -0.1814927100
     10  H         3.0367470587    0.5832615772    0.3036540453
   Point Group: c1    Number of degrees of freedom:    24


   Energy is   -342.463286966

 Hessian Updated using BFGS Update

 23 Hessian modes will be used to form the next step
  Hessian Eigenvalues:
     0.010680    0.010928    0.020264    0.022372    0.026893    0.030118
     0.030766    0.147111    0.160000    0.161365    0.219742    0.220282
     0.224984    0.235018    0.333608    0.348513    0.348788    0.538935
     0.540641    0.545127    0.554856    0.594539    0.946114

 Minimum Search - Taking Simple RFO Step
 Searching for Lamda that Minimizes Along All modes
 Value Taken    Lamda =  -0.01432370
 Calculated Step too Large.  Step scaled by  0.523872
 Step Taken.  Stepsize is  0.300000

                             Maximum     Tolerance    Cnvgd?
         Gradient           0.017599      0.000300      NO
         Displacement       0.136752      0.001200      NO
         Energy change     -0.011540      0.000001      NO


 New Cartesian Coordinates Obtained by Inverse Iteration

 Displacement from previous Coordinates is:  0.439954
 ----------------------------------------------------------------
             Standard Nuclear Orientation (Angstroms)
    I     Atom           X                Y                Z
 ----------------------------------------------------------------
    1      O       2.3014455128     0.0055316557     0.1939391081
    2      C       1.1344071031     0.6161086873    -0.0780827850
    3      C      -0.0181490973    -0.0792694399    -0.2075666159
    4      O      -0.0364906056    -1.4194871978    -0.0307563485
    5      H      -0.9276123268    -1.7554886017    -0.1884336747
    6      C      -1.2808410845     0.6504556210    -0.0658098604
    7      O      -2.3371156581     0.0705434455     0.1189501974
    8      H       1.1358304804     1.6902001456    -0.2320559141
    9      H      -1.2452383511     1.7446928813    -0.1927308687
   10      H       3.0357223897     0.6264289127     0.2234365847
 ----------------------------------------------------------------
 Molecular Point Group                 C1    NOp =  1
 Largest Abelian Subgroup              C1    NOp =  1
 Nuclear Repulsion Energy =   224.5494704603 hartrees
 There are       23 alpha and       23 beta electrons
 Applying Cartesian multipole field
    Component          Value
    ---------          -----
     (2,0,0)        1.00000E-11
     (0,2,0)        2.00000E-11
     (0,0,2)       -3.00000E-11
 Nucleus-field energy     =     0.0000000062 hartrees
 Requested basis set is 6-311++G(d,p)
 There are 56 shells and 160 basis functions
 A cutoff of  1.0D-11 yielded   1488 shell pairs
 There are     12421 function pairs (     13375 Cartesian)
 Smallest overlap matrix eigenvalue = 2.78E-05
 Guess MOs from SCF MO coefficient file
 Reading MOs from coefficient file
 Reading MOs from coefficient file
 A restricted hybrid HF-DFT SCF calculation will be
 performed using Pulay DIIS extrapolation
 Exchange:     0.2000 Hartree-Fock + 0.0800 Slater + 0.7200 B88
 Correlation:  0.1900 VWN1RPA + 0.8100 LYP
 Using SG-1 standard quadrature grid
 SCF converges when DIIS error is below 1.0E-08
 Geometry optimization detected.  Setting ReadMinima to 0
 Setting SaveMinima to 0
 ---------------------------------------
  Cycle       Energy         DIIS Error
 ---------------------------------------
    1    -342.4637248605      3.17E-03
    2    -342.4688230655      2.94E-04
    3    -342.4687922090      3.79E-04
    4    -342.4691206821      1.19E-04
    5    -342.4691486831      5.84E-05
    6    -342.4691571777      1.91E-05
    7    -342.4691579468      5.47E-06
    8    -342.4691579610      1.78E-06
    9    -342.4691578589      7.06E-07
   10    -342.4691578776      1.94E-07
   11    -342.4691579027      5.94E-08
   12    -342.4691578887      1.11E-08
   13    -342.4691578887      6.04E-09 Convergence criterion met
 ---------------------------------------
 SCF time:  CPU 55.22 s  wall 55.55 s
 SCF   energy in the final basis set = -342.4691578887
 Total energy in the final basis set = -342.4691578887

 --------------------------------------------------------------

                    Orbital Energies (a.u.)
 --------------------------------------------------------------

 Alpha MOs
 -- Occupied --
-19.193 -19.160 -19.127 -10.269 -10.265 -10.245  -1.107  -1.080
 -1.047  -0.803  -0.673  -0.615  -0.574  -0.533  -0.514  -0.455
 -0.444  -0.409  -0.400  -0.391  -0.367  -0.278  -0.242
 -- Virtual --
 -0.063  -0.035  -0.000   0.008   0.025   0.037   0.055   0.067
  0.076   0.081   0.086   0.105   0.108   0.114   0.120   0.132
  0.137   0.155   0.169   0.184   0.189   0.199   0.215   0.239
  0.249   0.258   0.269   0.271   0.291   0.297   0.303   0.323
  0.341   0.346   0.364   0.395   0.423   0.429   0.435   0.500
  0.506   0.524   0.535   0.551   0.565   0.590   0.642   0.665
  0.678   0.691   0.747   0.772   0.804   0.875   0.933   0.965
  1.035   1.061   1.073   1.096   1.126   1.142   1.175   1.181
  1.202   1.225   1.241   1.280   1.388   1.405   1.427   1.452
  1.485   1.518   1.548   1.582   1.631   1.657   1.662   1.714
  1.753   1.791   1.824   1.842   1.900   1.983   2.046   2.075
  2.120   2.169   2.213   2.391   2.460   2.518   2.569   2.584
  2.608   2.658   2.677   2.763   2.831   2.907   2.944   3.032
  3.047   3.054   3.100   3.135   3.211   3.244   3.285   3.340
  3.438   3.464   3.571   3.588   3.776   3.854   3.879   3.973
  4.125   4.256   4.936   4.993   5.024   5.131   5.313   5.463
  5.581   5.740   5.851  23.645  23.881  24.101  49.844  49.911
 49.965
 --------------------------------------------------------------

          Ground-State Mulliken Net Atomic Charges

     Atom                 Charge (a.u.)
  ----------------------------------------
      1 O                    -0.191339
      2 C                    -0.323899
      3 C                     0.393573
      4 O                    -0.269993
      5 H                     0.278168
      6 C                    -0.085984
      7 O                    -0.319221
      8 H                     0.144699
      9 H                     0.096041
     10 H                     0.277955
  ----------------------------------------
  Sum of atomic charges =    -0.000000

 -----------------------------------------------------------------
                    Cartesian Multipole Moments
 -----------------------------------------------------------------
    Charge (ESU x 10^10)
                -0.0000
    Dipole Moment (Debye)
         X       3.2517      Y       2.9638      Z      -0.6863
       Tot       4.4529
    Quadrupole Moments (Debye-Ang)
        XX     -35.4252     XY       7.0229     YY     -31.0592
        XZ       1.4588     YZ       0.5944     ZZ     -35.9928
    Octopole Moments (Debye-Ang^2)
       XXX      55.6582    XXY      12.1547    XYY      -3.1055
       YYY       0.9363    XXZ      -0.2044    XYZ       0.1531
       YYZ      -1.0339    XZZ      -0.6743    YZZ      -0.8314
       ZZZ       2.5279
    Hexadecapole Moments (Debye-Ang^3)
      XXXX    -492.0754   XXXY      43.0501   XXYY     -99.3387
      XYYY      13.2114   YYYY    -147.8969   XXXZ       9.0110
      XXYZ       3.0523   XYYZ       0.4744   YYYZ       1.6013
      XXZZ     -95.4135   XYZZ       0.0530   YYZZ     -35.4012
      XZZZ      -3.6998   YZZZ       2.0036   ZZZZ     -41.1356
 -----------------------------------------------------------------
 Calculating analytic gradient of the SCF energy
 Gradient of SCF Energy
            1           2           3           4           5           6
    1  -0.0032357  -0.0002339   0.0030208  -0.0050841   0.0044800   0.0007917
    2   0.0034744  -0.0025270  -0.0046709   0.0056157  -0.0039862   0.0052996
    3   0.0021171   0.0050045  -0.0193612   0.0055091  -0.0026185   0.0158493
            7           8           9          10
    1  -0.0001217   0.0008316  -0.0022511   0.0018024
    2   0.0004844   0.0000555  -0.0020882  -0.0016572
    3  -0.0016020  -0.0033881  -0.0024577   0.0009473
 Max gradient component =       1.936E-02
 RMS gradient           =       5.514E-03
 Gradient time:  CPU 16.80 s  wall 16.87 s
 Geometry Optimization Parameters
   NAtoms,    NIC,     NZ,  NCons,   NDum,   NFix, NCnnct, MaxDiis
       10      52       0       0       0       0       0       0

 Cartesian Hessian Update
 Hessian Updated using BFGS Update


** GEOMETRY OPTIMIZATION IN DELOCALIZED INTERNAL COORDINATES **
   Searching for a Minimum

   Optimization Cycle:   3

                       Coordinates (Angstroms)
     ATOM                X               Y               Z
      1  O         2.3014455128    0.0055316557    0.1939391081
      2  C         1.1344071031    0.6161086873   -0.0780827850
      3  C        -0.0181490973   -0.0792694399   -0.2075666159
      4  O        -0.0364906056   -1.4194871978   -0.0307563485
      5  H        -0.9276123268   -1.7554886017   -0.1884336747
      6  C        -1.2808410845    0.6504556210   -0.0658098604
      7  O        -2.3371156581    0.0705434455    0.1189501974
      8  H         1.1358304804    1.6902001456   -0.2320559141
      9  H        -1.2452383511    1.7446928813   -0.1927308687
     10  H         3.0357223897    0.6264289127    0.2234365847
   Point Group: c1    Number of degrees of freedom:    24


   Energy is   -342.469157889

 Hessian Updated using BFGS Update

 24 Hessian modes will be used to form the next step
  Hessian Eigenvalues:
     0.008981    0.012841    0.022277    0.022877    0.028042    0.028880
     0.030144    0.156727    0.160000    0.160183    0.170601    0.219018
     0.220714    0.227625    0.234813    0.332948    0.348510    0.349122
     0.538752    0.540808    0.545265    0.556178    0.600432    0.948080

 Minimum Search - Taking Simple RFO Step
 Searching for Lamda that Minimizes Along All modes
 Value Taken    Lamda =  -0.01076293
 Calculated Step too Large.  Step scaled by  0.433493
 Step Taken.  Stepsize is  0.300000

                             Maximum     Tolerance    Cnvgd?
         Gradient           0.008350      0.000300      NO
         Displacement       0.195622      0.001200      NO
         Energy change     -0.005871      0.000001      NO


 New Cartesian Coordinates Obtained by Inverse Iteration

 Displacement from previous Coordinates is:  0.295788
 ----------------------------------------------------------------
             Standard Nuclear Orientation (Angstroms)
    I     Atom           X                Y                Z
 ----------------------------------------------------------------
    1      O       2.3244409577     0.0067188214     0.1628834326
    2      C       1.1400715130     0.6099385416    -0.0542512248
    3      C      -0.0115155559    -0.0887180357    -0.1672936749
    4      O      -0.0475242783    -1.4347511971    -0.0260772795
    5      H      -0.9705379955    -1.6999572358    -0.1510665362
    6      C      -1.2773795958     0.6287687110    -0.1165394759
    7      O      -2.3355589621     0.0517192549     0.0650724901
    8      H       1.1246836698     1.6870038708    -0.1775310437
    9      H      -1.2172275086     1.7313153183    -0.1718710990
   10      H       3.0325061181     0.6576780604     0.1775642343
 ----------------------------------------------------------------
 Molecular Point Group                 C1    NOp =  1
 Largest Abelian Subgroup              C1    NOp =  1
 Nuclear Repulsion Energy =   224.5892755332 hartrees
 There are       23 alpha and       23 beta electrons
 Applying Cartesian multipole field
    Component          Value
    ---------          -----
     (2,0,0)        1.00000E-11
     (0,2,0)        2.00000E-11
     (0,0,2)       -3.00000E-11
 Nucleus-field energy     =     0.0000000063 hartrees
 Requested basis set is 6-311++G(d,p)
 There are 56 shells and 160 basis functions
 A cutoff of  1.0D-11 yielded   1489 shell pairs
 There are     12424 function pairs (     13380 Cartesian)
 Smallest overlap matrix eigenvalue = 2.39E-05
 Guess MOs from SCF MO coefficient file
 Reading MOs from coefficient file
 Reading MOs from coefficient file
 A restricted hybrid HF-DFT SCF calculation will be
 performed using Pulay DIIS extrapolation
 Exchange:     0.2000 Hartree-Fock + 0.0800 Slater + 0.7200 B88
 Correlation:  0.1900 VWN1RPA + 0.8100 LYP
 Using SG-1 standard quadrature grid
 SCF converges when DIIS error is below 1.0E-08
 Geometry optimization detected.  Setting ReadMinima to 0
 Setting SaveMinima to 0
 ---------------------------------------
  Cycle       Energy         DIIS Error
 ---------------------------------------
    1    -342.4705053224      1.59E-03
    2    -342.4720221991      1.75E-04
    3    -342.4719160707      2.76E-04
    4    -342.4721011306      8.06E-05
    5    -342.4721160820      2.00E-05
    6    -342.4721169564      7.83E-06
    7    -342.4721170112      2.05E-06
    8    -342.4721169874      6.39E-07
    9    -342.4721169385      1.74E-07
   10    -342.4721169604      7.09E-08
   11    -342.4721169582      2.82E-08
   12    -342.4721169539      3.66E-09 Convergence criterion met
 ---------------------------------------
 SCF time:  CPU 50.86 s  wall 51.22 s
 SCF   energy in the final basis set = -342.4721169539
 Total energy in the final basis set = -342.4721169539

 --------------------------------------------------------------

                    Orbital Energies (a.u.)
 --------------------------------------------------------------

 Alpha MOs
 -- Occupied --
-19.194 -19.161 -19.130 -10.271 -10.266 -10.246  -1.108  -1.083
 -1.049  -0.804  -0.674  -0.611  -0.574  -0.537  -0.513  -0.455
 -0.446  -0.411  -0.403  -0.393  -0.370  -0.282  -0.242
 -- Virtual --
 -0.066  -0.035  -0.000   0.009   0.026   0.038   0.057   0.067
  0.077   0.080   0.086   0.104   0.109   0.114   0.120   0.130
  0.136   0.156   0.176   0.182   0.193   0.201   0.212   0.236
  0.249   0.260   0.267   0.272   0.293   0.295   0.307   0.321
  0.337   0.346   0.365   0.398   0.420   0.426   0.437   0.496
  0.500   0.528   0.535   0.553   0.568   0.593   0.643   0.664
  0.684   0.717   0.770   0.789   0.815   0.881   0.934   0.987
  1.028   1.034   1.071   1.100   1.122   1.141   1.173   1.175
  1.189   1.220   1.228   1.275   1.382   1.403   1.419   1.435
  1.478   1.517   1.560   1.580   1.650   1.660   1.664   1.727
  1.750   1.774   1.827   1.840   1.897   2.010   2.046   2.075
  2.126   2.159   2.209   2.391   2.463   2.524   2.562   2.596
  2.617   2.664   2.672   2.793   2.827   2.903   2.956   3.038
  3.054   3.067   3.101   3.122   3.200   3.250   3.285   3.342
  3.445   3.466   3.565   3.593   3.768   3.855   3.878   3.961
  4.127   4.282   4.930   4.987   5.024   5.136   5.328   5.479
  5.574   5.739   5.837  23.648  23.890  24.104  49.845  49.912
 49.967
 --------------------------------------------------------------

          Ground-State Mulliken Net Atomic Charges

     Atom                 Charge (a.u.)
  ----------------------------------------
      1 O                    -0.191712
      2 C                    -0.346201
      3 C                     0.400709
      4 O                    -0.267139
      5 H                     0.274604
      6 C                    -0.075812
      7 O                    -0.318789
      8 H                     0.147035
      9 H                     0.100125
     10 H                     0.277180
  ----------------------------------------
  Sum of atomic charges =    -0.000000

 -----------------------------------------------------------------
                    Cartesian Multipole Moments
 -----------------------------------------------------------------
    Charge (ESU x 10^10)
                 0.0000
    Dipole Moment (Debye)
         X       3.1459      Y       3.1435      Z      -0.5551
       Tot       4.4818
    Quadrupole Moments (Debye-Ang)
        XX     -35.5797     XY       7.0448     YY     -31.4845
        XZ       1.0694     YZ       0.4423     ZZ     -35.9686
    Octopole Moments (Debye-Ang^2)
       XXX      53.6789    XXY      12.8841    XYY      -2.6342
       YYY       3.3457    XXZ       0.4339    XYZ       0.1927
       YYZ      -0.2125    XZZ      -1.0201    YZZ      -0.4750
       ZZZ       3.2867
    Hexadecapole Moments (Debye-Ang^3)
      XXXX    -498.6459   XXXY      42.6345   XXYY     -99.0898
      XYYY      10.9716   YYYY    -150.7050   XXXZ       2.5537
      XXYZ       2.7568   XYYZ      -0.6549   YYYZ       1.7674
      XXZZ     -95.8686   XYZZ      -0.6710   YYZZ     -35.3963
      XZZZ      -6.0314   YZZZ       2.1236   ZZZZ     -39.5572
 -----------------------------------------------------------------
 Calculating analytic gradient of the SCF energy
 Gradient of SCF Energy
            1           2           3           4           5           6
    1  -0.0016755   0.0023377  -0.0020262  -0.0010970   0.0022957  -0.0017012
    2   0.0001685   0.0000130  -0.0005633   0.0009923   0.0003698  -0.0025956
    3   0.0010798   0.0054368  -0.0104935   0.0056486  -0.0033215  -0.0029548
            7           8           9          10
    1   0.0012442   0.0003384   0.0004952  -0.0002113
    2   0.0015460  -0.0002602   0.0001491   0.0001803
    3   0.0044657  -0.0020918   0.0022987  -0.0000680
 Max gradient component =       1.049E-02
 RMS gradient           =       2.924E-03
 Gradient time:  CPU 16.85 s  wall 16.93 s
 Geometry Optimization Parameters
   NAtoms,    NIC,     NZ,  NCons,   NDum,   NFix, NCnnct, MaxDiis
       10      52       0       0       0       0       0       0

 Cartesian Hessian Update
 Hessian Updated using BFGS Update


** GEOMETRY OPTIMIZATION IN DELOCALIZED INTERNAL COORDINATES **
   Searching for a Minimum

   Optimization Cycle:   4

                       Coordinates (Angstroms)
     ATOM                X               Y               Z
      1  O         2.3244409577    0.0067188214    0.1628834326
      2  C         1.1400715130    0.6099385416   -0.0542512248
      3  C        -0.0115155559   -0.0887180357   -0.1672936749
      4  O        -0.0475242783   -1.4347511971   -0.0260772795
      5  H        -0.9705379955   -1.6999572358   -0.1510665362
      6  C        -1.2773795958    0.6287687110   -0.1165394759
      7  O        -2.3355589621    0.0517192549    0.0650724901
      8  H         1.1246836698    1.6870038708   -0.1775310437
      9  H        -1.2172275086    1.7313153183   -0.1718710990
     10  H         3.0325061181    0.6576780604    0.1775642343
   Point Group: c1    Number of degrees of freedom:    24


   Energy is   -342.472116954

 Hessian Updated using BFGS Update

 24 Hessian modes will be used to form the next step
  Hessian Eigenvalues:
     0.010336    0.014024    0.022361    0.025039    0.028222    0.030083
     0.060298    0.159708    0.160053    0.160209    0.184360    0.219031
     0.221415    0.229337    0.235047    0.335962    0.348518    0.349347
     0.538506    0.540808    0.545177    0.555769    0.602243    0.948280

 Minimum Search - Taking Simple RFO Step
 Searching for Lamda that Minimizes Along All modes
 Value Taken    Lamda =  -0.00560893
 Calculated Step too Large.  Step scaled by  0.557233
 Step Taken.  Stepsize is  0.300000

                             Maximum     Tolerance    Cnvgd?
         Gradient           0.004374      0.000300      NO
         Displacement       0.143863      0.001200      NO
         Energy change     -0.002959      0.000001      NO


 New Cartesian Coordinates Obtained by Inverse Iteration

 Displacement from previous Coordinates is:  0.395424
 ----------------------------------------------------------------
             Standard Nuclear Orientation (Angstroms)
    I     Atom           X                Y                Z
 ----------------------------------------------------------------
    1      O       2.3483112178     0.0070625592     0.1076198662
    2      C       1.1473428412     0.6072041492    -0.0229584394
    3      C      -0.0072490836    -0.0899867996    -0.1069465071
    4      O      -0.0585018335    -1.4424756723    -0.0315488407
    5      H      -1.0029136580    -1.6646282109    -0.0801771624
    6      C      -1.2737506958     0.6199926955    -0.1101639499
    7      O      -2.3394380702     0.0290353216    -0.0614927672
    8      H       1.1194369406     1.6880638758    -0.0972296279
    9      H      -1.2152039425     1.7241726596    -0.1675696766
   10      H       3.0439246467     0.6712755318     0.1113569281
 ----------------------------------------------------------------
 Molecular Point Group                 C1    NOp =  1
 Largest Abelian Subgroup              C1    NOp =  1
 Nuclear Repulsion Energy =   224.4301763983 hartrees
 There are       23 alpha and       23 beta electrons
 Applying Cartesian multipole field
    Component          Value
    ---------          -----
     (2,0,0)        1.00000E-11
     (0,2,0)        2.00000E-11
     (0,0,2)       -3.00000E-11
 Nucleus-field energy     =     0.0000000064 hartrees
 Requested basis set is 6-311++G(d,p)
 There are 56 shells and 160 basis functions
 A cutoff of  1.0D-11 yielded   1489 shell pairs
 There are     12424 function pairs (     13380 Cartesian)
 Smallest overlap matrix eigenvalue = 2.14E-05
 Guess MOs from SCF MO coefficient file
 Reading MOs from coefficient file
 Reading MOs from coefficient file
 A restricted hybrid HF-DFT SCF calculation will be
 performed using Pulay DIIS extrapolation
 Exchange:     0.2000 Hartree-Fock + 0.0800 Slater + 0.7200 B88
 Correlation:  0.1900 VWN1RPA + 0.8100 LYP
 Using SG-1 standard quadrature grid
 SCF converges when DIIS error is below 1.0E-08
 Geometry optimization detected.  Setting ReadMinima to 0
 Setting SaveMinima to 0
 ---------------------------------------
  Cycle       Energy         DIIS Error
 ---------------------------------------
    1    -342.4526390910      3.21E-03
    2    -342.4737163001      3.45E-04
    3    -342.4733208582      5.44E-04
    4    -342.4741054344      1.66E-04
    5    -342.4741789159      3.95E-05
    6    -342.4741819108      2.28E-05
    7    -342.4741831099      6.92E-06
    8    -342.4741832676      1.12E-06
    9    -342.4741832681      5.90E-07
   10    -342.4741833273      1.50E-07
   11    -342.4741833268      5.60E-08
   12    -342.4741833236      1.22E-08
   13    -342.4741833238      4.22E-09 Convergence criterion met
 ---------------------------------------
 SCF time:  CPU 55.10 s  wall 55.38 s
 SCF   energy in the final basis set = -342.4741833238
 Total energy in the final basis set = -342.4741833238

 --------------------------------------------------------------

                    Orbital Energies (a.u.)
 --------------------------------------------------------------

 Alpha MOs
 -- Occupied --
-19.195 -19.160 -19.133 -10.272 -10.266 -10.246  -1.108  -1.084
 -1.049  -0.805  -0.675  -0.609  -0.574  -0.539  -0.513  -0.455
 -0.448  -0.412  -0.404  -0.393  -0.371  -0.285  -0.243
 -- Virtual --
 -0.068  -0.036  -0.000   0.010   0.027   0.038   0.059   0.067
  0.078   0.080   0.087   0.103   0.111   0.114   0.122   0.129
  0.134   0.157   0.179   0.183   0.195   0.204   0.207   0.233
  0.250   0.261   0.264   0.275   0.294   0.294   0.316   0.321
  0.335   0.347   0.372   0.403   0.419   0.425   0.436   0.496
  0.498   0.533   0.536   0.553   0.567   0.594   0.644   0.665
  0.689   0.736   0.782   0.807   0.833   0.889   0.942   1.000
  1.017   1.041   1.067   1.090   1.121   1.143   1.170   1.175
  1.185   1.210   1.222   1.261   1.381   1.400   1.410   1.423
  1.478   1.513   1.574   1.586   1.662   1.677   1.684   1.712
  1.744   1.760   1.830   1.845   1.899   2.029   2.049   2.065
  2.133   2.155   2.213   2.390   2.464   2.531   2.556   2.602
  2.626   2.661   2.675   2.808   2.824   2.902   2.959   3.043
  3.056   3.079   3.098   3.118   3.195   3.255   3.286   3.337
  3.451   3.464   3.563   3.593   3.771   3.854   3.885   3.955
  4.127   4.300   4.925   4.982   5.019   5.146   5.333   5.481
  5.578   5.742   5.827  23.650  23.893  24.105  49.846  49.917
 49.969
 --------------------------------------------------------------

          Ground-State Mulliken Net Atomic Charges

     Atom                 Charge (a.u.)
  ----------------------------------------
      1 O                    -0.192443
      2 C                    -0.378203
      3 C                     0.399771
      4 O                    -0.263622
      5 H                     0.272661
      6 C                    -0.046825
      7 O                    -0.317699
      8 H                     0.146829
      9 H                     0.102985
     10 H                     0.276546
  ----------------------------------------
  Sum of atomic charges =    -0.000000

 -----------------------------------------------------------------
                    Cartesian Multipole Moments
 -----------------------------------------------------------------
    Charge (ESU x 10^10)
                -0.0000
    Dipole Moment (Debye)
         X       3.0930      Y       3.2949      Z      -0.1775
       Tot       4.5227
    Quadrupole Moments (Debye-Ang)
        XX     -35.6239     XY       6.9773     YY     -31.7508
        XZ       0.1782     YZ       0.0976     ZZ     -35.9762
    Octopole Moments (Debye-Ang^2)
       XXX      52.9339    XXY      13.5444    XYY      -2.4781
       YYY       4.8642    XXZ       2.2175    XYZ       0.3153
       YYZ       0.7839    XZZ      -1.2043    YZZ      -0.2170
       ZZZ       4.3265
    Hexadecapole Moments (Debye-Ang^3)
      XXXX    -504.3494   XXXY      41.8261   XXYY     -99.2892
      XYYY       9.0592   YYYY    -152.3836   XXXZ      -7.2703
      XXYZ       1.7552   XYYZ      -2.2020   YYYZ       0.6900
      XXZZ     -96.7274   XYZZ      -1.3533   YYZZ     -35.3913
      XZZZ      -9.2056   YZZZ       1.3657   ZZZZ     -37.8773
 -----------------------------------------------------------------
 Calculating analytic gradient of the SCF energy
 Gradient of SCF Energy
            1           2           3           4           5           6
    1   0.0004486   0.0021680  -0.0035696   0.0002418   0.0007431  -0.0008341
    2  -0.0010393   0.0013432   0.0025285  -0.0023259   0.0017893  -0.0048014
    3   0.0004411   0.0039013  -0.0077112   0.0027344  -0.0012033   0.0038365
            7           8           9          10
    1   0.0005457   0.0001546   0.0010834  -0.0009815
    2   0.0011798  -0.0004267   0.0010828   0.0006697
    3   0.0002244  -0.0012748  -0.0007452  -0.0002032
 Max gradient component =       7.711E-03
 RMS gradient           =       2.355E-03
 Gradient time:  CPU 17.03 s  wall 17.06 s
 Geometry Optimization Parameters
   NAtoms,    NIC,     NZ,  NCons,   NDum,   NFix, NCnnct, MaxDiis
       10      52       0       0       0       0       0       0

 Cartesian Hessian Update
 Hessian Updated using BFGS Update


** GEOMETRY OPTIMIZATION IN DELOCALIZED INTERNAL COORDINATES **
   Searching for a Minimum

   Optimization Cycle:   5

                       Coordinates (Angstroms)
     ATOM                X               Y               Z
      1  O         2.3483112178    0.0070625592    0.1076198662
      2  C         1.1473428412    0.6072041492   -0.0229584394
      3  C        -0.0072490836   -0.0899867996   -0.1069465071
      4  O        -0.0585018335   -1.4424756723   -0.0315488407
      5  H        -1.0029136580   -1.6646282109   -0.0801771624
      6  C        -1.2737506958    0.6199926955   -0.1101639499
      7  O        -2.3394380702    0.0290353216   -0.0614927672
      8  H         1.1194369406    1.6880638758   -0.0972296279
      9  H        -1.2152039425    1.7241726596   -0.1675696766
     10  H         3.0439246467    0.6712755318    0.1113569281
   Point Group: c1    Number of degrees of freedom:    24


   Energy is   -342.474183324

 Hessian Updated using BFGS Update

 24 Hessian modes will be used to form the next step
  Hessian Eigenvalues:
     0.011142    0.017574    0.022384    0.024504    0.028850    0.030423
     0.075234    0.159706    0.160051    0.160230    0.187495    0.219714
     0.222750    0.228890    0.235256    0.336832    0.348527    0.349857
     0.538354    0.541273    0.545480    0.556902    0.600772    0.947938

 Minimum Search - Taking Simple RFO Step
 Searching for Lamda that Minimizes Along All modes
 Value Taken    Lamda =  -0.00100869
 Step Taken.  Stepsize is  0.224534

                             Maximum     Tolerance    Cnvgd?
         Gradient           0.003627      0.000300      NO
         Displacement       0.165740      0.001200      NO
         Energy change     -0.002066      0.000001      NO


 New Cartesian Coordinates Obtained by Inverse Iteration

 Displacement from previous Coordinates is:  0.232475
 ----------------------------------------------------------------
             Standard Nuclear Orientation (Angstroms)
    I     Atom           X                Y                Z
 ----------------------------------------------------------------
    1      O       2.3535664179     0.0069674231     0.0735619630
    2      C       1.1484970102     0.6078273277    -0.0124571723
    3      C      -0.0064447386    -0.0881771957    -0.0633514164
    4      O      -0.0624679841    -1.4415222630    -0.0312336413
    5      H      -1.0093663878    -1.6660527645    -0.0364956644
    6      C      -1.2729216017     0.6236462404    -0.1227792799
    7      O      -2.3337738742     0.0207893198    -0.1377560835
    8      H       1.1161840614     1.6907320608    -0.0515136848
    9      H      -1.2240144419     1.7280817474    -0.1519105192
   10      H       3.0526999013     0.6674242138     0.0748253220
 ----------------------------------------------------------------
 Molecular Point Group                 C1    NOp =  1
 Largest Abelian Subgroup              C1    NOp =  1
 Nuclear Repulsion Energy =   224.4212565215 hartrees
 There are       23 alpha and       23 beta electrons
 Applying Cartesian multipole field
    Component          Value
    ---------          -----
     (2,0,0)        1.00000E-11
     (0,2,0)        2.00000E-11
     (0,0,2)       -3.00000E-11
 Nucleus-field energy     =     0.0000000064 hartrees
 Requested basis set is 6-311++G(d,p)
 There are 56 shells and 160 basis functions
 A cutoff of  1.0D-11 yielded   1489 shell pairs
 There are     12424 function pairs (     13380 Cartesian)
 Smallest overlap matrix eigenvalue = 1.99E-05
 Guess MOs from SCF MO coefficient file
 Reading MOs from coefficient file
 Reading MOs from coefficient file
 A restricted hybrid HF-DFT SCF calculation will be
 performed using Pulay DIIS extrapolation
 Exchange:     0.2000 Hartree-Fock + 0.0800 Slater + 0.7200 B88
 Correlation:  0.1900 VWN1RPA + 0.8100 LYP
 Using SG-1 standard quadrature grid
 SCF converges when DIIS error is below 1.0E-08
 Geometry optimization detected.  Setting ReadMinima to 0
 Setting SaveMinima to 0
 ---------------------------------------
  Cycle       Energy         DIIS Error
 ---------------------------------------
    1    -342.4689488859      1.79E-03
    2    -342.4746460070      1.39E-04
    3    -342.4746711547      1.50E-04
    4    -342.4747175768      7.80E-05
    5    -342.4747335685      2.23E-05
    6    -342.4747347956      7.61E-06
    7    -342.4747348892      4.13E-06
    8    -342.4747349327      3.84E-07
    9    -342.4747349621      2.16E-07
   10    -342.4747349570      4.57E-08
   11    -342.4747349552      1.83E-08
   12    -342.4747349559      6.56E-09 Convergence criterion met
 ---------------------------------------
 SCF time:  CPU 50.59 s  wall 51.11 s
 SCF   energy in the final basis set = -342.4747349559
 Total energy in the final basis set = -342.4747349559

 --------------------------------------------------------------

                    Orbital Energies (a.u.)
 --------------------------------------------------------------

 Alpha MOs
 -- Occupied --
-19.194 -19.160 -19.133 -10.272 -10.266 -10.246  -1.107  -1.084
 -1.049  -0.805  -0.675  -0.609  -0.574  -0.539  -0.514  -0.455
 -0.448  -0.412  -0.403  -0.392  -0.371  -0.285  -0.243
 -- Virtual --
 -0.068  -0.035  -0.000   0.011   0.027   0.037   0.060   0.067
  0.078   0.079   0.088   0.103   0.111   0.114   0.122   0.129
  0.134   0.156   0.180   0.184   0.198   0.205   0.206   0.233
  0.252   0.258   0.263   0.276   0.292   0.294   0.321   0.324
  0.335   0.347   0.373   0.404   0.419   0.428   0.437   0.494
  0.499   0.535   0.540   0.552   0.571   0.595   0.643   0.665
  0.689   0.748   0.785   0.822   0.842   0.902   0.949   0.982
  1.003   1.048   1.065   1.087   1.126   1.148   1.158   1.175
  1.187   1.207   1.223   1.258   1.383   1.402   1.409   1.424
  1.478   1.515   1.575   1.590   1.662   1.688   1.696   1.709
  1.736   1.758   1.831   1.852   1.901   2.041   2.049   2.057
  2.135   2.159   2.211   2.390   2.466   2.530   2.554   2.600
  2.629   2.660   2.682   2.820   2.822   2.901   2.964   3.044
  3.056   3.082   3.097   3.116   3.196   3.257   3.286   3.336
  3.451   3.461   3.562   3.595   3.778   3.856   3.886   3.956
  4.127   4.308   4.922   4.980   5.018   5.148   5.331   5.479
  5.582   5.744   5.830  23.650  23.891  24.113  49.847  49.920
 49.969
 --------------------------------------------------------------

          Ground-State Mulliken Net Atomic Charges

     Atom                 Charge (a.u.)
  ----------------------------------------
      1 O                    -0.195343
      2 C                    -0.395612
      3 C                     0.388786
      4 O                    -0.263407
      5 H                     0.275199
      6 C                    -0.023548
      7 O                    -0.317677
      8 H                     0.147098
      9 H                     0.107929
     10 H                     0.276574
  ----------------------------------------
  Sum of atomic charges =     0.000000

 -----------------------------------------------------------------
                    Cartesian Multipole Moments
 -----------------------------------------------------------------
    Charge (ESU x 10^10)
                -0.0000
    Dipole Moment (Debye)
         X       3.0507      Y       3.3207      Z       0.0428
       Tot       4.5095
    Quadrupole Moments (Debye-Ang)
        XX     -35.5486     XY       6.9181     YY     -31.7066
        XZ      -0.3280     YZ      -0.0777     ZZ     -36.0125
    Octopole Moments (Debye-Ang^2)
       XXX      52.7704    XXY      13.6600    XYY      -2.6982
       YYY       4.9550    XXZ       3.4599    XYZ       0.4067
       YYZ       1.4461    XZZ      -1.1910    YZZ      -0.2029
       ZZZ       5.1555
    Hexadecapole Moments (Debye-Ang^3)
      XXXX    -503.0625   XXXY      41.4103   XXYY     -99.1938
      XYYY       8.6386   YYYY    -152.2131   XXXZ     -13.0527
      XXYZ       1.2120   XYYZ      -3.1805   YYYZ       0.5877
      XXZZ     -97.1062   XYZZ      -1.5131   YYZZ     -35.5013
      XZZZ     -11.1874   YZZZ       1.2441   ZZZZ     -37.8334
 -----------------------------------------------------------------
 Calculating analytic gradient of the SCF energy
 Gradient of SCF Energy
            1           2           3           4           5           6
    1   0.0003183   0.0004974  -0.0007973   0.0004489  -0.0006956  -0.0006457
    2  -0.0004605   0.0006323   0.0018448  -0.0017714   0.0001805  -0.0012039
    3   0.0001333   0.0010336  -0.0013467  -0.0001937   0.0003944   0.0005012
            7           8           9          10
    1   0.0008128   0.0000063   0.0005151  -0.0004602
    2  -0.0000770  -0.0001012   0.0007107   0.0002457
    3  -0.0000310  -0.0002742  -0.0000929  -0.0001240
 Max gradient component =       1.845E-03
 RMS gradient           =       7.277E-04
 Gradient time:  CPU 17.03 s  wall 17.05 s
 Geometry Optimization Parameters
   NAtoms,    NIC,     NZ,  NCons,   NDum,   NFix, NCnnct, MaxDiis
       10      52       0       0       0       0       0       0

 Cartesian Hessian Update
 Hessian Updated using BFGS Update


** GEOMETRY OPTIMIZATION IN DELOCALIZED INTERNAL COORDINATES **
   Searching for a Minimum

   Optimization Cycle:   6

                       Coordinates (Angstroms)
     ATOM                X               Y               Z
      1  O         2.3535664179    0.0069674231    0.0735619630
      2  C         1.1484970102    0.6078273277   -0.0124571723
      3  C        -0.0064447386   -0.0881771957   -0.0633514164
      4  O        -0.0624679841   -1.4415222630   -0.0312336413
      5  H        -1.0093663878   -1.6660527645   -0.0364956644
      6  C        -1.2729216017    0.6236462404   -0.1227792799
      7  O        -2.3337738742    0.0207893198   -0.1377560835
      8  H         1.1161840614    1.6907320608   -0.0515136848
      9  H        -1.2240144419    1.7280817474   -0.1519105192
     10  H         3.0526999013    0.6674242138    0.0748253220
   Point Group: c1    Number of degrees of freedom:    24


   Energy is   -342.474734956

 Hessian Updated using BFGS Update

 24 Hessian modes will be used to form the next step
  Hessian Eigenvalues:
     0.011178    0.017477    0.022463    0.024321    0.028899    0.030424
     0.075118    0.159884    0.159900    0.160272    0.180016    0.219740
     0.222439    0.231053    0.235409    0.333928    0.348497    0.349025
     0.538641    0.540623    0.546630    0.556603    0.601580    0.946904

 Minimum Search - Taking Simple RFO Step
 Searching for Lamda that Minimizes Along All modes
 Value Taken    Lamda =  -0.00006116
 Step Taken.  Stepsize is  0.043565

                             Maximum     Tolerance    Cnvgd?
         Gradient           0.001134      0.000300      NO
         Displacement       0.025644      0.001200      NO
         Energy change     -0.000552      0.000001      NO


 New Cartesian Coordinates Obtained by Inverse Iteration

 Displacement from previous Coordinates is:  0.040589
 ----------------------------------------------------------------
             Standard Nuclear Orientation (Angstroms)
    I     Atom           X                Y                Z
 ----------------------------------------------------------------
    1      O       2.3528585927     0.0065201637     0.0677542203
    2      C       1.1478122022     0.6084107577    -0.0121003194
    3      C      -0.0070162570    -0.0872786080    -0.0529095386
    4      O      -0.0597984955    -1.4390635306    -0.0237237800
    5      H      -1.0044252982    -1.6698198886    -0.0417784082
    6      C      -1.2744948661     0.6251375382    -0.1228396181
    7      O      -2.3364712806     0.0235170918    -0.1433673315
    8      H       1.1155198585     1.6916606476    -0.0455859338
    9      H      -1.2286461410     1.7283513076    -0.1549072835
   10      H       3.0566200475     0.6622806302     0.0703478159
 ----------------------------------------------------------------
 Molecular Point Group                 C1    NOp =  1
 Largest Abelian Subgroup              C1    NOp =  1
 Nuclear Repulsion Energy =   224.3987250744 hartrees
 There are       23 alpha and       23 beta electrons
 Applying Cartesian multipole field
    Component          Value
    ---------          -----
     (2,0,0)        1.00000E-11
     (0,2,0)        2.00000E-11
     (0,0,2)       -3.00000E-11
 Nucleus-field energy     =     0.0000000064 hartrees
 Requested basis set is 6-311++G(d,p)
 There are 56 shells and 160 basis functions
 A cutoff of  1.0D-11 yielded   1489 shell pairs
 There are     12424 function pairs (     13380 Cartesian)
 Smallest overlap matrix eigenvalue = 1.98E-05
 Guess MOs from SCF MO coefficient file
 Reading MOs from coefficient file
 Reading MOs from coefficient file
 A restricted hybrid HF-DFT SCF calculation will be
 performed using Pulay DIIS extrapolation
 Exchange:     0.2000 Hartree-Fock + 0.0800 Slater + 0.7200 B88
 Correlation:  0.1900 VWN1RPA + 0.8100 LYP
 Using SG-1 standard quadrature grid
 SCF converges when DIIS error is below 1.0E-08
 Geometry optimization detected.  Setting ReadMinima to 0
 Setting SaveMinima to 0
 ---------------------------------------
  Cycle       Energy         DIIS Error
 ---------------------------------------
    1    -342.4753618133      2.90E-04
    2    -342.4747659937      3.27E-05
    3    -342.4747628433      5.03E-05
    4    -342.4747693737      8.62E-06
    5    -342.4747695540      3.79E-06
    6    -342.4747696567      1.78E-06
    7    -342.4747697084      8.66E-07
    8    -342.4747696872      1.83E-07
    9    -342.4747697132      7.13E-08
   10    -342.4747697088      2.29E-08
   11    -342.4747697125      8.45E-09 Convergence criterion met
 ---------------------------------------
 SCF time:  CPU 46.18 s  wall 46.34 s
 SCF   energy in the final basis set = -342.4747697125
 Total energy in the final basis set = -342.4747697125

 --------------------------------------------------------------

                    Orbital Energies (a.u.)
 --------------------------------------------------------------

 Alpha MOs
 -- Occupied --
-19.193 -19.160 -19.132 -10.272 -10.265 -10.246  -1.106  -1.084
 -1.049  -0.805  -0.675  -0.610  -0.574  -0.539  -0.514  -0.455
 -0.447  -0.411  -0.402  -0.392  -0.371  -0.285  -0.243
 -- Virtual --
 -0.068  -0.035  -0.000   0.010   0.027   0.037   0.060   0.067
  0.078   0.080   0.088   0.102   0.111   0.114   0.122   0.129
  0.134   0.156   0.180   0.184   0.197   0.205   0.206   0.233
  0.254   0.257   0.263   0.276   0.292   0.294   0.321   0.325
  0.335   0.347   0.373   0.405   0.420   0.429   0.437   0.494
  0.500   0.536   0.540   0.553   0.572   0.594   0.643   0.665
  0.690   0.749   0.785   0.824   0.842   0.903   0.950   0.978
  1.003   1.047   1.065   1.087   1.127   1.151   1.155   1.176
  1.187   1.207   1.223   1.258   1.384   1.403   1.409   1.426
  1.478   1.516   1.575   1.588   1.663   1.689   1.697   1.708
  1.737   1.758   1.831   1.853   1.900   2.043   2.048   2.057
  2.135   2.161   2.210   2.390   2.468   2.529   2.554   2.600
  2.628   2.660   2.683   2.820   2.824   2.901   2.964   3.045
  3.054   3.082   3.096   3.116   3.198   3.258   3.285   3.335
  3.450   3.461   3.563   3.594   3.780   3.858   3.886   3.958
  4.127   4.308   4.922   4.980   5.018   5.146   5.329   5.479
  5.584   5.744   5.833  23.650  23.889  24.115  49.847  49.921
 49.969
 --------------------------------------------------------------

          Ground-State Mulliken Net Atomic Charges

     Atom                 Charge (a.u.)
  ----------------------------------------
      1 O                    -0.196833
      2 C                    -0.397742
      3 C                     0.391052
      4 O                    -0.263339
      5 H                     0.275903
      6 C                    -0.024352
      7 O                    -0.317623
      8 H                     0.147168
      9 H                     0.108834
     10 H                     0.276932
  ----------------------------------------
  Sum of atomic charges =     0.000000

 -----------------------------------------------------------------
                    Cartesian Multipole Moments
 -----------------------------------------------------------------
    Charge (ESU x 10^10)
                -0.0000
    Dipole Moment (Debye)
         X       3.0556      Y       3.2957      Z       0.0364
       Tot       4.4944
    Quadrupole Moments (Debye-Ang)
        XX     -35.5439     XY       6.9081     YY     -31.6688
        XZ      -0.3361     YZ      -0.0360     ZZ     -36.0146
    Octopole Moments (Debye-Ang^2)
       XXX      53.1619    XXY      13.5958    XYY      -2.7684
       YYY       4.7141    XXZ       3.5159    XYZ       0.3629
       YYZ       1.3353    XZZ      -1.1659    YZZ      -0.2538
       ZZZ       5.0330
    Hexadecapole Moments (Debye-Ang^3)
      XXXX    -502.8831   XXXY      41.5701   XXYY     -99.3882
      XYYY       8.8873   YYYY    -151.7652   XXXZ     -13.3576
      XXYZ       1.2553   XYYZ      -3.1259   YYYZ       0.9445
      XXZZ     -97.2249   XYZZ      -1.4197   YYZZ     -35.4600
      XZZZ     -11.1953   YZZZ       1.4406   ZZZZ     -37.8051
 -----------------------------------------------------------------
 Calculating analytic gradient of the SCF energy
 Gradient of SCF Energy
            1           2           3           4           5           6
    1   0.0001268  -0.0003306   0.0003332   0.0003711  -0.0002760  -0.0002146
    2   0.0000835  -0.0003463   0.0005047  -0.0003678   0.0000173   0.0000014
    3   0.0001450   0.0002247  -0.0000257  -0.0003740   0.0002032  -0.0000328
            7           8           9          10
    1  -0.0000846  -0.0000303  -0.0000601   0.0001651
    2   0.0000891   0.0000215   0.0000318  -0.0000351
    3   0.0000871  -0.0000617  -0.0001070  -0.0000589
 Max gradient component =       5.047E-04
 RMS gradient           =       2.117E-04
 Gradient time:  CPU 17.32 s  wall 17.33 s
 Geometry Optimization Parameters
   NAtoms,    NIC,     NZ,  NCons,   NDum,   NFix, NCnnct, MaxDiis
       10      52       0       0       0       0       0       0

 Cartesian Hessian Update
 Hessian Updated using BFGS Update


** GEOMETRY OPTIMIZATION IN DELOCALIZED INTERNAL COORDINATES **
   Searching for a Minimum

   Optimization Cycle:   7

                       Coordinates (Angstroms)
     ATOM                X               Y               Z
      1  O         2.3528585927    0.0065201637    0.0677542203
      2  C         1.1478122022    0.6084107577   -0.0121003194
      3  C        -0.0070162570   -0.0872786080   -0.0529095386
      4  O        -0.0597984955   -1.4390635306   -0.0237237800
      5  H        -1.0044252982   -1.6698198886   -0.0417784082
      6  C        -1.2744948661    0.6251375382   -0.1228396181
      7  O        -2.3364712806    0.0235170918   -0.1433673315
      8  H         1.1155198585    1.6916606476   -0.0455859338
      9  H        -1.2286461410    1.7283513076   -0.1549072835
     10  H         3.0566200475    0.6622806302    0.0703478159
   Point Group: c1    Number of degrees of freedom:    24


   Energy is   -342.474769712

 Hessian Updated using BFGS Update

 24 Hessian modes will be used to form the next step
  Hessian Eigenvalues:
     0.009398    0.017970    0.020756    0.022760    0.028891    0.030651
     0.075123    0.158939    0.160001    0.162245    0.192002    0.218336
     0.222464    0.233228    0.239062    0.346411    0.348646    0.355503
     0.536498    0.538704    0.542576    0.555547    0.605762    0.949242

 Minimum Search - Taking Simple RFO Step
 Searching for Lamda that Minimizes Along All modes
 Value Taken    Lamda =  -0.00001283
 Step Taken.  Stepsize is  0.031797

                             Maximum     Tolerance    Cnvgd?
         Gradient           0.000352      0.000300      NO
         Displacement       0.015974      0.001200      NO
         Energy change     -0.000035      0.000001      NO


 New Cartesian Coordinates Obtained by Inverse Iteration

 Displacement from previous Coordinates is:  0.028985
 ----------------------------------------------------------------
             Standard Nuclear Orientation (Angstroms)
    I     Atom           X                Y                Z
 ----------------------------------------------------------------
    1      O       2.3521597521     0.0061374976     0.0643097811
    2      C       1.1476421471     0.6088430567    -0.0131603149
    3      C      -0.0072825028    -0.0871389332    -0.0486854467
    4      O      -0.0602064910    -1.4381022002    -0.0158182092
    5      H      -1.0036970579    -1.6708249640    -0.0439620848
    6      C      -1.2740893856     0.6253506575    -0.1228961719
    7      O      -2.3356500218     0.0232264653    -0.1526785271
    8      H       1.1158221622     1.6921146179    -0.0460305349
    9      H      -1.2287592325     1.7284418989    -0.1485319218
   10      H       3.0560189926     0.6616680134     0.0683432534
 ----------------------------------------------------------------
 Molecular Point Group                 C1    NOp =  1
 Largest Abelian Subgroup              C1    NOp =  1
 Nuclear Repulsion Energy =   224.4446889926 hartrees
 There are       23 alpha and       23 beta electrons
 Applying Cartesian multipole field
    Component          Value
    ---------          -----
     (2,0,0)        1.00000E-11
     (0,2,0)        2.00000E-11
     (0,0,2)       -3.00000E-11
 Nucleus-field energy     =     0.0000000064 hartrees
 Requested basis set is 6-311++G(d,p)
 There are 56 shells and 160 basis functions
 A cutoff of  1.0D-11 yielded   1489 shell pairs
 There are     12424 function pairs (     13380 Cartesian)
 Smallest overlap matrix eigenvalue = 1.97E-05
 Guess MOs from SCF MO coefficient file
 Reading MOs from coefficient file
 Reading MOs from coefficient file
 A restricted hybrid HF-DFT SCF calculation will be
 performed using Pulay DIIS extrapolation
 Exchange:     0.2000 Hartree-Fock + 0.0800 Slater + 0.7200 B88
 Correlation:  0.1900 VWN1RPA + 0.8100 LYP
 Using SG-1 standard quadrature grid
 SCF converges when DIIS error is below 1.0E-08
 Geometry optimization detected.  Setting ReadMinima to 0
 Setting SaveMinima to 0
 ---------------------------------------
  Cycle       Energy         DIIS Error
 ---------------------------------------
    1    -342.4756029614      2.25E-04
    2    -342.4747750366      2.04E-05
    3    -342.4747750662      2.52E-05
    4    -342.4747763504      1.06E-05
    5    -342.4747764509      3.56E-06
    6    -342.4747765622      1.28E-06
    7    -342.4747765196      4.14E-07
    8    -342.4747765118      1.13E-07
    9    -342.4747765131      4.27E-08
   10    -342.4747765106      1.07E-08
   11    -342.4747765119      2.22E-09 Convergence criterion met
 ---------------------------------------
 SCF time:  CPU 46.08 s  wall 46.50 s
 SCF   energy in the final basis set = -342.4747765119
 Total energy in the final basis set = -342.4747765119

 --------------------------------------------------------------

                    Orbital Energies (a.u.)
 --------------------------------------------------------------

 Alpha MOs
 -- Occupied --
-19.193 -19.160 -19.132 -10.272 -10.265 -10.246  -1.106  -1.084
 -1.049  -0.805  -0.675  -0.610  -0.574  -0.539  -0.514  -0.455
 -0.447  -0.411  -0.402  -0.392  -0.372  -0.285  -0.243
 -- Virtual --
 -0.068  -0.035  -0.000   0.010   0.027   0.037   0.060   0.068
  0.078   0.080   0.088   0.102   0.111   0.114   0.122   0.129
  0.134   0.156   0.180   0.185   0.198   0.205   0.206   0.233
  0.255   0.256   0.264   0.276   0.292   0.294   0.321   0.325
  0.335   0.347   0.373   0.405   0.420   0.429   0.438   0.494
  0.500   0.536   0.540   0.553   0.573   0.594   0.644   0.666
  0.690   0.749   0.785   0.825   0.841   0.904   0.951   0.977
  1.003   1.048   1.065   1.087   1.127   1.152   1.154   1.176
  1.187   1.207   1.223   1.258   1.384   1.403   1.409   1.427
  1.478   1.516   1.576   1.587   1.663   1.689   1.697   1.708
  1.737   1.758   1.831   1.853   1.901   2.044   2.047   2.056
  2.135   2.162   2.210   2.391   2.468   2.529   2.554   2.600
  2.628   2.660   2.683   2.820   2.825   2.901   2.965   3.045
  3.055   3.083   3.096   3.117   3.199   3.258   3.286   3.335
  3.450   3.461   3.563   3.594   3.780   3.858   3.887   3.958
  4.127   4.308   4.922   4.980   5.018   5.146   5.330   5.479
  5.584   5.745   5.835  23.651  23.890  24.115  49.847  49.921
 49.969
 --------------------------------------------------------------

          Ground-State Mulliken Net Atomic Charges

     Atom                 Charge (a.u.)
  ----------------------------------------
      1 O                    -0.196731
      2 C                    -0.397959
      3 C                     0.391406
      4 O                    -0.263355
      5 H                     0.276141
      6 C                    -0.024451
      7 O                    -0.318010
      8 H                     0.147166
      9 H                     0.108874
     10 H                     0.276918
  ----------------------------------------
  Sum of atomic charges =    -0.000000

 -----------------------------------------------------------------
                    Cartesian Multipole Moments
 -----------------------------------------------------------------
    Charge (ESU x 10^10)
                 0.0000
    Dipole Moment (Debye)
         X       3.0586      Y       3.2906      Z       0.0411
       Tot       4.4927
    Quadrupole Moments (Debye-Ang)
        XX     -35.5475     XY       6.9071     YY     -31.6511
        XZ      -0.3765     YZ      -0.0006     ZZ     -36.0182
    Octopole Moments (Debye-Ang^2)
       XXX      53.1606    XXY      13.5846    XYY      -2.7767
       YYY       4.6620    XXZ       3.6644    XYZ       0.3335
       YYZ       1.2936    XZZ      -1.1437    YZZ      -0.2671
       ZZZ       5.0479
    Hexadecapole Moments (Debye-Ang^3)
      XXXX    -502.6356   XXXY      41.5031   XXYY     -99.3384
      XYYY       8.8970   YYYY    -151.5982   XXXZ     -13.8537
      XXYZ       1.3080   XYYZ      -3.1869   YYYZ       1.2468
      XXZZ     -97.2249   XYZZ      -1.4194   YYZZ     -35.4539
      XZZZ     -11.3712   YZZZ       1.6415   ZZZZ     -37.8485
 -----------------------------------------------------------------
 Calculating analytic gradient of the SCF energy
 Gradient of SCF Energy
            1           2           3           4           5           6
    1  -0.0001046  -0.0001355   0.0003310  -0.0001407   0.0000707   0.0000335
    2   0.0000902  -0.0001688  -0.0000844   0.0001644  -0.0000960   0.0002152
    3   0.0001532  -0.0001173   0.0000622  -0.0001593   0.0001157  -0.0000559
            7           8           9          10
    1  -0.0000235   0.0000069  -0.0000911   0.0000534
    2   0.0000234   0.0000399  -0.0001356  -0.0000483
    3  -0.0000342   0.0000128   0.0000616  -0.0000388
 Max gradient component =       3.310E-04
 RMS gradient           =       1.177E-04
 Gradient time:  CPU 17.20 s  wall 17.22 s
 Geometry Optimization Parameters
   NAtoms,    NIC,     NZ,  NCons,   NDum,   NFix, NCnnct, MaxDiis
       10      52       0       0       0       0       0       0

 Cartesian Hessian Update
 Hessian Updated using BFGS Update


** GEOMETRY OPTIMIZATION IN DELOCALIZED INTERNAL COORDINATES **
   Searching for a Minimum

   Optimization Cycle:   8

                       Coordinates (Angstroms)
     ATOM                X               Y               Z
      1  O         2.3521597521    0.0061374976    0.0643097811
      2  C         1.1476421471    0.6088430567   -0.0131603149
      3  C        -0.0072825028   -0.0871389332   -0.0486854467
      4  O        -0.0602064910   -1.4381022002   -0.0158182092
      5  H        -1.0036970579   -1.6708249640   -0.0439620848
      6  C        -1.2740893856    0.6253506575   -0.1228961719
      7  O        -2.3356500218    0.0232264653   -0.1526785271
      8  H         1.1158221622    1.6921146179   -0.0460305349
      9  H        -1.2287592325    1.7284418989   -0.1485319218
     10  H         3.0560189926    0.6616680134    0.0683432534
   Point Group: c1    Number of degrees of freedom:    24


   Energy is   -342.474776512

 Hessian Updated using BFGS Update

 24 Hessian modes will be used to form the next step
  Hessian Eigenvalues:
     0.008917    0.017607    0.019006    0.022759    0.029437    0.030497
     0.075132    0.159975    0.160547    0.166224    0.192964    0.219781
     0.222460    0.233623    0.242752    0.346993    0.348791    0.351862
     0.538388    0.540165    0.544646    0.562355    0.598142    0.949132

 Minimum Search - Taking Simple RFO Step
 Searching for Lamda that Minimizes Along All modes
 Value Taken    Lamda =  -0.00000303
 Step Taken.  Stepsize is  0.013044

                             Maximum     Tolerance    Cnvgd?
         Gradient           0.000187      0.000300     YES
         Displacement       0.007212      0.001200      NO
         Energy change     -0.000007      0.000001      NO


 New Cartesian Coordinates Obtained by Inverse Iteration

 Displacement from previous Coordinates is:  0.012534
 ----------------------------------------------------------------
             Standard Nuclear Orientation (Angstroms)
    I     Atom           X                Y                Z
 ----------------------------------------------------------------
    1      O       2.3523563552     0.0061334258     0.0618112993
    2      C       1.1475902032     0.6088961695    -0.0124282678
    3      C      -0.0074440572    -0.0872368374    -0.0466965958
    4      O      -0.0606408412    -1.4381055418    -0.0127265401
    5      H      -1.0040244344    -1.6705146901    -0.0474185307
    6      C      -1.2738957860     0.6251597500    -0.1223654026
    7      O      -2.3354252810     0.0229156406    -0.1518802153
    8      H       1.1156377307     1.6921403179    -0.0443809543
    9      H      -1.2280432507     1.7282811307    -0.1511016676
   10      H       3.0558477239     0.6620467445     0.0680766980
 ----------------------------------------------------------------
 Molecular Point Group                 C1    NOp =  1
 Largest Abelian Subgroup              C1    NOp =  1
 Nuclear Repulsion Energy =   224.4513299954 hartrees
 There are       23 alpha and       23 beta electrons
 Applying Cartesian multipole field
    Component          Value
    ---------          -----
     (2,0,0)        1.00000E-11
     (0,2,0)        2.00000E-11
     (0,0,2)       -3.00000E-11
 Nucleus-field energy     =     0.0000000064 hartrees
 Requested basis set is 6-311++G(d,p)
 There are 56 shells and 160 basis functions
 A cutoff of  1.0D-11 yielded   1489 shell pairs
 There are     12424 function pairs (     13380 Cartesian)
 Smallest overlap matrix eigenvalue = 1.97E-05
 Guess MOs from SCF MO coefficient file
 Reading MOs from coefficient file
 Reading MOs from coefficient file
 A restricted hybrid HF-DFT SCF calculation will be
 performed using Pulay DIIS extrapolation
 Exchange:     0.2000 Hartree-Fock + 0.0800 Slater + 0.7200 B88
 Correlation:  0.1900 VWN1RPA + 0.8100 LYP
 Using SG-1 standard quadrature grid
 SCF converges when DIIS error is below 1.0E-08
 Geometry optimization detected.  Setting ReadMinima to 0
 Setting SaveMinima to 0
 ---------------------------------------
  Cycle       Energy         DIIS Error
 ---------------------------------------
    1    -342.4747732371      7.76E-05
    2    -342.4747778880      1.04E-05
    3    -342.4747780814      3.85E-06
    4    -342.4747780985      2.54E-06
    5    -342.4747780665      8.02E-07
    6    -342.4747780934      4.50E-07
    7    -342.4747780787      7.60E-08
    8    -342.4747780830      4.37E-08
    9    -342.4747780841      1.61E-08
   10    -342.4747780844      5.31E-09 Convergence criterion met
 ---------------------------------------
 SCF time:  CPU 41.43 s  wall 45.03 s
 SCF   energy in the final basis set = -342.4747780844
 Total energy in the final basis set = -342.4747780844

 --------------------------------------------------------------

                    Orbital Energies (a.u.)
 --------------------------------------------------------------

 Alpha MOs
 -- Occupied --
-19.193 -19.160 -19.132 -10.272 -10.265 -10.246  -1.106  -1.084
 -1.049  -0.805  -0.675  -0.610  -0.574  -0.539  -0.514  -0.455
 -0.447  -0.411  -0.402  -0.392  -0.372  -0.285  -0.243
 -- Virtual --
 -0.068  -0.035  -0.000   0.010   0.027   0.037   0.060   0.068
  0.078   0.080   0.088   0.102   0.111   0.114   0.122   0.129
  0.134   0.156   0.180   0.185   0.198   0.205   0.206   0.233
  0.255   0.255   0.264   0.276   0.292   0.294   0.321   0.325
  0.335   0.347   0.373   0.405   0.420   0.429   0.438   0.494
  0.500   0.536   0.540   0.553   0.573   0.594   0.644   0.666
  0.690   0.749   0.785   0.825   0.841   0.904   0.951   0.977
  1.003   1.048   1.065   1.087   1.127   1.152   1.154   1.176
  1.187   1.207   1.223   1.258   1.384   1.403   1.409   1.426
  1.479   1.516   1.576   1.588   1.663   1.689   1.697   1.708
  1.737   1.758   1.831   1.853   1.901   2.045   2.047   2.057
  2.135   2.162   2.211   2.391   2.468   2.529   2.554   2.600
  2.628   2.660   2.683   2.820   2.825   2.901   2.965   3.046
  3.054   3.083   3.096   3.117   3.199   3.258   3.286   3.335
  3.451   3.461   3.563   3.594   3.780   3.858   3.887   3.958
  4.127   4.309   4.922   4.980   5.018   5.146   5.330   5.479
  5.584   5.745   5.835  23.651  23.890  24.114  49.847  49.921
 49.969
 --------------------------------------------------------------

          Ground-State Mulliken Net Atomic Charges

     Atom                 Charge (a.u.)
  ----------------------------------------
      1 O                    -0.196698
      2 C                    -0.397881
      3 C                     0.391369
      4 O                    -0.263332
      5 H                     0.276139
      6 C                    -0.024390
      7 O                    -0.318100
      8 H                     0.147173
      9 H                     0.108818
     10 H                     0.276901
  ----------------------------------------
  Sum of atomic charges =     0.000000

 -----------------------------------------------------------------
                    Cartesian Multipole Moments
 -----------------------------------------------------------------
    Charge (ESU x 10^10)
                 0.0000
    Dipole Moment (Debye)
         X       3.0592      Y       3.2917      Z       0.0334
       Tot       4.4939
    Quadrupole Moments (Debye-Ang)
        XX     -35.5516     XY       6.9079     YY     -31.6517
        XZ      -0.3498     YZ       0.0224     ZZ     -36.0163
    Octopole Moments (Debye-Ang^2)
       XXX      53.1394    XXY      13.5911    XYY      -2.7676
       YYY       4.6749    XXZ       3.6628    XYZ       0.3179
       YYZ       1.2310    XZZ      -1.1428    YZZ      -0.2663
       ZZZ       4.9771
    Hexadecapole Moments (Debye-Ang^3)
      XXXX    -502.6619   XXXY      41.4830   XXYY     -99.3253
      XYYY       8.8670   YYYY    -151.6008   XXXZ     -13.6452
      XXYZ       1.3461   XYYZ      -3.1116   YYYZ       1.3722
      XXZZ     -97.2112   XYZZ      -1.4289   YYZZ     -35.4437
      XZZZ     -11.2487   YZZZ       1.7077   ZZZZ     -37.8183
 -----------------------------------------------------------------
 Calculating analytic gradient of the SCF energy
 Gradient of SCF Energy
            1           2           3           4           5           6
    1  -0.0000478  -0.0000738   0.0000872  -0.0001517   0.0000640   0.0001127
    2   0.0000202   0.0000109  -0.0001290   0.0001824  -0.0000761   0.0001034
    3   0.0000634  -0.0000278   0.0000426  -0.0000421  -0.0000053  -0.0000257
            7           8           9          10
    1  -0.0000034   0.0000057  -0.0000226   0.0000298
    2  -0.0000328   0.0000120  -0.0000638  -0.0000272
    3   0.0000092   0.0000349  -0.0000154  -0.0000338
 Max gradient component =       1.824E-04
 RMS gradient           =       6.863E-05
 Gradient time:  CPU 17.15 s  wall 17.21 s
 Geometry Optimization Parameters
   NAtoms,    NIC,     NZ,  NCons,   NDum,   NFix, NCnnct, MaxDiis
       10      52       0       0       0       0       0       0

 Cartesian Hessian Update
 Hessian Updated using BFGS Update


** GEOMETRY OPTIMIZATION IN DELOCALIZED INTERNAL COORDINATES **
   Searching for a Minimum

   Optimization Cycle:   9

                       Coordinates (Angstroms)
     ATOM                X               Y               Z
      1  O         2.3523563552    0.0061334258    0.0618112993
      2  C         1.1475902032    0.6088961695   -0.0124282678
      3  C        -0.0074440572   -0.0872368374   -0.0466965958
      4  O        -0.0606408412   -1.4381055418   -0.0127265401
      5  H        -1.0040244344   -1.6705146901   -0.0474185307
      6  C        -1.2738957860    0.6251597500   -0.1223654026
      7  O        -2.3354252810    0.0229156406   -0.1518802153
      8  H         1.1156377307    1.6921403179   -0.0443809543
      9  H        -1.2280432507    1.7282811307   -0.1511016676
     10  H         3.0558477239    0.6620467445    0.0680766980
   Point Group: c1    Number of degrees of freedom:    24


   Energy is   -342.474778084

 Hessian Updated using BFGS Update

 24 Hessian modes will be used to form the next step
  Hessian Eigenvalues:
     0.007901    0.016974    0.019439    0.025235    0.029722    0.032912
     0.075232    0.158652    0.160055    0.162973    0.177978    0.219174
     0.222457    0.232988    0.242304    0.346734    0.348516    0.358074
     0.538574    0.539051    0.543394    0.557780    0.595829    0.949058

 Minimum Search - Taking Simple RFO Step
 Searching for Lamda that Minimizes Along All modes
 Value Taken    Lamda =   0.00000000
 Step Taken.  Stepsize is  0.005153

                             Maximum     Tolerance    Cnvgd?
         Gradient           0.000138      0.000300     YES
         Displacement       0.002855      0.001200      NO
         Energy change     -0.000002      0.000001      NO


 New Cartesian Coordinates Obtained by Inverse Iteration

 Displacement from previous Coordinates is:  0.004474
 ----------------------------------------------------------------
             Standard Nuclear Orientation (Angstroms)
    I     Atom           X                Y                Z
 ----------------------------------------------------------------
    1      O       2.3526661352     0.0061321128     0.0608838163
    2      C       1.1477014047     0.6086409760    -0.0128935026
    3      C      -0.0074719418    -0.0874403731    -0.0467616502
    4      O      -0.0605507450    -1.4383940900    -0.0119537063
    5      H      -1.0041921710    -1.6698809832    -0.0475851299
    6      C      -1.2739983962     0.6249879355    -0.1222540332
    7      O      -2.3356553670     0.0230099625    -0.1524256138
    8      H       1.1156165073     1.6918480067    -0.0450250808
    9      H      -1.2278075509     1.7282452509    -0.1502402908
   10      H       3.0556504874     0.6625673116     0.0691450145
 ----------------------------------------------------------------
 Molecular Point Group                 C1    NOp =  1
 Largest Abelian Subgroup              C1    NOp =  1
 Nuclear Repulsion Energy =   224.4390898032 hartrees
 There are       23 alpha and       23 beta electrons
 Applying Cartesian multipole field
    Component          Value
    ---------          -----
     (2,0,0)        1.00000E-11
     (0,2,0)        2.00000E-11
     (0,0,2)       -3.00000E-11
 Nucleus-field energy     =     0.0000000064 hartrees
 Requested basis set is 6-311++G(d,p)
 There are 56 shells and 160 basis functions
 A cutoff of  1.0D-11 yielded   1489 shell pairs
 There are     12424 function pairs (     13380 Cartesian)
 Smallest overlap matrix eigenvalue = 1.97E-05
 Guess MOs from SCF MO coefficient file
 Reading MOs from coefficient file
 Reading MOs from coefficient file
 A restricted hybrid HF-DFT SCF calculation will be
 performed using Pulay DIIS extrapolation
 Exchange:     0.2000 Hartree-Fock + 0.0800 Slater + 0.7200 B88
 Correlation:  0.1900 VWN1RPA + 0.8100 LYP
 Using SG-1 standard quadrature grid
 SCF converges when DIIS error is below 1.0E-08
 Geometry optimization detected.  Setting ReadMinima to 0
 Setting SaveMinima to 0
 ---------------------------------------
  Cycle       Energy         DIIS Error
 ---------------------------------------
    1    -342.4746305402      2.75E-05
    2    -342.4747783878      4.58E-06
    3    -342.4747784566      6.85E-06
    4    -342.4747784111      1.72E-06
    5    -342.4747784257      7.82E-07
    6    -342.4747784560      1.70E-07
    7    -342.4747784629      8.45E-08
    8    -342.4747784582      1.44E-08
    9    -342.4747784581      8.53E-09 Convergence criterion met
 ---------------------------------------
 SCF time:  CPU 37.31 s  wall 38.69 s
 SCF   energy in the final basis set = -342.4747784581
 Total energy in the final basis set = -342.4747784581

 --------------------------------------------------------------

                    Orbital Energies (a.u.)
 --------------------------------------------------------------

 Alpha MOs
 -- Occupied --
-19.193 -19.160 -19.132 -10.272 -10.265 -10.246  -1.106  -1.084
 -1.049  -0.805  -0.675  -0.610  -0.574  -0.539  -0.514  -0.455
 -0.447  -0.411  -0.402  -0.392  -0.372  -0.285  -0.243
 -- Virtual --
 -0.068  -0.035  -0.000   0.010   0.027   0.037   0.060   0.068
  0.078   0.080   0.088   0.102   0.111   0.114   0.122   0.129
  0.134   0.156   0.180   0.185   0.198   0.206   0.206   0.233
  0.255   0.255   0.264   0.276   0.292   0.294   0.321   0.325
  0.335   0.347   0.373   0.405   0.420   0.429   0.438   0.494
  0.500   0.536   0.540   0.553   0.573   0.594   0.643   0.666
  0.690   0.749   0.785   0.825   0.842   0.904   0.951   0.977
  1.003   1.048   1.065   1.087   1.127   1.152   1.154   1.176
  1.187   1.207   1.223   1.258   1.384   1.402   1.409   1.426
  1.478   1.516   1.576   1.588   1.663   1.689   1.697   1.708
  1.737   1.758   1.831   1.853   1.901   2.045   2.046   2.057
  2.135   2.161   2.211   2.391   2.468   2.529   2.554   2.601
  2.628   2.660   2.683   2.820   2.824   2.901   2.965   3.046
  3.054   3.083   3.096   3.117   3.198   3.258   3.286   3.335
  3.451   3.461   3.563   3.594   3.780   3.858   3.887   3.958
  4.127   4.308   4.922   4.980   5.018   5.146   5.330   5.479
  5.584   5.745   5.834  23.651  23.890  24.114  49.847  49.921
 49.969
 --------------------------------------------------------------

          Ground-State Mulliken Net Atomic Charges

     Atom                 Charge (a.u.)
  ----------------------------------------
      1 O                    -0.196634
      2 C                    -0.397905
      3 C                     0.391271
      4 O                    -0.263218
      5 H                     0.276057
      6 C                    -0.024440
      7 O                    -0.318001
      8 H                     0.147173
      9 H                     0.108795
     10 H                     0.276901
  ----------------------------------------
  Sum of atomic charges =    -0.000000

 -----------------------------------------------------------------
                    Cartesian Multipole Moments
 -----------------------------------------------------------------
    Charge (ESU x 10^10)
                 0.0000
    Dipole Moment (Debye)
         X       3.0586      Y       3.2934      Z       0.0363
       Tot       4.4948
    Quadrupole Moments (Debye-Ang)
        XX     -35.5557     XY       6.9089     YY     -31.6577
        XZ      -0.3416     YZ       0.0275     ZZ     -36.0166
    Octopole Moments (Debye-Ang^2)
       XXX      53.1166    XXY      13.6010    XYY      -2.7576
       YYY       4.7008    XXZ       3.7100    XYZ       0.3208
       YYZ       1.2331    XZZ      -1.1408    YZZ      -0.2620
       ZZZ       4.9947
    Hexadecapole Moments (Debye-Ang^3)
      XXXX    -502.8403   XXXY      41.5130   XXYY     -99.3361
      XYYY       8.8611   YYYY    -151.6478   XXXZ     -13.5330
      XXYZ       1.3707   XYYZ      -3.1026   YYYZ       1.4005
      XXZZ     -97.2235   XYZZ      -1.4259   YYZZ     -35.4451
      XZZZ     -11.2203   YZZZ       1.7304   ZZZZ     -37.8194
 -----------------------------------------------------------------
 Calculating analytic gradient of the SCF energy
 Gradient of SCF Energy
            1           2           3           4           5           6
    1   0.0000202   0.0000109  -0.0000670   0.0000252   0.0000171   0.0000451
    2  -0.0000082   0.0000238  -0.0001115   0.0000595   0.0000447   0.0000105
    3   0.0000493  -0.0000283  -0.0000286   0.0000200  -0.0000198   0.0000124
            7           8           9          10
    1  -0.0000525  -0.0000009  -0.0000018   0.0000039
    2  -0.0000110  -0.0000120   0.0000091  -0.0000049
    3  -0.0000186   0.0000327  -0.0000014  -0.0000177
 Max gradient component =       1.115E-04
 RMS gradient           =       3.491E-05
 Gradient time:  CPU 16.96 s  wall 17.00 s
 Geometry Optimization Parameters
   NAtoms,    NIC,     NZ,  NCons,   NDum,   NFix, NCnnct, MaxDiis
       10      52       0       0       0       0       0       0

 Cartesian Hessian Update
 Hessian Updated using BFGS Update


** GEOMETRY OPTIMIZATION IN DELOCALIZED INTERNAL COORDINATES **
   Searching for a Minimum

   Optimization Cycle:  10

                       Coordinates (Angstroms)
     ATOM                X               Y               Z
      1  O         2.3526661352    0.0061321128    0.0608838163
      2  C         1.1477014047    0.6086409760   -0.0128935026
      3  C        -0.0074719418   -0.0874403731   -0.0467616502
      4  O        -0.0605507450   -1.4383940900   -0.0119537063
      5  H        -1.0041921710   -1.6698809832   -0.0475851299
      6  C        -1.2739983962    0.6249879355   -0.1222540332
      7  O        -2.3356553670    0.0230099625   -0.1524256138
      8  H         1.1156165073    1.6918480067   -0.0450250808
      9  H        -1.2278075509    1.7282452509   -0.1502402908
     10  H         3.0556504874    0.6625673116    0.0691450145
   Point Group: c1    Number of degrees of freedom:    24


   Energy is   -342.474778458

 Hessian Updated using BFGS Update

 24 Hessian modes will be used to form the next step
  Hessian Eigenvalues:
     0.007693    0.014838    0.019808    0.022611    0.030359    0.033141
     0.075684    0.159757    0.160132    0.170869    0.187452    0.218259
     0.222456    0.234511    0.261183    0.346744    0.348975    0.364562
     0.526823    0.538924    0.542416    0.566602    0.606649    0.951096

 Minimum Search - Taking Simple RFO Step
 Searching for Lamda that Minimizes Along All modes
 Value Taken    Lamda =   0.00000000
 Step Taken.  Stepsize is  0.002460

                             Maximum     Tolerance    Cnvgd?
         Gradient           0.000075      0.000300     YES
         Displacement       0.001565      0.001200      NO
         Energy change     -0.000000      0.000001     YES


                       Distance Matrix (Angstroms)
             O (  1)   C (  2)   C (  3)   O (  4)   H (  5)   C (  6)
   C (  2)  1.349222
   C (  3)  2.364444  1.349111
   O (  4)  2.813464  2.377021  1.352444
   H (  5)  3.753569  3.134248  1.870179  0.972273
   C (  6)  3.683642  2.424223  1.455109  2.396282  2.311881
   O (  7)  4.693202  3.534997  2.333196  2.707681  2.156308  1.220821
   H (  8)  2.093597  1.084158  2.104091  3.344081  3.974269  2.618094
   H (  9)  3.978698  2.629719  2.190124  3.377753  3.407023  1.104578
   H ( 10)  0.961854  1.910473  3.155735  3.759166  4.683616  4.334040
             O (  7)   H (  8)   H (  9)
   H (  8)  3.835079
   H (  9)  2.033509  2.346067
   H ( 10)  5.433627  2.199133  4.419481

 Final energy is   -342.47477845814842     


 ******************************
 **  OPTIMIZATION CONVERGED  **
 ******************************

                       Coordinates (Angstroms)
     ATOM                X               Y               Z
      1  O         2.3526661352    0.0061321128    0.0608838163
      2  C         1.1477014047    0.6086409760   -0.0128935026
      3  C        -0.0074719418   -0.0874403731   -0.0467616502
      4  O        -0.0605507450   -1.4383940900   -0.0119537063
      5  H        -1.0041921710   -1.6698809832   -0.0475851299
      6  C        -1.2739983962    0.6249879355   -0.1222540332
      7  O        -2.3356553670    0.0230099625   -0.1524256138
      8  H         1.1156165073    1.6918480067   -0.0450250808
      9  H        -1.2278075509    1.7282452509   -0.1502402908
     10  H         3.0556504874    0.6625673116    0.0691450145

Z-matrix Print:
$molecule
0 1
C 
C  1 1.349111
H  2 1.084158 1 119.302375
O  2 1.349222 1 122.389095 3 179.956643 0
H  4 0.961854 2 110.391145 1 179.643941 0
O  1 1.352444 2 123.253583 3 179.951968 0
H  6 0.972273 1 105.960443 2 179.918622 0
C  1 1.455109 2 119.601574 3 -0.153090 0
H  8 1.104578 1 116.996469 2 0.080466 0
O  8 1.220821 1 121.116736 2 -179.894001 0
$end


 --------------------------------------------------------------

                    Orbital Energies (a.u.)
 --------------------------------------------------------------

 Alpha MOs
 -- Occupied --
-19.193 -19.160 -19.132 -10.272 -10.265 -10.246  -1.106  -1.084
 -1.049  -0.805  -0.675  -0.610  -0.574  -0.539  -0.514  -0.455
 -0.447  -0.411  -0.402  -0.392  -0.372  -0.285  -0.243
 -- Virtual --
 -0.068  -0.035  -0.000   0.010   0.027   0.037   0.060   0.068
  0.078   0.080   0.088   0.102   0.111   0.114   0.122   0.129
  0.134   0.156   0.180   0.185   0.198   0.206   0.206   0.233
  0.255   0.255   0.264   0.276   0.292   0.294   0.321   0.325
  0.335   0.347   0.373   0.405   0.420   0.429   0.438   0.494
  0.500   0.536   0.540   0.553   0.573   0.594   0.643   0.666
  0.690   0.749   0.785   0.825   0.842   0.904   0.951   0.977
  1.003   1.048   1.065   1.087   1.127   1.152   1.154   1.176
  1.187   1.207   1.223   1.258   1.384   1.402   1.409   1.426
  1.478   1.516   1.576   1.588   1.663   1.689   1.697   1.708
  1.737   1.758   1.831   1.853   1.901   2.045   2.046   2.057
  2.135   2.161   2.211   2.391   2.468   2.529   2.554   2.601
  2.628   2.660   2.683   2.820   2.824   2.901   2.965   3.046
  3.054   3.083   3.096   3.117   3.198   3.258   3.286   3.335
  3.451   3.461   3.563   3.594   3.780   3.858   3.887   3.958
  4.127   4.308   4.922   4.980   5.018   5.146   5.330   5.479
  5.584   5.745   5.834  23.651  23.890  24.114  49.847  49.921
 49.969
 --------------------------------------------------------------

          Ground-State Mulliken Net Atomic Charges

     Atom                 Charge (a.u.)
  ----------------------------------------
      1 O                    -0.196634
      2 C                    -0.397905
      3 C                     0.391271
      4 O                    -0.263218
      5 H                     0.276057
      6 C                    -0.024440
      7 O                    -0.318001
      8 H                     0.147173
      9 H                     0.108795
     10 H                     0.276901
  ----------------------------------------
  Sum of atomic charges =    -0.000000

 -----------------------------------------------------------------
                    Cartesian Multipole Moments
 -----------------------------------------------------------------
    Charge (ESU x 10^10)
                 0.0000
    Dipole Moment (Debye)
         X       3.0586      Y       3.2934      Z       0.0363
       Tot       4.4948
    Quadrupole Moments (Debye-Ang)
        XX     -35.5557     XY       6.9089     YY     -31.6577
        XZ      -0.3416     YZ       0.0275     ZZ     -36.0166
    Octopole Moments (Debye-Ang^2)
       XXX      53.1166    XXY      13.6010    XYY      -2.7576
       YYY       4.7008    XXZ       3.7100    XYZ       0.3208
       YYZ       1.2331    XZZ      -1.1408    YZZ      -0.2620
       ZZZ       4.9947
    Hexadecapole Moments (Debye-Ang^3)
      XXXX    -502.8403   XXXY      41.5130   XXYY     -99.3361
      XYYY       8.8611   YYYY    -151.6478   XXXZ     -13.5330
      XXYZ       1.3707   XYYZ      -3.1026   YYYZ       1.4005
      XXZZ     -97.2235   XYZZ      -1.4259   YYZZ     -35.4451
      XZZZ     -11.2203   YZZZ       1.7304   ZZZZ     -37.8194
 -----------------------------------------------------------------
Archival summary:
1\1\pikachu\OPT\ProcedureUnspecified\BasisUnspecified\334\cher\ThuDec1511:39:062016ThuDec1511:39:062016\0\\#,OPT,ProcedureUnspecified,BasisUnspecified,\\0,1\C\C,1,1.34911\H,2,1.08416,1,119.302\O,2,1.34922,1,122.389,3,179.957,0\H,4,0.961854,2,110.391,1,179.644,0\O,1,1.35244,2,123.254,3,179.952,0\H,6,0.972273,1,105.96,2,179.919,0\C,1,1.45511,2,119.602,3,-0.15309,0\H,8,1.10458,1,116.996,2,0.0804659,0\O,8,1.22082,1,121.117,2,-179.894,0\\\@

 Total job time:  681.42s(wall), 672.57s(cpu) 
 Thu Dec 15 11:39:06 2016

        *************************************************************
        *                                                           *
        *  Thank you very much for using Q-Chem.  Have a nice day.  *
        *                                                           *
        *************************************************************


 
User input: 2 of 3 
 
pikachu 127.0.1
Q-Chem Developer Version! Running on 127.0.1.*
                  Welcome to Q-Chem
     A Quantum Leap Into The Future Of Chemistry


 Q-Chem 4.4, Q-Chem, Inc., Pleasanton, CA (2016)

 Y. Shao,  Z. Gan,  E. Epifanovsky,  A. T. B. Gilbert,  M. Wormit,  
 J. Kussmann,  A. W. Lange,  A. Behn,  J. Deng,  X. Feng,  D. Ghosh,  
 M. Goldey,  P. R. Horn,  L. D. Jacobson,  I. Kaliman,  F. Rob,  
 R. Z. Khaliullin,  T. Kus,  A. Landau,  J. Liu,  E. I. Proynov,  Y. M. Rhee,  
 R. M. Richard,  M. A. Rohrdanz,  R. P. Steele,  E. J. Sundstrom,  
 H. L. Woodcock III,  P. M. Zimmerman,  D. Zuev,  B. Albrecht,  E. Alguire,  
 B. Austin,  S. A. Baeppler,  G. J. O. Beran,  Y. A. Bernard,  E. Berquist,  
 K. Brandhorst,  K. B. Bravaya,  S. T. Brown,  D. Casanova,  C.-M. Chang,  
 Y. Chen,  S. H. Chien,  K. D. Closser,  M. P. Coons,  D. L. Crittenden,  
 S. Dasgupta,  M. Diedenhofen,  R. A. DiStasio Jr.,  H. Do,  A. D. Dutoi,  
 R. G. Edgar,  P.-T. Fang,  S. Fatehi,  Q. Feng,  L. Fusti-Molnar,  
 A. Ghysels,  A. Golubeva-Zadorozhnaya,  J. Gomes,  A. Gunina,  
 M. W. D. Hanson-Heine,  P. H. P. Harbach,  A. W. Hauser,  J. E. Herr,  
 E. G. Hohenstein,  Z. C. Holden,  K. Hui,  T.-C. Jagau,  H. Ji,  B. Kaduk,  
 K. Khistyaev,  Jaehoon Kim,  Jihan Kim,  R. A. King,  P. Klunzinger,  
 K. Koh,  D. Kosenkov,  T. Kowalczyk,  C. M. Krauter,  A. Kunitsa,  
 K. U. Lao,  A. Laurent,  K. V. Lawler,  J. Lee,  D. Lefrancois,  S. Lehtola,  
 S. V. Levchenko,  C. Y. Lin,  Y.-S. Lin,  F. Liu,  E. Livshits,  
 R. C. Lochan,  A. Luenser,  P. Manohar,  S. F. Manzer,  S.-P. Mao,  Y. Mao,  
 N. Mardirossian,  A. V. Marenich,  L. A. Martinez-Martinez,  S. A. Maurer,  
 N. J. Mayhall,  J.-M. Mewes,  A. F. Morrison,  K. Nanda,  T. S. Nguyen-Beck,  
 C. M. Oana,  R. Olivares-Amaya,  D. P. O'Neill,  J. A. Parkhill,  
 T. M. Perrine,  R. Peverati,  P. A. Pieniazek,  F. Plasser,  A. Prociuk,  
 D. R. Rehn,  E. Rosta,  N. J. Russ,  N. Sergueev,  S. M. Sharada,  
 S. Sharma,  D. W. Small,  A. Sodt,  T. Stauch,  T. Stein,  D. Stuck,  
 Y.-C. Su,  A. J. W. Thom,  T. Tsuchimochi,  L. Vogt,  O. Vydrov,  T. Wang,  
 M. A. Watson,  J. Wenzel,  A. White,  C. F. Williams,  V. Vanovschi,  
 K. Yao,  S. Yeganeh,  S. R. Yost,  Z.-Q. You,  I. Y. Zhang,  X. Zhang,  
 Y. Zhao,  B. R. Brooks,  G. K. L. Chan,  D. M. Chipman,  C. J. Cramer,  
 W. A. Goddard III,  M. S. Gordon,  W. J. Hehre,  A. Klamt,  
 H. F. Schaefer III,  M. W. Schmidt,  C. D. Sherrill,  D. G. Truhlar,  
 A. Warshel,  X. Xu,  A. Aspuru-Guzik,  R. Baer,  A. T. Bell,  N. A. Besley,  
 J.-D. Chai,  A. Dreuw,  B. D. Dunietz,  T. R. Furlani,  S. R. Gwaltney,  
 C.-P. Hsu,  Y. Jung,  J. Kong,  D. S. Lambrecht,  W. Liang,  C. Ochsenfeld,  
 V. A. Rassolov,  L. V. Slipchenko,  J. E. Subotnik,  T. Van Voorhis,  
 J. M. Herbert,  A. I. Krylov,  P. M. W. Gill,  M. Head-Gordon

 Contributors to earlier versions of Q-Chem not listed above: 
 R. D. Adamson,  J. Baker,  E. F. C. Byrd,  A. K. Chakraborty,  C.-L. Cheng,  
 H. Dachsel,  R. J. Doerksen,  G. Hawkins,  A. Heyden,  S. Hirata,  
 G. Kedziora,  F. J. Keil,  C. Kelley,  P. P. Korambath,  W. Kurlancheek,  
 A. M. Lee,  M. S. Lee,  D. Liotard,  I. Lotan,  P. E. Maslen,  N. Nair,  
 D. Neuhauser,  R. Olson,  B. Peters,  J. Ritchie,  N. E. Schultz,  
 N. Shenvi,  A. C. Simmonett,  K. S. Thanthiriwatte,  Q. Wu,  W. Zhang

 Please cite Q-Chem as follows:
 Y. Shao et al., Mol. Phys. 113, 184-215 (2015)
 DOI: 10.1080/00268976.2014.952696

 Q-Chem 4.4.2 for Intel X86 EM64T Linux

 Parts of Q-Chem use Armadillo 5.200.1 (Boston Tea Smuggler).
 http://arma.sourceforge.net/

 Q-Chem begins on Thu Dec 15 11:39:06 2016  


Host: 0

     Scratch files written to /scratch/cher/qchem14336//
The previous job contains 0 fragments, simply inherited here
FILE_GEOM_ORG=        593

Checking the input file for inconsistencies... 	...done.

--------------------------------------------------------------
User input:
--------------------------------------------------------------

$molecule
   read
$end

$rem
   BASIS 6-311++G**
   JOB_TYPE FREQUENCY
   METHOD B3LYP
$end

--------------------------------------------------------------
 ----------------------------------------------------------------
             Standard Nuclear Orientation (Angstroms)
    I     Atom           X                Y                Z
 ----------------------------------------------------------------
    1      O       2.3381793845    -0.0367549590     0.0021123558
    2      C       1.1540882945     0.6100214410    -0.0008208230
    3      C      -0.0262528130    -0.0433516147    -0.0013468944
    4      O      -0.1273526475    -1.3920114794    -0.0008080993
    5      H      -1.0795158471    -1.5887336021    -0.0000539738
    6      C      -1.2678403440     0.7154643168    -0.0002335397
    7      O      -2.3511981419     0.1526704115     0.0012597258
    8      H       1.1604439415     1.6941604188    -0.0020986426
    9      H      -1.1824183748     1.8167347646    -0.0003629049
   10      H       3.0644906947     0.5938017749    -0.0035887946
 ----------------------------------------------------------------
 Molecular Point Group                 C1    NOp =  1
 Largest Abelian Subgroup              C1    NOp =  1
 Nuclear Repulsion Energy =   224.4390898032 hartrees
 There are       23 alpha and       23 beta electrons
 Requested basis set is 6-311++G(d,p)
 There are 56 shells and 160 basis functions

 Total QAlloc Memory Limit   2000 MB
 Mega-Array Size        61 MB
 MEM_STATIC part        62 MB

                       Distance Matrix (Angstroms)
             O (  1)   C (  2)   C (  3)   O (  4)   H (  5)   C (  6)
   C (  2)  1.349222
   C (  3)  2.364444  1.349111
   O (  4)  2.813464  2.377021  1.352444
   H (  5)  3.753569  3.134248  1.870179  0.972273
   C (  6)  3.683642  2.424223  1.455109  2.396282  2.311881
   O (  7)  4.693202  3.534997  2.333196  2.707681  2.156308  1.220821
   H (  8)  2.093597  1.084158  2.104091  3.344081  3.974269  2.618094
   H (  9)  3.978698  2.629719  2.190124  3.377753  3.407023  1.104578
   H ( 10)  0.961854  1.910473  3.155735  3.759166  4.683616  4.334040
             O (  7)   H (  8)   H (  9)
   H (  8)  3.835079
   H (  9)  2.033509  2.346067
   H ( 10)  5.433627  2.199133  4.419481

 A cutoff of  1.0D-11 yielded   1489 shell pairs
 There are     12424 function pairs (     13380 Cartesian)

 -------------------------------------------------------
 OpenMP Integral Computing Module                       
 Release: version 1.0, May 2013, Q-Chem Inc. Pittsburgh 
 -------------------------------------------------------
 Integral Job Info:
 Integral job number is                      11
 Integral operator is                         1
 short-range coefficients                     0
 long-range coefficients              100000000
 Omega coefficients                           0
 if combine SR and LR in K                    0
 Integral screening is                        0
 Integral computing path is                   2
 max size of driver memory is            800000
 size of driver memory is                593474
 size of scratch memory is              2260544
 max col of scratch BK array               1296
 max len of scratch array in speh3          155
 max len of scratch index in speh4           18
 max int batch size is                      520
 min int batch size is                       52
 fixed nKL is                                52
 max L of basis functions is                  2
 order of int derivative is                   0
 number of shells is                         56
 number of basis is                         166
 number of cartesian basis is               166
 number of contracted shell pairs          1489
 number of primitive shell pairs           3983
 maxK2 (contraction) of shell pair           36
 max number of K2 of shell pair               1
 max number of CS2 of shell pair            230
 max number of PS2 of shell pair            624
 mem total for path MDJ                   29490
 -------------------------------------------------------
 Smallest overlap matrix eigenvalue = 1.97E-05
 Guess from superposition of atomic densities
 Warning:  Energy on first SCF cycle will be non-variational
 A restricted hybrid HF-DFT SCF calculation will be
 performed using Pulay DIIS extrapolation
 Exchange:     0.2000 Hartree-Fock + 0.0800 Slater + 0.7200 B88
 Correlation:  0.1900 VWN1RPA + 0.8100 LYP
 Using SG-1 standard quadrature grid
 SCF converges when DIIS error is below 1.0E-08
 ---------------------------------------
  Cycle       Energy         DIIS Error
 ---------------------------------------
    1    -343.5935491550      5.13E-02
    2    -342.3480431556      7.15E-03
    3    -342.0197961243      1.36E-02
    4    -342.4538629671      2.72E-03
    5    -342.4724245641      9.50E-04
    6    -342.4744493437      3.34E-04
    7    -342.4747505255      9.18E-05
    8    -342.4747718171      4.00E-05
    9    -342.4747759501      7.33E-06
   10    -342.4747761210      2.88E-06
   11    -342.4747760270      3.39E-07
   12    -342.4747760260      7.76E-08
   13    -342.4747760290      5.97E-08
   14    -342.4747760310      7.06E-09 Convergence criterion met
 ---------------------------------------
 SCF time:  CPU 59.26 s  wall 59.77 s
 SCF   energy in the final basis set = -342.4747760310
 Total energy in the final basis set = -342.4747760310

 --------------------------------------------------------------

                    Orbital Energies (a.u.)
 --------------------------------------------------------------

 Alpha MOs
 -- Occupied --
-19.193 -19.160 -19.132 -10.272 -10.265 -10.246  -1.106  -1.084
 -1.049  -0.805  -0.675  -0.610  -0.574  -0.539  -0.514  -0.455
 -0.447  -0.411  -0.402  -0.392  -0.372  -0.285  -0.243
 -- Virtual --
 -0.068  -0.035  -0.000   0.010   0.027   0.037   0.060   0.067
  0.078   0.080   0.088   0.102   0.111   0.113   0.122   0.129
  0.134   0.156   0.180   0.185   0.198   0.206   0.206   0.233
  0.255   0.255   0.264   0.276   0.292   0.294   0.321   0.325
  0.335   0.347   0.373   0.405   0.420   0.429   0.438   0.494
  0.500   0.536   0.540   0.553   0.573   0.594   0.644   0.666
  0.690   0.749   0.785   0.825   0.842   0.904   0.951   0.977
  1.003   1.048   1.065   1.087   1.127   1.152   1.154   1.176
  1.187   1.207   1.223   1.258   1.384   1.402   1.409   1.426
  1.478   1.516   1.576   1.588   1.663   1.689   1.697   1.708
  1.737   1.758   1.831   1.853   1.901   2.045   2.046   2.057
  2.135   2.161   2.211   2.391   2.468   2.529   2.554   2.601
  2.628   2.660   2.683   2.820   2.824   2.901   2.965   3.046
  3.054   3.083   3.096   3.117   3.198   3.258   3.286   3.335
  3.451   3.461   3.563   3.594   3.780   3.858   3.887   3.958
  4.127   4.308   4.922   4.980   5.018   5.146   5.330   5.479
  5.584   5.745   5.834  23.651  23.890  24.114  49.847  49.921
 49.969
 --------------------------------------------------------------

          Ground-State Mulliken Net Atomic Charges

     Atom                 Charge (a.u.)
  ----------------------------------------
      1 O                    -0.196615
      2 C                    -0.397456
      3 C                     0.391001
      4 O                    -0.263303
      5 H                     0.276072
      6 C                    -0.024615
      7 O                    -0.317992
      8 H                     0.147185
      9 H                     0.108796
     10 H                     0.276927
  ----------------------------------------
  Sum of atomic charges =     0.000000

 -----------------------------------------------------------------
                    Cartesian Multipole Moments
 -----------------------------------------------------------------
    Charge (ESU x 10^10)
                 0.0000
    Dipole Moment (Debye)
         X       3.1765      Y       3.1803      Z      -0.0125
       Tot       4.4949
    Quadrupole Moments (Debye-Ang)
        XX     -35.1602     XY       7.1282     YY     -31.8889
        XZ      -0.0285     YZ      -0.0100     ZZ     -35.9986
    Octopole Moments (Debye-Ang^2)
       XXX      56.2497    XXY       9.6673    XYY      -2.3897
       YYY       0.8503    XXZ      -0.1234    XYZ      -0.0165
       YYZ      -0.0002    XZZ      -0.6852    YZZ      -1.8163
       ZZZ       0.0116
    Hexadecapole Moments (Debye-Ang^3)
      XXXX    -500.7522   XXXY      50.9058   XXYY    -100.9585
      XYYY      14.0097   YYYY    -152.9131   XXXZ      -0.2710
      XXYZ      -0.0566   XYYZ      -0.0140   YYYZ      -0.0204
      XXZZ     -96.8918   XYZZ       0.8412   YYZZ     -35.3276
      XZZZ      -0.0118   YZZZ       0.0025   ZZZZ     -36.2379
 -----------------------------------------------------------------
 Calculating MO derivatives via CPSCF
   1         3          30      0.229809    0.063395
   2         3          30      0.024757    0.006447
   3         3          30      0.002063    0.000596
   4         6          27      0.000132    0.000036
   5        31           2      0.000003    0.000002
   6        33           0      0.000000    0.000000    Roots Converged
 Calculating analytic Hessian of the SCF energy
 Polarizability Matrix (a.u.)
            1           2           3
    1 -83.5933247  -6.0023519   0.0104513
    2  -6.0023519 -48.3632274   0.0110967
    3   0.0104513   0.0110967 -29.7425892

 Direct stationary perturbation theory relativistic correction:

 rels  =       0.116472281979
 relv  =      -0.510967125120
 rel2e =       0.198725638543
 E_rel =      -0.195769204598

 Hessian of the SCF Energy
            1           2           3           4           5           6
    1   0.6485072   0.1182115  -0.0016139  -0.2839273   0.1245060  -0.0005662
    2   0.1182115   0.4225778  -0.0027868   0.0725352  -0.1685142   0.0005673
    3  -0.0016139  -0.0027868   0.0184857  -0.0001802   0.0005040  -0.0339956
    4  -0.2839273   0.0725352  -0.0001802   0.7904850   0.0970975   0.0004684
    5   0.1245060  -0.1685142   0.0005040   0.0970975   0.7249313  -0.0007899
    6  -0.0005662   0.0005673  -0.0339956   0.0004684  -0.0007899   0.1137767
    7  -0.0739236  -0.0056799  -0.0001255  -0.3595323  -0.1511365  -0.0000946
    8   0.0462098   0.0085008   0.0000798  -0.1911630  -0.1877484  -0.0000651
    9  -0.0001373  -0.0000275   0.0124402  -0.0000450  -0.0000153  -0.0529195
   10   0.0076305   0.0018171   0.0000159  -0.0027047  -0.0504633   0.0000160
   11  -0.0126808   0.0116017  -0.0000550   0.0018106  -0.0519971   0.0000534
   12   0.0000253  -0.0000121  -0.0051867  -0.0000320   0.0000233   0.0098828
   13   0.0002343  -0.0004528  -0.0000017   0.0014674   0.0043698   0.0000031
   14   0.0026118   0.0000317   0.0000098  -0.0001070  -0.0075412   0.0000049
   15   0.0000015  -0.0000065  -0.0008343  -0.0000075  -0.0000003   0.0003099
   16   0.0262713  -0.0110277   0.0001227  -0.0688419   0.0068300  -0.0000581
   17  -0.0120714  -0.0022982  -0.0000238  -0.0062987   0.0152725   0.0000003
   18  -0.0000066  -0.0000177   0.0087423  -0.0000273  -0.0000078  -0.0080163
   19  -0.0166782   0.0025668  -0.0000486   0.0217153   0.0115968   0.0000369
   20  -0.0043700   0.0030594  -0.0000190   0.0128712  -0.0000333   0.0000108
   21   0.0000169   0.0000062  -0.0025961  -0.0000060  -0.0000139   0.0057845
   22  -0.0091320   0.0366995  -0.0000649  -0.0614028  -0.0154818  -0.0000063
   23   0.0063291  -0.0107811  -0.0000000  -0.0122040  -0.3360255   0.0003729
   24  -0.0000365   0.0001051   0.0049159   0.0000260   0.0003387  -0.0291952
   25   0.0006389  -0.0005667   0.0000041  -0.0009612   0.0008773  -0.0000046
   26   0.0019106   0.0002642   0.0000091  -0.0019612  -0.0001300  -0.0000016
   27  -0.0000099   0.0000056   0.0001405   0.0000124   0.0000042  -0.0007386
   28  -0.2996211  -0.2141030   0.0018920  -0.0362977  -0.0281959   0.0002054
   29  -0.2706567  -0.2644420   0.0022820   0.0274194   0.0117859  -0.0001529
   30   0.0023266   0.0021665  -0.0021120  -0.0002089  -0.0000430  -0.0048888
            7           8           9          10          11          12
    1  -0.0739236   0.0462098  -0.0001373   0.0076305  -0.0126808   0.0000253
    2  -0.0056799   0.0085008  -0.0000275   0.0018171   0.0116017  -0.0000121
    3  -0.0001255   0.0000798   0.0124402   0.0000159  -0.0000550  -0.0051867
    4  -0.3595323  -0.1911630  -0.0000450  -0.0027047   0.0018106  -0.0000320
    5  -0.1511365  -0.1877484  -0.0000153  -0.0504633  -0.0519971   0.0000233
    6  -0.0000946  -0.0000651  -0.0529195   0.0000160   0.0000534   0.0098828
    7   0.7793477   0.1278593  -0.0000231  -0.1061818   0.0125977   0.0000073
    8   0.1278593   0.6987978  -0.0000925  -0.0398607  -0.3161460   0.0001490
    9  -0.0000231  -0.0000925   0.1142735   0.0000359   0.0000760  -0.0411352
   10  -0.1061818  -0.0398607   0.0000359   0.5727939   0.0954427  -0.0003976
   11   0.0125977  -0.3161460   0.0000760   0.0954427   0.4524870  -0.0001906
   12   0.0000073   0.0001490  -0.0411352  -0.0003976  -0.0001906   0.0303176
   13  -0.0082458  -0.0147465   0.0000054  -0.4579675  -0.0958087   0.0003563
   14  -0.0494303  -0.0232775   0.0000374  -0.0503866  -0.0577712   0.0000592
   15   0.0000344   0.0000162  -0.0019253   0.0003358   0.0000946  -0.0079741
   16  -0.1434005   0.0934020  -0.0000046  -0.0105343  -0.0060159   0.0000391
   17   0.0756127  -0.1527765  -0.0000222   0.0283765  -0.0555096  -0.0000096
   18   0.0001348  -0.0000955  -0.0653330   0.0000015   0.0000343   0.0051809
   19  -0.1029387  -0.0230288   0.0001573   0.0055937  -0.0009995  -0.0000145
   20  -0.0137390   0.0061666   0.0000203   0.0145862   0.0136508  -0.0000250
   21   0.0001251   0.0000474   0.0215079  -0.0000102  -0.0000085  -0.0007579
   22   0.0078028  -0.0256766   0.0000185  -0.0058923  -0.0003081   0.0000002
   23   0.0014789  -0.0131027   0.0000030  -0.0022432   0.0018457   0.0000138
   24  -0.0000640  -0.0000081   0.0007881   0.0000013  -0.0000127   0.0061458
   25   0.0081141   0.0229333  -0.0000029  -0.0037778   0.0039156   0.0000112
   26  -0.0030258  -0.0161661  -0.0000102   0.0034597   0.0007321   0.0000021
   27  -0.0000119  -0.0000282   0.0101283   0.0000069  -0.0000050   0.0043170
   28  -0.0010419   0.0040711  -0.0000041   0.0010403   0.0020464   0.0000048
   29   0.0054629  -0.0042479   0.0000310  -0.0007284   0.0011067  -0.0000101
   30   0.0000175  -0.0000031   0.0021749  -0.0000055   0.0000135  -0.0007901
           13          14          15          16          17          18
    1   0.0002343   0.0026118   0.0000015   0.0262713  -0.0120714  -0.0000066
    2  -0.0004528   0.0000317  -0.0000065  -0.0110277  -0.0022982  -0.0000177
    3  -0.0000017   0.0000098  -0.0008343   0.0001227  -0.0000238   0.0087423
    4   0.0014674  -0.0001070  -0.0000075  -0.0688419  -0.0062987  -0.0000273
    5   0.0043698  -0.0075412  -0.0000003   0.0068300   0.0152725  -0.0000078
    6   0.0000031   0.0000049   0.0003099  -0.0000581   0.0000003  -0.0080163
    7  -0.0082458  -0.0494303   0.0000344  -0.1434005   0.0756127   0.0001348
    8  -0.0147465  -0.0232775   0.0000162   0.0934020  -0.1527765  -0.0000955
    9   0.0000054   0.0000374  -0.0019253  -0.0000046  -0.0000222  -0.0653330
   10  -0.4579675  -0.0503866   0.0003358  -0.0105343   0.0283765   0.0000015
   11  -0.0958087  -0.0577712   0.0000946  -0.0060159  -0.0555096   0.0000343
   12   0.0003563   0.0000592  -0.0079741   0.0000391  -0.0000096   0.0051809
   13   0.4595447   0.1065647  -0.0003580   0.0087055   0.0092013  -0.0000080
   14   0.1065647   0.0874665  -0.0001138  -0.0071538  -0.0062646   0.0000051
   15  -0.0003580  -0.0001138   0.0103601  -0.0000036  -0.0000010   0.0024921
   16   0.0087055  -0.0071538  -0.0000036   0.7943674   0.1477043  -0.0007526
   17   0.0092013  -0.0062646  -0.0000010   0.1477043   0.7116470  -0.0002680
   18  -0.0000080   0.0000051   0.0024921  -0.0007526  -0.0002680   0.1737932
   19  -0.0020303  -0.0002102  -0.0000037  -0.5434025  -0.2407600   0.0006716
   20  -0.0081638   0.0067920   0.0000043  -0.2347258  -0.2332812   0.0003333
   21  -0.0000028   0.0000006  -0.0049059   0.0006634   0.0003329  -0.0629516
   22   0.0002374  -0.0015186  -0.0000036  -0.0012972  -0.0031317   0.0000010
   23   0.0005224  -0.0006343   0.0000028   0.0020818  -0.0006368  -0.0000108
   24  -0.0000007   0.0000006   0.0020902   0.0000228   0.0000009  -0.0059158
   25  -0.0018085  -0.0002210   0.0000009  -0.0591128   0.0026121   0.0000069
   26  -0.0015448   0.0012281  -0.0000004   0.0103625  -0.2772340   0.0000055
   27   0.0000038   0.0000002   0.0000438   0.0000182  -0.0000099  -0.0510274
   28  -0.0001372  -0.0001490   0.0000038  -0.0027550  -0.0012452  -0.0000215
   29   0.0000582  -0.0000295   0.0000042  -0.0014573   0.0010814   0.0000217
   30   0.0000025  -0.0000040   0.0003435  -0.0000473   0.0000005   0.0030356
           19          20          21          22          23          24
    1  -0.0166782  -0.0043700   0.0000169  -0.0091320   0.0063291  -0.0000365
    2   0.0025668   0.0030594   0.0000062   0.0366995  -0.0107811   0.0001051
    3  -0.0000486  -0.0000190  -0.0025961  -0.0000649  -0.0000000   0.0049159
    4   0.0217153   0.0128712  -0.0000060  -0.0614028  -0.0122040   0.0000260
    5   0.0115968  -0.0000333  -0.0000139  -0.0154818  -0.3360255   0.0003387
    6   0.0000369   0.0000108   0.0057845  -0.0000063   0.0003729  -0.0291952
    7  -0.1029387  -0.0137390   0.0001251   0.0078028   0.0014789  -0.0000640
    8  -0.0230288   0.0061666   0.0000474  -0.0256766  -0.0131027  -0.0000081
    9   0.0001573   0.0000203   0.0215079   0.0000185   0.0000030   0.0007881
   10   0.0055937   0.0145862  -0.0000102  -0.0058923  -0.0022432   0.0000013
   11  -0.0009995   0.0136508  -0.0000085  -0.0003081   0.0018457  -0.0000127
   12  -0.0000145  -0.0000250  -0.0007579   0.0000002   0.0000138   0.0061458
   13  -0.0020303  -0.0081638  -0.0000028   0.0002374   0.0005224  -0.0000007
   14  -0.0002102   0.0067920   0.0000006  -0.0015186  -0.0006343   0.0000006
   15  -0.0000037   0.0000043  -0.0049059  -0.0000036   0.0000028   0.0020902
   16  -0.5434025  -0.2347258   0.0006634  -0.0012972   0.0020818   0.0000228
   17  -0.2407600  -0.2332812   0.0003329  -0.0031317  -0.0006368   0.0000009
   18   0.0006716   0.0003333  -0.0629516   0.0000010  -0.0000108  -0.0059158
   19   0.6447730   0.2762411  -0.0008265   0.0007230  -0.0007157  -0.0000143
   20   0.2762411   0.2216099  -0.0003906   0.0013902   0.0005515  -0.0000092
   21  -0.0008265  -0.0003906   0.0283911   0.0000005   0.0000017   0.0016053
   22   0.0007230   0.0013902   0.0000005   0.0660886   0.0049156   0.0000687
   23  -0.0007157   0.0005515   0.0000017   0.0049156   0.3566535  -0.0004024
   24  -0.0000143  -0.0000092   0.0016053   0.0000687  -0.0004024   0.0200098
   25  -0.0086189  -0.0450159   0.0000337  -0.0006222  -0.0002107   0.0000006
   26  -0.0258958  -0.0188422   0.0000332   0.0008446   0.0008727   0.0000006
   27   0.0000302   0.0000652   0.0149168  -0.0000025   0.0000037  -0.0000389
   28   0.0008636   0.0009258   0.0000059   0.0034947   0.0000459  -0.0000040
   29   0.0012053   0.0003266  -0.0000090   0.0022670   0.0012571  -0.0000135
   30   0.0000116   0.0000098  -0.0009942  -0.0000115   0.0000155  -0.0004052
           25          26          27          28          29          30
    1   0.0006389   0.0019106  -0.0000099  -0.2996211  -0.2706567   0.0023266
    2  -0.0005667   0.0002642   0.0000056  -0.2141030  -0.2644420   0.0021665
    3   0.0000041   0.0000091   0.0001405   0.0018920   0.0022820  -0.0021120
    4  -0.0009612  -0.0019612   0.0000124  -0.0362977   0.0274194  -0.0002089
    5   0.0008773  -0.0001300   0.0000042  -0.0281959   0.0117859  -0.0000430
    6  -0.0000046  -0.0000016  -0.0007386   0.0002054  -0.0001529  -0.0048888
    7   0.0081141  -0.0030258  -0.0000119  -0.0010419   0.0054629   0.0000175
    8   0.0229333  -0.0161661  -0.0000282   0.0040711  -0.0042479  -0.0000031
    9  -0.0000029  -0.0000102   0.0101283  -0.0000041   0.0000310   0.0021749
   10  -0.0037778   0.0034597   0.0000069   0.0010403  -0.0007284  -0.0000055
   11   0.0039156   0.0007321  -0.0000050   0.0020464   0.0011067   0.0000135
   12   0.0000112   0.0000021   0.0043170   0.0000048  -0.0000101  -0.0007901
   13  -0.0018085  -0.0015448   0.0000038  -0.0001372   0.0000582   0.0000025
   14  -0.0002210   0.0012281   0.0000002  -0.0001490  -0.0000295  -0.0000040
   15   0.0000009  -0.0000004   0.0000438   0.0000038   0.0000042   0.0003435
   16  -0.0591128   0.0103625   0.0000182  -0.0027550  -0.0014573  -0.0000473
   17   0.0026121  -0.2772340  -0.0000099  -0.0012452   0.0010814   0.0000005
   18   0.0000069   0.0000055  -0.0510274  -0.0000215   0.0000217   0.0030356
   19  -0.0086189  -0.0258958   0.0000302   0.0008636   0.0012053   0.0000116
   20  -0.0450159  -0.0188422   0.0000652   0.0009258   0.0003266   0.0000098
   21   0.0000337   0.0000332   0.0149168   0.0000059  -0.0000090  -0.0009942
   22  -0.0006222   0.0008446  -0.0000025   0.0034947   0.0022670  -0.0000115
   23  -0.0002107   0.0008727   0.0000037   0.0000459   0.0012571   0.0000155
   24   0.0000006   0.0000006  -0.0000389  -0.0000040  -0.0000135  -0.0004052
   25   0.0662857   0.0157025  -0.0000486  -0.0001373  -0.0000265  -0.0000015
   26   0.0157025   0.3094639  -0.0000344   0.0001477  -0.0001887  -0.0000039
   27  -0.0000486  -0.0000344   0.0227701   0.0000013  -0.0000014  -0.0005116
   28  -0.0001373   0.0001477   0.0000013   0.3345916   0.2364562  -0.0020835
   29  -0.0000265  -0.0001887  -0.0000014   0.2364562   0.2533505  -0.0021519
   30  -0.0000015  -0.0000039  -0.0005116  -0.0020835  -0.0021519   0.0041479
 Gradient time:  CPU 709.46 s  wall 711.33 s
 **********************************************************************
 **                                                                  **
 **                       VIBRATIONAL ANALYSIS                       **
 **                       --------------------                       **
 **                                                                  **
 **        VIBRATIONAL FREQUENCIES (CM**-1) AND NORMAL MODES         **
 **     FORCE CONSTANTS (mDYN/ANGSTROM) AND REDUCED MASSES (AMU)     **
 **                  INFRARED INTENSITIES (KM/MOL)                   **
 **                                                                  **
 **********************************************************************


 Mode:                 1                      2                      3
 Frequency:       135.89                 212.84                 282.16
 Force Cnst:      0.0818                 0.1517                 0.2808
 Red. Mass:       7.5198                 5.6850                 5.9863
 IR Active:          YES                    YES                    YES
 IR Intens:        4.546                  2.178                 24.599
 Raman Active:       YES                    YES                    YES
               X      Y      Z        X      Y      Z        X      Y      Z
 O         -0.001  0.000  0.346    0.135  0.292 -0.001   -0.166 -0.088  0.001
 C         -0.000 -0.000 -0.182   -0.076 -0.113  0.001   -0.088  0.036 -0.000
 C         -0.000 -0.000 -0.343   -0.004 -0.251 -0.000   -0.038 -0.038  0.000
 O          0.000 -0.000 -0.168   -0.117 -0.248 -0.000    0.429 -0.091 -0.000
 H          0.000 -0.000  0.153   -0.129 -0.179 -0.001    0.541 -0.540 -0.000
 C          0.000 -0.000 -0.189    0.113 -0.044 -0.001   -0.041 -0.030  0.001
 O          0.001  0.000  0.387   -0.030  0.249  0.001   -0.176  0.251 -0.000
 H          0.000 -0.000 -0.398   -0.369 -0.109  0.002   -0.031  0.032 -0.000
 H         -0.000 -0.000 -0.511    0.382 -0.062 -0.002    0.189 -0.037  0.001
 H          0.001 -0.002  0.271   -0.093  0.554  0.016   -0.083 -0.184 -0.012
 TransDip   0.000 -0.000 -0.068   -0.017 -0.044  0.002    0.061 -0.147 -0.002

 Mode:                 4                      5                      6
 Frequency:       317.43                 401.87                 491.07
 Force Cnst:      0.0735                 0.2021                 1.2718
 Red. Mass:       1.2386                 2.1239                 8.9507
 IR Active:          YES                    YES                    YES
 IR Intens:       94.448                 23.174                  7.575
 Raman Active:       YES                    YES                    YES
               X      Y      Z        X      Y      Z        X      Y      Z
 O         -0.001 -0.002 -0.096   -0.001 -0.000  0.060    0.447 -0.021  0.001
 C          0.000  0.000  0.048    0.000 -0.000 -0.203    0.240 -0.158 -0.001
 C         -0.000  0.001 -0.010   -0.000  0.000 -0.087   -0.007  0.086  0.001
 O          0.002  0.001  0.022    0.000  0.000  0.044    0.032  0.068 -0.001
 H          0.002 -0.001 -0.029    0.000 -0.000 -0.015    0.070 -0.067  0.004
 C         -0.001  0.000 -0.061    0.000  0.000  0.189   -0.344 -0.035  0.000
 O         -0.000 -0.000  0.035   -0.000 -0.000 -0.083   -0.411  0.035  0.000
 H          0.001  0.000  0.111    0.001 -0.000 -0.353    0.322 -0.155 -0.005
 H         -0.001  0.000 -0.161    0.001  0.000  0.704   -0.411 -0.029 -0.001
 H          0.000  0.006  0.972    0.001  0.002  0.531    0.252  0.210 -0.001
 TransDip   0.003  0.003  0.311    0.002  0.001  0.154   -0.088 -0.003  0.000

 Mode:                 7                      8                      9
 Frequency:       530.46                 573.79                 751.81
 Force Cnst:      0.1930                 0.5974                 1.4368
 Red. Mass:       1.1643                 3.0798                 4.3144
 IR Active:          YES                    YES                    YES
 IR Intens:      111.052                 14.732                 47.701
 Raman Active:       YES                    YES                    YES
               X      Y      Z        X      Y      Z        X      Y      Z
 O         -0.000 -0.000 -0.004   -0.001  0.000  0.046    0.063  0.013  0.000
 C         -0.000  0.000  0.002    0.000  0.000 -0.184   -0.120 -0.294  0.001
 C         -0.000 -0.000  0.065   -0.000  0.000  0.367   -0.208  0.030 -0.000
 O          0.000 -0.000 -0.082   -0.000 -0.000 -0.108    0.106  0.029 -0.000
 H          0.001  0.000  0.978   -0.000 -0.000 -0.526    0.209 -0.399 -0.001
 C          0.000  0.000  0.001    0.000  0.000 -0.016   -0.066  0.299 -0.000
 O          0.000 -0.000 -0.025    0.001 -0.000  0.017    0.157 -0.070 -0.000
 H          0.000 -0.000 -0.154    0.000 -0.000 -0.558   -0.169 -0.297 -0.005
 H          0.000  0.000  0.011    0.000  0.000 -0.422   -0.222  0.313  0.001
 H         -0.000  0.001  0.095    0.001 -0.000  0.223   -0.282  0.412 -0.005
 TransDip   0.001  0.001  0.338    0.001  0.000 -0.123   -0.221  0.012 -0.001

 Mode:                10                     11                     12
 Frequency:       815.74                 925.52                 978.19
 Force Cnst:      0.5249                 2.4592                 0.9531
 Red. Mass:       1.3388                 4.8727                 1.6906
 IR Active:          YES                    YES                    YES
 IR Intens:       31.582                 43.117                  0.713
 Raman Active:       YES                    YES                    YES
               X      Y      Z        X      Y      Z        X      Y      Z
 O          0.000  0.000  0.028   -0.008  0.001  0.000    0.000 -0.000  0.001
 C         -0.000 -0.001 -0.166   -0.085 -0.218 -0.000   -0.000  0.000 -0.020
 C         -0.000 -0.000  0.037   -0.045 -0.034  0.000    0.000 -0.000  0.083
 O          0.000 -0.000  0.002    0.026  0.367 -0.000   -0.000  0.000  0.000
 H          0.000 -0.001  0.128    0.076  0.160 -0.000    0.000 -0.000 -0.028
 C         -0.000  0.001  0.015    0.150 -0.289  0.000   -0.000 -0.000 -0.225
 O          0.000 -0.000 -0.006   -0.034  0.040 -0.000    0.000  0.000  0.055
 H         -0.002  0.001  0.965   -0.223 -0.230  0.001   -0.000  0.000  0.121
 H         -0.001  0.001 -0.149    0.480 -0.325 -0.001    0.001 -0.000  0.960
 H          0.001 -0.000  0.029   -0.317  0.358 -0.004    0.000 -0.000 -0.031
 TransDip  -0.002 -0.000  0.180    0.053 -0.203 -0.001   -0.001 -0.000  0.027

 Mode:                13                     14                     15
 Frequency:      1176.22                1218.45                1261.03
 Force Cnst:      2.1102                 1.2873                 1.6486
 Red. Mass:       2.5888                 1.4717                 1.7596
 IR Active:          YES                    YES                    YES
 IR Intens:      100.213                 71.449                471.319
 Raman Active:       YES                    YES                    YES
               X      Y      Z        X      Y      Z        X      Y      Z
 O          0.172 -0.071  0.000   -0.024  0.006  0.000    0.087 -0.132  0.001
 C         -0.131  0.178 -0.000    0.060  0.010 -0.000   -0.123  0.119 -0.001
 C         -0.193 -0.010 -0.000   -0.099  0.127  0.000    0.043 -0.027  0.000
 O         -0.041  0.037  0.000   -0.030 -0.060  0.000    0.026 -0.028 -0.000
 H          0.129 -0.651  0.000    0.033 -0.294  0.000   -0.095  0.437 -0.000
 C          0.030 -0.049  0.000    0.040 -0.063 -0.000   -0.013  0.007  0.000
 O          0.048 -0.002 -0.000    0.009 -0.002 -0.000    0.008  0.010 -0.000
 H         -0.194  0.188 -0.001    0.754  0.006  0.002   -0.072  0.122 -0.000
 H          0.329 -0.070 -0.001    0.236 -0.077 -0.000   -0.086  0.010  0.000
 H          0.388 -0.306  0.003   -0.332  0.362 -0.003   -0.558  0.635 -0.005
 TransDip  -0.207 -0.245  0.000    0.256  0.089 -0.000   -0.632  0.290 -0.001

 Mode:                16                     17                     18
 Frequency:      1358.51                1420.32                1440.40
 Force Cnst:      1.3295                 2.6087                 1.9162
 Red. Mass:       1.2227                 2.1948                 1.5675
 IR Active:          YES                    YES                    YES
 IR Intens:       64.042                 84.370                 53.431
 Raman Active:       YES                    YES                    YES
               X      Y      Z        X      Y      Z        X      Y      Z
 O          0.017  0.021 -0.000   -0.038 -0.015  0.000    0.013  0.032 -0.000
 C         -0.035 -0.016  0.000    0.056  0.053 -0.000   -0.087  0.018 -0.000
 C         -0.071 -0.002  0.000    0.138 -0.183 -0.000   -0.030 -0.183  0.000
 O          0.048 -0.029 -0.000   -0.045  0.089 -0.000    0.018  0.061 -0.000
 H         -0.117  0.608 -0.000    0.122 -0.569  0.000   -0.013  0.143 -0.000
 C         -0.022  0.056 -0.000   -0.070  0.138  0.000    0.003  0.005 -0.000
 O         -0.029 -0.047  0.000   -0.052 -0.068  0.000    0.022  0.025 -0.000
 H          0.178 -0.019  0.000    0.145  0.052  0.000    0.826 -0.004  0.001
 H          0.714  0.005 -0.001    0.649  0.106 -0.001   -0.452  0.023  0.000
 H          0.175 -0.165  0.001   -0.240  0.216 -0.001    0.154 -0.141  0.001
 TransDip   0.134  0.218  0.000   -0.158 -0.248 -0.000   -0.177 -0.153  0.000

 Mode:                19                     20                     21
 Frequency:      1706.04                1761.68                2959.00
 Force Cnst:     13.1636                11.2309                 5.6042
 Red. Mass:       7.6762                 6.1420                 1.0864
 IR Active:          YES                    YES                    YES
 IR Intens:      531.662                 38.981                 66.015
 Raman Active:       YES                    YES                    YES
               X      Y      Z        X      Y      Z        X      Y      Z
 O         -0.005 -0.023  0.000   -0.063 -0.012  0.000    0.001  0.000  0.000
 C          0.164  0.078 -0.000    0.419  0.116  0.000   -0.000  0.002 -0.000
 C         -0.229 -0.107  0.000   -0.342 -0.248  0.000   -0.003 -0.001 -0.000
 O          0.028  0.006 -0.000    0.044  0.044 -0.000   -0.001  0.001  0.000
 H         -0.032  0.110 -0.000   -0.068  0.403 -0.000    0.008  0.011 -0.000
 C          0.540  0.208 -0.001   -0.198 -0.076  0.000   -0.001 -0.084  0.000
 O         -0.320 -0.156  0.000    0.163  0.076 -0.000   -0.001 -0.000  0.000
 H         -0.274  0.109  0.000   -0.447  0.186 -0.000    0.004 -0.018  0.000
 H         -0.496  0.234  0.001   -0.062 -0.088  0.000    0.058  0.994 -0.000
 H         -0.132  0.146 -0.002   -0.274  0.243 -0.002    0.002 -0.000 -0.000
 TransDip   0.735  0.070 -0.000    0.112 -0.166  0.000   -0.001 -0.260  0.000

 Mode:                22                     23                     24
 Frequency:      3181.94                3681.45                3855.64
 Force Cnst:      6.5120                 8.5026                 9.3469
 Red. Mass:       1.0916                 1.0648                 1.0671
 IR Active:          YES                    YES                    YES
 IR Intens:        6.154                 98.930                160.715
 Raman Active:       YES                    YES                    YES
               X      Y      Z        X      Y      Z        X      Y      Z
 O          0.000  0.001 -0.000   -0.000 -0.000  0.000   -0.049 -0.040  0.000
 C         -0.006 -0.087  0.000    0.001  0.001  0.000    0.000 -0.003  0.000
 C          0.004  0.001 -0.000   -0.003 -0.003  0.000    0.001 -0.000  0.000
 O          0.000  0.001  0.000   -0.060 -0.014  0.000    0.000  0.000  0.000
 H          0.002 -0.000  0.000    0.966  0.249 -0.001   -0.003 -0.001  0.000
 C          0.000 -0.002 -0.000    0.002  0.002 -0.000   -0.001  0.000 -0.000
 O         -0.000  0.000  0.000   -0.000 -0.001  0.000    0.000  0.000  0.000
 H          0.021  0.996 -0.001    0.000  0.000 -0.000    0.006  0.009 -0.000
 H          0.000  0.018  0.000   -0.004 -0.009  0.000   -0.000 -0.001  0.000
 H         -0.005 -0.011  0.000    0.002  0.003 -0.000    0.759  0.648 -0.006
 TransDip   0.063 -0.048  0.000    0.308  0.080 -0.000    0.382  0.138 -0.001

 STANDARD THERMODYNAMIC QUANTITIES AT   298.15 K  AND     1.00 ATM

   This Molecule has  0 Imaginary Frequencies
   Zero point vibrational energy:       44.942 kcal/mol

   Atom    1 Element O  Has Mass   15.99491
   Atom    2 Element C  Has Mass   12.00000
   Atom    3 Element C  Has Mass   12.00000
   Atom    4 Element O  Has Mass   15.99491
   Atom    5 Element H  Has Mass    1.00783
   Atom    6 Element C  Has Mass   12.00000
   Atom    7 Element O  Has Mass   15.99491
   Atom    8 Element H  Has Mass    1.00783
   Atom    9 Element H  Has Mass    1.00783
   Atom   10 Element H  Has Mass    1.00783
   Molecular Mass:    88.016050 amu
   Principal axes and moments of inertia in amu*Bohr^2:
                             1           2           3
    Eigenvalues --      182.12655   802.90187   985.02732
          X               0.99981     0.01945    -0.00006
          Y              -0.01945     0.99981    -0.00013
          Z               0.00006     0.00013     1.00000
   Rotational Symmetry Number is   1
   The Molecule is an Asymmetric Top
   Translational Enthalpy:        0.889 kcal/mol
   Rotational Enthalpy:           0.889 kcal/mol
   Vibrational Enthalpy:         47.010 kcal/mol
   gas constant (RT):             0.592 kcal/mol
   Translational Entropy:        39.337  cal/mol.K
   Rotational Entropy:           26.468  cal/mol.K
   Vibrational Entropy:          11.295  cal/mol.K

   Total Enthalpy:               49.380 kcal/mol
   Total Entropy:                77.100  cal/mol.K

 ======================================================================

 STANDARD THERMODYNAMIC QUANTITIES FOR ANHARMONIC VIBRATION -- TOSH

   Zero point vibrational energy: ************ kcal/mol

   Vibrational Enthalpy:       Infinity kcal/mol
   Vibrational Entropy:             NaN  cal/mol.K

   Total Enthalpy:             Infinity kcal/mol
   Total Entropy:                   NaN  cal/mol.K

 ======================================================================

 STANDARD THERMODYNAMIC QUANTITIES FOR ANHARMONIC VIBRATION -- VPT2

   Zero point vibrational energy: ************ kcal/mol

   Vibrational Enthalpy:       Infinity kcal/mol
   Vibrational Entropy:             NaN  cal/mol.K

   Total Enthalpy:             Infinity kcal/mol
   Total Entropy:                   NaN  cal/mol.K

 ======================================================================

Archival summary:
1\1\pikachu\FREQ\ProcedureUnspecified\BasisUnspecified\334\cher\ThuDec1511:51:582016ThuDec1511:51:582016\0\\#,FREQ,ProcedureUnspecified,BasisUnspecified,\\0,1\C\C,1,1.34911\H,2,1.08416,1,119.302\O,2,1.34922,1,122.389,3,179.957,0\H,4,0.961854,2,110.391,1,179.644,0\O,1,1.35244,2,123.254,3,179.952,0\H,6,0.972273,1,105.96,2,179.919,0\C,1,1.45511,2,119.602,3,-0.15309,0\H,8,1.10458,1,116.996,2,0.0804659,0\O,8,1.22082,1,121.117,2,-179.894,0\\\@

 Total job time:  771.30s(wall), 768.92s(cpu) 
 Thu Dec 15 11:51:58 2016

        *************************************************************
        *                                                           *
        *  Thank you very much for using Q-Chem.  Have a nice day.  *
        *                                                           *
        *************************************************************


 
User input: 3 of 3 
 
pikachu 127.0.1
Q-Chem Developer Version! Running on 127.0.1.*
                  Welcome to Q-Chem
     A Quantum Leap Into The Future Of Chemistry


 Q-Chem 4.4, Q-Chem, Inc., Pleasanton, CA (2016)

 Y. Shao,  Z. Gan,  E. Epifanovsky,  A. T. B. Gilbert,  M. Wormit,  
 J. Kussmann,  A. W. Lange,  A. Behn,  J. Deng,  X. Feng,  D. Ghosh,  
 M. Goldey,  P. R. Horn,  L. D. Jacobson,  I. Kaliman,  F. Rob,  
 R. Z. Khaliullin,  T. Kus,  A. Landau,  J. Liu,  E. I. Proynov,  Y. M. Rhee,  
 R. M. Richard,  M. A. Rohrdanz,  R. P. Steele,  E. J. Sundstrom,  
 H. L. Woodcock III,  P. M. Zimmerman,  D. Zuev,  B. Albrecht,  E. Alguire,  
 B. Austin,  S. A. Baeppler,  G. J. O. Beran,  Y. A. Bernard,  E. Berquist,  
 K. Brandhorst,  K. B. Bravaya,  S. T. Brown,  D. Casanova,  C.-M. Chang,  
 Y. Chen,  S. H. Chien,  K. D. Closser,  M. P. Coons,  D. L. Crittenden,  
 S. Dasgupta,  M. Diedenhofen,  R. A. DiStasio Jr.,  H. Do,  A. D. Dutoi,  
 R. G. Edgar,  P.-T. Fang,  S. Fatehi,  Q. Feng,  L. Fusti-Molnar,  
 A. Ghysels,  A. Golubeva-Zadorozhnaya,  J. Gomes,  A. Gunina,  
 M. W. D. Hanson-Heine,  P. H. P. Harbach,  A. W. Hauser,  J. E. Herr,  
 E. G. Hohenstein,  Z. C. Holden,  K. Hui,  T.-C. Jagau,  H. Ji,  B. Kaduk,  
 K. Khistyaev,  Jaehoon Kim,  Jihan Kim,  R. A. King,  P. Klunzinger,  
 K. Koh,  D. Kosenkov,  T. Kowalczyk,  C. M. Krauter,  A. Kunitsa,  
 K. U. Lao,  A. Laurent,  K. V. Lawler,  J. Lee,  D. Lefrancois,  S. Lehtola,  
 S. V. Levchenko,  C. Y. Lin,  Y.-S. Lin,  F. Liu,  E. Livshits,  
 R. C. Lochan,  A. Luenser,  P. Manohar,  S. F. Manzer,  S.-P. Mao,  Y. Mao,  
 N. Mardirossian,  A. V. Marenich,  L. A. Martinez-Martinez,  S. A. Maurer,  
 N. J. Mayhall,  J.-M. Mewes,  A. F. Morrison,  K. Nanda,  T. S. Nguyen-Beck,  
 C. M. Oana,  R. Olivares-Amaya,  D. P. O'Neill,  J. A. Parkhill,  
 T. M. Perrine,  R. Peverati,  P. A. Pieniazek,  F. Plasser,  A. Prociuk,  
 D. R. Rehn,  E. Rosta,  N. J. Russ,  N. Sergueev,  S. M. Sharada,  
 S. Sharma,  D. W. Small,  A. Sodt,  T. Stauch,  T. Stein,  D. Stuck,  
 Y.-C. Su,  A. J. W. Thom,  T. Tsuchimochi,  L. Vogt,  O. Vydrov,  T. Wang,  
 M. A. Watson,  J. Wenzel,  A. White,  C. F. Williams,  V. Vanovschi,  
 K. Yao,  S. Yeganeh,  S. R. Yost,  Z.-Q. You,  I. Y. Zhang,  X. Zhang,  
 Y. Zhao,  B. R. Brooks,  G. K. L. Chan,  D. M. Chipman,  C. J. Cramer,  
 W. A. Goddard III,  M. S. Gordon,  W. J. Hehre,  A. Klamt,  
 H. F. Schaefer III,  M. W. Schmidt,  C. D. Sherrill,  D. G. Truhlar,  
 A. Warshel,  X. Xu,  A. Aspuru-Guzik,  R. Baer,  A. T. Bell,  N. A. Besley,  
 J.-D. Chai,  A. Dreuw,  B. D. Dunietz,  T. R. Furlani,  S. R. Gwaltney,  
 C.-P. Hsu,  Y. Jung,  J. Kong,  D. S. Lambrecht,  W. Liang,  C. Ochsenfeld,  
 V. A. Rassolov,  L. V. Slipchenko,  J. E. Subotnik,  T. Van Voorhis,  
 J. M. Herbert,  A. I. Krylov,  P. M. W. Gill,  M. Head-Gordon

 Contributors to earlier versions of Q-Chem not listed above: 
 R. D. Adamson,  J. Baker,  E. F. C. Byrd,  A. K. Chakraborty,  C.-L. Cheng,  
 H. Dachsel,  R. J. Doerksen,  G. Hawkins,  A. Heyden,  S. Hirata,  
 G. Kedziora,  F. J. Keil,  C. Kelley,  P. P. Korambath,  W. Kurlancheek,  
 A. M. Lee,  M. S. Lee,  D. Liotard,  I. Lotan,  P. E. Maslen,  N. Nair,  
 D. Neuhauser,  R. Olson,  B. Peters,  J. Ritchie,  N. E. Schultz,  
 N. Shenvi,  A. C. Simmonett,  K. S. Thanthiriwatte,  Q. Wu,  W. Zhang

 Please cite Q-Chem as follows:
 Y. Shao et al., Mol. Phys. 113, 184-215 (2015)
 DOI: 10.1080/00268976.2014.952696

 Q-Chem 4.4.2 for Intel X86 EM64T Linux

 Parts of Q-Chem use Armadillo 5.200.1 (Boston Tea Smuggler).
 http://arma.sourceforge.net/

 Q-Chem begins on Thu Dec 15 11:51:58 2016  


Host: 0

     Scratch files written to /scratch/cher/qchem14336//
The previous job contains 0 fragments, simply inherited here
FILE_GEOM_ORG=        593

Checking the input file for inconsistencies... 	...done.

--------------------------------------------------------------
User input:
--------------------------------------------------------------

$molecule
   read
$end
$rem
   BASIS  =  6-311++G**
   JOB_TYPE  =  SP
   METHOD  =  B3LYP
   SOLVENT_METHOD SMD
$end


--------------------------------------------------------------
 ----------------------------------------------------------------
             Standard Nuclear Orientation (Angstroms)
    I     Atom           X                Y                Z
 ----------------------------------------------------------------
    1      O       2.3526661352     0.0061321128     0.0608838163
    2      C       1.1477014047     0.6086409760    -0.0128935026
    3      C      -0.0074719418    -0.0874403731    -0.0467616502
    4      O      -0.0605507450    -1.4383940900    -0.0119537063
    5      H      -1.0041921710    -1.6698809832    -0.0475851299
    6      C      -1.2739983962     0.6249879355    -0.1222540332
    7      O      -2.3356553670     0.0230099625    -0.1524256138
    8      H       1.1156165073     1.6918480067    -0.0450250808
    9      H      -1.2278075509     1.7282452509    -0.1502402908
   10      H       3.0556504874     0.6625673116     0.0691450145
 ----------------------------------------------------------------
 Nuclear Repulsion Energy =   224.4390898032 hartrees
 There are       23 alpha and       23 beta electrons
 Requested basis set is 6-311++G(d,p)
 There are 56 shells and 160 basis functions

 Total QAlloc Memory Limit   2000 MB
 Mega-Array Size        61 MB
 MEM_STATIC part        62 MB

                       Distance Matrix (Angstroms)
             O (  1)   C (  2)   C (  3)   O (  4)   H (  5)   C (  6)
   C (  2)  1.349222
   C (  3)  2.364444  1.349111
   O (  4)  2.813464  2.377021  1.352444
   H (  5)  3.753569  3.134248  1.870179  0.972273
   C (  6)  3.683642  2.424223  1.455109  2.396282  2.311881
   O (  7)  4.693202  3.534997  2.333196  2.707681  2.156308  1.220821
   H (  8)  2.093597  1.084158  2.104091  3.344081  3.974269  2.618094
   H (  9)  3.978698  2.629719  2.190124  3.377753  3.407023  1.104578
   H ( 10)  0.961854  1.910473  3.155735  3.759166  4.683616  4.334040
             O (  7)   H (  8)   H (  9)
   H (  8)  3.835079
   H (  9)  2.033509  2.346067
   H ( 10)  5.433627  2.199133  4.419481

 A cutoff of  1.0D-08 yielded   1424 shell pairs
 There are     11938 function pairs (     12842 Cartesian)

 -------------------------------------------------------
 OpenMP Integral Computing Module                       
 Release: version 1.0, May 2013, Q-Chem Inc. Pittsburgh 
 -------------------------------------------------------
 Integral Job Info:
 Integral job number is                      11
 Integral operator is                         1
 short-range coefficients                     0
 long-range coefficients              100000000
 Omega coefficients                           0
 if combine SR and LR in K                    0
 Integral screening is                        0
 Integral computing path is                   2
 max size of driver memory is            800000
 size of driver memory is                593474
 size of scratch memory is              2260544
 max col of scratch BK array               1296
 max len of scratch array in speh3          155
 max len of scratch index in speh4           18
 max int batch size is                      520
 min int batch size is                       52
 fixed nKL is                                52
 max L of basis functions is                  2
 order of int derivative is                   0
 number of shells is                         56
 number of basis is                         166
 number of cartesian basis is               166
 number of contracted shell pairs          1424
 number of primitive shell pairs           3719
 maxK2 (contraction) of shell pair           36
 max number of K2 of shell pair               1
 max number of CS2 of shell pair            219
 max number of PS2 of shell pair            570
 mem total for path MDJ                   28904
 -------------------------------------------------------
 Smallest overlap matrix eigenvalue = 1.97E-05

 Q-Chem warning in module /home/taweetham/qchem/stvman/mkSTV.C, line 257:

 Overlap eigenvalue is smaller than square root of threshold


 Scale SEOQF with 1.000000e-01/1.000000e-01/1.000000e-01

 Standard Electronic Orientation quadrupole field applied
 Nucleus-field energy     =     0.0000000064 hartrees
 Guess from superposition of atomic densities
 Warning:  Energy on first SCF cycle will be non-variational
 A restricted hybrid HF-DFT SCF calculation will be
 performed using Pulay DIIS extrapolation
 Exchange:     0.2000 Hartree-Fock + 0.0800 Slater + 0.7200 B88
 Correlation:  0.1900 VWN1RPA + 0.8100 LYP
 Using SG-1 standard quadrature grid
 SCF converges when DIIS error is below 1.0E-05
 ---------------------------------------
  Cycle       Energy         DIIS Error
 ---------------------------------------
    1    -343.5935480465      5.13E-02
    2    -342.3480365570      7.15E-03
    3    -342.0198247146      1.36E-02
    4    -342.4539320015      2.72E-03
    5    -342.4724138842      9.50E-04
    6    -342.4744104668      3.34E-04
    7    -342.4747668523      9.18E-05
    8    -342.4747815352      4.01E-05
    9    -342.4747844378      7.34E-06 Convergence criterion met
 ---------------------------------------
 SCF time:  CPU 32.96 s  wall 33.09 s

 Citation of the SMD model:
 Marenich, A.V.; Cramer, C.J.; Truhlar, D.G.
 J. Phys. Chem. B 2009, 113, 6378-6396.
 iSolventCode=           1
 Solvent: water                                                           

 vradii
            1           2           3           4           5           6
    1   1.5200000   1.8500000   1.8500000   1.5200000   1.2000000   1.8500000
            7           8           9          10
    1   1.5200000   1.2000000   1.2000000   1.2000000
Changing PCM_TESSEL_METHOD to VTN
Changing PCM_VDW_RADII to SMD_RADIUS
 Discretize the solute cavity surface with Lebedev spheres
	Using 302 Lebedev grid points for each H atom
	Using 302 Lebedev grid points for other atoms
	Atomic van der Waals radii will be scaled by 1.20
 Removing interior tesserae...
 Keep 1168 surface tesserae and discard 1852 interior tesserae
 Molecular Surface Area = 106.817 Angst**2
 A restricted hybrid HF-DFT SCF calculation will be
 performed using Pulay DIIS extrapolation
 Polarizable Continuum solvation model will be applied
 Exchange:     0.2000 Hartree-Fock + 0.0800 Slater + 0.7200 B88
 Correlation:  0.1900 VWN1RPA + 0.8100 LYP
 Using SG-1 standard quadrature grid
 SCF converges when DIIS error is below 1.0E-05

 Citation of the SMD model:
 Marenich, A.V.; Cramer, C.J.; Truhlar, D.G.
 J. Phys. Chem. B 2009, 113, 6378-6396.
 iSolventCode=           1
 Solvent: water                                                           

 vradii
            1           2           3           4           5           6
    1   1.5200000   1.8500000   1.8500000   1.5200000   1.2000000   1.8500000
            7           8           9          10
    1   1.5200000   1.2000000   1.2000000   1.2000000
 ---------------------------------------
  Cycle       Energy         DIIS Error
 ---------------------------------------
    1    -342.4747783894      2.87E-06
 Time req'd to invert C: 2.16 s (CPU) 2.16 s (wall)
    2    -342.4982184443      8.50E-04
    3    -342.4982106200      8.51E-04
    4    -342.4982219569      8.50E-04
    5    -342.4982030389      8.52E-04
    6    -342.4982505349      8.48E-04
    7    -342.4982187205      8.50E-04
    8    -342.4983495962      8.41E-04
    9    -342.4981434617      8.56E-04
   10    -342.4982157537      8.51E-04
   11    -342.4981824319      8.53E-04
   12    -342.4982215874      8.50E-04
   13    -342.4982260326      8.50E-04
   14    -342.4982192831      8.50E-04
   15    -342.4982181612      8.50E-04
   16    -342.4982223468      8.50E-04
   17    -342.5021484318      8.84E-04
   18    -342.5036459831      4.15E-04
   19    -342.5040480273      1.16E-04
   20    -342.5040673575      5.72E-05
   21    -342.5040745163      1.20E-05
   22    -342.5040766833      4.74E-06 Convergence criterion met
 ---------------------------------------
 SCF time:  CPU 84.65 s  wall 86.52 s
(0)  E-EN(g) gas-phase elect-nuc energy                 -342.474778389 a.u.
(3)  G-ENP(liq) elect-nuc-pol free energy of system     -342.504076683 a.u.
(4)  G-CDS(liq) cavity-dispersion-solvent structure 
     free energy                                                5.2086 kcal/mol
(6)  G-S(liq) free energy of system                     -342.495776315 a.u.
(9)  DeltaG-S(liq) free energy of  solvation
     (9) = (6) - (0)                                          -13.1764 kcal/mol
 SCF   energy in the final basis set = -342.4957763154
 Total energy in the final basis set = -342.4957763154

 --------------------------------------------------------------

                    Orbital Energies (a.u.)
 --------------------------------------------------------------

 Alpha MOs
 -- Occupied --
-19.179 -19.161 -19.131 -10.267 -10.254 -10.236  -1.095  -1.080
 -1.050  -0.793  -0.663  -0.600  -0.559  -0.533  -0.505  -0.453
 -0.450  -0.406  -0.398  -0.388  -0.374  -0.286  -0.237
 -- Virtual --
 -0.061  -0.008   0.015   0.022   0.043   0.051   0.063   0.075
  0.081   0.096   0.097   0.115   0.115   0.120   0.132   0.135
  0.141   0.169   0.190   0.198   0.209   0.213   0.221   0.239
  0.254   0.261   0.266   0.266   0.282   0.301   0.313   0.323
  0.338   0.347   0.378   0.406   0.416   0.441   0.447   0.506
  0.517   0.554   0.564   0.570   0.580   0.601   0.657   0.676
  0.702   0.761   0.798   0.834   0.849   0.908   0.960   0.990
  1.009   1.060   1.065   1.080   1.125   1.143   1.164   1.165
  1.181   1.208   1.224   1.266   1.402   1.417   1.423   1.434
  1.492   1.524   1.585   1.595   1.683   1.701   1.705   1.724
  1.748   1.771   1.849   1.864   1.923   2.059   2.061   2.080
  2.147   2.177   2.228   2.407   2.484   2.562   2.562   2.616
  2.645   2.668   2.715   2.824   2.836   2.901   2.966   3.054
  3.068   3.092   3.095   3.122   3.204   3.266   3.292   3.331
  3.455   3.467   3.575   3.592   3.789   3.864   3.890   3.964
  4.129   4.318   4.930   4.980   5.014   5.142   5.337   5.480
  5.589   5.746   5.840  23.662  23.895  24.125  49.858  49.923
 49.969
 --------------------------------------------------------------

          Ground-State Mulliken Net Atomic Charges

     Atom                 Charge (a.u.)
  ----------------------------------------
      1 O                    -0.291573
      2 C                    -0.411214
      3 C                     0.392012
      4 O                    -0.360581
      5 H                     0.325752
      6 C                    -0.002648
      7 O                    -0.430973
      8 H                     0.232592
      9 H                     0.193856
     10 H                     0.352777
  ----------------------------------------
  Sum of atomic charges =     0.000000

 -----------------------------------------------------------------
                    Cartesian Multipole Moments
 -----------------------------------------------------------------
    Charge (ESU x 10^10)
                 0.0000
    Dipole Moment (Debye)
         X       4.4560      Y       4.8083      Z       0.0524
       Tot       6.5557
    Quadrupole Moments (Debye-Ang)
        XX     -36.4912     XY       8.3589     YY     -30.5718
        XZ      -0.4937     YZ      -0.0122     ZZ     -36.0584
    Octopole Moments (Debye-Ang^2)
       XXX      68.2221    XXY      17.7000    XYY      -2.2269
       YYY      10.2998    XXZ       4.2285    XYZ       0.4013
       YYZ       1.0927    XZZ      -0.3960    YZZ       0.5763
       ZZZ       5.0232
    Hexadecapole Moments (Debye-Ang^3)
      XXXX    -511.0833   XXXY      51.1900   XXYY     -96.5272
      XYYY      11.8180   YYYY    -145.5944   XXXZ     -14.8037
      XXYZ       1.4516   XYYZ      -3.0752   YYYZ       1.1271
      XXZZ     -98.2280   XYZZ      -0.8846   YYZZ     -35.0344
      XZZZ     -11.5104   YZZZ       1.6532   ZZZZ     -37.6850
 -----------------------------------------------------------------
Archival summary:
1\1\pikachu\SP\ProcedureUnspecified\BasisUnspecified\334\cher\ThuDec1511:53:572016ThuDec1511:53:572016\0\\#,ProcedureUnspecified,BasisUnspecified,\\0,1\C\C,1,1.34911\H,2,1.08416,1,119.302\O,2,1.34922,1,122.389,3,179.957,0\H,4,0.961854,2,110.391,1,179.644,0\O,1,1.35244,2,123.254,3,179.952,0\H,6,0.972273,1,105.96,2,179.919,0\C,1,1.45511,2,119.602,3,-0.15309,0\H,8,1.10458,1,116.996,2,0.0804659,0\O,8,1.22082,1,121.117,2,-179.894,0\\\@

 Total job time:  119.73s(wall), 117.73s(cpu) 
 Thu Dec 15 11:53:57 2016

        *************************************************************
        *                                                           *
        *  Thank you very much for using Q-Chem.  Have a nice day.  *
        *                                                           *
        *************************************************************
