# Supplementary material for: A DFT investigation of the blue bottle experiment: E∘half-cell analysis of autoxidation catalysed by redox indicators
Source: R Soc Open Sci. 2017 Nov 8;4(11):170708. doi: 10.1098/rsos.170708 (PMC5717635; doi:10.1098/rsos.170708)
Supplement: output.zip [file rsos170708supp2.zip › B3LYP_6-311++Gdp_reducing_agents/C3H4O3_glucic_acid.out]

pikachu 127.0.1
Q-Chem Developer Version! Running on 127.0.1.*
                  Welcome to Q-Chem
     A Quantum Leap Into The Future Of Chemistry


 Q-Chem 4.4, Q-Chem, Inc., Pleasanton, CA (2016)

 Y. Shao,  Z. Gan,  E. Epifanovsky,  A. T. B. Gilbert,  M. Wormit,  
 J. Kussmann,  A. W. Lange,  A. Behn,  J. Deng,  X. Feng,  D. Ghosh,  
 M. Goldey,  P. R. Horn,  L. D. Jacobson,  I. Kaliman,  F. Rob,  
 R. Z. Khaliullin,  T. Kus,  A. Landau,  J. Liu,  E. I. Proynov,  Y. M. Rhee,  
 R. M. Richard,  M. A. Rohrdanz,  R. P. Steele,  E. J. Sundstrom,  
 H. L. Woodcock III,  P. M. Zimmerman,  D. Zuev,  B. Albrecht,  E. Alguire,  
 B. Austin,  S. A. Baeppler,  G. J. O. Beran,  Y. A. Bernard,  E. Berquist,  
 K. Brandhorst,  K. B. Bravaya,  S. T. Brown,  D. Casanova,  C.-M. Chang,  
 Y. Chen,  S. H. Chien,  K. D. Closser,  M. P. Coons,  D. L. Crittenden,  
 S. Dasgupta,  M. Diedenhofen,  R. A. DiStasio Jr.,  H. Do,  A. D. Dutoi,  
 R. G. Edgar,  P.-T. Fang,  S. Fatehi,  Q. Feng,  L. Fusti-Molnar,  
 A. Ghysels,  A. Golubeva-Zadorozhnaya,  J. Gomes,  A. Gunina,  
 M. W. D. Hanson-Heine,  P. H. P. Harbach,  A. W. Hauser,  J. E. Herr,  
 E. G. Hohenstein,  Z. C. Holden,  K. Hui,  T.-C. Jagau,  H. Ji,  B. Kaduk,  
 K. Khistyaev,  Jaehoon Kim,  Jihan Kim,  R. A. King,  P. Klunzinger,  
 K. Koh,  D. Kosenkov,  T. Kowalczyk,  C. M. Krauter,  A. Kunitsa,  
 K. U. Lao,  A. Laurent,  K. V. Lawler,  J. Lee,  D. Lefrancois,  S. Lehtola,  
 S. V. Levchenko,  C. Y. Lin,  Y.-S. Lin,  F. Liu,  E. Livshits,  
 R. C. Lochan,  A. Luenser,  P. Manohar,  S. F. Manzer,  S.-P. Mao,  Y. Mao,  
 N. Mardirossian,  A. V. Marenich,  L. A. Martinez-Martinez,  S. A. Maurer,  
 N. J. Mayhall,  J.-M. Mewes,  A. F. Morrison,  K. Nanda,  T. S. Nguyen-Beck,  
 C. M. Oana,  R. Olivares-Amaya,  D. P. O'Neill,  J. A. Parkhill,  
 T. M. Perrine,  R. Peverati,  P. A. Pieniazek,  F. Plasser,  A. Prociuk,  
 D. R. Rehn,  E. Rosta,  N. J. Russ,  N. Sergueev,  S. M. Sharada,  
 S. Sharma,  D. W. Small,  A. Sodt,  T. Stauch,  T. Stein,  D. Stuck,  
 Y.-C. Su,  A. J. W. Thom,  T. Tsuchimochi,  L. Vogt,  O. Vydrov,  T. Wang,  
 M. A. Watson,  J. Wenzel,  A. White,  C. F. Williams,  V. Vanovschi,  
 K. Yao,  S. Yeganeh,  S. R. Yost,  Z.-Q. You,  I. Y. Zhang,  X. Zhang,  
 Y. Zhao,  B. R. Brooks,  G. K. L. Chan,  D. M. Chipman,  C. J. Cramer,  
 W. A. Goddard III,  M. S. Gordon,  W. J. Hehre,  A. Klamt,  
 H. F. Schaefer III,  M. W. Schmidt,  C. D. Sherrill,  D. G. Truhlar,  
 A. Warshel,  X. Xu,  A. Aspuru-Guzik,  R. Baer,  A. T. Bell,  N. A. Besley,  
 J.-D. Chai,  A. Dreuw,  B. D. Dunietz,  T. R. Furlani,  S. R. Gwaltney,  
 C.-P. Hsu,  Y. Jung,  J. Kong,  D. S. Lambrecht,  W. Liang,  C. Ochsenfeld,  
 V. A. Rassolov,  L. V. Slipchenko,  J. E. Subotnik,  T. Van Voorhis,  
 J. M. Herbert,  A. I. Krylov,  P. M. W. Gill,  M. Head-Gordon

 Contributors to earlier versions of Q-Chem not listed above: 
 R. D. Adamson,  J. Baker,  E. F. C. Byrd,  A. K. Chakraborty,  C.-L. Cheng,  
 H. Dachsel,  R. J. Doerksen,  G. Hawkins,  A. Heyden,  S. Hirata,  
 G. Kedziora,  F. J. Keil,  C. Kelley,  P. P. Korambath,  W. Kurlancheek,  
 A. M. Lee,  M. S. Lee,  D. Liotard,  I. Lotan,  P. E. Maslen,  N. Nair,  
 D. Neuhauser,  R. Olson,  B. Peters,  J. Ritchie,  N. E. Schultz,  
 N. Shenvi,  A. C. Simmonett,  K. S. Thanthiriwatte,  Q. Wu,  W. Zhang

 Please cite Q-Chem as follows:
 Y. Shao et al., Mol. Phys. 113, 184-215 (2015)
 DOI: 10.1080/00268976.2014.952696

 Q-Chem 4.4.2 for Intel X86 EM64T Linux

 Parts of Q-Chem use Armadillo 5.200.1 (Boston Tea Smuggler).
 http://arma.sourceforge.net/

 Q-Chem begins on Tue Dec 13 21:54:09 2016  


Host: 0

     Scratch files written to /scratch/cher/qchem7118//
FILE_GEOM_ORG=        593

Checking the input file for inconsistencies... 	...done.

--------------------------------------------------------------
User input:
--------------------------------------------------------------
$molecule
0 1
  O   -2.0884961   -0.1205641    0.6110353
  C   -1.3095374   -0.5723854   -0.1867976
  C   -0.0070422    0.1337927   -0.6140256
  H   -0.0077979    0.1051127   -1.7218410
  O    0.0853400    1.4349466   -0.1443914
  H    0.8486805    1.4504247    0.4655372
  C    1.1817893   -0.7080635   -0.1612748
  O    2.0306732   -0.2358087    0.5633139
  H   -1.4824363   -1.5484401   -0.6957570
  H    1.2301590   -1.7557503   -0.5150134
$end

$rem
   BASIS  =  6-311++G**
   JOB_TYPE  =  optimization
   METHOD  =  B3LYP
$end

--------------------------------------------------------------
 ----------------------------------------------------------------
             Standard Nuclear Orientation (Angstroms)
    I     Atom           X                Y                Z
 ----------------------------------------------------------------
    1      O      -2.0884961203    -0.1205640991     0.6110352495
    2      C      -1.3095374037    -0.5723854016    -0.1867976328
    3      C      -0.0070421926     0.1337926951    -0.6140256046
    4      H      -0.0077978681     0.1051126941    -1.7218410046
    5      O       0.0853399999     1.4349465953    -0.1443914038
    6      H       0.8486804864     1.4504246942     0.4655372131
    7      C       1.1817892955    -0.7080635072    -0.1612747775
    8      O       2.0306731805    -0.2358087084     0.5633139408
    9      H      -1.4824362946    -1.5484401017    -0.6957570357
   10      H       1.2301590009    -1.7557503076    -0.5150133755
 ----------------------------------------------------------------
 Molecular Point Group                 C1    NOp =  1
 Largest Abelian Subgroup              C1    NOp =  1
 Nuclear Repulsion Energy =   226.0097979735 hartrees
 There are       23 alpha and       23 beta electrons
 Requested basis set is 6-311++G(d,p)
 There are 56 shells and 160 basis functions

 Total QAlloc Memory Limit   2000 MB
 Mega-Array Size        61 MB
 MEM_STATIC part        62 MB
 A cutoff of  1.0D-11 yielded   1523 shell pairs
 There are     12614 function pairs (     13579 Cartesian)

 -------------------------------------------------------
 OpenMP Integral Computing Module                       
 Release: version 1.0, May 2013, Q-Chem Inc. Pittsburgh 
 -------------------------------------------------------
 Integral Job Info:
 Integral job number is                      11
 Integral operator is                         1
 short-range coefficients                     0
 long-range coefficients              100000000
 Omega coefficients                           0
 if combine SR and LR in K                    0
 Integral screening is                        0
 Integral computing path is                   2
 max size of driver memory is            800000
 size of driver memory is                593474
 size of scratch memory is              2260544
 max col of scratch BK array               1296
 max len of scratch array in speh3          155
 max len of scratch index in speh4           18
 max int batch size is                      520
 min int batch size is                       52
 fixed nKL is                                52
 max L of basis functions is                  2
 order of int derivative is                   0
 number of shells is                         56
 number of basis is                         166
 number of cartesian basis is               166
 number of contracted shell pairs          1523
 number of primitive shell pairs           4070
 maxK2 (contraction) of shell pair           36
 max number of K2 of shell pair               1
 max number of CS2 of shell pair            234
 max number of PS2 of shell pair            624
 mem total for path MDJ                   29262
 -------------------------------------------------------
 Smallest overlap matrix eigenvalue = 6.35E-05

 Scale SEOQF with 1.000000e-01/1.000000e-01/1.000000e-01

 Standard Electronic Orientation quadrupole field applied
 Nucleus-field energy     =     0.0000000041 hartrees
 Guess from superposition of atomic densities
 Warning:  Energy on first SCF cycle will be non-variational
 A restricted hybrid HF-DFT SCF calculation will be
 performed using Pulay DIIS extrapolation
 Exchange:     0.2000 Hartree-Fock + 0.0800 Slater + 0.7200 B88
 Correlation:  0.1900 VWN1RPA + 0.8100 LYP
 Using SG-1 standard quadrature grid
 SCF converges when DIIS error is below 1.0E-08
 ---------------------------------------
  Cycle       Energy         DIIS Error
 ---------------------------------------
    1    -343.4422307653      4.98E-02
    2    -342.3105206806      7.96E-03
    3    -341.7212702034      1.76E-02
    4    -342.4542782666      1.94E-03
    5    -342.4627504096      8.96E-04
    6    -342.4644527348      2.34E-04
    7    -342.4645884582      6.09E-05
    8    -342.4645964239      2.48E-05
    9    -342.4645977861      8.19E-06
   10    -342.4645979746      2.31E-06
   11    -342.4645979595      4.48E-07
   12    -342.4645979097      7.75E-08
   13    -342.4645979127      2.36E-08
   14    -342.4645979155      8.53E-09 Convergence criterion met
 ---------------------------------------
 SCF time:  CPU 60.99 s  wall 61.59 s
 SCF   energy in the final basis set = -342.4645979155
 Total energy in the final basis set = -342.4645979155

 --------------------------------------------------------------

                    Orbital Energies (a.u.)
 --------------------------------------------------------------

 Alpha MOs
 -- Occupied --
-19.175 -19.158 -19.152 -10.309 -10.296 -10.274  -1.110  -1.088
 -1.055  -0.794  -0.649  -0.612  -0.562  -0.534  -0.512  -0.474
 -0.472  -0.426  -0.417  -0.389  -0.330  -0.315  -0.284
 -- Virtual --
 -0.090  -0.053  -0.021  -0.001   0.009   0.017   0.045   0.064
  0.071   0.073   0.077   0.099   0.108   0.114   0.116   0.120
  0.121   0.146   0.164   0.168   0.176   0.190   0.213   0.233
  0.242   0.247   0.263   0.269   0.287   0.290   0.303   0.304
  0.314   0.327   0.350   0.358   0.389   0.407   0.440   0.483
  0.504   0.514   0.524   0.534   0.551   0.576   0.596   0.625
  0.662   0.668   0.679   0.688   0.806   0.869   0.934   0.993
  1.056   1.076   1.086   1.088   1.106   1.131   1.166   1.182
  1.192   1.225   1.233   1.287   1.397   1.414   1.425   1.459
  1.504   1.534   1.540   1.564   1.602   1.632   1.665   1.692
  1.715   1.763   1.813   1.835   1.915   1.977   2.020   2.032
  2.124   2.210   2.336   2.389   2.411   2.476   2.551   2.572
  2.605   2.659   2.686   2.727   2.829   2.858   2.865   2.906
  2.939   2.957   3.098   3.125   3.247   3.291   3.312   3.351
  3.431   3.455   3.485   3.527   3.791   3.820   3.854   3.909
  4.114   4.122   4.980   4.996   5.028   5.091   5.147   5.412
  5.593   5.663   5.746  23.738  23.805  23.834  49.873  49.916
 49.932
 --------------------------------------------------------------

          Ground-State Mulliken Net Atomic Charges

     Atom                 Charge (a.u.)
  ----------------------------------------
      1 O                    -0.189719
      2 C                     0.154143
      3 C                    -0.332441
      4 H                     0.197538
      5 O                    -0.228550
      6 H                     0.254759
      7 C                     0.150646
      8 O                    -0.249073
      9 H                     0.106564
     10 H                     0.136132
  ----------------------------------------
  Sum of atomic charges =    -0.000000

 -----------------------------------------------------------------
                    Cartesian Multipole Moments
 -----------------------------------------------------------------
    Charge (ESU x 10^10)
                -0.0000
    Dipole Moment (Debye)
         X       0.9969      Y      -2.7473      Z      -2.6323
       Tot       3.9333
    Quadrupole Moments (Debye-Ang)
        XX     -43.4312     XY       1.9212     YY     -34.1496
        XZ       1.2228     YZ       2.3428     ZZ     -33.7224
    Octopole Moments (Debye-Ang^2)
       XXX       1.0929    XXY       2.1640    XYY       3.8966
       YYY      -4.1461    XXZ     -10.7321    XYZ       2.0071
       YYZ       3.0141    XZZ       0.6674    YZZ       1.7962
       ZZZ       0.3559
    Hexadecapole Moments (Debye-Ang^3)
      XXXX    -491.2315   XXXY       3.2669   XXYY     -92.5383
      XYYY       3.8845   YYYY    -163.0705   XXXZ       1.9547
      XXYZ       4.6946   XYYZ       2.3301   YYYZ       7.1053
      XXZZ     -90.9447   XYZZ       0.8581   YYZZ     -41.4091
      XZZZ       0.2913   YZZZ      -1.4204   ZZZZ     -82.7208
 -----------------------------------------------------------------
 Calculating analytic gradient of the SCF energy
 Gradient of SCF Energy
            1           2           3           4           5           6
    1  -0.0066373   0.0057984   0.0002899   0.0001260  -0.0057597   0.0049366
    2   0.0047705  -0.0028319  -0.0003300  -0.0003235   0.0013187  -0.0022181
    3   0.0073059  -0.0053143  -0.0010267  -0.0016543  -0.0026052   0.0033866
            7           8           9          10
    1  -0.0059368   0.0069322   0.0004398  -0.0001891
    2  -0.0023493   0.0045707  -0.0012988  -0.0013084
    3  -0.0046667   0.0062690  -0.0010392  -0.0006552
 Max gradient component =       7.306E-03
 RMS gradient           =       3.884E-03
 Gradient time:  CPU 17.17 s  wall 17.17 s
 Geometry Optimization Parameters
   NAtoms,    NIC,     NZ,  NCons,   NDum,   NFix, NCnnct, MaxDiis
       10      57       0       0       0       0       0       0


** GEOMETRY OPTIMIZATION IN DELOCALIZED INTERNAL COORDINATES **
   Searching for a Minimum

   Optimization Cycle:   1

                       Coordinates (Angstroms)
     ATOM                X               Y               Z
      1  O        -2.0884961203   -0.1205640991    0.6110352495
      2  C        -1.3095374037   -0.5723854016   -0.1867976328
      3  C        -0.0070421926    0.1337926951   -0.6140256046
      4  H        -0.0077978681    0.1051126941   -1.7218410046
      5  O         0.0853399999    1.4349465953   -0.1443914038
      6  H         0.8486804864    1.4504246942    0.4655372131
      7  C         1.1817892955   -0.7080635072   -0.1612747775
      8  O         2.0306731805   -0.2358087084    0.5633139408
      9  H        -1.4824362946   -1.5484401017   -0.6957570357
     10  H         1.2301590009   -1.7557503076   -0.5150133755
   Point Group: c1    Number of degrees of freedom:    24


   Energy is   -342.464597916


 Attempting to Generate Delocalized Internal Coordinates

 24 Hessian modes will be used to form the next step
  Hessian Eigenvalues:
     0.003625    0.003631    0.005811    0.005812    0.017445    0.056508
     0.068198    0.077088    0.160000    0.160000    0.160000    0.183377
     0.207523    0.220000    0.220003    0.283442    0.298468    0.321512
     0.327927    0.329358    0.479515    0.519303    0.990725    1.032793

 Minimum Search - Taking Simple RFO Step
 Searching for Lamda that Minimizes Along All modes
 Value Taken    Lamda =  -0.00059139
 Step Taken.  Stepsize is  0.062154

                             Maximum     Tolerance    Cnvgd?
         Gradient           0.010213      0.000300      NO
         Displacement       0.026759      0.001200      NO
         Energy change     *********      0.000001      NO


 New Cartesian Coordinates Obtained by Inverse Iteration

 Displacement from previous Coordinates is:  0.110172
 ----------------------------------------------------------------
             Standard Nuclear Orientation (Angstroms)
    I     Atom           X                Y                Z
 ----------------------------------------------------------------
    1      O      -2.0872500585    -0.1365621029     0.6086208134
    2      C      -1.3071114072    -0.5753798216    -0.1868837965
    3      C      -0.0036798195     0.1345989911    -0.6027388852
    4      H      -0.0052735792     0.1051970684    -1.7078530541
    5      O       0.0865137975     1.4422368286    -0.1488683139
    6      H       0.8418210373     1.4923911597     0.4595439539
    7      C       1.1807807867    -0.7166822103    -0.1586804829
    8      O       2.0375211009    -0.2565800598     0.5551532128
    9      H      -1.4816092222    -1.5440891170    -0.7037569838
   10      H       1.2196194481    -1.7618661829    -0.5137508947
 ----------------------------------------------------------------
 Molecular Point Group                 C1    NOp =  1
 Largest Abelian Subgroup              C1    NOp =  1
 Nuclear Repulsion Energy =   225.9824833027 hartrees
 There are       23 alpha and       23 beta electrons
 Applying Cartesian multipole field
    Component          Value
    ---------          -----
     (2,0,0)        1.00000E-11
     (0,2,0)        2.00000E-11
     (0,0,2)       -3.00000E-11
 Nucleus-field energy     =     0.0000000041 hartrees
 Requested basis set is 6-311++G(d,p)
 There are 56 shells and 160 basis functions
 A cutoff of  1.0D-11 yielded   1522 shell pairs
 There are     12613 function pairs (     13578 Cartesian)
 Smallest overlap matrix eigenvalue = 6.37E-05
 Guess MOs from SCF MO coefficient file
 Reading MOs from coefficient file
 Reading MOs from coefficient file
 A restricted hybrid HF-DFT SCF calculation will be
 performed using Pulay DIIS extrapolation
 Exchange:     0.2000 Hartree-Fock + 0.0800 Slater + 0.7200 B88
 Correlation:  0.1900 VWN1RPA + 0.8100 LYP
 Using SG-1 standard quadrature grid
 SCF converges when DIIS error is below 1.0E-08
 Geometry optimization detected.  Setting ReadMinima to 0
 Setting SaveMinima to 0
 ---------------------------------------
  Cycle       Energy         DIIS Error
 ---------------------------------------
    1    -342.4777527750      6.91E-04
    2    -342.4648521800      1.13E-04
    3    -342.4648334310      1.51E-04
    4    -342.4648830895      4.95E-05
    5    -342.4648880255      1.58E-05
    6    -342.4648884997      4.65E-06
    7    -342.4648884405      1.22E-06
    8    -342.4648885366      6.47E-07
    9    -342.4648885561      1.41E-07
   10    -342.4648885425      2.96E-08
   11    -342.4648885458      7.35E-09 Convergence criterion met
 ---------------------------------------
 SCF time:  CPU 48.57 s  wall 48.70 s
 SCF   energy in the final basis set = -342.4648885458
 Total energy in the final basis set = -342.4648885458

 --------------------------------------------------------------

                    Orbital Energies (a.u.)
 --------------------------------------------------------------

 Alpha MOs
 -- Occupied --
-19.173 -19.157 -19.153 -10.307 -10.295 -10.274  -1.110  -1.090
 -1.057  -0.795  -0.648  -0.614  -0.562  -0.535  -0.513  -0.475
 -0.473  -0.426  -0.418  -0.390  -0.331  -0.313  -0.283
 -- Virtual --
 -0.088  -0.051  -0.020  -0.001   0.009   0.018   0.045   0.064
  0.072   0.073   0.077   0.100   0.108   0.114   0.116   0.119
  0.121   0.146   0.164   0.169   0.174   0.190   0.213   0.234
  0.242   0.247   0.264   0.269   0.288   0.291   0.303   0.304
  0.314   0.329   0.350   0.358   0.388   0.409   0.440   0.485
  0.506   0.517   0.526   0.534   0.552   0.578   0.598   0.627
  0.664   0.671   0.683   0.688   0.811   0.870   0.933   0.995
  1.058   1.076   1.086   1.089   1.106   1.132   1.165   1.181
  1.190   1.226   1.234   1.293   1.396   1.421   1.429   1.460
  1.505   1.530   1.542   1.565   1.599   1.637   1.665   1.687
  1.718   1.767   1.816   1.839   1.917   1.983   2.023   2.029
  2.125   2.211   2.339   2.395   2.417   2.483   2.553   2.576
  2.594   2.661   2.684   2.730   2.832   2.858   2.867   2.906
  2.942   2.956   3.095   3.126   3.245   3.298   3.319   3.354
  3.443   3.467   3.493   3.533   3.793   3.824   3.860   3.906
  4.113   4.123   4.983   4.997   5.030   5.088   5.146   5.407
  5.596   5.669   5.757  23.741  23.815  23.845  49.875  49.921
 49.937
 --------------------------------------------------------------

          Ground-State Mulliken Net Atomic Charges

     Atom                 Charge (a.u.)
  ----------------------------------------
      1 O                    -0.190637
      2 C                     0.153384
      3 C                    -0.331171
      4 H                     0.198395
      5 O                    -0.233221
      6 H                     0.257319
      7 C                     0.156360
      8 O                    -0.250894
      9 H                     0.106198
     10 H                     0.134265
  ----------------------------------------
  Sum of atomic charges =     0.000000

 -----------------------------------------------------------------
                    Cartesian Multipole Moments
 -----------------------------------------------------------------
    Charge (ESU x 10^10)
                 0.0000
    Dipole Moment (Debye)
         X       0.9754      Y      -2.6285      Z      -2.5819
       Tot       3.8113
    Quadrupole Moments (Debye-Ang)
        XX     -43.5044     XY       2.0292     YY     -33.9689
        XZ       1.2320     YZ       2.4168     ZZ     -33.7426
    Octopole Moments (Debye-Ang^2)
       XXX       0.5903    XXY       2.6499    XYY       4.0095
       YYY      -3.0951    XXZ     -10.7125    XYZ       2.0184
       YYZ       3.2120    XZZ       0.6132    YZZ       1.9804
       ZZZ       0.5115
    Hexadecapole Moments (Debye-Ang^3)
      XXXX    -491.8604   XXXY       3.7346   XXYY     -92.8759
      XYYY       4.6899   YYYY    -164.2337   XXXZ       2.0168
      XXYZ       4.9562   XYYZ       2.4304   YYYZ       7.7747
      XXZZ     -90.7291   XYZZ       0.9470   YYZZ     -41.5948
      XZZZ       0.3993   YZZZ      -1.0432   ZZZZ     -81.9379
 -----------------------------------------------------------------
 Calculating analytic gradient of the SCF energy
 Gradient of SCF Energy
            1           2           3           4           5           6
    1  -0.0004712   0.0008483  -0.0000420  -0.0000420  -0.0010762   0.0012597
    2   0.0004223  -0.0013619   0.0002234  -0.0000806   0.0013038   0.0004206
    3   0.0006198  -0.0013204   0.0002403   0.0001630  -0.0005714   0.0008693
            7           8           9          10
    1  -0.0014866   0.0008254  -0.0004014   0.0005859
    2  -0.0022795   0.0008346   0.0001636   0.0003538
    3  -0.0014448   0.0008908   0.0002697   0.0002836
 Max gradient component =       2.279E-03
 RMS gradient           =       8.836E-04
 Gradient time:  CPU 17.40 s  wall 17.41 s
 Geometry Optimization Parameters
   NAtoms,    NIC,     NZ,  NCons,   NDum,   NFix, NCnnct, MaxDiis
       10      57       0       0       0       0       0       0

 Cartesian Hessian Update
 Hessian Updated using BFGS Update


** GEOMETRY OPTIMIZATION IN DELOCALIZED INTERNAL COORDINATES **
   Searching for a Minimum

   Optimization Cycle:   2

                       Coordinates (Angstroms)
     ATOM                X               Y               Z
      1  O        -2.0872500585   -0.1365621029    0.6086208134
      2  C        -1.3071114072   -0.5753798216   -0.1868837965
      3  C        -0.0036798195    0.1345989911   -0.6027388852
      4  H        -0.0052735792    0.1051970684   -1.7078530541
      5  O         0.0865137975    1.4422368286   -0.1488683139
      6  H         0.8418210373    1.4923911597    0.4595439539
      7  C         1.1807807867   -0.7166822103   -0.1586804829
      8  O         2.0375211009   -0.2565800598    0.5551532128
      9  H        -1.4816092222   -1.5440891170   -0.7037569838
     10  H         1.2196194481   -1.7618661829   -0.5137508947
   Point Group: c1    Number of degrees of freedom:    24


   Energy is   -342.464888546

 Hessian Updated using BFGS Update

 23 Hessian modes will be used to form the next step
  Hessian Eigenvalues:
     0.003630    0.003652    0.005774    0.005821    0.017502    0.059134
     0.068379    0.077236    0.155466    0.172354    0.183354    0.209299
     0.219868    0.224163    0.283193    0.297843    0.322387    0.328097
     0.333102    0.472756    0.501753    0.930057    1.022228

 Minimum Search - Taking Simple RFO Step
 Searching for Lamda that Minimizes Along All modes
 Value Taken    Lamda =  -0.00004874
 Step Taken.  Stepsize is  0.042979

                             Maximum     Tolerance    Cnvgd?
         Gradient           0.001972      0.000300      NO
         Displacement       0.021236      0.001200      NO
         Energy change     -0.000291      0.000001      NO


 New Cartesian Coordinates Obtained by Inverse Iteration

 Displacement from previous Coordinates is:  0.044260
 ----------------------------------------------------------------
             Standard Nuclear Orientation (Angstroms)
    I     Atom           X                Y                Z
 ----------------------------------------------------------------
    1      O      -2.0889101487    -0.1357028673     0.6044057719
    2      C      -1.3063166328    -0.5731425530    -0.1880696903
    3      C      -0.0031584137     0.1360408218    -0.6041934462
    4      H      -0.0045430362     0.1088464543    -1.7093970138
    5      O       0.0868444349     1.4407512938    -0.1474385129
    6      H       0.8372645077     1.4868547393     0.4640450883
    7      C       1.1816628325    -0.7137002166    -0.1612112274
    8      O       2.0423032659    -0.2566466201     0.5478307724
    9      H      -1.4715227791    -1.5471506573    -0.6983070895
   10      H       1.2077080534    -1.7628858418    -0.5068790835
 ----------------------------------------------------------------
 Molecular Point Group                 C1    NOp =  1
 Largest Abelian Subgroup              C1    NOp =  1
 Nuclear Repulsion Energy =   226.1050753071 hartrees
 There are       23 alpha and       23 beta electrons
 Applying Cartesian multipole field
    Component          Value
    ---------          -----
     (2,0,0)        1.00000E-11
     (0,2,0)        2.00000E-11
     (0,0,2)       -3.00000E-11
 Nucleus-field energy     =     0.0000000041 hartrees
 Requested basis set is 6-311++G(d,p)
 There are 56 shells and 160 basis functions
 A cutoff of  1.0D-11 yielded   1523 shell pairs
 There are     12614 function pairs (     13579 Cartesian)
 Smallest overlap matrix eigenvalue = 6.36E-05
 Guess MOs from SCF MO coefficient file
 Reading MOs from coefficient file
 Reading MOs from coefficient file
 A restricted hybrid HF-DFT SCF calculation will be
 performed using Pulay DIIS extrapolation
 Exchange:     0.2000 Hartree-Fock + 0.0800 Slater + 0.7200 B88
 Correlation:  0.1900 VWN1RPA + 0.8100 LYP
 Using SG-1 standard quadrature grid
 SCF converges when DIIS error is below 1.0E-08
 Geometry optimization detected.  Setting ReadMinima to 0
 Setting SaveMinima to 0
 ---------------------------------------
  Cycle       Energy         DIIS Error
 ---------------------------------------
    1    -342.4686615598      2.05E-04
    2    -342.4649004935      3.36E-05
    3    -342.4648975414      5.41E-05
    4    -342.4649039978      1.38E-05
    5    -342.4649048434      3.55E-06
    6    -342.4649046844      1.23E-06
    7    -342.4649047096      6.17E-07
    8    -342.4649047341      1.40E-07
    9    -342.4649047355      9.82E-08
   10    -342.4649047410      2.53E-08
   11    -342.4649047514      8.49E-09 Convergence criterion met
 ---------------------------------------
 SCF time:  CPU 47.64 s  wall 47.74 s
 SCF   energy in the final basis set = -342.4649047514
 Total energy in the final basis set = -342.4649047514

 --------------------------------------------------------------

                    Orbital Energies (a.u.)
 --------------------------------------------------------------

 Alpha MOs
 -- Occupied --
-19.173 -19.158 -19.153 -10.307 -10.295 -10.273  -1.111  -1.091
 -1.058  -0.796  -0.648  -0.614  -0.562  -0.535  -0.513  -0.476
 -0.473  -0.426  -0.419  -0.390  -0.331  -0.313  -0.283
 -- Virtual --
 -0.087  -0.050  -0.020  -0.001   0.009   0.018   0.045   0.064
  0.072   0.073   0.077   0.100   0.108   0.115   0.116   0.119
  0.121   0.147   0.163   0.169   0.176   0.190   0.214   0.234
  0.242   0.248   0.264   0.269   0.288   0.291   0.303   0.304
  0.314   0.329   0.350   0.357   0.389   0.409   0.441   0.485
  0.505   0.516   0.527   0.535   0.552   0.579   0.598   0.626
  0.665   0.671   0.683   0.687   0.812   0.870   0.936   0.995
  1.057   1.077   1.086   1.088   1.106   1.132   1.165   1.183
  1.190   1.226   1.234   1.292   1.396   1.421   1.427   1.462
  1.506   1.531   1.542   1.564   1.598   1.636   1.664   1.689
  1.717   1.767   1.816   1.839   1.918   1.983   2.024   2.030
  2.128   2.213   2.340   2.394   2.417   2.482   2.553   2.575
  2.594   2.663   2.684   2.731   2.831   2.859   2.867   2.906
  2.944   2.960   3.097   3.128   3.246   3.299   3.320   3.356
  3.445   3.469   3.494   3.535   3.791   3.824   3.861   3.907
  4.115   4.123   4.983   4.997   5.030   5.088   5.147   5.410
  5.598   5.670   5.760  23.743  23.817  23.847  49.876  49.922
 49.938
 --------------------------------------------------------------

          Ground-State Mulliken Net Atomic Charges

     Atom                 Charge (a.u.)
  ----------------------------------------
      1 O                    -0.191205
      2 C                     0.154422
      3 C                    -0.329232
      4 H                     0.198604
      5 O                    -0.232860
      6 H                     0.256831
      7 C                     0.156217
      8 O                    -0.251098
      9 H                     0.105102
     10 H                     0.133220
  ----------------------------------------
  Sum of atomic charges =    -0.000000

 -----------------------------------------------------------------
                    Cartesian Multipole Moments
 -----------------------------------------------------------------
    Charge (ESU x 10^10)
                 0.0000
    Dipole Moment (Debye)
         X       0.9634      Y      -2.6193      Z      -2.5560
       Tot       3.7844
    Quadrupole Moments (Debye-Ang)
        XX     -43.5689     XY       2.0142     YY     -34.0216
        XZ       1.2417     YZ       2.3922     ZZ     -33.6826
    Octopole Moments (Debye-Ang^2)
       XXX       0.4424    XXY       2.6578    XYY       3.9070
       YYY      -3.1760    XXZ     -10.5451    XYZ       2.0162
       YYZ       3.3061    XZZ       0.6135    YZZ       2.0072
       ZZZ       0.7535
    Hexadecapole Moments (Debye-Ang^3)
      XXXX    -492.7333   XXXY       3.7623   XXYY     -93.1501
      XYYY       4.6837   YYYY    -164.1329   XXXZ       2.1185
      XXYZ       4.8301   XYYZ       2.4763   YYYZ       7.6241
      XXZZ     -90.6269   XYZZ       0.9651   YYZZ     -41.4681
      XZZZ       0.5157   YZZZ      -1.1361   ZZZZ     -81.4296
 -----------------------------------------------------------------
 Calculating analytic gradient of the SCF energy
 Gradient of SCF Energy
            1           2           3           4           5           6
    1   0.0003793  -0.0005966   0.0000999   0.0000307   0.0001010  -0.0002557
    2  -0.0004014   0.0004889  -0.0001240   0.0000191  -0.0001403  -0.0000935
    3  -0.0000231  -0.0006293   0.0002247   0.0001992   0.0002696  -0.0002655
            7           8           9          10
    1   0.0004069  -0.0002273   0.0001091  -0.0000473
    2   0.0001813  -0.0002011   0.0000936   0.0001775
    3  -0.0008829   0.0001654   0.0004292   0.0005126
 Max gradient component =       8.829E-04
 RMS gradient           =       3.296E-04
 Gradient time:  CPU 17.31 s  wall 17.32 s
 Geometry Optimization Parameters
   NAtoms,    NIC,     NZ,  NCons,   NDum,   NFix, NCnnct, MaxDiis
       10      57       0       0       0       0       0       0

 Cartesian Hessian Update
 Hessian Updated using BFGS Update


** GEOMETRY OPTIMIZATION IN DELOCALIZED INTERNAL COORDINATES **
   Searching for a Minimum

   Optimization Cycle:   3

                       Coordinates (Angstroms)
     ATOM                X               Y               Z
      1  O        -2.0889101487   -0.1357028673    0.6044057719
      2  C        -1.3063166328   -0.5731425530   -0.1880696903
      3  C        -0.0031584137    0.1360408218   -0.6041934462
      4  H        -0.0045430362    0.1088464543   -1.7093970138
      5  O         0.0868444349    1.4407512938   -0.1474385129
      6  H         0.8372645077    1.4868547393    0.4640450883
      7  C         1.1816628325   -0.7137002166   -0.1612112274
      8  O         2.0423032659   -0.2566466201    0.5478307724
      9  H        -1.4715227791   -1.5471506573   -0.6983070895
     10  H         1.2077080534   -1.7628858418   -0.5068790835
   Point Group: c1    Number of degrees of freedom:    24


   Energy is   -342.464904751

 Hessian Updated using BFGS Update

 24 Hessian modes will be used to form the next step
  Hessian Eigenvalues:
     0.003052    0.004088    0.005242    0.010097    0.017662    0.059730
     0.068606    0.077153    0.140964    0.160004    0.168930    0.183446
     0.206839    0.219971    0.225285    0.283501    0.297597    0.321563
     0.327945    0.328233    0.482560    0.502645    0.932688    1.024454

 Minimum Search - Taking Simple RFO Step
 Searching for Lamda that Minimizes Along All modes
 Value Taken    Lamda =  -0.00007242
 Step Taken.  Stepsize is  0.113896

                             Maximum     Tolerance    Cnvgd?
         Gradient           0.000604      0.000300      NO
         Displacement       0.060100      0.001200      NO
         Energy change     -0.000016      0.000001      NO


 New Cartesian Coordinates Obtained by Inverse Iteration

 Displacement from previous Coordinates is:  0.105141
 ----------------------------------------------------------------
             Standard Nuclear Orientation (Angstroms)
    I     Atom           X                Y                Z
 ----------------------------------------------------------------
    1      O      -2.1086717892    -0.1203205510     0.5818954075
    2      C      -1.3030793186    -0.5780853048    -0.1737139523
    3      C      -0.0027039003     0.1308669476    -0.5965345531
    4      H      -0.0062341059     0.1013776810    -1.7020152508
    5      O       0.0859661797     1.4340628328    -0.1422726298
    6      H       0.8306919788     1.4787955008     0.4724085957
    7      C       1.1850960599    -0.7127244230    -0.1537617399
    8      O       2.0646776154    -0.2479277354     0.5237779206
    9      H      -1.4738368582    -1.5423974268    -0.7016074701
   10      H       1.2094262221    -1.7603829681    -0.5073907589
 ----------------------------------------------------------------
 Molecular Point Group                 C1    NOp =  1
 Largest Abelian Subgroup              C1    NOp =  1
 Nuclear Repulsion Energy =   226.1253135414 hartrees
 There are       23 alpha and       23 beta electrons
 Applying Cartesian multipole field
    Component          Value
    ---------          -----
     (2,0,0)        1.00000E-11
     (0,2,0)        2.00000E-11
     (0,0,2)       -3.00000E-11
 Nucleus-field energy     =     0.0000000042 hartrees
 Requested basis set is 6-311++G(d,p)
 There are 56 shells and 160 basis functions
 A cutoff of  1.0D-11 yielded   1523 shell pairs
 There are     12614 function pairs (     13579 Cartesian)
 Smallest overlap matrix eigenvalue = 6.20E-05
 Guess MOs from SCF MO coefficient file
 Reading MOs from coefficient file
 Reading MOs from coefficient file
 A restricted hybrid HF-DFT SCF calculation will be
 performed using Pulay DIIS extrapolation
 Exchange:     0.2000 Hartree-Fock + 0.0800 Slater + 0.7200 B88
 Correlation:  0.1900 VWN1RPA + 0.8100 LYP
 Using SG-1 standard quadrature grid
 SCF converges when DIIS error is below 1.0E-08
 Geometry optimization detected.  Setting ReadMinima to 0
 Setting SaveMinima to 0
 ---------------------------------------
  Cycle       Energy         DIIS Error
 ---------------------------------------
    1    -342.4655725125      1.17E-03
    2    -342.4646297830      7.71E-05
    3    -342.4646566396      7.10E-05
    4    -342.4646653487      4.06E-05
    5    -342.4646689008      1.29E-05
    6    -342.4646689752      7.01E-06
    7    -342.4646691573      1.73E-06
    8    -342.4646691612      4.48E-07
    9    -342.4646691329      2.65E-07
   10    -342.4646691494      5.02E-08
   11    -342.4646691568      1.17E-08
   12    -342.4646691552      2.21E-09 Convergence criterion met
 ---------------------------------------
 SCF time:  CPU 52.10 s  wall 52.48 s
 SCF   energy in the final basis set = -342.4646691552
 Total energy in the final basis set = -342.4646691552

 --------------------------------------------------------------

                    Orbital Energies (a.u.)
 --------------------------------------------------------------

 Alpha MOs
 -- Occupied --
-19.173 -19.158 -19.153 -10.307 -10.294 -10.273  -1.112  -1.092
 -1.059  -0.796  -0.648  -0.615  -0.562  -0.536  -0.513  -0.476
 -0.473  -0.427  -0.419  -0.390  -0.332  -0.313  -0.283
 -- Virtual --
 -0.086  -0.051  -0.020  -0.001   0.009   0.018   0.045   0.064
  0.071   0.074   0.077   0.100   0.108   0.114   0.116   0.119
  0.121   0.146   0.164   0.169   0.176   0.190   0.214   0.234
  0.242   0.248   0.264   0.270   0.288   0.293   0.303   0.304
  0.314   0.330   0.350   0.357   0.389   0.411   0.440   0.484
  0.506   0.519   0.525   0.534   0.551   0.578   0.597   0.631
  0.665   0.669   0.680   0.686   0.811   0.869   0.934   0.993
  1.063   1.078   1.082   1.096   1.106   1.136   1.165   1.178
  1.191   1.220   1.241   1.289   1.398   1.420   1.431   1.462
  1.506   1.532   1.539   1.565   1.595   1.634   1.663   1.689
  1.716   1.765   1.818   1.843   1.922   1.984   2.025   2.031
  2.131   2.215   2.341   2.392   2.415   2.483   2.550   2.573
  2.596   2.662   2.688   2.732   2.832   2.858   2.871   2.905
  2.944   2.962   3.100   3.129   3.246   3.304   3.322   3.357
  3.446   3.471   3.497   3.536   3.795   3.825   3.860   3.903
  4.117   4.125   4.984   4.997   5.030   5.087   5.148   5.413
  5.599   5.671   5.763  23.745  23.819  23.849  49.876  49.924
 49.939
 --------------------------------------------------------------

          Ground-State Mulliken Net Atomic Charges

     Atom                 Charge (a.u.)
  ----------------------------------------
      1 O                    -0.192550
      2 C                     0.153268
      3 C                    -0.325765
      4 H                     0.203413
      5 O                    -0.232865
      6 H                     0.255699
      7 C                     0.155764
      8 O                    -0.252887
      9 H                     0.104331
     10 H                     0.131591
  ----------------------------------------
  Sum of atomic charges =    -0.000000

 -----------------------------------------------------------------
                    Cartesian Multipole Moments
 -----------------------------------------------------------------
    Charge (ESU x 10^10)
                -0.0000
    Dipole Moment (Debye)
         X       0.9566      Y      -2.6364      Z      -2.4592
       Tot       3.7301
    Quadrupole Moments (Debye-Ang)
        XX     -43.9123     XY       2.0197     YY     -34.0707
        XZ       1.2405     YZ       2.3284     ZZ     -33.4915
    Octopole Moments (Debye-Ang^2)
       XXX       0.2838    XXY       2.4496    XYY       3.8047
       YYY      -3.0787    XXZ     -10.2467    XYZ       2.0250
       YYZ       3.3729    XZZ       0.5854    YZZ       1.9473
       ZZZ       0.9898
    Hexadecapole Moments (Debye-Ang^3)
      XXXX    -501.5617   XXXY       4.1943   XXYY     -94.0524
      XYYY       4.8386   YYYY    -163.5459   XXXZ       2.2570
      XXYZ       4.4542   XYYZ       2.5244   YYYZ       7.0326
      XXZZ     -90.7090   XYZZ       1.1010   YYZZ     -40.7766
      XZZZ       0.6971   YZZZ      -1.5579   ZZZZ     -78.7866
 -----------------------------------------------------------------
 Calculating analytic gradient of the SCF energy
 Gradient of SCF Energy
            1           2           3           4           5           6
    1  -0.0000666   0.0024051  -0.0004711   0.0003617   0.0016473  -0.0022181
    2   0.0002167  -0.0015862   0.0009093   0.0005030  -0.0018012  -0.0008139
    3  -0.0031012   0.0073804  -0.0035588  -0.0001941   0.0012477  -0.0014244
            7           8           9          10
    1  -0.0005783  -0.0005233  -0.0006874   0.0001306
    2   0.0013666  -0.0006792   0.0014747   0.0004102
    3   0.0052632  -0.0025999  -0.0019264  -0.0010862
 Max gradient component =       7.380E-03
 RMS gradient           =       2.212E-03
 Gradient time:  CPU 17.40 s  wall 17.41 s
 Geometry Optimization Parameters
   NAtoms,    NIC,     NZ,  NCons,   NDum,   NFix, NCnnct, MaxDiis
       10      57       0       0       0       0       0       0

 Cartesian Hessian Update
 Hessian Updated using BFGS Update


** GEOMETRY OPTIMIZATION IN DELOCALIZED INTERNAL COORDINATES **
   Searching for a Minimum

   Optimization Cycle:   4

                       Coordinates (Angstroms)
     ATOM                X               Y               Z
      1  O        -2.1086717892   -0.1203205510    0.5818954075
      2  C        -1.3030793186   -0.5780853048   -0.1737139523
      3  C        -0.0027039003    0.1308669476   -0.5965345531
      4  H        -0.0062341059    0.1013776810   -1.7020152508
      5  O         0.0859661797    1.4340628328   -0.1422726298
      6  H         0.8306919788    1.4787955008    0.4724085957
      7  C         1.1850960599   -0.7127244230   -0.1537617399
      8  O         2.0646776154   -0.2479277354    0.5237779206
      9  H        -1.4738368582   -1.5423974268   -0.7016074701
     10  H         1.2094262221   -1.7603829681   -0.5073907589
   Point Group: c1    Number of degrees of freedom:    24


   Energy is   -342.464669155

 Hessian Updated using BFGS Update

 24 Hessian modes will be used to form the next step
  Hessian Eigenvalues:
     0.003500    0.004993    0.006302    0.017297    0.045995    0.063573
     0.069714    0.077755    0.142782    0.160036    0.171166    0.183411
     0.208880    0.219974    0.224670    0.284368    0.298909    0.320057
     0.327192    0.328223    0.494402    0.503739    0.937062    1.023438

 Minimum Search - Taking Simple RFO Step
 Searching for Lamda that Minimizes Along All modes
 Value Taken    Lamda =  -0.00048686
 Step Taken.  Stepsize is  0.104231

                             Maximum     Tolerance    Cnvgd?
         Gradient           0.003513      0.000300      NO
         Displacement       0.048973      0.001200      NO
         Energy change      0.000236      0.000001      NO


 New Cartesian Coordinates Obtained by Inverse Iteration

 Displacement from previous Coordinates is:  0.091369
 ----------------------------------------------------------------
             Standard Nuclear Orientation (Angstroms)
    I     Atom           X                Y                Z
 ----------------------------------------------------------------
    1      O      -2.0948984577    -0.1307401455     0.5991200326
    2      C      -1.3083356045    -0.5722020510    -0.1873990788
    3      C      -0.0035171817     0.1351738567    -0.6018671934
    4      H      -0.0034894743     0.1061566974    -1.7073402619
    5      O       0.0877319514     1.4406166532    -0.1474492806
    6      H       0.8365367627     1.4872478180     0.4662376685
    7      C       1.1798466246    -0.7154970518    -0.1567576174
    8      O       2.0454566871    -0.2568151920     0.5451041739
    9      H      -1.4693043574    -1.5499486434    -0.6931235598
   10      H       1.2113051337    -1.7607273884    -0.5157393143
 ----------------------------------------------------------------
 Molecular Point Group                 C1    NOp =  1
 Largest Abelian Subgroup              C1    NOp =  1
 Nuclear Repulsion Energy =   226.0363658961 hartrees
 There are       23 alpha and       23 beta electrons
 Applying Cartesian multipole field
    Component          Value
    ---------          -----
     (2,0,0)        1.00000E-11
     (0,2,0)        2.00000E-11
     (0,0,2)       -3.00000E-11
 Nucleus-field energy     =     0.0000000042 hartrees
 Requested basis set is 6-311++G(d,p)
 There are 56 shells and 160 basis functions
 A cutoff of  1.0D-11 yielded   1523 shell pairs
 There are     12614 function pairs (     13579 Cartesian)
 Smallest overlap matrix eigenvalue = 6.35E-05
 Guess MOs from SCF MO coefficient file
 Reading MOs from coefficient file
 Reading MOs from coefficient file
 A restricted hybrid HF-DFT SCF calculation will be
 performed using Pulay DIIS extrapolation
 Exchange:     0.2000 Hartree-Fock + 0.0800 Slater + 0.7200 B88
 Correlation:  0.1900 VWN1RPA + 0.8100 LYP
 Using SG-1 standard quadrature grid
 SCF converges when DIIS error is below 1.0E-08
 Geometry optimization detected.  Setting ReadMinima to 0
 Setting SaveMinima to 0
 ---------------------------------------
  Cycle       Energy         DIIS Error
 ---------------------------------------
    1    -342.4574855085      9.48E-04
    2    -342.4648640646      8.48E-05
    3    -342.4648606857      1.29E-04
    4    -342.4648957130      3.81E-05
    5    -342.4648988192      9.65E-06
    6    -342.4648992485      4.04E-06
    7    -342.4648991648      2.43E-06
    8    -342.4648991635      4.73E-07
    9    -342.4648991913      2.04E-07
   10    -342.4648992050      5.35E-08
   11    -342.4648992061      1.76E-08
   12    -342.4648992144      3.00E-09 Convergence criterion met
 ---------------------------------------
 SCF time:  CPU 52.30 s  wall 52.41 s
 SCF   energy in the final basis set = -342.4648992144
 Total energy in the final basis set = -342.4648992144

 --------------------------------------------------------------

                    Orbital Energies (a.u.)
 --------------------------------------------------------------

 Alpha MOs
 -- Occupied --
-19.173 -19.158 -19.153 -10.307 -10.295 -10.273  -1.111  -1.091
 -1.058  -0.796  -0.648  -0.614  -0.562  -0.535  -0.513  -0.476
 -0.473  -0.427  -0.419  -0.390  -0.331  -0.313  -0.283
 -- Virtual --
 -0.087  -0.051  -0.020  -0.001   0.009   0.018   0.045   0.064
  0.072   0.073   0.077   0.100   0.108   0.115   0.116   0.119
  0.121   0.147   0.163   0.169   0.175   0.189   0.214   0.234
  0.242   0.248   0.264   0.269   0.288   0.291   0.303   0.304
  0.314   0.329   0.350   0.357   0.388   0.409   0.441   0.484
  0.506   0.516   0.526   0.535   0.552   0.579   0.597   0.627
  0.665   0.670   0.683   0.687   0.811   0.870   0.935   0.994
  1.059   1.077   1.086   1.089   1.106   1.132   1.165   1.182
  1.190   1.225   1.235   1.292   1.396   1.421   1.429   1.462
  1.505   1.531   1.541   1.563   1.597   1.635   1.664   1.688
  1.716   1.766   1.816   1.839   1.919   1.982   2.025   2.029
  2.127   2.213   2.340   2.393   2.416   2.483   2.551   2.575
  2.594   2.662   2.684   2.732   2.831   2.859   2.868   2.906
  2.944   2.959   3.097   3.128   3.246   3.300   3.320   3.356
  3.444   3.468   3.494   3.535   3.792   3.823   3.861   3.905
  4.115   4.123   4.983   4.998   5.030   5.087   5.147   5.409
  5.598   5.670   5.760  23.742  23.816  23.846  49.876  49.922
 49.938
 --------------------------------------------------------------

          Ground-State Mulliken Net Atomic Charges

     Atom                 Charge (a.u.)
  ----------------------------------------
      1 O                    -0.191536
      2 C                     0.155159
      3 C                    -0.328899
      4 H                     0.199489
      5 O                    -0.233441
      6 H                     0.256949
      7 C                     0.156034
      8 O                    -0.251622
      9 H                     0.104729
     10 H                     0.133139
  ----------------------------------------
  Sum of atomic charges =     0.000000

 -----------------------------------------------------------------
                    Cartesian Multipole Moments
 -----------------------------------------------------------------
    Charge (ESU x 10^10)
                 0.0000
    Dipole Moment (Debye)
         X       0.9669      Y      -2.6243      Z      -2.5354
       Tot       3.7750
    Quadrupole Moments (Debye-Ang)
        XX     -43.6468     XY       2.0271     YY     -34.0273
        XZ       1.2385     YZ       2.3944     ZZ     -33.6515
    Octopole Moments (Debye-Ang^2)
       XXX       0.6062    XXY       2.6151    XYY       3.9337
       YYY      -3.1785    XXZ     -10.5062    XYZ       2.0477
       YYZ       3.3120    XZZ       0.6386    YZZ       1.9824
       ZZZ       0.7863
    Hexadecapole Moments (Debye-Ang^3)
      XXXX    -494.7486   XXXY       4.0256   XXYY     -93.3750
      XYYY       4.8771   YYYY    -164.2008   XXXZ       2.0474
      XXYZ       4.7752   XYYZ       2.4224   YYYZ       7.5925
      XXZZ     -90.6941   XYZZ       1.0055   YYZZ     -41.3588
      XZZZ       0.4103   YZZZ      -1.1916   ZZZZ     -80.9371
 -----------------------------------------------------------------
 Calculating analytic gradient of the SCF energy
 Gradient of SCF Energy
            1           2           3           4           5           6
    1   0.0002394  -0.0005932   0.0005732  -0.0001547   0.0001114  -0.0001418
    2  -0.0001947   0.0004448   0.0000245   0.0000975  -0.0001638  -0.0000374
    3   0.0001908  -0.0006423  -0.0003695   0.0000049   0.0000796  -0.0000518
            7           8           9          10
    1  -0.0009267   0.0003672   0.0002207   0.0003044
    2  -0.0003225   0.0001756  -0.0001937   0.0001696
    3   0.0015509  -0.0005089   0.0002470  -0.0005007
 Max gradient component =       1.551E-03
 RMS gradient           =       4.463E-04
 Gradient time:  CPU 17.30 s  wall 17.31 s
 Geometry Optimization Parameters
   NAtoms,    NIC,     NZ,  NCons,   NDum,   NFix, NCnnct, MaxDiis
       10      57       0       0       0       0       0       0

 Cartesian Hessian Update
 Hessian Updated using BFGS Update


** GEOMETRY OPTIMIZATION IN DELOCALIZED INTERNAL COORDINATES **
   Searching for a Minimum

   Optimization Cycle:   5

                       Coordinates (Angstroms)
     ATOM                X               Y               Z
      1  O        -2.0948984577   -0.1307401455    0.5991200326
      2  C        -1.3083356045   -0.5722020510   -0.1873990788
      3  C        -0.0035171817    0.1351738567   -0.6018671934
      4  H        -0.0034894743    0.1061566974   -1.7073402619
      5  O         0.0877319514    1.4406166532   -0.1474492806
      6  H         0.8365367627    1.4872478180    0.4662376685
      7  C         1.1798466246   -0.7154970518   -0.1567576174
      8  O         2.0454566871   -0.2568151920    0.5451041739
      9  H        -1.4693043574   -1.5499486434   -0.6931235598
     10  H         1.2113051337   -1.7607273884   -0.5157393143
   Point Group: c1    Number of degrees of freedom:    24


   Energy is   -342.464899214

 Hessian Updated using BFGS Update

 24 Hessian modes will be used to form the next step
  Hessian Eigenvalues:
     0.003446    0.005090    0.006959    0.017336    0.045777    0.062461
     0.068973    0.078327    0.142524    0.160028    0.170803    0.183597
     0.208536    0.219971    0.224453    0.284409    0.298624    0.320068
     0.327180    0.328232    0.490137    0.502863    0.936684    1.023117

 Minimum Search - Taking Simple RFO Step
 Searching for Lamda that Minimizes Along All modes
 Value Taken    Lamda =  -0.00022101
 Step Taken.  Stepsize is  0.198494

                             Maximum     Tolerance    Cnvgd?
         Gradient           0.000635      0.000300      NO
         Displacement       0.087924      0.001200      NO
         Energy change     -0.000230      0.000001      NO


 New Cartesian Coordinates Obtained by Inverse Iteration

 Displacement from previous Coordinates is:  0.143087
 ----------------------------------------------------------------
             Standard Nuclear Orientation (Angstroms)
    I     Atom           X                Y                Z
 ----------------------------------------------------------------
    1      O      -2.0811020821    -0.1429457959     0.6113630913
    2      C      -1.2943300556    -0.5849146847    -0.1761178999
    3      C      -0.0018643690     0.1373448813    -0.6054204861
    4      H      -0.0181593688     0.1119238406    -1.7107193652
    5      O       0.0850501769     1.4446327816    -0.1486321358
    6      H       0.8490966968     1.5003229623     0.4489695488
    7      C       1.1956841149    -0.7076356498    -0.1843192757
    8      O       2.0192467620    -0.2676241207     0.5795160904
    9      H      -1.4784579949    -1.5418332023    -0.7122146565
   10      H       1.2061682036    -1.7660064591    -0.5016393422
 ----------------------------------------------------------------
 Molecular Point Group                 C1    NOp =  1
 Largest Abelian Subgroup              C1    NOp =  1
 Nuclear Repulsion Energy =   226.0261060851 hartrees
 There are       23 alpha and       23 beta electrons
 Applying Cartesian multipole field
    Component          Value
    ---------          -----
     (2,0,0)        1.00000E-11
     (0,2,0)        2.00000E-11
     (0,0,2)       -3.00000E-11
 Nucleus-field energy     =     0.0000000041 hartrees
 Requested basis set is 6-311++G(d,p)
 There are 56 shells and 160 basis functions
 A cutoff of  1.0D-11 yielded   1522 shell pairs
 There are     12613 function pairs (     13578 Cartesian)
 Smallest overlap matrix eigenvalue = 6.40E-05
 Guess MOs from SCF MO coefficient file
 Reading MOs from coefficient file
 Reading MOs from coefficient file
 A restricted hybrid HF-DFT SCF calculation will be
 performed using Pulay DIIS extrapolation
 Exchange:     0.2000 Hartree-Fock + 0.0800 Slater + 0.7200 B88
 Correlation:  0.1900 VWN1RPA + 0.8100 LYP
 Using SG-1 standard quadrature grid
 SCF converges when DIIS error is below 1.0E-08
 Geometry optimization detected.  Setting ReadMinima to 0
 Setting SaveMinima to 0
 ---------------------------------------
  Cycle       Energy         DIIS Error
 ---------------------------------------
    1    -342.4537351912      1.49E-03
    2    -342.4640141234      1.92E-04
    3    -342.4639128067      3.14E-04
    4    -342.4641474142      6.82E-05
    5    -342.4641577409      2.07E-05
    6    -342.4641589271      7.50E-06
    7    -342.4641589126      5.86E-06
    8    -342.4641590570      1.24E-06
    9    -342.4641590763      3.28E-07
   10    -342.4641591035      1.70E-07
   11    -342.4641591224      2.40E-08
   12    -342.4641591187      5.84E-09 Convergence criterion met
 ---------------------------------------
 SCF time:  CPU 53.00 s  wall 53.13 s
 SCF   energy in the final basis set = -342.4641591187
 Total energy in the final basis set = -342.4641591187

 --------------------------------------------------------------

                    Orbital Energies (a.u.)
 --------------------------------------------------------------

 Alpha MOs
 -- Occupied --
-19.173 -19.158 -19.153 -10.307 -10.295 -10.274  -1.110  -1.091
 -1.057  -0.795  -0.647  -0.614  -0.561  -0.535  -0.513  -0.475
 -0.473  -0.425  -0.419  -0.390  -0.331  -0.313  -0.284
 -- Virtual --
 -0.088  -0.050  -0.020  -0.001   0.009   0.018   0.045   0.064
  0.072   0.073   0.077   0.100   0.108   0.114   0.116   0.119
  0.121   0.147   0.163   0.169   0.174   0.191   0.213   0.234
  0.242   0.248   0.264   0.268   0.288   0.290   0.303   0.305
  0.313   0.328   0.347   0.361   0.389   0.409   0.440   0.487
  0.504   0.515   0.529   0.533   0.554   0.576   0.598   0.624
  0.662   0.675   0.681   0.691   0.812   0.871   0.932   0.996
  1.047   1.080   1.086   1.091   1.105   1.130   1.165   1.180
  1.191   1.230   1.232   1.297   1.396   1.419   1.424   1.461
  1.510   1.526   1.541   1.567   1.601   1.636   1.660   1.688
  1.717   1.776   1.814   1.837   1.913   1.986   2.021   2.028
  2.125   2.209   2.339   2.392   2.418   2.482   2.559   2.571
  2.592   2.664   2.682   2.732   2.832   2.856   2.865   2.907
  2.940   2.958   3.095   3.125   3.245   3.291   3.323   3.357
  3.442   3.465   3.491   3.532   3.788   3.827   3.857   3.909
  4.113   4.121   4.985   4.995   5.030   5.088   5.144   5.407
  5.596   5.667   5.757  23.740  23.814  23.844  49.875  49.920
 49.937
 --------------------------------------------------------------

          Ground-State Mulliken Net Atomic Charges

     Atom                 Charge (a.u.)
  ----------------------------------------
      1 O                    -0.189854
      2 C                     0.148264
      3 C                    -0.334955
      4 H                     0.196542
      5 O                    -0.231516
      6 H                     0.256836
      7 C                     0.161360
      8 O                    -0.247359
      9 H                     0.107753
     10 H                     0.132929
  ----------------------------------------
  Sum of atomic charges =    -0.000000

 -----------------------------------------------------------------
                    Cartesian Multipole Moments
 -----------------------------------------------------------------
    Charge (ESU x 10^10)
                -0.0000
    Dipole Moment (Debye)
         X       1.0073      Y      -2.5904      Z      -2.6463
       Tot       3.8376
    Quadrupole Moments (Debye-Ang)
        XX     -43.2808     XY       2.1242     YY     -33.9485
        XZ       1.1023     YZ       2.4244     ZZ     -33.8660
    Octopole Moments (Debye-Ang^2)
       XXX       0.7445    XXY       2.8947    XYY       3.9361
       YYY      -2.8718    XXZ     -10.8667    XYZ       2.0016
       YYZ       3.1670    XZZ       0.3864    YZZ       2.0533
       ZZZ       0.3428
    Hexadecapole Moments (Debye-Ang^3)
      XXXX    -486.6302   XXXY       3.8226   XXYY     -92.4503
      XYYY       4.9349   YYYY    -164.5841   XXXZ       1.6646
      XXYZ       5.1296   XYYZ       2.5154   YYYZ       7.8921
      XXZZ     -90.6111   XYZZ       1.0774   YYZZ     -42.0431
      XZZZ       0.3703   YZZZ      -0.8676   ZZZZ     -83.4198
 -----------------------------------------------------------------
 Calculating analytic gradient of the SCF energy
 Gradient of SCF Energy
            1           2           3           4           5           6
    1  -0.0019351   0.0035598  -0.0042843   0.0013804  -0.0013826   0.0018599
    2   0.0013153  -0.0030977  -0.0007292  -0.0006217   0.0015682   0.0009226
    3  -0.0001625   0.0020111   0.0033666   0.0001844  -0.0004904   0.0006406
            7           8           9          10
    1   0.0069890  -0.0027906  -0.0012755  -0.0021211
    2   0.0017084  -0.0008363   0.0007458  -0.0009753
    3  -0.0131460   0.0047101  -0.0011721   0.0040582
 Max gradient component =       1.315E-02
 RMS gradient           =       3.437E-03
 Gradient time:  CPU 17.24 s  wall 17.25 s
 Geometry Optimization Parameters
   NAtoms,    NIC,     NZ,  NCons,   NDum,   NFix, NCnnct, MaxDiis
       10      57       0       0       0       0       0       0

 Cartesian Hessian Update
 Hessian Updated using BFGS Update


** GEOMETRY OPTIMIZATION IN DELOCALIZED INTERNAL COORDINATES **
   Searching for a Minimum

   Optimization Cycle:   6

                       Coordinates (Angstroms)
     ATOM                X               Y               Z
      1  O        -2.0811020821   -0.1429457959    0.6113630913
      2  C        -1.2943300556   -0.5849146847   -0.1761178999
      3  C        -0.0018643690    0.1373448813   -0.6054204861
      4  H        -0.0181593688    0.1119238406   -1.7107193652
      5  O         0.0850501769    1.4446327816   -0.1486321358
      6  H         0.8490966968    1.5003229623    0.4489695488
      7  C         1.1956841149   -0.7076356498   -0.1843192757
      8  O         2.0192467620   -0.2676241207    0.5795160904
      9  H        -1.4784579949   -1.5418332023   -0.7122146565
     10  H         1.2061682036   -1.7660064591   -0.5016393422
   Point Group: c1    Number of degrees of freedom:    24


   Energy is   -342.464159119

 Hessian Updated using BFGS Update

 24 Hessian modes will be used to form the next step
  Hessian Eigenvalues:
     0.003545    0.006209    0.017320    0.044773    0.046751    0.063715
     0.069813    0.080978    0.142569    0.160064    0.171153    0.184021
     0.209522    0.220456    0.225405    0.284456    0.298768    0.320067
     0.327250    0.328231    0.495249    0.503521    0.937058    1.023892

 Minimum Search - Taking Simple RFO Step
 Searching for Lamda that Minimizes Along All modes
 Value Taken    Lamda =  -0.00146675
 Step Taken.  Stepsize is  0.169129

                             Maximum     Tolerance    Cnvgd?
         Gradient           0.004517      0.000300      NO
         Displacement       0.074613      0.001200      NO
         Energy change      0.000740      0.000001      NO


 New Cartesian Coordinates Obtained by Inverse Iteration

 Displacement from previous Coordinates is:  0.121506
 ----------------------------------------------------------------
             Standard Nuclear Orientation (Angstroms)
    I     Atom           X                Y                Z
 ----------------------------------------------------------------
    1      O      -2.0921922745    -0.1327314036     0.6019037653
    2      C      -1.3060505305    -0.5739765981    -0.1852238920
    3      C      -0.0031164229     0.1352344534    -0.6023598571
    4      H      -0.0060324065     0.1058904223    -1.7078411508
    5      O       0.0871741687     1.4410577157    -0.1484207990
    6      H       0.8372533412     1.4886925530     0.4639011844
    7      C       1.1824293300    -0.7141434419    -0.1601629824
    8      O       2.0426749447    -0.2581992025     0.5501827166
    9      H      -1.4720778414    -1.5471517361    -0.6979398421
   10      H       1.2112697751    -1.7614082090    -0.5132535742
 ----------------------------------------------------------------
 Molecular Point Group                 C1    NOp =  1
 Largest Abelian Subgroup              C1    NOp =  1
 Nuclear Repulsion Energy =   226.0378355617 hartrees
 There are       23 alpha and       23 beta electrons
 Applying Cartesian multipole field
    Component          Value
    ---------          -----
     (2,0,0)        1.00000E-11
     (0,2,0)        2.00000E-11
     (0,0,2)       -3.00000E-11
 Nucleus-field energy     =     0.0000000041 hartrees
 Requested basis set is 6-311++G(d,p)
 There are 56 shells and 160 basis functions
 A cutoff of  1.0D-11 yielded   1523 shell pairs
 There are     12614 function pairs (     13579 Cartesian)
 Smallest overlap matrix eigenvalue = 6.35E-05
 Guess MOs from SCF MO coefficient file
 Reading MOs from coefficient file
 Reading MOs from coefficient file
 A restricted hybrid HF-DFT SCF calculation will be
 performed using Pulay DIIS extrapolation
 Exchange:     0.2000 Hartree-Fock + 0.0800 Slater + 0.7200 B88
 Correlation:  0.1900 VWN1RPA + 0.8100 LYP
 Using SG-1 standard quadrature grid
 SCF converges when DIIS error is below 1.0E-08
 Geometry optimization detected.  Setting ReadMinima to 0
 Setting SaveMinima to 0
 ---------------------------------------
  Cycle       Energy         DIIS Error
 ---------------------------------------
    1    -342.4644702327      1.29E-03
    2    -342.4648662081      8.19E-05
    3    -342.4649053229      5.13E-05
    4    -342.4649077792      4.08E-05
    5    -342.4649111990      1.28E-05
    6    -342.4649116233      4.83E-06
    7    -342.4649118000      1.54E-06
    8    -342.4649117334      5.73E-07
    9    -342.4649117607      2.25E-07
   10    -342.4649117706      7.00E-08
   11    -342.4649117738      2.06E-08
   12    -342.4649117736      5.72E-09 Convergence criterion met
 ---------------------------------------
 SCF time:  CPU 52.18 s  wall 52.26 s
 SCF   energy in the final basis set = -342.4649117736
 Total energy in the final basis set = -342.4649117736

 --------------------------------------------------------------

                    Orbital Energies (a.u.)
 --------------------------------------------------------------

 Alpha MOs
 -- Occupied --
-19.173 -19.158 -19.153 -10.307 -10.295 -10.274  -1.111  -1.091
 -1.058  -0.796  -0.648  -0.614  -0.562  -0.535  -0.513  -0.475
 -0.473  -0.426  -0.419  -0.390  -0.331  -0.313  -0.283
 -- Virtual --
 -0.087  -0.050  -0.020  -0.001   0.009   0.018   0.045   0.064
  0.072   0.073   0.077   0.100   0.108   0.115   0.116   0.119
  0.121   0.147   0.163   0.169   0.175   0.190   0.214   0.234
  0.242   0.248   0.264   0.269   0.288   0.291   0.303   0.304
  0.314   0.329   0.350   0.357   0.388   0.409   0.441   0.485
  0.505   0.516   0.526   0.534   0.552   0.578   0.597   0.627
  0.664   0.671   0.683   0.687   0.812   0.870   0.935   0.995
  1.058   1.077   1.086   1.089   1.106   1.132   1.165   1.182
  1.190   1.225   1.234   1.292   1.396   1.421   1.428   1.462
  1.506   1.530   1.541   1.564   1.597   1.636   1.663   1.688
  1.716   1.767   1.816   1.839   1.919   1.983   2.024   2.029
  2.127   2.213   2.340   2.393   2.416   2.483   2.553   2.575
  2.594   2.662   2.684   2.732   2.831   2.858   2.867   2.906
  2.943   2.959   3.097   3.128   3.246   3.299   3.320   3.356
  3.444   3.468   3.494   3.535   3.791   3.824   3.860   3.906
  4.114   4.123   4.983   4.997   5.030   5.087   5.147   5.409
  5.598   5.669   5.760  23.742  23.816  23.846  49.876  49.922
 49.938
 --------------------------------------------------------------

          Ground-State Mulliken Net Atomic Charges

     Atom                 Charge (a.u.)
  ----------------------------------------
      1 O                    -0.191351
      2 C                     0.154544
      3 C                    -0.330204
      4 H                     0.199082
      5 O                    -0.232992
      6 H                     0.256870
      7 C                     0.156916
      8 O                    -0.251193
      9 H                     0.105242
     10 H                     0.133086
  ----------------------------------------
  Sum of atomic charges =    -0.000000

 -----------------------------------------------------------------
                    Cartesian Multipole Moments
 -----------------------------------------------------------------
    Charge (ESU x 10^10)
                 0.0000
    Dipole Moment (Debye)
         X       0.9684      Y      -2.6181      Z      -2.5506
       Tot       3.7813
    Quadrupole Moments (Debye-Ang)
        XX     -43.5967     XY       2.0346     YY     -34.0198
        XZ       1.2219     YZ       2.4015     ZZ     -33.6832
    Octopole Moments (Debye-Ang^2)
       XXX       0.5531    XXY       2.6502    XYY       3.9177
       YYY      -3.1216    XXZ     -10.5747    XYZ       2.0370
       YYZ       3.2901    XZZ       0.5928    YZZ       1.9905
       ZZZ       0.6987
    Hexadecapole Moments (Debye-Ang^3)
      XXXX    -493.6200   XXXY       3.9871   XXYY     -93.2480
      XYYY       4.8663   YYYY    -164.2157   XXXZ       1.9896
      XXYZ       4.8333   XYYZ       2.4375   YYYZ       7.6589
      XXZZ     -90.7083   XYZZ       1.0185   YYZZ     -41.4531
      XZZZ       0.4221   YZZZ      -1.1190   ZZZZ     -81.3358
 -----------------------------------------------------------------
 Calculating analytic gradient of the SCF energy
 Gradient of SCF Energy
            1           2           3           4           5           6
    1  -0.0000436   0.0001192  -0.0001413   0.0000212  -0.0000864   0.0000168
    2  -0.0000123  -0.0000339   0.0000155  -0.0000222   0.0000089   0.0000013
    3  -0.0000321   0.0000740   0.0000941  -0.0000061   0.0000172  -0.0000474
            7           8           9          10
    1   0.0001281   0.0000110  -0.0000342   0.0000091
    2   0.0001445  -0.0000832   0.0000184  -0.0000369
    3  -0.0003520   0.0001858  -0.0000570   0.0001236
 Max gradient component =       3.520E-04
 RMS gradient           =       9.807E-05
 Gradient time:  CPU 17.31 s  wall 17.32 s
 Geometry Optimization Parameters
   NAtoms,    NIC,     NZ,  NCons,   NDum,   NFix, NCnnct, MaxDiis
       10      57       0       0       0       0       0       0

 Cartesian Hessian Update
 Hessian Updated using BFGS Update


** GEOMETRY OPTIMIZATION IN DELOCALIZED INTERNAL COORDINATES **
   Searching for a Minimum

   Optimization Cycle:   7

                       Coordinates (Angstroms)
     ATOM                X               Y               Z
      1  O        -2.0921922745   -0.1327314036    0.6019037653
      2  C        -1.3060505305   -0.5739765981   -0.1852238920
      3  C        -0.0031164229    0.1352344534   -0.6023598571
      4  H        -0.0060324065    0.1058904223   -1.7078411508
      5  O         0.0871741687    1.4410577157   -0.1484207990
      6  H         0.8372533412    1.4886925530    0.4639011844
      7  C         1.1824293300   -0.7141434419   -0.1601629824
      8  O         2.0426749447   -0.2581992025    0.5501827166
      9  H        -1.4720778414   -1.5471517361   -0.6979398421
     10  H         1.2112697751   -1.7614082090   -0.5132535742
   Point Group: c1    Number of degrees of freedom:    24


   Energy is   -342.464911774

 Hessian Updated using BFGS Update

 24 Hessian modes will be used to form the next step
  Hessian Eigenvalues:
     0.003545    0.006210    0.017318    0.044708    0.046820    0.063634
     0.069784    0.080989    0.142544    0.160077    0.171126    0.183967
     0.209715    0.220515    0.225610    0.284478    0.298708    0.320066
     0.327255    0.328232    0.495322    0.503532    0.936967    1.023919

 Minimum Search - Taking Simple RFO Step
 Searching for Lamda that Minimizes Along All modes
 Value Taken    Lamda =  -0.00000185
 Step Taken.  Stepsize is  0.009778

                             Maximum     Tolerance    Cnvgd?
         Gradient           0.000147      0.000300     YES
         Displacement       0.004905      0.001200      NO
         Energy change     -0.000753      0.000001      NO


 New Cartesian Coordinates Obtained by Inverse Iteration

 Displacement from previous Coordinates is:  0.010122
 ----------------------------------------------------------------
             Standard Nuclear Orientation (Angstroms)
    I     Atom           X                Y                Z
 ----------------------------------------------------------------
    1      O      -2.0934059343    -0.1316049945     0.6000977859
    2      C      -1.3063306042    -0.5737259050    -0.1855807533
    3      C      -0.0030690008     0.1352664497    -0.6022787763
    4      H      -0.0054297924     0.1061328999    -1.7077515592
    5      O       0.0876691579     1.4409514926    -0.1479473043
    6      H       0.8366024539     1.4881212353     0.4658024788
    7      C       1.1819746894    -0.7144452302    -0.1599838636
    8      O       2.0437201382    -0.2573453883     0.5476720051
    9      H      -1.4706347193    -1.5484241832    -0.6959791450
   10      H       1.2102356953    -1.7616618230    -0.5132652992
 ----------------------------------------------------------------
 Molecular Point Group                 C1    NOp =  1
 Largest Abelian Subgroup              C1    NOp =  1
 Nuclear Repulsion Energy =   226.0422337370 hartrees
 There are       23 alpha and       23 beta electrons
 Applying Cartesian multipole field
    Component          Value
    ---------          -----
     (2,0,0)        1.00000E-11
     (0,2,0)        2.00000E-11
     (0,0,2)       -3.00000E-11
 Nucleus-field energy     =     0.0000000041 hartrees
 Requested basis set is 6-311++G(d,p)
 There are 56 shells and 160 basis functions
 A cutoff of  1.0D-11 yielded   1523 shell pairs
 There are     12614 function pairs (     13579 Cartesian)
 Smallest overlap matrix eigenvalue = 6.35E-05
 Guess MOs from SCF MO coefficient file
 Reading MOs from coefficient file
 Reading MOs from coefficient file
 A restricted hybrid HF-DFT SCF calculation will be
 performed using Pulay DIIS extrapolation
 Exchange:     0.2000 Hartree-Fock + 0.0800 Slater + 0.7200 B88
 Correlation:  0.1900 VWN1RPA + 0.8100 LYP
 Using SG-1 standard quadrature grid
 SCF converges when DIIS error is below 1.0E-08
 Geometry optimization detected.  Setting ReadMinima to 0
 Setting SaveMinima to 0
 ---------------------------------------
  Cycle       Energy         DIIS Error
 ---------------------------------------
    1    -342.4649932942      7.43E-05
    2    -342.4649122733      5.26E-06
    3    -342.4649126768      2.80E-06
    4    -342.4649125823      1.69E-06
    5    -342.4649125800      8.11E-07
    6    -342.4649125761      4.31E-07
    7    -342.4649125867      7.41E-08
    8    -342.4649125840      3.66E-08
    9    -342.4649125926      1.73E-08
   10    -342.4649125941      5.44E-09 Convergence criterion met
 ---------------------------------------
 SCF time:  CPU 41.63 s  wall 41.72 s
 SCF   energy in the final basis set = -342.4649125941
 Total energy in the final basis set = -342.4649125941

 --------------------------------------------------------------

                    Orbital Energies (a.u.)
 --------------------------------------------------------------

 Alpha MOs
 -- Occupied --
-19.173 -19.158 -19.153 -10.307 -10.295 -10.273  -1.111  -1.091
 -1.058  -0.796  -0.648  -0.614  -0.562  -0.535  -0.513  -0.475
 -0.473  -0.426  -0.419  -0.390  -0.331  -0.313  -0.283
 -- Virtual --
 -0.087  -0.050  -0.020  -0.001   0.009   0.018   0.045   0.064
  0.072   0.073   0.077   0.100   0.108   0.115   0.116   0.119
  0.121   0.147   0.163   0.169   0.175   0.190   0.214   0.234
  0.242   0.248   0.264   0.269   0.288   0.291   0.303   0.304
  0.314   0.329   0.350   0.357   0.389   0.409   0.441   0.485
  0.505   0.516   0.526   0.534   0.552   0.578   0.598   0.627
  0.665   0.671   0.683   0.687   0.812   0.870   0.935   0.995
  1.058   1.077   1.086   1.089   1.106   1.132   1.165   1.182
  1.190   1.225   1.235   1.292   1.396   1.421   1.428   1.462
  1.506   1.530   1.541   1.564   1.597   1.636   1.663   1.688
  1.716   1.766   1.816   1.839   1.919   1.983   2.024   2.029
  2.127   2.213   2.340   2.393   2.416   2.483   2.552   2.575
  2.594   2.662   2.684   2.732   2.831   2.858   2.868   2.906
  2.943   2.959   3.097   3.128   3.245   3.300   3.320   3.356
  3.444   3.468   3.494   3.535   3.791   3.824   3.860   3.906
  4.115   4.123   4.983   4.998   5.030   5.087   5.147   5.409
  5.597   5.670   5.760  23.742  23.816  23.846  49.876  49.922
 49.938
 --------------------------------------------------------------

          Ground-State Mulliken Net Atomic Charges

     Atom                 Charge (a.u.)
  ----------------------------------------
      1 O                    -0.191472
      2 C                     0.154570
      3 C                    -0.329560
      4 H                     0.199306
      5 O                    -0.233319
      6 H                     0.256967
      7 C                     0.156773
      8 O                    -0.251428
      9 H                     0.105096
     10 H                     0.133065
  ----------------------------------------
  Sum of atomic charges =     0.000000

 -----------------------------------------------------------------
                    Cartesian Multipole Moments
 -----------------------------------------------------------------
    Charge (ESU x 10^10)
                 0.0000
    Dipole Moment (Debye)
         X       0.9671      Y      -2.6223      Z      -2.5421
       Tot       3.7781
    Quadrupole Moments (Debye-Ang)
        XX     -43.6221     XY       2.0317     YY     -34.0220
        XZ       1.2267     YZ       2.4013     ZZ     -33.6643
    Octopole Moments (Debye-Ang^2)
       XXX       0.5571    XXY       2.6272    XYY       3.9116
       YYY      -3.1580    XXZ     -10.5304    XYZ       2.0431
       YYZ       3.3130    XZZ       0.6036    YZZ       1.9887
       ZZZ       0.7609
    Hexadecapole Moments (Debye-Ang^3)
      XXXX    -494.0843   XXXY       3.9957   XXYY     -93.3065
      XYYY       4.8573   YYYY    -164.2216   XXXZ       2.0274
      XXYZ       4.8020   XYYZ       2.4484   YYYZ       7.6189
      XXZZ     -90.6802   XYZZ       1.0176   YYZZ     -41.4075
      XZZZ       0.4434   YZZZ      -1.1620   ZZZZ     -81.1274
 -----------------------------------------------------------------
 Calculating analytic gradient of the SCF energy
 Gradient of SCF Energy
            1           2           3           4           5           6
    1   0.0000112  -0.0000202   0.0000276   0.0000162  -0.0000042  -0.0000075
    2  -0.0000206  -0.0000191  -0.0000016  -0.0000228  -0.0000109   0.0000361
    3  -0.0000159   0.0000070  -0.0000600   0.0000024   0.0000723   0.0000086
            7           8           9          10
    1   0.0000103  -0.0000476   0.0000178  -0.0000035
    2  -0.0000062   0.0000509  -0.0000128   0.0000070
    3   0.0000193  -0.0000218  -0.0000091  -0.0000029
 Max gradient component =       7.231E-05
 RMS gradient           =       2.586E-05
 Gradient time:  CPU 17.31 s  wall 17.32 s
 Geometry Optimization Parameters
   NAtoms,    NIC,     NZ,  NCons,   NDum,   NFix, NCnnct, MaxDiis
       10      57       0       0       0       0       0       0

 Cartesian Hessian Update
 Hessian Updated using BFGS Update


** GEOMETRY OPTIMIZATION IN DELOCALIZED INTERNAL COORDINATES **
   Searching for a Minimum

   Optimization Cycle:   8

                       Coordinates (Angstroms)
     ATOM                X               Y               Z
      1  O        -2.0934059343   -0.1316049945    0.6000977859
      2  C        -1.3063306042   -0.5737259050   -0.1855807533
      3  C        -0.0030690008    0.1352664497   -0.6022787763
      4  H        -0.0054297924    0.1061328999   -1.7077515592
      5  O         0.0876691579    1.4409514926   -0.1479473043
      6  H         0.8366024539    1.4881212353    0.4658024788
      7  C         1.1819746894   -0.7144452302   -0.1599838636
      8  O         2.0437201382   -0.2573453883    0.5476720051
      9  H        -1.4706347193   -1.5484241832   -0.6959791450
     10  H         1.2102356953   -1.7616618230   -0.5132652992
   Point Group: c1    Number of degrees of freedom:    24


   Energy is   -342.464912594

 Hessian Updated using BFGS Update

 24 Hessian modes will be used to form the next step
  Hessian Eigenvalues:
     0.003497    0.006579    0.016615    0.042249    0.045933    0.068305
     0.069472    0.080562    0.144449    0.160106    0.170711    0.184113
     0.214611    0.221741    0.233219    0.284869    0.307023    0.320094
     0.327234    0.328244    0.496788    0.503532    0.941059    1.023898

 Minimum Search - Taking Simple RFO Step
 Searching for Lamda that Minimizes Along All modes
 Value Taken    Lamda =   0.00000000
 Step Taken.  Stepsize is  0.002301

                             Maximum     Tolerance    Cnvgd?
         Gradient           0.000100      0.000300     YES
         Displacement       0.001203      0.001200      NO
         Energy change     -0.000001      0.000001     YES


                       Distance Matrix (Angstroms)
             O (  1)   C (  2)   C (  3)   H (  4)   O (  5)   H (  6)
   C (  2)  1.196766
   C (  3)  2.426198  1.541038
   H (  4)  3.121271  2.114605  1.105859
   O (  5)  2.790984  2.450220  1.385447  2.055091
   H (  6)  3.350597  3.044286  1.917306  2.709843  0.969440
   C (  7)  3.412557  2.492413  1.523799  2.116332  2.417309  2.315640
   O (  8)  4.139368  3.443922  2.380310  3.068887  2.682207  2.123791
   H (  9)  2.018672  1.112447  2.235474  2.430652  3.415409  3.986689
   H ( 10)  3.848469  2.802084  2.253524  2.528497  3.413260  3.414567
             C (  7)   O (  8)   H (  9)
   O (  8)  1.205123
   H (  9)  2.831810  3.945154
   H ( 10)  1.105563  2.020706  2.695537

 Final energy is   -342.46491259411169     


 ******************************
 **  OPTIMIZATION CONVERGED  **
 ******************************

                       Coordinates (Angstroms)
     ATOM                X               Y               Z
      1  O        -2.0934059343   -0.1316049945    0.6000977859
      2  C        -1.3063306042   -0.5737259050   -0.1855807533
      3  C        -0.0030690008    0.1352664497   -0.6022787763
      4  H        -0.0054297924    0.1061328999   -1.7077515592
      5  O         0.0876691579    1.4409514926   -0.1479473043
      6  H         0.8366024539    1.4881212353    0.4658024788
      7  C         1.1819746894   -0.7144452302   -0.1599838636
      8  O         2.0437201382   -0.2573453883    0.5476720051
      9  H        -1.4706347193   -1.5484241832   -0.6959791450
     10  H         1.2102356953   -1.7616618230   -0.5132652992

Z-matrix Print:
$molecule
0 1
O 
H  1 0.969440
C  1 1.385447 2 107.701884
H  3 1.105859 1 110.657725 2 -126.365173 0
C  3 1.523799 1 112.296845 2 -8.024854 0
H  5 1.105563 3 117.085939 1 -177.636054 0
O  5 1.205123 3 120.999900 1 2.596857 0
C  3 1.541038 1 113.597110 2 116.009070 0
H  8 1.112447 3 113.825412 1 169.465392 0
O  8 1.196766 3 124.315256 1 -9.708850 0
$end


 --------------------------------------------------------------

                    Orbital Energies (a.u.)
 --------------------------------------------------------------

 Alpha MOs
 -- Occupied --
-19.173 -19.158 -19.153 -10.307 -10.295 -10.273  -1.111  -1.091
 -1.058  -0.796  -0.648  -0.614  -0.562  -0.535  -0.513  -0.475
 -0.473  -0.426  -0.419  -0.390  -0.331  -0.313  -0.283
 -- Virtual --
 -0.087  -0.050  -0.020  -0.001   0.009   0.018   0.045   0.064
  0.072   0.073   0.077   0.100   0.108   0.115   0.116   0.119
  0.121   0.147   0.163   0.169   0.175   0.190   0.214   0.234
  0.242   0.248   0.264   0.269   0.288   0.291   0.303   0.304
  0.314   0.329   0.350   0.357   0.389   0.409   0.441   0.485
  0.505   0.516   0.526   0.534   0.552   0.578   0.598   0.627
  0.665   0.671   0.683   0.687   0.812   0.870   0.935   0.995
  1.058   1.077   1.086   1.089   1.106   1.132   1.165   1.182
  1.190   1.225   1.235   1.292   1.396   1.421   1.428   1.462
  1.506   1.530   1.541   1.564   1.597   1.636   1.663   1.688
  1.716   1.766   1.816   1.839   1.919   1.983   2.024   2.029
  2.127   2.213   2.340   2.393   2.416   2.483   2.552   2.575
  2.594   2.662   2.684   2.732   2.831   2.858   2.868   2.906
  2.943   2.959   3.097   3.128   3.245   3.300   3.320   3.356
  3.444   3.468   3.494   3.535   3.791   3.824   3.860   3.906
  4.115   4.123   4.983   4.998   5.030   5.087   5.147   5.409
  5.597   5.670   5.760  23.742  23.816  23.846  49.876  49.922
 49.938
 --------------------------------------------------------------

          Ground-State Mulliken Net Atomic Charges

     Atom                 Charge (a.u.)
  ----------------------------------------
      1 O                    -0.191472
      2 C                     0.154570
      3 C                    -0.329560
      4 H                     0.199306
      5 O                    -0.233319
      6 H                     0.256967
      7 C                     0.156773
      8 O                    -0.251428
      9 H                     0.105096
     10 H                     0.133065
  ----------------------------------------
  Sum of atomic charges =     0.000000

 -----------------------------------------------------------------
                    Cartesian Multipole Moments
 -----------------------------------------------------------------
    Charge (ESU x 10^10)
                 0.0000
    Dipole Moment (Debye)
         X       0.9671      Y      -2.6223      Z      -2.5421
       Tot       3.7781
    Quadrupole Moments (Debye-Ang)
        XX     -43.6221     XY       2.0317     YY     -34.0220
        XZ       1.2267     YZ       2.4013     ZZ     -33.6643
    Octopole Moments (Debye-Ang^2)
       XXX       0.5571    XXY       2.6272    XYY       3.9116
       YYY      -3.1580    XXZ     -10.5304    XYZ       2.0431
       YYZ       3.3130    XZZ       0.6036    YZZ       1.9887
       ZZZ       0.7609
    Hexadecapole Moments (Debye-Ang^3)
      XXXX    -494.0843   XXXY       3.9957   XXYY     -93.3065
      XYYY       4.8573   YYYY    -164.2216   XXXZ       2.0274
      XXYZ       4.8020   XYYZ       2.4484   YYYZ       7.6189
      XXZZ     -90.6802   XYZZ       1.0176   YYZZ     -41.4075
      XZZZ       0.4434   YZZZ      -1.1620   ZZZZ     -81.1274
 -----------------------------------------------------------------
Archival summary:
1\1\pikachu\OPT\ProcedureUnspecified\BasisUnspecified\334\cher\TueDec1322:03:192016TueDec1322:03:192016\0\\#,OPT,ProcedureUnspecified,BasisUnspecified,\\0,1\O\H,1,0.96944\C,1,1.38545,2,107.702\H,3,1.10586,1,110.658,2,-126.365,0\C,3,1.5238,1,112.297,2,-8.02485,0\H,5,1.10556,3,117.086,1,-177.636,0\O,5,1.20512,3,121,1,2.59686,0\C,3,1.54104,1,113.597,2,116.009,0\H,8,1.11245,3,113.825,1,169.465,0\O,8,1.19677,3,124.315,1,-9.70885,0\\\@

 Total job time:  549.80s(wall), 548.03s(cpu) 
 Tue Dec 13 22:03:19 2016

        *************************************************************
        *                                                           *
        *  Thank you very much for using Q-Chem.  Have a nice day.  *
        *                                                           *
        *************************************************************


 
User input: 2 of 3 
 
pikachu 127.0.1
Q-Chem Developer Version! Running on 127.0.1.*
                  Welcome to Q-Chem
     A Quantum Leap Into The Future Of Chemistry


 Q-Chem 4.4, Q-Chem, Inc., Pleasanton, CA (2016)

 Y. Shao,  Z. Gan,  E. Epifanovsky,  A. T. B. Gilbert,  M. Wormit,  
 J. Kussmann,  A. W. Lange,  A. Behn,  J. Deng,  X. Feng,  D. Ghosh,  
 M. Goldey,  P. R. Horn,  L. D. Jacobson,  I. Kaliman,  F. Rob,  
 R. Z. Khaliullin,  T. Kus,  A. Landau,  J. Liu,  E. I. Proynov,  Y. M. Rhee,  
 R. M. Richard,  M. A. Rohrdanz,  R. P. Steele,  E. J. Sundstrom,  
 H. L. Woodcock III,  P. M. Zimmerman,  D. Zuev,  B. Albrecht,  E. Alguire,  
 B. Austin,  S. A. Baeppler,  G. J. O. Beran,  Y. A. Bernard,  E. Berquist,  
 K. Brandhorst,  K. B. Bravaya,  S. T. Brown,  D. Casanova,  C.-M. Chang,  
 Y. Chen,  S. H. Chien,  K. D. Closser,  M. P. Coons,  D. L. Crittenden,  
 S. Dasgupta,  M. Diedenhofen,  R. A. DiStasio Jr.,  H. Do,  A. D. Dutoi,  
 R. G. Edgar,  P.-T. Fang,  S. Fatehi,  Q. Feng,  L. Fusti-Molnar,  
 A. Ghysels,  A. Golubeva-Zadorozhnaya,  J. Gomes,  A. Gunina,  
 M. W. D. Hanson-Heine,  P. H. P. Harbach,  A. W. Hauser,  J. E. Herr,  
 E. G. Hohenstein,  Z. C. Holden,  K. Hui,  T.-C. Jagau,  H. Ji,  B. Kaduk,  
 K. Khistyaev,  Jaehoon Kim,  Jihan Kim,  R. A. King,  P. Klunzinger,  
 K. Koh,  D. Kosenkov,  T. Kowalczyk,  C. M. Krauter,  A. Kunitsa,  
 K. U. Lao,  A. Laurent,  K. V. Lawler,  J. Lee,  D. Lefrancois,  S. Lehtola,  
 S. V. Levchenko,  C. Y. Lin,  Y.-S. Lin,  F. Liu,  E. Livshits,  
 R. C. Lochan,  A. Luenser,  P. Manohar,  S. F. Manzer,  S.-P. Mao,  Y. Mao,  
 N. Mardirossian,  A. V. Marenich,  L. A. Martinez-Martinez,  S. A. Maurer,  
 N. J. Mayhall,  J.-M. Mewes,  A. F. Morrison,  K. Nanda,  T. S. Nguyen-Beck,  
 C. M. Oana,  R. Olivares-Amaya,  D. P. O'Neill,  J. A. Parkhill,  
 T. M. Perrine,  R. Peverati,  P. A. Pieniazek,  F. Plasser,  A. Prociuk,  
 D. R. Rehn,  E. Rosta,  N. J. Russ,  N. Sergueev,  S. M. Sharada,  
 S. Sharma,  D. W. Small,  A. Sodt,  T. Stauch,  T. Stein,  D. Stuck,  
 Y.-C. Su,  A. J. W. Thom,  T. Tsuchimochi,  L. Vogt,  O. Vydrov,  T. Wang,  
 M. A. Watson,  J. Wenzel,  A. White,  C. F. Williams,  V. Vanovschi,  
 K. Yao,  S. Yeganeh,  S. R. Yost,  Z.-Q. You,  I. Y. Zhang,  X. Zhang,  
 Y. Zhao,  B. R. Brooks,  G. K. L. Chan,  D. M. Chipman,  C. J. Cramer,  
 W. A. Goddard III,  M. S. Gordon,  W. J. Hehre,  A. Klamt,  
 H. F. Schaefer III,  M. W. Schmidt,  C. D. Sherrill,  D. G. Truhlar,  
 A. Warshel,  X. Xu,  A. Aspuru-Guzik,  R. Baer,  A. T. Bell,  N. A. Besley,  
 J.-D. Chai,  A. Dreuw,  B. D. Dunietz,  T. R. Furlani,  S. R. Gwaltney,  
 C.-P. Hsu,  Y. Jung,  J. Kong,  D. S. Lambrecht,  W. Liang,  C. Ochsenfeld,  
 V. A. Rassolov,  L. V. Slipchenko,  J. E. Subotnik,  T. Van Voorhis,  
 J. M. Herbert,  A. I. Krylov,  P. M. W. Gill,  M. Head-Gordon

 Contributors to earlier versions of Q-Chem not listed above: 
 R. D. Adamson,  J. Baker,  E. F. C. Byrd,  A. K. Chakraborty,  C.-L. Cheng,  
 H. Dachsel,  R. J. Doerksen,  G. Hawkins,  A. Heyden,  S. Hirata,  
 G. Kedziora,  F. J. Keil,  C. Kelley,  P. P. Korambath,  W. Kurlancheek,  
 A. M. Lee,  M. S. Lee,  D. Liotard,  I. Lotan,  P. E. Maslen,  N. Nair,  
 D. Neuhauser,  R. Olson,  B. Peters,  J. Ritchie,  N. E. Schultz,  
 N. Shenvi,  A. C. Simmonett,  K. S. Thanthiriwatte,  Q. Wu,  W. Zhang

 Please cite Q-Chem as follows:
 Y. Shao et al., Mol. Phys. 113, 184-215 (2015)
 DOI: 10.1080/00268976.2014.952696

 Q-Chem 4.4.2 for Intel X86 EM64T Linux

 Parts of Q-Chem use Armadillo 5.200.1 (Boston Tea Smuggler).
 http://arma.sourceforge.net/

 Q-Chem begins on Tue Dec 13 22:03:19 2016  


Host: 0

     Scratch files written to /scratch/cher/qchem7118//
The previous job contains 0 fragments, simply inherited here
FILE_GEOM_ORG=        593

Checking the input file for inconsistencies... 	...done.

--------------------------------------------------------------
User input:
--------------------------------------------------------------

$molecule
   read
$end

$rem
   BASIS 6-311++G**
   JOB_TYPE FREQUENCY
   METHOD B3LYP
$end

--------------------------------------------------------------
 ----------------------------------------------------------------
             Standard Nuclear Orientation (Angstroms)
    I     Atom           X                Y                Z
 ----------------------------------------------------------------
    1      O      -2.0959300479    -0.1373373308     0.6003831834
    2      C      -1.3069414893    -0.5713547944    -0.1878903334
    3      C      -0.0053628247     0.1444289653    -0.5981887586
    4      H      -0.0067196575     0.1235167458    -1.7038493073
    5      O       0.0812686385     1.4469498306    -0.1340785173
    6      H       0.8295527439     1.4916840227     0.4806446826
    7      C       1.1817332482    -0.7051713841    -0.1612157200
    8      O       2.0415803962    -0.2508975921     0.5505570784
    9      H      -1.4680368876    -1.5426917211    -0.7056662902
   10      H       1.2132783012    -1.7496450303    -0.5222541686
 ----------------------------------------------------------------
 Molecular Point Group                 C1    NOp =  1
 Largest Abelian Subgroup              C1    NOp =  1
 Nuclear Repulsion Energy =   226.0422337370 hartrees
 There are       23 alpha and       23 beta electrons
 Requested basis set is 6-311++G(d,p)
 There are 56 shells and 160 basis functions

 Total QAlloc Memory Limit   2000 MB
 Mega-Array Size        61 MB
 MEM_STATIC part        62 MB

                       Distance Matrix (Angstroms)
             O (  1)   C (  2)   C (  3)   H (  4)   O (  5)   H (  6)
   C (  2)  1.196766
   C (  3)  2.426198  1.541038
   H (  4)  3.121271  2.114605  1.105859
   O (  5)  2.790984  2.450220  1.385447  2.055091
   H (  6)  3.350597  3.044286  1.917306  2.709843  0.969440
   C (  7)  3.412557  2.492413  1.523799  2.116332  2.417309  2.315640
   O (  8)  4.139368  3.443922  2.380310  3.068887  2.682207  2.123791
   H (  9)  2.018672  1.112447  2.235474  2.430652  3.415409  3.986689
   H ( 10)  3.848469  2.802084  2.253524  2.528497  3.413260  3.414567
             C (  7)   O (  8)   H (  9)
   O (  8)  1.205123
   H (  9)  2.831810  3.945154
   H ( 10)  1.105563  2.020706  2.695537

 A cutoff of  1.0D-11 yielded   1523 shell pairs
 There are     12614 function pairs (     13579 Cartesian)

 -------------------------------------------------------
 OpenMP Integral Computing Module                       
 Release: version 1.0, May 2013, Q-Chem Inc. Pittsburgh 
 -------------------------------------------------------
 Integral Job Info:
 Integral job number is                      11
 Integral operator is                         1
 short-range coefficients                     0
 long-range coefficients              100000000
 Omega coefficients                           0
 if combine SR and LR in K                    0
 Integral screening is                        0
 Integral computing path is                   2
 max size of driver memory is            800000
 size of driver memory is                593474
 size of scratch memory is              2260544
 max col of scratch BK array               1296
 max len of scratch array in speh3          155
 max len of scratch index in speh4           18
 max int batch size is                      520
 min int batch size is                       52
 fixed nKL is                                52
 max L of basis functions is                  2
 order of int derivative is                   0
 number of shells is                         56
 number of basis is                         166
 number of cartesian basis is               166
 number of contracted shell pairs          1523
 number of primitive shell pairs           4070
 maxK2 (contraction) of shell pair           36
 max number of K2 of shell pair               1
 max number of CS2 of shell pair            234
 max number of PS2 of shell pair            624
 mem total for path MDJ                   29262
 -------------------------------------------------------
 Smallest overlap matrix eigenvalue = 6.35E-05
 Guess from superposition of atomic densities
 Warning:  Energy on first SCF cycle will be non-variational
 A restricted hybrid HF-DFT SCF calculation will be
 performed using Pulay DIIS extrapolation
 Exchange:     0.2000 Hartree-Fock + 0.0800 Slater + 0.7200 B88
 Correlation:  0.1900 VWN1RPA + 0.8100 LYP
 Using SG-1 standard quadrature grid
 SCF converges when DIIS error is below 1.0E-08
 ---------------------------------------
  Cycle       Energy         DIIS Error
 ---------------------------------------
    1    -343.4704918294      5.02E-02
    2    -342.3112592854      7.97E-03
    3    -341.7418050329      1.74E-02
    4    -342.4547938265      1.92E-03
    5    -342.4631615153      8.71E-04
    6    -342.4647707927      2.31E-04
    7    -342.4649018633      5.84E-05
    8    -342.4649093447      2.25E-05
    9    -342.4649104292      8.04E-06
   10    -342.4649107206      2.24E-06
   11    -342.4649107137      4.36E-07
   12    -342.4649106602      7.53E-08
   13    -342.4649106639      2.13E-08
   14    -342.4649106663      7.68E-09 Convergence criterion met
 ---------------------------------------
 SCF time:  CPU 61.47 s  wall 61.65 s
 SCF   energy in the final basis set = -342.4649106663
 Total energy in the final basis set = -342.4649106663

 --------------------------------------------------------------

                    Orbital Energies (a.u.)
 --------------------------------------------------------------

 Alpha MOs
 -- Occupied --
-19.173 -19.158 -19.153 -10.307 -10.295 -10.273  -1.111  -1.091
 -1.058  -0.796  -0.648  -0.614  -0.562  -0.535  -0.513  -0.475
 -0.473  -0.426  -0.419  -0.390  -0.331  -0.313  -0.283
 -- Virtual --
 -0.087  -0.050  -0.020  -0.001   0.009   0.018   0.045   0.064
  0.072   0.073   0.077   0.100   0.108   0.115   0.116   0.119
  0.121   0.147   0.163   0.169   0.175   0.190   0.214   0.234
  0.242   0.248   0.264   0.269   0.288   0.291   0.303   0.304
  0.314   0.329   0.350   0.357   0.389   0.409   0.441   0.485
  0.505   0.516   0.526   0.534   0.552   0.578   0.598   0.627
  0.665   0.671   0.683   0.687   0.812   0.870   0.935   0.995
  1.058   1.077   1.086   1.089   1.106   1.132   1.165   1.182
  1.190   1.225   1.235   1.292   1.396   1.421   1.428   1.462
  1.506   1.530   1.541   1.564   1.597   1.636   1.663   1.688
  1.716   1.766   1.816   1.839   1.919   1.983   2.024   2.029
  2.127   2.213   2.340   2.393   2.416   2.483   2.552   2.575
  2.594   2.662   2.684   2.732   2.831   2.858   2.868   2.906
  2.943   2.959   3.097   3.128   3.245   3.300   3.320   3.356
  3.444   3.468   3.494   3.535   3.791   3.824   3.860   3.906
  4.115   4.123   4.983   4.998   5.030   5.087   5.147   5.409
  5.597   5.670   5.760  23.742  23.816  23.846  49.876  49.922
 49.938
 --------------------------------------------------------------

          Ground-State Mulliken Net Atomic Charges

     Atom                 Charge (a.u.)
  ----------------------------------------
      1 O                    -0.191478
      2 C                     0.154589
      3 C                    -0.329603
      4 H                     0.199310
      5 O                    -0.233300
      6 H                     0.256972
      7 C                     0.156779
      8 O                    -0.251432
      9 H                     0.105101
     10 H                     0.133062
  ----------------------------------------
  Sum of atomic charges =    -0.000000

 -----------------------------------------------------------------
                    Cartesian Multipole Moments
 -----------------------------------------------------------------
    Charge (ESU x 10^10)
                 0.0000
    Dipole Moment (Debye)
         X       0.9767      Y      -2.6005      Z      -2.5607
       Tot       3.7781
    Quadrupole Moments (Debye-Ang)
        XX     -43.6403     XY       2.0040     YY     -34.0708
        XZ       1.2355     YZ       2.3836     ZZ     -33.6423
    Octopole Moments (Debye-Ang^2)
       XXX       0.8762    XXY       2.4669    XYY       4.0035
       YYY      -3.6776    XXZ     -10.6626    XYZ       2.0349
       YYZ       3.1923    XZZ       0.6983    YZZ       1.8939
       ZZZ       0.4976
    Hexadecapole Moments (Debye-Ang^3)
      XXXX    -494.1394   XXXY       3.3435   XXYY     -93.3825
      XYYY       4.5303   YYYY    -164.4558   XXXZ       1.9051
      XXYZ       4.7234   XYYZ       2.4542   YYYZ       7.3790
      XXZZ     -90.6801   XYZZ       0.9304   YYZZ     -41.2286
      XZZZ       0.3123   YZZZ      -1.4562   ZZZZ     -81.1576
 -----------------------------------------------------------------
 Calculating MO derivatives via CPSCF
   1         3          30      0.221072    0.048158
   2         3          30      0.025269    0.005078
   3         3          30      0.001979    0.000436
   4         4          29      0.000127    0.000027
   5        30           3      0.000004    0.000001
   6        33           0      0.000000    0.000000    Roots Converged
 Calculating analytic Hessian of the SCF energy
 Polarizability Matrix (a.u.)
            1           2           3
    1 -55.4087888  -0.5485069  -0.7202845
    2  -0.5485069 -45.3512611  -6.3877471
    3  -0.7202845  -6.3877471 -40.5279150

 Direct stationary perturbation theory relativistic correction:

 rels  =       0.116554001198
 relv  =      -0.511785484174
 rel2e =       0.199299253477
 E_rel =      -0.195932229500

 Hessian of the SCF Energy
            1           2           3           4           5           6
    1   0.4139154  -0.1818169  -0.3703066  -0.3817479   0.1629169   0.3114707
    2  -0.1818169   0.1758705   0.2155931   0.1626111  -0.1893214  -0.1883798
    3  -0.3703066   0.2155931   0.3976385   0.3108190  -0.1887236  -0.3810475
    4  -0.3817479   0.1626111   0.3108190   0.5892776  -0.0767726  -0.2988988
    5   0.1629169  -0.1893214  -0.1887236  -0.0767726   0.5275389   0.2629261
    6   0.3114707  -0.1883798  -0.3810475  -0.2988988   0.2629261   0.5563262
    7  -0.0463857  -0.0061086   0.0436180  -0.0921092  -0.0090508  -0.0087496
    8   0.0135790   0.0159469  -0.0092843  -0.0424120  -0.1037556   0.0063407
    9   0.0428064   0.0003338  -0.0041465   0.0026821   0.0054918  -0.0744736
   10  -0.0050189  -0.0009133  -0.0031527  -0.0024668  -0.0040835   0.0348510
   11  -0.0020128  -0.0001027  -0.0011868  -0.0001687   0.0015076   0.0128279
   12   0.0009093   0.0017874   0.0012040   0.0025826   0.0011703  -0.0145497
   13   0.0045714   0.0007949  -0.0039980  -0.0036714  -0.0358987  -0.0117091
   14   0.0018552   0.0064727   0.0016671  -0.0049412  -0.0353309  -0.0110442
   15  -0.0033631   0.0049510   0.0028283   0.0026753  -0.0051844   0.0025334
   16  -0.0000001   0.0008276   0.0013294   0.0001124  -0.0011368  -0.0030895
   17   0.0006488   0.0010213  -0.0001677  -0.0006336  -0.0059668  -0.0027182
   18   0.0003423   0.0000734  -0.0007802   0.0002732   0.0026540   0.0004906
   19   0.0116031  -0.0032544  -0.0078654  -0.0514316   0.0007619   0.0024359
   20  -0.0088048  -0.0044580   0.0084716   0.0062453   0.0264041  -0.0111331
   21   0.0097544   0.0010663  -0.0086950  -0.0046854  -0.0161674   0.0094282
   22  -0.0062897  -0.0001007   0.0060948   0.0126823   0.0085078  -0.0083818
   23  -0.0005610   0.0021316   0.0007317   0.0034938  -0.0038320  -0.0005383
   24  -0.0065533  -0.0004795   0.0062066   0.0089760   0.0108671  -0.0080494
   25   0.0094207   0.0280569   0.0240697  -0.0723152  -0.0453192  -0.0188623
   26   0.0130750  -0.0084974  -0.0261827  -0.0457624  -0.2136016  -0.0694930
   27   0.0153083  -0.0350164  -0.0138853  -0.0231837  -0.0734434  -0.0893352
   28  -0.0000684  -0.0000967  -0.0006083   0.0016699   0.0000750   0.0009334
   29   0.0011205   0.0009364  -0.0009184  -0.0016597  -0.0036423   0.0012118
   30  -0.0003685   0.0000707   0.0006770  -0.0012404   0.0004097  -0.0013231
            7           8           9          10          11          12
    1  -0.0463857   0.0135790   0.0428064  -0.0050189  -0.0020128   0.0009093
    2  -0.0061086   0.0159469   0.0003338  -0.0009133  -0.0001027   0.0017874
    3   0.0436180  -0.0092843  -0.0041465  -0.0031527  -0.0011868   0.0012040
    4  -0.0921092  -0.0424120   0.0026821  -0.0024668  -0.0001687   0.0025826
    5  -0.0090508  -0.1037556   0.0054918  -0.0040835   0.0015076   0.0011703
    6  -0.0087496   0.0063407  -0.0744736   0.0348510   0.0128279  -0.0145497
    7   0.3829287   0.0128769   0.0322785  -0.0317983   0.0008879  -0.0015190
    8   0.0128769   0.5002373   0.0663714  -0.0008152  -0.0429574   0.0093532
    9   0.0322785   0.0663714   0.5222504  -0.0002102   0.0157052  -0.2757464
   10  -0.0317983  -0.0008152  -0.0002102   0.0441588   0.0035448   0.0012670
   11   0.0008879  -0.0429574   0.0157052   0.0035448   0.0584986  -0.0000244
   12  -0.0015190   0.0093532  -0.2757464   0.0012670  -0.0000244   0.3070180
   13  -0.0786855  -0.0219854  -0.0247146   0.0019834  -0.0070984  -0.0046265
   14   0.0168466  -0.2319397  -0.0412893  -0.0009167  -0.0151026  -0.0149959
   15  -0.0139116  -0.0797750  -0.0982601  -0.0037346  -0.0380387  -0.0076793
   16  -0.0040867  -0.0070717  -0.0022798  -0.0003650   0.0034494   0.0031090
   17  -0.0321758  -0.0106850  -0.0292952  -0.0005925  -0.0034102  -0.0004920
   18  -0.0092992  -0.0074354  -0.0140068  -0.0010898  -0.0037699  -0.0014747
   19  -0.0904517   0.0529999  -0.0027836  -0.0012019  -0.0024367  -0.0017709
   20   0.0155040  -0.1216540   0.0050266   0.0019020   0.0008359   0.0005244
   21   0.0061751   0.0173489  -0.0754979  -0.0308876   0.0177747  -0.0122211
   22  -0.0541591  -0.0061872  -0.0447871  -0.0039529   0.0033076  -0.0000869
   23   0.0062385   0.0094656  -0.0007374   0.0013166   0.0001022   0.0017673
   24  -0.0505979  -0.0087453  -0.0039769   0.0032385  -0.0012465   0.0010467
   25   0.0054335  -0.0197913  -0.0074669  -0.0004162   0.0005068   0.0014348
   26  -0.0073094  -0.0050322  -0.0122704   0.0011212   0.0001221   0.0002898
   27   0.0067001   0.0023139   0.0110903  -0.0035692  -0.0004437   0.0014515
   28   0.0093139   0.0188071   0.0044752  -0.0009221   0.0000201  -0.0012994
   29   0.0022906  -0.0096259  -0.0093365  -0.0005634   0.0005064   0.0006199
   30  -0.0046945   0.0035118   0.0127674   0.0032875  -0.0015978   0.0009509
           13          14          15          16          17          18
    1   0.0045714   0.0018552  -0.0033631  -0.0000001   0.0006488   0.0003423
    2   0.0007949   0.0064727   0.0049510   0.0008276   0.0010213   0.0000734
    3  -0.0039980   0.0016671   0.0028283   0.0013294  -0.0001677  -0.0007802
    4  -0.0036714  -0.0049412   0.0026753   0.0001124  -0.0006336   0.0002732
    5  -0.0358987  -0.0353309  -0.0051844  -0.0011368  -0.0059668   0.0026540
    6  -0.0117091  -0.0110442   0.0025334  -0.0030895  -0.0027182   0.0004906
    7  -0.0786855   0.0168466  -0.0139116  -0.0040867  -0.0321758  -0.0092992
    8  -0.0219854  -0.2319397  -0.0797750  -0.0070717  -0.0106850  -0.0074354
    9  -0.0247146  -0.0412893  -0.0982601  -0.0022798  -0.0292952  -0.0140068
   10   0.0019834  -0.0009167  -0.0037346  -0.0003650  -0.0005925  -0.0010898
   11  -0.0070984  -0.0151026  -0.0380387   0.0034494  -0.0034102  -0.0037699
   12  -0.0046265  -0.0149959  -0.0076793   0.0031090  -0.0004920  -0.0014747
   13   0.3788432   0.0081487   0.2667361  -0.2909256   0.0170154  -0.2309187
   14   0.0081487   0.3614459   0.1073369  -0.0187408  -0.0414808  -0.0273862
   15   0.2667361   0.1073369   0.2893128  -0.2418016   0.0020953  -0.1933408
   16  -0.2909256  -0.0187408  -0.2418016   0.2925881   0.0221580   0.2401680
   17   0.0170154  -0.0414808   0.0020953   0.0221580   0.0598459   0.0327262
   18  -0.2309187  -0.0273862  -0.1933408   0.2401680   0.0327262   0.2093695
   19  -0.0060102   0.0012224  -0.0043067   0.0053880  -0.0037194  -0.0008128
   20   0.0286848  -0.0497860  -0.0008911   0.0070727  -0.0048856   0.0020816
   21   0.0049191  -0.0151966  -0.0012938   0.0037108  -0.0063283   0.0035282
   22   0.0017482  -0.0040381  -0.0008808  -0.0016321  -0.0014757   0.0016131
   23   0.0098215   0.0079065   0.0093183  -0.0054190   0.0050381   0.0006047
   24   0.0043112  -0.0006530   0.0031260  -0.0002603   0.0031840  -0.0034916
   25  -0.0047808  -0.0041833  -0.0003671  -0.0001213  -0.0011515   0.0009536
   26  -0.0023147  -0.0012380  -0.0005592  -0.0000391  -0.0006050   0.0007015
   27   0.0021246  -0.0005258   0.0005545   0.0006031   0.0005345   0.0002794
   28  -0.0030726   0.0047472  -0.0010458  -0.0009576  -0.0000738  -0.0012297
   29   0.0028319  -0.0009471   0.0007469  -0.0011003   0.0011282  -0.0002499
   30  -0.0021240   0.0020870   0.0022190  -0.0014893   0.0004614  -0.0005735
           19          20          21          22          23          24
    1   0.0116031  -0.0088048   0.0097544  -0.0062897  -0.0005610  -0.0065533
    2  -0.0032544  -0.0044580   0.0010663  -0.0001007   0.0021316  -0.0004795
    3  -0.0078654   0.0084716  -0.0086950   0.0060948   0.0007317   0.0062066
    4  -0.0514316   0.0062453  -0.0046854   0.0126823   0.0034938   0.0089760
    5   0.0007619   0.0264041  -0.0161674   0.0085078  -0.0038320   0.0108671
    6   0.0024359  -0.0111331   0.0094282  -0.0083818  -0.0005383  -0.0080494
    7  -0.0904517   0.0155040   0.0061751  -0.0541591   0.0062385  -0.0505979
    8   0.0529999  -0.1216540   0.0173489  -0.0061872   0.0094656  -0.0087453
    9  -0.0027836   0.0050266  -0.0754979  -0.0447871  -0.0007374  -0.0039769
   10  -0.0012019   0.0019020  -0.0308876  -0.0039529   0.0013166   0.0032385
   11  -0.0024367   0.0008359   0.0177747   0.0033076   0.0001022  -0.0012465
   12  -0.0017709   0.0005244  -0.0122211  -0.0000869   0.0017673   0.0010467
   13  -0.0060102   0.0286848   0.0049191   0.0017482   0.0098215   0.0043112
   14   0.0012224  -0.0497860  -0.0151966  -0.0040381   0.0079065  -0.0006530
   15  -0.0043067  -0.0008911  -0.0012938  -0.0008808   0.0093183   0.0031260
   16   0.0053880   0.0070727   0.0037108  -0.0016321  -0.0054190  -0.0002603
   17  -0.0037194  -0.0048856  -0.0063283  -0.0014757   0.0050381   0.0031840
   18  -0.0008128   0.0020816   0.0035282   0.0016131   0.0006047  -0.0034916
   19   0.6109482   0.1020143   0.2945554  -0.4181208  -0.1754075  -0.2886987
   20   0.1020143   0.6159147   0.2176719  -0.1775961  -0.1988593  -0.1630189
   21   0.2945554   0.2176719   0.4630149  -0.2889583  -0.1615821  -0.3042884
   22  -0.4181208  -0.1775961  -0.2889583   0.4665232   0.1941081   0.3503199
   23  -0.1754075  -0.1988593  -0.1615821   0.1941081   0.1875982   0.1817211
   24  -0.2886987  -0.1630189  -0.3042884   0.3503199   0.1817211   0.3129924
   25   0.0022210  -0.0001778  -0.0004532  -0.0004166   0.0000859   0.0003398
   26   0.0014971  -0.0042966   0.0025890  -0.0013746   0.0010353  -0.0017812
   27   0.0012573  -0.0007405  -0.0007472   0.0001577   0.0004006   0.0005093
   28  -0.0629441   0.0251558   0.0058695   0.0036175  -0.0336768  -0.0210752
   29   0.0263225  -0.2592152  -0.0571763  -0.0151511  -0.0105863  -0.0198477
   30   0.0079896  -0.0579925  -0.0732279  -0.0150905  -0.0316859  -0.0040748
           25          26          27          28          29          30
    1   0.0094207   0.0130750   0.0153083  -0.0000684   0.0011205  -0.0003685
    2   0.0280569  -0.0084974  -0.0350164  -0.0000967   0.0009364   0.0000707
    3   0.0240697  -0.0261827  -0.0138853  -0.0006083  -0.0009184   0.0006770
    4  -0.0723152  -0.0457624  -0.0231837   0.0016699  -0.0016597  -0.0012404
    5  -0.0453192  -0.2136016  -0.0734434   0.0000750  -0.0036423   0.0004097
    6  -0.0188623  -0.0694930  -0.0893352   0.0009334   0.0012118  -0.0013231
    7   0.0054335  -0.0073094   0.0067001   0.0093139   0.0022906  -0.0046945
    8  -0.0197913  -0.0050322   0.0023139   0.0188071  -0.0096259   0.0035118
    9  -0.0074669  -0.0122704   0.0110903   0.0044752  -0.0093365   0.0127674
   10  -0.0004162   0.0011212  -0.0035692  -0.0009221  -0.0005634   0.0032875
   11   0.0005068   0.0001221  -0.0004437   0.0000201   0.0005064  -0.0015978
   12   0.0014348   0.0002898   0.0014515  -0.0012994   0.0006199   0.0009509
   13  -0.0047808  -0.0023147   0.0021246  -0.0030726   0.0028319  -0.0021240
   14  -0.0041833  -0.0012380  -0.0005258   0.0047472  -0.0009471   0.0020870
   15  -0.0003671  -0.0005592   0.0005545  -0.0010458   0.0007469   0.0022190
   16  -0.0001213  -0.0000391   0.0006031  -0.0009576  -0.0011003  -0.0014893
   17  -0.0011515  -0.0006050   0.0005345  -0.0000738   0.0011282   0.0004614
   18   0.0009536   0.0007015   0.0002794  -0.0012297  -0.0002499  -0.0005735
   19   0.0022210   0.0014971   0.0012573  -0.0629441   0.0263225   0.0079896
   20  -0.0001778  -0.0042966  -0.0007405   0.0251558  -0.2592152  -0.0579925
   21  -0.0004532   0.0025890  -0.0007472   0.0058695  -0.0571763  -0.0732279
   22  -0.0004166  -0.0013746   0.0001577   0.0036175  -0.0151511  -0.0150905
   23   0.0000859   0.0010353   0.0004006  -0.0336768  -0.0105863  -0.0316859
   24   0.0003398  -0.0017812   0.0005093  -0.0210752  -0.0198477  -0.0040748
   25   0.0616038   0.0415629   0.0006328  -0.0006289   0.0004106  -0.0002812
   26   0.0415629   0.2306893   0.1066188  -0.0004562   0.0014241   0.0000873
   27   0.0006328   0.1066188   0.0896929  -0.0000310   0.0003018   0.0003899
   28  -0.0006289  -0.0004562  -0.0000310   0.0539925  -0.0145017   0.0140114
   29   0.0004106   0.0014241   0.0003018  -0.0145017   0.2800217   0.0846483
   30  -0.0002812   0.0000873   0.0003899   0.0140114   0.0846483   0.0621952
 Gradient time:  CPU 756.62 s  wall 756.88 s
 **********************************************************************
 **                                                                  **
 **                       VIBRATIONAL ANALYSIS                       **
 **                       --------------------                       **
 **                                                                  **
 **        VIBRATIONAL FREQUENCIES (CM**-1) AND NORMAL MODES         **
 **     FORCE CONSTANTS (mDYN/ANGSTROM) AND REDUCED MASSES (AMU)     **
 **                  INFRARED INTENSITIES (KM/MOL)                   **
 **                                                                  **
 **********************************************************************


 Mode:                 1                      2                      3
 Frequency:        70.41                 175.94                 252.23
 Force Cnst:      0.0215                 0.0428                 0.2177
 Red. Mass:       7.3506                 2.3469                 5.8090
 IR Active:          YES                    YES                    YES
 IR Intens:        5.556                  2.196                 12.979
 Raman Active:       YES                    YES                    YES
               X      Y      Z        X      Y      Z        X      Y      Z
 O          0.301 -0.133  0.266    0.034 -0.102  0.064   -0.169 -0.249 -0.023
 C          0.022  0.055 -0.118   -0.084  0.084 -0.155    0.107 -0.009  0.123
 C          0.007  0.074 -0.190    0.001  0.001  0.009   -0.005  0.187  0.074
 H          0.020  0.110 -0.177    0.173 -0.046  0.004   -0.080  0.049  0.078
 O          0.022  0.076 -0.191    0.041 -0.006  0.014    0.126  0.277 -0.178
 H         -0.332 -0.050  0.246    0.291  0.050 -0.289    0.012  0.302 -0.045
 C         -0.054  0.033 -0.086   -0.088 -0.051  0.171   -0.122  0.024  0.066
 O         -0.275 -0.090  0.258    0.054  0.075 -0.079    0.058 -0.192 -0.022
 H         -0.214  0.235 -0.380   -0.239  0.279 -0.476    0.516 -0.133  0.215
 H          0.074  0.104 -0.281   -0.251 -0.162  0.486   -0.445 -0.015  0.140
 TransDip  -0.053  0.024 -0.048    0.005  0.017 -0.044   -0.010  0.093  0.067

 Mode:                 4                      5                      6
 Frequency:       298.91                 331.33                 395.06
 Force Cnst:      0.2948                 0.1140                 0.1518
 Red. Mass:       5.6008                 1.7618                 1.6504
 IR Active:          YES                    YES                    YES
 IR Intens:       14.818                 50.774                 58.048
 Raman Active:       YES                    YES                    YES
               X      Y      Z        X      Y      Z        X      Y      Z
 O         -0.147 -0.100  0.013   -0.091 -0.023  0.037    0.077  0.026 -0.040
 C         -0.036 -0.018  0.079   -0.118  0.031 -0.028    0.079 -0.043  0.003
 C         -0.041 -0.015 -0.032   -0.003 -0.042  0.061   -0.008  0.018 -0.030
 H         -0.236  0.020 -0.033    0.002 -0.026  0.068    0.027  0.099 -0.023
 O          0.389 -0.082  0.041    0.065  0.008 -0.080    0.040 -0.009  0.031
 H          0.585 -0.395 -0.158   -0.540 -0.154  0.660   -0.438 -0.245  0.628
 C         -0.011  0.013 -0.116    0.091  0.008 -0.005   -0.113 -0.034  0.053
 O         -0.219  0.222  0.012    0.086  0.017 -0.003   -0.053  0.055 -0.083
 H          0.088 -0.055  0.098   -0.254  0.158 -0.225    0.167 -0.155  0.182
 H          0.259  0.039 -0.133    0.181  0.044 -0.106   -0.267 -0.139  0.343
 TransDip   0.067 -0.094 -0.044   -0.157 -0.033  0.163   -0.137 -0.095  0.178

 Mode:                 7                      8                      9
 Frequency:       682.93                 718.40                 840.06
 Force Cnst:      0.9942                 1.5947                 1.7395
 Red. Mass:       3.6180                 5.2445                 4.1836
 IR Active:          YES                    YES                    YES
 IR Intens:        7.638                 76.113                 38.948
 Raman Active:       YES                    YES                    YES
               X      Y      Z        X      Y      Z        X      Y      Z
 O          0.081  0.007 -0.065   -0.154 -0.081  0.055    0.024  0.041  0.001
 C          0.130  0.037 -0.011    0.164  0.353  0.084   -0.147 -0.225 -0.017
 C          0.010 -0.104  0.358    0.137  0.017 -0.135    0.061  0.000 -0.024
 H          0.024 -0.253  0.347    0.049  0.081 -0.131   -0.090  0.347 -0.005
 O         -0.012  0.053 -0.054   -0.130 -0.047  0.015    0.003  0.274  0.057
 H         -0.054  0.315 -0.028   -0.220  0.115  0.105    0.082  0.294 -0.034
 C         -0.061 -0.110 -0.034    0.146 -0.284 -0.042    0.150 -0.260 -0.057
 O         -0.142  0.050 -0.082   -0.080  0.058 -0.021   -0.064  0.048 -0.007
 H          0.041  0.257 -0.400    0.415  0.296  0.094   -0.365 -0.220  0.039
 H          0.197  0.048 -0.471    0.225 -0.386  0.266    0.195 -0.412  0.359
 TransDip   0.078  0.033  0.025    0.274  0.050  0.026   -0.019 -0.199 -0.009

 Mode:                10                     11                     12
 Frequency:       859.74                 899.81                1063.18
 Force Cnst:      0.6711                 1.1353                 1.3691
 Red. Mass:       1.5409                 2.3800                 2.0557
 IR Active:          YES                    YES                    YES
 IR Intens:       45.420                 21.856                  6.663
 Raman Active:       YES                    YES                    YES
               X      Y      Z        X      Y      Z        X      Y      Z
 O          0.024 -0.011  0.023   -0.056 -0.005  0.044    0.027 -0.014  0.028
 C         -0.048  0.053 -0.097   -0.084 -0.042  0.015   -0.090  0.077 -0.137
 C         -0.120  0.007 -0.010    0.298 -0.012 -0.014    0.003 -0.028  0.146
 H          0.436 -0.049 -0.013    0.770 -0.091 -0.015   -0.014  0.071  0.130
 O          0.012  0.039  0.007   -0.007 -0.018  0.010    0.007 -0.047 -0.024
 H          0.032 -0.093 -0.005   -0.059  0.266  0.045   -0.015  0.185 -0.026
 C         -0.006 -0.081  0.087   -0.092  0.054 -0.007    0.081  0.063 -0.146
 O          0.021  0.009 -0.017   -0.056  0.011 -0.047   -0.026 -0.009  0.031
 H          0.307 -0.307  0.469   -0.133 -0.134  0.221    0.349 -0.309  0.458
 H          0.390  0.106 -0.423   -0.142  0.141 -0.279   -0.377 -0.172  0.502
 TransDip   0.186 -0.110 -0.006   -0.124  0.084 -0.002   -0.032  0.058  0.050

 Mode:                13                     14                     15
 Frequency:      1177.31                1219.85                1318.07
 Force Cnst:      1.3705                 1.6809                 1.7008
 Red. Mass:       1.6782                 1.9173                 1.6616
 IR Active:          YES                    YES                    YES
 IR Intens:       68.067                 29.750                 13.320
 Raman Active:       YES                    YES                    YES
               X      Y      Z        X      Y      Z        X      Y      Z
 O          0.012  0.006  0.004   -0.015  0.022 -0.001   -0.012 -0.008 -0.005
 C         -0.047 -0.027 -0.028    0.035 -0.074  0.060    0.054  0.029  0.027
 C          0.062  0.132  0.034   -0.113  0.178  0.061   -0.083 -0.186 -0.046
 H         -0.503  0.628  0.031    0.831  0.299  0.051    0.275  0.644 -0.041
 O          0.011 -0.121 -0.047   -0.004 -0.088 -0.054    0.039  0.012  0.016
 H         -0.076  0.426 -0.011    0.016 -0.083 -0.073   -0.055  0.573  0.049
 C         -0.037 -0.058  0.076    0.069 -0.037 -0.050   -0.035  0.078  0.000
 O          0.015  0.016 -0.008   -0.015  0.001  0.007   -0.003 -0.028 -0.009
 H          0.070 -0.099  0.061   -0.117  0.113 -0.231   -0.094  0.076  0.003
 H          0.174  0.059 -0.241   -0.074 -0.119  0.163    0.249  0.023  0.195
 TransDip  -0.060  0.253  0.046    0.159  0.069  0.025    0.035  0.110 -0.020

 Mode:                16                     17                     18
 Frequency:      1369.69                1400.00                1415.07
 Force Cnst:      1.3094                 1.4556                 1.4217
 Red. Mass:       1.1846                 1.2604                 1.2051
 IR Active:          YES                    YES                    YES
 IR Intens:       50.613                 24.266                 16.883
 Raman Active:       YES                    YES                    YES
               X      Y      Z        X      Y      Z        X      Y      Z
 O         -0.001 -0.023 -0.012   -0.007  0.014  0.017   -0.018  0.046  0.040
 C          0.036  0.039 -0.003   -0.025 -0.011 -0.004   -0.045 -0.048  0.006
 C          0.025 -0.066  0.034    0.077 -0.007  0.046   -0.001 -0.067 -0.029
 H         -0.007  0.550  0.039    0.002  0.269  0.053    0.061  0.188 -0.034
 O         -0.028  0.029 -0.031   -0.038  0.020 -0.029   -0.000  0.016  0.003
 H          0.096 -0.514 -0.115    0.086 -0.548 -0.101    0.004 -0.022 -0.003
 C          0.010 -0.026  0.011   -0.056  0.053 -0.005    0.015 -0.024  0.004
 O          0.016  0.027  0.018   -0.014 -0.042 -0.027    0.014  0.026  0.018
 H         -0.318 -0.012  0.225    0.274  0.003 -0.127    0.736  0.046 -0.459
 H         -0.413  0.055 -0.265    0.615 -0.027  0.342   -0.369  0.034 -0.225
 TransDip   0.032 -0.208 -0.088   -0.071 -0.134 -0.044   -0.051 -0.112 -0.046

 Mode:                19                     20                     21
 Frequency:      1781.63                1837.08                2874.03
 Force Cnst:     18.7966                20.9697                 5.2724
 Red. Mass:      10.0506                10.5459                 1.0834
 IR Active:          YES                    YES                    YES
 IR Intens:      270.632                146.967                 84.389
 Raman Active:       YES                    YES                    YES
               X      Y      Z        X      Y      Z        X      Y      Z
 O         -0.123  0.073  0.127   -0.306  0.169  0.306    0.001 -0.000 -0.000
 C          0.165 -0.096 -0.181    0.460 -0.214 -0.435   -0.014 -0.072 -0.036
 C          0.000  0.003 -0.006   -0.002  0.004  0.028    0.000  0.000  0.008
 H         -0.232  0.039  0.005   -0.127 -0.126 -0.008   -0.007 -0.002 -0.112
 O          0.005 -0.006 -0.000    0.005  0.010  0.005    0.001  0.000  0.000
 H          0.023 -0.086 -0.037    0.007  0.070  0.006   -0.003 -0.001 -0.000
 C          0.473  0.218  0.386   -0.215 -0.080 -0.158    0.001  0.007  0.004
 O         -0.326 -0.170 -0.269    0.136  0.067  0.111   -0.001  0.000 -0.001
 H         -0.079 -0.140 -0.032   -0.279 -0.279  0.001    0.161  0.863  0.448
 H         -0.249  0.335 -0.028    0.126 -0.119  0.030    0.003 -0.093 -0.033
 TransDip   0.516  0.022  0.105    0.209 -0.103 -0.311   -0.098 -0.238 -0.142

 Mode:                22                     23                     24
 Frequency:      2937.34                2958.45                3720.81
 Force Cnst:      5.4914                 5.6072                 8.6906
 Red. Mass:       1.0803                 1.0873                 1.0654
 IR Active:          YES                    YES                    YES
 IR Intens:        5.358                 98.767                 77.372
 Raman Active:       YES                    YES                    YES
               X      Y      Z        X      Y      Z        X      Y      Z
 O         -0.001  0.000  0.001    0.000  0.000 -0.000    0.000  0.000  0.000
 C          0.000 -0.004 -0.005   -0.002 -0.010 -0.005    0.000  0.000 -0.000
 C         -0.001  0.001 -0.075   -0.001  0.001 -0.029   -0.001 -0.001 -0.002
 H          0.002 -0.004  0.925    0.005 -0.004  0.354   -0.002  0.004  0.011
 O          0.001 -0.002  0.001   -0.000 -0.000  0.000   -0.047 -0.005 -0.040
 H         -0.007  0.002 -0.016    0.002  0.009  0.002    0.761  0.079  0.641
 C         -0.002  0.029  0.008    0.004 -0.075 -0.025    0.001  0.001  0.001
 O          0.001  0.000  0.000    0.001  0.000  0.000   -0.000 -0.001 -0.000
 H          0.017  0.058  0.030    0.024  0.115  0.058    0.002  0.003  0.002
 H          0.010 -0.344 -0.117   -0.041  0.873  0.293   -0.003 -0.007 -0.005
 TransDip  -0.030 -0.030 -0.061    0.015 -0.288 -0.134    0.227  0.007  0.166

 STANDARD THERMODYNAMIC QUANTITIES AT   298.15 K  AND     1.00 ATM

   This Molecule has  0 Imaginary Frequencies
   Zero point vibrational energy:       43.741 kcal/mol

   Atom    1 Element O  Has Mass   15.99491
   Atom    2 Element C  Has Mass   12.00000
   Atom    3 Element C  Has Mass   12.00000
   Atom    4 Element H  Has Mass    1.00783
   Atom    5 Element O  Has Mass   15.99491
   Atom    6 Element H  Has Mass    1.00783
   Atom    7 Element C  Has Mass   12.00000
   Atom    8 Element O  Has Mass   15.99491
   Atom    9 Element H  Has Mass    1.00783
   Atom   10 Element H  Has Mass    1.00783
   Molecular Mass:    88.016050 amu
   Principal axes and moments of inertia in amu*Bohr^2:
                             1           2           3
    Eigenvalues --      258.62676   707.98861   826.62875
          X               0.99993     0.01027     0.00561
          Y              -0.01067     0.99700     0.07666
          Z              -0.00480    -0.07671     0.99704
   Rotational Symmetry Number is   1
   The Molecule is an Asymmetric Top
   Translational Enthalpy:        0.889 kcal/mol
   Rotational Enthalpy:           0.889 kcal/mol
   Vibrational Enthalpy:         45.939 kcal/mol
   gas constant (RT):             0.592 kcal/mol
   Translational Entropy:        39.337  cal/mol.K
   Rotational Entropy:           26.517  cal/mol.K
   Vibrational Entropy:          13.221  cal/mol.K

   Total Enthalpy:               48.308 kcal/mol
   Total Entropy:                79.075  cal/mol.K

 ======================================================================

 STANDARD THERMODYNAMIC QUANTITIES FOR ANHARMONIC VIBRATION -- TOSH

   Zero point vibrational energy: ************ kcal/mol

   Vibrational Enthalpy:       Infinity kcal/mol
   Vibrational Entropy:             NaN  cal/mol.K

   Total Enthalpy:             Infinity kcal/mol
   Total Entropy:                   NaN  cal/mol.K

 ======================================================================

 STANDARD THERMODYNAMIC QUANTITIES FOR ANHARMONIC VIBRATION -- VPT2

   Zero point vibrational energy: ************ kcal/mol

   Vibrational Enthalpy:       Infinity kcal/mol
   Vibrational Entropy:             NaN  cal/mol.K

   Total Enthalpy:             Infinity kcal/mol
   Total Entropy:                   NaN  cal/mol.K

 ======================================================================

Archival summary:
1\1\pikachu\FREQ\ProcedureUnspecified\BasisUnspecified\334\cher\TueDec1322:16:582016TueDec1322:16:582016\0\\#,FREQ,ProcedureUnspecified,BasisUnspecified,\\0,1\O\H,1,0.96944\C,1,1.38545,2,107.702\H,3,1.10586,1,110.658,2,-126.365,0\C,3,1.5238,1,112.297,2,-8.02485,0\H,5,1.10556,3,117.086,1,-177.636,0\O,5,1.20512,3,121,1,2.59686,0\C,3,1.54104,1,113.597,2,116.009,0\H,8,1.11245,3,113.825,1,169.465,0\O,8,1.19677,3,124.315,1,-9.70885,0\\\@

 Total job time:  818.73s(wall), 818.28s(cpu) 
 Tue Dec 13 22:16:58 2016

        *************************************************************
        *                                                           *
        *  Thank you very much for using Q-Chem.  Have a nice day.  *
        *                                                           *
        *************************************************************


 
User input: 3 of 3 
 
pikachu 127.0.1
Q-Chem Developer Version! Running on 127.0.1.*
                  Welcome to Q-Chem
     A Quantum Leap Into The Future Of Chemistry


 Q-Chem 4.4, Q-Chem, Inc., Pleasanton, CA (2016)

 Y. Shao,  Z. Gan,  E. Epifanovsky,  A. T. B. Gilbert,  M. Wormit,  
 J. Kussmann,  A. W. Lange,  A. Behn,  J. Deng,  X. Feng,  D. Ghosh,  
 M. Goldey,  P. R. Horn,  L. D. Jacobson,  I. Kaliman,  F. Rob,  
 R. Z. Khaliullin,  T. Kus,  A. Landau,  J. Liu,  E. I. Proynov,  Y. M. Rhee,  
 R. M. Richard,  M. A. Rohrdanz,  R. P. Steele,  E. J. Sundstrom,  
 H. L. Woodcock III,  P. M. Zimmerman,  D. Zuev,  B. Albrecht,  E. Alguire,  
 B. Austin,  S. A. Baeppler,  G. J. O. Beran,  Y. A. Bernard,  E. Berquist,  
 K. Brandhorst,  K. B. Bravaya,  S. T. Brown,  D. Casanova,  C.-M. Chang,  
 Y. Chen,  S. H. Chien,  K. D. Closser,  M. P. Coons,  D. L. Crittenden,  
 S. Dasgupta,  M. Diedenhofen,  R. A. DiStasio Jr.,  H. Do,  A. D. Dutoi,  
 R. G. Edgar,  P.-T. Fang,  S. Fatehi,  Q. Feng,  L. Fusti-Molnar,  
 A. Ghysels,  A. Golubeva-Zadorozhnaya,  J. Gomes,  A. Gunina,  
 M. W. D. Hanson-Heine,  P. H. P. Harbach,  A. W. Hauser,  J. E. Herr,  
 E. G. Hohenstein,  Z. C. Holden,  K. Hui,  T.-C. Jagau,  H. Ji,  B. Kaduk,  
 K. Khistyaev,  Jaehoon Kim,  Jihan Kim,  R. A. King,  P. Klunzinger,  
 K. Koh,  D. Kosenkov,  T. Kowalczyk,  C. M. Krauter,  A. Kunitsa,  
 K. U. Lao,  A. Laurent,  K. V. Lawler,  J. Lee,  D. Lefrancois,  S. Lehtola,  
 S. V. Levchenko,  C. Y. Lin,  Y.-S. Lin,  F. Liu,  E. Livshits,  
 R. C. Lochan,  A. Luenser,  P. Manohar,  S. F. Manzer,  S.-P. Mao,  Y. Mao,  
 N. Mardirossian,  A. V. Marenich,  L. A. Martinez-Martinez,  S. A. Maurer,  
 N. J. Mayhall,  J.-M. Mewes,  A. F. Morrison,  K. Nanda,  T. S. Nguyen-Beck,  
 C. M. Oana,  R. Olivares-Amaya,  D. P. O'Neill,  J. A. Parkhill,  
 T. M. Perrine,  R. Peverati,  P. A. Pieniazek,  F. Plasser,  A. Prociuk,  
 D. R. Rehn,  E. Rosta,  N. J. Russ,  N. Sergueev,  S. M. Sharada,  
 S. Sharma,  D. W. Small,  A. Sodt,  T. Stauch,  T. Stein,  D. Stuck,  
 Y.-C. Su,  A. J. W. Thom,  T. Tsuchimochi,  L. Vogt,  O. Vydrov,  T. Wang,  
 M. A. Watson,  J. Wenzel,  A. White,  C. F. Williams,  V. Vanovschi,  
 K. Yao,  S. Yeganeh,  S. R. Yost,  Z.-Q. You,  I. Y. Zhang,  X. Zhang,  
 Y. Zhao,  B. R. Brooks,  G. K. L. Chan,  D. M. Chipman,  C. J. Cramer,  
 W. A. Goddard III,  M. S. Gordon,  W. J. Hehre,  A. Klamt,  
 H. F. Schaefer III,  M. W. Schmidt,  C. D. Sherrill,  D. G. Truhlar,  
 A. Warshel,  X. Xu,  A. Aspuru-Guzik,  R. Baer,  A. T. Bell,  N. A. Besley,  
 J.-D. Chai,  A. Dreuw,  B. D. Dunietz,  T. R. Furlani,  S. R. Gwaltney,  
 C.-P. Hsu,  Y. Jung,  J. Kong,  D. S. Lambrecht,  W. Liang,  C. Ochsenfeld,  
 V. A. Rassolov,  L. V. Slipchenko,  J. E. Subotnik,  T. Van Voorhis,  
 J. M. Herbert,  A. I. Krylov,  P. M. W. Gill,  M. Head-Gordon

 Contributors to earlier versions of Q-Chem not listed above: 
 R. D. Adamson,  J. Baker,  E. F. C. Byrd,  A. K. Chakraborty,  C.-L. Cheng,  
 H. Dachsel,  R. J. Doerksen,  G. Hawkins,  A. Heyden,  S. Hirata,  
 G. Kedziora,  F. J. Keil,  C. Kelley,  P. P. Korambath,  W. Kurlancheek,  
 A. M. Lee,  M. S. Lee,  D. Liotard,  I. Lotan,  P. E. Maslen,  N. Nair,  
 D. Neuhauser,  R. Olson,  B. Peters,  J. Ritchie,  N. E. Schultz,  
 N. Shenvi,  A. C. Simmonett,  K. S. Thanthiriwatte,  Q. Wu,  W. Zhang

 Please cite Q-Chem as follows:
 Y. Shao et al., Mol. Phys. 113, 184-215 (2015)
 DOI: 10.1080/00268976.2014.952696

 Q-Chem 4.4.2 for Intel X86 EM64T Linux

 Parts of Q-Chem use Armadillo 5.200.1 (Boston Tea Smuggler).
 http://arma.sourceforge.net/

 Q-Chem begins on Tue Dec 13 22:16:58 2016  


Host: 0

     Scratch files written to /scratch/cher/qchem7118//
The previous job contains 0 fragments, simply inherited here
FILE_GEOM_ORG=        593

Checking the input file for inconsistencies... 	...done.

--------------------------------------------------------------
User input:
--------------------------------------------------------------

$molecule
   read
$end
$rem
   BASIS  =  6-311++G**
   JOB_TYPE  =  SP
   METHOD  =  B3LYP
   SOLVENT_METHOD SMD
$end
--------------------------------------------------------------
 ----------------------------------------------------------------
             Standard Nuclear Orientation (Angstroms)
    I     Atom           X                Y                Z
 ----------------------------------------------------------------
    1      O      -2.0934059343    -0.1316049945     0.6000977859
    2      C      -1.3063306042    -0.5737259050    -0.1855807533
    3      C      -0.0030690008     0.1352664497    -0.6022787763
    4      H      -0.0054297924     0.1061328999    -1.7077515592
    5      O       0.0876691579     1.4409514926    -0.1479473043
    6      H       0.8366024539     1.4881212353     0.4658024788
    7      C       1.1819746894    -0.7144452302    -0.1599838636
    8      O       2.0437201382    -0.2573453883     0.5476720051
    9      H      -1.4706347193    -1.5484241832    -0.6959791450
   10      H       1.2102356953    -1.7616618230    -0.5132652992
 ----------------------------------------------------------------
 Nuclear Repulsion Energy =   226.0422337370 hartrees
 There are       23 alpha and       23 beta electrons
 Requested basis set is 6-311++G(d,p)
 There are 56 shells and 160 basis functions

 Total QAlloc Memory Limit   2000 MB
 Mega-Array Size        61 MB
 MEM_STATIC part        62 MB

                       Distance Matrix (Angstroms)
             O (  1)   C (  2)   C (  3)   H (  4)   O (  5)   H (  6)
   C (  2)  1.196766
   C (  3)  2.426198  1.541038
   H (  4)  3.121271  2.114605  1.105859
   O (  5)  2.790984  2.450220  1.385447  2.055091
   H (  6)  3.350597  3.044286  1.917306  2.709843  0.969440
   C (  7)  3.412557  2.492413  1.523799  2.116332  2.417309  2.315640
   O (  8)  4.139368  3.443922  2.380310  3.068887  2.682207  2.123791
   H (  9)  2.018672  1.112447  2.235474  2.430652  3.415409  3.986689
   H ( 10)  3.848469  2.802084  2.253524  2.528497  3.413260  3.414567
             C (  7)   O (  8)   H (  9)
   O (  8)  1.205123
   H (  9)  2.831810  3.945154
   H ( 10)  1.105563  2.020706  2.695537

 A cutoff of  1.0D-08 yielded   1464 shell pairs
 There are     12163 function pairs (     13086 Cartesian)

 -------------------------------------------------------
 OpenMP Integral Computing Module                       
 Release: version 1.0, May 2013, Q-Chem Inc. Pittsburgh 
 -------------------------------------------------------
 Integral Job Info:
 Integral job number is                      11
 Integral operator is                         1
 short-range coefficients                     0
 long-range coefficients              100000000
 Omega coefficients                           0
 if combine SR and LR in K                    0
 Integral screening is                        0
 Integral computing path is                   2
 max size of driver memory is            800000
 size of driver memory is                593474
 size of scratch memory is              2260544
 max col of scratch BK array               1296
 max len of scratch array in speh3          155
 max len of scratch index in speh4           18
 max int batch size is                      520
 min int batch size is                       52
 fixed nKL is                                52
 max L of basis functions is                  2
 order of int derivative is                   0
 number of shells is                         56
 number of basis is                         166
 number of cartesian basis is               166
 number of contracted shell pairs          1464
 number of primitive shell pairs           3806
 maxK2 (contraction) of shell pair           36
 max number of K2 of shell pair               1
 max number of CS2 of shell pair            220
 max number of PS2 of shell pair            570
 mem total for path MDJ                   29112
 -------------------------------------------------------
 Smallest overlap matrix eigenvalue = 6.35E-05

 Q-Chem warning in module /home/taweetham/qchem/stvman/mkSTV.C, line 257:

 Overlap eigenvalue is smaller than square root of threshold


 Scale SEOQF with 1.000000e-01/1.000000e-01/1.000000e-01

 Standard Electronic Orientation quadrupole field applied
 Nucleus-field energy     =     0.0000000041 hartrees
 Guess from superposition of atomic densities
 Warning:  Energy on first SCF cycle will be non-variational
 A restricted hybrid HF-DFT SCF calculation will be
 performed using Pulay DIIS extrapolation
 Exchange:     0.2000 Hartree-Fock + 0.0800 Slater + 0.7200 B88
 Correlation:  0.1900 VWN1RPA + 0.8100 LYP
 Using SG-1 standard quadrature grid
 SCF converges when DIIS error is below 1.0E-05
 ---------------------------------------
  Cycle       Energy         DIIS Error
 ---------------------------------------
    1    -343.4704908843      5.02E-02
    2    -342.3112082148      7.97E-03
    3    -341.7419649542      1.74E-02
    4    -342.4549140363      1.92E-03
    5    -342.4631655868      8.71E-04
    6    -342.4647639043      2.31E-04
    7    -342.4649311791      5.84E-05
    8    -342.4649369846      2.25E-05
    9    -342.4649370772      8.06E-06 Convergence criterion met
 ---------------------------------------
 SCF time:  CPU 33.83 s  wall 33.98 s

 Citation of the SMD model:
 Marenich, A.V.; Cramer, C.J.; Truhlar, D.G.
 J. Phys. Chem. B 2009, 113, 6378-6396.
 iSolventCode=           1
 Solvent: water                                                           

 vradii
            1           2           3           4           5           6
    1   1.5200000   1.8500000   1.8500000   1.2000000   1.5200000   1.2000000
            7           8           9          10
    1   1.8500000   1.5200000   1.2000000   1.2000000
Changing PCM_TESSEL_METHOD to VTN
Changing PCM_VDW_RADII to SMD_RADIUS
 Discretize the solute cavity surface with Lebedev spheres
	Using 302 Lebedev grid points for each H atom
	Using 302 Lebedev grid points for other atoms
	Atomic van der Waals radii will be scaled by 1.20
 Removing interior tesserae...
 Keep 1126 surface tesserae and discard 1894 interior tesserae
 Molecular Surface Area = 105.340 Angst**2
 A restricted hybrid HF-DFT SCF calculation will be
 performed using Pulay DIIS extrapolation
 Polarizable Continuum solvation model will be applied
 Exchange:     0.2000 Hartree-Fock + 0.0800 Slater + 0.7200 B88
 Correlation:  0.1900 VWN1RPA + 0.8100 LYP
 Using SG-1 standard quadrature grid
 SCF converges when DIIS error is below 1.0E-05

 Citation of the SMD model:
 Marenich, A.V.; Cramer, C.J.; Truhlar, D.G.
 J. Phys. Chem. B 2009, 113, 6378-6396.
 iSolventCode=           1
 Solvent: water                                                           

 vradii
            1           2           3           4           5           6
    1   1.5200000   1.8500000   1.8500000   1.2000000   1.5200000   1.2000000
            7           8           9          10
    1   1.8500000   1.5200000   1.2000000   1.2000000
 ---------------------------------------
  Cycle       Energy         DIIS Error
 ---------------------------------------
    1    -342.4649124564      2.25E-06
 Time req'd to invert C: 1.85 s (CPU) 1.85 s (wall)
    2    -342.4864668538      8.90E-04
    3    -342.4864556361      8.91E-04
    4    -342.4864650998      8.91E-04
    5    -342.4864671178      8.91E-04
    6    -342.4864667656      8.91E-04
    7    -342.4864685008      8.91E-04
    8    -342.4864660012      8.91E-04
    9    -342.4864663565      8.91E-04
   10    -342.4864592580      8.91E-04
   11    -342.4864588641      8.91E-04
   12    -342.4864641480      8.91E-04
   13    -342.4864640670      8.90E-04
   14    -342.4864651141      8.90E-04
   15    -342.4864653791      8.90E-04
   16    -342.4864698829      8.90E-04
   17    -342.4893273428      1.24E-03
   18    -342.4928298711      2.70E-04
   19    -342.4929960030      8.24E-05
   20    -342.4930139107      5.80E-05
   21    -342.4930213909      9.73E-06 Convergence criterion met
 ---------------------------------------
 SCF time:  CPU 68.85 s  wall 69.02 s
(0)  E-EN(g) gas-phase elect-nuc energy                 -342.464912456 a.u.
(3)  G-ENP(liq) elect-nuc-pol free energy of system     -342.493021391 a.u.
(4)  G-CDS(liq) cavity-dispersion-solvent structure 
     free energy                                                5.0294 kcal/mol
(6)  G-S(liq) free energy of system                     -342.485006596 a.u.
(9)  DeltaG-S(liq) free energy of  solvation
     (9) = (6) - (0)                                          -12.6093 kcal/mol
 SCF   energy in the final basis set = -342.4850065958
 Total energy in the final basis set = -342.4850065958

 --------------------------------------------------------------

                    Orbital Energies (a.u.)
 --------------------------------------------------------------

 Alpha MOs
 -- Occupied --
-19.157 -19.152 -19.148 -10.289 -10.284 -10.254  -1.099  -1.086
 -1.051  -0.775  -0.628  -0.598  -0.544  -0.519  -0.504  -0.472
 -0.463  -0.416  -0.412  -0.388  -0.328  -0.299  -0.277
 -- Virtual --
 -0.068  -0.034   0.000   0.017   0.029   0.031   0.056   0.069
  0.084   0.086   0.088   0.116   0.123   0.128   0.129   0.131
  0.141   0.161   0.173   0.186   0.191   0.205   0.222   0.237
  0.244   0.251   0.266   0.274   0.287   0.293   0.299   0.307
  0.317   0.331   0.352   0.363   0.389   0.423   0.457   0.506
  0.524   0.536   0.551   0.560   0.572   0.599   0.620   0.650
  0.682   0.694   0.705   0.709   0.829   0.884   0.942   1.013
  1.070   1.081   1.089   1.095   1.108   1.128   1.162   1.180
  1.192   1.234   1.252   1.306   1.404   1.431   1.449   1.477
  1.526   1.553   1.557   1.582   1.611   1.658   1.681   1.710
  1.736   1.793   1.842   1.867   1.937   2.006   2.045   2.048
  2.146   2.237   2.363   2.415   2.443   2.508   2.581   2.596
  2.619   2.681   2.702   2.760   2.841   2.862   2.879   2.917
  2.957   2.976   3.100   3.137   3.255   3.308   3.329   3.362
  3.462   3.479   3.501   3.542   3.804   3.831   3.868   3.918
  4.124   4.137   4.993   4.998   5.034   5.095   5.149   5.412
  5.605   5.675   5.767  23.762  23.832  23.860  49.884  49.934
 49.944
 --------------------------------------------------------------

          Ground-State Mulliken Net Atomic Charges

     Atom                 Charge (a.u.)
  ----------------------------------------
      1 O                    -0.327135
      2 C                     0.184400
      3 C                    -0.283439
      4 H                     0.256668
      5 O                    -0.349564
      6 H                     0.301188
      7 C                     0.169394
      8 O                    -0.335127
      9 H                     0.182005
     10 H                     0.201610
  ----------------------------------------
  Sum of atomic charges =     0.000000

 -----------------------------------------------------------------
                    Cartesian Multipole Moments
 -----------------------------------------------------------------
    Charge (ESU x 10^10)
                 0.0000
    Dipole Moment (Debye)
         X       1.3515      Y      -3.9790      Z      -3.8658
       Tot       5.7100
    Quadrupole Moments (Debye-Ang)
        XX     -46.7711     XY       2.6518     YY     -33.2446
        XZ       1.6837     YZ       3.2446     ZZ     -33.1001
    Octopole Moments (Debye-Ang^2)
       XXX       2.1695    XXY       1.1845    XYY       4.3499
       YYY      -9.0322    XXZ     -14.9970    XYZ       2.1096
       YYZ       1.9211    XZZ       0.8822    YZZ       0.8424
       ZZZ      -2.9312
    Hexadecapole Moments (Debye-Ang^3)
      XXXX    -523.9244   XXXY       6.3751   XXYY     -92.4405
      XYYY       6.2734   YYYY    -160.2601   XXXZ       4.2750
      XXYZ       6.6362   XYYZ       3.0161   YYYZ      11.0334
      XXZZ     -93.4901   XYZZ       1.6432   YYZZ     -40.1077
      XZZZ       1.3891   YZZZ       0.4721   ZZZZ     -77.3745
 -----------------------------------------------------------------
Archival summary:
1\1\pikachu\SP\ProcedureUnspecified\BasisUnspecified\334\cher\TueDec1322:18:412016TueDec1322:18:412016\0\\#,ProcedureUnspecified,BasisUnspecified,\\0,1\O\H,1,0.96944\C,1,1.38545,2,107.702\H,3,1.10586,1,110.658,2,-126.365,0\C,3,1.5238,1,112.297,2,-8.02485,0\H,5,1.10556,3,117.086,1,-177.636,0\O,5,1.20512,3,121,1,2.59686,0\C,3,1.54104,1,113.597,2,116.009,0\H,8,1.11245,3,113.825,1,169.465,0\O,8,1.19677,3,124.315,1,-9.70885,0\\\@

 Total job time:  103.13s(wall), 102.80s(cpu) 
 Tue Dec 13 22:18:41 2016

        *************************************************************
        *                                                           *
        *  Thank you very much for using Q-Chem.  Have a nice day.  *
        *                                                           *
        *************************************************************
