# Supplementary material for: A DFT investigation of the blue bottle experiment: E∘half-cell analysis of autoxidation catalysed by redox indicators
Source: R Soc Open Sci. 2017 Nov 8;4(11):170708. doi: 10.1098/rsos.170708 (PMC5717635; doi:10.1098/rsos.170708)
Supplement: output.zip [file rsos170708supp2.zip › B3LYP_6-311++Gdp_reducing_agents/C3H4O3_pyruvic_acid.out]

pikachu 127.0.1
Q-Chem Developer Version! Running on 127.0.1.*
                  Welcome to Q-Chem
     A Quantum Leap Into The Future Of Chemistry


 Q-Chem 4.4, Q-Chem, Inc., Pleasanton, CA (2016)

 Y. Shao,  Z. Gan,  E. Epifanovsky,  A. T. B. Gilbert,  M. Wormit,  
 J. Kussmann,  A. W. Lange,  A. Behn,  J. Deng,  X. Feng,  D. Ghosh,  
 M. Goldey,  P. R. Horn,  L. D. Jacobson,  I. Kaliman,  F. Rob,  
 R. Z. Khaliullin,  T. Kus,  A. Landau,  J. Liu,  E. I. Proynov,  Y. M. Rhee,  
 R. M. Richard,  M. A. Rohrdanz,  R. P. Steele,  E. J. Sundstrom,  
 H. L. Woodcock III,  P. M. Zimmerman,  D. Zuev,  B. Albrecht,  E. Alguire,  
 B. Austin,  S. A. Baeppler,  G. J. O. Beran,  Y. A. Bernard,  E. Berquist,  
 K. Brandhorst,  K. B. Bravaya,  S. T. Brown,  D. Casanova,  C.-M. Chang,  
 Y. Chen,  S. H. Chien,  K. D. Closser,  M. P. Coons,  D. L. Crittenden,  
 S. Dasgupta,  M. Diedenhofen,  R. A. DiStasio Jr.,  H. Do,  A. D. Dutoi,  
 R. G. Edgar,  P.-T. Fang,  S. Fatehi,  Q. Feng,  L. Fusti-Molnar,  
 A. Ghysels,  A. Golubeva-Zadorozhnaya,  J. Gomes,  A. Gunina,  
 M. W. D. Hanson-Heine,  P. H. P. Harbach,  A. W. Hauser,  J. E. Herr,  
 E. G. Hohenstein,  Z. C. Holden,  K. Hui,  T.-C. Jagau,  H. Ji,  B. Kaduk,  
 K. Khistyaev,  Jaehoon Kim,  Jihan Kim,  R. A. King,  P. Klunzinger,  
 K. Koh,  D. Kosenkov,  T. Kowalczyk,  C. M. Krauter,  A. Kunitsa,  
 K. U. Lao,  A. Laurent,  K. V. Lawler,  J. Lee,  D. Lefrancois,  S. Lehtola,  
 S. V. Levchenko,  C. Y. Lin,  Y.-S. Lin,  F. Liu,  E. Livshits,  
 R. C. Lochan,  A. Luenser,  P. Manohar,  S. F. Manzer,  S.-P. Mao,  Y. Mao,  
 N. Mardirossian,  A. V. Marenich,  L. A. Martinez-Martinez,  S. A. Maurer,  
 N. J. Mayhall,  J.-M. Mewes,  A. F. Morrison,  K. Nanda,  T. S. Nguyen-Beck,  
 C. M. Oana,  R. Olivares-Amaya,  D. P. O'Neill,  J. A. Parkhill,  
 T. M. Perrine,  R. Peverati,  P. A. Pieniazek,  F. Plasser,  A. Prociuk,  
 D. R. Rehn,  E. Rosta,  N. J. Russ,  N. Sergueev,  S. M. Sharada,  
 S. Sharma,  D. W. Small,  A. Sodt,  T. Stauch,  T. Stein,  D. Stuck,  
 Y.-C. Su,  A. J. W. Thom,  T. Tsuchimochi,  L. Vogt,  O. Vydrov,  T. Wang,  
 M. A. Watson,  J. Wenzel,  A. White,  C. F. Williams,  V. Vanovschi,  
 K. Yao,  S. Yeganeh,  S. R. Yost,  Z.-Q. You,  I. Y. Zhang,  X. Zhang,  
 Y. Zhao,  B. R. Brooks,  G. K. L. Chan,  D. M. Chipman,  C. J. Cramer,  
 W. A. Goddard III,  M. S. Gordon,  W. J. Hehre,  A. Klamt,  
 H. F. Schaefer III,  M. W. Schmidt,  C. D. Sherrill,  D. G. Truhlar,  
 A. Warshel,  X. Xu,  A. Aspuru-Guzik,  R. Baer,  A. T. Bell,  N. A. Besley,  
 J.-D. Chai,  A. Dreuw,  B. D. Dunietz,  T. R. Furlani,  S. R. Gwaltney,  
 C.-P. Hsu,  Y. Jung,  J. Kong,  D. S. Lambrecht,  W. Liang,  C. Ochsenfeld,  
 V. A. Rassolov,  L. V. Slipchenko,  J. E. Subotnik,  T. Van Voorhis,  
 J. M. Herbert,  A. I. Krylov,  P. M. W. Gill,  M. Head-Gordon

 Contributors to earlier versions of Q-Chem not listed above: 
 R. D. Adamson,  J. Baker,  E. F. C. Byrd,  A. K. Chakraborty,  C.-L. Cheng,  
 H. Dachsel,  R. J. Doerksen,  G. Hawkins,  A. Heyden,  S. Hirata,  
 G. Kedziora,  F. J. Keil,  C. Kelley,  P. P. Korambath,  W. Kurlancheek,  
 A. M. Lee,  M. S. Lee,  D. Liotard,  I. Lotan,  P. E. Maslen,  N. Nair,  
 D. Neuhauser,  R. Olson,  B. Peters,  J. Ritchie,  N. E. Schultz,  
 N. Shenvi,  A. C. Simmonett,  K. S. Thanthiriwatte,  Q. Wu,  W. Zhang

 Please cite Q-Chem as follows:
 Y. Shao et al., Mol. Phys. 113, 184-215 (2015)
 DOI: 10.1080/00268976.2014.952696

 Q-Chem 4.4.2 for Intel X86 EM64T Linux

 Parts of Q-Chem use Armadillo 5.200.1 (Boston Tea Smuggler).
 http://arma.sourceforge.net/

 Q-Chem begins on Tue Dec 13 23:09:57 2016  


Host: 0

     Scratch files written to /scratch/cher/qchem7528//
FILE_GEOM_ORG=        593

Checking the input file for inconsistencies... 	...done.

--------------------------------------------------------------
User input:
--------------------------------------------------------------
$molecule
0 1
  C    1.7629190   -0.7780502    0.0045884
  C    0.7103825    0.3014592   -0.0022495
  C   -0.7466408   -0.2180279   -0.0011643
  O   -1.6445253    0.7792583    0.0055690
  O   -1.0287879   -1.3964337   -0.0050882
  H    1.6439599   -1.4186983    0.8859676
  H    2.7531939   -0.3199652    0.0013503
  H    1.6424391   -1.4302570   -0.8678450
  H   -2.5244529    0.3565534    0.0055117
  O    0.9389252    1.4896855   -0.0044848
$end

$rem
   BASIS  =  6-311++G**
   JOB_TYPE  =  optimization
   METHOD  =  B3LYP
$end

--------------------------------------------------------------
 ----------------------------------------------------------------
             Standard Nuclear Orientation (Angstroms)
    I     Atom           X                Y                Z
 ----------------------------------------------------------------
    1      C       1.7629190057    -0.7780501838     0.0045883782
    2      C       0.7103824917     0.3014592026    -0.0022495216
    3      C      -0.7466408016    -0.2180279161    -0.0011642879
    4      O      -1.6445253143     0.7792582725     0.0055690111
    5      O      -1.0287878865    -1.3964337198    -0.0050881636
    6      H       1.6439599291    -1.4186982708     0.8859675908
    7      H       2.7531938998    -0.3199651712     0.0013502536
    8      H       1.6424390991    -1.4302569998    -0.8678450090
    9      H      -2.5244529088     0.3565533612     0.0055117332
   10      O       0.9389251764     1.4896855055    -0.0044848451
 ----------------------------------------------------------------
 Molecular Point Group                 C1    NOp =  1
 Largest Abelian Subgroup              C1    NOp =  1
 Nuclear Repulsion Energy =   228.0843793905 hartrees
 There are       23 alpha and       23 beta electrons
 Requested basis set is 6-311++G(d,p)
 There are 56 shells and 160 basis functions

 Total QAlloc Memory Limit   2000 MB
 Mega-Array Size        61 MB
 MEM_STATIC part        62 MB
 A cutoff of  1.0D-11 yielded   1498 shell pairs
 There are     12527 function pairs (     13496 Cartesian)

 -------------------------------------------------------
 OpenMP Integral Computing Module                       
 Release: version 1.0, May 2013, Q-Chem Inc. Pittsburgh 
 -------------------------------------------------------
 Integral Job Info:
 Integral job number is                      11
 Integral operator is                         1
 short-range coefficients                     0
 long-range coefficients              100000000
 Omega coefficients                           0
 if combine SR and LR in K                    0
 Integral screening is                        0
 Integral computing path is                   2
 max size of driver memory is            800000
 size of driver memory is                593474
 size of scratch memory is              2260544
 max col of scratch BK array               1296
 max len of scratch array in speh3          155
 max len of scratch index in speh4           18
 max int batch size is                      520
 min int batch size is                       52
 fixed nKL is                                52
 max L of basis functions is                  2
 order of int derivative is                   0
 number of shells is                         56
 number of basis is                         166
 number of cartesian basis is               166
 number of contracted shell pairs          1498
 number of primitive shell pairs           3997
 maxK2 (contraction) of shell pair           36
 max number of K2 of shell pair               1
 max number of CS2 of shell pair            235
 max number of PS2 of shell pair            624
 mem total for path MDJ                   29528
 -------------------------------------------------------
 Smallest overlap matrix eigenvalue = 5.59E-05

 Scale SEOQF with 1.000000e-01/1.000000e-01/1.000000e-01

 Standard Electronic Orientation quadrupole field applied
 Nucleus-field energy     =     0.0000000061 hartrees
 Guess from superposition of atomic densities
 Warning:  Energy on first SCF cycle will be non-variational
 A restricted hybrid HF-DFT SCF calculation will be
 performed using Pulay DIIS extrapolation
 Exchange:     0.2000 Hartree-Fock + 0.0800 Slater + 0.7200 B88
 Correlation:  0.1900 VWN1RPA + 0.8100 LYP
 Using SG-1 standard quadrature grid
 SCF converges when DIIS error is below 1.0E-08
 ---------------------------------------
  Cycle       Energy         DIIS Error
 ---------------------------------------
    1    -343.4862914560      5.01E-02
    2    -342.3241271513      8.73E-03
    3    -341.8678932613      1.66E-02
    4    -342.4903525748      2.76E-03
    5    -342.5090935425      8.16E-04
    6    -342.5102731692      3.35E-04
    7    -342.5105383665      1.07E-04
    8    -342.5105623663      4.05E-05
    9    -342.5105660964      7.10E-06
   10    -342.5105662315      1.96E-06
   11    -342.5105662809      2.09E-07
   12    -342.5105662573      4.20E-08
   13    -342.5105662636      9.77E-09 Convergence criterion met
 ---------------------------------------
 SCF time:  CPU 55.98 s  wall 56.09 s
 SCF   energy in the final basis set = -342.5105662636
 Total energy in the final basis set = -342.5105662636

 --------------------------------------------------------------

                    Orbital Energies (a.u.)
 --------------------------------------------------------------

 Alpha MOs
 -- Occupied --
-19.202 -19.153 -19.152 -10.336 -10.300 -10.195  -1.145  -1.081
 -1.056  -0.780  -0.703  -0.592  -0.521  -0.511  -0.497  -0.463
 -0.449  -0.445  -0.413  -0.390  -0.357  -0.344  -0.279
 -- Virtual --
 -0.100  -0.018  -0.004   0.025   0.033   0.038   0.042   0.062
  0.073   0.086   0.088   0.091   0.098   0.108   0.118   0.123
  0.138   0.152   0.171   0.185   0.190   0.204   0.209   0.214
  0.249   0.254   0.256   0.271   0.281   0.297   0.299   0.311
  0.317   0.337   0.352   0.357   0.383   0.428   0.434   0.471
  0.512   0.520   0.535   0.584   0.600   0.616   0.626   0.655
  0.678   0.686   0.727   0.817   0.844   0.865   0.906   0.973
  0.998   1.056   1.068   1.140   1.150   1.161   1.164   1.178
  1.187   1.229   1.234   1.295   1.386   1.425   1.434   1.466
  1.476   1.542   1.550   1.554   1.603   1.619   1.664   1.688
  1.750   1.828   1.845   1.862   1.955   1.964   2.036   2.105
  2.174   2.195   2.415   2.445   2.485   2.501   2.529   2.570
  2.578   2.634   2.719   2.834   2.835   2.859   2.872   2.884
  2.923   3.032   3.080   3.140   3.143   3.230   3.291   3.362
  3.485   3.536   3.614   3.686   3.750   3.771   3.853   3.991
  4.093   4.178   4.912   4.990   5.035   5.136   5.152   5.328
  5.553   5.736   5.817  23.743  23.802  23.933  49.823  49.942
 49.999
 --------------------------------------------------------------

          Ground-State Mulliken Net Atomic Charges

     Atom                 Charge (a.u.)
  ----------------------------------------
      1 C                    -0.539442
      2 C                     0.351807
      3 C                     0.015341
      4 O                    -0.139051
      5 O                    -0.279575
      6 H                     0.180406
      7 H                     0.173801
      8 H                     0.180375
      9 H                     0.292012
     10 O                    -0.235674
  ----------------------------------------
  Sum of atomic charges =     0.000000

 -----------------------------------------------------------------
                    Cartesian Multipole Moments
 -----------------------------------------------------------------
    Charge (ESU x 10^10)
                -0.0000
    Dipole Moment (Debye)
         X      -0.2937      Y      -1.3566      Z       0.0156
       Tot       1.3881
    Quadrupole Moments (Debye-Ang)
        XX     -27.8643     XY      -4.7642     YY     -43.5445
        XZ      -0.0016     YZ      -0.0141     ZZ     -33.1613
    Octopole Moments (Debye-Ang^2)
       XXX     -24.0141    XXY       0.2757    XYY       1.6352
       YYY       0.0330    XXZ       0.0615    XYZ       0.0286
       YYZ       0.0360    XZZ      -1.6642    YZZ      -0.0749
       ZZZ       0.0072
    Hexadecapole Moments (Debye-Ang^3)
      XXXX    -314.4251   XXXY      -9.1282   XXYY    -117.1008
      XYYY      -9.2465   YYYY    -257.0484   XXXZ      -0.1597
      XXYZ      -0.0186   XYYZ      -0.0108   YYYZ       0.0426
      XXZZ     -71.8789   XYZZ       0.1154   YYZZ     -43.6200
      XZZZ       0.0027   YZZZ      -0.0299   ZZZZ     -37.2685
 -----------------------------------------------------------------
 Calculating analytic gradient of the SCF energy
 Gradient of SCF Energy
            1           2           3           4           5           6
    1  -0.0008100  -0.0052288   0.0046160   0.0039863  -0.0023218   0.0002671
    2  -0.0003367  -0.0071280   0.0053065   0.0074555  -0.0097352  -0.0011380
    3   0.0001820  -0.0004907   0.0000588   0.0000773  -0.0000138   0.0012563
            7           8           9          10
    1   0.0016018   0.0001473  -0.0043557   0.0020979
    2   0.0004694  -0.0010577  -0.0039104   0.0100746
    3   0.0000152  -0.0012110  -0.0000207   0.0001466
 Max gradient component =       1.007E-02
 RMS gradient           =       3.868E-03
 Gradient time:  CPU 16.97 s  wall 16.98 s
 Geometry Optimization Parameters
   NAtoms,    NIC,     NZ,  NCons,   NDum,   NFix, NCnnct, MaxDiis
       10      54       0       0       0       0       0       0


** GEOMETRY OPTIMIZATION IN DELOCALIZED INTERNAL COORDINATES **
   Searching for a Minimum

   Optimization Cycle:   1

                       Coordinates (Angstroms)
     ATOM                X               Y               Z
      1  C         1.7629190057   -0.7780501838    0.0045883782
      2  C         0.7103824917    0.3014592026   -0.0022495216
      3  C        -0.7466408016   -0.2180279161   -0.0011642879
      4  O        -1.6445253143    0.7792582725    0.0055690111
      5  O        -1.0287878865   -1.3964337198   -0.0050881636
      6  H         1.6439599291   -1.4186982708    0.8859675908
      7  H         2.7531938998   -0.3199651712    0.0013502536
      8  H         1.6424390991   -1.4302569998   -0.8678450090
      9  H        -2.5244529088    0.3565533612    0.0055117332
     10  O         0.9389251764    1.4896855055   -0.0044848451
   Point Group: c1    Number of degrees of freedom:    24


   Energy is   -342.510566264


 Attempting to Generate Delocalized Internal Coordinates

 24 Hessian modes will be used to form the next step
  Hessian Eigenvalues:
     0.002980    0.006206    0.008158    0.009916    0.023325    0.074078
     0.075170    0.160000    0.160000    0.160000    0.160000    0.249998
     0.250000    0.250000    0.250000    0.279195    0.315807    0.341184
     0.341380    0.346860    0.521314    0.567709    0.991485    0.999511

 Minimum Search - Taking Simple RFO Step
 Searching for Lamda that Minimizes Along All modes
 Value Taken    Lamda =  -0.00042312
 Step Taken.  Stepsize is  0.046395

                             Maximum     Tolerance    Cnvgd?
         Gradient           0.009223      0.000300      NO
         Displacement       0.024785      0.001200      NO
         Energy change     *********      0.000001      NO


 New Cartesian Coordinates Obtained by Inverse Iteration

 Displacement from previous Coordinates is:  0.050391
 ----------------------------------------------------------------
             Standard Nuclear Orientation (Angstroms)
    I     Atom           X                Y                Z
 ----------------------------------------------------------------
    1      C       1.7651782905    -0.7772044657     0.0041023587
    2      C       0.7134919697     0.2976740041     0.0083523325
    3      C      -0.7474826501    -0.2193780849     0.0039301711
    4      O      -1.6476453452     0.7722212506     0.0003715047
    5      O      -1.0273191141    -1.3928536024     0.0008831733
    6      H       1.6499534861    -1.4177421717     0.8828737905
    7      H       2.7520958414    -0.3178985374    -0.0044729126
    8      H       1.6371765642    -1.4246409528    -0.8677339383
    9      H      -2.5284484003     0.3647247065    -0.0037931415
   10      O       0.9404120485     1.4806219339    -0.0023581985
 ----------------------------------------------------------------
 Molecular Point Group                 C1    NOp =  1
 Largest Abelian Subgroup              C1    NOp =  1
 Nuclear Repulsion Energy =   228.4978769913 hartrees
 There are       23 alpha and       23 beta electrons
 Applying Cartesian multipole field
    Component          Value
    ---------          -----
     (2,0,0)        1.00000E-11
     (0,2,0)        2.00000E-11
     (0,0,2)       -3.00000E-11
 Nucleus-field energy     =     0.0000000061 hartrees
 Requested basis set is 6-311++G(d,p)
 There are 56 shells and 160 basis functions
 A cutoff of  1.0D-11 yielded   1498 shell pairs
 There are     12527 function pairs (     13496 Cartesian)
 Smallest overlap matrix eigenvalue = 5.59E-05
 Guess MOs from SCF MO coefficient file
 Reading MOs from coefficient file
 Reading MOs from coefficient file
 A restricted hybrid HF-DFT SCF calculation will be
 performed using Pulay DIIS extrapolation
 Exchange:     0.2000 Hartree-Fock + 0.0800 Slater + 0.7200 B88
 Correlation:  0.1900 VWN1RPA + 0.8100 LYP
 Using SG-1 standard quadrature grid
 SCF converges when DIIS error is below 1.0E-08
 Geometry optimization detected.  Setting ReadMinima to 0
 Setting SaveMinima to 0
 ---------------------------------------
  Cycle       Energy         DIIS Error
 ---------------------------------------
    1    -342.5241521625      4.95E-04
    2    -342.5107610417      7.24E-05
    3    -342.5107463405      1.10E-04
    4    -342.5107745416      3.15E-05
    5    -342.5107766210      6.29E-06
    6    -342.5107764181      2.60E-06
    7    -342.5107764325      1.03E-06
    8    -342.5107764757      4.73E-07
    9    -342.5107764908      1.57E-07
   10    -342.5107764909      3.58E-08
   11    -342.5107764860      1.36E-08
   12    -342.5107764869      2.32E-09 Convergence criterion met
 ---------------------------------------
 SCF time:  CPU 50.27 s  wall 50.37 s
 SCF   energy in the final basis set = -342.5107764869
 Total energy in the final basis set = -342.5107764869

 --------------------------------------------------------------

                    Orbital Energies (a.u.)
 --------------------------------------------------------------

 Alpha MOs
 -- Occupied --
-19.200 -19.152 -19.150 -10.335 -10.298 -10.194  -1.146  -1.084
 -1.057  -0.780  -0.703  -0.594  -0.520  -0.511  -0.497  -0.463
 -0.450  -0.445  -0.413  -0.391  -0.357  -0.344  -0.278
 -- Virtual --
 -0.098  -0.017  -0.004   0.026   0.033   0.039   0.042   0.062
  0.073   0.086   0.088   0.092   0.099   0.108   0.118   0.123
  0.138   0.152   0.171   0.185   0.190   0.204   0.210   0.215
  0.250   0.255   0.257   0.273   0.282   0.297   0.299   0.313
  0.317   0.338   0.353   0.358   0.384   0.430   0.434   0.472
  0.515   0.520   0.537   0.586   0.600   0.621   0.626   0.656
  0.678   0.688   0.728   0.819   0.845   0.867   0.906   0.974
  0.999   1.057   1.067   1.140   1.153   1.163   1.164   1.178
  1.187   1.230   1.235   1.295   1.391   1.426   1.434   1.470
  1.475   1.546   1.551   1.554   1.604   1.624   1.662   1.688
  1.753   1.830   1.849   1.864   1.955   1.968   2.042   2.108
  2.181   2.199   2.420   2.450   2.485   2.506   2.527   2.571
  2.578   2.637   2.721   2.834   2.836   2.860   2.873   2.887
  2.927   3.036   3.087   3.144   3.148   3.232   3.297   3.369
  3.492   3.548   3.622   3.690   3.757   3.784   3.862   3.990
  4.091   4.182   4.913   4.991   5.036   5.139   5.156   5.330
  5.565   5.741   5.825  23.751  23.815  23.941  49.827  49.949
 50.004
 --------------------------------------------------------------

          Ground-State Mulliken Net Atomic Charges

     Atom                 Charge (a.u.)
  ----------------------------------------
      1 C                    -0.537090
      2 C                     0.351353
      3 C                     0.018742
      4 O                    -0.143121
      5 O                    -0.279703
      6 H                     0.179372
      7 H                     0.173139
      8 H                     0.180240
      9 H                     0.292812
     10 O                    -0.235743
  ----------------------------------------
  Sum of atomic charges =     0.000000

 -----------------------------------------------------------------
                    Cartesian Multipole Moments
 -----------------------------------------------------------------
    Charge (ESU x 10^10)
                 0.0000
    Dipole Moment (Debye)
         X      -0.2944      Y      -1.3372      Z       0.0124
       Tot       1.3693
    Quadrupole Moments (Debye-Ang)
        XX     -27.7826     XY      -4.7686     YY     -43.4831
        XZ       0.0292     YZ       0.0106     ZZ     -33.1189
    Octopole Moments (Debye-Ang^2)
       XXX     -24.2460    XXY       0.4968    XYY       1.5676
       YYY       0.3571    XXZ      -0.1248    XYZ       0.0172
       YYZ      -0.0837    XZZ      -1.6790    YZZ       0.0041
       ZZZ      -0.2199
    Hexadecapole Moments (Debye-Ang^3)
      XXXX    -314.0670   XXXY      -9.2789   XXYY    -116.7850
      XYYY      -9.0510   YYYY    -255.0919   XXXZ      -0.0628
      XXYZ      -0.0019   XYYZ      -0.0316   YYYZ       0.1860
      XXZZ     -71.9015   XYZZ       0.1661   YYZZ     -43.3058
      XZZZ      -0.1264   YZZZ       0.1038   ZZZZ     -37.1529
 -----------------------------------------------------------------
 Calculating analytic gradient of the SCF energy
 Gradient of SCF Energy
            1           2           3           4           5           6
    1   0.0000752  -0.0012261   0.0025905  -0.0003582  -0.0007596  -0.0000692
    2   0.0003902  -0.0023609   0.0014237   0.0004503  -0.0007280   0.0001915
    3  -0.0006714   0.0018479  -0.0004107  -0.0000766  -0.0000178   0.0000283
            7           8           9          10
    1   0.0001264   0.0000945  -0.0007916   0.0003181
    2  -0.0000501  -0.0000068  -0.0004121   0.0011023
    3  -0.0000266  -0.0000255   0.0000122  -0.0006599
 Max gradient component =       2.591E-03
 RMS gradient           =       8.957E-04
 Gradient time:  CPU 17.17 s  wall 17.18 s
 Geometry Optimization Parameters
   NAtoms,    NIC,     NZ,  NCons,   NDum,   NFix, NCnnct, MaxDiis
       10      54       0       0       0       0       0       0

 Cartesian Hessian Update
 Hessian Updated using BFGS Update


** GEOMETRY OPTIMIZATION IN DELOCALIZED INTERNAL COORDINATES **
   Searching for a Minimum

   Optimization Cycle:   2

                       Coordinates (Angstroms)
     ATOM                X               Y               Z
      1  C         1.7651782905   -0.7772044657    0.0041023587
      2  C         0.7134919697    0.2976740041    0.0083523325
      3  C        -0.7474826501   -0.2193780849    0.0039301711
      4  O        -1.6476453452    0.7722212506    0.0003715047
      5  O        -1.0273191141   -1.3928536024    0.0008831733
      6  H         1.6499534861   -1.4177421717    0.8828737905
      7  H         2.7520958414   -0.3178985374   -0.0044729126
      8  H         1.6371765642   -1.4246409528   -0.8677339383
      9  H        -2.5284484003    0.3647247065   -0.0037931415
     10  O         0.9404120485    1.4806219339   -0.0023581985
   Point Group: c1    Number of degrees of freedom:    24


   Energy is   -342.510776487

 Hessian Updated using BFGS Update

 21 Hessian modes will be used to form the next step
  Hessian Eigenvalues:
     0.002986    0.007072    0.008156    0.009933    0.023326    0.074086
     0.075157    0.155290    0.162034    0.247016    0.249999    0.265761
     0.272321    0.320244    0.341220    0.343546    0.347034    0.493097
     0.560659    0.913854    0.995483

 Minimum Search - Taking Simple RFO Step
 Searching for Lamda that Minimizes Along All modes
 Value Taken    Lamda =  -0.00013268
 Step Taken.  Stepsize is  0.124168

                             Maximum     Tolerance    Cnvgd?
         Gradient           0.001577      0.000300      NO
         Displacement       0.096182      0.001200      NO
         Energy change     -0.000210      0.000001      NO


 New Cartesian Coordinates Obtained by Inverse Iteration

 Displacement from previous Coordinates is:  0.120394
 ----------------------------------------------------------------
             Standard Nuclear Orientation (Angstroms)
    I     Atom           X                Y                Z
 ----------------------------------------------------------------
    1      C       1.7649202768    -0.7767691360     0.0037313620
    2      C       0.7145391881     0.2976236027    -0.0282331651
    3      C      -0.7483555630    -0.2215453781    -0.0078862567
    4      O      -1.6464902266     0.7694950927     0.0126591622
    5      O      -1.0246123089    -1.3936455567    -0.0103085967
    6      H       1.6270986471    -1.4103275349     0.8834375572
    7      H       2.7504805425    -0.3168372881     0.0163445066
    8      H       1.6578404478    -1.4300943918    -0.8655078350
    9      H      -2.5275826632     0.3692361184     0.0238625201
   10      O       0.9395743501     1.4783885520    -0.0059441150
 ----------------------------------------------------------------
 Molecular Point Group                 C1    NOp =  1
 Largest Abelian Subgroup              C1    NOp =  1
 Nuclear Repulsion Energy =   228.6726537305 hartrees
 There are       23 alpha and       23 beta electrons
 Applying Cartesian multipole field
    Component          Value
    ---------          -----
     (2,0,0)        1.00000E-11
     (0,2,0)        2.00000E-11
     (0,0,2)       -3.00000E-11
 Nucleus-field energy     =     0.0000000061 hartrees
 Requested basis set is 6-311++G(d,p)
 There are 56 shells and 160 basis functions
 A cutoff of  1.0D-11 yielded   1498 shell pairs
 There are     12527 function pairs (     13496 Cartesian)
 Smallest overlap matrix eigenvalue = 5.62E-05
 Guess MOs from SCF MO coefficient file
 Reading MOs from coefficient file
 Reading MOs from coefficient file
 A restricted hybrid HF-DFT SCF calculation will be
 performed using Pulay DIIS extrapolation
 Exchange:     0.2000 Hartree-Fock + 0.0800 Slater + 0.7200 B88
 Correlation:  0.1900 VWN1RPA + 0.8100 LYP
 Using SG-1 standard quadrature grid
 SCF converges when DIIS error is below 1.0E-08
 Geometry optimization detected.  Setting ReadMinima to 0
 Setting SaveMinima to 0
 ---------------------------------------
  Cycle       Energy         DIIS Error
 ---------------------------------------
    1    -342.5144110324      7.93E-04
    2    -342.5106090792      5.64E-05
    3    -342.5106265854      4.40E-05
    4    -342.5106292108      3.11E-05
    5    -342.5106315231      8.55E-06
    6    -342.5106317627      4.99E-06
    7    -342.5106317586      1.18E-06
    8    -342.5106317790      4.93E-07
    9    -342.5106317789      3.04E-07
   10    -342.5106317876      5.88E-08
   11    -342.5106317854      9.82E-09 Convergence criterion met
 ---------------------------------------
 SCF time:  CPU 47.21 s  wall 47.36 s
 SCF   energy in the final basis set = -342.5106317854
 Total energy in the final basis set = -342.5106317854

 --------------------------------------------------------------

                    Orbital Energies (a.u.)
 --------------------------------------------------------------

 Alpha MOs
 -- Occupied --
-19.200 -19.152 -19.150 -10.334 -10.298 -10.193  -1.147  -1.085
 -1.058  -0.780  -0.704  -0.594  -0.520  -0.511  -0.498  -0.464
 -0.450  -0.445  -0.413  -0.391  -0.357  -0.345  -0.277
 -- Virtual --
 -0.097  -0.017  -0.004   0.026   0.033   0.039   0.042   0.062
  0.073   0.086   0.088   0.092   0.099   0.108   0.118   0.123
  0.138   0.152   0.171   0.186   0.190   0.204   0.210   0.215
  0.250   0.255   0.257   0.273   0.283   0.297   0.299   0.313
  0.317   0.339   0.353   0.358   0.384   0.429   0.436   0.473
  0.516   0.520   0.538   0.586   0.600   0.623   0.627   0.657
  0.678   0.688   0.728   0.816   0.845   0.867   0.906   0.977
  1.000   1.058   1.067   1.139   1.153   1.162   1.165   1.178
  1.187   1.229   1.236   1.295   1.393   1.426   1.434   1.471
  1.475   1.547   1.551   1.554   1.605   1.624   1.662   1.689
  1.754   1.831   1.851   1.864   1.955   1.969   2.045   2.109
  2.182   2.201   2.422   2.452   2.486   2.507   2.526   2.571
  2.579   2.638   2.721   2.834   2.836   2.859   2.874   2.887
  2.929   3.037   3.090   3.145   3.151   3.233   3.300   3.373
  3.494   3.552   3.626   3.692   3.759   3.788   3.866   3.989
  4.089   4.182   4.914   4.992   5.037   5.139   5.156   5.331
  5.572   5.743   5.827  23.754  23.821  23.943  49.828  49.951
 50.005
 --------------------------------------------------------------

          Ground-State Mulliken Net Atomic Charges

     Atom                 Charge (a.u.)
  ----------------------------------------
      1 C                    -0.537062
      2 C                     0.351680
      3 C                     0.018641
      4 O                    -0.143588
      5 O                    -0.279249
      6 H                     0.181041
      7 H                     0.172744
      8 H                     0.178242
      9 H                     0.292859
     10 O                    -0.235307
  ----------------------------------------
  Sum of atomic charges =    -0.000000

 -----------------------------------------------------------------
                    Cartesian Multipole Moments
 -----------------------------------------------------------------
    Charge (ESU x 10^10)
                -0.0000
    Dipole Moment (Debye)
         X      -0.3072      Y      -1.3231      Z       0.0113
       Tot       1.3583
    Quadrupole Moments (Debye-Ang)
        XX     -27.7573     XY      -4.7739     YY     -43.4595
        XZ      -0.0716     YZ      -0.0451     ZZ     -33.1024
    Octopole Moments (Debye-Ang^2)
       XXX     -24.3839    XXY       0.6335    XYY       1.5176
       YYY       0.5131    XXZ       0.4142    XYZ       0.0132
       YYZ       0.2146    XZZ      -1.7038    YZZ       0.0459
       ZZZ       0.4101
    Hexadecapole Moments (Debye-Ang^3)
      XXXX    -313.6487   XXXY      -9.3973   XXYY    -116.5700
      XYYY      -9.0927   YYYY    -254.7275   XXXZ      -0.1858
      XXYZ       0.0585   XYYZ       0.0940   YYYZ      -0.0913
      XXZZ     -71.7982   XYZZ       0.1656   YYZZ     -43.2501
      XZZZ       0.3834   YZZZ      -0.1467   ZZZZ     -37.1471
 -----------------------------------------------------------------
 Calculating analytic gradient of the SCF energy
 Gradient of SCF Energy
            1           2           3           4           5           6
    1   0.0001670   0.0007576   0.0000687  -0.0016254   0.0004625   0.0003109
    2   0.0004047   0.0007225  -0.0007818  -0.0018469   0.0024643   0.0000275
    3   0.0025035  -0.0070948   0.0025512  -0.0000230  -0.0003568  -0.0003672
            7           8           9          10
    1  -0.0005237  -0.0003980   0.0013290  -0.0005486
    2  -0.0001307   0.0007321   0.0009469  -0.0025385
    3   0.0001112   0.0003637  -0.0000815   0.0023938
 Max gradient component =       7.095E-03
 RMS gradient           =       1.770E-03
 Gradient time:  CPU 17.01 s  wall 17.02 s
 Geometry Optimization Parameters
   NAtoms,    NIC,     NZ,  NCons,   NDum,   NFix, NCnnct, MaxDiis
       10      54       0       0       0       0       0       0

 Cartesian Hessian Update
 Hessian Updated using BFGS Update


** GEOMETRY OPTIMIZATION IN DELOCALIZED INTERNAL COORDINATES **
   Searching for a Minimum

   Optimization Cycle:   3

                       Coordinates (Angstroms)
     ATOM                X               Y               Z
      1  C         1.7649202768   -0.7767691360    0.0037313620
      2  C         0.7145391881    0.2976236027   -0.0282331651
      3  C        -0.7483555630   -0.2215453781   -0.0078862567
      4  O        -1.6464902266    0.7694950927    0.0126591622
      5  O        -1.0246123089   -1.3936455567   -0.0103085967
      6  H         1.6270986471   -1.4103275349    0.8834375572
      7  H         2.7504805425   -0.3168372881    0.0163445066
      8  H         1.6578404478   -1.4300943918   -0.8655078350
      9  H        -2.5275826632    0.3692361184    0.0238625201
     10  O         0.9395743501    1.4783885520   -0.0059441150
   Point Group: c1    Number of degrees of freedom:    24


   Energy is   -342.510631785

 Hessian Updated using BFGS Update

 23 Hessian modes will be used to form the next step
  Hessian Eigenvalues:
     0.002996    0.008154    0.009748    0.023291    0.031723    0.074463
     0.075156    0.156012    0.160935    0.164720    0.233417    0.249999
     0.250010    0.252240    0.272265    0.318885    0.341452    0.343202
     0.347817    0.502663    0.559179    0.941185    0.995325

 Minimum Search - Taking Simple RFO Step
 Searching for Lamda that Minimizes Along All modes
 Value Taken    Lamda =  -0.00033754
 Step Taken.  Stepsize is  0.096300

                             Maximum     Tolerance    Cnvgd?
         Gradient           0.002927      0.000300      NO
         Displacement       0.079649      0.001200      NO
         Energy change      0.000145      0.000001      NO


 New Cartesian Coordinates Obtained by Inverse Iteration

 Displacement from previous Coordinates is:  0.082863
 ----------------------------------------------------------------
             Standard Nuclear Orientation (Angstroms)
    I     Atom           X                Y                Z
 ----------------------------------------------------------------
    1      C       1.7645417711    -0.7770729258     0.0041468775
    2      C       0.7137349457     0.2990697776    -0.0017012951
    3      C      -0.7486316069    -0.2215723155    -0.0033753780
    4      O      -1.6458079127     0.7712579432     0.0033870228
    5      O      -1.0248502333    -1.3950483282    -0.0001447415
    6      H       1.6418207609    -1.4168564167     0.8823974960
    7      H       2.7511545575    -0.3176116769     0.0030334256
    8      H       1.6433401386    -1.4256750420    -0.8677049669
    9      H      -2.5270228240     0.3676964969     0.0061978554
   10      O       0.9391330939     1.4813365676    -0.0040811560
 ----------------------------------------------------------------
 Molecular Point Group                 C1    NOp =  1
 Largest Abelian Subgroup              C1    NOp =  1
 Nuclear Repulsion Energy =   228.5421430390 hartrees
 There are       23 alpha and       23 beta electrons
 Applying Cartesian multipole field
    Component          Value
    ---------          -----
     (2,0,0)        1.00000E-11
     (0,2,0)        2.00000E-11
     (0,0,2)       -3.00000E-11
 Nucleus-field energy     =     0.0000000061 hartrees
 Requested basis set is 6-311++G(d,p)
 There are 56 shells and 160 basis functions
 A cutoff of  1.0D-11 yielded   1498 shell pairs
 There are     12527 function pairs (     13496 Cartesian)
 Smallest overlap matrix eigenvalue = 5.63E-05
 Guess MOs from SCF MO coefficient file
 Reading MOs from coefficient file
 Reading MOs from coefficient file
 A restricted hybrid HF-DFT SCF calculation will be
 performed using Pulay DIIS extrapolation
 Exchange:     0.2000 Hartree-Fock + 0.0800 Slater + 0.7200 B88
 Correlation:  0.1900 VWN1RPA + 0.8100 LYP
 Using SG-1 standard quadrature grid
 SCF converges when DIIS error is below 1.0E-08
 Geometry optimization detected.  Setting ReadMinima to 0
 Setting SaveMinima to 0
 ---------------------------------------
  Cycle       Energy         DIIS Error
 ---------------------------------------
    1    -342.5066263997      5.78E-04
    2    -342.5107855910      4.09E-05
    3    -342.5107918169      4.25E-05
    4    -342.5107951956      2.36E-05
    5    -342.5107964537      5.47E-06
    6    -342.5107967246      2.73E-06
    7    -342.5107966704      1.12E-06
    8    -342.5107966643      3.49E-07
    9    -342.5107966543      1.86E-07
   10    -342.5107966602      3.33E-08
   11    -342.5107966616      9.64E-09 Convergence criterion met
 ---------------------------------------
 SCF time:  CPU 46.69 s  wall 46.81 s
 SCF   energy in the final basis set = -342.5107966616
 Total energy in the final basis set = -342.5107966616

 --------------------------------------------------------------

                    Orbital Energies (a.u.)
 --------------------------------------------------------------

 Alpha MOs
 -- Occupied --
-19.200 -19.152 -19.150 -10.335 -10.298 -10.193  -1.146  -1.084
 -1.058  -0.780  -0.703  -0.594  -0.520  -0.511  -0.497  -0.463
 -0.450  -0.445  -0.413  -0.391  -0.357  -0.345  -0.277
 -- Virtual --
 -0.097  -0.017  -0.004   0.026   0.033   0.039   0.042   0.062
  0.073   0.086   0.088   0.092   0.099   0.108   0.118   0.123
  0.138   0.152   0.171   0.186   0.190   0.204   0.210   0.215
  0.250   0.255   0.257   0.272   0.282   0.297   0.299   0.313
  0.317   0.338   0.353   0.358   0.384   0.430   0.434   0.473
  0.515   0.520   0.537   0.586   0.600   0.622   0.627   0.657
  0.678   0.688   0.728   0.818   0.845   0.867   0.906   0.974
  0.999   1.057   1.067   1.140   1.152   1.163   1.164   1.178
  1.187   1.230   1.235   1.294   1.392   1.426   1.434   1.470
  1.475   1.546   1.551   1.554   1.605   1.624   1.662   1.689
  1.753   1.831   1.851   1.863   1.955   1.968   2.043   2.109
  2.181   2.199   2.420   2.451   2.486   2.506   2.526   2.571
  2.579   2.637   2.720   2.835   2.835   2.859   2.874   2.887
  2.928   3.036   3.088   3.146   3.149   3.233   3.298   3.371
  3.492   3.548   3.624   3.691   3.757   3.785   3.863   3.989
  4.090   4.181   4.913   4.992   5.036   5.139   5.156   5.331
  5.569   5.741   5.825  23.751  23.818  23.941  49.828  49.949
 50.005
 --------------------------------------------------------------

          Ground-State Mulliken Net Atomic Charges

     Atom                 Charge (a.u.)
  ----------------------------------------
      1 C                    -0.537073
      2 C                     0.351190
      3 C                     0.018723
      4 O                    -0.142175
      5 O                    -0.279659
      6 H                     0.179660
      7 H                     0.172846
      8 H                     0.179907
      9 H                     0.292660
     10 O                    -0.236078
  ----------------------------------------
  Sum of atomic charges =     0.000000

 -----------------------------------------------------------------
                    Cartesian Multipole Moments
 -----------------------------------------------------------------
    Charge (ESU x 10^10)
                 0.0000
    Dipole Moment (Debye)
         X      -0.3105      Y      -1.3275      Z       0.0077
       Tot       1.3633
    Quadrupole Moments (Debye-Ang)
        XX     -27.7726     XY      -4.7776     YY     -43.4771
        XZ      -0.0045     YZ       0.0076     ZZ     -33.1162
    Octopole Moments (Debye-Ang^2)
       XXX     -24.3448    XXY       0.5850    XYY       1.5335
       YYY       0.4270    XXZ       0.0618    XYZ       0.0021
       YYZ       0.0099    XZZ      -1.7008    YZZ       0.0242
       ZZZ      -0.0151
    Hexadecapole Moments (Debye-Ang^3)
      XXXX    -313.7544   XXXY      -9.4005   XXYY    -116.6795
      XYYY      -9.1742   YYYY    -255.3675   XXXZ      -0.2019
      XXYZ       0.0748   XYYZ      -0.0092   YYYZ       0.1783
      XXZZ     -71.8085   XYZZ       0.1475   YYZZ     -43.3436
      XZZZ      -0.0057   YZZZ       0.0955   ZZZZ     -37.1457
 -----------------------------------------------------------------
 Calculating analytic gradient of the SCF energy
 Gradient of SCF Energy
            1           2           3           4           5           6
    1   0.0000091  -0.0002252   0.0001062  -0.0003070   0.0001496   0.0000137
    2   0.0000745  -0.0003045   0.0000918  -0.0000043   0.0000289   0.0000263
    3  -0.0000340   0.0003297  -0.0011072   0.0003806   0.0004258  -0.0000301
            7           8           9          10
    1  -0.0001266   0.0000270   0.0004055  -0.0000523
    2   0.0000258   0.0000200   0.0000571  -0.0000156
    3   0.0000047   0.0000558  -0.0000064  -0.0000189
 Max gradient component =       1.107E-03
 RMS gradient           =       2.672E-04
 Gradient time:  CPU 17.03 s  wall 17.04 s
 Geometry Optimization Parameters
   NAtoms,    NIC,     NZ,  NCons,   NDum,   NFix, NCnnct, MaxDiis
       10      54       0       0       0       0       0       0

 Cartesian Hessian Update
 Hessian Updated using BFGS Update


** GEOMETRY OPTIMIZATION IN DELOCALIZED INTERNAL COORDINATES **
   Searching for a Minimum

   Optimization Cycle:   4

                       Coordinates (Angstroms)
     ATOM                X               Y               Z
      1  C         1.7645417711   -0.7770729258    0.0041468775
      2  C         0.7137349457    0.2990697776   -0.0017012951
      3  C        -0.7486316069   -0.2215723155   -0.0033753780
      4  O        -1.6458079127    0.7712579432    0.0033870228
      5  O        -1.0248502333   -1.3950483282   -0.0001447415
      6  H         1.6418207609   -1.4168564167    0.8823974960
      7  H         2.7511545575   -0.3176116769    0.0030334256
      8  H         1.6433401386   -1.4256750420   -0.8677049669
      9  H        -2.5270228240    0.3676964969    0.0061978554
     10  O         0.9391330939    1.4813365676   -0.0040811560
   Point Group: c1    Number of degrees of freedom:    24


   Energy is   -342.510796662

 Hessian Updated using BFGS Update

 24 Hessian modes will be used to form the next step
  Hessian Eigenvalues:
     0.002991    0.008154    0.009289    0.023304    0.034648    0.074528
     0.075163    0.156266    0.159990    0.161412    0.164875    0.233499
     0.249983    0.250015    0.251632    0.273033    0.318321    0.341434
     0.342999    0.347084    0.497729    0.559316    0.939210    0.995306

 Minimum Search - Taking Simple RFO Step
 Searching for Lamda that Minimizes Along All modes
 Value Taken    Lamda =  -0.00004748
 Step Taken.  Stepsize is  0.069656

                             Maximum     Tolerance    Cnvgd?
         Gradient           0.000439      0.000300      NO
         Displacement       0.042980      0.001200      NO
         Energy change     -0.000165      0.000001      NO


 New Cartesian Coordinates Obtained by Inverse Iteration

 Displacement from previous Coordinates is:  0.086452
 ----------------------------------------------------------------
             Standard Nuclear Orientation (Angstroms)
    I     Atom           X                Y                Z
 ----------------------------------------------------------------
    1      C       1.7647345163    -0.7770270248     0.0021936282
    2      C       0.7139493978     0.2997464602     0.0125337612
    3      C      -0.7487609755    -0.2215261137     0.0215604478
    4      O      -1.6460014726     0.7711733007    -0.0051566646
    5      O      -1.0254018659    -1.3951832279     0.0053432679
    6      H       1.6535873072    -1.4184527623     0.8810300534
    7      H       2.7520068719    -0.3184059232    -0.0115048407
    8      H       1.6314548546    -1.4241759583    -0.8692741742
    9      H      -2.5277462890     0.3670644730    -0.0182357425
   10      O       0.9395903459     1.4823108565     0.0036654032
 ----------------------------------------------------------------
 Molecular Point Group                 C1    NOp =  1
 Largest Abelian Subgroup              C1    NOp =  1
 Nuclear Repulsion Energy =   228.4789584263 hartrees
 There are       23 alpha and       23 beta electrons
 Applying Cartesian multipole field
    Component          Value
    ---------          -----
     (2,0,0)        1.00000E-11
     (0,2,0)        2.00000E-11
     (0,0,2)       -3.00000E-11
 Nucleus-field energy     =     0.0000000061 hartrees
 Requested basis set is 6-311++G(d,p)
 There are 56 shells and 160 basis functions
 A cutoff of  1.0D-11 yielded   1498 shell pairs
 There are     12527 function pairs (     13496 Cartesian)
 Smallest overlap matrix eigenvalue = 5.65E-05
 Guess MOs from SCF MO coefficient file
 Reading MOs from coefficient file
 Reading MOs from coefficient file
 A restricted hybrid HF-DFT SCF calculation will be
 performed using Pulay DIIS extrapolation
 Exchange:     0.2000 Hartree-Fock + 0.0800 Slater + 0.7200 B88
 Correlation:  0.1900 VWN1RPA + 0.8100 LYP
 Using SG-1 standard quadrature grid
 SCF converges when DIIS error is below 1.0E-08
 Geometry optimization detected.  Setting ReadMinima to 0
 Setting SaveMinima to 0
 ---------------------------------------
  Cycle       Energy         DIIS Error
 ---------------------------------------
    1    -342.5080654781      5.76E-04
    2    -342.5107015376      4.86E-05
    3    -342.5107133394      4.38E-05
    4    -342.5107165642      2.79E-05
    5    -342.5107184409      7.16E-06
    6    -342.5107185358      2.97E-06
    7    -342.5107185730      1.34E-06
    8    -342.5107185380      4.20E-07
    9    -342.5107185395      3.15E-07
   10    -342.5107185583      7.70E-08
   11    -342.5107185510      1.03E-08
   12    -342.5107185512      4.25E-09 Convergence criterion met
 ---------------------------------------
 SCF time:  CPU 50.10 s  wall 50.18 s
 SCF   energy in the final basis set = -342.5107185512
 Total energy in the final basis set = -342.5107185512

 --------------------------------------------------------------

                    Orbital Energies (a.u.)
 --------------------------------------------------------------

 Alpha MOs
 -- Occupied --
-19.200 -19.152 -19.150 -10.335 -10.298 -10.194  -1.146  -1.084
 -1.057  -0.780  -0.703  -0.594  -0.520  -0.511  -0.497  -0.463
 -0.450  -0.445  -0.413  -0.391  -0.357  -0.345  -0.277
 -- Virtual --
 -0.097  -0.017  -0.004   0.026   0.033   0.039   0.042   0.062
  0.073   0.086   0.088   0.092   0.099   0.108   0.118   0.123
  0.138   0.152   0.171   0.185   0.190   0.204   0.210   0.215
  0.249   0.255   0.257   0.272   0.282   0.297   0.299   0.312
  0.317   0.338   0.353   0.358   0.384   0.430   0.434   0.473
  0.514   0.521   0.537   0.586   0.600   0.621   0.626   0.657
  0.678   0.688   0.728   0.818   0.845   0.867   0.906   0.974
  1.000   1.057   1.067   1.139   1.153   1.162   1.165   1.177
  1.188   1.230   1.236   1.294   1.392   1.426   1.434   1.470
  1.475   1.546   1.551   1.553   1.604   1.624   1.661   1.689
  1.753   1.830   1.850   1.863   1.954   1.967   2.042   2.108
  2.180   2.198   2.420   2.450   2.486   2.506   2.526   2.571
  2.578   2.637   2.720   2.833   2.835   2.858   2.873   2.886
  2.927   3.036   3.088   3.144   3.149   3.232   3.298   3.370
  3.491   3.548   3.624   3.691   3.756   3.784   3.862   3.989
  4.089   4.180   4.914   4.992   5.036   5.138   5.156   5.330
  5.567   5.740   5.825  23.750  23.817  23.940  49.827  49.949
 50.004
 --------------------------------------------------------------

          Ground-State Mulliken Net Atomic Charges

     Atom                 Charge (a.u.)
  ----------------------------------------
      1 C                    -0.537217
      2 C                     0.350671
      3 C                     0.018816
      4 O                    -0.142091
      5 O                    -0.279568
      6 H                     0.180035
      7 H                     0.172888
      8 H                     0.179631
      9 H                     0.292698
     10 O                    -0.235863
  ----------------------------------------
  Sum of atomic charges =     0.000000

 -----------------------------------------------------------------
                    Cartesian Multipole Moments
 -----------------------------------------------------------------
    Charge (ESU x 10^10)
                 0.0000
    Dipole Moment (Debye)
         X      -0.3092      Y      -1.3282      Z       0.0121
       Tot       1.3638
    Quadrupole Moments (Debye-Ang)
        XX     -27.7707     XY      -4.7790     YY     -43.4840
        XZ       0.0678     YZ       0.0080     ZZ     -33.1195
    Octopole Moments (Debye-Ang^2)
       XXX     -24.3458    XXY       0.5656    XYY       1.5362
       YYY       0.4015    XXZ      -0.3940    XYZ       0.0116
       YYZ      -0.2527    XZZ      -1.7019    YZZ       0.0183
       ZZZ      -0.5266
    Hexadecapole Moments (Debye-Ang^3)
      XXXX    -313.8376   XXXY      -9.4508   XXYY    -116.7462
      XYYY      -9.2236   YYYY    -255.5197   XXXZ       0.4574
      XXYZ      -0.0858   XYYZ       0.0455   YYYZ       0.2328
      XXZZ     -71.8422   XYZZ       0.1316   YYZZ     -43.3700
      XZZZ      -0.0834   YZZZ       0.1645   ZZZZ     -37.1764
 -----------------------------------------------------------------
 Calculating analytic gradient of the SCF energy
 Gradient of SCF Energy
            1           2           3           4           5           6
    1  -0.0000169  -0.0004513   0.0003504   0.0002495  -0.0001425   0.0000210
    2   0.0000128  -0.0006077   0.0003800   0.0003040  -0.0005183  -0.0000175
    3  -0.0001806  -0.0007281   0.0045963  -0.0016307  -0.0018518   0.0000483
            7           8           9          10
    1   0.0001037   0.0000271  -0.0003048   0.0001637
    2   0.0000511  -0.0001060  -0.0002231   0.0007247
    3  -0.0000191  -0.0000896   0.0000109  -0.0001556
 Max gradient component =       4.596E-03
 RMS gradient           =       9.970E-04
 Gradient time:  CPU 16.94 s  wall 16.95 s
 Geometry Optimization Parameters
   NAtoms,    NIC,     NZ,  NCons,   NDum,   NFix, NCnnct, MaxDiis
       10      54       0       0       0       0       0       0

 Cartesian Hessian Update
 Hessian Updated using BFGS Update


** GEOMETRY OPTIMIZATION IN DELOCALIZED INTERNAL COORDINATES **
   Searching for a Minimum

   Optimization Cycle:   5

                       Coordinates (Angstroms)
     ATOM                X               Y               Z
      1  C         1.7647345163   -0.7770270248    0.0021936282
      2  C         0.7139493978    0.2997464602    0.0125337612
      3  C        -0.7487609755   -0.2215261137    0.0215604478
      4  O        -1.6460014726    0.7711733007   -0.0051566646
      5  O        -1.0254018659   -1.3951832279    0.0053432679
      6  H         1.6535873072   -1.4184527623    0.8810300534
      7  H         2.7520068719   -0.3184059232   -0.0115048407
      8  H         1.6314548546   -1.4241759583   -0.8692741742
      9  H        -2.5277462890    0.3670644730   -0.0182357425
     10  O         0.9395903459    1.4823108565    0.0036654032
   Point Group: c1    Number of degrees of freedom:    24


   Energy is   -342.510718551

 Hessian Updated using BFGS Update

 24 Hessian modes will be used to form the next step
  Hessian Eigenvalues:
     0.003001    0.008152    0.023288    0.030755    0.056769    0.074544
     0.075149    0.156087    0.159854    0.160784    0.164817    0.233793
     0.249222    0.250010    0.251297    0.269901    0.318295    0.341450
     0.343049    0.346976    0.496919    0.559128    0.942343    0.995306

 Minimum Search - Taking Simple RFO Step
 Searching for Lamda that Minimizes Along All modes
 Value Taken    Lamda =  -0.00016625
 Step Taken.  Stepsize is  0.056667

                             Maximum     Tolerance    Cnvgd?
         Gradient           0.001903      0.000300      NO
         Displacement       0.034517      0.001200      NO
         Energy change      0.000078      0.000001      NO


 New Cartesian Coordinates Obtained by Inverse Iteration

 Displacement from previous Coordinates is:  0.069546
 ----------------------------------------------------------------
             Standard Nuclear Orientation (Angstroms)
    I     Atom           X                Y                Z
 ----------------------------------------------------------------
    1      C       1.7649486189    -0.7769793374     0.0035991314
    2      C       0.7142198345     0.2995754687     0.0007208587
    3      C      -0.7488112940    -0.2217245102     0.0015562714
    4      O      -1.6463369439     0.7708139162     0.0010418210
    5      O      -1.0253423417    -1.3951680604     0.0023309760
    6      H       1.6436945189    -1.4173833693     0.8816763016
    7      H       2.7521156574    -0.3183120038     0.0006450510
    8      H       1.6414108669    -1.4248469290    -0.8685622468
    9      H      -2.5282289607     0.3677365461     0.0013232841
   10      O       0.9397427344     1.4818123590    -0.0021763087
 ----------------------------------------------------------------
 Molecular Point Group                 C1    NOp =  1
 Largest Abelian Subgroup              C1    NOp =  1
 Nuclear Repulsion Energy =   228.4974974844 hartrees
 There are       23 alpha and       23 beta electrons
 Applying Cartesian multipole field
    Component          Value
    ---------          -----
     (2,0,0)        1.00000E-11
     (0,2,0)        2.00000E-11
     (0,0,2)       -3.00000E-11
 Nucleus-field energy     =     0.0000000061 hartrees
 Requested basis set is 6-311++G(d,p)
 There are 56 shells and 160 basis functions
 A cutoff of  1.0D-11 yielded   1498 shell pairs
 There are     12527 function pairs (     13496 Cartesian)
 Smallest overlap matrix eigenvalue = 5.64E-05
 Guess MOs from SCF MO coefficient file
 Reading MOs from coefficient file
 Reading MOs from coefficient file
 A restricted hybrid HF-DFT SCF calculation will be
 performed using Pulay DIIS extrapolation
 Exchange:     0.2000 Hartree-Fock + 0.0800 Slater + 0.7200 B88
 Correlation:  0.1900 VWN1RPA + 0.8100 LYP
 Using SG-1 standard quadrature grid
 SCF converges when DIIS error is below 1.0E-08
 Geometry optimization detected.  Setting ReadMinima to 0
 Setting SaveMinima to 0
 ---------------------------------------
  Cycle       Energy         DIIS Error
 ---------------------------------------
    1    -342.5109690493      4.74E-04
    2    -342.5107908985      3.59E-05
    3    -342.5108005568      1.81E-05
    4    -342.5108013527      1.00E-05
    5    -342.5108015366      6.20E-06
    6    -342.5108015957      2.51E-06
    7    -342.5108016518      8.75E-07
    8    -342.5108016532      2.00E-07
    9    -342.5108016712      1.44E-07
   10    -342.5108016711      6.49E-08
   11    -342.5108016677      9.74E-09 Convergence criterion met
 ---------------------------------------
 SCF time:  CPU 46.34 s  wall 46.44 s
 SCF   energy in the final basis set = -342.5108016677
 Total energy in the final basis set = -342.5108016677

 --------------------------------------------------------------

                    Orbital Energies (a.u.)
 --------------------------------------------------------------

 Alpha MOs
 -- Occupied --
-19.200 -19.152 -19.150 -10.335 -10.298 -10.193  -1.146  -1.084
 -1.057  -0.780  -0.703  -0.594  -0.520  -0.511  -0.497  -0.463
 -0.450  -0.445  -0.413  -0.391  -0.357  -0.345  -0.277
 -- Virtual --
 -0.097  -0.017  -0.004   0.026   0.033   0.039   0.042   0.062
  0.073   0.086   0.088   0.092   0.099   0.108   0.118   0.123
  0.138   0.152   0.171   0.185   0.190   0.204   0.209   0.215
  0.249   0.255   0.257   0.272   0.282   0.297   0.299   0.313
  0.317   0.338   0.353   0.358   0.384   0.430   0.434   0.473
  0.515   0.520   0.537   0.586   0.600   0.622   0.627   0.657
  0.678   0.688   0.728   0.818   0.845   0.867   0.906   0.974
  0.999   1.057   1.067   1.140   1.153   1.163   1.164   1.178
  1.187   1.230   1.235   1.294   1.392   1.426   1.434   1.470
  1.475   1.546   1.551   1.553   1.605   1.624   1.661   1.689
  1.753   1.831   1.850   1.863   1.954   1.968   2.043   2.108
  2.181   2.198   2.420   2.450   2.486   2.506   2.526   2.571
  2.578   2.637   2.720   2.834   2.835   2.858   2.873   2.886
  2.928   3.036   3.088   3.145   3.149   3.232   3.298   3.371
  3.492   3.548   3.624   3.691   3.757   3.785   3.863   3.989
  4.089   4.180   4.913   4.992   5.036   5.139   5.156   5.330
  5.568   5.741   5.825  23.751  23.818  23.941  49.827  49.949
 50.005
 --------------------------------------------------------------

          Ground-State Mulliken Net Atomic Charges

     Atom                 Charge (a.u.)
  ----------------------------------------
      1 C                    -0.537194
      2 C                     0.351352
      3 C                     0.018685
      4 O                    -0.142387
      5 O                    -0.279679
      6 H                     0.179789
      7 H                     0.172854
      8 H                     0.179814
      9 H                     0.292787
     10 O                    -0.236021
  ----------------------------------------
  Sum of atomic charges =     0.000000

 -----------------------------------------------------------------
                    Cartesian Multipole Moments
 -----------------------------------------------------------------
    Charge (ESU x 10^10)
                -0.0000
    Dipole Moment (Debye)
         X      -0.3101      Y      -1.3265      Z       0.0062
       Tot       1.3623
    Quadrupole Moments (Debye-Ang)
        XX     -27.7646     XY      -4.7806     YY     -43.4807
        XZ       0.0094     YZ       0.0122     ZZ     -33.1184
    Octopole Moments (Debye-Ang^2)
       XXX     -24.3724    XXY       0.5840    XYY       1.5308
       YYY       0.4247    XXZ      -0.0308    XYZ      -0.0049
       YYZ      -0.0512    XZZ      -1.7008    YZZ       0.0232
       ZZZ      -0.1255
    Hexadecapole Moments (Debye-Ang^3)
      XXXX    -313.8275   XXXY      -9.4733   XXYY    -116.7400
      XYYY      -9.2199   YYYY    -255.4329   XXXZ      -0.0582
      XXYZ       0.0631   XYYZ       0.0093   YYYZ       0.2238
      XXZZ     -71.8550   XYZZ       0.1351   YYZZ     -43.3521
      XZZZ      -0.0138   YZZZ       0.1429   ZZZZ     -37.1494
 -----------------------------------------------------------------
 Calculating analytic gradient of the SCF energy
 Gradient of SCF Energy
            1           2           3           4           5           6
    1   0.0000291  -0.0001191   0.0001635  -0.0000748  -0.0000386   0.0000152
    2   0.0000395  -0.0001791   0.0000856  -0.0000527  -0.0000267   0.0000093
    3  -0.0000209   0.0000052   0.0000097  -0.0000018  -0.0000068   0.0000037
            7           8           9          10
    1   0.0000043   0.0000121  -0.0000300   0.0000382
    2   0.0000239   0.0000066  -0.0000101   0.0001038
    3   0.0000031   0.0000124  -0.0000024  -0.0000022
 Max gradient component =       1.791E-04
 RMS gradient           =       6.013E-05
 Gradient time:  CPU 16.97 s  wall 16.98 s
 Geometry Optimization Parameters
   NAtoms,    NIC,     NZ,  NCons,   NDum,   NFix, NCnnct, MaxDiis
       10      54       0       0       0       0       0       0

 Cartesian Hessian Update
 Hessian Updated using BFGS Update


** GEOMETRY OPTIMIZATION IN DELOCALIZED INTERNAL COORDINATES **
   Searching for a Minimum

   Optimization Cycle:   6

                       Coordinates (Angstroms)
     ATOM                X               Y               Z
      1  C         1.7649486189   -0.7769793374    0.0035991314
      2  C         0.7142198345    0.2995754687    0.0007208587
      3  C        -0.7488112940   -0.2217245102    0.0015562714
      4  O        -1.6463369439    0.7708139162    0.0010418210
      5  O        -1.0253423417   -1.3951680604    0.0023309760
      6  H         1.6436945189   -1.4173833693    0.8816763016
      7  H         2.7521156574   -0.3183120038    0.0006450510
      8  H         1.6414108669   -1.4248469290   -0.8685622468
      9  H        -2.5282289607    0.3677365461    0.0013232841
     10  O         0.9397427344    1.4818123590   -0.0021763087
   Point Group: c1    Number of degrees of freedom:    24


   Energy is   -342.510801668

 Hessian Updated using BFGS Update

 24 Hessian modes will be used to form the next step
  Hessian Eigenvalues:
     0.003002    0.008152    0.023286    0.030765    0.056800    0.074558
     0.075149    0.156102    0.159851    0.160776    0.164818    0.233464
     0.249220    0.250004    0.251320    0.269966    0.318306    0.341455
     0.343074    0.346992    0.496843    0.559097    0.941578    0.995253

 Minimum Search - Taking Simple RFO Step
 Searching for Lamda that Minimizes Along All modes
 Value Taken    Lamda =   0.00000000
 Step Taken.  Stepsize is  0.001888

                             Maximum     Tolerance    Cnvgd?
         Gradient           0.000123      0.000300     YES
         Displacement       0.001219      0.001200      NO
         Energy change     -0.000083      0.000001      NO


 New Cartesian Coordinates Obtained by Inverse Iteration

 Displacement from previous Coordinates is:  0.002779
 ----------------------------------------------------------------
             Standard Nuclear Orientation (Angstroms)
    I     Atom           X                Y                Z
 ----------------------------------------------------------------
    1      C       1.7648359420    -0.7769511210     0.0035075707
    2      C       0.7142616837     0.2997279506     0.0007594137
    3      C      -0.7487918671    -0.2218481726     0.0016999644
    4      O      -1.6461076462     0.7707995756     0.0005578602
    5      O      -1.0250545334    -1.3953168715     0.0032504647
    6      H       1.6432923743    -1.4176031245     0.8813486592
    7      H       2.7520602465    -0.3184449930     0.0008265572
    8      H       1.6413054445    -1.4244846672    -0.8689085980
    9      H      -2.5279503129     0.3677201547     0.0011026349
   10      O       0.9395613594     1.4819253491    -0.0019893872
 ----------------------------------------------------------------
 Molecular Point Group                 C1    NOp =  1
 Largest Abelian Subgroup              C1    NOp =  1
 Nuclear Repulsion Energy =   228.5046574423 hartrees
 There are       23 alpha and       23 beta electrons
 Applying Cartesian multipole field
    Component          Value
    ---------          -----
     (2,0,0)        1.00000E-11
     (0,2,0)        2.00000E-11
     (0,0,2)       -3.00000E-11
 Nucleus-field energy     =     0.0000000061 hartrees
 Requested basis set is 6-311++G(d,p)
 There are 56 shells and 160 basis functions
 A cutoff of  1.0D-11 yielded   1498 shell pairs
 There are     12527 function pairs (     13496 Cartesian)
 Smallest overlap matrix eigenvalue = 5.64E-05
 Guess MOs from SCF MO coefficient file
 Reading MOs from coefficient file
 Reading MOs from coefficient file
 A restricted hybrid HF-DFT SCF calculation will be
 performed using Pulay DIIS extrapolation
 Exchange:     0.2000 Hartree-Fock + 0.0800 Slater + 0.7200 B88
 Correlation:  0.1900 VWN1RPA + 0.8100 LYP
 Using SG-1 standard quadrature grid
 SCF converges when DIIS error is below 1.0E-08
 Geometry optimization detected.  Setting ReadMinima to 0
 Setting SaveMinima to 0
 ---------------------------------------
  Cycle       Energy         DIIS Error
 ---------------------------------------
    1    -342.5109622583      2.07E-05
    2    -342.5108016813      2.82E-06
    3    -342.5108017290      5.32E-06
    4    -342.5108017303      6.95E-07
    5    -342.5108017681      3.82E-07
    6    -342.5108017617      9.27E-08
    7    -342.5108017489      3.99E-08
    8    -342.5108017533      2.17E-08
    9    -342.5108017535      3.25E-09 Convergence criterion met
 ---------------------------------------
 SCF time:  CPU 35.86 s  wall 35.91 s
 SCF   energy in the final basis set = -342.5108017535
 Total energy in the final basis set = -342.5108017535

 --------------------------------------------------------------

                    Orbital Energies (a.u.)
 --------------------------------------------------------------

 Alpha MOs
 -- Occupied --
-19.200 -19.152 -19.150 -10.335 -10.298 -10.193  -1.146  -1.084
 -1.057  -0.780  -0.703  -0.594  -0.520  -0.511  -0.497  -0.463
 -0.450  -0.445  -0.413  -0.391  -0.357  -0.345  -0.277
 -- Virtual --
 -0.097  -0.017  -0.004   0.026   0.033   0.039   0.042   0.062
  0.073   0.086   0.088   0.092   0.099   0.108   0.118   0.123
  0.138   0.152   0.171   0.185   0.190   0.204   0.209   0.215
  0.249   0.255   0.257   0.272   0.282   0.297   0.299   0.313
  0.317   0.338   0.353   0.358   0.384   0.430   0.434   0.473
  0.515   0.520   0.537   0.586   0.600   0.622   0.627   0.657
  0.678   0.688   0.728   0.818   0.845   0.867   0.906   0.974
  0.999   1.057   1.067   1.140   1.153   1.163   1.164   1.178
  1.187   1.230   1.235   1.294   1.392   1.426   1.434   1.470
  1.475   1.546   1.551   1.553   1.605   1.624   1.661   1.689
  1.753   1.831   1.851   1.863   1.954   1.968   2.043   2.108
  2.181   2.198   2.420   2.451   2.486   2.506   2.526   2.571
  2.578   2.637   2.720   2.834   2.835   2.858   2.874   2.886
  2.928   3.036   3.088   3.145   3.149   3.232   3.298   3.371
  3.492   3.548   3.624   3.691   3.757   3.785   3.863   3.989
  4.089   4.180   4.913   4.992   5.036   5.139   5.156   5.330
  5.569   5.741   5.825  23.751  23.818  23.941  49.827  49.949
 50.005
 --------------------------------------------------------------

          Ground-State Mulliken Net Atomic Charges

     Atom                 Charge (a.u.)
  ----------------------------------------
      1 C                    -0.537209
      2 C                     0.351367
      3 C                     0.018660
      4 O                    -0.142276
      5 O                    -0.279685
      6 H                     0.179800
      7 H                     0.172833
      8 H                     0.179803
      9 H                     0.292757
     10 O                    -0.236052
  ----------------------------------------
  Sum of atomic charges =    -0.000000

 -----------------------------------------------------------------
                    Cartesian Multipole Moments
 -----------------------------------------------------------------
    Charge (ESU x 10^10)
                -0.0000
    Dipole Moment (Debye)
         X      -0.3108      Y      -1.3262      Z       0.0050
       Tot       1.3621
    Quadrupole Moments (Debye-Ang)
        XX     -27.7653     XY      -4.7798     YY     -43.4809
        XZ       0.0099     YZ       0.0155     ZZ     -33.1179
    Octopole Moments (Debye-Ang^2)
       XXX     -24.3743    XXY       0.5858    XYY       1.5272
       YYY       0.4265    XXZ      -0.0362    XYZ      -0.0097
       YYZ      -0.0588    XZZ      -1.7026    YZZ       0.0236
       ZZZ      -0.1358
    Hexadecapole Moments (Debye-Ang^3)
      XXXX    -313.7856   XXXY      -9.4705   XXYY    -116.7295
      XYYY      -9.2257   YYYY    -255.4598   XXXZ      -0.0478
      XXYZ       0.0761   XYYZ       0.0138   YYYZ       0.2489
      XXZZ     -71.8417   XYZZ       0.1341   YYZZ     -43.3557
      XZZZ      -0.0118   YZZZ       0.1669   ZZZZ     -37.1487
 -----------------------------------------------------------------
 Calculating analytic gradient of the SCF energy
 Gradient of SCF Energy
            1           2           3           4           5           6
    1   0.0000052  -0.0000402  -0.0000032  -0.0000237   0.0000299   0.0000123
    2   0.0000163  -0.0000273   0.0000043  -0.0000176  -0.0000094   0.0000118
    3  -0.0000143   0.0000030  -0.0000035   0.0000020  -0.0000004   0.0000024
            7           8           9          10
    1  -0.0000114   0.0000092   0.0000333  -0.0000114
    2   0.0000242   0.0000084  -0.0000169   0.0000062
    3   0.0000025   0.0000097  -0.0000016   0.0000003
 Max gradient component =       4.025E-05
 RMS gradient           =       1.592E-05
 Gradient time:  CPU 16.97 s  wall 16.98 s
 Geometry Optimization Parameters
   NAtoms,    NIC,     NZ,  NCons,   NDum,   NFix, NCnnct, MaxDiis
       10      54       0       0       0       0       0       0

 Cartesian Hessian Update
 Hessian Updated using BFGS Update


** GEOMETRY OPTIMIZATION IN DELOCALIZED INTERNAL COORDINATES **
   Searching for a Minimum

   Optimization Cycle:   7

                       Coordinates (Angstroms)
     ATOM                X               Y               Z
      1  C         1.7648359420   -0.7769511210    0.0035075707
      2  C         0.7142616837    0.2997279506    0.0007594137
      3  C        -0.7487918671   -0.2218481726    0.0016999644
      4  O        -1.6461076462    0.7707995756    0.0005578602
      5  O        -1.0250545334   -1.3953168715    0.0032504647
      6  H         1.6432923743   -1.4176031245    0.8813486592
      7  H         2.7520602465   -0.3184449930    0.0008265572
      8  H         1.6413054445   -1.4244846672   -0.8689085980
      9  H        -2.5279503129    0.3677201547    0.0011026349
     10  O         0.9395613594    1.4819253491   -0.0019893872
   Point Group: c1    Number of degrees of freedom:    24


   Energy is   -342.510801754

 Hessian Updated using BFGS Update

 24 Hessian modes will be used to form the next step
  Hessian Eigenvalues:
     0.002813    0.007758    0.023242    0.030744    0.056669    0.073779
     0.075089    0.154183    0.156339    0.161130    0.164743    0.203815
     0.249555    0.250960    0.252886    0.317164    0.332279    0.341451
     0.343118    0.350245    0.521994    0.565156    0.944780    0.992446

 Minimum Search - Taking Simple RFO Step
 Searching for Lamda that Minimizes Along All modes
 Value Taken    Lamda =   0.00000000
 Step Taken.  Stepsize is  0.001555

                             Maximum     Tolerance    Cnvgd?
         Gradient           0.000043      0.000300     YES
         Displacement       0.001087      0.001200     YES
         Energy change     -0.000000      0.000001     YES


                       Distance Matrix (Angstroms)
             C (  1)   C (  2)   C (  3)   O (  4)   O (  5)   H (  6)
   C (  2)  1.504311
   C (  3)  2.574193  1.553244
   O (  4)  3.745674  2.406918  1.338106
   O (  5)  2.857598  2.428663  1.205551  2.253392
   H (  6)  1.093532  2.141906  2.815258  4.047845  2.809204
   H (  7)  1.088507  2.129498  3.502185  4.531041  3.927627  1.792438
   H (  8)  1.093467  2.142112  2.813691  4.047509  2.805528  1.750272
   H (  9)  4.442780  3.242925  1.874299  0.969598  2.316679  4.621848
   O ( 10)  2.404918  1.203478  2.398623  2.681677  3.484001  3.111718
             H (  7)   H (  8)   H (  9)
   H (  8)  1.792635
   H (  9)  5.324409  4.620780
   O ( 10)  2.554700  3.113071  3.642128

 Final energy is   -342.51080175352774     


 ******************************
 **  OPTIMIZATION CONVERGED  **
 ******************************

                       Coordinates (Angstroms)
     ATOM                X               Y               Z
      1  C         1.7648359420   -0.7769511210    0.0035075707
      2  C         0.7142616837    0.2997279506    0.0007594137
      3  C        -0.7487918671   -0.2218481726    0.0016999644
      4  O        -1.6461076462    0.7707995756    0.0005578602
      5  O        -1.0250545334   -1.3953168715    0.0032504647
      6  H         1.6432923743   -1.4176031245    0.8813486592
      7  H         2.7520602465   -0.3184449930    0.0008265572
      8  H         1.6413054445   -1.4244846672   -0.8689085980
      9  H        -2.5279503129    0.3677201547    0.0011026349
     10  O         0.9395613594    1.4819253491   -0.0019893872

Z-matrix Print:
$molecule
0 1
C 
O  1 1.205551
O  1 1.338106 2 124.640078
H  3 0.969598 1 107.547787 2 -0.006553 0
C  1 1.553244 2 122.868651 3 -179.997779 0
O  5 1.203478 1 120.410937 2 179.933937 0
C  5 1.504311 1 114.675740 2 -0.065813 0
H  7 1.088507 5 109.384531 1 179.899841 0
H  7 1.093467 5 110.089603 1 58.319953 0
H  7 1.093532 5 110.069366 1 -58.561818 0
$end


 --------------------------------------------------------------

                    Orbital Energies (a.u.)
 --------------------------------------------------------------

 Alpha MOs
 -- Occupied --
-19.200 -19.152 -19.150 -10.335 -10.298 -10.193  -1.146  -1.084
 -1.057  -0.780  -0.703  -0.594  -0.520  -0.511  -0.497  -0.463
 -0.450  -0.445  -0.413  -0.391  -0.357  -0.345  -0.277
 -- Virtual --
 -0.097  -0.017  -0.004   0.026   0.033   0.039   0.042   0.062
  0.073   0.086   0.088   0.092   0.099   0.108   0.118   0.123
  0.138   0.152   0.171   0.185   0.190   0.204   0.209   0.215
  0.249   0.255   0.257   0.272   0.282   0.297   0.299   0.313
  0.317   0.338   0.353   0.358   0.384   0.430   0.434   0.473
  0.515   0.520   0.537   0.586   0.600   0.622   0.627   0.657
  0.678   0.688   0.728   0.818   0.845   0.867   0.906   0.974
  0.999   1.057   1.067   1.140   1.153   1.163   1.164   1.178
  1.187   1.230   1.235   1.294   1.392   1.426   1.434   1.470
  1.475   1.546   1.551   1.553   1.605   1.624   1.661   1.689
  1.753   1.831   1.851   1.863   1.954   1.968   2.043   2.108
  2.181   2.198   2.420   2.451   2.486   2.506   2.526   2.571
  2.578   2.637   2.720   2.834   2.835   2.858   2.874   2.886
  2.928   3.036   3.088   3.145   3.149   3.232   3.298   3.371
  3.492   3.548   3.624   3.691   3.757   3.785   3.863   3.989
  4.089   4.180   4.913   4.992   5.036   5.139   5.156   5.330
  5.569   5.741   5.825  23.751  23.818  23.941  49.827  49.949
 50.005
 --------------------------------------------------------------

          Ground-State Mulliken Net Atomic Charges

     Atom                 Charge (a.u.)
  ----------------------------------------
      1 C                    -0.537209
      2 C                     0.351367
      3 C                     0.018660
      4 O                    -0.142276
      5 O                    -0.279685
      6 H                     0.179800
      7 H                     0.172833
      8 H                     0.179803
      9 H                     0.292757
     10 O                    -0.236052
  ----------------------------------------
  Sum of atomic charges =    -0.000000

 -----------------------------------------------------------------
                    Cartesian Multipole Moments
 -----------------------------------------------------------------
    Charge (ESU x 10^10)
                -0.0000
    Dipole Moment (Debye)
         X      -0.3108      Y      -1.3262      Z       0.0050
       Tot       1.3621
    Quadrupole Moments (Debye-Ang)
        XX     -27.7653     XY      -4.7798     YY     -43.4809
        XZ       0.0099     YZ       0.0155     ZZ     -33.1179
    Octopole Moments (Debye-Ang^2)
       XXX     -24.3743    XXY       0.5858    XYY       1.5272
       YYY       0.4265    XXZ      -0.0362    XYZ      -0.0097
       YYZ      -0.0588    XZZ      -1.7026    YZZ       0.0236
       ZZZ      -0.1358
    Hexadecapole Moments (Debye-Ang^3)
      XXXX    -313.7856   XXXY      -9.4705   XXYY    -116.7295
      XYYY      -9.2257   YYYY    -255.4598   XXXZ      -0.0478
      XXYZ       0.0761   XYYZ       0.0138   YYYZ       0.2489
      XXZZ     -71.8417   XYZZ       0.1341   YYZZ     -43.3557
      XZZZ      -0.0118   YZZZ       0.1669   ZZZZ     -37.1487
 -----------------------------------------------------------------
Archival summary:
1\1\pikachu\OPT\ProcedureUnspecified\BasisUnspecified\334\cher\TueDec1323:17:312016TueDec1323:17:312016\0\\#,OPT,ProcedureUnspecified,BasisUnspecified,\\0,1\C\O,1,1.20555\O,1,1.33811,2,124.64\H,3,0.969598,1,107.548,2,-0.00655303,0\C,1,1.55324,2,122.869,3,-179.998,0\O,5,1.20348,1,120.411,2,179.934,0\C,5,1.50431,1,114.676,2,-0.065813,0\H,7,1.08851,5,109.385,1,179.9,0\H,7,1.09347,5,110.09,1,58.32,0\H,7,1.09353,5,110.069,1,-58.5618,0\\\@

 Total job time:  453.42s(wall), 452.56s(cpu) 
 Tue Dec 13 23:17:31 2016

        *************************************************************
        *                                                           *
        *  Thank you very much for using Q-Chem.  Have a nice day.  *
        *                                                           *
        *************************************************************


 
User input: 2 of 3 
 
pikachu 127.0.1
Q-Chem Developer Version! Running on 127.0.1.*
                  Welcome to Q-Chem
     A Quantum Leap Into The Future Of Chemistry


 Q-Chem 4.4, Q-Chem, Inc., Pleasanton, CA (2016)

 Y. Shao,  Z. Gan,  E. Epifanovsky,  A. T. B. Gilbert,  M. Wormit,  
 J. Kussmann,  A. W. Lange,  A. Behn,  J. Deng,  X. Feng,  D. Ghosh,  
 M. Goldey,  P. R. Horn,  L. D. Jacobson,  I. Kaliman,  F. Rob,  
 R. Z. Khaliullin,  T. Kus,  A. Landau,  J. Liu,  E. I. Proynov,  Y. M. Rhee,  
 R. M. Richard,  M. A. Rohrdanz,  R. P. Steele,  E. J. Sundstrom,  
 H. L. Woodcock III,  P. M. Zimmerman,  D. Zuev,  B. Albrecht,  E. Alguire,  
 B. Austin,  S. A. Baeppler,  G. J. O. Beran,  Y. A. Bernard,  E. Berquist,  
 K. Brandhorst,  K. B. Bravaya,  S. T. Brown,  D. Casanova,  C.-M. Chang,  
 Y. Chen,  S. H. Chien,  K. D. Closser,  M. P. Coons,  D. L. Crittenden,  
 S. Dasgupta,  M. Diedenhofen,  R. A. DiStasio Jr.,  H. Do,  A. D. Dutoi,  
 R. G. Edgar,  P.-T. Fang,  S. Fatehi,  Q. Feng,  L. Fusti-Molnar,  
 A. Ghysels,  A. Golubeva-Zadorozhnaya,  J. Gomes,  A. Gunina,  
 M. W. D. Hanson-Heine,  P. H. P. Harbach,  A. W. Hauser,  J. E. Herr,  
 E. G. Hohenstein,  Z. C. Holden,  K. Hui,  T.-C. Jagau,  H. Ji,  B. Kaduk,  
 K. Khistyaev,  Jaehoon Kim,  Jihan Kim,  R. A. King,  P. Klunzinger,  
 K. Koh,  D. Kosenkov,  T. Kowalczyk,  C. M. Krauter,  A. Kunitsa,  
 K. U. Lao,  A. Laurent,  K. V. Lawler,  J. Lee,  D. Lefrancois,  S. Lehtola,  
 S. V. Levchenko,  C. Y. Lin,  Y.-S. Lin,  F. Liu,  E. Livshits,  
 R. C. Lochan,  A. Luenser,  P. Manohar,  S. F. Manzer,  S.-P. Mao,  Y. Mao,  
 N. Mardirossian,  A. V. Marenich,  L. A. Martinez-Martinez,  S. A. Maurer,  
 N. J. Mayhall,  J.-M. Mewes,  A. F. Morrison,  K. Nanda,  T. S. Nguyen-Beck,  
 C. M. Oana,  R. Olivares-Amaya,  D. P. O'Neill,  J. A. Parkhill,  
 T. M. Perrine,  R. Peverati,  P. A. Pieniazek,  F. Plasser,  A. Prociuk,  
 D. R. Rehn,  E. Rosta,  N. J. Russ,  N. Sergueev,  S. M. Sharada,  
 S. Sharma,  D. W. Small,  A. Sodt,  T. Stauch,  T. Stein,  D. Stuck,  
 Y.-C. Su,  A. J. W. Thom,  T. Tsuchimochi,  L. Vogt,  O. Vydrov,  T. Wang,  
 M. A. Watson,  J. Wenzel,  A. White,  C. F. Williams,  V. Vanovschi,  
 K. Yao,  S. Yeganeh,  S. R. Yost,  Z.-Q. You,  I. Y. Zhang,  X. Zhang,  
 Y. Zhao,  B. R. Brooks,  G. K. L. Chan,  D. M. Chipman,  C. J. Cramer,  
 W. A. Goddard III,  M. S. Gordon,  W. J. Hehre,  A. Klamt,  
 H. F. Schaefer III,  M. W. Schmidt,  C. D. Sherrill,  D. G. Truhlar,  
 A. Warshel,  X. Xu,  A. Aspuru-Guzik,  R. Baer,  A. T. Bell,  N. A. Besley,  
 J.-D. Chai,  A. Dreuw,  B. D. Dunietz,  T. R. Furlani,  S. R. Gwaltney,  
 C.-P. Hsu,  Y. Jung,  J. Kong,  D. S. Lambrecht,  W. Liang,  C. Ochsenfeld,  
 V. A. Rassolov,  L. V. Slipchenko,  J. E. Subotnik,  T. Van Voorhis,  
 J. M. Herbert,  A. I. Krylov,  P. M. W. Gill,  M. Head-Gordon

 Contributors to earlier versions of Q-Chem not listed above: 
 R. D. Adamson,  J. Baker,  E. F. C. Byrd,  A. K. Chakraborty,  C.-L. Cheng,  
 H. Dachsel,  R. J. Doerksen,  G. Hawkins,  A. Heyden,  S. Hirata,  
 G. Kedziora,  F. J. Keil,  C. Kelley,  P. P. Korambath,  W. Kurlancheek,  
 A. M. Lee,  M. S. Lee,  D. Liotard,  I. Lotan,  P. E. Maslen,  N. Nair,  
 D. Neuhauser,  R. Olson,  B. Peters,  J. Ritchie,  N. E. Schultz,  
 N. Shenvi,  A. C. Simmonett,  K. S. Thanthiriwatte,  Q. Wu,  W. Zhang

 Please cite Q-Chem as follows:
 Y. Shao et al., Mol. Phys. 113, 184-215 (2015)
 DOI: 10.1080/00268976.2014.952696

 Q-Chem 4.4.2 for Intel X86 EM64T Linux

 Parts of Q-Chem use Armadillo 5.200.1 (Boston Tea Smuggler).
 http://arma.sourceforge.net/

 Q-Chem begins on Tue Dec 13 23:17:31 2016  


Host: 0

     Scratch files written to /scratch/cher/qchem7528//
The previous job contains 0 fragments, simply inherited here
FILE_GEOM_ORG=        593

Checking the input file for inconsistencies... 	...done.

--------------------------------------------------------------
User input:
--------------------------------------------------------------

$molecule
   read
$end

$rem
   BASIS 6-311++G**
   JOB_TYPE FREQUENCY
   METHOD B3LYP
$end

--------------------------------------------------------------
 ----------------------------------------------------------------
             Standard Nuclear Orientation (Angstroms)
    I     Atom           X                Y                Z
 ----------------------------------------------------------------
    1      C       1.7637680674    -0.7747354807     0.0005216201
    2      C       0.7135380026     0.3022826433    -0.0001256985
    3      C      -0.7496822069    -0.2188266012    -0.0000691922
    4      O      -1.6466805662     0.7741083330     0.0007207454
    5      O      -1.0263200296    -1.3922077642    -0.0007120484
    6      H       1.6420785985    -1.4170022765     0.8771617067
    7      H       2.7511387694    -0.3165407256    -0.0013619851
    8      H       1.6399718870    -1.4205837631    -0.8731052743
    9      H      -2.5286520540     0.3713105230     0.0005654563
   10      O       0.9392155483     1.4844110404    -0.0006612321
 ----------------------------------------------------------------
 Molecular Point Group                 C1    NOp =  1
 Largest Abelian Subgroup              C1    NOp =  1
 Nuclear Repulsion Energy =   228.5046574423 hartrees
 There are       23 alpha and       23 beta electrons
 Requested basis set is 6-311++G(d,p)
 There are 56 shells and 160 basis functions

 Total QAlloc Memory Limit   2000 MB
 Mega-Array Size        61 MB
 MEM_STATIC part        62 MB

                       Distance Matrix (Angstroms)
             C (  1)   C (  2)   C (  3)   O (  4)   O (  5)   H (  6)
   C (  2)  1.504311
   C (  3)  2.574193  1.553244
   O (  4)  3.745674  2.406918  1.338106
   O (  5)  2.857598  2.428663  1.205551  2.253392
   H (  6)  1.093532  2.141906  2.815258  4.047845  2.809204
   H (  7)  1.088507  2.129498  3.502185  4.531041  3.927627  1.792438
   H (  8)  1.093467  2.142112  2.813691  4.047509  2.805528  1.750272
   H (  9)  4.442780  3.242925  1.874299  0.969598  2.316679  4.621848
   O ( 10)  2.404918  1.203478  2.398623  2.681677  3.484001  3.111718
             H (  7)   H (  8)   H (  9)
   H (  8)  1.792635
   H (  9)  5.324409  4.620780
   O ( 10)  2.554700  3.113071  3.642128

 A cutoff of  1.0D-11 yielded   1498 shell pairs
 There are     12527 function pairs (     13496 Cartesian)

 -------------------------------------------------------
 OpenMP Integral Computing Module                       
 Release: version 1.0, May 2013, Q-Chem Inc. Pittsburgh 
 -------------------------------------------------------
 Integral Job Info:
 Integral job number is                      11
 Integral operator is                         1
 short-range coefficients                     0
 long-range coefficients              100000000
 Omega coefficients                           0
 if combine SR and LR in K                    0
 Integral screening is                        0
 Integral computing path is                   2
 max size of driver memory is            800000
 size of driver memory is                593474
 size of scratch memory is              2260544
 max col of scratch BK array               1296
 max len of scratch array in speh3          155
 max len of scratch index in speh4           18
 max int batch size is                      520
 min int batch size is                       52
 fixed nKL is                                52
 max L of basis functions is                  2
 order of int derivative is                   0
 number of shells is                         56
 number of basis is                         166
 number of cartesian basis is               166
 number of contracted shell pairs          1498
 number of primitive shell pairs           3998
 maxK2 (contraction) of shell pair           36
 max number of K2 of shell pair               1
 max number of CS2 of shell pair            235
 max number of PS2 of shell pair            624
 mem total for path MDJ                   29528
 -------------------------------------------------------
 Smallest overlap matrix eigenvalue = 5.64E-05
 Guess from superposition of atomic densities
 Warning:  Energy on first SCF cycle will be non-variational
 A restricted hybrid HF-DFT SCF calculation will be
 performed using Pulay DIIS extrapolation
 Exchange:     0.2000 Hartree-Fock + 0.0800 Slater + 0.7200 B88
 Correlation:  0.1900 VWN1RPA + 0.8100 LYP
 Using SG-1 standard quadrature grid
 SCF converges when DIIS error is below 1.0E-08
 ---------------------------------------
  Cycle       Energy         DIIS Error
 ---------------------------------------
    1    -343.5174884906      5.06E-02
    2    -342.3243828017      8.74E-03
    3    -341.8843586356      1.64E-02
    4    -342.4909867420      2.74E-03
    5    -342.5094209318      7.91E-04
    6    -342.5105268737      3.25E-04
    7    -342.5107770273      1.01E-04
    8    -342.5107983015      3.93E-05
    9    -342.5108018412      6.81E-06
   10    -342.5108019230      1.90E-06
   11    -342.5108019645      2.02E-07
   12    -342.5108019426      3.99E-08
   13    -342.5108019485      9.08E-09 Convergence criterion met
 ---------------------------------------
 SCF time:  CPU 55.52 s  wall 55.57 s
 SCF   energy in the final basis set = -342.5108019485
 Total energy in the final basis set = -342.5108019485

 --------------------------------------------------------------

                    Orbital Energies (a.u.)
 --------------------------------------------------------------

 Alpha MOs
 -- Occupied --
-19.200 -19.152 -19.150 -10.335 -10.298 -10.193  -1.146  -1.084
 -1.057  -0.780  -0.703  -0.594  -0.520  -0.511  -0.497  -0.463
 -0.450  -0.445  -0.413  -0.391  -0.357  -0.345  -0.277
 -- Virtual --
 -0.097  -0.017  -0.004   0.026   0.033   0.039   0.042   0.062
  0.073   0.086   0.088   0.092   0.099   0.108   0.118   0.123
  0.138   0.152   0.171   0.185   0.190   0.204   0.209   0.215
  0.249   0.255   0.257   0.272   0.282   0.297   0.299   0.313
  0.317   0.338   0.353   0.358   0.384   0.430   0.434   0.473
  0.515   0.520   0.537   0.586   0.600   0.622   0.627   0.657
  0.678   0.688   0.728   0.818   0.845   0.867   0.906   0.974
  0.999   1.057   1.067   1.140   1.153   1.163   1.164   1.178
  1.187   1.230   1.235   1.294   1.392   1.426   1.434   1.470
  1.475   1.546   1.551   1.553   1.605   1.624   1.661   1.689
  1.753   1.831   1.851   1.863   1.954   1.968   2.043   2.108
  2.181   2.198   2.420   2.451   2.486   2.506   2.526   2.571
  2.578   2.637   2.720   2.834   2.835   2.858   2.874   2.886
  2.928   3.036   3.088   3.145   3.149   3.232   3.298   3.371
  3.492   3.548   3.624   3.691   3.757   3.785   3.863   3.989
  4.089   4.180   4.913   4.992   5.036   5.139   5.156   5.330
  5.569   5.741   5.825  23.751  23.818  23.941  49.827  49.949
 50.005
 --------------------------------------------------------------

          Ground-State Mulliken Net Atomic Charges

     Atom                 Charge (a.u.)
  ----------------------------------------
      1 C                    -0.537209
      2 C                     0.351371
      3 C                     0.018657
      4 O                    -0.142276
      5 O                    -0.279684
      6 H                     0.179803
      7 H                     0.172834
      8 H                     0.179800
      9 H                     0.292757
     10 O                    -0.236053
  ----------------------------------------
  Sum of atomic charges =    -0.000000

 -----------------------------------------------------------------
                    Cartesian Multipole Moments
 -----------------------------------------------------------------
    Charge (ESU x 10^10)
                -0.0000
    Dipole Moment (Debye)
         X      -0.3112      Y      -1.3261      Z       0.0025
       Tot       1.3621
    Quadrupole Moments (Debye-Ang)
        XX     -27.7678     XY      -4.7847     YY     -43.4853
        XZ       0.0010     YZ      -0.0019     ZZ     -33.1179
    Octopole Moments (Debye-Ang^2)
       XXX     -24.3055    XXY       0.5251    XYY       1.5360
       YYY       0.0620    XXZ       0.0053    XYZ       0.0030
       YYZ       0.0028    XZZ      -1.6754    YZZ      -0.0681
       ZZZ       0.0040
    Hexadecapole Moments (Debye-Ang^3)
      XXXX    -313.7179   XXXY      -9.5512   XXYY    -116.7288
      XYYY      -9.1828   YYYY    -255.4463   XXXZ      -0.0249
      XXYZ      -0.0087   XYYZ      -0.0013   YYYZ       0.0125
      XXZZ     -71.8386   XYZZ       0.1386   YYZZ     -43.3556
      XZZZ       0.0082   YZZZ      -0.0084   ZZZZ     -37.1478
 -----------------------------------------------------------------
 Calculating MO derivatives via CPSCF
   1         3          30      0.184014    0.050263
   2         3          30      0.019153    0.004569
   3         3          30      0.001480    0.000317
   4         7          26      0.000101    0.000022
   5        32           1      0.000001    0.000001
   6        33           0      0.000000    0.000000    Roots Converged
 Calculating analytic Hessian of the SCF energy
 Polarizability Matrix (a.u.)
            1           2           3
    1 -50.4300029   0.1286881  -0.0006002
    2   0.1286881 -54.5129884   0.0026777
    3  -0.0006002   0.0026777 -30.4857785

 Direct stationary perturbation theory relativistic correction:

 rels  =       0.116546252455
 relv  =      -0.513785182661
 rel2e =       0.201299415406
 E_rel =      -0.195939514800

 Hessian of the SCF Energy
            1           2           3           4           5           6
    1   0.5473116   0.0709125  -0.0000994  -0.1598354   0.0522188  -0.0000444
    2   0.0709125   0.5230835   0.0001214   0.0492728  -0.1149545  -0.0000028
    3  -0.0000994   0.0001214   0.5145019  -0.0000038  -0.0000236  -0.0825079
    4  -0.1598354   0.0492728  -0.0000038   0.4718452   0.0389116  -0.0000179
    5   0.0522188  -0.1149545  -0.0000236   0.0389116   0.9573348  -0.0003103
    6  -0.0000444  -0.0000028  -0.0825079  -0.0000179  -0.0003103   0.2009550
    7  -0.0194547  -0.0059490   0.0000009  -0.1517107   0.0126761   0.0000002
    8   0.0199347   0.0105093   0.0000002   0.0110928  -0.0519776   0.0000034
    9  -0.0000203  -0.0000048   0.0194657  -0.0000226   0.0000274  -0.0991818
   10  -0.0066862  -0.0051801   0.0000050  -0.0301133   0.0344552   0.0000227
   11  -0.0014578  -0.0000433  -0.0000055  -0.0040844   0.0015370   0.0000017
   12  -0.0000007  -0.0000004  -0.0006840   0.0000110  -0.0000095   0.0102059
   13  -0.0025611   0.0021698   0.0000137   0.0104382  -0.0337156  -0.0000214
   14  -0.0001018   0.0011536  -0.0000017  -0.0036828  -0.0304426  -0.0000312
   15   0.0000046  -0.0000025  -0.0049212   0.0000077  -0.0000277   0.0228221
   16  -0.0518696  -0.0155372   0.0220085   0.0064570   0.0094669  -0.0215603
   17  -0.0175951  -0.1318054   0.1309680  -0.0050243  -0.0162465   0.0195052
   18   0.0236735   0.1274610  -0.2114287  -0.0002026  -0.0011925   0.0010870
   19  -0.2720886  -0.1042085   0.0004437  -0.0242490  -0.0122640   0.0000419
   20  -0.1095355  -0.0986341   0.0001908   0.0259148   0.0105101  -0.0000497
   21   0.0004547   0.0001844  -0.0482762  -0.0000307   0.0000022  -0.0013248
   22  -0.0520254  -0.0159727  -0.0223699   0.0065308   0.0095301   0.0215138
   23  -0.0180145  -0.1329138  -0.1313004  -0.0050769  -0.0163032  -0.0194214
   24  -0.0239844  -0.1278192  -0.2103503   0.0002015   0.0012487   0.0011049
   25  -0.0006620  -0.0011772   0.0000011  -0.0012540   0.0064416   0.0000015
   26   0.0009888   0.0007930   0.0000003   0.0029946  -0.0050830  -0.0000054
   27   0.0000024   0.0000021  -0.0003901   0.0000068  -0.0000091   0.0057264
   28   0.0178712   0.0256693   0.0000002  -0.1281088  -0.1177207   0.0000639
   29   0.0026499  -0.0571882   0.0000505  -0.1103183  -0.7343744   0.0003105
   30   0.0000139   0.0000608   0.0245909   0.0000506   0.0002944  -0.0588867
            7           8           9          10          11          12
    1  -0.0194547   0.0199347  -0.0000203  -0.0066862  -0.0014578  -0.0000007
    2  -0.0059490   0.0105093  -0.0000048  -0.0051801  -0.0000433  -0.0000004
    3   0.0000009   0.0000002   0.0194657   0.0000050  -0.0000055  -0.0006840
    4  -0.1517107   0.0110928  -0.0000226  -0.0301133  -0.0040844   0.0000110
    5   0.0126761  -0.0519776   0.0000274   0.0344552   0.0015370  -0.0000095
    6   0.0000002   0.0000034  -0.0991818   0.0000227   0.0000017   0.0102059
    7   0.5927960   0.0704791  -0.0000189  -0.2158068   0.0681046   0.0000669
    8   0.0704791   0.9481500   0.0003858   0.0918946  -0.1960254  -0.0000935
    9  -0.0000189   0.0003858   0.1699260   0.0001011  -0.0000928  -0.0574912
   10  -0.2158068   0.0918946   0.0001011   0.6311467   0.0469156  -0.0000565
   11   0.0681046  -0.1960254  -0.0000928   0.0469156   0.4161296   0.0002367
   12   0.0000669  -0.0000935  -0.0574912  -0.0000565   0.0002367   0.0387734
   13  -0.1615607  -0.1514415  -0.0000837   0.0264284   0.0456018   0.0000298
   14  -0.1642772  -0.6814962  -0.0003403   0.0339341  -0.0965028  -0.0000822
   15  -0.0000794  -0.0003267  -0.0624460   0.0000187  -0.0000866   0.0271838
   16  -0.0004488   0.0009841   0.0030288   0.0004148  -0.0004885  -0.0002856
   17   0.0000338  -0.0005723  -0.0021752   0.0001062  -0.0000451   0.0000546
   18  -0.0001414   0.0022722  -0.0002796   0.0000825  -0.0006684   0.0000531
   19  -0.0007167   0.0032911  -0.0000035  -0.0018397  -0.0001445   0.0000002
   20   0.0016385  -0.0053783   0.0000099   0.0016272   0.0007749  -0.0000000
   21  -0.0000069   0.0000026   0.0019923  -0.0000033   0.0000008  -0.0000523
   22  -0.0004408   0.0009889  -0.0030189   0.0004218  -0.0004930   0.0002877
   23   0.0000307  -0.0005825   0.0021649   0.0001024  -0.0000417  -0.0000543
   24   0.0001384  -0.0022769  -0.0002788  -0.0000854   0.0006728   0.0000542
   25  -0.0455353  -0.0073586   0.0000049  -0.4006882  -0.1534234  -0.0000518
   26   0.0393848   0.0192065   0.0000003  -0.1996797  -0.1313316  -0.0000493
   27   0.0000308   0.0000130   0.0059568  -0.0000852  -0.0000573  -0.0171028
   28   0.0028786  -0.0398654   0.0000331  -0.0032777  -0.0005305  -0.0000010
   29  -0.0221216  -0.0418335   0.0000248  -0.0041755   0.0055486  -0.0000021
   30   0.0000092   0.0000199   0.0223368   0.0000005  -0.0000016  -0.0009400
           13          14          15          16          17          18
    1  -0.0025611  -0.0001018   0.0000046  -0.0518696  -0.0175951   0.0236735
    2   0.0021698   0.0011536  -0.0000025  -0.0155372  -0.1318054   0.1274610
    3   0.0000137  -0.0000017  -0.0049212   0.0220085   0.1309680  -0.2114287
    4   0.0104382  -0.0036828   0.0000077   0.0064570  -0.0050243  -0.0002026
    5  -0.0337156  -0.0304426  -0.0000277   0.0094669  -0.0162465  -0.0011925
    6  -0.0000214  -0.0000312   0.0228221  -0.0215603   0.0195052   0.0010870
    7  -0.1615607  -0.1642772  -0.0000794  -0.0004488   0.0000338  -0.0001414
    8  -0.1514415  -0.6814962  -0.0003267   0.0009841  -0.0005723   0.0022722
    9  -0.0000837  -0.0003403  -0.0624460   0.0030288  -0.0021752  -0.0002796
   10   0.0264284   0.0339341   0.0000187   0.0004148   0.0001062   0.0000825
   11   0.0456018  -0.0965028  -0.0000866  -0.0004885  -0.0000451  -0.0006684
   12   0.0000298  -0.0000822   0.0271838  -0.0002856   0.0000546   0.0000531
   13   0.1348576   0.1545539   0.0000696  -0.0011182  -0.0003439   0.0008521
   14   0.1545539   0.8092641   0.0004359  -0.0009930   0.0005480  -0.0012422
   15   0.0000696   0.0004359   0.0257058  -0.0004999   0.0000946   0.0006068
   16  -0.0011182  -0.0009930  -0.0004999   0.0488982   0.0170953  -0.0266932
   17  -0.0003439   0.0005480   0.0000946   0.0170953   0.1457157  -0.1387060
   18   0.0008521  -0.0012422   0.0006068  -0.0266932  -0.1387060   0.2313623
   19   0.0004302   0.0000991   0.0000026  -0.0005052   0.0002080   0.0002479
   20  -0.0008496   0.0011698  -0.0000016  -0.0153203  -0.0069868  -0.0023108
   21  -0.0000036   0.0000029   0.0002833   0.0237276   0.0089521   0.0015020
   22  -0.0011283  -0.0010008   0.0004953   0.0001410   0.0011804   0.0023277
   23  -0.0003549   0.0005569  -0.0000849   0.0012089   0.0117230   0.0158103
   24  -0.0008597   0.0012475   0.0006033  -0.0023793  -0.0159487  -0.0219438
   25   0.0072042  -0.0070923  -0.0000068  -0.0000620   0.0000427  -0.0001137
   26  -0.0053095  -0.0025719   0.0000033  -0.0000552   0.0000202   0.0000691
   27  -0.0000045   0.0000034  -0.0064098  -0.0001608   0.0000865  -0.0000005
   28  -0.0129903  -0.0114392  -0.0000123  -0.0019073   0.0042968  -0.0000328
   29  -0.0103106  -0.0016789  -0.0000039   0.0036390  -0.0023506  -0.0014927
   30   0.0000077   0.0000080  -0.0034281   0.0028142  -0.0028312  -0.0009586
           19          20          21          22          23          24
    1  -0.2720886  -0.1095355   0.0004547  -0.0520254  -0.0180145  -0.0239844
    2  -0.1042085  -0.0986341   0.0001844  -0.0159727  -0.1329138  -0.1278192
    3   0.0004437   0.0001908  -0.0482762  -0.0223699  -0.1313004  -0.2103503
    4  -0.0242490   0.0259148  -0.0000307   0.0065308  -0.0050769   0.0002015
    5  -0.0122640   0.0105101   0.0000022   0.0095301  -0.0163032   0.0012487
    6   0.0000419  -0.0000497  -0.0013248   0.0215138  -0.0194214   0.0011049
    7  -0.0007167   0.0016385  -0.0000069  -0.0004408   0.0000307   0.0001384
    8   0.0032911  -0.0053783   0.0000026   0.0009889  -0.0005825  -0.0022769
    9  -0.0000035   0.0000099   0.0019923  -0.0030189   0.0021649  -0.0002788
   10  -0.0018397   0.0016272  -0.0000033   0.0004218   0.0001024  -0.0000854
   11  -0.0001445   0.0007749   0.0000008  -0.0004930  -0.0000417   0.0006728
   12   0.0000002  -0.0000000  -0.0000523   0.0002877  -0.0000543   0.0000542
   13   0.0004302  -0.0008496  -0.0000036  -0.0011283  -0.0003549  -0.0008597
   14   0.0000991   0.0011698   0.0000029  -0.0010008   0.0005569   0.0012475
   15   0.0000026  -0.0000016   0.0002833   0.0004953  -0.0000849   0.0006033
   16  -0.0005052  -0.0153203   0.0237276   0.0001410   0.0012089  -0.0023793
   17   0.0002080  -0.0069868   0.0089521   0.0011804   0.0117230  -0.0159487
   18   0.0002479  -0.0023108   0.0015020   0.0023277   0.0158103  -0.0219438
   19   0.2948711   0.1136748  -0.0004805  -0.0005528   0.0001931  -0.0002453
   20   0.1136748   0.1034075  -0.0002292  -0.0153987  -0.0070093   0.0023894
   21  -0.0004805  -0.0002292   0.0454367  -0.0236552  -0.0089065   0.0015897
   22  -0.0005528  -0.0153987  -0.0236552   0.0490391   0.0175567   0.0270818
   23   0.0001931  -0.0070093  -0.0089065   0.0175567   0.1469067   0.1390663
   24  -0.0002453   0.0023894   0.0015897   0.0270818   0.1390663   0.2301808
   25  -0.0001702   0.0004263  -0.0000004  -0.0000617   0.0000431   0.0001140
   26   0.0002508  -0.0002281   0.0000005  -0.0000560   0.0000206  -0.0000691
   27   0.0000003  -0.0000008  -0.0000830   0.0001601  -0.0000866  -0.0000004
   28   0.0048209  -0.0021776  -0.0000017  -0.0019237   0.0043113   0.0000184
   29  -0.0011001   0.0023743  -0.0000098   0.0036651  -0.0023567   0.0014893
   30  -0.0000071   0.0000020  -0.0010677  -0.0028225   0.0028128  -0.0009596
           25          26          27          28          29          30
    1  -0.0006620   0.0009888   0.0000024   0.0178712   0.0026499   0.0000139
    2  -0.0011772   0.0007930   0.0000021   0.0256693  -0.0571882   0.0000608
    3   0.0000011   0.0000003  -0.0003901   0.0000002   0.0000505   0.0245909
    4  -0.0012540   0.0029946   0.0000068  -0.1281088  -0.1103183   0.0000506
    5   0.0064416  -0.0050830  -0.0000091  -0.1177207  -0.7343744   0.0002944
    6   0.0000015  -0.0000054   0.0057264   0.0000639   0.0003105  -0.0588867
    7  -0.0455353   0.0393848   0.0000308   0.0028786  -0.0221216   0.0000092
    8  -0.0073586   0.0192065   0.0000130  -0.0398654  -0.0418335   0.0000199
    9   0.0000049   0.0000003   0.0059568   0.0000331   0.0000248   0.0223368
   10  -0.4006882  -0.1996797  -0.0000852  -0.0032777  -0.0041755   0.0000005
   11  -0.1534234  -0.1313316  -0.0000573  -0.0005305   0.0055486  -0.0000016
   12  -0.0000518  -0.0000493  -0.0171028  -0.0000010  -0.0000021  -0.0009400
   13   0.0072042  -0.0053095  -0.0000045  -0.0129903  -0.0103106   0.0000077
   14  -0.0070923  -0.0025719   0.0000034  -0.0114392  -0.0016789   0.0000080
   15  -0.0000068   0.0000033  -0.0064098  -0.0000123  -0.0000039  -0.0034281
   16  -0.0000620  -0.0000552  -0.0001608  -0.0019073   0.0036390   0.0028142
   17   0.0000427   0.0000202   0.0000865   0.0042968  -0.0023506  -0.0028312
   18  -0.0001137   0.0000691  -0.0000005  -0.0000328  -0.0014927  -0.0009586
   19  -0.0001702   0.0002508   0.0000003   0.0048209  -0.0011001  -0.0000071
   20   0.0004263  -0.0002281  -0.0000008  -0.0021776   0.0023743   0.0000020
   21  -0.0000004   0.0000005  -0.0000830  -0.0000017  -0.0000098  -0.0010677
   22  -0.0000617  -0.0000560   0.0001601  -0.0019237   0.0036651  -0.0028225
   23   0.0000431   0.0000206  -0.0000866   0.0043113  -0.0023567   0.0028128
   24   0.0001140  -0.0000691  -0.0000004   0.0000184   0.0014893  -0.0009596
   25   0.4388520   0.1627499   0.0000527   0.0023772  -0.0006524  -0.0000014
   26   0.1627499   0.1183414   0.0000493  -0.0012686   0.0008329   0.0000010
   27   0.0000527   0.0000493   0.0131599  -0.0000025  -0.0000005  -0.0008565
   28   0.0023772  -0.0012686  -0.0000025   0.1202601   0.1387245  -0.0000652
   29  -0.0006524   0.0008329  -0.0000005   0.1387245   0.8310266  -0.0003661
   30  -0.0000014   0.0000010  -0.0008565  -0.0000652  -0.0003661   0.0201695
 Gradient time:  CPU 711.06 s  wall 711.21 s
 **********************************************************************
 **                                                                  **
 **                       VIBRATIONAL ANALYSIS                       **
 **                       --------------------                       **
 **                                                                  **
 **        VIBRATIONAL FREQUENCIES (CM**-1) AND NORMAL MODES         **
 **     FORCE CONSTANTS (mDYN/ANGSTROM) AND REDUCED MASSES (AMU)     **
 **                  INFRARED INTENSITIES (KM/MOL)                   **
 **                                                                  **
 **********************************************************************


 Mode:                 1                      2                      3
 Frequency:        37.32                 125.95                 249.59
 Force Cnst:      0.0055                 0.0098                 0.1780
 Red. Mass:       6.7487                 1.0437                 4.8499
 IR Active:          YES                    YES                    YES
 IR Intens:        7.505                  0.050                  9.695
 Raman Active:       YES                    YES                    YES
               X      Y      Z        X      Y      Z        X      Y      Z
 C         -0.000  0.000  0.302   -0.000 -0.000  0.012   -0.254 -0.135 -0.000
 C          0.000 -0.000 -0.012   -0.000  0.000  0.005   -0.001  0.113 -0.000
 C          0.000 -0.000 -0.013    0.000  0.000  0.012    0.007  0.100  0.000
 O          0.000 -0.000  0.338   -0.000 -0.000  0.009   -0.216 -0.109  0.000
 O         -0.000  0.000 -0.330    0.000  0.000  0.018    0.266  0.038  0.000
 H         -0.074  0.176  0.422   -0.332 -0.380 -0.319   -0.439 -0.108 -0.007
 H          0.000 -0.000  0.296    0.001  0.001  0.534   -0.127 -0.411 -0.001
 H          0.073 -0.175  0.422    0.331  0.378 -0.322   -0.441 -0.108  0.008
 H          0.000 -0.000  0.277   -0.000 -0.000  0.011   -0.121 -0.323  0.000
 O         -0.000 -0.000 -0.304    0.000  0.000 -0.042    0.206  0.073 -0.000
 TransDip   0.000 -0.000  0.088   -0.000 -0.000 -0.007   -0.092 -0.039  0.000

 Mode:                 4                      5                      6
 Frequency:       382.51                 387.98                 514.28
 Force Cnst:      0.2664                 0.4475                 1.1023
 Red. Mass:       3.0906                 5.0461                 7.0737
 IR Active:          YES                    YES                    YES
 IR Intens:        0.052                  1.258                  1.711
 Raman Active:       YES                    YES                    YES
               X      Y      Z        X      Y      Z        X      Y      Z
 C          0.002  0.001 -0.054   -0.228 -0.101 -0.001    0.138 -0.114  0.000
 C          0.000 -0.000  0.294   -0.055  0.024  0.004   -0.129 -0.240 -0.001
 C         -0.001  0.000  0.245    0.125 -0.038  0.003   -0.019  0.218 -0.000
 O         -0.003 -0.000 -0.059    0.291  0.079 -0.001   -0.162  0.175  0.000
 O         -0.001  0.001 -0.095    0.165 -0.048 -0.001    0.327  0.165  0.000
 H          0.298 -0.213 -0.175   -0.438 -0.083 -0.015    0.443 -0.135  0.021
 H          0.000  0.003 -0.312   -0.087 -0.413 -0.004   -0.059  0.320  0.001
 H         -0.289  0.213 -0.175   -0.447 -0.077  0.011    0.446 -0.138 -0.020
 H         -0.002 -0.002 -0.632    0.196  0.294 -0.008   -0.107  0.055  0.002
 O          0.002 -0.001 -0.129   -0.288  0.073 -0.002   -0.203 -0.244  0.000
 TransDip   0.000 -0.000 -0.007   -0.035  0.010 -0.000   -0.037 -0.020  0.000

 Mode:                 7                      8                      9
 Frequency:       596.16                 620.83                 733.07
 Force Cnst:      0.8170                 0.2845                 0.9389
 Red. Mass:       3.9015                 1.2530                 2.9653
 IR Active:          YES                    YES                    YES
 IR Intens:       73.997                 96.571                 46.775
 Raman Active:       YES                    YES                    YES
               X      Y      Z        X      Y      Z        X      Y      Z
 C         -0.171  0.208 -0.000   -0.000  0.000  0.018   -0.001  0.001 -0.061
 C         -0.204 -0.035  0.000   -0.000  0.000  0.113   -0.000 -0.001 -0.129
 C         -0.110 -0.080  0.000   -0.000 -0.000 -0.051    0.001  0.000  0.350
 O          0.087  0.093  0.000    0.000  0.000 -0.063    0.000 -0.001 -0.117
 O          0.113 -0.142 -0.000    0.000 -0.000 -0.011   -0.000  0.001 -0.103
 H          0.066  0.180  0.010    0.163 -0.144 -0.070   -0.333  0.311  0.135
 H         -0.342  0.573 -0.000   -0.001  0.000 -0.123   -0.001  0.001  0.244
 H          0.067  0.179 -0.010   -0.163  0.143 -0.070    0.332 -0.309  0.135
 H         -0.093  0.494 -0.002    0.000 -0.000  0.928    0.002 -0.004  0.567
 O          0.183 -0.110  0.000    0.000 -0.000 -0.028    0.000 -0.001  0.033
 TransDip  -0.261  0.088 -0.000   -0.000 -0.000  0.315    0.001 -0.000  0.219

 Mode:                10                     11                     12
 Frequency:       739.11                 970.63                1037.46
 Force Cnst:      1.1823                 1.2041                 1.2337
 Red. Mass:       3.6732                 2.1693                 1.9454
 IR Active:          YES                    YES                    YES
 IR Intens:       12.957                 44.244                  1.217
 Raman Active:       YES                    YES                    YES
               X      Y      Z        X      Y      Z        X      Y      Z
 C         -0.154  0.129  0.000    0.014  0.203 -0.000    0.000 -0.000 -0.167
 C         -0.083 -0.091  0.001    0.146 -0.092  0.000    0.000  0.000  0.212
 C          0.202  0.106 -0.002    0.021 -0.014 -0.000   -0.000  0.000 -0.097
 O          0.097 -0.180  0.001   -0.069  0.066  0.000    0.000 -0.000  0.014
 O         -0.075  0.194  0.001    0.012 -0.017  0.000   -0.000 -0.000  0.020
 H         -0.024  0.114  0.005   -0.538  0.196 -0.076   -0.383  0.472  0.152
 H         -0.267  0.364 -0.002    0.277 -0.395  0.000    0.001 -0.000  0.361
 H         -0.028  0.118 -0.007   -0.539  0.198  0.076    0.382 -0.472  0.154
 H          0.320 -0.677 -0.004   -0.027 -0.030  0.000   -0.000  0.000  0.020
 O          0.006 -0.118 -0.000   -0.027 -0.120  0.000   -0.000  0.000 -0.039
 TransDip   0.108 -0.041 -0.001    0.172 -0.126  0.000    0.000 -0.000  0.035

 Mode:                13                     14                     15
 Frequency:      1140.49                1218.60                1370.31
 Force Cnst:      2.2771                 1.7338                 2.4701
 Red. Mass:       2.9713                 1.9816                 2.2327
 IR Active:          YES                    YES                    YES
 IR Intens:      237.668                 34.426                 42.269
 Raman Active:       YES                    YES                    YES
               X      Y      Z        X      Y      Z        X      Y      Z
 C         -0.157 -0.047  0.000   -0.084 -0.012  0.000   -0.030  0.056 -0.000
 C          0.199 -0.025  0.000    0.215 -0.037 -0.000   -0.095  0.017 -0.000
 C          0.167 -0.081 -0.000   -0.059  0.028  0.000    0.271 -0.093 -0.000
 O         -0.111  0.176  0.000    0.008 -0.123 -0.000   -0.097 -0.002  0.000
 O         -0.030 -0.104 -0.000    0.010  0.068  0.000   -0.035  0.032  0.000
 H          0.238  0.051  0.115    0.049  0.096  0.087    0.192 -0.235 -0.172
 H         -0.420  0.534  0.000   -0.238  0.327  0.000    0.136 -0.302  0.000
 H          0.238  0.049 -0.115    0.049  0.095 -0.088    0.193 -0.234  0.172
 H          0.163 -0.457 -0.000   -0.370  0.762  0.001   -0.358  0.642  0.000
 O         -0.029  0.031 -0.000   -0.041 -0.010  0.000    0.012 -0.007  0.000
 TransDip   0.430 -0.243 -0.000   -0.040  0.184  0.000    0.154 -0.140 -0.000

 Mode:                16                     17                     18
 Frequency:      1398.08                1459.60                1460.51
 Force Cnst:      1.7300                 1.3219                 1.3162
 Red. Mass:       1.5022                 1.0531                 1.0473
 IR Active:          YES                    YES                    YES
 IR Intens:       12.507                 14.661                 11.872
 Raman Active:       YES                    YES                    YES
               X      Y      Z        X      Y      Z        X      Y      Z
 C         -0.115  0.109 -0.000    0.050  0.017 -0.001   -0.000 -0.000 -0.056
 C          0.082 -0.016 -0.000    0.014 -0.015 -0.000   -0.000  0.000 -0.021
 C         -0.101  0.031  0.000   -0.004  0.007  0.000    0.000 -0.000  0.007
 O          0.030 -0.004 -0.000    0.001  0.000 -0.000   -0.000  0.000 -0.001
 O          0.014 -0.006 -0.000   -0.001 -0.006 -0.000   -0.000  0.000 -0.001
 H          0.424 -0.345 -0.248   -0.271 -0.424 -0.354    0.479  0.042  0.057
 H          0.135 -0.417  0.001   -0.168  0.454  0.005    0.002 -0.002  0.729
 H          0.424 -0.344  0.248   -0.278 -0.423  0.357   -0.475 -0.034  0.053
 H          0.102 -0.182 -0.000    0.002 -0.003 -0.000   -0.000  0.000 -0.004
 O         -0.012 -0.002  0.000    0.000  0.024  0.000    0.000 -0.000  0.001
 TransDip   0.070 -0.089  0.000   -0.062 -0.106  0.001    0.001  0.001  0.110

 Mode:                19                     20                     21
 Frequency:      1797.33                1809.21                3044.07
 Force Cnst:     20.7333                22.1075                 5.6567
 Red. Mass:      10.8933                11.4634                 1.0361
 IR Active:          YES                    YES                    YES
 IR Intens:      297.835                151.131                  0.038
 Raman Active:       YES                    YES                    YES
               X      Y      Z        X      Y      Z        X      Y      Z
 C          0.007  0.004  0.000    0.015 -0.053 -0.000   -0.022  0.046 -0.000
 C         -0.019 -0.006 -0.000    0.100  0.762 -0.000    0.001  0.000 -0.000
 C          0.194  0.729  0.000   -0.001 -0.017  0.000    0.000  0.001 -0.000
 O          0.002 -0.072 -0.000    0.016  0.004 -0.000   -0.000 -0.000 -0.000
 O         -0.121 -0.471 -0.000   -0.009 -0.009 -0.000    0.000 -0.000  0.000
 H          0.029  0.028  0.008    0.028 -0.165 -0.097   -0.072 -0.366  0.516
 H          0.050 -0.081 -0.000   -0.090  0.229 -0.000    0.397  0.192 -0.001
 H          0.029  0.029 -0.008    0.029 -0.165  0.098   -0.073 -0.364 -0.510
 H         -0.188  0.375  0.000    0.046 -0.078 -0.000   -0.000  0.001 -0.000
 O         -0.012 -0.025  0.000   -0.094 -0.503  0.000   -0.000 -0.001 -0.000
 TransDip  -0.042  0.551  0.000    0.036  0.392 -0.000   -0.006 -0.001 -0.000

 Mode:                22                     23                     24
 Frequency:      3100.64                3153.96                3752.48
 Force Cnst:      6.2179                 6.4722                 8.8321
 Red. Mass:       1.0977                 1.1043                 1.0646
 IR Active:          YES                    YES                    YES
 IR Intens:        2.333                  5.611                 79.791
 Raman Active:       YES                    YES                    YES
               X      Y      Z        X      Y      Z        X      Y      Z
 C          0.000 -0.000 -0.090   -0.073 -0.059 -0.000   -0.000 -0.000  0.000
 C         -0.000  0.000 -0.001   -0.001 -0.002  0.000    0.000  0.000 -0.000
 C         -0.000 -0.000 -0.000    0.000 -0.001 -0.000   -0.003  0.000  0.000
 O          0.000  0.000 -0.000    0.000  0.000  0.000   -0.057 -0.024 -0.000
 O         -0.000  0.000  0.000   -0.000  0.000  0.000    0.000 -0.001 -0.000
 H         -0.079 -0.425  0.554    0.023  0.168 -0.247   -0.000  0.000 -0.000
 H         -0.005 -0.002 -0.017    0.815  0.379 -0.002    0.001  0.001 -0.000
 H          0.081  0.429  0.555    0.024  0.172  0.250   -0.000  0.000  0.000
 H          0.000 -0.000 -0.000   -0.001 -0.001 -0.000    0.918  0.391  0.000
 O         -0.000 -0.000 -0.000    0.000  0.001 -0.000    0.000 -0.000 -0.000
 TransDip   0.000 -0.000 -0.049   -0.074 -0.015 -0.000    0.286  0.015 -0.000

 STANDARD THERMODYNAMIC QUANTITIES AT   298.15 K  AND     1.00 ATM

   This Molecule has  0 Imaginary Frequencies
   Zero point vibrational energy:       44.460 kcal/mol

   Atom    1 Element C  Has Mass   12.00000
   Atom    2 Element C  Has Mass   12.00000
   Atom    3 Element C  Has Mass   12.00000
   Atom    4 Element O  Has Mass   15.99491
   Atom    5 Element O  Has Mass   15.99491
   Atom    6 Element H  Has Mass    1.00783
   Atom    7 Element H  Has Mass    1.00783
   Atom    8 Element H  Has Mass    1.00783
   Atom    9 Element H  Has Mass    1.00783
   Atom   10 Element O  Has Mass   15.99491
   Molecular Mass:    88.016050 amu
   Principal axes and moments of inertia in amu*Bohr^2:
                             1           2           3
    Eigenvalues --      320.31642   522.02704   831.31781
          X               0.99323    -0.11615     0.00003
          Y               0.11615     0.99323    -0.00003
          Z              -0.00002     0.00003     1.00000
   Rotational Symmetry Number is   1
   The Molecule is an Asymmetric Top
   Translational Enthalpy:        0.889 kcal/mol
   Rotational Enthalpy:           0.889 kcal/mol
   Vibrational Enthalpy:         46.685 kcal/mol
   gas constant (RT):             0.592 kcal/mol
   Translational Entropy:        39.337  cal/mol.K
   Rotational Entropy:           26.433  cal/mol.K
   Vibrational Entropy:          14.550  cal/mol.K

   Total Enthalpy:               49.055 kcal/mol
   Total Entropy:                80.320  cal/mol.K

 ======================================================================

 STANDARD THERMODYNAMIC QUANTITIES FOR ANHARMONIC VIBRATION -- TOSH

   Zero point vibrational energy: ************ kcal/mol

   Vibrational Enthalpy:       Infinity kcal/mol
   Vibrational Entropy:             NaN  cal/mol.K

   Total Enthalpy:             Infinity kcal/mol
   Total Entropy:                   NaN  cal/mol.K

 ======================================================================

 STANDARD THERMODYNAMIC QUANTITIES FOR ANHARMONIC VIBRATION -- VPT2

   Zero point vibrational energy: ************ kcal/mol

   Vibrational Enthalpy:       Infinity kcal/mol
   Vibrational Entropy:             NaN  cal/mol.K

   Total Enthalpy:             Infinity kcal/mol
   Total Entropy:                   NaN  cal/mol.K

 ======================================================================

Archival summary:
1\1\pikachu\FREQ\ProcedureUnspecified\BasisUnspecified\334\cher\TueDec1323:30:182016TueDec1323:30:182016\0\\#,FREQ,ProcedureUnspecified,BasisUnspecified,\\0,1\C\O,1,1.20555\O,1,1.33811,2,124.64\H,3,0.969598,1,107.548,2,-0.00655303,0\C,1,1.55324,2,122.869,3,-179.998,0\O,5,1.20348,1,120.411,2,179.934,0\C,5,1.50431,1,114.676,2,-0.065813,0\H,7,1.08851,5,109.385,1,179.9,0\H,7,1.09347,5,110.09,1,58.32,0\H,7,1.09353,5,110.069,1,-58.5618,0\\\@

 Total job time:  766.97s(wall), 766.78s(cpu) 
 Tue Dec 13 23:30:18 2016

        *************************************************************
        *                                                           *
        *  Thank you very much for using Q-Chem.  Have a nice day.  *
        *                                                           *
        *************************************************************


 
User input: 3 of 3 
 
pikachu 127.0.1
Q-Chem Developer Version! Running on 127.0.1.*
                  Welcome to Q-Chem
     A Quantum Leap Into The Future Of Chemistry


 Q-Chem 4.4, Q-Chem, Inc., Pleasanton, CA (2016)

 Y. Shao,  Z. Gan,  E. Epifanovsky,  A. T. B. Gilbert,  M. Wormit,  
 J. Kussmann,  A. W. Lange,  A. Behn,  J. Deng,  X. Feng,  D. Ghosh,  
 M. Goldey,  P. R. Horn,  L. D. Jacobson,  I. Kaliman,  F. Rob,  
 R. Z. Khaliullin,  T. Kus,  A. Landau,  J. Liu,  E. I. Proynov,  Y. M. Rhee,  
 R. M. Richard,  M. A. Rohrdanz,  R. P. Steele,  E. J. Sundstrom,  
 H. L. Woodcock III,  P. M. Zimmerman,  D. Zuev,  B. Albrecht,  E. Alguire,  
 B. Austin,  S. A. Baeppler,  G. J. O. Beran,  Y. A. Bernard,  E. Berquist,  
 K. Brandhorst,  K. B. Bravaya,  S. T. Brown,  D. Casanova,  C.-M. Chang,  
 Y. Chen,  S. H. Chien,  K. D. Closser,  M. P. Coons,  D. L. Crittenden,  
 S. Dasgupta,  M. Diedenhofen,  R. A. DiStasio Jr.,  H. Do,  A. D. Dutoi,  
 R. G. Edgar,  P.-T. Fang,  S. Fatehi,  Q. Feng,  L. Fusti-Molnar,  
 A. Ghysels,  A. Golubeva-Zadorozhnaya,  J. Gomes,  A. Gunina,  
 M. W. D. Hanson-Heine,  P. H. P. Harbach,  A. W. Hauser,  J. E. Herr,  
 E. G. Hohenstein,  Z. C. Holden,  K. Hui,  T.-C. Jagau,  H. Ji,  B. Kaduk,  
 K. Khistyaev,  Jaehoon Kim,  Jihan Kim,  R. A. King,  P. Klunzinger,  
 K. Koh,  D. Kosenkov,  T. Kowalczyk,  C. M. Krauter,  A. Kunitsa,  
 K. U. Lao,  A. Laurent,  K. V. Lawler,  J. Lee,  D. Lefrancois,  S. Lehtola,  
 S. V. Levchenko,  C. Y. Lin,  Y.-S. Lin,  F. Liu,  E. Livshits,  
 R. C. Lochan,  A. Luenser,  P. Manohar,  S. F. Manzer,  S.-P. Mao,  Y. Mao,  
 N. Mardirossian,  A. V. Marenich,  L. A. Martinez-Martinez,  S. A. Maurer,  
 N. J. Mayhall,  J.-M. Mewes,  A. F. Morrison,  K. Nanda,  T. S. Nguyen-Beck,  
 C. M. Oana,  R. Olivares-Amaya,  D. P. O'Neill,  J. A. Parkhill,  
 T. M. Perrine,  R. Peverati,  P. A. Pieniazek,  F. Plasser,  A. Prociuk,  
 D. R. Rehn,  E. Rosta,  N. J. Russ,  N. Sergueev,  S. M. Sharada,  
 S. Sharma,  D. W. Small,  A. Sodt,  T. Stauch,  T. Stein,  D. Stuck,  
 Y.-C. Su,  A. J. W. Thom,  T. Tsuchimochi,  L. Vogt,  O. Vydrov,  T. Wang,  
 M. A. Watson,  J. Wenzel,  A. White,  C. F. Williams,  V. Vanovschi,  
 K. Yao,  S. Yeganeh,  S. R. Yost,  Z.-Q. You,  I. Y. Zhang,  X. Zhang,  
 Y. Zhao,  B. R. Brooks,  G. K. L. Chan,  D. M. Chipman,  C. J. Cramer,  
 W. A. Goddard III,  M. S. Gordon,  W. J. Hehre,  A. Klamt,  
 H. F. Schaefer III,  M. W. Schmidt,  C. D. Sherrill,  D. G. Truhlar,  
 A. Warshel,  X. Xu,  A. Aspuru-Guzik,  R. Baer,  A. T. Bell,  N. A. Besley,  
 J.-D. Chai,  A. Dreuw,  B. D. Dunietz,  T. R. Furlani,  S. R. Gwaltney,  
 C.-P. Hsu,  Y. Jung,  J. Kong,  D. S. Lambrecht,  W. Liang,  C. Ochsenfeld,  
 V. A. Rassolov,  L. V. Slipchenko,  J. E. Subotnik,  T. Van Voorhis,  
 J. M. Herbert,  A. I. Krylov,  P. M. W. Gill,  M. Head-Gordon

 Contributors to earlier versions of Q-Chem not listed above: 
 R. D. Adamson,  J. Baker,  E. F. C. Byrd,  A. K. Chakraborty,  C.-L. Cheng,  
 H. Dachsel,  R. J. Doerksen,  G. Hawkins,  A. Heyden,  S. Hirata,  
 G. Kedziora,  F. J. Keil,  C. Kelley,  P. P. Korambath,  W. Kurlancheek,  
 A. M. Lee,  M. S. Lee,  D. Liotard,  I. Lotan,  P. E. Maslen,  N. Nair,  
 D. Neuhauser,  R. Olson,  B. Peters,  J. Ritchie,  N. E. Schultz,  
 N. Shenvi,  A. C. Simmonett,  K. S. Thanthiriwatte,  Q. Wu,  W. Zhang

 Please cite Q-Chem as follows:
 Y. Shao et al., Mol. Phys. 113, 184-215 (2015)
 DOI: 10.1080/00268976.2014.952696

 Q-Chem 4.4.2 for Intel X86 EM64T Linux

 Parts of Q-Chem use Armadillo 5.200.1 (Boston Tea Smuggler).
 http://arma.sourceforge.net/

 Q-Chem begins on Tue Dec 13 23:30:18 2016  


Host: 0

     Scratch files written to /scratch/cher/qchem7528//
The previous job contains 0 fragments, simply inherited here
FILE_GEOM_ORG=        593

Checking the input file for inconsistencies... 	...done.

--------------------------------------------------------------
User input:
--------------------------------------------------------------

$molecule
   read
$end
$rem
   BASIS  =  6-311++G**
   JOB_TYPE  =  SP
   METHOD  =  B3LYP
   SOLVENT_METHOD SMD
$end
--------------------------------------------------------------
 ----------------------------------------------------------------
             Standard Nuclear Orientation (Angstroms)
    I     Atom           X                Y                Z
 ----------------------------------------------------------------
    1      C       1.7648359420    -0.7769511210     0.0035075707
    2      C       0.7142616837     0.2997279506     0.0007594137
    3      C      -0.7487918671    -0.2218481726     0.0016999644
    4      O      -1.6461076462     0.7707995756     0.0005578602
    5      O      -1.0250545334    -1.3953168715     0.0032504647
    6      H       1.6432923743    -1.4176031245     0.8813486592
    7      H       2.7520602465    -0.3184449930     0.0008265572
    8      H       1.6413054445    -1.4244846672    -0.8689085980
    9      H      -2.5279503129     0.3677201547     0.0011026349
   10      O       0.9395613594     1.4819253491    -0.0019893872
 ----------------------------------------------------------------
 Nuclear Repulsion Energy =   228.5046574423 hartrees
 There are       23 alpha and       23 beta electrons
 Requested basis set is 6-311++G(d,p)
 There are 56 shells and 160 basis functions

 Total QAlloc Memory Limit   2000 MB
 Mega-Array Size        61 MB
 MEM_STATIC part        62 MB

                       Distance Matrix (Angstroms)
             C (  1)   C (  2)   C (  3)   O (  4)   O (  5)   H (  6)
   C (  2)  1.504311
   C (  3)  2.574193  1.553244
   O (  4)  3.745674  2.406918  1.338106
   O (  5)  2.857598  2.428663  1.205551  2.253392
   H (  6)  1.093532  2.141906  2.815258  4.047845  2.809204
   H (  7)  1.088507  2.129498  3.502185  4.531041  3.927627  1.792438
   H (  8)  1.093467  2.142112  2.813691  4.047509  2.805528  1.750272
   H (  9)  4.442780  3.242925  1.874299  0.969598  2.316679  4.621848
   O ( 10)  2.404918  1.203478  2.398623  2.681677  3.484001  3.111718
             H (  7)   H (  8)   H (  9)
   H (  8)  1.792635
   H (  9)  5.324409  4.620780
   O ( 10)  2.554700  3.113071  3.642128

 A cutoff of  1.0D-08 yielded   1425 shell pairs
 There are     12027 function pairs (     12945 Cartesian)

 -------------------------------------------------------
 OpenMP Integral Computing Module                       
 Release: version 1.0, May 2013, Q-Chem Inc. Pittsburgh 
 -------------------------------------------------------
 Integral Job Info:
 Integral job number is                      11
 Integral operator is                         1
 short-range coefficients                     0
 long-range coefficients              100000000
 Omega coefficients                           0
 if combine SR and LR in K                    0
 Integral screening is                        0
 Integral computing path is                   2
 max size of driver memory is            800000
 size of driver memory is                593474
 size of scratch memory is              2260544
 max col of scratch BK array               1296
 max len of scratch array in speh3          155
 max len of scratch index in speh4           18
 max int batch size is                      520
 min int batch size is                       52
 fixed nKL is                                52
 max L of basis functions is                  2
 order of int derivative is                   0
 number of shells is                         56
 number of basis is                         166
 number of cartesian basis is               166
 number of contracted shell pairs          1425
 number of primitive shell pairs           3704
 maxK2 (contraction) of shell pair           36
 max number of K2 of shell pair               1
 max number of CS2 of shell pair            226
 max number of PS2 of shell pair            582
 mem total for path MDJ                   29112
 -------------------------------------------------------
 Smallest overlap matrix eigenvalue = 5.64E-05

 Q-Chem warning in module /home/taweetham/qchem/stvman/mkSTV.C, line 257:

 Overlap eigenvalue is smaller than square root of threshold


 Scale SEOQF with 1.000000e-01/1.000000e-01/1.000000e-01

 Standard Electronic Orientation quadrupole field applied
 Nucleus-field energy     =     0.0000000061 hartrees
 Guess from superposition of atomic densities
 Warning:  Energy on first SCF cycle will be non-variational
 A restricted hybrid HF-DFT SCF calculation will be
 performed using Pulay DIIS extrapolation
 Exchange:     0.2000 Hartree-Fock + 0.0800 Slater + 0.7200 B88
 Correlation:  0.1900 VWN1RPA + 0.8100 LYP
 Using SG-1 standard quadrature grid
 SCF converges when DIIS error is below 1.0E-05
 ---------------------------------------
  Cycle       Energy         DIIS Error
 ---------------------------------------
    1    -343.5174880619      5.06E-02
    2    -342.3243837661      8.74E-03
    3    -341.8843265233      1.64E-02
    4    -342.4910022533      2.74E-03
    5    -342.5093231499      7.91E-04
    6    -342.5104057356      3.25E-04
    7    -342.5106874370      1.01E-04
    8    -342.5107130435      3.93E-05
    9    -342.5107165876      6.84E-06 Convergence criterion met
 ---------------------------------------
 SCF time:  CPU 32.71 s  wall 32.74 s

 Citation of the SMD model:
 Marenich, A.V.; Cramer, C.J.; Truhlar, D.G.
 J. Phys. Chem. B 2009, 113, 6378-6396.
 iSolventCode=           1
 Solvent: water                                                           

 vradii
            1           2           3           4           5           6
    1   1.8500000   1.8500000   1.8500000   1.5200000   1.5200000   1.2000000
            7           8           9          10
    1   1.2000000   1.2000000   1.2000000   1.5200000
Changing PCM_TESSEL_METHOD to VTN
Changing PCM_VDW_RADII to SMD_RADIUS
 Discretize the solute cavity surface with Lebedev spheres
	Using 302 Lebedev grid points for each H atom
	Using 302 Lebedev grid points for other atoms
	Atomic van der Waals radii will be scaled by 1.20
 Removing interior tesserae...
 Keep 1176 surface tesserae and discard 1844 interior tesserae
 Molecular Surface Area = 108.439 Angst**2
 A restricted hybrid HF-DFT SCF calculation will be
 performed using Pulay DIIS extrapolation
 Polarizable Continuum solvation model will be applied
 Exchange:     0.2000 Hartree-Fock + 0.0800 Slater + 0.7200 B88
 Correlation:  0.1900 VWN1RPA + 0.8100 LYP
 Using SG-1 standard quadrature grid
 SCF converges when DIIS error is below 1.0E-05

 Citation of the SMD model:
 Marenich, A.V.; Cramer, C.J.; Truhlar, D.G.
 J. Phys. Chem. B 2009, 113, 6378-6396.
 iSolventCode=           1
 Solvent: water                                                           

 vradii
            1           2           3           4           5           6
    1   1.8500000   1.8500000   1.8500000   1.5200000   1.5200000   1.2000000
            7           8           9          10
    1   1.2000000   1.2000000   1.2000000   1.5200000
 ---------------------------------------
  Cycle       Energy         DIIS Error
 ---------------------------------------
    1    -342.5108014973      1.96E-06
 Time req'd to invert C: 2.13 s (CPU) 2.13 s (wall)
    2    -342.5301178162      6.91E-04
    3    -342.5301102360      6.92E-04
    4    -342.5301174715      6.92E-04
    5    -342.5301065771      6.93E-04
    6    -342.5301437830      6.89E-04
    7    -342.5300914134      6.94E-04
    8    -342.5301304337      6.91E-04
    9    -342.5301279453      6.91E-04
   10    -342.5301240880      6.91E-04
   11    -342.5301238877      6.91E-04
   12    -342.5301232743      6.91E-04
   13    -342.5301214764      6.91E-04
   14    -342.5301228628      6.91E-04
   15    -342.5301231984      6.91E-04
   16    -342.5301260265      6.91E-04
   17    -342.5320036482      8.71E-04
   18    -342.5335765574      2.66E-04
   19    -342.5337346893      6.66E-05
   20    -342.5337448713      4.66E-05
   21    -342.5337488707      7.29E-06 Convergence criterion met
 ---------------------------------------
 SCF time:  CPU 73.61 s  wall 73.69 s
(0)  E-EN(g) gas-phase elect-nuc energy                 -342.510801497 a.u.
(3)  G-ENP(liq) elect-nuc-pol free energy of system     -342.533748871 a.u.
(4)  G-CDS(liq) cavity-dispersion-solvent structure 
     free energy                                                5.2022 kcal/mol
(6)  G-S(liq) free energy of system                     -342.525458558 a.u.
(9)  DeltaG-S(liq) free energy of  solvation
     (9) = (6) - (0)                                           -9.1974 kcal/mol
 SCF   energy in the final basis set = -342.5254585583
 Total energy in the final basis set = -342.5254585583

 --------------------------------------------------------------

                    Orbital Energies (a.u.)
 --------------------------------------------------------------

 Alpha MOs
 -- Occupied --
-19.191 -19.155 -19.148 -10.333 -10.298 -10.176  -1.139  -1.088
 -1.053  -0.767  -0.693  -0.584  -0.521  -0.515  -0.490  -0.462
 -0.440  -0.439  -0.400  -0.385  -0.353  -0.347  -0.280
 -- Virtual --
 -0.094  -0.001   0.013   0.036   0.038   0.046   0.051   0.067
  0.085   0.087   0.096   0.102   0.111   0.119   0.131   0.133
  0.144   0.164   0.188   0.195   0.204   0.207   0.210   0.227
  0.248   0.253   0.259   0.273   0.282   0.287   0.299   0.314
  0.327   0.336   0.353   0.364   0.376   0.433   0.451   0.481
  0.532   0.538   0.550   0.599   0.612   0.629   0.646   0.670
  0.688   0.698   0.739   0.825   0.854   0.875   0.917   0.987
  1.006   1.055   1.073   1.145   1.145   1.156   1.159   1.166
  1.187   1.219   1.252   1.301   1.410   1.438   1.448   1.483
  1.483   1.557   1.565   1.571   1.619   1.636   1.670   1.696
  1.765   1.844   1.860   1.878   1.965   1.981   2.067   2.123
  2.194   2.215   2.436   2.470   2.499   2.525   2.553   2.590
  2.591   2.652   2.725   2.836   2.839   2.864   2.869   2.883
  2.940   3.046   3.094   3.155   3.156   3.237   3.295   3.369
  3.489   3.547   3.627   3.690   3.776   3.795   3.879   3.988
  4.091   4.188   4.921   4.990   5.034   5.138   5.150   5.334
  5.575   5.737   5.829  23.752  23.819  23.959  49.835  49.948
 50.006
 --------------------------------------------------------------

          Ground-State Mulliken Net Atomic Charges

     Atom                 Charge (a.u.)
  ----------------------------------------
      1 C                    -0.603431
      2 C                     0.455096
      3 C                     0.121820
      4 O                    -0.223949
      5 O                    -0.365903
      6 H                     0.211623
      7 H                     0.184282
      8 H                     0.211543
      9 H                     0.360149
     10 O                    -0.351229
  ----------------------------------------
  Sum of atomic charges =     0.000000

 -----------------------------------------------------------------
                    Cartesian Multipole Moments
 -----------------------------------------------------------------
    Charge (ESU x 10^10)
                 0.0000
    Dipole Moment (Debye)
         X      -0.5133      Y      -1.9131      Z       0.0070
       Tot       1.9808
    Quadrupole Moments (Debye-Ang)
        XX     -26.1540     XY      -6.1489     YY     -45.4083
        XZ       0.0125     YZ       0.0196     ZZ     -32.8613
    Octopole Moments (Debye-Ang^2)
       XXX     -26.7909    XXY      -0.5151    XYY       2.0652
       YYY      -1.8699    XXZ      -0.0291    XYZ      -0.0124
       YYZ      -0.0567    XZZ      -1.4992    YZZ      -0.4714
       ZZZ      -0.1295
    Hexadecapole Moments (Debye-Ang^3)
      XXXX    -296.8293   XXXY     -14.9158   XXYY    -118.2144
      XYYY     -14.7709   YYYY    -266.0798   XXXZ      -0.0408
      XXYZ       0.0783   XYYZ       0.0231   YYYZ       0.2652
      XXZZ     -70.7575   XYZZ      -0.8378   YYZZ     -43.7840
      XZZZ      -0.0030   YZZZ       0.1687   ZZZZ     -36.3396
 -----------------------------------------------------------------
Archival summary:
1\1\pikachu\SP\ProcedureUnspecified\BasisUnspecified\334\cher\TueDec1323:32:042016TueDec1323:32:042016\0\\#,ProcedureUnspecified,BasisUnspecified,\\0,1\C\O,1,1.20555\O,1,1.33811,2,124.64\H,3,0.969598,1,107.548,2,-0.00655303,0\C,1,1.55324,2,122.869,3,-179.998,0\O,5,1.20348,1,120.411,2,179.934,0\C,5,1.50431,1,114.676,2,-0.065813,0\H,7,1.08851,5,109.385,1,179.9,0\H,7,1.09347,5,110.09,1,58.32,0\H,7,1.09353,5,110.069,1,-58.5618,0\\\@

 Total job time:  106.56s(wall), 106.44s(cpu) 
 Tue Dec 13 23:32:04 2016

        *************************************************************
        *                                                           *
        *  Thank you very much for using Q-Chem.  Have a nice day.  *
        *                                                           *
        *************************************************************
