# Supplementary material for: A DFT investigation of the blue bottle experiment: E∘half-cell analysis of autoxidation catalysed by redox indicators
Source: R Soc Open Sci. 2017 Nov 8;4(11):170708. doi: 10.1098/rsos.170708 (PMC5717635; doi:10.1098/rsos.170708)
Supplement: output.zip [file rsos170708supp2.zip › B3LYP_6-311++Gdp_reducing_agents/C3H4O4_hydroxypyruvic_acid.out]

pikachu 127.0.1
Q-Chem Developer Version! Running on 127.0.1.*
                  Welcome to Q-Chem
     A Quantum Leap Into The Future Of Chemistry


 Q-Chem 4.4, Q-Chem, Inc., Pleasanton, CA (2016)

 Y. Shao,  Z. Gan,  E. Epifanovsky,  A. T. B. Gilbert,  M. Wormit,  
 J. Kussmann,  A. W. Lange,  A. Behn,  J. Deng,  X. Feng,  D. Ghosh,  
 M. Goldey,  P. R. Horn,  L. D. Jacobson,  I. Kaliman,  F. Rob,  
 R. Z. Khaliullin,  T. Kus,  A. Landau,  J. Liu,  E. I. Proynov,  Y. M. Rhee,  
 R. M. Richard,  M. A. Rohrdanz,  R. P. Steele,  E. J. Sundstrom,  
 H. L. Woodcock III,  P. M. Zimmerman,  D. Zuev,  B. Albrecht,  E. Alguire,  
 B. Austin,  S. A. Baeppler,  G. J. O. Beran,  Y. A. Bernard,  E. Berquist,  
 K. Brandhorst,  K. B. Bravaya,  S. T. Brown,  D. Casanova,  C.-M. Chang,  
 Y. Chen,  S. H. Chien,  K. D. Closser,  M. P. Coons,  D. L. Crittenden,  
 S. Dasgupta,  M. Diedenhofen,  R. A. DiStasio Jr.,  H. Do,  A. D. Dutoi,  
 R. G. Edgar,  P.-T. Fang,  S. Fatehi,  Q. Feng,  L. Fusti-Molnar,  
 A. Ghysels,  A. Golubeva-Zadorozhnaya,  J. Gomes,  A. Gunina,  
 M. W. D. Hanson-Heine,  P. H. P. Harbach,  A. W. Hauser,  J. E. Herr,  
 E. G. Hohenstein,  Z. C. Holden,  K. Hui,  T.-C. Jagau,  H. Ji,  B. Kaduk,  
 K. Khistyaev,  Jaehoon Kim,  Jihan Kim,  R. A. King,  P. Klunzinger,  
 K. Koh,  D. Kosenkov,  T. Kowalczyk,  C. M. Krauter,  A. Kunitsa,  
 K. U. Lao,  A. Laurent,  K. V. Lawler,  J. Lee,  D. Lefrancois,  S. Lehtola,  
 S. V. Levchenko,  C. Y. Lin,  Y.-S. Lin,  F. Liu,  E. Livshits,  
 R. C. Lochan,  A. Luenser,  P. Manohar,  S. F. Manzer,  S.-P. Mao,  Y. Mao,  
 N. Mardirossian,  A. V. Marenich,  L. A. Martinez-Martinez,  S. A. Maurer,  
 N. J. Mayhall,  J.-M. Mewes,  A. F. Morrison,  K. Nanda,  T. S. Nguyen-Beck,  
 C. M. Oana,  R. Olivares-Amaya,  D. P. O'Neill,  J. A. Parkhill,  
 T. M. Perrine,  R. Peverati,  P. A. Pieniazek,  F. Plasser,  A. Prociuk,  
 D. R. Rehn,  E. Rosta,  N. J. Russ,  N. Sergueev,  S. M. Sharada,  
 S. Sharma,  D. W. Small,  A. Sodt,  T. Stauch,  T. Stein,  D. Stuck,  
 Y.-C. Su,  A. J. W. Thom,  T. Tsuchimochi,  L. Vogt,  O. Vydrov,  T. Wang,  
 M. A. Watson,  J. Wenzel,  A. White,  C. F. Williams,  V. Vanovschi,  
 K. Yao,  S. Yeganeh,  S. R. Yost,  Z.-Q. You,  I. Y. Zhang,  X. Zhang,  
 Y. Zhao,  B. R. Brooks,  G. K. L. Chan,  D. M. Chipman,  C. J. Cramer,  
 W. A. Goddard III,  M. S. Gordon,  W. J. Hehre,  A. Klamt,  
 H. F. Schaefer III,  M. W. Schmidt,  C. D. Sherrill,  D. G. Truhlar,  
 A. Warshel,  X. Xu,  A. Aspuru-Guzik,  R. Baer,  A. T. Bell,  N. A. Besley,  
 J.-D. Chai,  A. Dreuw,  B. D. Dunietz,  T. R. Furlani,  S. R. Gwaltney,  
 C.-P. Hsu,  Y. Jung,  J. Kong,  D. S. Lambrecht,  W. Liang,  C. Ochsenfeld,  
 V. A. Rassolov,  L. V. Slipchenko,  J. E. Subotnik,  T. Van Voorhis,  
 J. M. Herbert,  A. I. Krylov,  P. M. W. Gill,  M. Head-Gordon

 Contributors to earlier versions of Q-Chem not listed above: 
 R. D. Adamson,  J. Baker,  E. F. C. Byrd,  A. K. Chakraborty,  C.-L. Cheng,  
 H. Dachsel,  R. J. Doerksen,  G. Hawkins,  A. Heyden,  S. Hirata,  
 G. Kedziora,  F. J. Keil,  C. Kelley,  P. P. Korambath,  W. Kurlancheek,  
 A. M. Lee,  M. S. Lee,  D. Liotard,  I. Lotan,  P. E. Maslen,  N. Nair,  
 D. Neuhauser,  R. Olson,  B. Peters,  J. Ritchie,  N. E. Schultz,  
 N. Shenvi,  A. C. Simmonett,  K. S. Thanthiriwatte,  Q. Wu,  W. Zhang

 Please cite Q-Chem as follows:
 Y. Shao et al., Mol. Phys. 113, 184-215 (2015)
 DOI: 10.1080/00268976.2014.952696

 Q-Chem 4.4.2 for Intel X86 EM64T Linux

 Parts of Q-Chem use Armadillo 5.200.1 (Boston Tea Smuggler).
 http://arma.sourceforge.net/

 Q-Chem begins on Wed Dec 14 12:04:22 2016  


Host: 0

     Scratch files written to /scratch/cher/qchem10541//
FILE_GEOM_ORG=        593

Checking the input file for inconsistencies... 	...done.

--------------------------------------------------------------
User input:
--------------------------------------------------------------
$molecule
0 1
  C    1.2551139   -0.7352068    0.0113642
  C    0.1826930    0.3191143   -0.0019962
  O    0.4406472    1.5128760   -0.0165140
  O    2.5404034   -0.1807984    0.0078846
  H    1.0934791   -1.3916850   -0.8594928
  H    1.0915860   -1.3727842    0.8956457
  H    2.4316126    0.7872623   -0.0093668
  C   -1.2890382   -0.1315051    0.0023437
  O   -2.1451097    0.8954119   -0.0113048
  O   -1.6103530   -1.2940695    0.0169610
  H   -1.6080448    1.7163136   -0.0211139
$end

$rem
   BASIS  =  6-311++G**
   JOB_TYPE  =  optimization
   METHOD  =  B3LYP
$end

--------------------------------------------------------------
 ----------------------------------------------------------------
             Standard Nuclear Orientation (Angstroms)
    I     Atom           X                Y                Z
 ----------------------------------------------------------------
    1      C       1.3388002066    -0.7375931883    -0.0009483948
    2      C       0.2117197140     0.2581712890    -0.0000895235
    3      O       0.4056941095     1.4640701373     0.0000943167
    4      O       2.5927251414    -0.1154861909     0.0012926264
    5      H       1.2109578750    -1.3908571609    -0.8798021201
    6      H       1.2108958810    -1.3939392517     0.8754364606
    7      H       2.4324940256     0.8455420539    -0.0037343141
    8      C      -1.2339092576    -0.2702473620     0.0000061548
    9      O      -2.1434884919     0.7096857151     0.0000283901
   10      O      -1.4928158826    -1.4483730241     0.0003725602
   11      H      -1.6509307705     1.5580968275    -0.0000125913
 ----------------------------------------------------------------
 Molecular Point Group                 C1    NOp =  1
 Largest Abelian Subgroup              C1    NOp =  1
 Nuclear Repulsion Energy =   299.9603083983 hartrees
 There are       27 alpha and       27 beta electrons
 Requested basis set is 6-311++G(d,p)
 There are 62 shells and 182 basis functions

 Total QAlloc Memory Limit   2000 MB
 Mega-Array Size        61 MB
 MEM_STATIC part        62 MB
 A cutoff of  1.0D-11 yielded   1807 shell pairs
 There are     15790 function pairs (     17012 Cartesian)

 -------------------------------------------------------
 OpenMP Integral Computing Module                       
 Release: version 1.0, May 2013, Q-Chem Inc. Pittsburgh 
 -------------------------------------------------------
 Integral Job Info:
 Integral job number is                      11
 Integral operator is                         1
 short-range coefficients                     0
 long-range coefficients              100000000
 Omega coefficients                           0
 if combine SR and LR in K                    0
 Integral screening is                        0
 Integral computing path is                   2
 max size of driver memory is            800000
 size of driver memory is                593474
 size of scratch memory is              2260544
 max col of scratch BK array               1296
 max len of scratch array in speh3          155
 max len of scratch index in speh4           18
 max int batch size is                      520
 min int batch size is                       52
 fixed nKL is                                52
 max L of basis functions is                  2
 order of int derivative is                   0
 number of shells is                         62
 number of basis is                         189
 number of cartesian basis is               189
 number of contracted shell pairs          1807
 number of primitive shell pairs           4841
 maxK2 (contraction) of shell pair           36
 max number of K2 of shell pair               1
 max number of CS2 of shell pair            271
 max number of PS2 of shell pair            822
 mem total for path MDJ                   37224
 -------------------------------------------------------
 Smallest overlap matrix eigenvalue = 3.50E-05

 Scale SEOQF with 1.000000e-01/1.000000e-01/1.000000e-01

 Standard Electronic Orientation quadrupole field applied
 Nucleus-field energy     =     0.0000000084 hartrees
 Guess from superposition of atomic densities
 Warning:  Energy on first SCF cycle will be non-variational
 A restricted hybrid HF-DFT SCF calculation will be
 performed using Pulay DIIS extrapolation
 Exchange:     0.2000 Hartree-Fock + 0.0800 Slater + 0.7200 B88
 Correlation:  0.1900 VWN1RPA + 0.8100 LYP
 Using SG-1 standard quadrature grid
 SCF converges when DIIS error is below 1.0E-08
 ---------------------------------------
  Cycle       Energy         DIIS Error
 ---------------------------------------
    1    -418.9794808984      4.79E-02
    2    -417.5576078811      8.00E-03
    3    -417.0072989838      1.58E-02
    4    -417.7335740577      2.23E-03
    5    -417.7469288059      9.78E-04
    6    -417.7493939977      2.80E-04
    7    -417.7496324695      1.26E-04
    8    -417.7496770330      3.55E-05
    9    -417.7496806789      5.85E-06
   10    -417.7496811296      1.96E-06
   11    -417.7496811334      4.05E-07
   12    -417.7496811148      1.73E-07
   13    -417.7496811104      4.69E-08
   14    -417.7496811142      1.16E-08
   15    -417.7496811157      3.21E-09 Convergence criterion met
 ---------------------------------------
 SCF time:  CPU 88.01 s  wall 88.03 s
 SCF   energy in the final basis set = -417.7496811157
 Total energy in the final basis set = -417.7496811157

 --------------------------------------------------------------

                    Orbital Energies (a.u.)
 --------------------------------------------------------------

 Alpha MOs
 -- Occupied --
-19.209 -19.194 -19.158 -19.154 -10.349 -10.326 -10.266  -1.156
 -1.117  -1.071  -1.058  -0.785  -0.689  -0.640  -0.591  -0.536
 -0.525  -0.498  -0.481  -0.474  -0.442  -0.429  -0.392  -0.372
 -0.365  -0.313  -0.307
 -- Virtual --
 -0.125  -0.024   0.005   0.009   0.013   0.027   0.048   0.056
  0.066   0.070   0.087   0.090   0.103   0.109   0.114   0.126
  0.129   0.130   0.146   0.167   0.184   0.190   0.194   0.201
  0.217   0.233   0.235   0.247   0.251   0.276   0.282   0.283
  0.293   0.299   0.299   0.309   0.315   0.326   0.354   0.363
  0.374   0.398   0.419   0.454   0.501   0.507   0.534   0.548
  0.559   0.585   0.604   0.635   0.654   0.677   0.691   0.739
  0.822   0.842   0.872   0.938   0.943   0.990   1.038   1.056
  1.072   1.110   1.123   1.124   1.126   1.149   1.150   1.156
  1.183   1.193   1.273   1.355   1.362   1.388   1.403   1.440
  1.486   1.529   1.536   1.538   1.578   1.591   1.635   1.659
  1.683   1.702   1.740   1.764   1.850   1.956   1.976   1.993
  2.055   2.078   2.110   2.194   2.343   2.402   2.459   2.474
  2.546   2.547   2.644   2.668   2.789   2.801   2.848   2.856
  2.872   2.897   2.959   3.020   3.077   3.091   3.131   3.138
  3.156   3.218   3.272   3.351   3.382   3.480   3.513   3.556
  3.664   3.744   3.825   3.828   3.968   4.001   4.081   4.179
  4.900   4.962   4.994   5.040   5.106   5.155   5.335   5.415
  5.476   5.654   5.726   5.835  23.735  23.795  23.822  49.814
 49.878  49.915  49.996
 --------------------------------------------------------------

          Ground-State Mulliken Net Atomic Charges

     Atom                 Charge (a.u.)
  ----------------------------------------
      1 C                    -0.511320
      2 C                     0.535651
      3 O                    -0.306045
      4 O                    -0.252583
      5 H                     0.210335
      6 H                     0.210576
      7 H                     0.272502
      8 C                    -0.050368
      9 O                    -0.123606
     10 O                    -0.261824
     11 H                     0.276684
  ----------------------------------------
  Sum of atomic charges =     0.000000

 -----------------------------------------------------------------
                    Cartesian Multipole Moments
 -----------------------------------------------------------------
    Charge (ESU x 10^10)
                -0.0000
    Dipole Moment (Debye)
         X       0.4756      Y       1.4832      Z      -0.0115
       Tot       1.5576
    Quadrupole Moments (Debye-Ang)
        XX     -51.6713     XY      -3.6084     YY     -41.4392
        XZ      -0.0267     YZ      -0.0083     ZZ     -38.4792
    Octopole Moments (Debye-Ang^2)
       XXX      -7.8998    XXY      15.2648    XYY       4.3484
       YYY       9.2138    XXZ      -0.0692    XYZ      -0.0238
       YYZ      -0.0004    XZZ      -1.1292    YZZ      -0.2571
       ZZZ      -0.0044
    Hexadecapole Moments (Debye-Ang^3)
      XXXX    -762.5992   XXXY      22.4040   XXYY    -137.6227
      XYYY     -23.4624   YYYY    -247.2976   XXXZ      -0.1627
      XXYZ      -0.0533   XYYZ      -0.0032   YYYZ      -0.0258
      XXZZ    -117.0467   XYZZ      -0.5311   YYZZ     -45.1837
      XZZZ      -0.0172   YZZZ      -0.0031   ZZZZ     -41.4401
 -----------------------------------------------------------------
 Calculating analytic gradient of the SCF energy
 Gradient of SCF Energy
            1           2           3           4           5           6
    1   0.0035872  -0.0041774   0.0017406   0.0016909  -0.0007502  -0.0007070
    2   0.0019999  -0.0079744   0.0103175  -0.0061771  -0.0014484  -0.0014589
    3  -0.0000413  -0.0000242   0.0000255   0.0000739  -0.0011891   0.0012091
            7           8           9          10          11
    1  -0.0028942   0.0048587  -0.0050959  -0.0018834   0.0036306
    2   0.0052660   0.0083981  -0.0014939  -0.0113068   0.0038778
    3  -0.0000480  -0.0000324   0.0000055   0.0000184   0.0000024
 Max gradient component =       1.131E-02
 RMS gradient           =       4.173E-03
 Gradient time:  CPU 25.39 s  wall 25.39 s
 Geometry Optimization Parameters
   NAtoms,    NIC,     NZ,  NCons,   NDum,   NFix, NCnnct, MaxDiis
       11      61       0       0       0       0       0       0


** GEOMETRY OPTIMIZATION IN DELOCALIZED INTERNAL COORDINATES **
   Searching for a Minimum

   Optimization Cycle:   1

                       Coordinates (Angstroms)
     ATOM                X               Y               Z
      1  C         1.3388002066   -0.7375931883   -0.0009483948
      2  C         0.2117197140    0.2581712890   -0.0000895235
      3  O         0.4056941095    1.4640701373    0.0000943167
      4  O         2.5927251414   -0.1154861909    0.0012926264
      5  H         1.2109578750   -1.3908571609   -0.8798021201
      6  H         1.2108958810   -1.3939392517    0.8754364606
      7  H         2.4324940256    0.8455420539   -0.0037343141
      8  C        -1.2339092576   -0.2702473620    0.0000061548
      9  O        -2.1434884919    0.7096857151    0.0000283901
     10  O        -1.4928158826   -1.4483730241    0.0003725602
     11  H        -1.6509307705    1.5580968275   -0.0000125913
   Point Group: c1    Number of degrees of freedom:    27


   Energy is   -417.749681116


 Attempting to Generate Delocalized Internal Coordinates

 27 Hessian modes will be used to form the next step
  Hessian Eigenvalues:
     0.003996    0.006864    0.008657    0.010892    0.015676    0.023977
     0.061149    0.076653    0.116472    0.141537    0.160000    0.160000
     0.220173    0.250000    0.250000    0.250000    0.250000    0.285919
     0.319667    0.334084    0.334223    0.456590    0.511858    0.525065
     0.578796    0.947656    1.017496

 Minimum Search - Taking Simple RFO Step
 Searching for Lamda that Minimizes Along All modes
 Value Taken    Lamda =  -0.00058453
 Step Taken.  Stepsize is  0.040229

                             Maximum     Tolerance    Cnvgd?
         Gradient           0.013619      0.000300      NO
         Displacement       0.016628      0.001200      NO
         Energy change     *********      0.000001      NO


 New Cartesian Coordinates Obtained by Inverse Iteration

 Displacement from previous Coordinates is:  0.090070
 ----------------------------------------------------------------
             Standard Nuclear Orientation (Angstroms)
    I     Atom           X                Y                Z
 ----------------------------------------------------------------
    1      C       1.3369375200    -0.7347868191    -0.0008936738
    2      C       0.2122112529     0.2588856346     0.0001869195
    3      O       0.4055827060     1.4589668406    -0.0007877495
    4      O       2.5970309974    -0.1213310831     0.0011278437
    5      H       1.2112261776    -1.3848257021    -0.8786926876
    6      H       1.2111322533    -1.3881414751     0.8742293670
    7      H       2.4667270251     0.8384583653    -0.0032913216
    8      C      -1.2362762616    -0.2684132304     0.0004833748
    9      O      -2.1505457758     0.7037025775     0.0000302427
   10      O      -1.4939423248    -1.4407211955     0.0001026280
   11      H      -1.6779410196     1.5572759319     0.0001486217
 ----------------------------------------------------------------
 Molecular Point Group                 C1    NOp =  1
 Largest Abelian Subgroup              C1    NOp =  1
 Nuclear Repulsion Energy =   300.1882003091 hartrees
 There are       27 alpha and       27 beta electrons
 Applying Cartesian multipole field
    Component          Value
    ---------          -----
     (2,0,0)        1.00000E-11
     (0,2,0)        2.00000E-11
     (0,0,2)       -3.00000E-11
 Nucleus-field energy     =     0.0000000084 hartrees
 Requested basis set is 6-311++G(d,p)
 There are 62 shells and 182 basis functions
 A cutoff of  1.0D-11 yielded   1807 shell pairs
 There are     15790 function pairs (     17012 Cartesian)
 Smallest overlap matrix eigenvalue = 3.47E-05
 Guess MOs from SCF MO coefficient file
 Reading MOs from coefficient file
 Reading MOs from coefficient file
 A restricted hybrid HF-DFT SCF calculation will be
 performed using Pulay DIIS extrapolation
 Exchange:     0.2000 Hartree-Fock + 0.0800 Slater + 0.7200 B88
 Correlation:  0.1900 VWN1RPA + 0.8100 LYP
 Using SG-1 standard quadrature grid
 SCF converges when DIIS error is below 1.0E-08
 Geometry optimization detected.  Setting ReadMinima to 0
 Setting SaveMinima to 0
 ---------------------------------------
  Cycle       Energy         DIIS Error
 ---------------------------------------
    1    -417.7640642480      4.87E-04
    2    -417.7499651396      9.51E-05
    3    -417.7499425746      1.27E-04
    4    -417.7499902473      4.08E-05
    5    -417.7499944965      1.17E-05
    6    -417.7499947360      3.62E-06
    7    -417.7499947159      8.75E-07
    8    -417.7499947022      5.51E-07
    9    -417.7499947372      1.06E-07
   10    -417.7499947410      3.56E-08
   11    -417.7499947371      9.64E-09 Convergence criterion met
 ---------------------------------------
 SCF time:  CPU 66.08 s  wall 66.09 s
 SCF   energy in the final basis set = -417.7499947371
 Total energy in the final basis set = -417.7499947371

 --------------------------------------------------------------

                    Orbital Energies (a.u.)
 --------------------------------------------------------------

 Alpha MOs
 -- Occupied --
-19.208 -19.192 -19.157 -19.153 -10.347 -10.324 -10.265  -1.157
 -1.119  -1.073  -1.058  -0.785  -0.689  -0.642  -0.590  -0.535
 -0.526  -0.499  -0.482  -0.474  -0.441  -0.429  -0.391  -0.371
 -0.365  -0.313  -0.305
 -- Virtual --
 -0.122  -0.023   0.005   0.009   0.014   0.028   0.048   0.056
  0.066   0.070   0.087   0.091   0.103   0.109   0.114   0.126
  0.129   0.130   0.146   0.167   0.184   0.189   0.194   0.202
  0.217   0.235   0.236   0.248   0.252   0.278   0.282   0.284
  0.294   0.299   0.300   0.311   0.317   0.326   0.354   0.364
  0.375   0.398   0.423   0.456   0.504   0.508   0.537   0.551
  0.563   0.586   0.605   0.636   0.655   0.678   0.690   0.739
  0.824   0.843   0.874   0.939   0.944   0.991   1.040   1.055
  1.071   1.110   1.125   1.125   1.128   1.149   1.154   1.158
  1.182   1.194   1.273   1.358   1.365   1.391   1.411   1.443
  1.483   1.532   1.536   1.539   1.579   1.588   1.635   1.666
  1.686   1.703   1.741   1.765   1.852   1.962   1.978   1.997
  2.057   2.083   2.114   2.195   2.346   2.405   2.464   2.476
  2.547   2.548   2.636   2.670   2.791   2.803   2.851   2.859
  2.870   2.900   2.959   3.022   3.084   3.092   3.133   3.143
  3.157   3.215   3.279   3.359   3.384   3.488   3.522   3.565
  3.671   3.755   3.833   3.838   3.966   4.001   4.080   4.181
  4.901   4.964   4.995   5.041   5.109   5.151   5.335   5.418
  5.485   5.661   5.736   5.842  23.744  23.807  23.829  49.816
 49.880  49.922  50.002
 --------------------------------------------------------------

          Ground-State Mulliken Net Atomic Charges

     Atom                 Charge (a.u.)
  ----------------------------------------
      1 C                    -0.506260
      2 C                     0.537215
      3 O                    -0.307083
      4 O                    -0.257681
      5 H                     0.210101
      6 H                     0.210225
      7 H                     0.273536
      8 C                    -0.050581
      9 O                    -0.125518
     10 O                    -0.260580
     11 H                     0.276627
  ----------------------------------------
  Sum of atomic charges =    -0.000000

 -----------------------------------------------------------------
                    Cartesian Multipole Moments
 -----------------------------------------------------------------
    Charge (ESU x 10^10)
                -0.0000
    Dipole Moment (Debye)
         X       0.4777      Y       1.5242      Z      -0.0074
       Tot       1.5973
    Quadrupole Moments (Debye-Ang)
        XX     -51.4044     XY      -3.5615     YY     -41.3880
        XZ      -0.0264     YZ      -0.0044     ZZ     -38.4381
    Octopole Moments (Debye-Ang^2)
       XXX      -7.2842    XXY      16.0470    XYY       4.1138
       YYY       9.2992    XXZ      -0.0570    XYZ      -0.0177
       YYZ       0.0081    XZZ      -1.1131    YZZ      -0.2211
       ZZZ       0.0037
    Hexadecapole Moments (Debye-Ang^3)
      XXXX    -763.0713   XXXY      23.8227   XXYY    -137.0851
      XYYY     -23.2667   YYYY    -245.2678   XXXZ      -0.1472
      XXYZ      -0.0428   XYYZ       0.0005   YYYZ      -0.0019
      XXZZ    -117.4492   XYZZ      -0.3946   YYZZ     -44.8457
      XZZZ      -0.0060   YZZZ       0.0138   ZZZZ     -41.3386
 -----------------------------------------------------------------
 Calculating analytic gradient of the SCF energy
 Gradient of SCF Energy
            1           2           3           4           5           6
    1   0.0012086  -0.0016562   0.0005421   0.0001310  -0.0004204  -0.0004202
    2   0.0009896  -0.0037685   0.0016359  -0.0007259  -0.0001980  -0.0001869
    3  -0.0000438   0.0000617  -0.0000340   0.0000130  -0.0000261   0.0000260
            7           8           9          10          11
    1   0.0002085   0.0011413  -0.0013185  -0.0001872   0.0007709
    2   0.0011250   0.0026403  -0.0011198  -0.0012136   0.0008217
    3  -0.0000035   0.0000731  -0.0000357  -0.0000362   0.0000055
 Max gradient component =       3.768E-03
 RMS gradient           =       1.083E-03
 Gradient time:  CPU 25.24 s  wall 25.24 s
 Geometry Optimization Parameters
   NAtoms,    NIC,     NZ,  NCons,   NDum,   NFix, NCnnct, MaxDiis
       11      61       0       0       0       0       0       0

 Cartesian Hessian Update
 Hessian Updated using BFGS Update


** GEOMETRY OPTIMIZATION IN DELOCALIZED INTERNAL COORDINATES **
   Searching for a Minimum

   Optimization Cycle:   2

                       Coordinates (Angstroms)
     ATOM                X               Y               Z
      1  C         1.3369375200   -0.7347868191   -0.0008936738
      2  C         0.2122112529    0.2588856346    0.0001869195
      3  O         0.4055827060    1.4589668406   -0.0007877495
      4  O         2.5970309974   -0.1213310831    0.0011278437
      5  H         1.2112261776   -1.3848257021   -0.8786926876
      6  H         1.2111322533   -1.3881414751    0.8742293670
      7  H         2.4667270251    0.8384583653   -0.0032913216
      8  C        -1.2362762616   -0.2684132304    0.0004833748
      9  O        -2.1505457758    0.7037025775    0.0000302427
     10  O        -1.4939423248   -1.4407211955    0.0001026280
     11  H        -1.6779410196    1.5572759319    0.0001486217
   Point Group: c1    Number of degrees of freedom:    27


   Energy is   -417.749994737

 Hessian Updated using BFGS Update

 25 Hessian modes will be used to form the next step
  Hessian Eigenvalues:
     0.003996    0.006866    0.008657    0.010895    0.015676    0.023977
     0.061148    0.075789    0.114172    0.141537    0.155873    0.168085
     0.222278    0.245525    0.268191    0.282496    0.322271    0.334113
     0.334414    0.459455    0.485043    0.519676    0.579047    0.896065
     1.003853

 Minimum Search - Taking Simple RFO Step
 Searching for Lamda that Minimizes Along All modes
 Value Taken    Lamda =  -0.00004419
 Step Taken.  Stepsize is  0.016935

                             Maximum     Tolerance    Cnvgd?
         Gradient           0.002335      0.000300      NO
         Displacement       0.009852      0.001200      NO
         Energy change     -0.000314      0.000001      NO


 New Cartesian Coordinates Obtained by Inverse Iteration

 Displacement from previous Coordinates is:  0.017403
 ----------------------------------------------------------------
             Standard Nuclear Orientation (Angstroms)
    I     Atom           X                Y                Z
 ----------------------------------------------------------------
    1      C       1.3352944924    -0.7350191513    -0.0011354972
    2      C       0.2137742135     0.2622714309    -0.0019962088
    3      O       0.4057489309     1.4611248549    -0.0012340436
    4      O       2.5957341284    -0.1233682792     0.0021155211
    5      H       1.2133121119    -1.3843570024    -0.8793143909
    6      H       1.2109690479    -1.3870375966     0.8745380210
    7      H       2.4641125431     0.8346525288    -0.0028676525
    8      C      -1.2350961508    -0.2689952258    -0.0009885449
    9      O      -2.1490071159     0.7029918179     0.0017098236
   10      O      -1.4918564177    -1.4403735749     0.0011304788
   11      H      -1.6808432334     1.5571800424     0.0006860583
 ----------------------------------------------------------------
 Molecular Point Group                 C1    NOp =  1
 Largest Abelian Subgroup              C1    NOp =  1
 Nuclear Repulsion Energy =   300.2877714381 hartrees
 There are       27 alpha and       27 beta electrons
 Applying Cartesian multipole field
    Component          Value
    ---------          -----
     (2,0,0)        1.00000E-11
     (0,2,0)        2.00000E-11
     (0,0,2)       -3.00000E-11
 Nucleus-field energy     =     0.0000000084 hartrees
 Requested basis set is 6-311++G(d,p)
 There are 62 shells and 182 basis functions
 A cutoff of  1.0D-11 yielded   1807 shell pairs
 There are     15790 function pairs (     17012 Cartesian)
 Smallest overlap matrix eigenvalue = 3.48E-05
 Guess MOs from SCF MO coefficient file
 Reading MOs from coefficient file
 Reading MOs from coefficient file
 A restricted hybrid HF-DFT SCF calculation will be
 performed using Pulay DIIS extrapolation
 Exchange:     0.2000 Hartree-Fock + 0.0800 Slater + 0.7200 B88
 Correlation:  0.1900 VWN1RPA + 0.8100 LYP
 Using SG-1 standard quadrature grid
 SCF converges when DIIS error is below 1.0E-08
 Geometry optimization detected.  Setting ReadMinima to 0
 Setting SaveMinima to 0
 ---------------------------------------
  Cycle       Energy         DIIS Error
 ---------------------------------------
    1    -417.7536164071      1.37E-04
    2    -417.7500108633      3.67E-05
    3    -417.7500028743      6.57E-05
    4    -417.7500152740      8.43E-06
    5    -417.7500157996      3.74E-06
    6    -417.7500157468      1.02E-06
    7    -417.7500156818      3.00E-07
    8    -417.7500156963      2.05E-07
    9    -417.7500157027      5.23E-08
   10    -417.7500157055      1.71E-08
   11    -417.7500157025      7.06E-09 Convergence criterion met
 ---------------------------------------
 SCF time:  CPU 64.38 s  wall 64.55 s
 SCF   energy in the final basis set = -417.7500157025
 Total energy in the final basis set = -417.7500157025

 --------------------------------------------------------------

                    Orbital Energies (a.u.)
 --------------------------------------------------------------

 Alpha MOs
 -- Occupied --
-19.207 -19.192 -19.157 -19.153 -10.347 -10.324 -10.264  -1.157
 -1.119  -1.073  -1.058  -0.785  -0.689  -0.643  -0.590  -0.535
 -0.526  -0.499  -0.482  -0.475  -0.440  -0.430  -0.391  -0.372
 -0.365  -0.313  -0.305
 -- Virtual --
 -0.121  -0.023   0.005   0.009   0.015   0.028   0.048   0.056
  0.066   0.070   0.087   0.091   0.103   0.109   0.114   0.127
  0.130   0.130   0.147   0.168   0.184   0.189   0.194   0.202
  0.217   0.234   0.236   0.248   0.253   0.278   0.282   0.284
  0.294   0.299   0.300   0.311   0.317   0.326   0.354   0.364
  0.375   0.398   0.423   0.456   0.504   0.508   0.537   0.552
  0.564   0.586   0.605   0.637   0.655   0.678   0.691   0.740
  0.824   0.843   0.874   0.939   0.944   0.991   1.040   1.055
  1.071   1.110   1.125   1.126   1.128   1.149   1.154   1.158
  1.182   1.194   1.273   1.358   1.366   1.392   1.411   1.441
  1.483   1.532   1.538   1.540   1.579   1.588   1.636   1.666
  1.686   1.703   1.742   1.767   1.852   1.963   1.977   1.997
  2.058   2.084   2.116   2.194   2.347   2.406   2.465   2.476
  2.547   2.548   2.637   2.671   2.792   2.804   2.849   2.859
  2.869   2.900   2.960   3.023   3.085   3.094   3.134   3.143
  3.157   3.216   3.281   3.360   3.384   3.488   3.523   3.568
  3.672   3.758   3.835   3.840   3.966   4.001   4.080   4.180
  4.901   4.964   4.995   5.041   5.109   5.150   5.337   5.419
  5.487   5.663   5.736   5.844  23.746  23.810  23.830  49.817
 49.881  49.923  50.003
 --------------------------------------------------------------

          Ground-State Mulliken Net Atomic Charges

     Atom                 Charge (a.u.)
  ----------------------------------------
      1 C                    -0.507195
      2 C                     0.537764
      3 O                    -0.306346
      4 O                    -0.257491
      5 H                     0.210138
      6 H                     0.210336
      7 H                     0.272909
      8 C                    -0.050661
      9 O                    -0.125980
     10 O                    -0.260378
     11 H                     0.276903
  ----------------------------------------
  Sum of atomic charges =     0.000000

 -----------------------------------------------------------------
                    Cartesian Multipole Moments
 -----------------------------------------------------------------
    Charge (ESU x 10^10)
                 0.0000
    Dipole Moment (Debye)
         X       0.4653      Y       1.5261      Z      -0.0176
       Tot       1.5956
    Quadrupole Moments (Debye-Ang)
        XX     -51.4047     XY      -3.5781     YY     -41.3815
        XZ      -0.0191     YZ      -0.0018     ZZ     -38.4242
    Octopole Moments (Debye-Ang^2)
       XXX      -7.4732    XXY      15.9967    XYY       4.0187
       YYY       9.2461    XXZ      -0.1014    XYZ      -0.0193
       YYZ       0.0122    XZZ      -1.1203    YZZ      -0.2288
       ZZZ       0.0025
    Hexadecapole Moments (Debye-Ang^3)
      XXXX    -762.2989   XXXY      23.7117   XXYY    -136.9303
      XYYY     -23.2897   YYYY    -245.4028   XXXZ      -0.0949
      XXYZ      -0.0211   XYYZ       0.0167   YYYZ       0.0245
      XXZZ    -117.2768   XYZZ      -0.3764   YYZZ     -44.8513
      XZZZ       0.0276   YZZZ       0.0249   ZZZZ     -41.3173
 -----------------------------------------------------------------
 Calculating analytic gradient of the SCF energy
 Gradient of SCF Energy
            1           2           3           4           5           6
    1   0.0003672  -0.0002397  -0.0000819  -0.0006038   0.0000952   0.0001173
    2   0.0005589  -0.0007989   0.0002067   0.0000444   0.0000459   0.0000050
    3   0.0000982  -0.0001399   0.0000859   0.0000025   0.0000689  -0.0000651
            7           8           9          10          11
    1  -0.0000718   0.0000992   0.0003442   0.0000945  -0.0001203
    2  -0.0004598   0.0003741  -0.0001193   0.0002336  -0.0000906
    3  -0.0000126  -0.0003113   0.0001178   0.0001450   0.0000107
 Max gradient component =       7.989E-04
 RMS gradient           =       2.667E-04
 Gradient time:  CPU 25.21 s  wall 25.21 s
 Geometry Optimization Parameters
   NAtoms,    NIC,     NZ,  NCons,   NDum,   NFix, NCnnct, MaxDiis
       11      61       0       0       0       0       0       0

 Cartesian Hessian Update
 Hessian Updated using BFGS Update


** GEOMETRY OPTIMIZATION IN DELOCALIZED INTERNAL COORDINATES **
   Searching for a Minimum

   Optimization Cycle:   3

                       Coordinates (Angstroms)
     ATOM                X               Y               Z
      1  C         1.3352944924   -0.7350191513   -0.0011354972
      2  C         0.2137742135    0.2622714309   -0.0019962088
      3  O         0.4057489309    1.4611248549   -0.0012340436
      4  O         2.5957341284   -0.1233682792    0.0021155211
      5  H         1.2133121119   -1.3843570024   -0.8793143909
      6  H         1.2109690479   -1.3870375966    0.8745380210
      7  H         2.4641125431    0.8346525288   -0.0028676525
      8  C        -1.2350961508   -0.2689952258   -0.0009885449
      9  O        -2.1490071159    0.7029918179    0.0017098236
     10  O        -1.4918564177   -1.4403735749    0.0011304788
     11  H        -1.6808432334    1.5571800424    0.0006860583
   Point Group: c1    Number of degrees of freedom:    27


   Energy is   -417.750015702

 Hessian Updated using BFGS Update

 26 Hessian modes will be used to form the next step
  Hessian Eigenvalues:
     0.003996    0.007020    0.008657    0.011476    0.015675    0.023974
     0.061161    0.075489    0.117012    0.141521    0.153481    0.173877
     0.206020    0.225749    0.250736    0.258188    0.285297    0.320482
     0.334165    0.335065    0.472198    0.511097    0.548088    0.585990
     0.885923    1.012604

 Minimum Search - Taking Simple RFO Step
 Searching for Lamda that Minimizes Along All modes
 Value Taken    Lamda =  -0.00001012
 Step Taken.  Stepsize is  0.023529

                             Maximum     Tolerance    Cnvgd?
         Gradient           0.000513      0.000300      NO
         Displacement       0.012146      0.001200      NO
         Energy change     -0.000021      0.000001      NO


 New Cartesian Coordinates Obtained by Inverse Iteration

 Displacement from previous Coordinates is:  0.025042
 ----------------------------------------------------------------
             Standard Nuclear Orientation (Angstroms)
    I     Atom           X                Y                Z
 ----------------------------------------------------------------
    1      C       1.3347608089    -0.7348877671    -0.0008003219
    2      C       0.2142713352     0.2640115215     0.0042213111
    3      O       0.4063591604     1.4624479959     0.0016128929
    4      O       2.5965616072    -0.1243208511    -0.0010671621
    5      H       1.2089441595    -1.3824962713    -0.8797525973
    6      H       1.2128956849    -1.3878312508     0.8745224252
    7      H       2.4666296778     0.8340472168    -0.0035574613
    8      C      -1.2351557641    -0.2695284430     0.0043882825
    9      O      -2.1496877392     0.7021113628    -0.0035873328
   10      O      -1.4911374288    -1.4409728405    -0.0004932432
   11      H      -1.6822989514     1.5564891717    -0.0028432282
 ----------------------------------------------------------------
 Molecular Point Group                 C1    NOp =  1
 Largest Abelian Subgroup              C1    NOp =  1
 Nuclear Repulsion Energy =   300.2207027588 hartrees
 There are       27 alpha and       27 beta electrons
 Applying Cartesian multipole field
    Component          Value
    ---------          -----
     (2,0,0)        1.00000E-11
     (0,2,0)        2.00000E-11
     (0,0,2)       -3.00000E-11
 Nucleus-field energy     =     0.0000000084 hartrees
 Requested basis set is 6-311++G(d,p)
 There are 62 shells and 182 basis functions
 A cutoff of  1.0D-11 yielded   1807 shell pairs
 There are     15790 function pairs (     17012 Cartesian)
 Smallest overlap matrix eigenvalue = 3.48E-05
 Guess MOs from SCF MO coefficient file
 Reading MOs from coefficient file
 Reading MOs from coefficient file
 A restricted hybrid HF-DFT SCF calculation will be
 performed using Pulay DIIS extrapolation
 Exchange:     0.2000 Hartree-Fock + 0.0800 Slater + 0.7200 B88
 Correlation:  0.1900 VWN1RPA + 0.8100 LYP
 Using SG-1 standard quadrature grid
 SCF converges when DIIS error is below 1.0E-08
 Geometry optimization detected.  Setting ReadMinima to 0
 Setting SaveMinima to 0
 ---------------------------------------
  Cycle       Energy         DIIS Error
 ---------------------------------------
    1    -417.7492625772      1.89E-04
    2    -417.7500092876      2.32E-05
    3    -417.7500074322      3.90E-05
    4    -417.7500118929      7.75E-06
    5    -417.7500121252      2.92E-06
    6    -417.7500121573      1.15E-06
    7    -417.7500121982      4.05E-07
    8    -417.7500121931      1.58E-07
    9    -417.7500121915      8.86E-08
   10    -417.7500121925      3.01E-08
   11    -417.7500121925      5.96E-09 Convergence criterion met
 ---------------------------------------
 SCF time:  CPU 64.31 s  wall 64.33 s
 SCF   energy in the final basis set = -417.7500121925
 Total energy in the final basis set = -417.7500121925

 --------------------------------------------------------------

                    Orbital Energies (a.u.)
 --------------------------------------------------------------

 Alpha MOs
 -- Occupied --
-19.207 -19.192 -19.157 -19.153 -10.347 -10.324 -10.264  -1.157
 -1.120  -1.073  -1.058  -0.785  -0.689  -0.643  -0.590  -0.535
 -0.526  -0.499  -0.482  -0.475  -0.440  -0.430  -0.391  -0.372
 -0.365  -0.313  -0.305
 -- Virtual --
 -0.121  -0.023   0.005   0.009   0.014   0.028   0.048   0.056
  0.066   0.070   0.087   0.091   0.103   0.109   0.114   0.127
  0.130   0.130   0.147   0.168   0.184   0.189   0.194   0.202
  0.217   0.234   0.236   0.248   0.252   0.278   0.282   0.284
  0.294   0.299   0.300   0.311   0.316   0.326   0.354   0.364
  0.375   0.397   0.423   0.456   0.504   0.508   0.537   0.552
  0.564   0.586   0.605   0.636   0.655   0.678   0.691   0.740
  0.824   0.843   0.874   0.939   0.944   0.991   1.039   1.055
  1.071   1.110   1.125   1.126   1.129   1.149   1.154   1.158
  1.182   1.194   1.273   1.358   1.367   1.392   1.412   1.441
  1.482   1.532   1.538   1.540   1.579   1.588   1.635   1.666
  1.686   1.703   1.741   1.767   1.852   1.963   1.977   1.997
  2.058   2.084   2.116   2.193   2.346   2.406   2.465   2.476
  2.547   2.548   2.637   2.671   2.792   2.804   2.848   2.858
  2.869   2.900   2.960   3.023   3.085   3.094   3.134   3.143
  3.157   3.215   3.281   3.360   3.384   3.488   3.522   3.568
  3.673   3.758   3.835   3.840   3.966   4.000   4.079   4.179
  4.901   4.964   4.995   5.041   5.109   5.150   5.337   5.419
  5.487   5.662   5.735   5.844  23.745  23.810  23.830  49.817
 49.881  49.923  50.003
 --------------------------------------------------------------

          Ground-State Mulliken Net Atomic Charges

     Atom                 Charge (a.u.)
  ----------------------------------------
      1 C                    -0.507839
      2 C                     0.538554
      3 O                    -0.306042
      4 O                    -0.257921
      5 H                     0.210211
      6 H                     0.210370
      7 H                     0.272908
      8 C                    -0.051027
      9 O                    -0.125949
     10 O                    -0.260178
     11 H                     0.276913
  ----------------------------------------
  Sum of atomic charges =    -0.000000

 -----------------------------------------------------------------
                    Cartesian Multipole Moments
 -----------------------------------------------------------------
    Charge (ESU x 10^10)
                 0.0000
    Dipole Moment (Debye)
         X       0.4611      Y       1.5291      Z       0.0075
       Tot       1.5971
    Quadrupole Moments (Debye-Ang)
        XX     -51.4018     XY      -3.5664     YY     -41.3892
        XZ      -0.0323     YZ      -0.0151     ZZ     -38.4248
    Octopole Moments (Debye-Ang^2)
       XXX      -7.5039    XXY      16.0452    XYY       3.9926
       YYY       9.2291    XXZ       0.0181    XYZ      -0.0082
       YYZ      -0.0362    XZZ      -1.1301    YZZ      -0.2286
       ZZZ      -0.0321
    Hexadecapole Moments (Debye-Ang^3)
      XXXX    -762.4939   XXXY      23.8219   XXYY    -136.9757
      XYYY     -23.3275   YYYY    -245.6147   XXXZ      -0.1568
      XXYZ      -0.0838   XYYZ       0.0171   YYYZ      -0.0716
      XXZZ    -117.3277   XYZZ      -0.3828   YYZZ     -44.8732
      XZZZ      -0.0249   YZZZ      -0.0035   ZZZZ     -41.3217
 -----------------------------------------------------------------
 Calculating analytic gradient of the SCF energy
 Gradient of SCF Energy
            1           2           3           4           5           6
    1   0.0000098   0.0000362  -0.0000053  -0.0002879   0.0000957   0.0000601
    2   0.0000800   0.0001528  -0.0000555   0.0001835  -0.0000250   0.0000505
    3  -0.0001832   0.0001119  -0.0001367   0.0000010   0.0000061  -0.0000322
            7           8           9          10          11
    1   0.0000044  -0.0001450   0.0004000   0.0000294  -0.0001974
    2  -0.0003007  -0.0001695   0.0001181   0.0001908  -0.0002250
    3   0.0000203   0.0011283  -0.0003654  -0.0004883  -0.0000617
 Max gradient component =       1.128E-03
 RMS gradient           =       2.653E-04
 Gradient time:  CPU 25.22 s  wall 25.22 s
 Geometry Optimization Parameters
   NAtoms,    NIC,     NZ,  NCons,   NDum,   NFix, NCnnct, MaxDiis
       11      61       0       0       0       0       0       0

 Cartesian Hessian Update
 Hessian Updated using BFGS Update


** GEOMETRY OPTIMIZATION IN DELOCALIZED INTERNAL COORDINATES **
   Searching for a Minimum

   Optimization Cycle:   4

                       Coordinates (Angstroms)
     ATOM                X               Y               Z
      1  C         1.3347608089   -0.7348877671   -0.0008003219
      2  C         0.2142713352    0.2640115215    0.0042213111
      3  O         0.4063591604    1.4624479959    0.0016128929
      4  O         2.5965616072   -0.1243208511   -0.0010671621
      5  H         1.2089441595   -1.3824962713   -0.8797525973
      6  H         1.2128956849   -1.3878312508    0.8745224252
      7  H         2.4666296778    0.8340472168   -0.0035574613
      8  C        -1.2351557641   -0.2695284430    0.0043882825
      9  O        -2.1496877392    0.7021113628   -0.0035873328
     10  O        -1.4911374288   -1.4409728405   -0.0004932432
     11  H        -1.6822989514    1.5564891717   -0.0028432282
   Point Group: c1    Number of degrees of freedom:    27


   Energy is   -417.750012193

 Hessian Updated using BFGS Update

 27 Hessian modes will be used to form the next step
  Hessian Eigenvalues:
     0.004023    0.006992    0.008658    0.015662    0.023818    0.045575
     0.061804    0.075508    0.116281    0.141727    0.149664    0.161155
     0.186210    0.226321    0.249771    0.250603    0.258203    0.279668
     0.318462    0.332999    0.334291    0.449900    0.493542    0.518479
     0.575767    0.886206    1.004199

 Minimum Search - Taking Simple RFO Step
 Searching for Lamda that Minimizes Along All modes
 Value Taken    Lamda =  -0.00001531
 Step Taken.  Stepsize is  0.018025

                             Maximum     Tolerance    Cnvgd?
         Gradient           0.000404      0.000300      NO
         Displacement       0.009260      0.001200      NO
         Energy change      0.000004      0.000001      NO


 New Cartesian Coordinates Obtained by Inverse Iteration

 Displacement from previous Coordinates is:  0.019599
 ----------------------------------------------------------------
             Standard Nuclear Orientation (Angstroms)
    I     Atom           X                Y                Z
 ----------------------------------------------------------------
    1      C       1.3348384398    -0.7347554247    -0.0007071975
    2      C       0.2142401184     0.2643097813     0.0004946640
    3      O       0.4065499654     1.4627483462    -0.0019208970
    4      O       2.5974260316    -0.1245341164     0.0010147733
    5      H       1.2100090222    -1.3834131053    -0.8791385526
    6      H       1.2100805084    -1.3865442924     0.8752040840
    7      H       2.4687751315     0.8344000288    -0.0030276166
    8      C      -1.2354452022    -0.2696893828    -0.0006419020
    9      O      -2.1505265808     0.7017538789     0.0004925187
   10      O      -1.4911351435    -1.4413640017    -0.0001573242
   11      H      -1.6826697403     1.5561581330     0.0010310148
 ----------------------------------------------------------------
 Molecular Point Group                 C1    NOp =  1
 Largest Abelian Subgroup              C1    NOp =  1
 Nuclear Repulsion Energy =   300.1582255427 hartrees
 There are       27 alpha and       27 beta electrons
 Applying Cartesian multipole field
    Component          Value
    ---------          -----
     (2,0,0)        1.00000E-11
     (0,2,0)        2.00000E-11
     (0,0,2)       -3.00000E-11
 Nucleus-field energy     =     0.0000000084 hartrees
 Requested basis set is 6-311++G(d,p)
 There are 62 shells and 182 basis functions
 A cutoff of  1.0D-11 yielded   1807 shell pairs
 There are     15790 function pairs (     17012 Cartesian)
 Smallest overlap matrix eigenvalue = 3.48E-05
 Guess MOs from SCF MO coefficient file
 Reading MOs from coefficient file
 Reading MOs from coefficient file
 A restricted hybrid HF-DFT SCF calculation will be
 performed using Pulay DIIS extrapolation
 Exchange:     0.2000 Hartree-Fock + 0.0800 Slater + 0.7200 B88
 Correlation:  0.1900 VWN1RPA + 0.8100 LYP
 Using SG-1 standard quadrature grid
 SCF converges when DIIS error is below 1.0E-08
 Geometry optimization detected.  Setting ReadMinima to 0
 Setting SaveMinima to 0
 ---------------------------------------
  Cycle       Energy         DIIS Error
 ---------------------------------------
    1    -417.7488214671      1.40E-04
    2    -417.7500168617      1.25E-05
    3    -417.7500177812      9.92E-06
    4    -417.7500177716      6.79E-06
    5    -417.7500180198      1.59E-06
    6    -417.7500180664      6.88E-07
    7    -417.7500180473      2.66E-07
    8    -417.7500180326      7.03E-08
    9    -417.7500180348      5.56E-08
   10    -417.7500180365      2.09E-08
   11    -417.7500180351      3.09E-09 Convergence criterion met
 ---------------------------------------
 SCF time:  CPU 63.15 s  wall 63.21 s
 SCF   energy in the final basis set = -417.7500180351
 Total energy in the final basis set = -417.7500180351

 --------------------------------------------------------------

                    Orbital Energies (a.u.)
 --------------------------------------------------------------

 Alpha MOs
 -- Occupied --
-19.207 -19.192 -19.157 -19.153 -10.347 -10.324 -10.264  -1.157
 -1.120  -1.073  -1.057  -0.785  -0.689  -0.643  -0.590  -0.535
 -0.526  -0.499  -0.482  -0.475  -0.440  -0.430  -0.391  -0.372
 -0.365  -0.313  -0.305
 -- Virtual --
 -0.121  -0.023   0.005   0.009   0.014   0.028   0.048   0.056
  0.066   0.070   0.087   0.091   0.103   0.109   0.114   0.126
  0.130   0.130   0.147   0.168   0.184   0.189   0.194   0.202
  0.217   0.234   0.236   0.248   0.252   0.278   0.282   0.284
  0.294   0.299   0.300   0.310   0.316   0.325   0.354   0.364
  0.375   0.397   0.423   0.456   0.504   0.508   0.537   0.552
  0.563   0.586   0.605   0.636   0.655   0.678   0.690   0.740
  0.824   0.843   0.874   0.939   0.944   0.991   1.039   1.055
  1.071   1.110   1.125   1.126   1.129   1.149   1.154   1.158
  1.182   1.194   1.273   1.358   1.366   1.392   1.412   1.441
  1.482   1.532   1.537   1.540   1.579   1.587   1.635   1.666
  1.686   1.703   1.741   1.767   1.852   1.963   1.978   1.997
  2.057   2.083   2.115   2.193   2.346   2.406   2.465   2.476
  2.547   2.548   2.636   2.671   2.791   2.804   2.848   2.858
  2.868   2.900   2.959   3.023   3.084   3.094   3.134   3.143
  3.157   3.215   3.281   3.360   3.383   3.488   3.522   3.568
  3.672   3.758   3.835   3.839   3.965   4.000   4.078   4.178
  4.901   4.964   4.995   5.041   5.109   5.149   5.336   5.418
  5.487   5.661   5.735   5.843  23.744  23.809  23.829  49.817
 49.881  49.922  50.003
 --------------------------------------------------------------

          Ground-State Mulliken Net Atomic Charges

     Atom                 Charge (a.u.)
  ----------------------------------------
      1 C                    -0.508108
      2 C                     0.539072
      3 O                    -0.306045
      4 O                    -0.258202
      5 H                     0.210368
      6 H                     0.210241
      7 H                     0.273032
      8 C                    -0.051239
      9 O                    -0.125869
     10 O                    -0.260120
     11 H                     0.276870
  ----------------------------------------
  Sum of atomic charges =     0.000000

 -----------------------------------------------------------------
                    Cartesian Multipole Moments
 -----------------------------------------------------------------
    Charge (ESU x 10^10)
                -0.0000
    Dipole Moment (Debye)
         X       0.4617      Y       1.5306      Z      -0.0053
       Tot       1.5987
    Quadrupole Moments (Debye-Ang)
        XX     -51.4000     XY      -3.5558     YY     -41.3951
        XZ      -0.0224     YZ       0.0019     ZZ     -38.4281
    Octopole Moments (Debye-Ang^2)
       XXX      -7.4782    XXY      16.0862    XYY       3.9961
       YYY       9.2312    XXZ      -0.0472    XYZ      -0.0177
       YYZ       0.0275    XZZ      -1.1336    YZZ      -0.2268
       ZZZ       0.0260
    Hexadecapole Moments (Debye-Ang^3)
      XXXX    -762.8160   XXXY      23.9256   XXYY    -137.0395
      XYYY     -23.3353   YYYY    -245.7023   XXXZ      -0.1350
      XXYZ      -0.0274   XYYZ      -0.0129   YYYZ       0.0243
      XXZZ    -117.4004   XYZZ      -0.3864   YYZZ     -44.8833
      XZZZ      -0.0072   YZZZ       0.0241   ZZZZ     -41.3263
 -----------------------------------------------------------------
 Calculating analytic gradient of the SCF energy
 Gradient of SCF Energy
            1           2           3           4           5           6
    1  -0.0000264  -0.0000681   0.0001320   0.0000778  -0.0000261  -0.0000674
    2  -0.0001082   0.0001018   0.0000382   0.0000832  -0.0000545  -0.0000069
    3  -0.0001446   0.0004732  -0.0001633  -0.0000034  -0.0000245   0.0000207
            7           8           9          10          11
    1   0.0000985  -0.0000647   0.0000398  -0.0000528  -0.0000426
    2   0.0001254  -0.0000232   0.0000320  -0.0001049  -0.0000829
    3   0.0000126  -0.0004013   0.0000675   0.0001232   0.0000401
 Max gradient component =       4.732E-04
 RMS gradient           =       1.323E-04
 Gradient time:  CPU 25.23 s  wall 25.23 s
 Geometry Optimization Parameters
   NAtoms,    NIC,     NZ,  NCons,   NDum,   NFix, NCnnct, MaxDiis
       11      61       0       0       0       0       0       0

 Cartesian Hessian Update
 Hessian Updated using BFGS Update


** GEOMETRY OPTIMIZATION IN DELOCALIZED INTERNAL COORDINATES **
   Searching for a Minimum

   Optimization Cycle:   5

                       Coordinates (Angstroms)
     ATOM                X               Y               Z
      1  C         1.3348384398   -0.7347554247   -0.0007071975
      2  C         0.2142401184    0.2643097813    0.0004946640
      3  O         0.4065499654    1.4627483462   -0.0019208970
      4  O         2.5974260316   -0.1245341164    0.0010147733
      5  H         1.2100090222   -1.3834131053   -0.8791385526
      6  H         1.2100805084   -1.3865442924    0.8752040840
      7  H         2.4687751315    0.8344000288   -0.0030276166
      8  C        -1.2354452022   -0.2696893828   -0.0006419020
      9  O        -2.1505265808    0.7017538789    0.0004925187
     10  O        -1.4911351435   -1.4413640017   -0.0001573242
     11  H        -1.6826697403    1.5561581330    0.0010310148
   Point Group: c1    Number of degrees of freedom:    27


   Energy is   -417.750018035

 Hessian Updated using BFGS Update

 27 Hessian modes will be used to form the next step
  Hessian Eigenvalues:
     0.004052    0.006791    0.008656    0.015672    0.023694    0.054540
     0.061236    0.075541    0.116740    0.141504    0.150702    0.165166
     0.186236    0.225857    0.249855    0.250626    0.258892    0.282623
     0.318470    0.333606    0.334184    0.459002    0.491504    0.520445
     0.574785    0.887716    1.005680

 Minimum Search - Taking Simple RFO Step
 Searching for Lamda that Minimizes Along All modes
 Value Taken    Lamda =  -0.00000602
 Step Taken.  Stepsize is  0.026085

                             Maximum     Tolerance    Cnvgd?
         Gradient           0.000333      0.000300      NO
         Displacement       0.020707      0.001200      NO
         Energy change     -0.000006      0.000001      NO


 New Cartesian Coordinates Obtained by Inverse Iteration

 Displacement from previous Coordinates is:  0.015869
 ----------------------------------------------------------------
             Standard Nuclear Orientation (Angstroms)
    I     Atom           X                Y                Z
 ----------------------------------------------------------------
    1      C       1.3350729018    -0.7348222784    -0.0016793293
    2      C       0.2141064253     0.2637304905    -0.0051642509
    3      O       0.4059393609     1.4623214217     0.0004996220
    4      O       2.5972948410    -0.1243744569     0.0029588247
    5      H       1.2129522699    -1.3843058231    -0.8798146490
    6      H       1.2080650846    -1.3858970815     0.8744341232
    7      H       2.4675970411     0.8344330927    -0.0029454895
    8      C      -1.2353722153    -0.2694817472     0.0002314843
    9      O      -2.1503373372     0.7021237347     0.0025414684
   10      O      -1.4911785735    -1.4411564829     0.0016910429
   11      H      -1.6819972483     1.5564989751    -0.0001092819
 ----------------------------------------------------------------
 Molecular Point Group                 C1    NOp =  1
 Largest Abelian Subgroup              C1    NOp =  1
 Nuclear Repulsion Energy =   300.1790625957 hartrees
 There are       27 alpha and       27 beta electrons
 Applying Cartesian multipole field
    Component          Value
    ---------          -----
     (2,0,0)        1.00000E-11
     (0,2,0)        2.00000E-11
     (0,0,2)       -3.00000E-11
 Nucleus-field energy     =     0.0000000084 hartrees
 Requested basis set is 6-311++G(d,p)
 There are 62 shells and 182 basis functions
 A cutoff of  1.0D-11 yielded   1807 shell pairs
 There are     15790 function pairs (     17012 Cartesian)
 Smallest overlap matrix eigenvalue = 3.48E-05
 Guess MOs from SCF MO coefficient file
 Reading MOs from coefficient file
 Reading MOs from coefficient file
 A restricted hybrid HF-DFT SCF calculation will be
 performed using Pulay DIIS extrapolation
 Exchange:     0.2000 Hartree-Fock + 0.0800 Slater + 0.7200 B88
 Correlation:  0.1900 VWN1RPA + 0.8100 LYP
 Using SG-1 standard quadrature grid
 SCF converges when DIIS error is below 1.0E-08
 Geometry optimization detected.  Setting ReadMinima to 0
 Setting SaveMinima to 0
 ---------------------------------------
  Cycle       Energy         DIIS Error
 ---------------------------------------
    1    -417.7500285160      1.48E-04
    2    -417.7500119963      1.12E-05
    3    -417.7500123083      1.31E-05
    4    -417.7500128813      5.81E-06
    5    -417.7500128850      1.50E-06
    6    -417.7500129324      8.78E-07
    7    -417.7500129183      1.97E-07
    8    -417.7500129047      8.39E-08
    9    -417.7500129037      4.77E-08
   10    -417.7500129042      7.98E-09 Convergence criterion met
 ---------------------------------------
 SCF time:  CPU 58.37 s  wall 58.62 s
 SCF   energy in the final basis set = -417.7500129042
 Total energy in the final basis set = -417.7500129042

 --------------------------------------------------------------

                    Orbital Energies (a.u.)
 --------------------------------------------------------------

 Alpha MOs
 -- Occupied --
-19.207 -19.192 -19.157 -19.153 -10.347 -10.324 -10.264  -1.157
 -1.120  -1.073  -1.058  -0.785  -0.689  -0.642  -0.590  -0.535
 -0.526  -0.499  -0.482  -0.475  -0.440  -0.430  -0.391  -0.372
 -0.365  -0.313  -0.305
 -- Virtual --
 -0.121  -0.023   0.005   0.009   0.014   0.028   0.048   0.056
  0.066   0.070   0.087   0.091   0.103   0.109   0.114   0.126
  0.130   0.130   0.147   0.168   0.184   0.189   0.194   0.202
  0.217   0.234   0.236   0.248   0.252   0.278   0.282   0.284
  0.294   0.299   0.300   0.311   0.316   0.326   0.354   0.364
  0.375   0.397   0.423   0.456   0.504   0.508   0.537   0.552
  0.563   0.586   0.605   0.636   0.655   0.678   0.690   0.740
  0.824   0.843   0.874   0.939   0.944   0.991   1.039   1.055
  1.071   1.110   1.125   1.126   1.128   1.149   1.154   1.158
  1.182   1.194   1.273   1.358   1.366   1.392   1.412   1.441
  1.482   1.532   1.538   1.540   1.578   1.588   1.635   1.666
  1.686   1.703   1.741   1.767   1.852   1.963   1.977   1.997
  2.057   2.083   2.115   2.193   2.346   2.406   2.465   2.476
  2.547   2.548   2.636   2.671   2.791   2.804   2.848   2.858
  2.869   2.900   2.959   3.023   3.084   3.094   3.134   3.143
  3.157   3.215   3.281   3.360   3.383   3.488   3.522   3.568
  3.672   3.758   3.834   3.839   3.966   4.000   4.079   4.179
  4.901   4.964   4.995   5.041   5.109   5.149   5.336   5.418
  5.487   5.661   5.735   5.843  23.745  23.809  23.829  49.817
 49.881  49.923  50.003
 --------------------------------------------------------------

          Ground-State Mulliken Net Atomic Charges

     Atom                 Charge (a.u.)
  ----------------------------------------
      1 C                    -0.507958
      2 C                     0.538863
      3 O                    -0.306091
      4 O                    -0.257963
      5 H                     0.209865
      6 H                     0.210708
      7 H                     0.272977
      8 C                    -0.051145
      9 O                    -0.125979
     10 O                    -0.260140
     11 H                     0.276862
  ----------------------------------------
  Sum of atomic charges =     0.000000

 -----------------------------------------------------------------
                    Cartesian Multipole Moments
 -----------------------------------------------------------------
    Charge (ESU x 10^10)
                -0.0000
    Dipole Moment (Debye)
         X       0.4639      Y       1.5292      Z      -0.0281
       Tot       1.5983
    Quadrupole Moments (Debye-Ang)
        XX     -51.4046     XY      -3.5590     YY     -41.3929
        XZ      -0.0212     YZ      -0.0134     ZZ     -38.4277
    Octopole Moments (Debye-Ang^2)
       XXX      -7.4756    XXY      16.0601    XYY       4.0043
       YYY       9.2373    XXZ      -0.1445    XYZ      -0.0173
       YYZ      -0.0108    XZZ      -1.1292    YZZ      -0.2271
       ZZZ      -0.0244
    Hexadecapole Moments (Debye-Ang^3)
      XXXX    -762.7958   XXXY      23.9089   XXYY    -137.0329
      XYYY     -23.2963   YYYY    -245.6334   XXXZ      -0.0548
      XXYZ      -0.0419   XYYZ       0.0515   YYYZ      -0.0184
      XXZZ    -117.3844   XYZZ      -0.3751   YYZZ     -44.8766
      XZZZ       0.0696   YZZZ      -0.0039   ZZZZ     -41.3260
 -----------------------------------------------------------------
 Calculating analytic gradient of the SCF energy
 Gradient of SCF Energy
            1           2           3           4           5           6
    1   0.0000857  -0.0000813  -0.0000016   0.0000531  -0.0000992   0.0000487
    2   0.0000609  -0.0001780   0.0000594  -0.0000772   0.0000794  -0.0001003
    3   0.0005191  -0.0013887   0.0005177   0.0000271  -0.0000050   0.0000039
            7           8           9          10          11
    1  -0.0000035   0.0000553  -0.0001081   0.0000028   0.0000481
    2   0.0001036   0.0001541  -0.0000827  -0.0000854   0.0000661
    3  -0.0000567   0.0005561  -0.0000099  -0.0001006  -0.0000630
 Max gradient component =       1.389E-03
 RMS gradient           =       2.992E-04
 Gradient time:  CPU 25.22 s  wall 25.21 s
 Geometry Optimization Parameters
   NAtoms,    NIC,     NZ,  NCons,   NDum,   NFix, NCnnct, MaxDiis
       11      61       0       0       0       0       0       0

 Cartesian Hessian Update
 Hessian Updated using BFGS Update


** GEOMETRY OPTIMIZATION IN DELOCALIZED INTERNAL COORDINATES **
   Searching for a Minimum

   Optimization Cycle:   6

                       Coordinates (Angstroms)
     ATOM                X               Y               Z
      1  C         1.3350729018   -0.7348222784   -0.0016793293
      2  C         0.2141064253    0.2637304905   -0.0051642509
      3  O         0.4059393609    1.4623214217    0.0004996220
      4  O         2.5972948410   -0.1243744569    0.0029588247
      5  H         1.2129522699   -1.3843058231   -0.8798146490
      6  H         1.2080650846   -1.3858970815    0.8744341232
      7  H         2.4675970411    0.8344330927   -0.0029454895
      8  C        -1.2353722153   -0.2694817472    0.0002314843
      9  O        -2.1503373372    0.7021237347    0.0025414684
     10  O        -1.4911785735   -1.4411564829    0.0016910429
     11  H        -1.6819972483    1.5564989751   -0.0001092819
   Point Group: c1    Number of degrees of freedom:    27


   Energy is   -417.750012904

 Hessian Updated using BFGS Update

 27 Hessian modes will be used to form the next step
  Hessian Eigenvalues:
     0.004048    0.008650    0.015527    0.022995    0.027617    0.054711
     0.063331    0.075575    0.116445    0.143462    0.146339    0.161255
     0.186358    0.226200    0.247787    0.249892    0.257745    0.279696
     0.318487    0.332944    0.334449    0.451596    0.492051    0.518525
     0.574361    0.885775    1.004489

 Minimum Search - Taking Simple RFO Step
 Searching for Lamda that Minimizes Along All modes
 Value Taken    Lamda =  -0.00001268
 Step Taken.  Stepsize is  0.020523

                             Maximum     Tolerance    Cnvgd?
         Gradient           0.000551      0.000300      NO
         Displacement       0.015930      0.001200      NO
         Energy change      0.000005      0.000001      NO


 New Cartesian Coordinates Obtained by Inverse Iteration

 Displacement from previous Coordinates is:  0.013384
 ----------------------------------------------------------------
             Standard Nuclear Orientation (Angstroms)
    I     Atom           X                Y                Z
 ----------------------------------------------------------------
    1      C       1.3349941929    -0.7348778914    -0.0010408249
    2      C       0.2141877478     0.2638027380    -0.0000738879
    3      O       0.4058941956     1.4623627881    -0.0004883302
    4      O       2.5970755272    -0.1244025431     0.0010507747
    5      H       1.2109110704    -1.3834202859    -0.8795657616
    6      H       1.2105462759    -1.3868022663     0.8747339572
    7      H       2.4669558923     0.8342276665    -0.0029273275
    8      C      -1.2352657606    -0.2694860390     0.0003312648
    9      O      -2.1501053151     0.7021887190     0.0001942025
   10      O      -1.4911090542    -1.4410829635     0.0006977954
   11      H      -1.6819422219     1.5565599224    -0.0002682979
 ----------------------------------------------------------------
 Molecular Point Group                 C1    NOp =  1
 Largest Abelian Subgroup              C1    NOp =  1
 Nuclear Repulsion Energy =   300.1946093395 hartrees
 There are       27 alpha and       27 beta electrons
 Applying Cartesian multipole field
    Component          Value
    ---------          -----
     (2,0,0)        1.00000E-11
     (0,2,0)        2.00000E-11
     (0,0,2)       -3.00000E-11
 Nucleus-field energy     =     0.0000000084 hartrees
 Requested basis set is 6-311++G(d,p)
 There are 62 shells and 182 basis functions
 A cutoff of  1.0D-11 yielded   1807 shell pairs
 There are     15790 function pairs (     17012 Cartesian)
 Smallest overlap matrix eigenvalue = 3.48E-05
 Guess MOs from SCF MO coefficient file
 Reading MOs from coefficient file
 Reading MOs from coefficient file
 A restricted hybrid HF-DFT SCF calculation will be
 performed using Pulay DIIS extrapolation
 Exchange:     0.2000 Hartree-Fock + 0.0800 Slater + 0.7200 B88
 Correlation:  0.1900 VWN1RPA + 0.8100 LYP
 Using SG-1 standard quadrature grid
 SCF converges when DIIS error is below 1.0E-08
 Geometry optimization detected.  Setting ReadMinima to 0
 Setting SaveMinima to 0
 ---------------------------------------
  Cycle       Energy         DIIS Error
 ---------------------------------------
    1    -417.7503241736      1.17E-04
    2    -417.7500184511      7.89E-06
    3    -417.7500188652      4.04E-06
    4    -417.7500189757      3.37E-06
    5    -417.7500189812      1.18E-06
    6    -417.7500189249      4.89E-07
    7    -417.7500189667      1.32E-07
    8    -417.7500189721      4.08E-08
    9    -417.7500189671      3.87E-08
   10    -417.7500189690      5.82E-09 Convergence criterion met
 ---------------------------------------
 SCF time:  CPU 57.61 s  wall 57.63 s
 SCF   energy in the final basis set = -417.7500189690
 Total energy in the final basis set = -417.7500189690

 --------------------------------------------------------------

                    Orbital Energies (a.u.)
 --------------------------------------------------------------

 Alpha MOs
 -- Occupied --
-19.207 -19.192 -19.157 -19.153 -10.347 -10.324 -10.264  -1.157
 -1.120  -1.073  -1.058  -0.785  -0.689  -0.643  -0.590  -0.535
 -0.526  -0.499  -0.482  -0.475  -0.440  -0.430  -0.391  -0.372
 -0.365  -0.313  -0.305
 -- Virtual --
 -0.121  -0.023   0.005   0.009   0.014   0.028   0.048   0.056
  0.066   0.070   0.087   0.091   0.103   0.109   0.114   0.126
  0.130   0.130   0.147   0.168   0.184   0.189   0.194   0.202
  0.217   0.234   0.236   0.248   0.252   0.278   0.282   0.284
  0.294   0.299   0.300   0.311   0.316   0.326   0.354   0.364
  0.375   0.397   0.423   0.456   0.504   0.508   0.537   0.552
  0.563   0.586   0.605   0.636   0.655   0.678   0.690   0.740
  0.824   0.843   0.874   0.939   0.944   0.991   1.039   1.055
  1.071   1.110   1.125   1.126   1.128   1.149   1.154   1.158
  1.182   1.194   1.273   1.358   1.366   1.392   1.412   1.441
  1.482   1.532   1.538   1.540   1.579   1.587   1.635   1.666
  1.686   1.703   1.741   1.767   1.852   1.963   1.977   1.997
  2.058   2.083   2.115   2.193   2.346   2.406   2.465   2.476
  2.547   2.548   2.637   2.671   2.791   2.804   2.848   2.858
  2.869   2.900   2.959   3.023   3.085   3.094   3.134   3.143
  3.157   3.215   3.281   3.360   3.383   3.488   3.522   3.568
  3.672   3.758   3.835   3.839   3.966   4.000   4.079   4.179
  4.901   4.964   4.995   5.041   5.109   5.150   5.336   5.419
  5.487   5.661   5.735   5.843  23.745  23.810  23.830  49.817
 49.881  49.923  50.003
 --------------------------------------------------------------

          Ground-State Mulliken Net Atomic Charges

     Atom                 Charge (a.u.)
  ----------------------------------------
      1 C                    -0.507964
      2 C                     0.538782
      3 O                    -0.306078
      4 O                    -0.257874
      5 H                     0.210222
      6 H                     0.210359
      7 H                     0.272919
      8 C                    -0.051078
      9 O                    -0.126008
     10 O                    -0.260162
     11 H                     0.276882
  ----------------------------------------
  Sum of atomic charges =    -0.000000

 -----------------------------------------------------------------
                    Cartesian Multipole Moments
 -----------------------------------------------------------------
    Charge (ESU x 10^10)
                -0.0000
    Dipole Moment (Debye)
         X       0.4634      Y       1.5288      Z      -0.0099
       Tot       1.5975
    Quadrupole Moments (Debye-Ang)
        XX     -51.4067     XY      -3.5617     YY     -41.3916
        XZ      -0.0207     YZ      -0.0044     ZZ     -38.4265
    Octopole Moments (Debye-Ang^2)
       XXX      -7.4902    XXY      16.0470    XYY       4.0011
       YYY       9.2346    XXZ      -0.0618    XYZ      -0.0158
       YYZ      -0.0000    XZZ      -1.1286    YZZ      -0.2280
       ZZZ      -0.0034
    Hexadecapole Moments (Debye-Ang^3)
      XXXX    -762.7170   XXXY      23.8815   XXYY    -137.0176
      XYYY     -23.2952   YYYY    -245.6268   XXXZ      -0.0983
      XXYZ      -0.0353   XYYZ       0.0164   YYYZ      -0.0005
      XXZZ    -117.3629   XYZZ      -0.3738   YYZZ     -44.8752
      XZZZ       0.0163   YZZZ       0.0176   ZZZZ     -41.3224
 -----------------------------------------------------------------
 Calculating analytic gradient of the SCF energy
 Gradient of SCF Energy
            1           2           3           4           5           6
    1   0.0000536   0.0000071  -0.0000587  -0.0000405   0.0000222   0.0000212
    2   0.0000708  -0.0000448  -0.0000072  -0.0000366   0.0000073   0.0000090
    3  -0.0000141   0.0000268  -0.0000063   0.0000042   0.0000053  -0.0000080
            7           8           9          10          11
    1  -0.0000427   0.0000064   0.0000085   0.0000287  -0.0000058
    2  -0.0000359   0.0000321  -0.0000272   0.0000188   0.0000137
    3  -0.0000017  -0.0000021   0.0000019  -0.0000017  -0.0000043
 Max gradient component =       7.082E-05
 RMS gradient           =       2.753E-05
 Gradient time:  CPU 25.22 s  wall 25.22 s
 Geometry Optimization Parameters
   NAtoms,    NIC,     NZ,  NCons,   NDum,   NFix, NCnnct, MaxDiis
       11      61       0       0       0       0       0       0

 Cartesian Hessian Update
 Hessian Updated using BFGS Update


** GEOMETRY OPTIMIZATION IN DELOCALIZED INTERNAL COORDINATES **
   Searching for a Minimum

   Optimization Cycle:   7

                       Coordinates (Angstroms)
     ATOM                X               Y               Z
      1  C         1.3349941929   -0.7348778914   -0.0010408249
      2  C         0.2141877478    0.2638027380   -0.0000738879
      3  O         0.4058941956    1.4623627881   -0.0004883302
      4  O         2.5970755272   -0.1244025431    0.0010507747
      5  H         1.2109110704   -1.3834202859   -0.8795657616
      6  H         1.2105462759   -1.3868022663    0.8747339572
      7  H         2.4669558923    0.8342276665   -0.0029273275
      8  C        -1.2352657606   -0.2694860390    0.0003312648
      9  O        -2.1501053151    0.7021887190    0.0001942025
     10  O        -1.4911090542   -1.4410829635    0.0006977954
     11  H        -1.6819422219    1.5565599224   -0.0002682979
   Point Group: c1    Number of degrees of freedom:    27


   Energy is   -417.750018969

 Hessian Updated using BFGS Update

 27 Hessian modes will be used to form the next step
  Hessian Eigenvalues:
     0.004047    0.008649    0.015549    0.023206    0.027849    0.054567
     0.063436    0.075515    0.116601    0.143902    0.145676    0.161576
     0.186311    0.225866    0.247899    0.249864    0.257883    0.280134
     0.318403    0.333009    0.334468    0.453472    0.492416    0.518816
     0.574344    0.886143    1.004690

 Minimum Search - Taking Simple RFO Step
 Searching for Lamda that Minimizes Along All modes
 Value Taken    Lamda =   0.00000000
 Step Taken.  Stepsize is  0.001884

                             Maximum     Tolerance    Cnvgd?
         Gradient           0.000140      0.000300     YES
         Displacement       0.001154      0.001200     YES
         Energy change     -0.000006      0.000001      NO


                       Distance Matrix (Angstroms)
             C (  1)   C (  2)   O (  3)   O (  4)   H (  5)   H (  6)
   C (  2)  1.501190
   O (  3)  2.385601  1.213795
   O (  4)  1.401975  2.414303  2.705384
   H (  5)  1.099004  2.116674  3.085338  2.069315
   H (  6)  1.098851  2.117195  3.087267  2.068680  1.754303
   H (  7)  1.934795  2.323867  2.154654  0.967429  2.695201  2.698486
   C (  8)  2.612054  1.544446  2.385939  3.835087  2.828224  2.827538
   O (  9)  3.769759  2.404592  2.666646  4.818608  4.052181  4.052491
   O ( 10)  2.913003  2.411363  3.468230  4.294986  2.842376  2.840040
   H ( 11)  3.788482  2.294892  2.089960  4.597350  4.217256  4.218471
             H (  7)   C (  8)   O (  9)   O ( 10)
   C (  8)  3.863242
   O (  9)  4.618950  1.334572
   O ( 10)  4.565450  1.199206  2.242296
   H ( 11)  4.211309  1.879884  0.974232  3.003711

 Final energy is   -417.75001896896958     


 ******************************
 **  OPTIMIZATION CONVERGED  **
 ******************************

                       Coordinates (Angstroms)
     ATOM                X               Y               Z
      1  C         1.3349941929   -0.7348778914   -0.0010408249
      2  C         0.2141877478    0.2638027380   -0.0000738879
      3  O         0.4058941956    1.4623627881   -0.0004883302
      4  O         2.5970755272   -0.1244025431    0.0010507747
      5  H         1.2109110704   -1.3834202859   -0.8795657616
      6  H         1.2105462759   -1.3868022663    0.8747339572
      7  H         2.4669558923    0.8342276665   -0.0029273275
      8  C        -1.2352657606   -0.2694860390    0.0003312648
      9  O        -2.1501053151    0.7021887190    0.0001942025
     10  O        -1.4911090542   -1.4410829635    0.0006977954
     11  H        -1.6819422219    1.5565599224   -0.0002682979

Z-matrix Print:
$molecule
0 1
O 
C  1 1.213795
C  2 1.501190 1 122.614880
H  3 1.098851 2 108.036005 1 123.076625 0
H  3 1.099004 2 107.986948 1 -122.786665 0
O  3 1.401975 2 112.484375 1 0.154627 0
H  6 0.967429 3 108.082948 2 -0.351077 0
C  2 1.544446 1 119.287117 3 -179.949928 0
O  8 1.199206 2 122.518170 1 179.997186 0
O  8 1.334572 2 113.074582 1 -0.001201 0
H  10 0.974232 8 108.004560 2 0.007844 0
$end


 --------------------------------------------------------------

                    Orbital Energies (a.u.)
 --------------------------------------------------------------

 Alpha MOs
 -- Occupied --
-19.207 -19.192 -19.157 -19.153 -10.347 -10.324 -10.264  -1.157
 -1.120  -1.073  -1.058  -0.785  -0.689  -0.643  -0.590  -0.535
 -0.526  -0.499  -0.482  -0.475  -0.440  -0.430  -0.391  -0.372
 -0.365  -0.313  -0.305
 -- Virtual --
 -0.121  -0.023   0.005   0.009   0.014   0.028   0.048   0.056
  0.066   0.070   0.087   0.091   0.103   0.109   0.114   0.126
  0.130   0.130   0.147   0.168   0.184   0.189   0.194   0.202
  0.217   0.234   0.236   0.248   0.252   0.278   0.282   0.284
  0.294   0.299   0.300   0.311   0.316   0.326   0.354   0.364
  0.375   0.397   0.423   0.456   0.504   0.508   0.537   0.552
  0.563   0.586   0.605   0.636   0.655   0.678   0.690   0.740
  0.824   0.843   0.874   0.939   0.944   0.991   1.039   1.055
  1.071   1.110   1.125   1.126   1.128   1.149   1.154   1.158
  1.182   1.194   1.273   1.358   1.366   1.392   1.412   1.441
  1.482   1.532   1.538   1.540   1.579   1.587   1.635   1.666
  1.686   1.703   1.741   1.767   1.852   1.963   1.977   1.997
  2.058   2.083   2.115   2.193   2.346   2.406   2.465   2.476
  2.547   2.548   2.637   2.671   2.791   2.804   2.848   2.858
  2.869   2.900   2.959   3.023   3.085   3.094   3.134   3.143
  3.157   3.215   3.281   3.360   3.383   3.488   3.522   3.568
  3.672   3.758   3.835   3.839   3.966   4.000   4.079   4.179
  4.901   4.964   4.995   5.041   5.109   5.150   5.336   5.419
  5.487   5.661   5.735   5.843  23.745  23.810  23.830  49.817
 49.881  49.923  50.003
 --------------------------------------------------------------

          Ground-State Mulliken Net Atomic Charges

     Atom                 Charge (a.u.)
  ----------------------------------------
      1 C                    -0.507964
      2 C                     0.538782
      3 O                    -0.306078
      4 O                    -0.257874
      5 H                     0.210222
      6 H                     0.210359
      7 H                     0.272919
      8 C                    -0.051078
      9 O                    -0.126008
     10 O                    -0.260162
     11 H                     0.276882
  ----------------------------------------
  Sum of atomic charges =    -0.000000

 -----------------------------------------------------------------
                    Cartesian Multipole Moments
 -----------------------------------------------------------------
    Charge (ESU x 10^10)
                -0.0000
    Dipole Moment (Debye)
         X       0.4634      Y       1.5288      Z      -0.0099
       Tot       1.5975
    Quadrupole Moments (Debye-Ang)
        XX     -51.4067     XY      -3.5617     YY     -41.3916
        XZ      -0.0207     YZ      -0.0044     ZZ     -38.4265
    Octopole Moments (Debye-Ang^2)
       XXX      -7.4902    XXY      16.0470    XYY       4.0011
       YYY       9.2346    XXZ      -0.0618    XYZ      -0.0158
       YYZ      -0.0000    XZZ      -1.1286    YZZ      -0.2280
       ZZZ      -0.0034
    Hexadecapole Moments (Debye-Ang^3)
      XXXX    -762.7170   XXXY      23.8815   XXYY    -137.0176
      XYYY     -23.2952   YYYY    -245.6268   XXXZ      -0.0983
      XXYZ      -0.0353   XYYZ       0.0164   YYYZ      -0.0005
      XXZZ    -117.3629   XYZZ      -0.3738   YYZZ     -44.8752
      XZZZ       0.0163   YZZZ       0.0176   ZZZZ     -41.3224
 -----------------------------------------------------------------
Archival summary:
1\1\pikachu\OPT\ProcedureUnspecified\BasisUnspecified\434\cher\WedDec1412:15:022016WedDec1412:15:022016\0\\#,OPT,ProcedureUnspecified,BasisUnspecified,\\0,1\O\C,1,1.21379\C,2,1.50119,1,122.615\H,3,1.09885,2,108.036,1,123.077,0\H,3,1.099,2,107.987,1,-122.787,0\O,3,1.40197,2,112.484,1,0.154627,0\H,6,0.967429,3,108.083,2,-0.351077,0\C,2,1.54445,1,119.287,3,-179.95,0\O,8,1.19921,2,122.518,1,179.997,0\O,8,1.33457,2,113.075,1,-0.00120097,0\H,10,0.974232,8,108.005,2,0.00784409,0\\\@

 Total job time:  640.62s(wall), 639.96s(cpu) 
 Wed Dec 14 12:15:02 2016

        *************************************************************
        *                                                           *
        *  Thank you very much for using Q-Chem.  Have a nice day.  *
        *                                                           *
        *************************************************************


 
User input: 2 of 3 
 
pikachu 127.0.1
Q-Chem Developer Version! Running on 127.0.1.*
                  Welcome to Q-Chem
     A Quantum Leap Into The Future Of Chemistry


 Q-Chem 4.4, Q-Chem, Inc., Pleasanton, CA (2016)

 Y. Shao,  Z. Gan,  E. Epifanovsky,  A. T. B. Gilbert,  M. Wormit,  
 J. Kussmann,  A. W. Lange,  A. Behn,  J. Deng,  X. Feng,  D. Ghosh,  
 M. Goldey,  P. R. Horn,  L. D. Jacobson,  I. Kaliman,  F. Rob,  
 R. Z. Khaliullin,  T. Kus,  A. Landau,  J. Liu,  E. I. Proynov,  Y. M. Rhee,  
 R. M. Richard,  M. A. Rohrdanz,  R. P. Steele,  E. J. Sundstrom,  
 H. L. Woodcock III,  P. M. Zimmerman,  D. Zuev,  B. Albrecht,  E. Alguire,  
 B. Austin,  S. A. Baeppler,  G. J. O. Beran,  Y. A. Bernard,  E. Berquist,  
 K. Brandhorst,  K. B. Bravaya,  S. T. Brown,  D. Casanova,  C.-M. Chang,  
 Y. Chen,  S. H. Chien,  K. D. Closser,  M. P. Coons,  D. L. Crittenden,  
 S. Dasgupta,  M. Diedenhofen,  R. A. DiStasio Jr.,  H. Do,  A. D. Dutoi,  
 R. G. Edgar,  P.-T. Fang,  S. Fatehi,  Q. Feng,  L. Fusti-Molnar,  
 A. Ghysels,  A. Golubeva-Zadorozhnaya,  J. Gomes,  A. Gunina,  
 M. W. D. Hanson-Heine,  P. H. P. Harbach,  A. W. Hauser,  J. E. Herr,  
 E. G. Hohenstein,  Z. C. Holden,  K. Hui,  T.-C. Jagau,  H. Ji,  B. Kaduk,  
 K. Khistyaev,  Jaehoon Kim,  Jihan Kim,  R. A. King,  P. Klunzinger,  
 K. Koh,  D. Kosenkov,  T. Kowalczyk,  C. M. Krauter,  A. Kunitsa,  
 K. U. Lao,  A. Laurent,  K. V. Lawler,  J. Lee,  D. Lefrancois,  S. Lehtola,  
 S. V. Levchenko,  C. Y. Lin,  Y.-S. Lin,  F. Liu,  E. Livshits,  
 R. C. Lochan,  A. Luenser,  P. Manohar,  S. F. Manzer,  S.-P. Mao,  Y. Mao,  
 N. Mardirossian,  A. V. Marenich,  L. A. Martinez-Martinez,  S. A. Maurer,  
 N. J. Mayhall,  J.-M. Mewes,  A. F. Morrison,  K. Nanda,  T. S. Nguyen-Beck,  
 C. M. Oana,  R. Olivares-Amaya,  D. P. O'Neill,  J. A. Parkhill,  
 T. M. Perrine,  R. Peverati,  P. A. Pieniazek,  F. Plasser,  A. Prociuk,  
 D. R. Rehn,  E. Rosta,  N. J. Russ,  N. Sergueev,  S. M. Sharada,  
 S. Sharma,  D. W. Small,  A. Sodt,  T. Stauch,  T. Stein,  D. Stuck,  
 Y.-C. Su,  A. J. W. Thom,  T. Tsuchimochi,  L. Vogt,  O. Vydrov,  T. Wang,  
 M. A. Watson,  J. Wenzel,  A. White,  C. F. Williams,  V. Vanovschi,  
 K. Yao,  S. Yeganeh,  S. R. Yost,  Z.-Q. You,  I. Y. Zhang,  X. Zhang,  
 Y. Zhao,  B. R. Brooks,  G. K. L. Chan,  D. M. Chipman,  C. J. Cramer,  
 W. A. Goddard III,  M. S. Gordon,  W. J. Hehre,  A. Klamt,  
 H. F. Schaefer III,  M. W. Schmidt,  C. D. Sherrill,  D. G. Truhlar,  
 A. Warshel,  X. Xu,  A. Aspuru-Guzik,  R. Baer,  A. T. Bell,  N. A. Besley,  
 J.-D. Chai,  A. Dreuw,  B. D. Dunietz,  T. R. Furlani,  S. R. Gwaltney,  
 C.-P. Hsu,  Y. Jung,  J. Kong,  D. S. Lambrecht,  W. Liang,  C. Ochsenfeld,  
 V. A. Rassolov,  L. V. Slipchenko,  J. E. Subotnik,  T. Van Voorhis,  
 J. M. Herbert,  A. I. Krylov,  P. M. W. Gill,  M. Head-Gordon

 Contributors to earlier versions of Q-Chem not listed above: 
 R. D. Adamson,  J. Baker,  E. F. C. Byrd,  A. K. Chakraborty,  C.-L. Cheng,  
 H. Dachsel,  R. J. Doerksen,  G. Hawkins,  A. Heyden,  S. Hirata,  
 G. Kedziora,  F. J. Keil,  C. Kelley,  P. P. Korambath,  W. Kurlancheek,  
 A. M. Lee,  M. S. Lee,  D. Liotard,  I. Lotan,  P. E. Maslen,  N. Nair,  
 D. Neuhauser,  R. Olson,  B. Peters,  J. Ritchie,  N. E. Schultz,  
 N. Shenvi,  A. C. Simmonett,  K. S. Thanthiriwatte,  Q. Wu,  W. Zhang

 Please cite Q-Chem as follows:
 Y. Shao et al., Mol. Phys. 113, 184-215 (2015)
 DOI: 10.1080/00268976.2014.952696

 Q-Chem 4.4.2 for Intel X86 EM64T Linux

 Parts of Q-Chem use Armadillo 5.200.1 (Boston Tea Smuggler).
 http://arma.sourceforge.net/

 Q-Chem begins on Wed Dec 14 12:15:02 2016  


Host: 0

     Scratch files written to /scratch/cher/qchem10541//
The previous job contains 0 fragments, simply inherited here
FILE_GEOM_ORG=        593

Checking the input file for inconsistencies... 	...done.

--------------------------------------------------------------
User input:
--------------------------------------------------------------

$molecule
   read
$end

$rem
   BASIS 6-311++G**
   JOB_TYPE FREQUENCY
   METHOD B3LYP
$end

--------------------------------------------------------------
 ----------------------------------------------------------------
             Standard Nuclear Orientation (Angstroms)
    I     Atom           X                Y                Z
 ----------------------------------------------------------------
    1      C       1.3367687033    -0.7316224677    -0.0010139731
    2      C       0.2139502210     0.2647954212     0.0000195889
    3      O       0.4032389713     1.4637397354    -0.0001477117
    4      O       2.5976159813    -0.1186033270     0.0013301771
    5      H       1.2140891000    -1.3802477325    -0.8796748315
    6      H       1.2135409572    -1.3839620364     0.8746241675
    7      H       2.4655636012     0.8397632348    -0.0024810912
    8      C      -1.2344247955    -0.2714156818     0.0001663807
    9      O      -2.1512222201     0.6984120059     0.0001132505
   10      O      -1.4879046370    -1.4435262717     0.0002838832
   11      H      -1.6847831956     1.5537257629    -0.0001370168
 ----------------------------------------------------------------
 Molecular Point Group                 C1    NOp =  1
 Largest Abelian Subgroup              C1    NOp =  1
 Nuclear Repulsion Energy =   300.1946093395 hartrees
 There are       27 alpha and       27 beta electrons
 Requested basis set is 6-311++G(d,p)
 There are 62 shells and 182 basis functions

 Total QAlloc Memory Limit   2000 MB
 Mega-Array Size        61 MB
 MEM_STATIC part        62 MB

                       Distance Matrix (Angstroms)
             C (  1)   C (  2)   O (  3)   O (  4)   H (  5)   H (  6)
   C (  2)  1.501190
   O (  3)  2.385601  1.213795
   O (  4)  1.401975  2.414303  2.705384
   H (  5)  1.099004  2.116674  3.085338  2.069315
   H (  6)  1.098851  2.117195  3.087267  2.068680  1.754303
   H (  7)  1.934795  2.323867  2.154654  0.967429  2.695201  2.698486
   C (  8)  2.612054  1.544446  2.385939  3.835087  2.828224  2.827538
   O (  9)  3.769759  2.404592  2.666646  4.818608  4.052181  4.052491
   O ( 10)  2.913003  2.411363  3.468230  4.294986  2.842376  2.840040
   H ( 11)  3.788482  2.294892  2.089960  4.597350  4.217256  4.218471
             H (  7)   C (  8)   O (  9)   O ( 10)
   C (  8)  3.863242
   O (  9)  4.618950  1.334572
   O ( 10)  4.565450  1.199206  2.242296
   H ( 11)  4.211309  1.879884  0.974232  3.003711

 A cutoff of  1.0D-11 yielded   1807 shell pairs
 There are     15790 function pairs (     17012 Cartesian)

 -------------------------------------------------------
 OpenMP Integral Computing Module                       
 Release: version 1.0, May 2013, Q-Chem Inc. Pittsburgh 
 -------------------------------------------------------
 Integral Job Info:
 Integral job number is                      11
 Integral operator is                         1
 short-range coefficients                     0
 long-range coefficients              100000000
 Omega coefficients                           0
 if combine SR and LR in K                    0
 Integral screening is                        0
 Integral computing path is                   2
 max size of driver memory is            800000
 size of driver memory is                593474
 size of scratch memory is              2260544
 max col of scratch BK array               1296
 max len of scratch array in speh3          155
 max len of scratch index in speh4           18
 max int batch size is                      520
 min int batch size is                       52
 fixed nKL is                                52
 max L of basis functions is                  2
 order of int derivative is                   0
 number of shells is                         62
 number of basis is                         189
 number of cartesian basis is               189
 number of contracted shell pairs          1807
 number of primitive shell pairs           4842
 maxK2 (contraction) of shell pair           36
 max number of K2 of shell pair               1
 max number of CS2 of shell pair            270
 max number of PS2 of shell pair            822
 mem total for path MDJ                   37224
 -------------------------------------------------------
 Smallest overlap matrix eigenvalue = 3.48E-05
 Guess from superposition of atomic densities
 Warning:  Energy on first SCF cycle will be non-variational
 A restricted hybrid HF-DFT SCF calculation will be
 performed using Pulay DIIS extrapolation
 Exchange:     0.2000 Hartree-Fock + 0.0800 Slater + 0.7200 B88
 Correlation:  0.1900 VWN1RPA + 0.8100 LYP
 Using SG-1 standard quadrature grid
 SCF converges when DIIS error is below 1.0E-08
 ---------------------------------------
  Cycle       Energy         DIIS Error
 ---------------------------------------
    1    -419.0082832185      4.82E-02
    2    -417.5576209805      8.03E-03
    3    -417.0236671816      1.57E-02
    4    -417.7345554123      2.19E-03
    5    -417.7474402514      9.48E-04
    6    -417.7497488629      2.72E-04
    7    -417.7499761863      1.18E-04
    8    -417.7500147297      3.51E-05
    9    -417.7500182953      5.61E-06
   10    -417.7500186706      1.87E-06
   11    -417.7500186791      3.38E-07
   12    -417.7500186517      7.42E-08
   13    -417.7500186532      4.64E-08
   14    -417.7500186568      1.05E-08
   15    -417.7500186571      3.04E-09 Convergence criterion met
 ---------------------------------------
 SCF time:  CPU 87.50 s  wall 87.68 s
 SCF   energy in the final basis set = -417.7500186571
 Total energy in the final basis set = -417.7500186571

 --------------------------------------------------------------

                    Orbital Energies (a.u.)
 --------------------------------------------------------------

 Alpha MOs
 -- Occupied --
-19.207 -19.192 -19.157 -19.153 -10.347 -10.324 -10.264  -1.157
 -1.120  -1.073  -1.058  -0.785  -0.689  -0.643  -0.590  -0.535
 -0.526  -0.499  -0.482  -0.475  -0.440  -0.430  -0.391  -0.372
 -0.365  -0.313  -0.305
 -- Virtual --
 -0.121  -0.023   0.005   0.009   0.014   0.028   0.048   0.056
  0.066   0.070   0.087   0.091   0.103   0.109   0.114   0.126
  0.130   0.130   0.147   0.168   0.184   0.189   0.194   0.202
  0.217   0.234   0.236   0.248   0.252   0.278   0.282   0.284
  0.294   0.299   0.300   0.311   0.316   0.326   0.354   0.364
  0.375   0.397   0.423   0.456   0.504   0.508   0.537   0.552
  0.563   0.586   0.605   0.636   0.655   0.678   0.690   0.740
  0.824   0.843   0.874   0.939   0.944   0.991   1.039   1.055
  1.071   1.110   1.125   1.126   1.128   1.149   1.154   1.158
  1.182   1.194   1.273   1.358   1.366   1.392   1.412   1.441
  1.482   1.532   1.538   1.540   1.579   1.587   1.635   1.666
  1.686   1.703   1.741   1.767   1.852   1.963   1.977   1.997
  2.058   2.083   2.115   2.193   2.346   2.406   2.465   2.476
  2.547   2.548   2.637   2.671   2.791   2.804   2.848   2.858
  2.869   2.900   2.959   3.023   3.085   3.094   3.134   3.143
  3.157   3.215   3.281   3.360   3.383   3.488   3.522   3.568
  3.672   3.758   3.835   3.839   3.966   4.000   4.079   4.179
  4.901   4.964   4.995   5.041   5.109   5.150   5.336   5.419
  5.487   5.661   5.735   5.843  23.745  23.810  23.830  49.817
 49.881  49.923  50.003
 --------------------------------------------------------------

          Ground-State Mulliken Net Atomic Charges

     Atom                 Charge (a.u.)
  ----------------------------------------
      1 C                    -0.507977
      2 C                     0.538790
      3 O                    -0.306077
      4 O                    -0.257873
      5 H                     0.210223
      6 H                     0.210360
      7 H                     0.272918
      8 C                    -0.051074
      9 O                    -0.126007
     10 O                    -0.260164
     11 H                     0.276881
  ----------------------------------------
  Sum of atomic charges =     0.000000

 -----------------------------------------------------------------
                    Cartesian Multipole Moments
 -----------------------------------------------------------------
    Charge (ESU x 10^10)
                -0.0000
    Dipole Moment (Debye)
         X       0.4603      Y       1.5297      Z      -0.0095
       Tot       1.5975
    Quadrupole Moments (Debye-Ang)
        XX     -51.3921     XY      -3.5812     YY     -41.4043
        XZ      -0.0228     YZ      -0.0054     ZZ     -38.4265
    Octopole Moments (Debye-Ang^2)
       XXX      -7.6325    XXY      15.9846    XYY       4.0309
       YYY       9.1892    XXZ      -0.0604    XYZ      -0.0133
       YYZ       0.0013    XZZ      -1.1395    YZZ      -0.2518
       ZZZ      -0.0063
    Hexadecapole Moments (Debye-Ang^3)
      XXXX    -762.9161   XXXY      23.1812   XXYY    -136.8077
      XYYY     -23.6186   YYYY    -245.7954   XXXZ      -0.1385
      XXYZ      -0.0363   XYYZ       0.0021   YYYZ      -0.0237
      XXZZ    -117.3618   XYZZ      -0.5208   YYZZ     -44.8773
      XZZZ      -0.0178   YZZZ      -0.0002   ZZZZ     -41.3224
 -----------------------------------------------------------------
 Calculating MO derivatives via CPSCF
   1         3          33      0.198633    0.044656
   2         3          33      0.022048    0.004688
   3         3          33      0.001837    0.000337
   4         6          30      0.000140    0.000029
   5        34           2      0.000003    0.000001
   6        36           0      0.000000    0.000000    Roots Converged
 Calculating analytic Hessian of the SCF energy
 Polarizability Matrix (a.u.)
            1           2           3
    1 -55.7551399   0.0753567   0.0016781
    2   0.0753567 -59.2583426  -0.0053254
    3   0.0016781  -0.0053254 -32.7694934

 Direct stationary perturbation theory relativistic correction:

 rels  =       0.146747850597
 relv  =      -0.654248336666
 rel2e =       0.260665184182
 E_rel =      -0.246835301887

 Hessian of the SCF Energy
            1           2           3           4           5           6
    1   0.4697582   0.0351913   0.0000485  -0.1546037   0.0625463   0.0000316
    2   0.0351913   0.5423113  -0.0006030   0.0347368  -0.0972008   0.0000217
    3   0.0000485  -0.0006030   0.5214635   0.0000659   0.0000673  -0.0819254
    4  -0.1546037   0.0347368   0.0000659   0.5150400   0.0274083  -0.0000921
    5   0.0625463  -0.0972008   0.0000673   0.0274083   0.9267577  -0.0000362
    6   0.0000316   0.0000217  -0.0819254  -0.0000921  -0.0000362   0.1870565
    7   0.0061118   0.0233338  -0.0000430  -0.1225948  -0.0937093   0.0000429
    8   0.0028851  -0.0684143  -0.0000568  -0.0917056  -0.6981142   0.0000915
    9   0.0000110  -0.0000614   0.0251793   0.0000197   0.0000790  -0.0574085
   10  -0.2112077  -0.0342219  -0.0004267  -0.0542025  -0.0203811  -0.0000626
   11  -0.0913831  -0.1230715   0.0000105   0.0134898  -0.0032756   0.0000352
   12  -0.0003589   0.0001261  -0.0586742   0.0000093  -0.0000565   0.0007238
   13  -0.0454498  -0.0019757  -0.0070521   0.0071809   0.0100053   0.0211598
   14  -0.0086719  -0.1245262  -0.1200219   0.0007078  -0.0172574  -0.0202087
   15  -0.0124178  -0.1191335  -0.2068021   0.0001255   0.0004696   0.0000480
   16  -0.0455147  -0.0021747   0.0072362   0.0072201   0.0100819  -0.0211212
   17  -0.0088938  -0.1256345   0.1205130   0.0006594  -0.0173209   0.0201075
   18   0.0126208   0.1197279  -0.2059932  -0.0001171  -0.0005539   0.0001336
   19  -0.0007329  -0.0413772   0.0002007  -0.0048276  -0.0089731   0.0000142
   20  -0.0045279  -0.0210958   0.0000628   0.0042182   0.0051862   0.0000098
   21   0.0000248  -0.0000972  -0.0047155  -0.0000088   0.0000344   0.0043651
   22  -0.0171921  -0.0076758  -0.0000233  -0.1564787   0.0003985   0.0000231
   23   0.0170722   0.0202611   0.0000219   0.0186575  -0.0564502  -0.0000299
   24   0.0000567   0.0000239   0.0170087  -0.0000088  -0.0000159  -0.0948616
   25  -0.0018149  -0.0077035  -0.0000075  -0.0399955   0.0355830   0.0000112
   26  -0.0018325   0.0010404   0.0000018   0.0002857  -0.0114858   0.0000032
   27  -0.0000066  -0.0000022  -0.0013882   0.0000083   0.0000053   0.0182176
   28   0.0003481   0.0041532   0.0000051   0.0074422  -0.0360902  -0.0000060
   29  -0.0021116  -0.0017127   0.0000055  -0.0108886  -0.0341812   0.0000045
   30  -0.0000129  -0.0000039  -0.0051335  -0.0000001   0.0000073   0.0227885
   31   0.0002978  -0.0022863  -0.0000037  -0.0041804   0.0131305  -0.0000011
   32  -0.0002742  -0.0019570  -0.0000010   0.0024305   0.0033420   0.0000012
   33   0.0000029   0.0000016   0.0009805  -0.0000019  -0.0000004   0.0008624
            7           8           9          10          11          12
    1   0.0061118   0.0028851   0.0000110  -0.2112077  -0.0913831  -0.0003589
    2   0.0233338  -0.0684143  -0.0000614  -0.0342219  -0.1230715   0.0001261
    3  -0.0000430  -0.0000568   0.0251793  -0.0004267   0.0000105  -0.0586742
    4  -0.1225948  -0.0917056   0.0000197  -0.0542025   0.0134898   0.0000093
    5  -0.0937093  -0.6981142   0.0000790  -0.0203811  -0.0032756  -0.0000565
    6   0.0000429   0.0000915  -0.0574085  -0.0000626   0.0000352   0.0007238
    7   0.1226272   0.1117919  -0.0000255   0.0056113   0.0125376   0.0000231
    8   0.1117919   0.7978981  -0.0000680  -0.0025372   0.0069157   0.0000305
    9  -0.0000255  -0.0000680   0.0257182   0.0000050   0.0000004   0.0003382
   10   0.0056113  -0.0025372   0.0000050   0.3464720   0.0255300   0.0010276
   11   0.0125376   0.0069157   0.0000004   0.0255300   0.6257913  -0.0019023
   12   0.0000231   0.0000305   0.0003382   0.0010276  -0.0019023   0.0322898
   13  -0.0026448   0.0043020  -0.0034993  -0.0147069  -0.0291844  -0.0205442
   14   0.0029084  -0.0002097   0.0025035  -0.0104978  -0.0113427  -0.0084428
   15   0.0002653   0.0019222  -0.0010689  -0.0059287  -0.0002798   0.0096642
   16  -0.0026648   0.0043134   0.0034998  -0.0146237  -0.0292992   0.0204014
   17   0.0029197  -0.0002057  -0.0024801  -0.0104551  -0.0114337   0.0083613
   18  -0.0002501  -0.0019185  -0.0010745   0.0057846   0.0001290   0.0097091
   19   0.0058437   0.0015090  -0.0000149  -0.0549940   0.0968767  -0.0005759
   20  -0.0022250  -0.0012334   0.0000056   0.0471983  -0.4813695   0.0018982
   21  -0.0000225  -0.0000141  -0.0043877  -0.0003893   0.0020293   0.0036725
   22  -0.0022026  -0.0112957  -0.0000076   0.0043562   0.0027754   0.0000172
   23  -0.0323888  -0.0431712   0.0000157   0.0058860  -0.0071226  -0.0000176
   24   0.0000057   0.0000177   0.0199106  -0.0000181  -0.0000311   0.0025573
   25  -0.0042893  -0.0029855   0.0000025  -0.0055760   0.0008436   0.0000049
   26  -0.0096266   0.0113821  -0.0000021   0.0016078   0.0018216   0.0000016
   27  -0.0000005  -0.0000035   0.0000619   0.0000036   0.0000028  -0.0002618
   28  -0.0107648  -0.0101025   0.0000092  -0.0013725  -0.0014586  -0.0000034
   29  -0.0138430  -0.0015276   0.0000056  -0.0007781   0.0030673   0.0000012
   30   0.0000024  -0.0000016  -0.0029969   0.0000054   0.0000072  -0.0000232
   31   0.0049672  -0.0061750  -0.0000001   0.0002439  -0.0007278  -0.0000011
   32  -0.0016988  -0.0033200   0.0000018  -0.0013507   0.0000197   0.0000004
   33   0.0000021   0.0000006  -0.0042718  -0.0000007  -0.0000011   0.0000043
           13          14          15          16          17          18
    1  -0.0454498  -0.0086719  -0.0124178  -0.0455147  -0.0088938   0.0126208
    2  -0.0019757  -0.1245262  -0.1191335  -0.0021747  -0.1256345   0.1197279
    3  -0.0070521  -0.1200219  -0.2068021   0.0072362   0.1205130  -0.2059932
    4   0.0071809   0.0007078   0.0001255   0.0072201   0.0006594  -0.0001171
    5   0.0100053  -0.0172574   0.0004696   0.0100819  -0.0173209  -0.0005539
    6   0.0211598  -0.0202087   0.0000480  -0.0211212   0.0201075   0.0001336
    7  -0.0026448   0.0029084   0.0002653  -0.0026648   0.0029197  -0.0002501
    8   0.0043020  -0.0002097   0.0019222   0.0043134  -0.0002057  -0.0019185
    9  -0.0034993   0.0025035  -0.0010689   0.0034998  -0.0024801  -0.0010745
   10  -0.0147069  -0.0104978  -0.0059287  -0.0146237  -0.0104551   0.0057846
   11  -0.0291844  -0.0113427  -0.0002798  -0.0292992  -0.0114337   0.0001290
   12  -0.0205442  -0.0084428   0.0096642   0.0204014   0.0083613   0.0097091
   13   0.0578183   0.0178532   0.0168818   0.0028223  -0.0004822  -0.0014769
   14   0.0178532   0.1436767   0.1308847  -0.0005000   0.0107273   0.0150373
   15   0.0168818   0.1308847   0.2234703   0.0014988  -0.0148959  -0.0244612
   16   0.0028223  -0.0005000   0.0014988   0.0578424   0.0181010  -0.0169777
   17  -0.0004822   0.0107273  -0.0148959   0.0181010   0.1449199  -0.1313586
   18  -0.0014769   0.0150373  -0.0244612  -0.0169777  -0.1313586   0.2225337
   19  -0.0041145  -0.0018831   0.0001984  -0.0041843  -0.0019186  -0.0002204
   20  -0.0000033  -0.0004356   0.0018278  -0.0000113  -0.0004244  -0.0018494
   21  -0.0036903  -0.0020306  -0.0010908   0.0036875   0.0020280  -0.0010793
   22  -0.0005459   0.0006304   0.0004264  -0.0005438   0.0006294  -0.0004209
   23   0.0006720  -0.0011849  -0.0027027   0.0006897  -0.0011838   0.0027006
   24  -0.0028848   0.0024796  -0.0006812   0.0028753  -0.0024685  -0.0006860
   25   0.0001101   0.0001787   0.0000084   0.0001137   0.0001733  -0.0000063
   26  -0.0006141   0.0001417   0.0007074  -0.0006201   0.0001437  -0.0007096
   27   0.0005179  -0.0002012   0.0001347  -0.0005188   0.0002000   0.0001353
   28  -0.0009052  -0.0006152  -0.0009693  -0.0009033  -0.0006236   0.0009739
   29  -0.0007094   0.0005203   0.0012205  -0.0007173   0.0005223  -0.0012245
   30   0.0006492  -0.0001116   0.0008378  -0.0006416   0.0001055   0.0008331
   31   0.0004357  -0.0001105  -0.0000888   0.0004360  -0.0001094   0.0000899
   32   0.0001367  -0.0001094  -0.0000202   0.0001367  -0.0001102   0.0000198
   33  -0.0000611   0.0001117  -0.0000508   0.0000604  -0.0001122  -0.0000505
           19          20          21          22          23          24
    1  -0.0007329  -0.0045279   0.0000248  -0.0171921   0.0170722   0.0000567
    2  -0.0413772  -0.0210958  -0.0000972  -0.0076758   0.0202611   0.0000239
    3   0.0002007   0.0000628  -0.0047155  -0.0000233   0.0000219   0.0170087
    4  -0.0048276   0.0042182  -0.0000088  -0.1564787   0.0186575  -0.0000088
    5  -0.0089731   0.0051862   0.0000344   0.0003985  -0.0564502  -0.0000159
    6   0.0000142   0.0000098   0.0043651   0.0000231  -0.0000299  -0.0948616
    7   0.0058437  -0.0022250  -0.0000225  -0.0022026  -0.0323888   0.0000057
    8   0.0015090  -0.0012334  -0.0000141  -0.0112957  -0.0431712   0.0000177
    9  -0.0000149   0.0000056  -0.0043877  -0.0000076   0.0000157   0.0199106
   10  -0.0549940   0.0471983  -0.0003893   0.0043562   0.0058860  -0.0000181
   11   0.0968767  -0.4813695   0.0020293   0.0027754  -0.0071226  -0.0000311
   12  -0.0005759   0.0018982   0.0036725   0.0000172  -0.0000176   0.0025573
   13  -0.0041145  -0.0000033  -0.0036903  -0.0005459   0.0006720  -0.0028848
   14  -0.0018831  -0.0004356  -0.0020306   0.0006304  -0.0011849   0.0024796
   15   0.0001984   0.0018278  -0.0010908   0.0004264  -0.0027027  -0.0006812
   16  -0.0041843  -0.0000113   0.0036875  -0.0005438   0.0006897   0.0028753
   17  -0.0019186  -0.0004244   0.0020280   0.0006294  -0.0011838  -0.0024685
   18  -0.0002204  -0.0018494  -0.0010793  -0.0004209   0.0027006  -0.0006860
   19   0.0630109  -0.0449011   0.0004020  -0.0006158  -0.0019382  -0.0000034
   20  -0.0449011   0.5012768  -0.0019550  -0.0005706  -0.0008370   0.0000009
   21   0.0004020  -0.0019550   0.0029908   0.0000017   0.0000131   0.0001076
   22  -0.0006158  -0.0005706   0.0000017   0.5311535   0.0701093  -0.0000362
   23  -0.0019382  -0.0008370   0.0000131   0.0701093   1.0231767  -0.0000875
   24  -0.0000034   0.0000009   0.0001076  -0.0000362  -0.0000875   0.1698270
   25   0.0012216   0.0007289  -0.0000077  -0.2368619   0.0603462   0.0000077
   26   0.0007438  -0.0005031  -0.0000013   0.1194444  -0.1783811   0.0000100
   27   0.0000012   0.0000005   0.0000593  -0.0000024   0.0000119  -0.0444529
   28   0.0005834  -0.0003558  -0.0000012  -0.1470527  -0.1596159   0.0000126
   29   0.0017806  -0.0008905  -0.0000054  -0.1639726  -0.7095495   0.0000625
   30  -0.0000003  -0.0000013   0.0001104   0.0000191   0.0000709  -0.0619019
   31  -0.0011908   0.0004495   0.0000038   0.0259838   0.0205102  -0.0000066
   32   0.0000811   0.0003262  -0.0000012  -0.0104727  -0.0455575   0.0000082
   33  -0.0000016   0.0000000  -0.0000324   0.0000029   0.0000035  -0.0068276
           25          26          27          28          29          30
    1  -0.0018149  -0.0018325  -0.0000066   0.0003481  -0.0021116  -0.0000129
    2  -0.0077035   0.0010404  -0.0000022   0.0041532  -0.0017127  -0.0000039
    3  -0.0000075   0.0000018  -0.0013882   0.0000051   0.0000055  -0.0051335
    4  -0.0399955   0.0002857   0.0000083   0.0074422  -0.0108886  -0.0000001
    5   0.0355830  -0.0114858   0.0000053  -0.0360902  -0.0341812   0.0000073
    6   0.0000112   0.0000032   0.0182176  -0.0000060   0.0000045   0.0227885
    7  -0.0042893  -0.0096266  -0.0000005  -0.0107648  -0.0138430   0.0000024
    8  -0.0029855   0.0113821  -0.0000035  -0.0101025  -0.0015276  -0.0000016
    9   0.0000025  -0.0000021   0.0000619   0.0000092   0.0000056  -0.0029969
   10  -0.0055760   0.0016078   0.0000036  -0.0013725  -0.0007781   0.0000054
   11   0.0008436   0.0018216   0.0000028  -0.0014586   0.0030673   0.0000072
   12   0.0000049   0.0000016  -0.0002618  -0.0000034   0.0000012  -0.0000232
   13   0.0001101  -0.0006141   0.0005179  -0.0009052  -0.0007094   0.0006492
   14   0.0001787   0.0001417  -0.0002012  -0.0006152   0.0005203  -0.0001116
   15   0.0000084   0.0007074   0.0001347  -0.0009693   0.0012205   0.0008378
   16   0.0001137  -0.0006201  -0.0005188  -0.0009033  -0.0007173  -0.0006416
   17   0.0001733   0.0001437   0.0002000  -0.0006236   0.0005223   0.0001055
   18  -0.0000063  -0.0007096   0.0001353   0.0009739  -0.0012245   0.0008331
   19   0.0012216   0.0007438   0.0000012   0.0005834   0.0017806  -0.0000003
   20   0.0007289  -0.0005031   0.0000005  -0.0003558  -0.0008905  -0.0000013
   21  -0.0000077  -0.0000013   0.0000593  -0.0000012  -0.0000054   0.0001104
   22  -0.2368619   0.1194444  -0.0000024  -0.1470527  -0.1639726   0.0000191
   23   0.0603462  -0.1783811   0.0000119  -0.1596159  -0.7095495   0.0000709
   24   0.0000077   0.0000100  -0.0444529   0.0000126   0.0000625  -0.0619019
   25   0.4129307   0.0511623  -0.0000601   0.0296296   0.0219548  -0.0000051
   26   0.0511623   0.6319854  -0.0001279   0.0419458  -0.0979437   0.0000080
   27  -0.0000601  -0.0001279   0.0296489  -0.0000046   0.0000134   0.0113368
   28   0.0296296   0.0419458  -0.0000046   0.1299961   0.1582247  -0.0000160
   29   0.0219548  -0.0979437   0.0000134   0.1582247   0.8392795  -0.0000811
   30  -0.0000051   0.0000080   0.0113368  -0.0000160  -0.0000811   0.0268840
   31  -0.1554681  -0.2024966   0.0000620  -0.0070010   0.0110605   0.0000001
   32  -0.1602818  -0.3582013   0.0001010   0.0045382   0.0024158   0.0000007
   33   0.0000519   0.0001090  -0.0134918  -0.0000003  -0.0000021   0.0072648
           31          32          33
    1   0.0002978  -0.0002742   0.0000029
    2  -0.0022863  -0.0019570   0.0000016
    3  -0.0000037  -0.0000010   0.0009805
    4  -0.0041804   0.0024305  -0.0000019
    5   0.0131305   0.0033420  -0.0000004
    6  -0.0000011   0.0000012   0.0008624
    7   0.0049672  -0.0016988   0.0000021
    8  -0.0061750  -0.0033200   0.0000006
    9  -0.0000001   0.0000018  -0.0042718
   10   0.0002439  -0.0013507  -0.0000007
   11  -0.0007278   0.0000197  -0.0000011
   12  -0.0000011   0.0000004   0.0000043
   13   0.0004357   0.0001367  -0.0000611
   14  -0.0001105  -0.0001094   0.0001117
   15  -0.0000888  -0.0000202  -0.0000508
   16   0.0004360   0.0001367   0.0000604
   17  -0.0001094  -0.0001102  -0.0001122
   18   0.0000899   0.0000198  -0.0000505
   19  -0.0011908   0.0000811  -0.0000016
   20   0.0004495   0.0003262   0.0000000
   21   0.0000038  -0.0000012  -0.0000324
   22   0.0259838  -0.0104727   0.0000029
   23   0.0205102  -0.0455575   0.0000035
   24  -0.0000066   0.0000082  -0.0068276
   25  -0.1554681  -0.1602818   0.0000519
   26  -0.2024966  -0.3582013   0.0001090
   27   0.0000620   0.0001010  -0.0134918
   28  -0.0070010   0.0045382  -0.0000003
   29   0.0110605   0.0024158  -0.0000021
   30   0.0000001   0.0000007   0.0072648
   31   0.1354759   0.1667550  -0.0000544
   32   0.1667550   0.4031518  -0.0001105
   33  -0.0000544  -0.0001105   0.0156129
 Gradient time:  CPU 1095.36 s  wall 1098.31 s
 **********************************************************************
 **                                                                  **
 **                       VIBRATIONAL ANALYSIS                       **
 **                       --------------------                       **
 **                                                                  **
 **        VIBRATIONAL FREQUENCIES (CM**-1) AND NORMAL MODES         **
 **     FORCE CONSTANTS (mDYN/ANGSTROM) AND REDUCED MASSES (AMU)     **
 **                  INFRARED INTENSITIES (KM/MOL)                   **
 **                                                                  **
 **********************************************************************


 Mode:                 1                      2                      3
 Frequency:        65.58                  90.16                 187.31
 Force Cnst:      0.0085                 0.0215                 0.1418
 Red. Mass:       3.3602                 4.4899                 6.8599
 IR Active:          YES                    YES                    YES
 IR Intens:       36.260                 15.084                  7.174
 Raman Active:       YES                    YES                    YES
               X      Y      Z        X      Y      Z        X      Y      Z
 C          0.000  0.000 -0.185    0.000 -0.000  0.245   -0.185  0.039  0.002
 C         -0.000  0.001 -0.079    0.000 -0.000 -0.038   -0.014  0.229  0.002
 O         -0.001  0.001 -0.164    0.000 -0.000 -0.225    0.010  0.220  0.001
 O         -0.000 -0.001  0.282   -0.000  0.001 -0.011   -0.017 -0.323 -0.002
 H          0.091  0.308 -0.442    0.001 -0.314  0.485   -0.353  0.057  0.013
 H         -0.090 -0.306 -0.443   -0.001  0.312  0.487   -0.348  0.062 -0.005
 H          0.005 -0.003 -0.475   -0.002  0.001  0.071    0.289 -0.285 -0.018
 C          0.000  0.000  0.022   -0.000 -0.000 -0.019    0.060  0.071  0.000
 O         -0.000 -0.000  0.142    0.000  0.000  0.267   -0.174 -0.149 -0.001
 O          0.000 -0.000  0.001   -0.000  0.000 -0.255    0.337  0.010 -0.001
 H         -0.000 -0.000  0.097    0.000  0.000  0.279   -0.407 -0.027 -0.000
 TransDip   0.002 -0.000 -0.193   -0.000 -0.000  0.124   -0.064  0.057 -0.001

 Mode:                 4                      5                      6
 Frequency:       226.89                 327.57                 378.66
 Force Cnst:      0.0383                 0.4297                 0.5251
 Red. Mass:       1.2637                 6.7966                 6.2160
 IR Active:          YES                    YES                    YES
 IR Intens:       37.050                 44.965                  5.718
 Raman Active:       YES                    YES                    YES
               X      Y      Z        X      Y      Z        X      Y      Z
 C         -0.001 -0.000 -0.043   -0.107 -0.146 -0.000   -0.193 -0.022  0.000
 C         -0.000  0.001 -0.119   -0.008 -0.067  0.003   -0.063 -0.031 -0.000
 O          0.001  0.001 -0.015    0.382 -0.131 -0.000   -0.213  0.004  0.000
 O         -0.001 -0.001  0.016   -0.305  0.207  0.001   -0.255  0.004  0.000
 H          0.126 -0.011 -0.044   -0.021 -0.140 -0.016   -0.237 -0.026  0.005
 H         -0.130  0.010 -0.044   -0.016 -0.145  0.012   -0.237 -0.025 -0.004
 H         -0.004  0.003  0.970   -0.663  0.165 -0.017   -0.290 -0.002 -0.002
 C          0.000  0.000 -0.033    0.017  0.089  0.001    0.136 -0.038 -0.000
 O         -0.001 -0.001  0.041   -0.126 -0.033 -0.001    0.364  0.124 -0.000
 O          0.002  0.000  0.048    0.185  0.055 -0.001    0.200 -0.059  0.000
 H         -0.002  0.000  0.007   -0.300  0.053 -0.000    0.661 -0.023  0.000
 TransDip  -0.004  0.002  0.195   -0.215 -0.003 -0.001    0.057 -0.051 -0.000

 Mode:                 7                      8                      9
 Frequency:       400.59                 525.55                 640.04
 Force Cnst:      0.2643                 1.4484                 0.3415
 Red. Mass:       2.7951                 8.9007                 1.4149
 IR Active:          YES                    YES                    YES
 IR Intens:       59.814                  1.520                 97.344
 Raman Active:       YES                    YES                    YES
               X      Y      Z        X      Y      Z        X      Y      Z
 C         -0.000  0.000  0.002    0.173 -0.220 -0.000    0.000 -0.000 -0.044
 C         -0.000  0.000  0.278   -0.093 -0.219  0.000    0.000  0.000 -0.061
 O         -0.000  0.000 -0.153   -0.326 -0.211  0.000   -0.000  0.000 -0.001
 O          0.000 -0.001 -0.046    0.132  0.002 -0.000   -0.000  0.000  0.016
 H         -0.153  0.390 -0.274    0.333 -0.217 -0.013    0.094 -0.171  0.078
 H          0.152 -0.388 -0.276    0.333 -0.218  0.012   -0.094  0.170  0.079
 H         -0.002  0.002  0.592   -0.025 -0.018  0.001    0.000 -0.000 -0.014
 C          0.000 -0.000  0.185   -0.035  0.241  0.000    0.000  0.000  0.139
 O          0.000  0.000 -0.066   -0.196  0.186 -0.000    0.000 -0.000 -0.091
 O         -0.000 -0.000 -0.087    0.330  0.186 -0.000   -0.000  0.000 -0.017
 H          0.001 -0.000 -0.001   -0.241  0.213  0.000   -0.000  0.000  0.937
 TransDip  -0.000  0.000  0.248   -0.039 -0.009  0.000    0.000  0.000  0.316

 Mode:                10                     11                     12
 Frequency:       704.30                 705.14                 832.25
 Force Cnst:      1.9891                 0.6126                 2.1866
 Red. Mass:       6.8058                 2.0912                 5.3580
 IR Active:          YES                    YES                    YES
 IR Intens:        8.618                 17.306                 11.912
 Raman Active:       YES                    YES                    YES
               X      Y      Z        X      Y      Z        X      Y      Z
 C          0.061 -0.191 -0.022   -0.004  0.014 -0.090   -0.161  0.376  0.000
 C          0.175  0.012 -0.018   -0.013 -0.001 -0.076   -0.124 -0.173 -0.001
 O         -0.162  0.074  0.007    0.012 -0.005  0.030    0.032 -0.271  0.000
 O         -0.107  0.010  0.006    0.008 -0.001  0.025    0.042 -0.028 -0.000
 H          0.065 -0.247  0.017    0.163 -0.294  0.132   -0.206  0.329  0.042
 H         -0.014 -0.101  0.045   -0.166  0.318  0.132   -0.206  0.331 -0.040
 H         -0.336 -0.020 -0.003    0.025  0.001 -0.010    0.530  0.036  0.001
 C          0.340  0.118  0.063   -0.025 -0.009  0.265    0.132  0.085  0.001
 O          0.072 -0.287 -0.002   -0.005  0.021 -0.011    0.052 -0.115 -0.000
 O         -0.180  0.270 -0.020    0.013 -0.020 -0.084   -0.003  0.153 -0.000
 H         -0.574  0.033 -0.193    0.043 -0.003 -0.791   -0.239  0.034 -0.001
 TransDip   0.080  0.046 -0.018   -0.011 -0.006 -0.133    0.043  0.102  0.000

 Mode:                13                     14                     15
 Frequency:       986.82                1043.25                1136.63
 Force Cnst:      1.4506                 5.9966                 2.1326
 Red. Mass:       2.5283                 9.3515                 2.8018
 IR Active:          YES                    YES                    YES
 IR Intens:        0.087                206.812                 42.750
 Raman Active:       YES                    YES                    YES
               X      Y      Z        X      Y      Z        X      Y      Z
 C          0.000  0.001 -0.231    0.227  0.270  0.001    0.218  0.079  0.000
 C          0.001 -0.000  0.247    0.522 -0.115 -0.001   -0.149  0.022 -0.000
 O         -0.000 -0.000 -0.048   -0.095 -0.070  0.000    0.029  0.029  0.000
 O         -0.000 -0.000  0.046   -0.314 -0.115 -0.001   -0.189 -0.098 -0.000
 H          0.076 -0.602  0.237   -0.190  0.251  0.037    0.578 -0.016  0.012
 H         -0.077  0.602  0.240   -0.188  0.247 -0.037    0.585 -0.015 -0.010
 H          0.003  0.001  0.114    0.184 -0.059  0.001    0.352 -0.043  0.003
 C          0.000 -0.000 -0.128    0.138 -0.102  0.001   -0.086  0.040  0.000
 O         -0.000  0.000  0.019   -0.221  0.216 -0.000    0.052 -0.071 -0.000
 O          0.000 -0.000  0.028   -0.010 -0.112 -0.000    0.012  0.048 -0.000
 H         -0.000  0.000  0.039   -0.219  0.206 -0.000    0.193 -0.136 -0.000
 TransDip   0.001  0.001  0.009    0.456 -0.066  0.000    0.158  0.137  0.001

 Mode:                16                     17                     18
 Frequency:      1207.90                1230.89                1285.59
 Force Cnst:      1.6847                 0.9633                 1.4228
 Red. Mass:       1.9598                 1.0791                 1.4611
 IR Active:          YES                    YES                    YES
 IR Intens:        8.496                  1.231                137.952
 Raman Active:       YES                    YES                    YES
               X      Y      Z        X      Y      Z        X      Y      Z
 C          0.021  0.013  0.000    0.001  0.001  0.042   -0.151 -0.061  0.001
 C          0.141 -0.032  0.000   -0.001  0.000  0.049    0.085 -0.005  0.000
 O         -0.016 -0.013 -0.000    0.000 -0.000 -0.007   -0.008  0.007 -0.000
 O          0.005  0.007 -0.000   -0.000 -0.001 -0.038   -0.019  0.053 -0.001
 H         -0.277  0.060  0.002    0.694  0.072 -0.086    0.299 -0.140  0.006
 H         -0.287  0.059 -0.003   -0.692 -0.069 -0.086    0.285 -0.143 -0.008
 H         -0.137 -0.007 -0.001   -0.006 -0.001 -0.097    0.808  0.138  0.002
 C         -0.182  0.067 -0.000    0.000 -0.000 -0.015    0.025 -0.006 -0.000
 O         -0.005 -0.101  0.000    0.000  0.000  0.002   -0.040  0.003  0.000
 O          0.029  0.093  0.000   -0.000 -0.000  0.003   -0.005  0.008  0.000
 H          0.727 -0.454 -0.000   -0.004  0.002  0.003    0.246 -0.138 -0.000
 TransDip   0.071 -0.060 -0.000   -0.003  0.001 -0.035    0.360 -0.109 -0.000

 Mode:                19                     20                     21
 Frequency:      1372.67                1430.62                1457.11
 Force Cnst:      2.3632                 1.7864                 1.3584
 Red. Mass:       2.1287                 1.4814                 1.0859
 IR Active:          YES                    YES                    YES
 IR Intens:      288.247                 49.050                 26.147
 Raman Active:       YES                    YES                    YES
               X      Y      Z        X      Y      Z        X      Y      Z
 C          0.005  0.028 -0.000    0.120 -0.114  0.000   -0.054 -0.044 -0.000
 C         -0.107  0.008  0.000   -0.088  0.025 -0.000    0.034  0.008 -0.000
 O          0.017  0.008 -0.000    0.012 -0.008 -0.000   -0.007 -0.013  0.000
 O          0.024 -0.025  0.000   -0.035  0.041 -0.000    0.005 -0.019  0.000
 H          0.098 -0.003  0.011   -0.456  0.250 -0.196    0.255  0.499 -0.409
 H          0.100 -0.002 -0.011   -0.458  0.248  0.196    0.256  0.497  0.412
 H         -0.365 -0.067 -0.001    0.567  0.109  0.002   -0.167 -0.039 -0.000
 C          0.223 -0.072 -0.000    0.050 -0.011  0.000   -0.012  0.001  0.000
 O         -0.143  0.040  0.000   -0.015  0.008 -0.000    0.003 -0.003 -0.000
 O         -0.027  0.035 -0.000   -0.007 -0.001 -0.000    0.001  0.001 -0.000
 H          0.762 -0.411  0.000    0.073 -0.036 -0.000   -0.006  0.001 -0.000
 TransDip   0.363 -0.405 -0.000    0.187  0.125  0.001   -0.125  0.105  0.000

 Mode:                22                     23                     24
 Frequency:      1766.73                1842.54                3007.00
 Force Cnst:     21.3463                21.3603                 5.6377
 Red. Mass:      11.6073                10.6788                 1.0582
 IR Active:          YES                    YES                    YES
 IR Intens:      119.981                246.947                 25.886
 Raman Active:       YES                    YES                    YES
               X      Y      Z        X      Y      Z        X      Y      Z
 C          0.029 -0.025  0.000    0.010  0.011 -0.000   -0.008 -0.067 -0.005
 C          0.082  0.773 -0.000   -0.003  0.013 -0.000    0.000 -0.002 -0.000
 O         -0.079 -0.505  0.000   -0.010 -0.036  0.000    0.000  0.002 -0.000
 O         -0.014 -0.002 -0.000    0.003 -0.006  0.000   -0.003  0.001  0.000
 H          0.087 -0.174  0.128    0.022  0.016  0.015    0.066  0.422  0.603
 H          0.088 -0.174 -0.129    0.022  0.016 -0.015    0.061  0.382 -0.547
 H         -0.101 -0.029  0.000   -0.060 -0.015  0.000    0.007 -0.015 -0.000
 C         -0.013 -0.045 -0.000    0.154  0.737 -0.000    0.000 -0.002 -0.000
 O          0.016 -0.001  0.000   -0.023 -0.059  0.000    0.000  0.000  0.000
 O         -0.007  0.008 -0.000   -0.114 -0.459  0.000   -0.000  0.001  0.000
 H          0.081 -0.064  0.000    0.398 -0.199 -0.000   -0.000  0.000 -0.000
 TransDip  -0.023  0.350  0.000    0.061  0.500 -0.000   -0.158 -0.038 -0.004

 Mode:                25                     26                     27
 Frequency:      3023.40                3663.18                3750.75
 Force Cnst:      5.9254                 8.4195                 8.8343
 Red. Mass:       1.1002                 1.0649                 1.0658
 IR Active:          YES                    YES                    YES
 IR Intens:        4.001                107.001                 57.388
 Raman Active:       YES                    YES                    YES
               X      Y      Z        X      Y      Z        X      Y      Z
 C          0.000  0.004 -0.092   -0.000 -0.000 -0.000   -0.000 -0.002  0.000
 C         -0.000  0.000 -0.002    0.000  0.002  0.000    0.001  0.001 -0.000
 O         -0.000 -0.000 -0.000    0.000 -0.001  0.000   -0.000 -0.000  0.000
 O          0.000 -0.000  0.001   -0.000  0.001 -0.000    0.006 -0.062  0.000
 H          0.055  0.410  0.524    0.001 -0.000 -0.000    0.005  0.005  0.009
 H         -0.062 -0.453  0.580    0.001 -0.000  0.000    0.005  0.005 -0.009
 H         -0.000  0.001 -0.009    0.001 -0.022  0.000   -0.107  0.992 -0.004
 C         -0.000  0.000 -0.000    0.000 -0.005  0.000   -0.000 -0.000  0.000
 O         -0.000 -0.000  0.000   -0.028 -0.055  0.000   -0.001 -0.001  0.000
 O          0.000 -0.000  0.000   -0.000  0.002 -0.000   -0.000 -0.000 -0.000
 H          0.000 -0.000 -0.000    0.438  0.897 -0.000    0.011  0.020 -0.000
 TransDip   0.007  0.002 -0.064    0.158  0.291 -0.000   -0.042  0.239 -0.001

 STANDARD THERMODYNAMIC QUANTITIES AT   298.15 K  AND     1.00 ATM

   This Molecule has  0 Imaginary Frequencies
   Zero point vibrational energy:       47.589 kcal/mol

   Atom    1 Element C  Has Mass   12.00000
   Atom    2 Element C  Has Mass   12.00000
   Atom    3 Element O  Has Mass   15.99491
   Atom    4 Element O  Has Mass   15.99491
   Atom    5 Element H  Has Mass    1.00783
   Atom    6 Element H  Has Mass    1.00783
   Atom    7 Element H  Has Mass    1.00783
   Atom    8 Element C  Has Mass   12.00000
   Atom    9 Element O  Has Mass   15.99491
   Atom   10 Element O  Has Mass   15.99491
   Atom   11 Element H  Has Mass    1.00783
   Molecular Mass:   104.010960 amu
   Principal axes and moments of inertia in amu*Bohr^2:
                             1           2           3
    Eigenvalues --      329.37966   977.51212  1295.81510
          X               0.99977    -0.02137    -0.00005
          Y               0.02137     0.99977     0.00002
          Z               0.00005    -0.00002     1.00000
   Rotational Symmetry Number is   1
   The Molecule is an Asymmetric Top
   Translational Enthalpy:        0.889 kcal/mol
   Rotational Enthalpy:           0.889 kcal/mol
   Vibrational Enthalpy:         50.399 kcal/mol
   gas constant (RT):             0.592 kcal/mol
   Translational Entropy:        39.835  cal/mol.K
   Rotational Entropy:           27.525  cal/mol.K
   Vibrational Entropy:          17.532  cal/mol.K

   Total Enthalpy:               52.769 kcal/mol
   Total Entropy:                84.892  cal/mol.K

 ======================================================================

 STANDARD THERMODYNAMIC QUANTITIES FOR ANHARMONIC VIBRATION -- TOSH

   Zero point vibrational energy: ************ kcal/mol

   Vibrational Enthalpy:       Infinity kcal/mol
   Vibrational Entropy:             NaN  cal/mol.K

   Total Enthalpy:             Infinity kcal/mol
   Total Entropy:                   NaN  cal/mol.K

 ======================================================================

 STANDARD THERMODYNAMIC QUANTITIES FOR ANHARMONIC VIBRATION -- VPT2

   Zero point vibrational energy: ************ kcal/mol

   Vibrational Enthalpy:       Infinity kcal/mol
   Vibrational Entropy:             NaN  cal/mol.K

   Total Enthalpy:             Infinity kcal/mol
   Total Entropy:                   NaN  cal/mol.K

 ======================================================================

Archival summary:
1\1\pikachu\FREQ\ProcedureUnspecified\BasisUnspecified\434\cher\WedDec1412:34:482016WedDec1412:34:482016\0\\#,FREQ,ProcedureUnspecified,BasisUnspecified,\\0,1\O\C,1,1.21379\C,2,1.50119,1,122.615\H,3,1.09885,2,108.036,1,123.077,0\H,3,1.099,2,107.987,1,-122.787,0\O,3,1.40197,2,112.484,1,0.154627,0\H,6,0.967429,3,108.083,2,-0.351077,0\C,2,1.54445,1,119.287,3,-179.95,0\O,8,1.19921,2,122.518,1,179.997,0\O,8,1.33457,2,113.075,1,-0.00120097,0\H,10,0.974232,8,108.005,2,0.00784409,0\\\@

 Total job time:  1186.22s(wall), 1183.10s(cpu) 
 Wed Dec 14 12:34:48 2016

        *************************************************************
        *                                                           *
        *  Thank you very much for using Q-Chem.  Have a nice day.  *
        *                                                           *
        *************************************************************


 
User input: 3 of 3 
 
pikachu 127.0.1
Q-Chem Developer Version! Running on 127.0.1.*
                  Welcome to Q-Chem
     A Quantum Leap Into The Future Of Chemistry


 Q-Chem 4.4, Q-Chem, Inc., Pleasanton, CA (2016)

 Y. Shao,  Z. Gan,  E. Epifanovsky,  A. T. B. Gilbert,  M. Wormit,  
 J. Kussmann,  A. W. Lange,  A. Behn,  J. Deng,  X. Feng,  D. Ghosh,  
 M. Goldey,  P. R. Horn,  L. D. Jacobson,  I. Kaliman,  F. Rob,  
 R. Z. Khaliullin,  T. Kus,  A. Landau,  J. Liu,  E. I. Proynov,  Y. M. Rhee,  
 R. M. Richard,  M. A. Rohrdanz,  R. P. Steele,  E. J. Sundstrom,  
 H. L. Woodcock III,  P. M. Zimmerman,  D. Zuev,  B. Albrecht,  E. Alguire,  
 B. Austin,  S. A. Baeppler,  G. J. O. Beran,  Y. A. Bernard,  E. Berquist,  
 K. Brandhorst,  K. B. Bravaya,  S. T. Brown,  D. Casanova,  C.-M. Chang,  
 Y. Chen,  S. H. Chien,  K. D. Closser,  M. P. Coons,  D. L. Crittenden,  
 S. Dasgupta,  M. Diedenhofen,  R. A. DiStasio Jr.,  H. Do,  A. D. Dutoi,  
 R. G. Edgar,  P.-T. Fang,  S. Fatehi,  Q. Feng,  L. Fusti-Molnar,  
 A. Ghysels,  A. Golubeva-Zadorozhnaya,  J. Gomes,  A. Gunina,  
 M. W. D. Hanson-Heine,  P. H. P. Harbach,  A. W. Hauser,  J. E. Herr,  
 E. G. Hohenstein,  Z. C. Holden,  K. Hui,  T.-C. Jagau,  H. Ji,  B. Kaduk,  
 K. Khistyaev,  Jaehoon Kim,  Jihan Kim,  R. A. King,  P. Klunzinger,  
 K. Koh,  D. Kosenkov,  T. Kowalczyk,  C. M. Krauter,  A. Kunitsa,  
 K. U. Lao,  A. Laurent,  K. V. Lawler,  J. Lee,  D. Lefrancois,  S. Lehtola,  
 S. V. Levchenko,  C. Y. Lin,  Y.-S. Lin,  F. Liu,  E. Livshits,  
 R. C. Lochan,  A. Luenser,  P. Manohar,  S. F. Manzer,  S.-P. Mao,  Y. Mao,  
 N. Mardirossian,  A. V. Marenich,  L. A. Martinez-Martinez,  S. A. Maurer,  
 N. J. Mayhall,  J.-M. Mewes,  A. F. Morrison,  K. Nanda,  T. S. Nguyen-Beck,  
 C. M. Oana,  R. Olivares-Amaya,  D. P. O'Neill,  J. A. Parkhill,  
 T. M. Perrine,  R. Peverati,  P. A. Pieniazek,  F. Plasser,  A. Prociuk,  
 D. R. Rehn,  E. Rosta,  N. J. Russ,  N. Sergueev,  S. M. Sharada,  
 S. Sharma,  D. W. Small,  A. Sodt,  T. Stauch,  T. Stein,  D. Stuck,  
 Y.-C. Su,  A. J. W. Thom,  T. Tsuchimochi,  L. Vogt,  O. Vydrov,  T. Wang,  
 M. A. Watson,  J. Wenzel,  A. White,  C. F. Williams,  V. Vanovschi,  
 K. Yao,  S. Yeganeh,  S. R. Yost,  Z.-Q. You,  I. Y. Zhang,  X. Zhang,  
 Y. Zhao,  B. R. Brooks,  G. K. L. Chan,  D. M. Chipman,  C. J. Cramer,  
 W. A. Goddard III,  M. S. Gordon,  W. J. Hehre,  A. Klamt,  
 H. F. Schaefer III,  M. W. Schmidt,  C. D. Sherrill,  D. G. Truhlar,  
 A. Warshel,  X. Xu,  A. Aspuru-Guzik,  R. Baer,  A. T. Bell,  N. A. Besley,  
 J.-D. Chai,  A. Dreuw,  B. D. Dunietz,  T. R. Furlani,  S. R. Gwaltney,  
 C.-P. Hsu,  Y. Jung,  J. Kong,  D. S. Lambrecht,  W. Liang,  C. Ochsenfeld,  
 V. A. Rassolov,  L. V. Slipchenko,  J. E. Subotnik,  T. Van Voorhis,  
 J. M. Herbert,  A. I. Krylov,  P. M. W. Gill,  M. Head-Gordon

 Contributors to earlier versions of Q-Chem not listed above: 
 R. D. Adamson,  J. Baker,  E. F. C. Byrd,  A. K. Chakraborty,  C.-L. Cheng,  
 H. Dachsel,  R. J. Doerksen,  G. Hawkins,  A. Heyden,  S. Hirata,  
 G. Kedziora,  F. J. Keil,  C. Kelley,  P. P. Korambath,  W. Kurlancheek,  
 A. M. Lee,  M. S. Lee,  D. Liotard,  I. Lotan,  P. E. Maslen,  N. Nair,  
 D. Neuhauser,  R. Olson,  B. Peters,  J. Ritchie,  N. E. Schultz,  
 N. Shenvi,  A. C. Simmonett,  K. S. Thanthiriwatte,  Q. Wu,  W. Zhang

 Please cite Q-Chem as follows:
 Y. Shao et al., Mol. Phys. 113, 184-215 (2015)
 DOI: 10.1080/00268976.2014.952696

 Q-Chem 4.4.2 for Intel X86 EM64T Linux

 Parts of Q-Chem use Armadillo 5.200.1 (Boston Tea Smuggler).
 http://arma.sourceforge.net/

 Q-Chem begins on Wed Dec 14 12:34:48 2016  


Host: 0

     Scratch files written to /scratch/cher/qchem10541//
The previous job contains 0 fragments, simply inherited here
FILE_GEOM_ORG=        593

Checking the input file for inconsistencies... 	...done.

--------------------------------------------------------------
User input:
--------------------------------------------------------------

$molecule
   read
$end
$rem
   BASIS  =  6-311++G**
   JOB_TYPE  =  SP
   METHOD  =  B3LYP
   SOLVENT_METHOD SMD
$end
--------------------------------------------------------------
 ----------------------------------------------------------------
             Standard Nuclear Orientation (Angstroms)
    I     Atom           X                Y                Z
 ----------------------------------------------------------------
    1      C       1.3349941929    -0.7348778914    -0.0010408249
    2      C       0.2141877478     0.2638027380    -0.0000738879
    3      O       0.4058941956     1.4623627881    -0.0004883302
    4      O       2.5970755272    -0.1244025431     0.0010507747
    5      H       1.2109110704    -1.3834202859    -0.8795657616
    6      H       1.2105462759    -1.3868022663     0.8747339572
    7      H       2.4669558923     0.8342276665    -0.0029273275
    8      C      -1.2352657606    -0.2694860390     0.0003312648
    9      O      -2.1501053151     0.7021887190     0.0001942025
   10      O      -1.4911090542    -1.4410829635     0.0006977954
   11      H      -1.6819422219     1.5565599224    -0.0002682979
 ----------------------------------------------------------------
 Nuclear Repulsion Energy =   300.1946093395 hartrees
 There are       27 alpha and       27 beta electrons
 Requested basis set is 6-311++G(d,p)
 There are 62 shells and 182 basis functions

 Total QAlloc Memory Limit   2000 MB
 Mega-Array Size        61 MB
 MEM_STATIC part        62 MB

                       Distance Matrix (Angstroms)
             C (  1)   C (  2)   O (  3)   O (  4)   H (  5)   H (  6)
   C (  2)  1.501190
   O (  3)  2.385601  1.213795
   O (  4)  1.401975  2.414303  2.705384
   H (  5)  1.099004  2.116674  3.085338  2.069315
   H (  6)  1.098851  2.117195  3.087267  2.068680  1.754303
   H (  7)  1.934795  2.323867  2.154654  0.967429  2.695201  2.698486
   C (  8)  2.612054  1.544446  2.385939  3.835087  2.828224  2.827538
   O (  9)  3.769759  2.404592  2.666646  4.818608  4.052181  4.052491
   O ( 10)  2.913003  2.411363  3.468230  4.294986  2.842376  2.840040
   H ( 11)  3.788482  2.294892  2.089960  4.597350  4.217256  4.218471
             H (  7)   C (  8)   O (  9)   O ( 10)
   C (  8)  3.863242
   O (  9)  4.618950  1.334572
   O ( 10)  4.565450  1.199206  2.242296
   H ( 11)  4.211309  1.879884  0.974232  3.003711

 A cutoff of  1.0D-08 yielded   1723 shell pairs
 There are     15130 function pairs (     16274 Cartesian)

 -------------------------------------------------------
 OpenMP Integral Computing Module                       
 Release: version 1.0, May 2013, Q-Chem Inc. Pittsburgh 
 -------------------------------------------------------
 Integral Job Info:
 Integral job number is                      11
 Integral operator is                         1
 short-range coefficients                     0
 long-range coefficients              100000000
 Omega coefficients                           0
 if combine SR and LR in K                    0
 Integral screening is                        0
 Integral computing path is                   2
 max size of driver memory is            800000
 size of driver memory is                593474
 size of scratch memory is              2260544
 max col of scratch BK array               1296
 max len of scratch array in speh3          155
 max len of scratch index in speh4           18
 max int batch size is                      520
 min int batch size is                       52
 fixed nKL is                                52
 max L of basis functions is                  2
 order of int derivative is                   0
 number of shells is                         62
 number of basis is                         189
 number of cartesian basis is               189
 number of contracted shell pairs          1723
 number of primitive shell pairs           4470
 maxK2 (contraction) of shell pair           36
 max number of K2 of shell pair               1
 max number of CS2 of shell pair            259
 max number of PS2 of shell pair            750
 mem total for path MDJ                   36184
 -------------------------------------------------------
 Smallest overlap matrix eigenvalue = 3.48E-05

 Q-Chem warning in module /home/taweetham/qchem/stvman/mkSTV.C, line 257:

 Overlap eigenvalue is smaller than square root of threshold


 Scale SEOQF with 1.000000e-01/1.000000e-01/1.000000e-01

 Standard Electronic Orientation quadrupole field applied
 Nucleus-field energy     =     0.0000000084 hartrees
 Guess from superposition of atomic densities
 Warning:  Energy on first SCF cycle will be non-variational
 A restricted hybrid HF-DFT SCF calculation will be
 performed using Pulay DIIS extrapolation
 Exchange:     0.2000 Hartree-Fock + 0.0800 Slater + 0.7200 B88
 Correlation:  0.1900 VWN1RPA + 0.8100 LYP
 Using SG-1 standard quadrature grid
 SCF converges when DIIS error is below 1.0E-05
 ---------------------------------------
  Cycle       Energy         DIIS Error
 ---------------------------------------
    1    -419.0082838169      4.82E-02
    2    -417.5576265891      8.03E-03
    3    -417.0236513425      1.57E-02
    4    -417.7346047305      2.19E-03
    5    -417.7474242245      9.48E-04
    6    -417.7496943404      2.72E-04
    7    -417.7499633794      1.18E-04
    8    -417.7500027109      3.52E-05
    9    -417.7500053314      5.63E-06 Convergence criterion met
 ---------------------------------------
 SCF time:  CPU 46.02 s  wall 46.11 s

 Citation of the SMD model:
 Marenich, A.V.; Cramer, C.J.; Truhlar, D.G.
 J. Phys. Chem. B 2009, 113, 6378-6396.
 iSolventCode=           1
 Solvent: water                                                           

 vradii
            1           2           3           4           5           6
    1   1.8500000   1.8500000   1.5200000   1.5200000   1.2000000   1.2000000
            7           8           9          10          11
    1   1.2000000   1.8500000   1.5200000   1.5200000   1.2000000
Changing PCM_TESSEL_METHOD to VTN
Changing PCM_VDW_RADII to SMD_RADIUS
 Discretize the solute cavity surface with Lebedev spheres
	Using 302 Lebedev grid points for each H atom
	Using 302 Lebedev grid points for other atoms
	Atomic van der Waals radii will be scaled by 1.20
 Removing interior tesserae...
 Keep 1238 surface tesserae and discard 2084 interior tesserae
 Molecular Surface Area = 113.024 Angst**2
 A restricted hybrid HF-DFT SCF calculation will be
 performed using Pulay DIIS extrapolation
 Polarizable Continuum solvation model will be applied
 Exchange:     0.2000 Hartree-Fock + 0.0800 Slater + 0.7200 B88
 Correlation:  0.1900 VWN1RPA + 0.8100 LYP
 Using SG-1 standard quadrature grid
 SCF converges when DIIS error is below 1.0E-05

 Citation of the SMD model:
 Marenich, A.V.; Cramer, C.J.; Truhlar, D.G.
 J. Phys. Chem. B 2009, 113, 6378-6396.
 iSolventCode=           1
 Solvent: water                                                           

 vradii
            1           2           3           4           5           6
    1   1.8500000   1.8500000   1.5200000   1.5200000   1.2000000   1.2000000
            7           8           9          10          11
    1   1.2000000   1.8500000   1.5200000   1.5200000   1.2000000
 ---------------------------------------
  Cycle       Energy         DIIS Error
 ---------------------------------------
    1    -417.7500187731      1.90E-06
 Time req'd to invert C: 2.47 s (CPU) 2.48 s (wall)
    2    -417.7726828483      6.72E-04
    3    -417.7726781984      6.72E-04
    4    -417.7726826505      6.72E-04
    5    -417.7726778644      6.72E-04
    6    -417.7726801997      6.72E-04
    7    -417.7726823713      6.72E-04
    8    -417.7726821519      6.72E-04
    9    -417.7726852216      6.72E-04
   10    -417.7726797663      6.72E-04
   11    -417.7726980664      6.71E-04
   12    -417.7726644405      6.74E-04
   13    -417.7727394571      6.67E-04
   14    -417.7726510030      6.75E-04
   15    -417.7727473317      6.66E-04
   16    -417.7727196740      6.69E-04
   17    -417.7747054682      7.63E-04
   18    -417.7762254296      2.96E-04
   19    -417.7764499296      1.01E-04
   20    -417.7764848051      4.09E-05
   21    -417.7764901830      8.67E-06 Convergence criterion met
 ---------------------------------------
 SCF time:  CPU 106.20 s  wall 106.53 s
(0)  E-EN(g) gas-phase elect-nuc energy                 -417.750018773 a.u.
(3)  G-ENP(liq) elect-nuc-pol free energy of system     -417.776490183 a.u.
(4)  G-CDS(liq) cavity-dispersion-solvent structure 
     free energy                                                4.9749 kcal/mol
(6)  G-S(liq) free energy of system                     -417.768562159 a.u.
(9)  DeltaG-S(liq) free energy of  solvation
     (9) = (6) - (0)                                          -11.6362 kcal/mol
 SCF   energy in the final basis set = -417.7685621594
 Total energy in the final basis set = -417.7685621594

 --------------------------------------------------------------

                    Orbital Energies (a.u.)
 --------------------------------------------------------------

 Alpha MOs
 -- Occupied --
-19.194 -19.171 -19.152 -19.143 -10.340 -10.307 -10.241  -1.144
 -1.101  -1.064  -1.045  -0.764  -0.672  -0.627  -0.573  -0.521
 -0.506  -0.497  -0.467  -0.460  -0.432  -0.410  -0.385  -0.362
 -0.358  -0.302  -0.294
 -- Virtual --
 -0.103  -0.005   0.017   0.024   0.030   0.042   0.055   0.063
  0.074   0.085   0.100   0.101   0.112   0.116   0.130   0.139
  0.140   0.146   0.164   0.188   0.198   0.203   0.208   0.211
  0.225   0.240   0.245   0.257   0.265   0.280   0.287   0.288
  0.294   0.300   0.306   0.320   0.328   0.335   0.365   0.376
  0.381   0.406   0.438   0.479   0.524   0.534   0.558   0.567
  0.582   0.609   0.619   0.657   0.672   0.692   0.714   0.758
  0.841   0.864   0.891   0.956   0.964   1.004   1.053   1.066
  1.081   1.120   1.131   1.135   1.139   1.157   1.161   1.167
  1.180   1.191   1.290   1.371   1.392   1.409   1.428   1.465
  1.498   1.549   1.552   1.564   1.604   1.605   1.653   1.687
  1.704   1.722   1.757   1.782   1.871   1.982   2.000   2.020
  2.079   2.107   2.138   2.217   2.366   2.429   2.489   2.499
  2.567   2.574   2.659   2.688   2.802   2.818   2.863   2.870
  2.890   2.921   2.974   3.037   3.097   3.103   3.151   3.156
  3.169   3.227   3.294   3.368   3.397   3.502   3.531   3.580
  3.684   3.782   3.846   3.850   3.977   4.008   4.094   4.195
  4.914   4.979   5.000   5.051   5.111   5.169   5.345   5.429
  5.499   5.674   5.751   5.851  23.759  23.822  23.851  49.830
 49.891  49.940  50.011
 --------------------------------------------------------------

          Ground-State Mulliken Net Atomic Charges

     Atom                 Charge (a.u.)
  ----------------------------------------
      1 C                    -0.546257
      2 C                     0.636668
      3 O                    -0.337486
      4 O                    -0.364696
      5 H                     0.240788
      6 H                     0.240734
      7 H                     0.316893
      8 C                     0.034683
      9 O                    -0.190816
     10 O                    -0.365033
     11 H                     0.334521
  ----------------------------------------
  Sum of atomic charges =    -0.000000

 -----------------------------------------------------------------
                    Cartesian Multipole Moments
 -----------------------------------------------------------------
    Charge (ESU x 10^10)
                 0.0000
    Dipole Moment (Debye)
         X       0.5019      Y       2.1888      Z      -0.0138
       Tot       2.2457
    Quadrupole Moments (Debye-Ang)
        XX     -54.2992     XY      -4.7117     YY     -41.9748
        XZ      -0.0260     YZ      -0.0036     ZZ     -38.2068
    Octopole Moments (Debye-Ang^2)
       XXX      -9.5962    XXY      19.6900    XYY       5.1321
       YYY      11.4808    XXZ      -0.0789    XYZ      -0.0164
       YYZ      -0.0048    XZZ      -1.0922    YZZ      -0.1837
       ZZZ      -0.0110
    Hexadecapole Moments (Debye-Ang^3)
      XXXX    -798.0373   XXXY      22.5247   XXYY    -139.8562
      XYYY     -29.4366   YYYY    -249.9438   XXXZ      -0.1345
      XXYZ      -0.0352   XYYZ       0.0131   YYYZ       0.0019
      XXZZ    -118.6579   XYZZ      -1.1476   YYZZ     -44.8141
      XZZZ       0.0063   YZZZ       0.0214   ZZZZ     -40.6062
 -----------------------------------------------------------------
Archival summary:
1\1\pikachu\SP\ProcedureUnspecified\BasisUnspecified\434\cher\WedDec1412:37:212016WedDec1412:37:212016\0\\#,ProcedureUnspecified,BasisUnspecified,\\0,1\O\C,1,1.21379\C,2,1.50119,1,122.615\H,3,1.09885,2,108.036,1,123.077,0\H,3,1.099,2,107.987,1,-122.787,0\O,3,1.40197,2,112.484,1,0.154627,0\H,6,0.967429,3,108.083,2,-0.351077,0\C,2,1.54445,1,119.287,3,-179.95,0\O,8,1.19921,2,122.518,1,179.997,0\O,8,1.33457,2,113.075,1,-0.00120097,0\H,10,0.974232,8,108.005,2,0.00784409,0\\\@

 Total job time:  152.79s(wall), 152.36s(cpu) 
 Wed Dec 14 12:37:21 2016

        *************************************************************
        *                                                           *
        *  Thank you very much for using Q-Chem.  Have a nice day.  *
        *                                                           *
        *************************************************************
