# Supplementary material for: A DFT investigation of the blue bottle experiment: E∘half-cell analysis of autoxidation catalysed by redox indicators
Source: R Soc Open Sci. 2017 Nov 8;4(11):170708. doi: 10.1098/rsos.170708 (PMC5717635; doi:10.1098/rsos.170708)
Supplement: output.zip [file rsos170708supp2.zip › B3LYP_6-311++Gdp_reducing_agents/C3H4O4_tartronate_semialdehyde.out]

pikachu 127.0.1
Q-Chem Developer Version! Running on 127.0.1.*
                  Welcome to Q-Chem
     A Quantum Leap Into The Future Of Chemistry


 Q-Chem 4.4, Q-Chem, Inc., Pleasanton, CA (2016)

 Y. Shao,  Z. Gan,  E. Epifanovsky,  A. T. B. Gilbert,  M. Wormit,  
 J. Kussmann,  A. W. Lange,  A. Behn,  J. Deng,  X. Feng,  D. Ghosh,  
 M. Goldey,  P. R. Horn,  L. D. Jacobson,  I. Kaliman,  F. Rob,  
 R. Z. Khaliullin,  T. Kus,  A. Landau,  J. Liu,  E. I. Proynov,  Y. M. Rhee,  
 R. M. Richard,  M. A. Rohrdanz,  R. P. Steele,  E. J. Sundstrom,  
 H. L. Woodcock III,  P. M. Zimmerman,  D. Zuev,  B. Albrecht,  E. Alguire,  
 B. Austin,  S. A. Baeppler,  G. J. O. Beran,  Y. A. Bernard,  E. Berquist,  
 K. Brandhorst,  K. B. Bravaya,  S. T. Brown,  D. Casanova,  C.-M. Chang,  
 Y. Chen,  S. H. Chien,  K. D. Closser,  M. P. Coons,  D. L. Crittenden,  
 S. Dasgupta,  M. Diedenhofen,  R. A. DiStasio Jr.,  H. Do,  A. D. Dutoi,  
 R. G. Edgar,  P.-T. Fang,  S. Fatehi,  Q. Feng,  L. Fusti-Molnar,  
 A. Ghysels,  A. Golubeva-Zadorozhnaya,  J. Gomes,  A. Gunina,  
 M. W. D. Hanson-Heine,  P. H. P. Harbach,  A. W. Hauser,  J. E. Herr,  
 E. G. Hohenstein,  Z. C. Holden,  K. Hui,  T.-C. Jagau,  H. Ji,  B. Kaduk,  
 K. Khistyaev,  Jaehoon Kim,  Jihan Kim,  R. A. King,  P. Klunzinger,  
 K. Koh,  D. Kosenkov,  T. Kowalczyk,  C. M. Krauter,  A. Kunitsa,  
 K. U. Lao,  A. Laurent,  K. V. Lawler,  J. Lee,  D. Lefrancois,  S. Lehtola,  
 S. V. Levchenko,  C. Y. Lin,  Y.-S. Lin,  F. Liu,  E. Livshits,  
 R. C. Lochan,  A. Luenser,  P. Manohar,  S. F. Manzer,  S.-P. Mao,  Y. Mao,  
 N. Mardirossian,  A. V. Marenich,  L. A. Martinez-Martinez,  S. A. Maurer,  
 N. J. Mayhall,  J.-M. Mewes,  A. F. Morrison,  K. Nanda,  T. S. Nguyen-Beck,  
 C. M. Oana,  R. Olivares-Amaya,  D. P. O'Neill,  J. A. Parkhill,  
 T. M. Perrine,  R. Peverati,  P. A. Pieniazek,  F. Plasser,  A. Prociuk,  
 D. R. Rehn,  E. Rosta,  N. J. Russ,  N. Sergueev,  S. M. Sharada,  
 S. Sharma,  D. W. Small,  A. Sodt,  T. Stauch,  T. Stein,  D. Stuck,  
 Y.-C. Su,  A. J. W. Thom,  T. Tsuchimochi,  L. Vogt,  O. Vydrov,  T. Wang,  
 M. A. Watson,  J. Wenzel,  A. White,  C. F. Williams,  V. Vanovschi,  
 K. Yao,  S. Yeganeh,  S. R. Yost,  Z.-Q. You,  I. Y. Zhang,  X. Zhang,  
 Y. Zhao,  B. R. Brooks,  G. K. L. Chan,  D. M. Chipman,  C. J. Cramer,  
 W. A. Goddard III,  M. S. Gordon,  W. J. Hehre,  A. Klamt,  
 H. F. Schaefer III,  M. W. Schmidt,  C. D. Sherrill,  D. G. Truhlar,  
 A. Warshel,  X. Xu,  A. Aspuru-Guzik,  R. Baer,  A. T. Bell,  N. A. Besley,  
 J.-D. Chai,  A. Dreuw,  B. D. Dunietz,  T. R. Furlani,  S. R. Gwaltney,  
 C.-P. Hsu,  Y. Jung,  J. Kong,  D. S. Lambrecht,  W. Liang,  C. Ochsenfeld,  
 V. A. Rassolov,  L. V. Slipchenko,  J. E. Subotnik,  T. Van Voorhis,  
 J. M. Herbert,  A. I. Krylov,  P. M. W. Gill,  M. Head-Gordon

 Contributors to earlier versions of Q-Chem not listed above: 
 R. D. Adamson,  J. Baker,  E. F. C. Byrd,  A. K. Chakraborty,  C.-L. Cheng,  
 H. Dachsel,  R. J. Doerksen,  G. Hawkins,  A. Heyden,  S. Hirata,  
 G. Kedziora,  F. J. Keil,  C. Kelley,  P. P. Korambath,  W. Kurlancheek,  
 A. M. Lee,  M. S. Lee,  D. Liotard,  I. Lotan,  P. E. Maslen,  N. Nair,  
 D. Neuhauser,  R. Olson,  B. Peters,  J. Ritchie,  N. E. Schultz,  
 N. Shenvi,  A. C. Simmonett,  K. S. Thanthiriwatte,  Q. Wu,  W. Zhang

 Please cite Q-Chem as follows:
 Y. Shao et al., Mol. Phys. 113, 184-215 (2015)
 DOI: 10.1080/00268976.2014.952696

 Q-Chem 4.4.2 for Intel X86 EM64T Linux

 Parts of Q-Chem use Armadillo 5.200.1 (Boston Tea Smuggler).
 http://arma.sourceforge.net/

 Q-Chem begins on Tue Dec 13 22:21:49 2016  


Host: 0

     Scratch files written to /scratch/cher/qchem7236//
FILE_GEOM_ORG=        593

Checking the input file for inconsistencies... 	...done.

--------------------------------------------------------------
User input:
--------------------------------------------------------------
$molecule
0 1
  O    2.2560158    0.3700479    0.5512669
  C    1.2727960    0.8313362    0.0113871
  C    0.2464308   -0.0990113   -0.6221844
  H    0.1892787    0.1331028   -1.6965061
  O    0.6073259   -1.4429950   -0.4070407
  H    1.4611317   -1.4102486    0.0764535
  C   -1.1464359    0.2127939   -0.0280919
  O   -1.6966283   -0.8212243    0.6141919
  H    1.0651467    1.9128683   -0.0429712
  O   -1.6532222    1.3016962   -0.1379270
  H   -1.0602326   -1.5666332    0.5324301
$end

$rem
   BASIS  =  6-311++G**
   JOB_TYPE  =  optimization
   METHOD  =  B3LYP
$end

--------------------------------------------------------------
 ----------------------------------------------------------------
             Standard Nuclear Orientation (Angstroms)
    I     Atom           X                Y                Z
 ----------------------------------------------------------------
    1      O       2.2560158102     0.3700478774     0.5512669069
    2      C       1.2727960081     0.8313361922     0.0113871233
    3      C       0.2464308077    -0.0990112903    -0.6221844018
    4      H       0.1892787046     0.1331028418    -1.6965060947
    5      O       0.6073259102    -1.4429949962    -0.4070407429
    6      H       1.4611317114    -1.4102486095     0.0764534558
    7      C      -1.1464358911     0.2127938900    -0.0280918887
    8      O      -1.6966282880    -0.8212243300     0.6141918818
    9      H       1.0651467065     1.9128682935    -0.0429711438
   10      O      -1.6532221929     1.3016961926    -0.1379269548
   11      H      -1.0602325872    -1.5666332266     0.5324300578
 ----------------------------------------------------------------
 Molecular Point Group                 C1    NOp =  1
 Largest Abelian Subgroup              C1    NOp =  1
 Nuclear Repulsion Energy =   304.9807609240 hartrees
 There are       27 alpha and       27 beta electrons
 Requested basis set is 6-311++G(d,p)
 There are 62 shells and 182 basis functions

 Total QAlloc Memory Limit   2000 MB
 Mega-Array Size        61 MB
 MEM_STATIC part        62 MB
 A cutoff of  1.0D-11 yielded   1836 shell pairs
 There are     16015 function pairs (     17254 Cartesian)

 -------------------------------------------------------
 OpenMP Integral Computing Module                       
 Release: version 1.0, May 2013, Q-Chem Inc. Pittsburgh 
 -------------------------------------------------------
 Integral Job Info:
 Integral job number is                      11
 Integral operator is                         1
 short-range coefficients                     0
 long-range coefficients              100000000
 Omega coefficients                           0
 if combine SR and LR in K                    0
 Integral screening is                        0
 Integral computing path is                   2
 max size of driver memory is            800000
 size of driver memory is                593474
 size of scratch memory is              2260544
 max col of scratch BK array               1296
 max len of scratch array in speh3          155
 max len of scratch index in speh4           18
 max int batch size is                      520
 min int batch size is                       52
 fixed nKL is                                52
 max L of basis functions is                  2
 order of int derivative is                   0
 number of shells is                         62
 number of basis is                         189
 number of cartesian basis is               189
 number of contracted shell pairs          1836
 number of primitive shell pairs           4906
 maxK2 (contraction) of shell pair           36
 max number of K2 of shell pair               1
 max number of CS2 of shell pair            272
 max number of PS2 of shell pair            828
 mem total for path MDJ                   37014
 -------------------------------------------------------
 Smallest overlap matrix eigenvalue = 5.53E-05

 Scale SEOQF with 1.000000e-01/1.000000e-01/1.000000e-01

 Standard Electronic Orientation quadrupole field applied
 Nucleus-field energy     =     0.0000000062 hartrees
 Guess from superposition of atomic densities
 Warning:  Energy on first SCF cycle will be non-variational
 A restricted hybrid HF-DFT SCF calculation will be
 performed using Pulay DIIS extrapolation
 Exchange:     0.2000 Hartree-Fock + 0.0800 Slater + 0.7200 B88
 Correlation:  0.1900 VWN1RPA + 0.8100 LYP
 Using SG-1 standard quadrature grid
 SCF converges when DIIS error is below 1.0E-08
 ---------------------------------------
  Cycle       Energy         DIIS Error
 ---------------------------------------
    1    -418.9842444410      4.79E-02
    2    -417.5701445212      7.82E-03
    3    -417.0358635788      1.55E-02
    4    -417.7335706863      2.37E-03
    5    -417.7499136282      8.07E-04
    6    -417.7515549071      2.40E-04
    7    -417.7517446168      8.26E-05
    8    -417.7517610311      3.76E-05
    9    -417.7517649206      6.44E-06
   10    -417.7517651865      2.39E-06
   11    -417.7517652180      8.07E-07
   12    -417.7517652090      2.51E-07
   13    -417.7517651853      3.69E-08
   14    -417.7517651932      9.97E-09 Convergence criterion met
 ---------------------------------------
 SCF time:  CPU 88.17 s  wall 88.23 s
 SCF   energy in the final basis set = -417.7517651932
 Total energy in the final basis set = -417.7517651932

 --------------------------------------------------------------

                    Orbital Energies (a.u.)
 --------------------------------------------------------------

 Alpha MOs
 -- Occupied --
-19.196 -19.182 -19.182 -19.140 -10.338 -10.314 -10.287  -1.141
 -1.116  -1.077  -1.055  -0.796  -0.658  -0.634  -0.581  -0.574
 -0.542  -0.495  -0.478  -0.456  -0.444  -0.421  -0.410  -0.367
 -0.349  -0.323  -0.302
 -- Virtual --
 -0.087  -0.029  -0.019   0.001   0.015   0.018   0.049   0.057
  0.065   0.074   0.080   0.094   0.107   0.112   0.113   0.117
  0.121   0.133   0.144   0.156   0.164   0.179   0.209   0.211
  0.223   0.232   0.241   0.243   0.263   0.268   0.276   0.278
  0.287   0.302   0.305   0.309   0.313   0.333   0.344   0.366
  0.392   0.398   0.412   0.458   0.490   0.508   0.519   0.523
  0.550   0.558   0.591   0.594   0.629   0.654   0.685   0.693
  0.703   0.817   0.869   0.934   0.998   1.015   1.037   1.069
  1.077   1.101   1.106   1.137   1.143   1.153   1.172   1.186
  1.206   1.227   1.297   1.302   1.351   1.420   1.422   1.447
  1.475   1.507   1.515   1.553   1.588   1.628   1.644   1.671
  1.689   1.752   1.762   1.801   1.849   1.906   1.928   1.995
  2.033   2.077   2.150   2.164   2.294   2.410   2.439   2.530
  2.548   2.620   2.642   2.695   2.716   2.796   2.825   2.839
  2.886   2.909   2.924   3.029   3.055   3.088   3.118   3.165
  3.199   3.270   3.302   3.347   3.355   3.424   3.498   3.531
  3.641   3.784   3.812   3.836   3.913   4.008   4.105   4.125
  4.946   4.986   5.025   5.036   5.096   5.120   5.335   5.405
  5.493   5.625   5.700   5.853  23.725  23.797  23.821  49.836
 49.867  49.901  49.979
 --------------------------------------------------------------

          Ground-State Mulliken Net Atomic Charges

     Atom                 Charge (a.u.)
  ----------------------------------------
      1 O                    -0.241880
      2 C                     0.189412
      3 C                    -0.310420
      4 H                     0.239602
      5 O                    -0.294452
      6 H                     0.268601
      7 C                     0.069406
      8 O                    -0.120827
      9 H                     0.172420
     10 O                    -0.243834
     11 H                     0.271972
  ----------------------------------------
  Sum of atomic charges =    -0.000000

 -----------------------------------------------------------------
                    Cartesian Multipole Moments
 -----------------------------------------------------------------
    Charge (ESU x 10^10)
                 0.0000
    Dipole Moment (Debye)
         X       1.9305      Y      -0.9465      Z      -1.0893
       Tot       2.4102
    Quadrupole Moments (Debye-Ang)
        XX     -50.6344     XY       3.5501     YY     -40.5527
        XZ      -0.8422     YZ      -2.0244     ZZ     -39.2328
    Octopole Moments (Debye-Ang^2)
       XXX       0.8062    XXY     -11.0680    XYY       8.0328
       YYY      -6.6072    XXZ      -7.7774    XYZ      -3.8237
       YYZ       6.2585    XZZ      -0.6055    YZZ      -0.2977
       ZZZ      -1.5597
    Hexadecapole Moments (Debye-Ang^3)
      XXXX    -585.2249   XXXY      -8.5356   XXYY    -128.8728
      XYYY      16.2354   YYYY    -238.5845   XXXZ      -7.8722
      XXYZ      -1.9247   XYYZ      -0.2961   YYYZ      -9.0369
      XXZZ    -106.3595   XYZZ      -0.1835   YYZZ     -57.7182
      XZZZ       0.6947   YZZZ      -1.7134   ZZZZ     -85.1817
 -----------------------------------------------------------------
 Calculating analytic gradient of the SCF energy
 Gradient of SCF Energy
            1           2           3           4           5           6
    1   0.0084363  -0.0076060   0.0004881  -0.0001500  -0.0055384   0.0047464
    2  -0.0042218   0.0018472  -0.0003764   0.0004199  -0.0019344   0.0022196
    3   0.0046248  -0.0039244   0.0002706  -0.0016430  -0.0029355   0.0033656
            7           8           9          10          11
    1   0.0039932  -0.0046222  -0.0005699  -0.0037615   0.0045840
    2  -0.0074317   0.0012156   0.0012954   0.0100443  -0.0030777
    3   0.0004647   0.0019311  -0.0001161  -0.0010484  -0.0009895
 Max gradient component =       1.004E-02
 RMS gradient           =       3.969E-03
 Gradient time:  CPU 26.50 s  wall 26.51 s
 Geometry Optimization Parameters
   NAtoms,    NIC,     NZ,  NCons,   NDum,   NFix, NCnnct, MaxDiis
       11      63       0       0       0       0       0       0


** GEOMETRY OPTIMIZATION IN DELOCALIZED INTERNAL COORDINATES **
   Searching for a Minimum

   Optimization Cycle:   1

                       Coordinates (Angstroms)
     ATOM                X               Y               Z
      1  O         2.2560158102    0.3700478774    0.5512669069
      2  C         1.2727960081    0.8313361922    0.0113871233
      3  C         0.2464308077   -0.0990112903   -0.6221844018
      4  H         0.1892787046    0.1331028418   -1.6965060947
      5  O         0.6073259102   -1.4429949962   -0.4070407429
      6  H         1.4611317114   -1.4102486095    0.0764534558
      7  C        -1.1464358911    0.2127938900   -0.0280918887
      8  O        -1.6966282880   -0.8212243300    0.6141918818
      9  H         1.0651467065    1.9128682935   -0.0429711438
     10  O        -1.6532221929    1.3016961926   -0.1379269548
     11  H        -1.0602325872   -1.5666332266    0.5324300578
   Point Group: c1    Number of degrees of freedom:    27


   Energy is   -417.751765193


 Attempting to Generate Delocalized Internal Coordinates

 27 Hessian modes will be used to form the next step
  Hessian Eigenvalues:
     0.003088    0.006099    0.006102    0.008633    0.014570    0.024134
     0.060003    0.065802    0.077026    0.160000    0.160000    0.160000
     0.180781    0.203181    0.220001    0.249983    0.250000    0.279903
     0.300527    0.333933    0.336163    0.442996    0.507065    0.510474
     0.581504    0.986278    1.018314

 Minimum Search - Taking Simple RFO Step
 Searching for Lamda that Minimizes Along All modes
 Value Taken    Lamda =  -0.00067923
 Step Taken.  Stepsize is  0.083582

                             Maximum     Tolerance    Cnvgd?
         Gradient           0.009054      0.000300      NO
         Displacement       0.034255      0.001200      NO
         Energy change     *********      0.000001      NO


 New Cartesian Coordinates Obtained by Inverse Iteration

 Displacement from previous Coordinates is:  0.143970
 ----------------------------------------------------------------
             Standard Nuclear Orientation (Angstroms)
    I     Atom           X                Y                Z
 ----------------------------------------------------------------
    1      O       2.2631642007     0.3957077248     0.5463437377
    2      C       1.2773005440     0.8434614969     0.0125376353
    3      C       0.2531043329    -0.0987405924    -0.6079248637
    4      H       0.1904919877     0.1302172455    -1.6798856030
    5      O       0.6164637796    -1.4439349284    -0.4014702182
    6      H       1.4783821662    -1.4360116806     0.0556548003
    7      C      -1.1413291562     0.2125613054    -0.0177987072
    8      O      -1.7140819465    -0.8190597586     0.6046932031
    9      H       1.0683770106     1.9217438576    -0.0552809581
   10      O      -1.6471178138     1.2948271856    -0.1363706814
   11      H      -1.1031484055    -1.5790390211     0.5305098541
 ----------------------------------------------------------------
 Molecular Point Group                 C1    NOp =  1
 Largest Abelian Subgroup              C1    NOp =  1
 Nuclear Repulsion Energy =   304.8646275669 hartrees
 There are       27 alpha and       27 beta electrons
 Applying Cartesian multipole field
    Component          Value
    ---------          -----
     (2,0,0)        1.00000E-11
     (0,2,0)        2.00000E-11
     (0,0,2)       -3.00000E-11
 Nucleus-field energy     =     0.0000000062 hartrees
 Requested basis set is 6-311++G(d,p)
 There are 62 shells and 182 basis functions
 A cutoff of  1.0D-11 yielded   1836 shell pairs
 There are     16015 function pairs (     17254 Cartesian)
 Smallest overlap matrix eigenvalue = 5.60E-05
 Guess MOs from SCF MO coefficient file
 Reading MOs from coefficient file
 Reading MOs from coefficient file
 A restricted hybrid HF-DFT SCF calculation will be
 performed using Pulay DIIS extrapolation
 Exchange:     0.2000 Hartree-Fock + 0.0800 Slater + 0.7200 B88
 Correlation:  0.1900 VWN1RPA + 0.8100 LYP
 Using SG-1 standard quadrature grid
 SCF converges when DIIS error is below 1.0E-08
 Geometry optimization detected.  Setting ReadMinima to 0
 Setting SaveMinima to 0
 ---------------------------------------
  Cycle       Energy         DIIS Error
 ---------------------------------------
    1    -417.7663989169      6.91E-04
    2    -417.7520500010      1.12E-04
    3    -417.7520220619      1.55E-04
    4    -417.7520902949      5.18E-05
    5    -417.7520977607      1.19E-05
    6    -417.7520980812      4.41E-06
    7    -417.7520980557      1.39E-06
    8    -417.7520980511      2.06E-07
    9    -417.7520980316      1.08E-07
   10    -417.7520980551      6.36E-08
   11    -417.7520980576      2.21E-08
   12    -417.7520980596      7.44E-09 Convergence criterion met
 ---------------------------------------
 SCF time:  CPU 73.95 s  wall 74.11 s
 SCF   energy in the final basis set = -417.7520980596
 Total energy in the final basis set = -417.7520980596

 --------------------------------------------------------------

                    Orbital Energies (a.u.)
 --------------------------------------------------------------

 Alpha MOs
 -- Occupied --
-19.196 -19.181 -19.180 -19.139 -10.337 -10.312 -10.285  -1.142
 -1.117  -1.077  -1.057  -0.795  -0.659  -0.636  -0.580  -0.573
 -0.542  -0.495  -0.478  -0.457  -0.444  -0.420  -0.411  -0.366
 -0.349  -0.320  -0.302
 -- Virtual --
 -0.084  -0.029  -0.018   0.002   0.015   0.017   0.049   0.057
  0.065   0.074   0.080   0.094   0.107   0.111   0.114   0.117
  0.121   0.133   0.145   0.156   0.163   0.178   0.209   0.212
  0.223   0.232   0.242   0.244   0.264   0.270   0.277   0.279
  0.287   0.302   0.307   0.310   0.314   0.335   0.345   0.367
  0.390   0.398   0.414   0.459   0.496   0.510   0.519   0.523
  0.550   0.560   0.592   0.596   0.631   0.657   0.685   0.693
  0.705   0.821   0.869   0.935   0.996   1.014   1.039   1.069
  1.079   1.102   1.107   1.139   1.143   1.155   1.173   1.186
  1.205   1.231   1.298   1.303   1.356   1.422   1.427   1.449
  1.476   1.504   1.517   1.552   1.591   1.629   1.643   1.669
  1.691   1.753   1.761   1.804   1.853   1.908   1.930   1.993
  2.034   2.075   2.151   2.165   2.299   2.417   2.446   2.527
  2.544   2.622   2.633   2.687   2.715   2.797   2.826   2.841
  2.889   2.910   2.920   3.030   3.056   3.089   3.120   3.170
  3.199   3.274   3.308   3.348   3.360   3.434   3.508   3.536
  3.647   3.793   3.818   3.845   3.911   4.009   4.104   4.128
  4.947   4.988   5.024   5.035   5.096   5.123   5.337   5.403
  5.503   5.629   5.712   5.858  23.728  23.806  23.830  49.837
 49.869  49.907  49.985
 --------------------------------------------------------------

          Ground-State Mulliken Net Atomic Charges

     Atom                 Charge (a.u.)
  ----------------------------------------
      1 O                    -0.243188
      2 C                     0.190558
      3 C                    -0.300455
      4 H                     0.240889
      5 O                    -0.298602
      6 H                     0.269371
      7 C                     0.066697
      8 O                    -0.125023
      9 H                     0.169891
     10 O                    -0.241492
     11 H                     0.271353
  ----------------------------------------
  Sum of atomic charges =    -0.000000

 -----------------------------------------------------------------
                    Cartesian Multipole Moments
 -----------------------------------------------------------------
    Charge (ESU x 10^10)
                -0.0000
    Dipole Moment (Debye)
         X       1.8873      Y      -1.0322      Z      -1.0704
       Tot       2.4027
    Quadrupole Moments (Debye-Ang)
        XX     -50.5480     XY       3.4387     YY     -40.3137
        XZ      -0.9538     YZ      -2.0246     ZZ     -39.2244
    Octopole Moments (Debye-Ang^2)
       XXX       0.5329    XXY     -11.7944    XYY       7.7165
       YYY      -7.4876    XXZ      -7.8808    XYZ      -3.6994
       YYZ       6.0949    XZZ      -0.7673    YZZ      -0.4187
       ZZZ      -1.6047
    Hexadecapole Moments (Debye-Ang^3)
      XXXX    -589.2786   XXXY     -11.4429   XXYY    -128.4186
      XYYY      14.5178   YYYY    -238.5206   XXXZ      -7.7430
      XXYZ      -2.2444   XYYZ      -0.5290   YYYZ      -9.4699
      XXZZ    -106.4818   XYZZ      -0.7060   YYZZ     -57.6273
      XZZZ       1.0744   YZZZ      -2.0164   ZZZZ     -83.8678
 -----------------------------------------------------------------
 Calculating analytic gradient of the SCF energy
 Gradient of SCF Energy
            1           2           3           4           5           6
    1   0.0011691  -0.0026083   0.0001909   0.0001166  -0.0008716   0.0017880
    2  -0.0009951   0.0018166   0.0003551  -0.0001815  -0.0013204  -0.0001139
    3   0.0006972  -0.0006377  -0.0012718   0.0001214  -0.0010809   0.0009446
            7           8           9          10          11
    1   0.0012676  -0.0018292   0.0005988  -0.0009859   0.0011640
    2  -0.0005441   0.0015525  -0.0002450   0.0009590  -0.0012832
    3   0.0032443  -0.0003410  -0.0000667  -0.0010914  -0.0005181
 Max gradient component =       3.244E-03
 RMS gradient           =       1.207E-03
 Gradient time:  CPU 26.40 s  wall 26.40 s
 Geometry Optimization Parameters
   NAtoms,    NIC,     NZ,  NCons,   NDum,   NFix, NCnnct, MaxDiis
       11      63       0       0       0       0       0       0

 Cartesian Hessian Update
 Hessian Updated using BFGS Update


** GEOMETRY OPTIMIZATION IN DELOCALIZED INTERNAL COORDINATES **
   Searching for a Minimum

   Optimization Cycle:   2

                       Coordinates (Angstroms)
     ATOM                X               Y               Z
      1  O         2.2631642007    0.3957077248    0.5463437377
      2  C         1.2773005440    0.8434614969    0.0125376353
      3  C         0.2531043329   -0.0987405924   -0.6079248637
      4  H         0.1904919877    0.1302172455   -1.6798856030
      5  O         0.6164637796   -1.4439349284   -0.4014702182
      6  H         1.4783821662   -1.4360116806    0.0556548003
      7  C        -1.1413291562    0.2125613054   -0.0177987072
      8  O        -1.7140819465   -0.8190597586    0.6046932031
      9  H         1.0683770106    1.9217438576   -0.0552809581
     10  O        -1.6471178138    1.2948271856   -0.1363706814
     11  H        -1.1031484055   -1.5790390211    0.5305098541
   Point Group: c1    Number of degrees of freedom:    27


   Energy is   -417.752098060

 Hessian Updated using BFGS Update

 26 Hessian modes will be used to form the next step
  Hessian Eigenvalues:
     0.003119    0.006099    0.006176    0.009845    0.014961    0.024657
     0.060260    0.065800    0.076737    0.149014    0.163447    0.180114
     0.207656    0.219911    0.249518    0.257800    0.281901    0.300383
     0.334826    0.337955    0.434482    0.461959    0.508641    0.583989
     0.922745    1.006655

 Minimum Search - Taking Simple RFO Step
 Searching for Lamda that Minimizes Along All modes
 Value Taken    Lamda =  -0.00030784
 Step Taken.  Stepsize is  0.157573

                             Maximum     Tolerance    Cnvgd?
         Gradient           0.002324      0.000300      NO
         Displacement       0.088938      0.001200      NO
         Energy change     -0.000333      0.000001      NO


 New Cartesian Coordinates Obtained by Inverse Iteration

 Displacement from previous Coordinates is:  0.144818
 ----------------------------------------------------------------
             Standard Nuclear Orientation (Angstroms)
    I     Atom           X                Y                Z
 ----------------------------------------------------------------
    1      O       2.2562510659     0.4007300539     0.5515583803
    2      C       1.2731345448     0.8422908676     0.0153412566
    3      C       0.2559419492    -0.0998214955    -0.6180526102
    4      H       0.2050520148     0.1338667625    -1.6886115379
    5      O       0.6131572641    -1.4455851361    -0.4158265893
    6      H       1.4696511944    -1.4517624785     0.0411417875
    7      C      -1.1472188976     0.2049423673    -0.0506551391
    8      O      -1.6971503607    -0.8051947117     0.6243275871
    9      H       1.0463791592     1.9176674524    -0.0298764202
   10      O      -1.6371541640     1.2934689337    -0.1421944489
   11      H      -1.0964370703    -1.5688697809     0.5638559331
 ----------------------------------------------------------------
 Molecular Point Group                 C1    NOp =  1
 Largest Abelian Subgroup              C1    NOp =  1
 Nuclear Repulsion Energy =   305.2534917963 hartrees
 There are       27 alpha and       27 beta electrons
 Applying Cartesian multipole field
    Component          Value
    ---------          -----
     (2,0,0)        1.00000E-11
     (0,2,0)        2.00000E-11
     (0,0,2)       -3.00000E-11
 Nucleus-field energy     =     0.0000000061 hartrees
 Requested basis set is 6-311++G(d,p)
 There are 62 shells and 182 basis functions
 A cutoff of  1.0D-11 yielded   1838 shell pairs
 There are     16031 function pairs (     17273 Cartesian)
 Smallest overlap matrix eigenvalue = 5.55E-05
 Guess MOs from SCF MO coefficient file
 Reading MOs from coefficient file
 Reading MOs from coefficient file
 A restricted hybrid HF-DFT SCF calculation will be
 performed using Pulay DIIS extrapolation
 Exchange:     0.2000 Hartree-Fock + 0.0800 Slater + 0.7200 B88
 Correlation:  0.1900 VWN1RPA + 0.8100 LYP
 Using SG-1 standard quadrature grid
 SCF converges when DIIS error is below 1.0E-08
 Geometry optimization detected.  Setting ReadMinima to 0
 Setting SaveMinima to 0
 ---------------------------------------
  Cycle       Energy         DIIS Error
 ---------------------------------------
    1    -417.7570686153      9.50E-04
    2    -417.7517451277      1.02E-04
    3    -417.7517510372      1.21E-04
    4    -417.7517892246      4.83E-05
    5    -417.7517956580      1.51E-05
    6    -417.7517962397      5.04E-06
    7    -417.7517962211      1.81E-06
    8    -417.7517962262      3.45E-07
    9    -417.7517962341      1.87E-07
   10    -417.7517962566      1.23E-07
   11    -417.7517962536      1.90E-08
   12    -417.7517962461      7.20E-09 Convergence criterion met
 ---------------------------------------
 SCF time:  CPU 74.69 s  wall 74.77 s
 SCF   energy in the final basis set = -417.7517962461
 Total energy in the final basis set = -417.7517962461

 --------------------------------------------------------------

                    Orbital Energies (a.u.)
 --------------------------------------------------------------

 Alpha MOs
 -- Occupied --
-19.195 -19.180 -19.179 -19.139 -10.336 -10.311 -10.285  -1.143
 -1.118  -1.078  -1.058  -0.796  -0.660  -0.637  -0.580  -0.572
 -0.542  -0.496  -0.478  -0.457  -0.444  -0.419  -0.410  -0.366
 -0.349  -0.319  -0.302
 -- Virtual --
 -0.083  -0.026  -0.021   0.002   0.015   0.018   0.050   0.057
  0.065   0.074   0.080   0.095   0.107   0.113   0.114   0.118
  0.121   0.133   0.147   0.156   0.163   0.179   0.211   0.213
  0.223   0.232   0.243   0.245   0.264   0.269   0.277   0.280
  0.287   0.302   0.306   0.310   0.314   0.336   0.346   0.367
  0.391   0.399   0.414   0.462   0.497   0.511   0.523   0.526
  0.550   0.562   0.593   0.598   0.632   0.659   0.683   0.696
  0.705   0.823   0.871   0.936   1.000   1.014   1.039   1.068
  1.079   1.102   1.105   1.140   1.144   1.156   1.170   1.187
  1.204   1.224   1.294   1.311   1.355   1.429   1.430   1.448
  1.482   1.505   1.522   1.549   1.590   1.629   1.645   1.666
  1.693   1.760   1.763   1.803   1.850   1.906   1.931   1.996
  2.038   2.080   2.146   2.164   2.303   2.420   2.448   2.528
  2.544   2.622   2.634   2.690   2.716   2.798   2.824   2.842
  2.890   2.912   2.919   3.031   3.058   3.090   3.125   3.171
  3.205   3.274   3.313   3.343   3.372   3.442   3.512   3.536
  3.651   3.797   3.823   3.852   3.908   4.004   4.104   4.133
  4.947   4.991   5.025   5.035   5.094   5.123   5.339   5.403
  5.513   5.632   5.722   5.862  23.730  23.811  23.836  49.839
 49.871  49.911  49.986
 --------------------------------------------------------------

          Ground-State Mulliken Net Atomic Charges

     Atom                 Charge (a.u.)
  ----------------------------------------
      1 O                    -0.242106
      2 C                     0.196997
      3 C                    -0.312240
      4 H                     0.235128
      5 O                    -0.297439
      6 H                     0.269730
      7 C                     0.073181
      8 O                    -0.123510
      9 H                     0.169441
     10 O                    -0.240361
     11 H                     0.271179
  ----------------------------------------
  Sum of atomic charges =     0.000000

 -----------------------------------------------------------------
                    Cartesian Multipole Moments
 -----------------------------------------------------------------
    Charge (ESU x 10^10)
                 0.0000
    Dipole Moment (Debye)
         X       1.8532      Y      -1.0804      Z      -1.0785
       Tot       2.4010
    Quadrupole Moments (Debye-Ang)
        XX     -50.3300     XY       3.3810     YY     -40.2655
        XZ      -0.9056     YZ      -2.0914     ZZ     -39.2634
    Octopole Moments (Debye-Ang^2)
       XXX       0.0558    XXY     -11.9267    XYY       7.6701
       YYY      -7.6420    XXZ      -7.8801    XYZ      -3.6116
       YYZ       6.5956    XZZ      -0.8088    YZZ      -0.5518
       ZZZ      -1.0721
    Hexadecapole Moments (Debye-Ang^3)
      XXXX    -582.9329   XXXY     -11.0624   XXYY    -127.4225
      XYYY      14.0364   YYYY    -237.8094   XXXZ      -7.8084
      XXYZ      -2.2669   XYYZ      -0.8200   YYYZ      -9.7731
      XXZZ    -106.1846   XYZZ      -0.4268   YYZZ     -57.7632
      XZZZ       0.8427   YZZZ      -2.3885   ZZZZ     -86.0715
 -----------------------------------------------------------------
 Calculating analytic gradient of the SCF energy
 Gradient of SCF Energy
            1           2           3           4           5           6
    1  -0.0030056   0.0030113   0.0019761  -0.0007569   0.0017974  -0.0017367
    2   0.0014307  -0.0001310   0.0017071  -0.0003997   0.0003327  -0.0007456
    3  -0.0005813  -0.0014107   0.0029258   0.0012064   0.0002367  -0.0006318
            7           8           9          10          11
    1  -0.0071391   0.0030586   0.0003444   0.0036328  -0.0011824
    2  -0.0004006   0.0011120  -0.0008323  -0.0030722   0.0009989
    3  -0.0088116   0.0010828   0.0009900   0.0040696   0.0009240
 Max gradient component =       8.812E-03
 RMS gradient           =       2.653E-03
 Gradient time:  CPU 26.33 s  wall 26.34 s
 Geometry Optimization Parameters
   NAtoms,    NIC,     NZ,  NCons,   NDum,   NFix, NCnnct, MaxDiis
       11      63       0       0       0       0       0       0

 Cartesian Hessian Update
 Hessian Updated using BFGS Update


** GEOMETRY OPTIMIZATION IN DELOCALIZED INTERNAL COORDINATES **
   Searching for a Minimum

   Optimization Cycle:   3

                       Coordinates (Angstroms)
     ATOM                X               Y               Z
      1  O         2.2562510659    0.4007300539    0.5515583803
      2  C         1.2731345448    0.8422908676    0.0153412566
      3  C         0.2559419492   -0.0998214955   -0.6180526102
      4  H         0.2050520148    0.1338667625   -1.6886115379
      5  O         0.6131572641   -1.4455851361   -0.4158265893
      6  H         1.4696511944   -1.4517624785    0.0411417875
      7  C        -1.1472188976    0.2049423673   -0.0506551391
      8  O        -1.6971503607   -0.8051947117    0.6243275871
      9  H         1.0463791592    1.9176674524   -0.0298764202
     10  O        -1.6371541640    1.2934689337   -0.1421944489
     11  H        -1.0964370703   -1.5688697809    0.5638559331
   Point Group: c1    Number of degrees of freedom:    27


   Energy is   -417.751796246

 Hessian Updated using BFGS Update

 27 Hessian modes will be used to form the next step
  Hessian Eigenvalues:
     0.003054    0.005788    0.006208    0.014380    0.023574    0.044883
     0.061411    0.065814    0.078994    0.150898    0.160416    0.164628
     0.179886    0.205874    0.217057    0.249441    0.256039    0.277473
     0.300322    0.334554    0.338605    0.422724    0.467288    0.508652
     0.583909    0.945233    1.012728

 Minimum Search - Taking Simple RFO Step
 Searching for Lamda that Minimizes Along All modes
 Value Taken    Lamda =  -0.00073409
 Step Taken.  Stepsize is  0.121605

                             Maximum     Tolerance    Cnvgd?
         Gradient           0.003588      0.000300      NO
         Displacement       0.081642      0.001200      NO
         Energy change      0.000302      0.000001      NO


 New Cartesian Coordinates Obtained by Inverse Iteration

 Displacement from previous Coordinates is:  0.099622
 ----------------------------------------------------------------
             Standard Nuclear Orientation (Angstroms)
    I     Atom           X                Y                Z
 ----------------------------------------------------------------
    1      O       2.2740735572     0.3933886827     0.5319286274
    2      C       1.2772302312     0.8391559045     0.0212723809
    3      C       0.2535835946    -0.0968893896    -0.6105084528
    4      H       0.1993943166     0.1383407726    -1.6818250216
    5      O       0.6088685832    -1.4423037673    -0.4065893754
    6      H       1.4674038882    -1.4408455031     0.0500954094
    7      C      -1.1442335660     0.2105168368    -0.0324933017
    8      O      -1.7050740595    -0.8143385323     0.6122606960
    9      H       1.0569636531     1.9166991510    -0.0293488164
   10      O      -1.6545949355     1.2882992347    -0.1581649898
   11      H      -1.0920085637    -1.5702905554     0.5543810430
 ----------------------------------------------------------------
 Molecular Point Group                 C1    NOp =  1
 Largest Abelian Subgroup              C1    NOp =  1
 Nuclear Repulsion Energy =   305.0361974908 hartrees
 There are       27 alpha and       27 beta electrons
 Applying Cartesian multipole field
    Component          Value
    ---------          -----
     (2,0,0)        1.00000E-11
     (0,2,0)        2.00000E-11
     (0,0,2)       -3.00000E-11
 Nucleus-field energy     =     0.0000000062 hartrees
 Requested basis set is 6-311++G(d,p)
 There are 62 shells and 182 basis functions
 A cutoff of  1.0D-11 yielded   1837 shell pairs
 There are     16030 function pairs (     17272 Cartesian)
 Smallest overlap matrix eigenvalue = 5.55E-05
 Guess MOs from SCF MO coefficient file
 Reading MOs from coefficient file
 Reading MOs from coefficient file
 A restricted hybrid HF-DFT SCF calculation will be
 performed using Pulay DIIS extrapolation
 Exchange:     0.2000 Hartree-Fock + 0.0800 Slater + 0.7200 B88
 Correlation:  0.1900 VWN1RPA + 0.8100 LYP
 Using SG-1 standard quadrature grid
 SCF converges when DIIS error is below 1.0E-08
 Geometry optimization detected.  Setting ReadMinima to 0
 Setting SaveMinima to 0
 ---------------------------------------
  Cycle       Energy         DIIS Error
 ---------------------------------------
    1    -417.7464387157      9.33E-04
    2    -417.7521012343      7.63E-05
    3    -417.7521318572      4.12E-05
    4    -417.7521362290      1.89E-05
    5    -417.7521370275      1.04E-05
    6    -417.7521373097      4.05E-06
    7    -417.7521373966      1.31E-06
    8    -417.7521373083      2.66E-07
    9    -417.7521373390      8.20E-08
   10    -417.7521373437      5.09E-08
   11    -417.7521373427      1.99E-08
   12    -417.7521373420      3.70E-09 Convergence criterion met
 ---------------------------------------
 SCF time:  CPU 73.13 s  wall 73.17 s
 SCF   energy in the final basis set = -417.7521373420
 Total energy in the final basis set = -417.7521373420

 --------------------------------------------------------------

                    Orbital Energies (a.u.)
 --------------------------------------------------------------

 Alpha MOs
 -- Occupied --
-19.195 -19.181 -19.180 -19.139 -10.336 -10.312 -10.285  -1.143
 -1.118  -1.078  -1.058  -0.796  -0.659  -0.637  -0.580  -0.573
 -0.542  -0.496  -0.478  -0.457  -0.444  -0.420  -0.411  -0.366
 -0.349  -0.320  -0.302
 -- Virtual --
 -0.084  -0.027  -0.019   0.002   0.015   0.018   0.049   0.057
  0.065   0.074   0.080   0.094   0.107   0.112   0.114   0.118
  0.121   0.132   0.146   0.156   0.163   0.179   0.210   0.213
  0.223   0.232   0.242   0.244   0.264   0.269   0.278   0.279
  0.287   0.302   0.306   0.310   0.314   0.335   0.346   0.367
  0.391   0.399   0.415   0.459   0.496   0.511   0.521   0.523
  0.551   0.561   0.593   0.595   0.633   0.658   0.685   0.695
  0.705   0.820   0.871   0.935   0.997   1.016   1.038   1.069
  1.079   1.101   1.107   1.140   1.144   1.154   1.172   1.185
  1.205   1.228   1.299   1.303   1.355   1.424   1.426   1.450
  1.478   1.504   1.519   1.550   1.590   1.631   1.645   1.667
  1.690   1.757   1.763   1.802   1.852   1.910   1.930   1.996
  2.035   2.079   2.151   2.167   2.302   2.416   2.444   2.528
  2.543   2.622   2.635   2.688   2.717   2.798   2.825   2.841
  2.890   2.912   2.920   3.032   3.057   3.091   3.122   3.171
  3.201   3.276   3.310   3.351   3.362   3.438   3.509   3.537
  3.650   3.794   3.821   3.848   3.909   4.008   4.104   4.132
  4.947   4.988   5.024   5.036   5.095   5.123   5.339   5.405
  5.509   5.632   5.716   5.860  23.730  23.808  23.833  49.838
 49.870  49.908  49.986
 --------------------------------------------------------------

          Ground-State Mulliken Net Atomic Charges

     Atom                 Charge (a.u.)
  ----------------------------------------
      1 O                    -0.242902
      2 C                     0.192296
      3 C                    -0.302914
      4 H                     0.240663
      5 O                    -0.297783
      6 H                     0.268556
      7 C                     0.069172
      8 O                    -0.125066
      9 H                     0.168501
     10 O                    -0.241578
     11 H                     0.271055
  ----------------------------------------
  Sum of atomic charges =    -0.000000

 -----------------------------------------------------------------
                    Cartesian Multipole Moments
 -----------------------------------------------------------------
    Charge (ESU x 10^10)
                -0.0000
    Dipole Moment (Debye)
         X       1.8961      Y      -1.0333      Z      -0.9902
       Tot       2.3756
    Quadrupole Moments (Debye-Ang)
        XX     -50.6902     XY       3.3867     YY     -40.2941
        XZ      -0.9381     YZ      -1.9909     ZZ     -39.1679
    Octopole Moments (Debye-Ang^2)
       XXX       0.1518    XXY     -11.7677    XYY       7.7631
       YYY      -7.3883    XXZ      -7.5017    XYZ      -3.6815
       YYZ       6.5584    XZZ      -0.6560    YZZ      -0.4667
       ZZZ      -0.9673
    Hexadecapole Moments (Debye-Ang^3)
      XXXX    -591.3934   XXXY     -11.0031   XXYY    -128.5647
      XYYY      14.1019   YYYY    -237.2042   XXXZ      -8.1227
      XXYZ      -1.7989   XYYZ      -0.8688   YYYZ      -8.9504
      XXZZ    -106.5586   XYZZ      -0.4931   YYZZ     -57.3404
      XZZZ       0.6791   YZZZ      -1.6718   ZZZZ     -84.1570
 -----------------------------------------------------------------
 Calculating analytic gradient of the SCF energy
 Gradient of SCF Energy
            1           2           3           4           5           6
    1   0.0000335  -0.0006600   0.0008593  -0.0003137   0.0002122  -0.0009597
    2   0.0004434  -0.0004038   0.0003253  -0.0002904   0.0002396   0.0001140
    3  -0.0008348   0.0018390  -0.0008436   0.0000962  -0.0001580   0.0001010
            7           8           9          10          11
    1  -0.0004514   0.0008455   0.0004020   0.0004177  -0.0003853
    2   0.0005353  -0.0002735  -0.0002105  -0.0008146   0.0003351
    3   0.0003363  -0.0005754  -0.0003380  -0.0000165   0.0003937
 Max gradient component =       1.839E-03
 RMS gradient           =       5.772E-04
 Gradient time:  CPU 26.35 s  wall 26.36 s
 Geometry Optimization Parameters
   NAtoms,    NIC,     NZ,  NCons,   NDum,   NFix, NCnnct, MaxDiis
       11      63       0       0       0       0       0       0

 Cartesian Hessian Update
 Hessian Updated using BFGS Update


** GEOMETRY OPTIMIZATION IN DELOCALIZED INTERNAL COORDINATES **
   Searching for a Minimum

   Optimization Cycle:   4

                       Coordinates (Angstroms)
     ATOM                X               Y               Z
      1  O         2.2740735572    0.3933886827    0.5319286274
      2  C         1.2772302312    0.8391559045    0.0212723809
      3  C         0.2535835946   -0.0968893896   -0.6105084528
      4  H         0.1993943166    0.1383407726   -1.6818250216
      5  O         0.6088685832   -1.4423037673   -0.4065893754
      6  H         1.4674038882   -1.4408455031    0.0500954094
      7  C        -1.1442335660    0.2105168368   -0.0324933017
      8  O        -1.7050740595   -0.8143385323    0.6122606960
      9  H         1.0569636531    1.9166991510   -0.0293488164
     10  O        -1.6545949355    1.2882992347   -0.1581649898
     11  H        -1.0920085637   -1.5702905554    0.5543810430
   Point Group: c1    Number of degrees of freedom:    27


   Energy is   -417.752137342

 Hessian Updated using BFGS Update

 27 Hessian modes will be used to form the next step
  Hessian Eigenvalues:
     0.003094    0.005893    0.006261    0.014566    0.024157    0.046862
     0.063907    0.066103    0.076792    0.148705    0.159744    0.164065
     0.179643    0.205637    0.216965    0.249446    0.256781    0.277872
     0.300307    0.334452    0.337696    0.418946    0.465047    0.508628
     0.582792    0.936172    1.008483

 Minimum Search - Taking Simple RFO Step
 Searching for Lamda that Minimizes Along All modes
 Value Taken    Lamda =  -0.00020662
 Step Taken.  Stepsize is  0.171003

                             Maximum     Tolerance    Cnvgd?
         Gradient           0.000850      0.000300      NO
         Displacement       0.075085      0.001200      NO
         Energy change     -0.000341      0.000001      NO


 New Cartesian Coordinates Obtained by Inverse Iteration

 Displacement from previous Coordinates is:  0.154762
 ----------------------------------------------------------------
             Standard Nuclear Orientation (Angstroms)
    I     Atom           X                Y                Z
 ----------------------------------------------------------------
    1      O       2.2559698965     0.3969706154     0.5584947269
    2      C       1.2876092869     0.8417046456    -0.0081036648
    3      C       0.2533334929    -0.1028843909    -0.6087002916
    4      H       0.1859151958     0.1174423423    -1.6831839799
    5      O       0.6157254766    -1.4446226471    -0.3885559052
    6      H       1.4901569606    -1.4310885638     0.0416153241
    7      C      -1.1354434996     0.2174765066    -0.0136975938
    8      O      -1.7138235891    -0.8144039804     0.6050767828
    9      H       1.0492554227     1.9168752175    -0.0409854684
   10      O      -1.6388480851     1.3008005755    -0.1350376170
   11      H      -1.1082438588    -1.5765374861     0.5240858858
 ----------------------------------------------------------------
 Molecular Point Group                 C1    NOp =  1
 Largest Abelian Subgroup              C1    NOp =  1
 Nuclear Repulsion Energy =   305.0201551400 hartrees
 There are       27 alpha and       27 beta electrons
 Applying Cartesian multipole field
    Component          Value
    ---------          -----
     (2,0,0)        1.00000E-11
     (0,2,0)        2.00000E-11
     (0,0,2)       -3.00000E-11
 Nucleus-field energy     =     0.0000000062 hartrees
 Requested basis set is 6-311++G(d,p)
 There are 62 shells and 182 basis functions
 A cutoff of  1.0D-11 yielded   1837 shell pairs
 There are     16016 function pairs (     17255 Cartesian)
 Smallest overlap matrix eigenvalue = 5.65E-05
 Guess MOs from SCF MO coefficient file
 Reading MOs from coefficient file
 Reading MOs from coefficient file
 A restricted hybrid HF-DFT SCF calculation will be
 performed using Pulay DIIS extrapolation
 Exchange:     0.2000 Hartree-Fock + 0.0800 Slater + 0.7200 B88
 Correlation:  0.1900 VWN1RPA + 0.8100 LYP
 Using SG-1 standard quadrature grid
 SCF converges when DIIS error is below 1.0E-08
 Geometry optimization detected.  Setting ReadMinima to 0
 Setting SaveMinima to 0
 ---------------------------------------
  Cycle       Energy         DIIS Error
 ---------------------------------------
    1    -417.7438076076      1.20E-03
    2    -417.7516278682      1.21E-04
    3    -417.7516218450      1.65E-04
    4    -417.7516998084      4.91E-05
    5    -417.7517059192      1.88E-05
    6    -417.7517072158      6.51E-06
    7    -417.7517072821      2.41E-06
    8    -417.7517073232      4.42E-07
    9    -417.7517072506      2.67E-07
   10    -417.7517072621      9.84E-08
   11    -417.7517072746      1.99E-08
   12    -417.7517072729      8.28E-09 Convergence criterion met
 ---------------------------------------
 SCF time:  CPU 74.55 s  wall 74.63 s
 SCF   energy in the final basis set = -417.7517072729
 Total energy in the final basis set = -417.7517072729

 --------------------------------------------------------------

                    Orbital Energies (a.u.)
 --------------------------------------------------------------

 Alpha MOs
 -- Occupied --
-19.196 -19.180 -19.180 -19.140 -10.337 -10.312 -10.285  -1.142
 -1.117  -1.077  -1.058  -0.796  -0.659  -0.636  -0.580  -0.572
 -0.542  -0.495  -0.479  -0.457  -0.443  -0.420  -0.411  -0.366
 -0.349  -0.320  -0.302
 -- Virtual --
 -0.084  -0.030  -0.018   0.003   0.015   0.017   0.049   0.057
  0.065   0.074   0.080   0.095   0.108   0.111   0.114   0.117
  0.121   0.134   0.145   0.155   0.163   0.179   0.210   0.213
  0.223   0.233   0.241   0.245   0.263   0.270   0.276   0.280
  0.287   0.302   0.306   0.309   0.314   0.334   0.345   0.369
  0.390   0.398   0.412   0.461   0.497   0.511   0.519   0.525
  0.547   0.560   0.590   0.596   0.632   0.658   0.685   0.692
  0.705   0.822   0.869   0.935   1.000   1.007   1.042   1.070
  1.079   1.104   1.105   1.138   1.139   1.156   1.172   1.187
  1.216   1.227   1.296   1.304   1.358   1.421   1.428   1.446
  1.477   1.505   1.519   1.546   1.589   1.628   1.647   1.670
  1.694   1.753   1.759   1.804   1.854   1.903   1.930   1.995
  2.033   2.076   2.154   2.168   2.300   2.417   2.442   2.527
  2.546   2.624   2.626   2.688   2.711   2.799   2.827   2.840
  2.888   2.909   2.921   3.031   3.058   3.088   3.122   3.172
  3.202   3.270   3.311   3.349   3.361   3.434   3.507   3.537
  3.646   3.791   3.818   3.845   3.913   4.010   4.103   4.130
  4.947   4.990   5.022   5.034   5.096   5.123   5.337   5.407
  5.505   5.629   5.714   5.858  23.728  23.805  23.830  49.837
 49.869  49.908  49.985
 --------------------------------------------------------------

          Ground-State Mulliken Net Atomic Charges

     Atom                 Charge (a.u.)
  ----------------------------------------
      1 O                    -0.241647
      2 C                     0.189993
      3 C                    -0.296684
      4 H                     0.238993
      5 O                    -0.297526
      6 H                     0.269205
      7 C                     0.064354
      8 O                    -0.126608
      9 H                     0.169209
     10 O                    -0.241267
     11 H                     0.271978
  ----------------------------------------
  Sum of atomic charges =     0.000000

 -----------------------------------------------------------------
                    Cartesian Multipole Moments
 -----------------------------------------------------------------
    Charge (ESU x 10^10)
                 0.0000
    Dipole Moment (Debye)
         X       1.9044      Y      -1.0468      Z      -1.1529
       Tot       2.4600
    Quadrupole Moments (Debye-Ang)
        XX     -50.3226     XY       3.4022     YY     -40.3862
        XZ      -1.0790     YZ      -1.9151     ZZ     -39.2731
    Octopole Moments (Debye-Ang^2)
       XXX       0.6578    XXY     -11.9609    XYY       7.5029
       YYY      -7.7051    XXZ      -8.1205    XYZ      -3.6109
       YYZ       5.9317    XZZ      -0.8737    YZZ      -0.5107
       ZZZ      -1.7644
    Hexadecapole Moments (Debye-Ang^3)
      XXXX    -586.0619   XXXY     -11.4514   XXYY    -128.0387
      XYYY      14.6110   YYYY    -239.2338   XXXZ      -8.0507
      XXYZ      -2.1426   XYYZ      -0.6141   YYYZ      -8.8328
      XXZZ    -106.2990   XYZZ      -0.7418   YYZZ     -57.7162
      XZZZ       1.0095   YZZZ      -1.7215   ZZZZ     -84.1287
 -----------------------------------------------------------------
 Calculating analytic gradient of the SCF energy
 Gradient of SCF Energy
            1           2           3           4           5           6
    1  -0.0012352   0.0044312  -0.0028343   0.0008729  -0.0004174   0.0013848
    2  -0.0009401   0.0007032  -0.0005861   0.0005210  -0.0004627   0.0003471
    3   0.0041858  -0.0101918   0.0021437  -0.0000425   0.0003025  -0.0003113
            7           8           9          10          11
    1   0.0023238  -0.0016097  -0.0019102  -0.0014723   0.0004663
    2  -0.0004984   0.0001390  -0.0000280   0.0013017  -0.0004967
    3   0.0036636   0.0000341   0.0029489  -0.0016379  -0.0010952
 Max gradient component =       1.019E-02
 RMS gradient           =       2.479E-03
 Gradient time:  CPU 26.22 s  wall 26.24 s
 Geometry Optimization Parameters
   NAtoms,    NIC,     NZ,  NCons,   NDum,   NFix, NCnnct, MaxDiis
       11      63       0       0       0       0       0       0

 Cartesian Hessian Update
 Hessian Updated using BFGS Update


** GEOMETRY OPTIMIZATION IN DELOCALIZED INTERNAL COORDINATES **
   Searching for a Minimum

   Optimization Cycle:   5

                       Coordinates (Angstroms)
     ATOM                X               Y               Z
      1  O         2.2559698965    0.3969706154    0.5584947269
      2  C         1.2876092869    0.8417046456   -0.0081036648
      3  C         0.2533334929   -0.1028843909   -0.6087002916
      4  H         0.1859151958    0.1174423423   -1.6831839799
      5  O         0.6157254766   -1.4446226471   -0.3885559052
      6  H         1.4901569606   -1.4310885638    0.0416153241
      7  C        -1.1354434996    0.2174765066   -0.0136975938
      8  O        -1.7138235891   -0.8144039804    0.6050767828
      9  H         1.0492554227    1.9168752175   -0.0409854684
     10  O        -1.6388480851    1.3008005755   -0.1350376170
     11  H        -1.1082438588   -1.5765374861    0.5240858858
   Point Group: c1    Number of degrees of freedom:    27


   Energy is   -417.751707273

 Hessian Updated using BFGS Update

 27 Hessian modes will be used to form the next step
  Hessian Eigenvalues:
     0.002970    0.005824    0.013507    0.022963    0.044411    0.046986
     0.063928    0.065976    0.080976    0.150190    0.159596    0.164835
     0.179671    0.205819    0.217340    0.249441    0.256428    0.278106
     0.300569    0.334424    0.337603    0.417619    0.465404    0.508607
     0.582597    0.938570    1.009076

 Minimum Search - Taking Simple RFO Step
 Searching for Lamda that Minimizes Along All modes
 Value Taken    Lamda =  -0.00091613
 Step Taken.  Stepsize is  0.137195

                             Maximum     Tolerance    Cnvgd?
         Gradient           0.003049      0.000300      NO
         Displacement       0.062445      0.001200      NO
         Energy change      0.000430      0.000001      NO


 New Cartesian Coordinates Obtained by Inverse Iteration

 Displacement from previous Coordinates is:  0.088585
 ----------------------------------------------------------------
             Standard Nuclear Orientation (Angstroms)
    I     Atom           X                Y                Z
 ----------------------------------------------------------------
    1      O       2.2706697888     0.4008599085     0.5376088203
    2      C       1.2776325815     0.8426611652     0.0145691203
    3      C       0.2529601771    -0.1010228587    -0.6041741840
    4      H       0.1960690861     0.1267687731    -1.6774343322
    5      O       0.6150525872    -1.4439471957    -0.3908920592
    6      H       1.4836342320    -1.4357192253     0.0493828355
    7      C      -1.1435690278     0.2115481367    -0.0239323674
    8      O      -1.7168163966    -0.8178573236     0.6033027098
    9      H       1.0593732715     1.9202629535    -0.0526194362
   10      O      -1.6418993648     1.2979073010    -0.1312227753
   11      H      -1.1115002354    -1.5797288002     0.5264198672
 ----------------------------------------------------------------
 Molecular Point Group                 C1    NOp =  1
 Largest Abelian Subgroup              C1    NOp =  1
 Nuclear Repulsion Energy =   304.9139889537 hartrees
 There are       27 alpha and       27 beta electrons
 Applying Cartesian multipole field
    Component          Value
    ---------          -----
     (2,0,0)        1.00000E-11
     (0,2,0)        2.00000E-11
     (0,0,2)       -3.00000E-11
 Nucleus-field energy     =     0.0000000063 hartrees
 Requested basis set is 6-311++G(d,p)
 There are 62 shells and 182 basis functions
 A cutoff of  1.0D-11 yielded   1837 shell pairs
 There are     16016 function pairs (     17255 Cartesian)
 Smallest overlap matrix eigenvalue = 5.57E-05
 Guess MOs from SCF MO coefficient file
 Reading MOs from coefficient file
 Reading MOs from coefficient file
 A restricted hybrid HF-DFT SCF calculation will be
 performed using Pulay DIIS extrapolation
 Exchange:     0.2000 Hartree-Fock + 0.0800 Slater + 0.7200 B88
 Correlation:  0.1900 VWN1RPA + 0.8100 LYP
 Using SG-1 standard quadrature grid
 SCF converges when DIIS error is below 1.0E-08
 Geometry optimization detected.  Setting ReadMinima to 0
 Setting SaveMinima to 0
 ---------------------------------------
  Cycle       Energy         DIIS Error
 ---------------------------------------
    1    -417.7503548849      8.95E-04
    2    -417.7521121590      5.90E-05
    3    -417.7521345966      4.44E-05
    4    -417.7521372816      3.43E-05
    5    -417.7521402815      6.97E-06
    6    -417.7521406280      2.89E-06
    7    -417.7521405499      9.69E-07
    8    -417.7521405648      2.38E-07
    9    -417.7521406158      1.56E-07
   10    -417.7521406220      5.50E-08
   11    -417.7521406223      1.01E-08
   12    -417.7521406212      3.25E-09 Convergence criterion met
 ---------------------------------------
 SCF time:  CPU 72.85 s  wall 72.98 s
 SCF   energy in the final basis set = -417.7521406212
 Total energy in the final basis set = -417.7521406212

 --------------------------------------------------------------

                    Orbital Energies (a.u.)
 --------------------------------------------------------------

 Alpha MOs
 -- Occupied --
-19.196 -19.180 -19.180 -19.139 -10.337 -10.312 -10.285  -1.142
 -1.117  -1.078  -1.058  -0.796  -0.659  -0.637  -0.580  -0.572
 -0.543  -0.495  -0.478  -0.457  -0.444  -0.420  -0.411  -0.366
 -0.349  -0.320  -0.302
 -- Virtual --
 -0.084  -0.028  -0.019   0.002   0.015   0.017   0.049   0.057
  0.066   0.074   0.080   0.095   0.107   0.112   0.114   0.117
  0.121   0.133   0.145   0.155   0.163   0.178   0.211   0.213
  0.223   0.232   0.242   0.245   0.264   0.270   0.277   0.279
  0.287   0.302   0.307   0.310   0.313   0.336   0.346   0.367
  0.390   0.398   0.414   0.459   0.496   0.510   0.519   0.524
  0.548   0.561   0.593   0.596   0.631   0.658   0.683   0.692
  0.705   0.821   0.869   0.935   0.999   1.014   1.041   1.069
  1.080   1.102   1.106   1.139   1.144   1.155   1.173   1.186
  1.205   1.230   1.297   1.303   1.354   1.426   1.427   1.449
  1.478   1.504   1.519   1.551   1.589   1.629   1.642   1.668
  1.690   1.755   1.760   1.803   1.852   1.908   1.930   1.994
  2.035   2.076   2.152   2.166   2.301   2.416   2.444   2.527
  2.544   2.623   2.628   2.686   2.715   2.798   2.826   2.841
  2.889   2.911   2.919   3.031   3.057   3.088   3.123   3.171
  3.202   3.273   3.310   3.349   3.361   3.436   3.509   3.536
  3.648   3.794   3.818   3.848   3.908   4.008   4.103   4.132
  4.947   4.989   5.023   5.034   5.096   5.123   5.338   5.405
  5.506   5.631   5.714   5.859  23.728  23.806  23.831  49.837
 49.869  49.908  49.985
 --------------------------------------------------------------

          Ground-State Mulliken Net Atomic Charges

     Atom                 Charge (a.u.)
  ----------------------------------------
      1 O                    -0.243234
      2 C                     0.189365
      3 C                    -0.298589
      4 H                     0.239644
      5 O                    -0.298283
      6 H                     0.269321
      7 C                     0.069556
      8 O                    -0.126209
      9 H                     0.169431
     10 O                    -0.242032
     11 H                     0.271030
  ----------------------------------------
  Sum of atomic charges =     0.000000

 -----------------------------------------------------------------
                    Cartesian Multipole Moments
 -----------------------------------------------------------------
    Charge (ESU x 10^10)
                 0.0000
    Dipole Moment (Debye)
         X       1.8729      Y      -1.0584      Z      -1.1018
       Tot       2.4171
    Quadrupole Moments (Debye-Ang)
        XX     -50.5129     XY       3.3902     YY     -40.3409
        XZ      -0.9166     YZ      -1.9646     ZZ     -39.2000
    Octopole Moments (Debye-Ang^2)
       XXX       0.2463    XXY     -11.9851    XYY       7.6122
       YYY      -7.6718    XXZ      -7.9238    XYZ      -3.6001
       YYZ       5.9610    XZZ      -0.7214    YZZ      -0.4668
       ZZZ      -1.6325
    Hexadecapole Moments (Debye-Ang^3)
      XXXX    -590.6314   XXXY     -12.1709   XXYY    -128.5573
      XYYY      14.1729   YYYY    -238.9226   XXXZ      -7.4076
      XXYZ      -2.1979   XYYZ      -0.5509   YYYZ      -9.2552
      XXZZ    -106.3399   XYZZ      -0.8063   YYZZ     -57.4880
      XZZZ       1.2449   YZZZ      -1.8802   ZZZZ     -83.0505
 -----------------------------------------------------------------
 Calculating analytic gradient of the SCF energy
 Gradient of SCF Energy
            1           2           3           4           5           6
    1   0.0005775  -0.0009716   0.0000820  -0.0001275   0.0001946   0.0005900
    2  -0.0002651  -0.0000450   0.0000190  -0.0000877  -0.0002805   0.0000030
    3   0.0001865   0.0004685  -0.0003236   0.0000396   0.0000575   0.0000553
            7           8           9          10          11
    1  -0.0001206  -0.0003701   0.0001777  -0.0002014   0.0001693
    2  -0.0003956   0.0004100   0.0002020   0.0006511  -0.0002115
    3  -0.0001892   0.0005140  -0.0003951   0.0001571  -0.0005706
 Max gradient component =       9.716E-04
 RMS gradient           =       3.527E-04
 Gradient time:  CPU 26.20 s  wall 26.20 s
 Geometry Optimization Parameters
   NAtoms,    NIC,     NZ,  NCons,   NDum,   NFix, NCnnct, MaxDiis
       11      63       0       0       0       0       0       0

 Cartesian Hessian Update
 Hessian Updated using BFGS Update


** GEOMETRY OPTIMIZATION IN DELOCALIZED INTERNAL COORDINATES **
   Searching for a Minimum

   Optimization Cycle:   6

                       Coordinates (Angstroms)
     ATOM                X               Y               Z
      1  O         2.2706697888    0.4008599085    0.5376088203
      2  C         1.2776325815    0.8426611652    0.0145691203
      3  C         0.2529601771   -0.1010228587   -0.6041741840
      4  H         0.1960690861    0.1267687731   -1.6774343322
      5  O         0.6150525872   -1.4439471957   -0.3908920592
      6  H         1.4836342320   -1.4357192253    0.0493828355
      7  C        -1.1435690278    0.2115481367   -0.0239323674
      8  O        -1.7168163966   -0.8178573236    0.6033027098
      9  H         1.0593732715    1.9202629535   -0.0526194362
     10  O        -1.6418993648    1.2979073010   -0.1312227753
     11  H        -1.1115002354   -1.5797288002    0.5264198672
   Point Group: c1    Number of degrees of freedom:    27


   Energy is   -417.752140621

 Hessian Updated using BFGS Update

 27 Hessian modes will be used to form the next step
  Hessian Eigenvalues:
     0.002960    0.005827    0.013712    0.023724    0.046142    0.048390
     0.064201    0.065822    0.080007    0.148166    0.159168    0.164349
     0.178459    0.206374    0.217423    0.249448    0.256410    0.277232
     0.300427    0.334367    0.337608    0.416143    0.465278    0.508562
     0.582673    0.936333    1.008524

 Minimum Search - Taking Simple RFO Step
 Searching for Lamda that Minimizes Along All modes
 Value Taken    Lamda =  -0.00014144
 Step Taken.  Stepsize is  0.177266

                             Maximum     Tolerance    Cnvgd?
         Gradient           0.001160      0.000300      NO
         Displacement       0.099836      0.001200      NO
         Energy change     -0.000433      0.000001      NO


 New Cartesian Coordinates Obtained by Inverse Iteration

 Displacement from previous Coordinates is:  0.276624
 ----------------------------------------------------------------
             Standard Nuclear Orientation (Angstroms)
    I     Atom           X                Y                Z
 ----------------------------------------------------------------
    1      O       2.2717732784     0.3837560927     0.5354736098
    2      C       1.2773976844     0.8351177846     0.0263472774
    3      C       0.2539325719    -0.0942445667    -0.6164196683
    4      H       0.2063054127     0.1518176817    -1.6857998673
    5      O       0.6029403169    -1.4428422709    -0.4245597116
    6      H       1.4613117533    -1.4523488060     0.0311697281
    7      C      -1.1461532632     0.2098159352    -0.0442514173
    8      O      -1.6946917954    -0.8054395217     0.6262758833
    9      H       1.0488320198     1.9117848253     0.0012605968
   10      O      -1.6699948815     1.2772683261    -0.1958747496
   11      H      -1.0700463975    -1.5529526457     0.5973865179
 ----------------------------------------------------------------
 Molecular Point Group                 C1    NOp =  1
 Largest Abelian Subgroup              C1    NOp =  1
 Nuclear Repulsion Energy =   305.0229642995 hartrees
 There are       27 alpha and       27 beta electrons
 Applying Cartesian multipole field
    Component          Value
    ---------          -----
     (2,0,0)        1.00000E-11
     (0,2,0)        2.00000E-11
     (0,0,2)       -3.00000E-11
 Nucleus-field energy     =     0.0000000061 hartrees
 Requested basis set is 6-311++G(d,p)
 There are 62 shells and 182 basis functions
 A cutoff of  1.0D-11 yielded   1837 shell pairs
 There are     16030 function pairs (     17272 Cartesian)
 Smallest overlap matrix eigenvalue = 5.54E-05
 Guess MOs from SCF MO coefficient file
 Reading MOs from coefficient file
 Reading MOs from coefficient file
 A restricted hybrid HF-DFT SCF calculation will be
 performed using Pulay DIIS extrapolation
 Exchange:     0.2000 Hartree-Fock + 0.0800 Slater + 0.7200 B88
 Correlation:  0.1900 VWN1RPA + 0.8100 LYP
 Using SG-1 standard quadrature grid
 SCF converges when DIIS error is below 1.0E-08
 Geometry optimization detected.  Setting ReadMinima to 0
 Setting SaveMinima to 0
 ---------------------------------------
  Cycle       Energy         DIIS Error
 ---------------------------------------
    1    -417.7489084791      1.34E-03
    2    -417.7519813421      1.06E-04
    3    -417.7519958583      1.35E-04
    4    -417.7520460472      4.37E-05
    5    -417.7520503104      2.06E-05
    6    -417.7520515596      6.71E-06
    7    -417.7520518829      2.04E-06
    8    -417.7520517652      3.09E-07
    9    -417.7520517815      2.06E-07
   10    -417.7520518022      8.48E-08
   11    -417.7520517928      3.02E-08
   12    -417.7520517906      1.32E-08
   13    -417.7520517910      3.57E-09 Convergence criterion met
 ---------------------------------------
 SCF time:  CPU 78.88 s  wall 79.04 s
 SCF   energy in the final basis set = -417.7520517910
 Total energy in the final basis set = -417.7520517910

 --------------------------------------------------------------

                    Orbital Energies (a.u.)
 --------------------------------------------------------------

 Alpha MOs
 -- Occupied --
-19.195 -19.181 -19.180 -19.139 -10.336 -10.312 -10.285  -1.143
 -1.118  -1.079  -1.058  -0.796  -0.660  -0.637  -0.581  -0.573
 -0.542  -0.496  -0.478  -0.458  -0.444  -0.420  -0.411  -0.366
 -0.349  -0.320  -0.302
 -- Virtual --
 -0.084  -0.027  -0.020   0.002   0.015   0.017   0.049   0.057
  0.065   0.074   0.080   0.094   0.108   0.113   0.114   0.118
  0.120   0.132   0.146   0.156   0.162   0.180   0.209   0.214
  0.224   0.232   0.242   0.243   0.264   0.269   0.278   0.279
  0.286   0.302   0.306   0.310   0.316   0.335   0.345   0.367
  0.392   0.400   0.416   0.458   0.495   0.511   0.522   0.523
  0.552   0.562   0.593   0.595   0.636   0.658   0.685   0.697
  0.705   0.820   0.873   0.934   0.996   1.016   1.036   1.069
  1.078   1.100   1.107   1.142   1.143   1.153   1.171   1.185
  1.206   1.226   1.300   1.305   1.357   1.421   1.426   1.451
  1.480   1.504   1.521   1.547   1.589   1.633   1.649   1.667
  1.690   1.757   1.766   1.800   1.851   1.910   1.930   1.997
  2.034   2.080   2.146   2.170   2.303   2.418   2.443   2.527
  2.543   2.620   2.640   2.689   2.717   2.799   2.824   2.841
  2.891   2.913   2.920   3.033   3.056   3.093   3.121   3.169
  3.199   3.277   3.310   3.353   3.362   3.438   3.510   3.537
  3.650   3.794   3.823   3.847   3.910   4.008   4.104   4.131
  4.946   4.987   5.024   5.037   5.094   5.124   5.339   5.403
  5.511   5.631   5.719   5.861  23.730  23.809  23.834  49.839
 49.870  49.909  49.987
 --------------------------------------------------------------

          Ground-State Mulliken Net Atomic Charges

     Atom                 Charge (a.u.)
  ----------------------------------------
      1 O                    -0.242419
      2 C                     0.198016
      3 C                    -0.309982
      4 H                     0.240880
      5 O                    -0.296581
      6 H                     0.267895
      7 C                     0.067656
      8 O                    -0.123803
      9 H                     0.167668
     10 O                    -0.240693
     11 H                     0.271364
  ----------------------------------------
  Sum of atomic charges =     0.000000

 -----------------------------------------------------------------
                    Cartesian Multipole Moments
 -----------------------------------------------------------------
    Charge (ESU x 10^10)
                -0.0000
    Dipole Moment (Debye)
         X       1.9490      Y      -1.0049      Z      -0.8816
       Tot       2.3634
    Quadrupole Moments (Debye-Ang)
        XX     -50.7841     XY       3.3337     YY     -40.2489
        XZ      -1.0921     YZ      -1.9797     ZZ     -39.1895
    Octopole Moments (Debye-Ang^2)
       XXX       0.5384    XXY     -11.6621    XYY       8.0609
       YYY      -6.9931    XXZ      -7.1677    XYZ      -3.7010
       YYZ       7.2243    XZZ      -0.5758    YZZ      -0.5045
       ZZZ      -0.1891
    Hexadecapole Moments (Debye-Ang^3)
      XXXX    -591.3079   XXXY      -9.5754   XXYY    -128.3046
      XYYY      14.0366   YYYY    -235.4028   XXXZ      -9.5755
      XXYZ      -1.1732   XYYZ      -1.5506   YYYZ      -8.4012
      XXZZ    -107.0526   XYZZ       0.0339   YYZZ     -57.2968
      XZZZ      -0.3745   YZZZ      -1.4579   ZZZZ     -86.2692
 -----------------------------------------------------------------
 Calculating analytic gradient of the SCF energy
 Gradient of SCF Energy
            1           2           3           4           5           6
    1  -0.0010809   0.0012307   0.0005639  -0.0000539   0.0000826  -0.0014368
    2   0.0006148   0.0000421   0.0002794  -0.0001351   0.0003228  -0.0001803
    3  -0.0006710   0.0000869   0.0003632   0.0000021  -0.0008017   0.0001837
            7           8           9          10          11
    1  -0.0004907   0.0009114  -0.0000225   0.0005862  -0.0002898
    2   0.0009860  -0.0006724  -0.0004405  -0.0014281   0.0006113
    3   0.0003710  -0.0012689   0.0004905  -0.0000930   0.0013373
 Max gradient component =       1.437E-03
 RMS gradient           =       7.022E-04
 Gradient time:  CPU 26.17 s  wall 26.18 s
 Geometry Optimization Parameters
   NAtoms,    NIC,     NZ,  NCons,   NDum,   NFix, NCnnct, MaxDiis
       11      63       0       0       0       0       0       0

 Cartesian Hessian Update
 Hessian Updated using BFGS Update


** GEOMETRY OPTIMIZATION IN DELOCALIZED INTERNAL COORDINATES **
   Searching for a Minimum

   Optimization Cycle:   7

                       Coordinates (Angstroms)
     ATOM                X               Y               Z
      1  O         2.2717732784    0.3837560927    0.5354736098
      2  C         1.2773976844    0.8351177846    0.0263472774
      3  C         0.2539325719   -0.0942445667   -0.6164196683
      4  H         0.2063054127    0.1518176817   -1.6857998673
      5  O         0.6029403169   -1.4428422709   -0.4245597116
      6  H         1.4613117533   -1.4523488060    0.0311697281
      7  C        -1.1461532632    0.2098159352   -0.0442514173
      8  O        -1.6946917954   -0.8054395217    0.6262758833
      9  H         1.0488320198    1.9117848253    0.0012605968
     10  O        -1.6699948815    1.2772683261   -0.1958747496
     11  H        -1.0700463975   -1.5529526457    0.5973865179
   Point Group: c1    Number of degrees of freedom:    27


   Energy is   -417.752051791

 Hessian Updated using BFGS Update

 27 Hessian modes will be used to form the next step
  Hessian Eigenvalues:
     0.004825    0.006755    0.015312    0.032012    0.046079    0.048084
     0.064477    0.066357    0.081155    0.153209    0.160080    0.165500
     0.191032    0.205753    0.217417    0.249449    0.256513    0.278932
     0.300545    0.334807    0.337637    0.421761    0.466205    0.508869
     0.582566    0.944701    1.009840

 Minimum Search - Taking Simple RFO Step
 Searching for Lamda that Minimizes Along All modes
 Value Taken    Lamda =  -0.00022057
 Step Taken.  Stepsize is  0.120774

                             Maximum     Tolerance    Cnvgd?
         Gradient           0.002352      0.000300      NO
         Displacement       0.067613      0.001200      NO
         Energy change      0.000089      0.000001      NO


 New Cartesian Coordinates Obtained by Inverse Iteration

 Displacement from previous Coordinates is:  0.190578
 ----------------------------------------------------------------
             Standard Nuclear Orientation (Angstroms)
    I     Atom           X                Y                Z
 ----------------------------------------------------------------
    1      O       2.2729059716     0.3959124906     0.5341580656
    2      C       1.2783278872     0.8403531800     0.0174519269
    3      C       0.2532908470    -0.0990467584    -0.6076088009
    4      H       0.1997604584     0.1339722728    -1.6798867140
    5      O       0.6102844570    -1.4434962409    -0.3989298592
    6      H       1.4771360116    -1.4403674171     0.0431788718
    7      C      -1.1440352459     0.2112723843    -0.0303727831
    8      O      -1.7101379094    -0.8138436497     0.6103145172
    9      H       1.0543345009     1.9175149879    -0.0327647320
   10      O      -1.6503735485     1.2918137517    -0.1525290119
   11      H      -1.0998867302    -1.5723521665     0.5479967186
 ----------------------------------------------------------------
 Molecular Point Group                 C1    NOp =  1
 Largest Abelian Subgroup              C1    NOp =  1
 Nuclear Repulsion Energy =   304.9666445032 hartrees
 There are       27 alpha and       27 beta electrons
 Applying Cartesian multipole field
    Component          Value
    ---------          -----
     (2,0,0)        1.00000E-11
     (0,2,0)        2.00000E-11
     (0,0,2)       -3.00000E-11
 Nucleus-field energy     =     0.0000000062 hartrees
 Requested basis set is 6-311++G(d,p)
 There are 62 shells and 182 basis functions
 A cutoff of  1.0D-11 yielded   1836 shell pairs
 There are     16015 function pairs (     17254 Cartesian)
 Smallest overlap matrix eigenvalue = 5.56E-05
 Guess MOs from SCF MO coefficient file
 Reading MOs from coefficient file
 Reading MOs from coefficient file
 A restricted hybrid HF-DFT SCF calculation will be
 performed using Pulay DIIS extrapolation
 Exchange:     0.2000 Hartree-Fock + 0.0800 Slater + 0.7200 B88
 Correlation:  0.1900 VWN1RPA + 0.8100 LYP
 Using SG-1 standard quadrature grid
 SCF converges when DIIS error is below 1.0E-08
 Geometry optimization detected.  Setting ReadMinima to 0
 Setting SaveMinima to 0
 ---------------------------------------
  Cycle       Energy         DIIS Error
 ---------------------------------------
    1    -417.7493195851      9.17E-04
    2    -417.7521333701      6.89E-05
    3    -417.7521464489      7.43E-05
    4    -417.7521613150      3.01E-05
    5    -417.7521634525      1.29E-05
    6    -417.7521640136      4.86E-06
    7    -417.7521640734      1.29E-06
    8    -417.7521640710      2.25E-07
    9    -417.7521640907      1.88E-07
   10    -417.7521640753      7.37E-08
   11    -417.7521640766      1.46E-08
   12    -417.7521640758      4.45E-09 Convergence criterion met
 ---------------------------------------
 SCF time:  CPU 73.53 s  wall 73.65 s
 SCF   energy in the final basis set = -417.7521640758
 Total energy in the final basis set = -417.7521640758

 --------------------------------------------------------------

                    Orbital Energies (a.u.)
 --------------------------------------------------------------

 Alpha MOs
 -- Occupied --
-19.195 -19.181 -19.180 -19.139 -10.336 -10.312 -10.285  -1.142
 -1.117  -1.078  -1.058  -0.796  -0.659  -0.637  -0.580  -0.572
 -0.542  -0.496  -0.478  -0.457  -0.444  -0.420  -0.411  -0.366
 -0.349  -0.320  -0.302
 -- Virtual --
 -0.084  -0.028  -0.019   0.002   0.015   0.017   0.049   0.057
  0.065   0.074   0.080   0.095   0.108   0.112   0.114   0.118
  0.121   0.133   0.146   0.155   0.163   0.178   0.210   0.213
  0.223   0.232   0.242   0.244   0.264   0.269   0.277   0.279
  0.287   0.302   0.306   0.310   0.314   0.335   0.346   0.367
  0.391   0.398   0.415   0.459   0.496   0.511   0.520   0.523
  0.549   0.561   0.593   0.595   0.633   0.658   0.684   0.693
  0.705   0.821   0.870   0.935   0.998   1.015   1.039   1.069
  1.079   1.102   1.106   1.140   1.143   1.154   1.172   1.186
  1.206   1.228   1.298   1.303   1.355   1.424   1.427   1.449
  1.479   1.504   1.519   1.549   1.589   1.630   1.644   1.668
  1.690   1.756   1.762   1.802   1.852   1.908   1.930   1.995
  2.034   2.077   2.151   2.167   2.302   2.416   2.443   2.527
  2.543   2.622   2.631   2.688   2.715   2.798   2.825   2.841
  2.890   2.912   2.920   3.032   3.057   3.090   3.123   3.171
  3.202   3.274   3.310   3.351   3.361   3.437   3.509   3.536
  3.649   3.794   3.819   3.848   3.909   4.008   4.103   4.132
  4.947   4.988   5.023   5.035   5.095   5.123   5.338   5.405
  5.508   5.631   5.716   5.860  23.729  23.807  23.832  49.838
 49.870  49.908  49.986
 --------------------------------------------------------------

          Ground-State Mulliken Net Atomic Charges

     Atom                 Charge (a.u.)
  ----------------------------------------
      1 O                    -0.242965
      2 C                     0.191844
      3 C                    -0.301353
      4 H                     0.240052
      5 O                    -0.297948
      6 H                     0.268881
      7 C                     0.069206
      8 O                    -0.125985
      9 H                     0.168796
     10 O                    -0.241753
     11 H                     0.271225
  ----------------------------------------
  Sum of atomic charges =     0.000000

 -----------------------------------------------------------------
                    Cartesian Multipole Moments
 -----------------------------------------------------------------
    Charge (ESU x 10^10)
                -0.0000
    Dipole Moment (Debye)
         X       1.8974      Y      -1.0451      Z      -1.0331
       Tot       2.3999
    Quadrupole Moments (Debye-Ang)
        XX     -50.6063     XY       3.3712     YY     -40.3088
        XZ      -0.9711     YZ      -1.9502     ZZ     -39.1877
    Octopole Moments (Debye-Ang^2)
       XXX       0.2705    XXY     -11.9153    XYY       7.7303
       YYY      -7.5001    XXZ      -7.6600    XYZ      -3.6173
       YYZ       6.3669    XZZ      -0.6641    YZZ      -0.4860
       ZZZ      -1.1571
    Hexadecapole Moments (Debye-Ang^3)
      XXXX    -591.2930   XXXY     -11.4463   XXYY    -128.5161
      XYYY      14.1023   YYYY    -237.8277   XXXZ      -8.0155
      XXYZ      -1.8290   XYYZ      -0.8735   YYYZ      -8.8480
      XXZZ    -106.5199   XYZZ      -0.5686   YYZZ     -57.3824
      XZZZ       0.7929   YZZZ      -1.6316   ZZZZ     -83.8203
 -----------------------------------------------------------------
 Calculating analytic gradient of the SCF energy
 Gradient of SCF Energy
            1           2           3           4           5           6
    1  -0.0000592   0.0000450   0.0001513  -0.0000656   0.0000567  -0.0001448
    2   0.0000727  -0.0000977   0.0000279  -0.0000303   0.0000370   0.0000195
    3  -0.0000270   0.0000420  -0.0001113   0.0000414  -0.0000197   0.0000206
            7           8           9          10          11
    1  -0.0001102   0.0001607   0.0000222   0.0000696  -0.0001255
    2   0.0001772  -0.0000701  -0.0000146  -0.0001558   0.0000343
    3   0.0000438  -0.0000419   0.0000363   0.0000024   0.0000134
 Max gradient component =       1.772E-04
 RMS gradient           =       8.143E-05
 Gradient time:  CPU 26.24 s  wall 26.25 s
 Geometry Optimization Parameters
   NAtoms,    NIC,     NZ,  NCons,   NDum,   NFix, NCnnct, MaxDiis
       11      63       0       0       0       0       0       0

 Cartesian Hessian Update
 Hessian Updated using BFGS Update


** GEOMETRY OPTIMIZATION IN DELOCALIZED INTERNAL COORDINATES **
   Searching for a Minimum

   Optimization Cycle:   8

                       Coordinates (Angstroms)
     ATOM                X               Y               Z
      1  O         2.2729059716    0.3959124906    0.5341580656
      2  C         1.2783278872    0.8403531800    0.0174519269
      3  C         0.2532908470   -0.0990467584   -0.6076088009
      4  H         0.1997604584    0.1339722728   -1.6798867140
      5  O         0.6102844570   -1.4434962409   -0.3989298592
      6  H         1.4771360116   -1.4403674171    0.0431788718
      7  C        -1.1440352459    0.2112723843   -0.0303727831
      8  O        -1.7101379094   -0.8138436497    0.6103145172
      9  H         1.0543345009    1.9175149879   -0.0327647320
     10  O        -1.6503735485    1.2918137517   -0.1525290119
     11  H        -1.0998867302   -1.5723521665    0.5479967186
   Point Group: c1    Number of degrees of freedom:    27


   Energy is   -417.752164076

 Hessian Updated using BFGS Update

 27 Hessian modes will be used to form the next step
  Hessian Eigenvalues:
     0.004934    0.006849    0.014932    0.032549    0.046054    0.048044
     0.064626    0.066357    0.080743    0.152476    0.159548    0.165404
     0.189419    0.205751    0.217522    0.249448    0.256471    0.278843
     0.300543    0.334824    0.337587    0.419713    0.465840    0.508854
     0.582576    0.942829    1.009214

 Minimum Search - Taking Simple RFO Step
 Searching for Lamda that Minimizes Along All modes
 Value Taken    Lamda =  -0.00000110
 Step Taken.  Stepsize is  0.007300

                             Maximum     Tolerance    Cnvgd?
         Gradient           0.000184      0.000300     YES
         Displacement       0.003095      0.001200      NO
         Energy change     -0.000112      0.000001      NO


 New Cartesian Coordinates Obtained by Inverse Iteration

 Displacement from previous Coordinates is:  0.008425
 ----------------------------------------------------------------
             Standard Nuclear Orientation (Angstroms)
    I     Atom           X                Y                Z
 ----------------------------------------------------------------
    1      O       2.2720834016     0.3952687533     0.5354275664
    2      C       1.2779390287     0.8401798921     0.0181003836
    3      C       0.2529962606    -0.0991704714    -0.6072013377
    4      H       0.2002893888     0.1343054663    -1.6795080563
    5      O       0.6103766267    -1.4437199915    -0.3990916379
    6      H       1.4786431060    -1.4408011074     0.0406058417
    7      C      -1.1445704745     0.2112469264    -0.0306085244
    8      O      -1.7106467055    -0.8135315621     0.6106534262
    9      H       1.0546470822     1.9174639358    -0.0333203382
   10      O      -1.6510597967     1.2917699811    -0.1535136074
   11      H      -1.0990912183    -1.5712789880     0.5494644829
 ----------------------------------------------------------------
 Molecular Point Group                 C1    NOp =  1
 Largest Abelian Subgroup              C1    NOp =  1
 Nuclear Repulsion Energy =   304.9502365066 hartrees
 There are       27 alpha and       27 beta electrons
 Applying Cartesian multipole field
    Component          Value
    ---------          -----
     (2,0,0)        1.00000E-11
     (0,2,0)        2.00000E-11
     (0,0,2)       -3.00000E-11
 Nucleus-field energy     =     0.0000000062 hartrees
 Requested basis set is 6-311++G(d,p)
 There are 62 shells and 182 basis functions
 A cutoff of  1.0D-11 yielded   1836 shell pairs
 There are     16015 function pairs (     17254 Cartesian)
 Smallest overlap matrix eigenvalue = 5.56E-05
 Guess MOs from SCF MO coefficient file
 Reading MOs from coefficient file
 Reading MOs from coefficient file
 A restricted hybrid HF-DFT SCF calculation will be
 performed using Pulay DIIS extrapolation
 Exchange:     0.2000 Hartree-Fock + 0.0800 Slater + 0.7200 B88
 Correlation:  0.1900 VWN1RPA + 0.8100 LYP
 Using SG-1 standard quadrature grid
 SCF converges when DIIS error is below 1.0E-08
 Geometry optimization detected.  Setting ReadMinima to 0
 Setting SaveMinima to 0
 ---------------------------------------
  Cycle       Energy         DIIS Error
 ---------------------------------------
    1    -417.7518793785      3.18E-05
    2    -417.7521644155      4.13E-06
    3    -417.7521644615      4.36E-06
    4    -417.7521644359      2.37E-06
    5    -417.7521644747      4.69E-07
    6    -417.7521645008      2.13E-07
    7    -417.7521644787      3.65E-08
    8    -417.7521644883      1.58E-08
    9    -417.7521644871      9.82E-09 Convergence criterion met
 ---------------------------------------
 SCF time:  CPU 53.54 s  wall 53.62 s
 SCF   energy in the final basis set = -417.7521644871
 Total energy in the final basis set = -417.7521644871

 --------------------------------------------------------------

                    Orbital Energies (a.u.)
 --------------------------------------------------------------

 Alpha MOs
 -- Occupied --
-19.195 -19.181 -19.180 -19.139 -10.336 -10.312 -10.285  -1.142
 -1.117  -1.078  -1.058  -0.796  -0.659  -0.637  -0.580  -0.572
 -0.543  -0.496  -0.478  -0.457  -0.444  -0.420  -0.411  -0.366
 -0.349  -0.320  -0.302
 -- Virtual --
 -0.084  -0.028  -0.019   0.002   0.015   0.017   0.049   0.057
  0.065   0.074   0.080   0.095   0.108   0.112   0.114   0.118
  0.121   0.133   0.146   0.155   0.163   0.178   0.210   0.213
  0.223   0.232   0.242   0.244   0.264   0.269   0.277   0.279
  0.287   0.302   0.306   0.310   0.314   0.335   0.346   0.367
  0.391   0.398   0.415   0.459   0.496   0.511   0.520   0.523
  0.549   0.561   0.593   0.596   0.633   0.658   0.684   0.693
  0.705   0.821   0.870   0.935   0.998   1.015   1.039   1.069
  1.079   1.102   1.107   1.140   1.143   1.154   1.172   1.186
  1.206   1.228   1.298   1.303   1.355   1.424   1.427   1.449
  1.479   1.504   1.519   1.549   1.589   1.630   1.644   1.668
  1.690   1.756   1.762   1.802   1.852   1.908   1.930   1.995
  2.034   2.077   2.151   2.167   2.302   2.416   2.443   2.527
  2.543   2.622   2.631   2.688   2.715   2.798   2.825   2.841
  2.890   2.912   2.920   3.032   3.057   3.089   3.123   3.171
  3.202   3.274   3.310   3.351   3.361   3.436   3.509   3.536
  3.649   3.794   3.819   3.848   3.909   4.008   4.103   4.132
  4.947   4.988   5.023   5.035   5.095   5.123   5.338   5.405
  5.508   5.631   5.716   5.860  23.729  23.807  23.832  49.838
 49.870  49.908  49.986
 --------------------------------------------------------------

          Ground-State Mulliken Net Atomic Charges

     Atom                 Charge (a.u.)
  ----------------------------------------
      1 O                    -0.242953
      2 C                     0.192080
      3 C                    -0.301840
      4 H                     0.240017
      5 O                    -0.297860
      6 H                     0.268874
      7 C                     0.069235
      8 O                    -0.125840
      9 H                     0.168843
     10 O                    -0.241797
     11 H                     0.271241
  ----------------------------------------
  Sum of atomic charges =     0.000000

 -----------------------------------------------------------------
                    Cartesian Multipole Moments
 -----------------------------------------------------------------
    Charge (ESU x 10^10)
                 0.0000
    Dipole Moment (Debye)
         X       1.9029      Y      -1.0431      Z      -1.0342
       Tot       2.4039
    Quadrupole Moments (Debye-Ang)
        XX     -50.5983     XY       3.3659     YY     -40.3133
        XZ      -0.9874     YZ      -1.9444     ZZ     -39.1938
    Octopole Moments (Debye-Ang^2)
       XXX       0.3682    XXY     -11.9201    XYY       7.7706
       YYY      -7.4687    XXZ      -7.6810    XYZ      -3.6080
       YYZ       6.3589    XZZ      -0.6560    YZZ      -0.4846
       ZZZ      -1.1666
    Hexadecapole Moments (Debye-Ang^3)
      XXXX    -591.2448   XXXY     -11.3994   XXYY    -128.5073
      XYYY      14.1296   YYYY    -237.8352   XXXZ      -8.1174
      XXYZ      -1.7967   XYYZ      -0.9234   YYYZ      -8.8262
      XXZZ    -106.5537   XYZZ      -0.5393   YYZZ     -57.3898
      XZZZ       0.7197   YZZZ      -1.6307   ZZZZ     -83.8960
 -----------------------------------------------------------------
 Calculating analytic gradient of the SCF energy
 Gradient of SCF Energy
            1           2           3           4           5           6
    1   0.0000112  -0.0000562   0.0000431  -0.0000159   0.0000560   0.0000347
    2  -0.0000459   0.0000172   0.0000027  -0.0000282  -0.0000359  -0.0000181
    3   0.0000339   0.0000052   0.0000351   0.0000027  -0.0001167   0.0000343
            7           8           9          10          11
    1  -0.0000162  -0.0000543   0.0000130  -0.0000360   0.0000207
    2   0.0000148   0.0000240   0.0000083   0.0000359   0.0000251
    3   0.0000248   0.0000043  -0.0000163   0.0000096  -0.0000167
 Max gradient component =       1.167E-04
 RMS gradient           =       3.521E-05
 Gradient time:  CPU 26.34 s  wall 26.37 s
 Geometry Optimization Parameters
   NAtoms,    NIC,     NZ,  NCons,   NDum,   NFix, NCnnct, MaxDiis
       11      63       0       0       0       0       0       0

 Cartesian Hessian Update
 Hessian Updated using BFGS Update


** GEOMETRY OPTIMIZATION IN DELOCALIZED INTERNAL COORDINATES **
   Searching for a Minimum

   Optimization Cycle:   9

                       Coordinates (Angstroms)
     ATOM                X               Y               Z
      1  O         2.2720834016    0.3952687533    0.5354275664
      2  C         1.2779390287    0.8401798921    0.0181003836
      3  C         0.2529962606   -0.0991704714   -0.6072013377
      4  H         0.2002893888    0.1343054663   -1.6795080563
      5  O         0.6103766267   -1.4437199915   -0.3990916379
      6  H         1.4786431060   -1.4408011074    0.0406058417
      7  C        -1.1445704745    0.2112469264   -0.0306085244
      8  O        -1.7106467055   -0.8135315621    0.6106534262
      9  H         1.0546470822    1.9174639358   -0.0333203382
     10  O        -1.6510597967    1.2917699811   -0.1535136074
     11  H        -1.0990912183   -1.5712789880    0.5494644829
   Point Group: c1    Number of degrees of freedom:    27


   Energy is   -417.752164487

 Hessian Updated using BFGS Update

 27 Hessian modes will be used to form the next step
  Hessian Eigenvalues:
     0.005633    0.006525    0.011766    0.033393    0.046083    0.048513
     0.065372    0.069312    0.079657    0.154683    0.161243    0.165409
     0.199225    0.214250    0.231385    0.250935    0.258511    0.296151
     0.305212    0.334782    0.336990    0.438216    0.463595    0.511437
     0.583950    0.947563    1.010918

 Minimum Search - Taking Simple RFO Step
 Searching for Lamda that Minimizes Along All modes
 Value Taken    Lamda =   0.00000000
 Step Taken.  Stepsize is  0.006230

                             Maximum     Tolerance    Cnvgd?
         Gradient           0.000151      0.000300     YES
         Displacement       0.002718      0.001200      NO
         Energy change     -0.000000      0.000001     YES


                       Distance Matrix (Angstroms)
             O (  1)   C (  2)   C (  3)   H (  4)   O (  5)   H (  6)
   C (  2)  1.205776
   C (  3)  2.372084  1.524431
   H (  4)  3.044072  2.131071  1.098695
   O (  5)  2.648863  2.415758  1.406714  2.073114
   H (  6)  2.060473  2.289905  1.929206  2.659688  0.973257
   C (  7)  3.468110  2.503294  1.543376  2.129187  2.440192  3.100900
   O (  8)  4.162811  3.466630  2.418548  3.129682  2.608423  3.299999
   H (  9)  2.030444  1.101383  2.244727  2.572842  3.410091  3.385732
   O ( 10)  4.082819  2.968572  2.401245  2.663809  3.557711  4.159287
   H ( 11)  3.902861  3.427500  2.309355  3.092851  1.959161  2.630718
             C (  7)   O (  8)   H (  9)   O ( 10)
   O (  8)  1.334852
   H (  9)  2.783477  3.939529
   O ( 10)  1.199653  2.240490  2.779710
   H ( 11)  1.875087  0.975667  4.141202  2.999316

 Final energy is   -417.75216448712843     


 ******************************
 **  OPTIMIZATION CONVERGED  **
 ******************************

                       Coordinates (Angstroms)
     ATOM                X               Y               Z
      1  O         2.2720834016    0.3952687533    0.5354275664
      2  C         1.2779390287    0.8401798921    0.0181003836
      3  C         0.2529962606   -0.0991704714   -0.6072013377
      4  H         0.2002893888    0.1343054663   -1.6795080563
      5  O         0.6103766267   -1.4437199915   -0.3990916379
      6  H         1.4786431060   -1.4408011074    0.0406058417
      7  C        -1.1445704745    0.2112469264   -0.0306085244
      8  O        -1.7106467055   -0.8135315621    0.6106534262
      9  H         1.0546470822    1.9174639358   -0.0333203382
     10  O        -1.6510597967    1.2917699811   -0.1535136074
     11  H        -1.0990912183   -1.5712789880    0.5494644829

Z-matrix Print:
$molecule
0 1
O 
H  1 0.973257
C  1 1.406714 2 106.894904
H  3 1.098695 1 111.080965 2 115.088075 0
C  3 1.524431 1 110.945048 2 -4.496279 0
H  5 1.101383 3 116.567672 1 -176.154790 0
O  5 1.205776 3 120.195925 1 3.820013 0
C  3 1.543376 1 111.532143 2 -126.689550 0
O  8 1.199653 3 121.681101 1 -177.059312 0
O  8 1.334852 3 114.146723 1 3.477392 0
H  10 0.975667 8 107.475447 3 -1.541641 0
$end


 --------------------------------------------------------------

                    Orbital Energies (a.u.)
 --------------------------------------------------------------

 Alpha MOs
 -- Occupied --
-19.195 -19.181 -19.180 -19.139 -10.336 -10.312 -10.285  -1.142
 -1.117  -1.078  -1.058  -0.796  -0.659  -0.637  -0.580  -0.572
 -0.543  -0.496  -0.478  -0.457  -0.444  -0.420  -0.411  -0.366
 -0.349  -0.320  -0.302
 -- Virtual --
 -0.084  -0.028  -0.019   0.002   0.015   0.017   0.049   0.057
  0.065   0.074   0.080   0.095   0.108   0.112   0.114   0.118
  0.121   0.133   0.146   0.155   0.163   0.178   0.210   0.213
  0.223   0.232   0.242   0.244   0.264   0.269   0.277   0.279
  0.287   0.302   0.306   0.310   0.314   0.335   0.346   0.367
  0.391   0.398   0.415   0.459   0.496   0.511   0.520   0.523
  0.549   0.561   0.593   0.596   0.633   0.658   0.684   0.693
  0.705   0.821   0.870   0.935   0.998   1.015   1.039   1.069
  1.079   1.102   1.107   1.140   1.143   1.154   1.172   1.186
  1.206   1.228   1.298   1.303   1.355   1.424   1.427   1.449
  1.479   1.504   1.519   1.549   1.589   1.630   1.644   1.668
  1.690   1.756   1.762   1.802   1.852   1.908   1.930   1.995
  2.034   2.077   2.151   2.167   2.302   2.416   2.443   2.527
  2.543   2.622   2.631   2.688   2.715   2.798   2.825   2.841
  2.890   2.912   2.920   3.032   3.057   3.089   3.123   3.171
  3.202   3.274   3.310   3.351   3.361   3.436   3.509   3.536
  3.649   3.794   3.819   3.848   3.909   4.008   4.103   4.132
  4.947   4.988   5.023   5.035   5.095   5.123   5.338   5.405
  5.508   5.631   5.716   5.860  23.729  23.807  23.832  49.838
 49.870  49.908  49.986
 --------------------------------------------------------------

          Ground-State Mulliken Net Atomic Charges

     Atom                 Charge (a.u.)
  ----------------------------------------
      1 O                    -0.242953
      2 C                     0.192080
      3 C                    -0.301840
      4 H                     0.240017
      5 O                    -0.297860
      6 H                     0.268874
      7 C                     0.069235
      8 O                    -0.125840
      9 H                     0.168843
     10 O                    -0.241797
     11 H                     0.271241
  ----------------------------------------
  Sum of atomic charges =     0.000000

 -----------------------------------------------------------------
                    Cartesian Multipole Moments
 -----------------------------------------------------------------
    Charge (ESU x 10^10)
                 0.0000
    Dipole Moment (Debye)
         X       1.9029      Y      -1.0431      Z      -1.0342
       Tot       2.4039
    Quadrupole Moments (Debye-Ang)
        XX     -50.5983     XY       3.3659     YY     -40.3133
        XZ      -0.9874     YZ      -1.9444     ZZ     -39.1938
    Octopole Moments (Debye-Ang^2)
       XXX       0.3682    XXY     -11.9201    XYY       7.7706
       YYY      -7.4687    XXZ      -7.6810    XYZ      -3.6080
       YYZ       6.3589    XZZ      -0.6560    YZZ      -0.4846
       ZZZ      -1.1666
    Hexadecapole Moments (Debye-Ang^3)
      XXXX    -591.2448   XXXY     -11.3994   XXYY    -128.5073
      XYYY      14.1296   YYYY    -237.8352   XXXZ      -8.1174
      XXYZ      -1.7967   XYYZ      -0.9234   YYYZ      -8.8262
      XXZZ    -106.5537   XYZZ      -0.5393   YYZZ     -57.3898
      XZZZ       0.7197   YZZZ      -1.6307   ZZZZ     -83.8960
 -----------------------------------------------------------------
Archival summary:
1\1\pikachu\OPT\ProcedureUnspecified\BasisUnspecified\434\cher\TueDec1322:36:522016TueDec1322:36:522016\0\\#,OPT,ProcedureUnspecified,BasisUnspecified,\\0,1\O\H,1,0.973257\C,1,1.40671,2,106.895\H,3,1.0987,1,111.081,2,115.088,0\C,3,1.52443,1,110.945,2,-4.49628,0\H,5,1.10138,3,116.568,1,-176.155,0\O,5,1.20578,3,120.196,1,3.82001,0\C,3,1.54338,1,111.532,2,-126.69,0\O,8,1.19965,3,121.681,1,-177.059,0\O,8,1.33485,3,114.147,1,3.47739,0\H,10,0.975667,8,107.475,3,-1.54164,0\\\@

 Total job time:  902.80s(wall), 901.75s(cpu) 
 Tue Dec 13 22:36:52 2016

        *************************************************************
        *                                                           *
        *  Thank you very much for using Q-Chem.  Have a nice day.  *
        *                                                           *
        *************************************************************


 
User input: 2 of 3 
 
pikachu 127.0.1
Q-Chem Developer Version! Running on 127.0.1.*
                  Welcome to Q-Chem
     A Quantum Leap Into The Future Of Chemistry


 Q-Chem 4.4, Q-Chem, Inc., Pleasanton, CA (2016)

 Y. Shao,  Z. Gan,  E. Epifanovsky,  A. T. B. Gilbert,  M. Wormit,  
 J. Kussmann,  A. W. Lange,  A. Behn,  J. Deng,  X. Feng,  D. Ghosh,  
 M. Goldey,  P. R. Horn,  L. D. Jacobson,  I. Kaliman,  F. Rob,  
 R. Z. Khaliullin,  T. Kus,  A. Landau,  J. Liu,  E. I. Proynov,  Y. M. Rhee,  
 R. M. Richard,  M. A. Rohrdanz,  R. P. Steele,  E. J. Sundstrom,  
 H. L. Woodcock III,  P. M. Zimmerman,  D. Zuev,  B. Albrecht,  E. Alguire,  
 B. Austin,  S. A. Baeppler,  G. J. O. Beran,  Y. A. Bernard,  E. Berquist,  
 K. Brandhorst,  K. B. Bravaya,  S. T. Brown,  D. Casanova,  C.-M. Chang,  
 Y. Chen,  S. H. Chien,  K. D. Closser,  M. P. Coons,  D. L. Crittenden,  
 S. Dasgupta,  M. Diedenhofen,  R. A. DiStasio Jr.,  H. Do,  A. D. Dutoi,  
 R. G. Edgar,  P.-T. Fang,  S. Fatehi,  Q. Feng,  L. Fusti-Molnar,  
 A. Ghysels,  A. Golubeva-Zadorozhnaya,  J. Gomes,  A. Gunina,  
 M. W. D. Hanson-Heine,  P. H. P. Harbach,  A. W. Hauser,  J. E. Herr,  
 E. G. Hohenstein,  Z. C. Holden,  K. Hui,  T.-C. Jagau,  H. Ji,  B. Kaduk,  
 K. Khistyaev,  Jaehoon Kim,  Jihan Kim,  R. A. King,  P. Klunzinger,  
 K. Koh,  D. Kosenkov,  T. Kowalczyk,  C. M. Krauter,  A. Kunitsa,  
 K. U. Lao,  A. Laurent,  K. V. Lawler,  J. Lee,  D. Lefrancois,  S. Lehtola,  
 S. V. Levchenko,  C. Y. Lin,  Y.-S. Lin,  F. Liu,  E. Livshits,  
 R. C. Lochan,  A. Luenser,  P. Manohar,  S. F. Manzer,  S.-P. Mao,  Y. Mao,  
 N. Mardirossian,  A. V. Marenich,  L. A. Martinez-Martinez,  S. A. Maurer,  
 N. J. Mayhall,  J.-M. Mewes,  A. F. Morrison,  K. Nanda,  T. S. Nguyen-Beck,  
 C. M. Oana,  R. Olivares-Amaya,  D. P. O'Neill,  J. A. Parkhill,  
 T. M. Perrine,  R. Peverati,  P. A. Pieniazek,  F. Plasser,  A. Prociuk,  
 D. R. Rehn,  E. Rosta,  N. J. Russ,  N. Sergueev,  S. M. Sharada,  
 S. Sharma,  D. W. Small,  A. Sodt,  T. Stauch,  T. Stein,  D. Stuck,  
 Y.-C. Su,  A. J. W. Thom,  T. Tsuchimochi,  L. Vogt,  O. Vydrov,  T. Wang,  
 M. A. Watson,  J. Wenzel,  A. White,  C. F. Williams,  V. Vanovschi,  
 K. Yao,  S. Yeganeh,  S. R. Yost,  Z.-Q. You,  I. Y. Zhang,  X. Zhang,  
 Y. Zhao,  B. R. Brooks,  G. K. L. Chan,  D. M. Chipman,  C. J. Cramer,  
 W. A. Goddard III,  M. S. Gordon,  W. J. Hehre,  A. Klamt,  
 H. F. Schaefer III,  M. W. Schmidt,  C. D. Sherrill,  D. G. Truhlar,  
 A. Warshel,  X. Xu,  A. Aspuru-Guzik,  R. Baer,  A. T. Bell,  N. A. Besley,  
 J.-D. Chai,  A. Dreuw,  B. D. Dunietz,  T. R. Furlani,  S. R. Gwaltney,  
 C.-P. Hsu,  Y. Jung,  J. Kong,  D. S. Lambrecht,  W. Liang,  C. Ochsenfeld,  
 V. A. Rassolov,  L. V. Slipchenko,  J. E. Subotnik,  T. Van Voorhis,  
 J. M. Herbert,  A. I. Krylov,  P. M. W. Gill,  M. Head-Gordon

 Contributors to earlier versions of Q-Chem not listed above: 
 R. D. Adamson,  J. Baker,  E. F. C. Byrd,  A. K. Chakraborty,  C.-L. Cheng,  
 H. Dachsel,  R. J. Doerksen,  G. Hawkins,  A. Heyden,  S. Hirata,  
 G. Kedziora,  F. J. Keil,  C. Kelley,  P. P. Korambath,  W. Kurlancheek,  
 A. M. Lee,  M. S. Lee,  D. Liotard,  I. Lotan,  P. E. Maslen,  N. Nair,  
 D. Neuhauser,  R. Olson,  B. Peters,  J. Ritchie,  N. E. Schultz,  
 N. Shenvi,  A. C. Simmonett,  K. S. Thanthiriwatte,  Q. Wu,  W. Zhang

 Please cite Q-Chem as follows:
 Y. Shao et al., Mol. Phys. 113, 184-215 (2015)
 DOI: 10.1080/00268976.2014.952696

 Q-Chem 4.4.2 for Intel X86 EM64T Linux

 Parts of Q-Chem use Armadillo 5.200.1 (Boston Tea Smuggler).
 http://arma.sourceforge.net/

 Q-Chem begins on Tue Dec 13 22:36:52 2016  


Host: 0

     Scratch files written to /scratch/cher/qchem7236//
The previous job contains 0 fragments, simply inherited here
FILE_GEOM_ORG=        593

Checking the input file for inconsistencies... 	...done.

--------------------------------------------------------------
User input:
--------------------------------------------------------------

$molecule
   read
$end

$rem
   BASIS 6-311++G**
   JOB_TYPE FREQUENCY
   METHOD B3LYP
$end

--------------------------------------------------------------
 ----------------------------------------------------------------
             Standard Nuclear Orientation (Angstroms)
    I     Atom           X                Y                Z
 ----------------------------------------------------------------
    1      O       2.2738854765     0.3658556086     0.5384731138
    2      C       1.2848881876     0.8224740247     0.0214814753
    3      C       0.2498565183    -0.1045838695    -0.6055449439
    4      H       0.2000962021     0.1310435402    -1.6775217914
    5      O       0.5923072629    -1.4533012707    -0.3993105032
    6      H       1.4604025403    -1.4606136453     0.0406738043
    7      C      -1.1443970563     0.2203847100    -0.0289485476
    8      O      -1.7219663318    -0.7990309926     0.6106102817
    9      H       1.0735148839     1.9022313264    -0.0284163275
   10      O      -1.6388902685     1.3066115583    -0.1504181396
   11      H      -1.1187886361    -1.5633896405     0.5484983912
 ----------------------------------------------------------------
 Molecular Point Group                 C1    NOp =  1
 Largest Abelian Subgroup              C1    NOp =  1
 Nuclear Repulsion Energy =   304.9502365066 hartrees
 There are       27 alpha and       27 beta electrons
 Requested basis set is 6-311++G(d,p)
 There are 62 shells and 182 basis functions

 Total QAlloc Memory Limit   2000 MB
 Mega-Array Size        61 MB
 MEM_STATIC part        62 MB

                       Distance Matrix (Angstroms)
             O (  1)   C (  2)   C (  3)   H (  4)   O (  5)   H (  6)
   C (  2)  1.205776
   C (  3)  2.372084  1.524431
   H (  4)  3.044072  2.131071  1.098695
   O (  5)  2.648863  2.415758  1.406714  2.073114
   H (  6)  2.060473  2.289905  1.929206  2.659688  0.973257
   C (  7)  3.468110  2.503294  1.543376  2.129187  2.440192  3.100900
   O (  8)  4.162811  3.466630  2.418548  3.129682  2.608423  3.299999
   H (  9)  2.030444  1.101383  2.244727  2.572842  3.410091  3.385732
   O ( 10)  4.082819  2.968572  2.401245  2.663809  3.557711  4.159287
   H ( 11)  3.902861  3.427500  2.309355  3.092851  1.959161  2.630718
             C (  7)   O (  8)   H (  9)   O ( 10)
   O (  8)  1.334852
   H (  9)  2.783477  3.939529
   O ( 10)  1.199653  2.240490  2.779710
   H ( 11)  1.875087  0.975667  4.141202  2.999316

 A cutoff of  1.0D-11 yielded   1836 shell pairs
 There are     16015 function pairs (     17254 Cartesian)

 -------------------------------------------------------
 OpenMP Integral Computing Module                       
 Release: version 1.0, May 2013, Q-Chem Inc. Pittsburgh 
 -------------------------------------------------------
 Integral Job Info:
 Integral job number is                      11
 Integral operator is                         1
 short-range coefficients                     0
 long-range coefficients              100000000
 Omega coefficients                           0
 if combine SR and LR in K                    0
 Integral screening is                        0
 Integral computing path is                   2
 max size of driver memory is            800000
 size of driver memory is                593474
 size of scratch memory is              2260544
 max col of scratch BK array               1296
 max len of scratch array in speh3          155
 max len of scratch index in speh4           18
 max int batch size is                      520
 min int batch size is                       52
 fixed nKL is                                52
 max L of basis functions is                  2
 order of int derivative is                   0
 number of shells is                         62
 number of basis is                         189
 number of cartesian basis is               189
 number of contracted shell pairs          1836
 number of primitive shell pairs           4907
 maxK2 (contraction) of shell pair           36
 max number of K2 of shell pair               1
 max number of CS2 of shell pair            271
 max number of PS2 of shell pair            828
 mem total for path MDJ                   37014
 -------------------------------------------------------
 Smallest overlap matrix eigenvalue = 5.56E-05
 Guess from superposition of atomic densities
 Warning:  Energy on first SCF cycle will be non-variational
 A restricted hybrid HF-DFT SCF calculation will be
 performed using Pulay DIIS extrapolation
 Exchange:     0.2000 Hartree-Fock + 0.0800 Slater + 0.7200 B88
 Correlation:  0.1900 VWN1RPA + 0.8100 LYP
 Using SG-1 standard quadrature grid
 SCF converges when DIIS error is below 1.0E-08
 ---------------------------------------
  Cycle       Energy         DIIS Error
 ---------------------------------------
    1    -419.0125439098      4.83E-02
    2    -417.5699266659      7.85E-03
    3    -417.0503605046      1.53E-02
    4    -417.7345031636      2.34E-03
    5    -417.7503898542      7.90E-04
    6    -417.7519602354      2.36E-04
    7    -417.7521436508      7.91E-05
    8    -417.7521585946      3.65E-05
    9    -417.7521622662      6.21E-06
   10    -417.7521625255      2.25E-06
   11    -417.7521625268      7.48E-07
   12    -417.7521625472      2.46E-07
   13    -417.7521625232      3.60E-08
   14    -417.7521625302      9.50E-09 Convergence criterion met
 ---------------------------------------
 SCF time:  CPU 88.38 s  wall 88.49 s
 SCF   energy in the final basis set = -417.7521625302
 Total energy in the final basis set = -417.7521625302

 --------------------------------------------------------------

                    Orbital Energies (a.u.)
 --------------------------------------------------------------

 Alpha MOs
 -- Occupied --
-19.195 -19.181 -19.180 -19.139 -10.336 -10.312 -10.285  -1.142
 -1.117  -1.078  -1.058  -0.796  -0.659  -0.637  -0.580  -0.572
 -0.543  -0.496  -0.478  -0.457  -0.444  -0.420  -0.411  -0.366
 -0.349  -0.320  -0.302
 -- Virtual --
 -0.084  -0.028  -0.019   0.002   0.015   0.017   0.049   0.057
  0.065   0.074   0.080   0.095   0.108   0.112   0.114   0.118
  0.121   0.132   0.146   0.155   0.163   0.178   0.210   0.213
  0.223   0.232   0.242   0.244   0.264   0.269   0.277   0.279
  0.287   0.302   0.306   0.310   0.314   0.335   0.346   0.367
  0.391   0.398   0.415   0.459   0.496   0.511   0.520   0.523
  0.549   0.561   0.593   0.596   0.633   0.658   0.684   0.693
  0.705   0.821   0.870   0.935   0.998   1.015   1.039   1.069
  1.079   1.102   1.107   1.140   1.143   1.154   1.172   1.186
  1.206   1.228   1.298   1.303   1.355   1.424   1.427   1.449
  1.479   1.504   1.519   1.549   1.589   1.630   1.644   1.668
  1.690   1.756   1.762   1.802   1.852   1.908   1.930   1.995
  2.034   2.077   2.151   2.167   2.302   2.416   2.443   2.527
  2.543   2.622   2.631   2.688   2.715   2.798   2.825   2.841
  2.890   2.912   2.920   3.032   3.057   3.089   3.123   3.171
  3.202   3.274   3.310   3.351   3.361   3.436   3.509   3.536
  3.649   3.794   3.819   3.848   3.909   4.008   4.103   4.132
  4.947   4.988   5.023   5.035   5.095   5.123   5.338   5.405
  5.508   5.631   5.716   5.860  23.729  23.807  23.832  49.838
 49.870  49.908  49.986
 --------------------------------------------------------------

          Ground-State Mulliken Net Atomic Charges

     Atom                 Charge (a.u.)
  ----------------------------------------
      1 O                    -0.242958
      2 C                     0.192086
      3 C                    -0.301839
      4 H                     0.240001
      5 O                    -0.297861
      6 H                     0.268884
      7 C                     0.069214
      8 O                    -0.125849
      9 H                     0.168847
     10 O                    -0.241771
     11 H                     0.271247
  ----------------------------------------
  Sum of atomic charges =    -0.000000

 -----------------------------------------------------------------
                    Cartesian Multipole Moments
 -----------------------------------------------------------------
    Charge (ESU x 10^10)
                -0.0000
    Dipole Moment (Debye)
         X       1.8916      Y      -1.0625      Z      -1.0351
       Tot       2.4039
    Quadrupole Moments (Debye-Ang)
        XX     -50.5305     XY       3.4765     YY     -40.3756
        XZ      -1.0020     YZ      -1.9320     ZZ     -39.2039
    Octopole Moments (Debye-Ang^2)
       XXX       0.3235    XXY     -11.5721    XYY       8.0217
       YYY      -7.3303    XXZ      -7.8582    XYZ      -3.4296
       YYZ       6.3735    XZZ      -0.5922    YZZ      -0.3274
       ZZZ      -1.3719
    Hexadecapole Moments (Debye-Ang^3)
      XXXX    -591.6873   XXXY      -9.0256   XXYY    -127.8988
      XYYY      15.6863   YYYY    -238.3360   XXXZ      -8.2297
      XXYZ      -1.7395   XYYZ      -0.9589   YYYZ      -8.9678
      XXZZ    -106.5950   XYZZ      -0.0099   YYZZ     -57.3809
      XZZZ       0.6205   YZZZ      -1.7664   ZZZZ     -83.9145
 -----------------------------------------------------------------
 Calculating MO derivatives via CPSCF
   1         3          33      0.201923    0.040157
   2         3          33      0.023568    0.004377
   3         3          33      0.002016    0.000435
   4         5          31      0.000133    0.000033
   5        34           2      0.000003    0.000002
   6        36           0      0.000000    0.000000    Roots Converged
 Calculating analytic Hessian of the SCF energy
 Polarizability Matrix (a.u.)
            1           2           3
    1 -57.0520798   2.7346548  -2.1849030
    2   2.7346548 -54.0988066   3.3567047
    3  -2.1849030   3.3567047 -38.0116243

 Direct stationary perturbation theory relativistic correction:

 rels  =       0.146719887934
 relv  =      -0.656050425263
 rel2e =       0.262500018221
 E_rel =      -0.246830519108

 Hessian of the SCF Energy
            1           2           3           4           5           6
    1   0.5943242  -0.2315866   0.2986001  -0.5291127   0.2146618  -0.2423532
    2  -0.2315866   0.1948055  -0.1182115   0.2104587  -0.2091337   0.1081308
    3   0.2986001  -0.1182115   0.1825306  -0.2434154   0.1105155  -0.1901392
    4  -0.5291127   0.2104587  -0.2434154   0.7069621  -0.1991517   0.2624922
    5   0.2146618  -0.2091337   0.1105155  -0.1991517   0.6738486  -0.0845546
    6  -0.2423532   0.1081308  -0.1901392   0.2624922  -0.0845546   0.3396384
    7  -0.0586932  -0.0045112  -0.0480670  -0.0798411  -0.0178564   0.0028803
    8   0.0021584   0.0094818   0.0010899  -0.0420969  -0.1286216  -0.0262558
    9  -0.0407000  -0.0028468   0.0029656  -0.0102133  -0.0184105  -0.0874902
   10  -0.0028406  -0.0022343   0.0022136  -0.0019861   0.0040866  -0.0253655
   11  -0.0041165  -0.0009020   0.0013863   0.0018258   0.0072352  -0.0192149
   12   0.0000388  -0.0018676   0.0009751  -0.0024200   0.0021702  -0.0148537
   13   0.0024815  -0.0153288   0.0003250  -0.0033319  -0.0196595  -0.0016313
   14   0.0033671   0.0059385   0.0019162   0.0086012  -0.0529836   0.0030712
   15   0.0006100  -0.0083502   0.0011333  -0.0031576  -0.0107981   0.0003673
   16  -0.0033034   0.0045734   0.0014310   0.0061914  -0.0051407   0.0013744
   17  -0.0006330   0.0072699   0.0001279   0.0077575  -0.0066879   0.0038975
   18   0.0014123   0.0027422  -0.0045856   0.0016870  -0.0031777   0.0043802
   19   0.0141682  -0.0028282   0.0071184  -0.0491682  -0.0148815  -0.0064132
   20  -0.0058582  -0.0048913  -0.0083824  -0.0065464   0.0204033   0.0214916
   21  -0.0096805   0.0008734  -0.0090685  -0.0024517   0.0099440   0.0157359
   22  -0.0039169   0.0000049  -0.0038320   0.0050000   0.0050229   0.0071300
   23  -0.0029982   0.0029395  -0.0018592   0.0048572  -0.0001901   0.0023049
   24   0.0049827  -0.0008321   0.0046092  -0.0031006  -0.0043211  -0.0085194
   25  -0.0090832   0.0399275  -0.0123797  -0.0606024   0.0280153  -0.0001221
   26   0.0194336  -0.0080459   0.0092258   0.0237998  -0.2907496  -0.0005333
   27  -0.0138167   0.0210194   0.0110313  -0.0000292   0.0000065  -0.0585788
   28  -0.0034500   0.0002125  -0.0014519   0.0056917   0.0042311   0.0014656
   29   0.0042099   0.0028422   0.0031496  -0.0079315  -0.0111647  -0.0069377
   30   0.0016212  -0.0000210   0.0015024   0.0002687  -0.0017294  -0.0018316
   31  -0.0005739   0.0013122  -0.0005421   0.0001971   0.0006720   0.0005426
   32   0.0013616  -0.0003045   0.0010420  -0.0015738  -0.0019559  -0.0013996
   33  -0.0007148  -0.0006367  -0.0009541   0.0003401   0.0003553   0.0012910
            7           8           9          10          11          12
    1  -0.0586932   0.0021584  -0.0407000  -0.0028406  -0.0041165   0.0000388
    2  -0.0045112   0.0094818  -0.0028468  -0.0022343  -0.0009020  -0.0018676
    3  -0.0480670   0.0010899   0.0029656   0.0022136   0.0013863   0.0009751
    4  -0.0798411  -0.0420969  -0.0102133  -0.0019861   0.0018258  -0.0024200
    5  -0.0178564  -0.1286216  -0.0184105   0.0040866   0.0072352   0.0021702
    6   0.0028803  -0.0262558  -0.0874902  -0.0253655  -0.0192149  -0.0148537
    7   0.4265803  -0.0246345   0.0266929  -0.0370559   0.0009300  -0.0090612
    8  -0.0246345   0.4890339  -0.0544181   0.0027832  -0.0481735   0.0424224
    9   0.0266929  -0.0544181   0.5139552  -0.0107295   0.0340380  -0.2901086
   10  -0.0370559   0.0027832  -0.0107295   0.0488682  -0.0071296   0.0119615
   11   0.0009300  -0.0481735   0.0340380  -0.0071296   0.0661303  -0.0514601
   12  -0.0090612   0.0424224  -0.2901086   0.0119615  -0.0514601   0.3116982
   13  -0.0951287   0.0494174  -0.0169600   0.0002640   0.0102549  -0.0034116
   14   0.0076005  -0.2128188   0.0104108   0.0054402  -0.0225583   0.0080718
   15  -0.0166902   0.0347769  -0.0708251  -0.0092939   0.0327965   0.0039524
   16  -0.0116577   0.0111801  -0.0046232  -0.0001952  -0.0025292   0.0015291
   17   0.0382084  -0.0065784   0.0188493   0.0011895  -0.0036789   0.0002290
   18  -0.0057162   0.0071718  -0.0066143  -0.0015782   0.0025721  -0.0006029
   19  -0.1182943   0.0219126   0.0255806  -0.0015175  -0.0009727   0.0015864
   20  -0.0290372  -0.0683665  -0.0065211  -0.0009246   0.0014892   0.0024314
   21   0.0197152  -0.0165371  -0.0911468   0.0349060  -0.0006754  -0.0152352
   22  -0.0221943  -0.0256530   0.0257729  -0.0046230  -0.0001092   0.0014305
   23  -0.0028891  -0.0112669   0.0120415  -0.0014014   0.0009497  -0.0006926
   24   0.0244576   0.0243008   0.0037314  -0.0016195  -0.0006111   0.0005339
   25   0.0088474  -0.0155228  -0.0025553  -0.0006563   0.0000268  -0.0008858
   26   0.0038832  -0.0123339   0.0021736  -0.0008097  -0.0001223  -0.0009654
   27  -0.0030071  -0.0111387   0.0134694   0.0027453   0.0021012   0.0008426
   28  -0.0108441   0.0320487   0.0021969  -0.0004403   0.0005878  -0.0000853
   29   0.0295289  -0.0132178   0.0041915  -0.0015440   0.0002330  -0.0002198
   30   0.0082960  -0.0055307   0.0153456  -0.0038720  -0.0007009   0.0027917
   31  -0.0017185  -0.0115930   0.0055380   0.0001827   0.0012319  -0.0006825
   32  -0.0012224   0.0028615   0.0004917   0.0005441  -0.0006024  -0.0001192
   33   0.0004997   0.0041186  -0.0032823   0.0006323  -0.0002317   0.0000066
           13          14          15          16          17          18
    1   0.0024815   0.0033671   0.0006100  -0.0033034  -0.0006330   0.0014123
    2  -0.0153288   0.0059385  -0.0083502   0.0045734   0.0072699   0.0027422
    3   0.0003250   0.0019162   0.0011333   0.0014310   0.0001279  -0.0045856
    4  -0.0033319   0.0086012  -0.0031576   0.0061914   0.0077575   0.0016870
    5  -0.0196595  -0.0529836  -0.0107981  -0.0051407  -0.0066879  -0.0031777
    6  -0.0016313   0.0030712   0.0003673   0.0013744   0.0038975   0.0043802
    7  -0.0951287   0.0076005  -0.0166902  -0.0116577   0.0382084  -0.0057162
    8   0.0494174  -0.2128188   0.0347769   0.0111801  -0.0065784   0.0071718
    9  -0.0169600   0.0104108  -0.0708251  -0.0046232   0.0188493  -0.0066143
   10   0.0002640   0.0054402  -0.0092939  -0.0001952   0.0011895  -0.0015782
   11   0.0102549  -0.0225583   0.0327965  -0.0025292  -0.0036789   0.0025721
   12  -0.0034116   0.0080718   0.0039524   0.0015291   0.0002290  -0.0006029
   13   0.4924461  -0.0434481   0.2119496  -0.3723928  -0.0277499  -0.1861364
   14  -0.0434481   0.3512443  -0.0292733   0.0105973  -0.0446826   0.0083764
   15   0.2119496  -0.0292733   0.1617009  -0.1851665  -0.0098161  -0.0983364
   16  -0.3723928   0.0105973  -0.1851665   0.3855095  -0.0199517   0.1883076
   17  -0.0277499  -0.0446826  -0.0098161  -0.0199517   0.0589450  -0.0133302
   18  -0.1861364   0.0083764  -0.0983364   0.1883076  -0.0133302   0.1049661
   19  -0.0086699   0.0023440   0.0037019  -0.0003373   0.0001505   0.0015331
   20   0.0287623  -0.0257110   0.0013253   0.0018626  -0.0055525  -0.0017571
   21  -0.0031170   0.0031112   0.0004882  -0.0026661   0.0017925  -0.0010109
   22  -0.0078638  -0.0003340   0.0036171   0.0004030  -0.0008666   0.0018408
   23   0.0105318   0.0070732  -0.0056468  -0.0014373   0.0006744  -0.0022749
   24   0.0008111  -0.0024298   0.0037997   0.0013648   0.0009947  -0.0012758
   25  -0.0013011  -0.0052509  -0.0013842  -0.0015781  -0.0003121  -0.0012533
   26  -0.0020563  -0.0012147  -0.0016644   0.0007241   0.0011114   0.0005759
   27  -0.0022565  -0.0024664   0.0008576  -0.0011937  -0.0001728  -0.0000564
   28  -0.0098308   0.0076443  -0.0001435   0.0000327   0.0018174   0.0013863
   29   0.0084291  -0.0009324  -0.0021058  -0.0003324  -0.0008977  -0.0013987
   30   0.0027134  -0.0010627   0.0020046   0.0004044  -0.0010746   0.0000484
   31   0.0033274   0.0034386  -0.0040427  -0.0026720   0.0003900  -0.0014829
   32   0.0008472  -0.0033547  -0.0012441   0.0004539   0.0000773   0.0005003
   33  -0.0022863   0.0002745  -0.0051426  -0.0007619  -0.0014973   0.0030877
           19          20          21          22          23          24
    1   0.0141682  -0.0058582  -0.0096805  -0.0039169  -0.0029982   0.0049827
    2  -0.0028282  -0.0048913   0.0008734   0.0000049   0.0029395  -0.0008321
    3   0.0071184  -0.0083824  -0.0090685  -0.0038320  -0.0018592   0.0046092
    4  -0.0491682  -0.0065464  -0.0024517   0.0050000   0.0048572  -0.0031006
    5  -0.0148815   0.0204033   0.0099440   0.0050229  -0.0001901  -0.0043211
    6  -0.0064132   0.0214916   0.0157359   0.0071300   0.0023049  -0.0085194
    7  -0.1182943  -0.0290372   0.0197152  -0.0221943  -0.0028891   0.0244576
    8   0.0219126  -0.0683665  -0.0165371  -0.0256530  -0.0112669   0.0243008
    9   0.0255806  -0.0065211  -0.0911468   0.0257729   0.0120415   0.0037314
   10  -0.0015175  -0.0009246   0.0349060  -0.0046230  -0.0014014  -0.0016195
   11  -0.0009727   0.0014892  -0.0006754  -0.0001092   0.0009497  -0.0006111
   12   0.0015864   0.0024314  -0.0152352   0.0014305  -0.0006926   0.0005339
   13  -0.0086699   0.0287623  -0.0031170  -0.0078638   0.0105318   0.0008111
   14   0.0023440  -0.0257110   0.0031112  -0.0003340   0.0070732  -0.0024298
   15   0.0037019   0.0013253   0.0004882   0.0036171  -0.0056468   0.0037997
   16  -0.0003373   0.0018626  -0.0026661   0.0004030  -0.0014373   0.0013648
   17   0.0001505  -0.0055525   0.0017925  -0.0008666   0.0006744   0.0009947
   18   0.0015331  -0.0017571  -0.0010109   0.0018408  -0.0022749  -0.0012758
   19   0.5329361  -0.2074973  -0.0824611  -0.1638758  -0.0831818   0.0833574
   20  -0.2074973   0.9286391  -0.1409675  -0.0363867  -0.1857302   0.0643038
   21  -0.0824611  -0.1409675   0.3036231   0.0680901   0.0876400  -0.1160184
   22  -0.1638758  -0.0363867   0.0680901   0.3730479  -0.1349135  -0.1311399
   23  -0.0831818  -0.1857302   0.0876400  -0.1349135   0.5628555  -0.1056732
   24   0.0833574   0.0643038  -0.1160184  -0.1311399  -0.1056732   0.1342991
   25   0.0026740  -0.0021104   0.0004896  -0.0000989   0.0006581  -0.0002109
   26   0.0022226  -0.0038801  -0.0004042  -0.0005082   0.0009664  -0.0000216
   27  -0.0004816  -0.0025486  -0.0011412  -0.0002832   0.0003680   0.0006464
   28  -0.2288774   0.2625183  -0.0117846   0.0329628  -0.0092072  -0.0071070
   29   0.2631742  -0.6124494   0.0520332   0.0084468  -0.0934360   0.0320139
   30  -0.0147643   0.0542347  -0.0864110  -0.0124806   0.0405833   0.0062489
   31   0.0209620  -0.0047825  -0.0110399  -0.2088409   0.2199813   0.0282043
   32   0.0195576  -0.0439507   0.0031897   0.1852965  -0.2848356  -0.0077243
   33  -0.0187578   0.0163898   0.0001848   0.0398543  -0.0267910  -0.0280550
           25          26          27          28          29          30
    1  -0.0090832   0.0194336  -0.0138167  -0.0034500   0.0042099   0.0016212
    2   0.0399275  -0.0080459   0.0210194   0.0002125   0.0028422  -0.0000210
    3  -0.0123797   0.0092258   0.0110313  -0.0014519   0.0031496   0.0015024
    4  -0.0606024   0.0237998  -0.0000292   0.0056917  -0.0079315   0.0002687
    5   0.0280153  -0.2907496   0.0000065   0.0042311  -0.0111647  -0.0017294
    6  -0.0001221  -0.0005333  -0.0585788   0.0014656  -0.0069377  -0.0018316
    7   0.0088474   0.0038832  -0.0030071  -0.0108441   0.0295289   0.0082960
    8  -0.0155228  -0.0123339  -0.0111387   0.0320487  -0.0132178  -0.0055307
    9  -0.0025553   0.0021736   0.0134694   0.0021969   0.0041915   0.0153456
   10  -0.0006563  -0.0008097   0.0027453  -0.0004403  -0.0015440  -0.0038720
   11   0.0000268  -0.0001223   0.0021012   0.0005878   0.0002330  -0.0007009
   12  -0.0008858  -0.0009654   0.0008426  -0.0000853  -0.0002198   0.0027917
   13  -0.0013011  -0.0020563  -0.0022565  -0.0098308   0.0084291   0.0027134
   14  -0.0052509  -0.0012147  -0.0024664   0.0076443  -0.0009324  -0.0010627
   15  -0.0013842  -0.0016644   0.0008576  -0.0001435  -0.0021058   0.0020046
   16  -0.0015781   0.0007241  -0.0011937   0.0000327  -0.0003324   0.0004044
   17  -0.0003121   0.0011114  -0.0001728   0.0018174  -0.0008977  -0.0010746
   18  -0.0012533   0.0005759  -0.0000564   0.0013863  -0.0013987   0.0000484
   19   0.0026740   0.0022226  -0.0004816  -0.2288774   0.2631742  -0.0147643
   20  -0.0021104  -0.0038801  -0.0025486   0.2625183  -0.6124494   0.0542347
   21   0.0004896  -0.0004042  -0.0011412  -0.0117846   0.0520332  -0.0864110
   22  -0.0000989  -0.0005082  -0.0002832   0.0329628   0.0084468  -0.0124806
   23   0.0006581   0.0009664   0.0003680  -0.0092072  -0.0934360   0.0405833
   24  -0.0002109  -0.0000216   0.0006464  -0.0071070   0.0320139   0.0062489
   25   0.0615049  -0.0472187   0.0185805  -0.0000725   0.0018402  -0.0001061
   26  -0.0472187   0.3115062  -0.0082934   0.0000523   0.0028253   0.0002395
   27   0.0185805  -0.0082934   0.0332471  -0.0004060   0.0011149  -0.0001952
   28  -0.0000725   0.0000523  -0.0004060   0.2161609  -0.2963411   0.0105626
   29   0.0018402   0.0028253   0.0011149  -0.2963411   0.7250138  -0.0886303
   30  -0.0001061   0.0002395  -0.0001952   0.0105626  -0.0886303   0.0583958
   31   0.0003659   0.0004774   0.0001481  -0.0013329  -0.0094802   0.0073566
   32  -0.0000529  -0.0000628   0.0000101  -0.0035642   0.0011838   0.0036920
   33  -0.0001728  -0.0003325  -0.0001230   0.0053668   0.0067894   0.0021004
           31          32          33
    1  -0.0005739   0.0013616  -0.0007148
    2   0.0013122  -0.0003045  -0.0006367
    3  -0.0005421   0.0010420  -0.0009541
    4   0.0001971  -0.0015738   0.0003401
    5   0.0006720  -0.0019559   0.0003553
    6   0.0005426  -0.0013996   0.0012910
    7  -0.0017185  -0.0012224   0.0004997
    8  -0.0115930   0.0028615   0.0041186
    9   0.0055380   0.0004917  -0.0032823
   10   0.0001827   0.0005441   0.0006323
   11   0.0012319  -0.0006024  -0.0002317
   12  -0.0006825  -0.0001192   0.0000066
   13   0.0033274   0.0008472  -0.0022863
   14   0.0034386  -0.0033547   0.0002745
   15  -0.0040427  -0.0012441  -0.0051426
   16  -0.0026720   0.0004539  -0.0007619
   17   0.0003900   0.0000773  -0.0014973
   18  -0.0014829   0.0005003   0.0030877
   19   0.0209620   0.0195576  -0.0187578
   20  -0.0047825  -0.0439507   0.0163898
   21  -0.0110399   0.0031897   0.0001848
   22  -0.2088409   0.1852965   0.0398543
   23   0.2199813  -0.2848356  -0.0267910
   24   0.0282043  -0.0077243  -0.0280550
   25   0.0003659  -0.0000529  -0.0001728
   26   0.0004774  -0.0000628  -0.0003325
   27   0.0001481   0.0000101  -0.0001230
   28  -0.0013329  -0.0035642   0.0053668
   29  -0.0094802   0.0011838   0.0067894
   30   0.0073566   0.0036920   0.0021004
   31   0.1901030  -0.2016476  -0.0239996
   32  -0.2016476   0.3309441   0.0015615
   33  -0.0239996   0.0015615   0.0308865
 Gradient time:  CPU 1152.34 s  wall 1152.67 s
 **********************************************************************
 **                                                                  **
 **                       VIBRATIONAL ANALYSIS                       **
 **                       --------------------                       **
 **                                                                  **
 **        VIBRATIONAL FREQUENCIES (CM**-1) AND NORMAL MODES         **
 **     FORCE CONSTANTS (mDYN/ANGSTROM) AND REDUCED MASSES (AMU)     **
 **                  INFRARED INTENSITIES (KM/MOL)                   **
 **                                                                  **
 **********************************************************************


 Mode:                 1                      2                      3
 Frequency:        86.52                 133.77                 227.18
 Force Cnst:      0.0399                 0.0585                 0.1234
 Red. Mass:       9.0528                 5.5445                 4.0596
 IR Active:          YES                    YES                    YES
 IR Intens:        2.737                 10.494                 23.304
 Raman Active:       YES                    YES                    YES
               X      Y      Z        X      Y      Z        X      Y      Z
 O         -0.119 -0.159  0.198    0.280 -0.080 -0.232    0.006  0.178 -0.053
 C         -0.022 -0.044  0.113    0.057 -0.005  0.258   -0.190 -0.013  0.170
 C         -0.001  0.077 -0.111    0.011  0.094  0.177   -0.009 -0.114  0.006
 H          0.021  0.251 -0.069    0.123  0.231  0.194    0.042  0.020  0.031
 O         -0.023  0.046 -0.289   -0.030  0.067  0.056    0.029 -0.120 -0.135
 H         -0.013 -0.023 -0.308    0.124 -0.018 -0.254    0.106 -0.167 -0.300
 C          0.014  0.023 -0.040   -0.076  0.003 -0.009    0.038 -0.060 -0.015
 O          0.285  0.131  0.378   -0.076 -0.008 -0.020   -0.095  0.075  0.086
 H          0.048 -0.025  0.211   -0.064 -0.008  0.682   -0.572 -0.071  0.485
 O         -0.160 -0.083 -0.269   -0.177 -0.062 -0.170    0.224  0.024 -0.039
 H          0.315  0.156  0.345   -0.016  0.032  0.098   -0.243 -0.037  0.115
 TransDip   0.039  0.031  0.018    0.024  0.021  0.099   -0.113 -0.096  0.044

 Mode:                 4                      5                      6
 Frequency:       324.68                 341.37                 477.25
 Force Cnst:      0.3532                 0.3289                 0.3774
 Red. Mass:       5.6868                 4.7910                 2.8126
 IR Active:          YES                    YES                    YES
 IR Intens:       20.573                 10.965                 16.727
 Raman Active:       YES                    YES                    YES
               X      Y      Z        X      Y      Z        X      Y      Z
 O         -0.186 -0.262 -0.143   -0.070 -0.017 -0.088    0.065  0.043 -0.009
 C         -0.160  0.006  0.033   -0.163 -0.005  0.113   -0.022 -0.085  0.038
 C         -0.055  0.005 -0.058   -0.015  0.016 -0.096    0.046 -0.094 -0.054
 H         -0.069 -0.057 -0.070    0.174 -0.083 -0.124    0.168 -0.154 -0.066
 O          0.341  0.155  0.101   -0.204 -0.005  0.198    0.113 -0.119 -0.045
 H          0.288  0.591  0.248   -0.061 -0.058 -0.088   -0.287 -0.006  0.760
 C         -0.021 -0.015 -0.026    0.055  0.031 -0.119   -0.055  0.090 -0.076
 O         -0.053  0.039  0.032    0.301 -0.055 -0.087    0.048  0.097 -0.008
 H         -0.109  0.021  0.380   -0.383 -0.030  0.499   -0.205 -0.113  0.188
 O          0.074  0.035  0.009    0.053  0.053  0.047   -0.179  0.061  0.091
 H         -0.078  0.017  0.090    0.475  0.076 -0.186   -0.049  0.039 -0.242
 TransDip  -0.054  0.123  0.056    0.074 -0.004 -0.076   -0.110 -0.007  0.071

 Mode:                 7                      8                      9
 Frequency:       520.00                 588.05                 701.70
 Force Cnst:      0.2406                 1.0058                 1.9855
 Red. Mass:       1.5101                 4.9367                 6.8441
 IR Active:          YES                    YES                    YES
 IR Intens:       55.064                  7.651                 11.987
 Raman Active:       YES                    YES                    YES
               X      Y      Z        X      Y      Z        X      Y      Z
 O         -0.006 -0.009 -0.038   -0.080 -0.001 -0.034   -0.155 -0.063 -0.079
 C         -0.008  0.041  0.015   -0.105 -0.075 -0.043   -0.053  0.141 -0.032
 C         -0.035  0.043  0.065   -0.055 -0.054  0.274    0.225  0.039  0.027
 H         -0.049  0.059  0.074   -0.366 -0.005  0.302   -0.006 -0.042  0.025
 O         -0.044  0.038 -0.053    0.101 -0.118 -0.069   -0.066 -0.047  0.001
 H         -0.473  0.027  0.801    0.179 -0.095 -0.215   -0.124 -0.309  0.096
 C          0.014 -0.031  0.043    0.021  0.188  0.271    0.405  0.042  0.189
 O          0.020 -0.058  0.027    0.114 -0.063 -0.136   -0.037  0.220 -0.117
 H          0.034  0.047  0.007   -0.114 -0.085 -0.231   -0.204  0.130  0.290
 O          0.086 -0.013 -0.068   -0.043  0.136 -0.130   -0.123 -0.254  0.032
 H         -0.057 -0.101 -0.264    0.501  0.212  0.022   -0.505 -0.126  0.003
 TransDip  -0.134  0.029  0.194   -0.029  0.021  0.081    0.083 -0.054  0.050

 Mode:                10                     11                     12
 Frequency:       724.24                 754.03                 821.92
 Force Cnst:      0.3799                 0.7786                 1.4821
 Red. Mass:       1.2292                 2.3242                 3.7237
 IR Active:          YES                    YES                    YES
 IR Intens:      102.190                 37.993                 41.648
 Raman Active:       YES                    YES                    YES
               X      Y      Z        X      Y      Z        X      Y      Z
 O          0.026  0.012  0.016    0.065  0.038  0.059   -0.046 -0.059 -0.005
 C          0.014 -0.025 -0.008    0.020 -0.129 -0.044    0.129  0.313  0.008
 C         -0.003  0.002 -0.083   -0.030 -0.020 -0.166    0.051  0.024 -0.118
 H         -0.131 -0.053 -0.083   -0.362 -0.123 -0.170   -0.158 -0.358 -0.171
 O         -0.016  0.020 -0.015   -0.008  0.084  0.046    0.020 -0.200  0.011
 H         -0.152  0.077  0.262    0.068  0.174 -0.100    0.053 -0.228 -0.060
 C          0.025  0.005  0.051    0.044  0.059  0.178   -0.085  0.043  0.069
 O         -0.046 -0.022 -0.044   -0.016 -0.040  0.017   -0.044 -0.107  0.055
 H         -0.110 -0.039  0.215   -0.276 -0.170  0.385    0.127  0.349  0.607
 O          0.008 -0.012  0.001   -0.014  0.005 -0.070   -0.008  0.097 -0.044
 H          0.391  0.255  0.761   -0.260 -0.189 -0.559    0.086 -0.003 -0.158
 TransDip   0.068  0.093  0.303   -0.133 -0.070 -0.128    0.084  0.189  0.007

 Mode:                13                     14                     15
 Frequency:       920.04                1024.53                1145.05
 Force Cnst:      1.7871                 1.3280                 2.8438
 Red. Mass:       3.5834                 2.1472                 3.6813
 IR Active:          YES                    YES                    YES
 IR Intens:        8.987                 31.085                 56.632
 Raman Active:       YES                    YES                    YES
               X      Y      Z        X      Y      Z        X      Y      Z
 O         -0.064 -0.006 -0.039   -0.027 -0.008  0.040   -0.005  0.020  0.012
 C         -0.079 -0.099 -0.062    0.082 -0.017 -0.191   -0.011 -0.107 -0.086
 C          0.353  0.056 -0.018    0.044  0.010  0.168   -0.036  0.350 -0.054
 H          0.679  0.202 -0.011   -0.335 -0.176  0.140    0.048  0.808  0.044
 O         -0.022  0.068  0.008   -0.005  0.054 -0.019    0.051 -0.211  0.066
 H         -0.046 -0.390  0.024   -0.011 -0.192 -0.031    0.057  0.129  0.074
 C         -0.057  0.061  0.040   -0.069 -0.050 -0.108   -0.080 -0.066  0.046
 O         -0.091 -0.145  0.091    0.025  0.031  0.003   -0.004  0.063 -0.014
 H         -0.286 -0.142 -0.144   -0.487 -0.091  0.673   -0.121 -0.118  0.133
 O         -0.013  0.092 -0.025    0.015 -0.006  0.025    0.047 -0.065  0.000
 H          0.076 -0.016  0.033    0.007  0.018 -0.008    0.108  0.134 -0.145
 TransDip  -0.043 -0.066 -0.055   -0.104 -0.144  0.020   -0.182  0.157 -0.013

 Mode:                16                     17                     18
 Frequency:      1180.48                1237.85                1304.77
 Force Cnst:      1.6039                 1.4713                 1.4125
 Red. Mass:       1.9535                 1.6297                 1.4082
 IR Active:          YES                    YES                    YES
 IR Intens:       83.758                  8.243                  5.717
 Raman Active:       YES                    YES                    YES
               X      Y      Z        X      Y      Z        X      Y      Z
 O         -0.014  0.004  0.014   -0.010 -0.007  0.010    0.006 -0.024  0.000
 C          0.052  0.006 -0.071    0.053  0.050 -0.053    0.019  0.066  0.018
 C         -0.104 -0.014  0.043   -0.051 -0.114  0.002    0.104 -0.125 -0.023
 H          0.435  0.335  0.081    0.804  0.128  0.012   -0.473  0.687  0.164
 O         -0.012 -0.050 -0.001   -0.018  0.028 -0.017   -0.033 -0.011  0.013
 H          0.015  0.456 -0.008    0.014  0.222 -0.043   -0.008  0.389  0.022
 C          0.157  0.088 -0.075   -0.078 -0.038  0.115   -0.029 -0.014 -0.014
 O         -0.010 -0.102  0.034    0.004  0.061 -0.031    0.003  0.007  0.000
 H         -0.160 -0.018  0.231   -0.124  0.031  0.179   -0.236  0.014 -0.155
 O         -0.039  0.060 -0.007    0.021 -0.045 -0.006   -0.005  0.011  0.003
 H         -0.338 -0.342  0.306    0.260  0.253 -0.227    0.055  0.052 -0.064
 TransDip   0.154  0.248 -0.020    0.066  0.015  0.062    0.001  0.076  0.008

 Mode:                19                     20                     21
 Frequency:      1357.89                1380.18                1382.60
 Force Cnst:      1.3261                 1.7772                 1.5894
 Red. Mass:       1.2206                 1.5835                 1.4112
 IR Active:          YES                    YES                    YES
 IR Intens:      157.511                338.640                 69.839
 Raman Active:       YES                    YES                    YES
               X      Y      Z        X      Y      Z        X      Y      Z
 O          0.027 -0.031  0.010   -0.025  0.036 -0.010   -0.020  0.041 -0.011
 C          0.002  0.024  0.024   -0.016 -0.046 -0.015   -0.049 -0.053 -0.019
 C          0.035  0.077  0.035   -0.002 -0.024  0.027    0.113  0.000  0.032
 H          0.015 -0.504 -0.079   -0.100  0.081  0.054   -0.017 -0.204  0.002
 O         -0.028 -0.036 -0.026   -0.004 -0.003 -0.002   -0.046 -0.025 -0.023
 H          0.018  0.574 -0.061    0.017  0.085 -0.020    0.002  0.619 -0.038
 C          0.021  0.011 -0.021    0.112  0.067 -0.088   -0.072 -0.027  0.032
 O         -0.030 -0.006  0.020   -0.094 -0.032  0.061    0.037  0.017 -0.022
 H         -0.466 -0.078 -0.321    0.442  0.042  0.261    0.597  0.068  0.311
 O          0.005 -0.019  0.005   -0.004 -0.040  0.017    0.010  0.007 -0.004
 H          0.154  0.134 -0.147    0.520  0.447 -0.437   -0.191 -0.159  0.141
 TransDip   0.038  0.378 -0.131    0.398  0.346 -0.262   -0.250 -0.016  0.093

 Mode:                22                     23                     24
 Frequency:      1785.91                1845.37                3008.72
 Force Cnst:     18.9344                20.4747                 5.7997
 Red. Mass:      10.0759                10.2047                 1.0874
 IR Active:          YES                    YES                    YES
 IR Intens:      249.646                263.187                  7.585
 Raman Active:       YES                    YES                    YES
               X      Y      Z        X      Y      Z        X      Y      Z
 O         -0.397  0.181 -0.208   -0.084  0.030 -0.046   -0.001  0.001 -0.000
 C          0.570 -0.230  0.301    0.130 -0.025  0.078    0.013 -0.072  0.002
 C          0.002  0.018 -0.014   -0.001 -0.034 -0.010   -0.001  0.008 -0.043
 H         -0.100 -0.116 -0.011   -0.062  0.029 -0.002    0.022 -0.107  0.527
 O         -0.001  0.009 -0.001    0.009 -0.004  0.002    0.001  0.002  0.001
 H         -0.013  0.146 -0.008   -0.000 -0.031 -0.001   -0.013  0.005 -0.009
 C          0.028 -0.153  0.029   -0.303  0.649 -0.073    0.001 -0.001 -0.001
 O          0.002  0.019 -0.008    0.038 -0.050 -0.003   -0.000  0.000  0.000
 H         -0.164 -0.415 -0.122   -0.109 -0.053 -0.070   -0.151  0.824 -0.032
 O         -0.040  0.087 -0.010    0.197 -0.401  0.039   -0.000  0.001  0.000
 H          0.044  0.037 -0.033   -0.310 -0.238  0.251    0.000 -0.002 -0.000
 TransDip   0.441 -0.154  0.194   -0.218  0.470 -0.038    0.009 -0.088  0.001

 Mode:                25                     26                     27
 Frequency:      3019.78                3628.04                3660.25
 Force Cnst:      5.8303                 8.2583                 8.4079
 Red. Mass:       1.0851                 1.0649                 1.0652
 IR Active:          YES                    YES                    YES
 IR Intens:       24.891                179.863                 80.413
 Raman Active:       YES                    YES                    YES
               X      Y      Z        X      Y      Z        X      Y      Z
 O          0.002 -0.001  0.001    0.000 -0.000  0.000   -0.000  0.001 -0.000
 C         -0.009  0.046 -0.003   -0.001  0.000 -0.000    0.001 -0.001  0.001
 C         -0.004  0.013 -0.068    0.000  0.001 -0.000   -0.002  0.002 -0.002
 H          0.042 -0.160  0.824    0.001 -0.001  0.001   -0.001 -0.008  0.011
 O          0.000  0.001  0.001    0.016 -0.001  0.008   -0.053  0.002 -0.027
 H         -0.003 -0.006 -0.006   -0.253  0.014 -0.126    0.854 -0.047  0.430
 C         -0.000  0.002 -0.001    0.000 -0.005  0.002    0.000 -0.001 -0.000
 O         -0.000 -0.000  0.000    0.035 -0.047 -0.003    0.010 -0.014 -0.001
 H          0.091 -0.526  0.018    0.001 -0.004  0.001   -0.005  0.008 -0.003
 O          0.000 -0.001  0.000   -0.000  0.002 -0.001    0.000  0.000 -0.000
 H         -0.000 -0.007  0.002   -0.559  0.776  0.036   -0.169  0.226  0.013
 TransDip  -0.011  0.157 -0.026   -0.315  0.292 -0.013    0.210  0.133  0.144

 STANDARD THERMODYNAMIC QUANTITIES AT   298.15 K  AND     1.00 ATM

   This Molecule has  0 Imaginary Frequencies
   Zero point vibrational energy:       48.008 kcal/mol

   Atom    1 Element O  Has Mass   15.99491
   Atom    2 Element C  Has Mass   12.00000
   Atom    3 Element C  Has Mass   12.00000
   Atom    4 Element H  Has Mass    1.00783
   Atom    5 Element O  Has Mass   15.99491
   Atom    6 Element H  Has Mass    1.00783
   Atom    7 Element C  Has Mass   12.00000
   Atom    8 Element O  Has Mass   15.99491
   Atom    9 Element H  Has Mass    1.00783
   Atom   10 Element O  Has Mass   15.99491
   Atom   11 Element H  Has Mass    1.00783
   Molecular Mass:   104.010960 amu
   Principal axes and moments of inertia in amu*Bohr^2:
                             1           2           3
    Eigenvalues --      398.44714   859.29883  1107.50979
          X               0.99991     0.01268    -0.00482
          Y              -0.01276     0.99977    -0.01695
          Z               0.00461     0.01701     0.99984
   Rotational Symmetry Number is   1
   The Molecule is an Asymmetric Top
   Translational Enthalpy:        0.889 kcal/mol
   Rotational Enthalpy:           0.889 kcal/mol
   Vibrational Enthalpy:         50.447 kcal/mol
   gas constant (RT):             0.592 kcal/mol
   Translational Entropy:        39.835  cal/mol.K
   Rotational Entropy:           27.430  cal/mol.K
   Vibrational Entropy:          14.280  cal/mol.K

   Total Enthalpy:               52.817 kcal/mol
   Total Entropy:                81.545  cal/mol.K

 ======================================================================

 STANDARD THERMODYNAMIC QUANTITIES FOR ANHARMONIC VIBRATION -- TOSH

   Zero point vibrational energy: ************ kcal/mol

   Vibrational Enthalpy:       Infinity kcal/mol
   Vibrational Entropy:             NaN  cal/mol.K

   Total Enthalpy:             Infinity kcal/mol
   Total Entropy:                   NaN  cal/mol.K

 ======================================================================

 STANDARD THERMODYNAMIC QUANTITIES FOR ANHARMONIC VIBRATION -- VPT2

   Zero point vibrational energy: ************ kcal/mol

   Vibrational Enthalpy:       Infinity kcal/mol
   Vibrational Entropy:             NaN  cal/mol.K

   Total Enthalpy:             Infinity kcal/mol
   Total Entropy:                   NaN  cal/mol.K

 ======================================================================

Archival summary:
1\1\pikachu\FREQ\ProcedureUnspecified\BasisUnspecified\434\cher\TueDec1322:57:332016TueDec1322:57:332016\0\\#,FREQ,ProcedureUnspecified,BasisUnspecified,\\0,1\O\H,1,0.973257\C,1,1.40671,2,106.895\H,3,1.0987,1,111.081,2,115.088,0\C,3,1.52443,1,110.945,2,-4.49628,0\H,5,1.10138,3,116.568,1,-176.155,0\O,5,1.20578,3,120.196,1,3.82001,0\C,3,1.54338,1,111.532,2,-126.69,0\O,8,1.19965,3,121.681,1,-177.059,0\O,8,1.33485,3,114.147,1,3.47739,0\H,10,0.975667,8,107.475,3,-1.54164,0\\\@

 Total job time:  1241.40s(wall), 1240.96s(cpu) 
 Tue Dec 13 22:57:33 2016

        *************************************************************
        *                                                           *
        *  Thank you very much for using Q-Chem.  Have a nice day.  *
        *                                                           *
        *************************************************************


 
User input: 3 of 3 
 
pikachu 127.0.1
Q-Chem Developer Version! Running on 127.0.1.*
                  Welcome to Q-Chem
     A Quantum Leap Into The Future Of Chemistry


 Q-Chem 4.4, Q-Chem, Inc., Pleasanton, CA (2016)

 Y. Shao,  Z. Gan,  E. Epifanovsky,  A. T. B. Gilbert,  M. Wormit,  
 J. Kussmann,  A. W. Lange,  A. Behn,  J. Deng,  X. Feng,  D. Ghosh,  
 M. Goldey,  P. R. Horn,  L. D. Jacobson,  I. Kaliman,  F. Rob,  
 R. Z. Khaliullin,  T. Kus,  A. Landau,  J. Liu,  E. I. Proynov,  Y. M. Rhee,  
 R. M. Richard,  M. A. Rohrdanz,  R. P. Steele,  E. J. Sundstrom,  
 H. L. Woodcock III,  P. M. Zimmerman,  D. Zuev,  B. Albrecht,  E. Alguire,  
 B. Austin,  S. A. Baeppler,  G. J. O. Beran,  Y. A. Bernard,  E. Berquist,  
 K. Brandhorst,  K. B. Bravaya,  S. T. Brown,  D. Casanova,  C.-M. Chang,  
 Y. Chen,  S. H. Chien,  K. D. Closser,  M. P. Coons,  D. L. Crittenden,  
 S. Dasgupta,  M. Diedenhofen,  R. A. DiStasio Jr.,  H. Do,  A. D. Dutoi,  
 R. G. Edgar,  P.-T. Fang,  S. Fatehi,  Q. Feng,  L. Fusti-Molnar,  
 A. Ghysels,  A. Golubeva-Zadorozhnaya,  J. Gomes,  A. Gunina,  
 M. W. D. Hanson-Heine,  P. H. P. Harbach,  A. W. Hauser,  J. E. Herr,  
 E. G. Hohenstein,  Z. C. Holden,  K. Hui,  T.-C. Jagau,  H. Ji,  B. Kaduk,  
 K. Khistyaev,  Jaehoon Kim,  Jihan Kim,  R. A. King,  P. Klunzinger,  
 K. Koh,  D. Kosenkov,  T. Kowalczyk,  C. M. Krauter,  A. Kunitsa,  
 K. U. Lao,  A. Laurent,  K. V. Lawler,  J. Lee,  D. Lefrancois,  S. Lehtola,  
 S. V. Levchenko,  C. Y. Lin,  Y.-S. Lin,  F. Liu,  E. Livshits,  
 R. C. Lochan,  A. Luenser,  P. Manohar,  S. F. Manzer,  S.-P. Mao,  Y. Mao,  
 N. Mardirossian,  A. V. Marenich,  L. A. Martinez-Martinez,  S. A. Maurer,  
 N. J. Mayhall,  J.-M. Mewes,  A. F. Morrison,  K. Nanda,  T. S. Nguyen-Beck,  
 C. M. Oana,  R. Olivares-Amaya,  D. P. O'Neill,  J. A. Parkhill,  
 T. M. Perrine,  R. Peverati,  P. A. Pieniazek,  F. Plasser,  A. Prociuk,  
 D. R. Rehn,  E. Rosta,  N. J. Russ,  N. Sergueev,  S. M. Sharada,  
 S. Sharma,  D. W. Small,  A. Sodt,  T. Stauch,  T. Stein,  D. Stuck,  
 Y.-C. Su,  A. J. W. Thom,  T. Tsuchimochi,  L. Vogt,  O. Vydrov,  T. Wang,  
 M. A. Watson,  J. Wenzel,  A. White,  C. F. Williams,  V. Vanovschi,  
 K. Yao,  S. Yeganeh,  S. R. Yost,  Z.-Q. You,  I. Y. Zhang,  X. Zhang,  
 Y. Zhao,  B. R. Brooks,  G. K. L. Chan,  D. M. Chipman,  C. J. Cramer,  
 W. A. Goddard III,  M. S. Gordon,  W. J. Hehre,  A. Klamt,  
 H. F. Schaefer III,  M. W. Schmidt,  C. D. Sherrill,  D. G. Truhlar,  
 A. Warshel,  X. Xu,  A. Aspuru-Guzik,  R. Baer,  A. T. Bell,  N. A. Besley,  
 J.-D. Chai,  A. Dreuw,  B. D. Dunietz,  T. R. Furlani,  S. R. Gwaltney,  
 C.-P. Hsu,  Y. Jung,  J. Kong,  D. S. Lambrecht,  W. Liang,  C. Ochsenfeld,  
 V. A. Rassolov,  L. V. Slipchenko,  J. E. Subotnik,  T. Van Voorhis,  
 J. M. Herbert,  A. I. Krylov,  P. M. W. Gill,  M. Head-Gordon

 Contributors to earlier versions of Q-Chem not listed above: 
 R. D. Adamson,  J. Baker,  E. F. C. Byrd,  A. K. Chakraborty,  C.-L. Cheng,  
 H. Dachsel,  R. J. Doerksen,  G. Hawkins,  A. Heyden,  S. Hirata,  
 G. Kedziora,  F. J. Keil,  C. Kelley,  P. P. Korambath,  W. Kurlancheek,  
 A. M. Lee,  M. S. Lee,  D. Liotard,  I. Lotan,  P. E. Maslen,  N. Nair,  
 D. Neuhauser,  R. Olson,  B. Peters,  J. Ritchie,  N. E. Schultz,  
 N. Shenvi,  A. C. Simmonett,  K. S. Thanthiriwatte,  Q. Wu,  W. Zhang

 Please cite Q-Chem as follows:
 Y. Shao et al., Mol. Phys. 113, 184-215 (2015)
 DOI: 10.1080/00268976.2014.952696

 Q-Chem 4.4.2 for Intel X86 EM64T Linux

 Parts of Q-Chem use Armadillo 5.200.1 (Boston Tea Smuggler).
 http://arma.sourceforge.net/

 Q-Chem begins on Tue Dec 13 22:57:33 2016  


Host: 0

     Scratch files written to /scratch/cher/qchem7236//
The previous job contains 0 fragments, simply inherited here
FILE_GEOM_ORG=        593

Checking the input file for inconsistencies... 	...done.

--------------------------------------------------------------
User input:
--------------------------------------------------------------

$molecule
   read
$end
$rem
   BASIS  =  6-311++G**
   JOB_TYPE  =  SP
   METHOD  =  B3LYP
   SOLVENT_METHOD SMD
$end
--------------------------------------------------------------
 ----------------------------------------------------------------
             Standard Nuclear Orientation (Angstroms)
    I     Atom           X                Y                Z
 ----------------------------------------------------------------
    1      O       2.2720834016     0.3952687533     0.5354275664
    2      C       1.2779390287     0.8401798921     0.0181003836
    3      C       0.2529962606    -0.0991704714    -0.6072013377
    4      H       0.2002893888     0.1343054663    -1.6795080563
    5      O       0.6103766267    -1.4437199915    -0.3990916379
    6      H       1.4786431060    -1.4408011074     0.0406058417
    7      C      -1.1445704745     0.2112469264    -0.0306085244
    8      O      -1.7106467055    -0.8135315621     0.6106534262
    9      H       1.0546470822     1.9174639358    -0.0333203382
   10      O      -1.6510597967     1.2917699811    -0.1535136074
   11      H      -1.0990912183    -1.5712789880     0.5494644829
 ----------------------------------------------------------------
 Nuclear Repulsion Energy =   304.9502365066 hartrees
 There are       27 alpha and       27 beta electrons
 Requested basis set is 6-311++G(d,p)
 There are 62 shells and 182 basis functions

 Total QAlloc Memory Limit   2000 MB
 Mega-Array Size        61 MB
 MEM_STATIC part        62 MB

                       Distance Matrix (Angstroms)
             O (  1)   C (  2)   C (  3)   H (  4)   O (  5)   H (  6)
   C (  2)  1.205776
   C (  3)  2.372084  1.524431
   H (  4)  3.044072  2.131071  1.098695
   O (  5)  2.648863  2.415758  1.406714  2.073114
   H (  6)  2.060473  2.289905  1.929206  2.659688  0.973257
   C (  7)  3.468110  2.503294  1.543376  2.129187  2.440192  3.100900
   O (  8)  4.162811  3.466630  2.418548  3.129682  2.608423  3.299999
   H (  9)  2.030444  1.101383  2.244727  2.572842  3.410091  3.385732
   O ( 10)  4.082819  2.968572  2.401245  2.663809  3.557711  4.159287
   H ( 11)  3.902861  3.427500  2.309355  3.092851  1.959161  2.630718
             C (  7)   O (  8)   H (  9)   O ( 10)
   O (  8)  1.334852
   H (  9)  2.783477  3.939529
   O ( 10)  1.199653  2.240490  2.779710
   H ( 11)  1.875087  0.975667  4.141202  2.999316

 A cutoff of  1.0D-08 yielded   1764 shell pairs
 There are     15454 function pairs (     16639 Cartesian)

 -------------------------------------------------------
 OpenMP Integral Computing Module                       
 Release: version 1.0, May 2013, Q-Chem Inc. Pittsburgh 
 -------------------------------------------------------
 Integral Job Info:
 Integral job number is                      11
 Integral operator is                         1
 short-range coefficients                     0
 long-range coefficients              100000000
 Omega coefficients                           0
 if combine SR and LR in K                    0
 Integral screening is                        0
 Integral computing path is                   2
 max size of driver memory is            800000
 size of driver memory is                593474
 size of scratch memory is              2260544
 max col of scratch BK array               1296
 max len of scratch array in speh3          155
 max len of scratch index in speh4           18
 max int batch size is                      520
 min int batch size is                       52
 fixed nKL is                                52
 max L of basis functions is                  2
 order of int derivative is                   0
 number of shells is                         62
 number of basis is                         189
 number of cartesian basis is               189
 number of contracted shell pairs          1764
 number of primitive shell pairs           4573
 maxK2 (contraction) of shell pair           36
 max number of K2 of shell pair               1
 max number of CS2 of shell pair            262
 max number of PS2 of shell pair            768
 mem total for path MDJ                   36600
 -------------------------------------------------------
 Smallest overlap matrix eigenvalue = 5.56E-05

 Q-Chem warning in module /home/taweetham/qchem/stvman/mkSTV.C, line 257:

 Overlap eigenvalue is smaller than square root of threshold


 Scale SEOQF with 1.000000e-01/1.000000e-01/1.000000e-01

 Standard Electronic Orientation quadrupole field applied
 Nucleus-field energy     =     0.0000000062 hartrees
 Guess from superposition of atomic densities
 Warning:  Energy on first SCF cycle will be non-variational
 A restricted hybrid HF-DFT SCF calculation will be
 performed using Pulay DIIS extrapolation
 Exchange:     0.2000 Hartree-Fock + 0.0800 Slater + 0.7200 B88
 Correlation:  0.1900 VWN1RPA + 0.8100 LYP
 Using SG-1 standard quadrature grid
 SCF converges when DIIS error is below 1.0E-05
 ---------------------------------------
  Cycle       Energy         DIIS Error
 ---------------------------------------
    1    -419.0125457619      4.83E-02
    2    -417.5699123443      7.85E-03
    3    -417.0504089466      1.53E-02
    4    -417.7346680791      2.34E-03
    5    -417.7505276990      7.90E-04
    6    -417.7520209053      2.36E-04
    7    -417.7522428354      7.91E-05
    8    -417.7522593237      3.65E-05
    9    -417.7522623362      6.23E-06 Convergence criterion met
 ---------------------------------------
 SCF time:  CPU 48.13 s  wall 48.13 s

 Citation of the SMD model:
 Marenich, A.V.; Cramer, C.J.; Truhlar, D.G.
 J. Phys. Chem. B 2009, 113, 6378-6396.
 iSolventCode=           1
 Solvent: water                                                           

 vradii
            1           2           3           4           5           6
    1   1.5200000   1.8500000   1.8500000   1.2000000   1.5200000   1.2000000
            7           8           9          10          11
    1   1.8500000   1.5200000   1.2000000   1.5200000   1.2000000
Changing PCM_TESSEL_METHOD to VTN
Changing PCM_VDW_RADII to SMD_RADIUS
 Discretize the solute cavity surface with Lebedev spheres
	Using 302 Lebedev grid points for each H atom
	Using 302 Lebedev grid points for other atoms
	Atomic van der Waals radii will be scaled by 1.20
 Removing interior tesserae...
 Keep 1214 surface tesserae and discard 2108 interior tesserae
 Molecular Surface Area = 112.722 Angst**2
 A restricted hybrid HF-DFT SCF calculation will be
 performed using Pulay DIIS extrapolation
 Polarizable Continuum solvation model will be applied
 Exchange:     0.2000 Hartree-Fock + 0.0800 Slater + 0.7200 B88
 Correlation:  0.1900 VWN1RPA + 0.8100 LYP
 Using SG-1 standard quadrature grid
 SCF converges when DIIS error is below 1.0E-05

 Citation of the SMD model:
 Marenich, A.V.; Cramer, C.J.; Truhlar, D.G.
 J. Phys. Chem. B 2009, 113, 6378-6396.
 iSolventCode=           1
 Solvent: water                                                           

 vradii
            1           2           3           4           5           6
    1   1.5200000   1.8500000   1.8500000   1.2000000   1.5200000   1.2000000
            7           8           9          10          11
    1   1.8500000   1.5200000   1.2000000   1.5200000   1.2000000
 ---------------------------------------
  Cycle       Energy         DIIS Error
 ---------------------------------------
    1    -417.7521642170      2.25E-06
 Time req'd to invert C: 2.33 s (CPU) 2.33 s (wall)
    2    -417.7751169207      6.88E-04
    3    -417.7751118881      6.88E-04
    4    -417.7751161117      6.88E-04
    5    -417.7751083077      6.89E-04
    6    -417.7751273108      6.87E-04
    7    -417.7750553452      6.93E-04
    8    -417.7751546699      6.85E-04
    9    -417.7751382752      6.86E-04
   10    -417.7752195137      6.80E-04
   11    -417.7750616501      6.93E-04
   12    -417.7773161268      8.43E-04
   13    -417.7792415353      2.80E-04
   14    -417.7794503720      8.19E-05
   15    -417.7794723604      4.38E-05
   16    -417.7794759138      7.92E-06 Convergence criterion met
 ---------------------------------------
 SCF time:  CPU 91.64 s  wall 91.66 s
(0)  E-EN(g) gas-phase elect-nuc energy                 -417.752164217 a.u.
(3)  G-ENP(liq) elect-nuc-pol free energy of system     -417.779475914 a.u.
(4)  G-CDS(liq) cavity-dispersion-solvent structure 
     free energy                                                5.3281 kcal/mol
(6)  G-S(liq) free energy of system                     -417.770985117 a.u.
(9)  DeltaG-S(liq) free energy of  solvation
     (9) = (6) - (0)                                          -11.8103 kcal/mol
 SCF   energy in the final basis set = -417.7709851165
 Total energy in the final basis set = -417.7709851165

 --------------------------------------------------------------

                    Orbital Energies (a.u.)
 --------------------------------------------------------------

 Alpha MOs
 -- Occupied --
-19.187 -19.161 -19.156 -19.139 -10.333 -10.292 -10.262  -1.135
 -1.099  -1.061  -1.049  -0.773  -0.643  -0.620  -0.561  -0.549
 -0.521  -0.488  -0.480  -0.446  -0.431  -0.403  -0.398  -0.354
 -0.344  -0.303  -0.295
 -- Virtual --
 -0.062  -0.016  -0.002   0.019   0.027   0.031   0.060   0.065
  0.081   0.082   0.089   0.109   0.114   0.124   0.127   0.128
  0.139   0.150   0.163   0.172   0.184   0.199   0.220   0.223
  0.233   0.243   0.252   0.256   0.268   0.273   0.276   0.289
  0.292   0.301   0.307   0.314   0.326   0.344   0.356   0.373
  0.403   0.413   0.431   0.473   0.520   0.534   0.541   0.549
  0.572   0.584   0.612   0.619   0.651   0.678   0.699   0.714
  0.721   0.833   0.884   0.953   1.018   1.028   1.050   1.083
  1.093   1.112   1.121   1.139   1.145   1.158   1.172   1.182
  1.225   1.243   1.311   1.320   1.375   1.441   1.445   1.469
  1.501   1.522   1.543   1.571   1.611   1.650   1.664   1.693
  1.711   1.776   1.777   1.826   1.872   1.928   1.953   2.021
  2.058   2.106   2.173   2.189   2.327   2.442   2.472   2.549
  2.570   2.641   2.658   2.711   2.743   2.811   2.829   2.857
  2.898   2.926   2.936   3.042   3.075   3.106   3.141   3.180
  3.216   3.292   3.325   3.362   3.363   3.456   3.526   3.537
  3.653   3.816   3.832   3.867   3.928   4.008   4.122   4.149
  4.954   5.003   5.025   5.052   5.112   5.120   5.345   5.426
  5.517   5.647   5.735   5.862  23.749  23.815  23.851  49.846
 49.891  49.928  49.987
 --------------------------------------------------------------

          Ground-State Mulliken Net Atomic Charges

     Atom                 Charge (a.u.)
  ----------------------------------------
      1 O                    -0.324737
      2 C                     0.234048
      3 C                    -0.291605
      4 H                     0.291078
      5 O                    -0.342187
      6 H                     0.306213
      7 C                     0.163176
      8 O                    -0.198671
      9 H                     0.204051
     10 O                    -0.359412
     11 H                     0.318047
  ----------------------------------------
  Sum of atomic charges =     0.000000

 -----------------------------------------------------------------
                    Cartesian Multipole Moments
 -----------------------------------------------------------------
    Charge (ESU x 10^10)
                 0.0000
    Dipole Moment (Debye)
         X       2.3805      Y      -1.4680      Z      -1.4035
       Tot       3.1292
    Quadrupole Moments (Debye-Ang)
        XX     -53.8079     XY       4.4286     YY     -40.5452
        XZ      -1.4282     YZ      -2.4042     ZZ     -38.9309
    Octopole Moments (Debye-Ang^2)
       XXX       1.2380    XXY     -14.8217    XYY       9.7268
       YYY      -8.5125    XXZ      -9.6915    XYZ      -4.2512
       YYZ       6.7754    XZZ      -0.5225    YZZ      -0.4986
       ZZZ      -2.6160
    Hexadecapole Moments (Debye-Ang^3)
      XXXX    -621.3288   XXXY      -9.2668   XXYY    -132.5558
      XYYY      19.3761   YYYY    -238.9931   XXXZ     -11.0416
      XXYZ      -2.4387   XYYZ      -1.4505   YYYZ     -10.4894
      XXZZ    -109.3157   XYZZ      -0.0700   YYZZ     -57.6964
      XZZZ      -0.1620   YZZZ      -2.5353   ZZZZ     -81.9868
 -----------------------------------------------------------------
Archival summary:
1\1\pikachu\SP\ProcedureUnspecified\BasisUnspecified\434\cher\TueDec1322:59:532016TueDec1322:59:532016\0\\#,ProcedureUnspecified,BasisUnspecified,\\0,1\O\H,1,0.973257\C,1,1.40671,2,106.895\H,3,1.0987,1,111.081,2,115.088,0\C,3,1.52443,1,110.945,2,-4.49628,0\H,5,1.10138,3,116.568,1,-176.155,0\O,5,1.20578,3,120.196,1,3.82001,0\C,3,1.54338,1,111.532,2,-126.69,0\O,8,1.19965,3,121.681,1,-177.059,0\O,8,1.33485,3,114.147,1,3.47739,0\H,10,0.975667,8,107.475,3,-1.54164,0\\\@

 Total job time:  139.95s(wall), 139.92s(cpu) 
 Tue Dec 13 22:59:53 2016

        *************************************************************
        *                                                           *
        *  Thank you very much for using Q-Chem.  Have a nice day.  *
        *                                                           *
        *************************************************************
