# Supplementary material for: A DFT investigation of the blue bottle experiment: E∘half-cell analysis of autoxidation catalysed by redox indicators
Source: R Soc Open Sci. 2017 Nov 8;4(11):170708. doi: 10.1098/rsos.170708 (PMC5717635; doi:10.1098/rsos.170708)
Supplement: output.zip [file rsos170708supp2.zip › B3LYP_6-311++Gdp_reducing_agents/C3H6O2.out]

pikachu 127.0.1
Q-Chem Developer Version! Running on 127.0.1.*
                  Welcome to Q-Chem
     A Quantum Leap Into The Future Of Chemistry


 Q-Chem 4.4, Q-Chem, Inc., Pleasanton, CA (2016)

 Y. Shao,  Z. Gan,  E. Epifanovsky,  A. T. B. Gilbert,  M. Wormit,  
 J. Kussmann,  A. W. Lange,  A. Behn,  J. Deng,  X. Feng,  D. Ghosh,  
 M. Goldey,  P. R. Horn,  L. D. Jacobson,  I. Kaliman,  F. Rob,  
 R. Z. Khaliullin,  T. Kus,  A. Landau,  J. Liu,  E. I. Proynov,  Y. M. Rhee,  
 R. M. Richard,  M. A. Rohrdanz,  R. P. Steele,  E. J. Sundstrom,  
 H. L. Woodcock III,  P. M. Zimmerman,  D. Zuev,  B. Albrecht,  E. Alguire,  
 B. Austin,  S. A. Baeppler,  G. J. O. Beran,  Y. A. Bernard,  
 E. J. Berquist,  K. Brandhorst,  K. B. Bravaya,  S. T. Brown,  D. Casanova,  
 C.-M. Chang,  Y. Chen,  S. H. Chien,  K. D. Closser,  M. P. Coons,  
 D. L. Crittenden,  S. Dasgupta,  M. Diedenhofen,  R. A. DiStasio Jr.,  
 H. Do,  A. D. Dutoi,  R. G. Edgar,  P.-T. Fang,  S. Fatehi,  Q. Feng,  
 L. Fusti-Molnar,  A. Ghysels,  A. Golubeva-Zadorozhnaya,  J. Gomes,  
 A. Gunina,  M. W. D. Hanson-Heine,  P. H. P. Harbach,  A. W. Hauser,  
 J. E. Herr,  E. G. Hohenstein,  Z. C. Holden,  K. Hui,  T.-C. Jagau,  H. Ji,  
 B. Kaduk,  K. Khistyaev,  Jaehoon Kim,  Jihan Kim,  R. A. King,  
 P. Klunzinger,  K. Koh,  D. Kosenkov,  T. Kowalczyk,  C. M. Krauter,  
 A. Kunitsa,  K. U. Lao,  A. Laurent,  K. V. Lawler,  J. Lee,  D. Lefrancois,  
 S. Lehtola,  S. V. Levchenko,  C. Y. Lin,  Y.-S. Lin,  F. Liu,  E. Livshits,  
 R. C. Lochan,  A. Luenser,  P. Manohar,  S. F. Manzer,  S.-P. Mao,  Y. Mao,  
 N. Mardirossian,  A. V. Marenich,  L. A. Martinez-Martinez,  S. A. Maurer,  
 N. J. Mayhall,  J.-M. Mewes,  A. F. Morrison,  K. Nanda,  T. S. Nguyen-Beck,  
 C. M. Oana,  R. Olivares-Amaya,  D. P. O'Neill,  J. A. Parkhill,  
 T. M. Perrine,  R. Peverati,  P. A. Pieniazek,  F. Plasser,  A. Prociuk,  
 D. R. Rehn,  E. Rosta,  N. J. Russ,  N. Sergueev,  S. M. Sharada,  
 S. Sharma,  D. W. Small,  A. Sodt,  T. Stauch,  T. Stein,  D. Stuck,  
 Y.-C. Su,  A. J. W. Thom,  T. Tsuchimochi,  L. Vogt,  O. Vydrov,  T. Wang,  
 M. A. Watson,  J. Wenzel,  A. White,  C. F. Williams,  V. Vanovschi,  
 K. Yao,  S. Yeganeh,  S. R. Yost,  Z.-Q. You,  I. Y. Zhang,  X. Zhang,  
 Y. Zhao,  B. R. Brooks,  G. K. L. Chan,  D. M. Chipman,  C. J. Cramer,  
 W. A. Goddard III,  M. S. Gordon,  W. J. Hehre,  A. Klamt,  
 H. F. Schaefer III,  M. W. Schmidt,  C. D. Sherrill,  D. G. Truhlar,  
 A. Warshel,  X. Xu,  A. Aspuru-Guzik,  R. Baer,  A. T. Bell,  N. A. Besley,  
 J.-D. Chai,  A. Dreuw,  B. D. Dunietz,  T. R. Furlani,  S. R. Gwaltney,  
 C.-P. Hsu,  Y. Jung,  J. Kong,  D. S. Lambrecht,  W. Liang,  C. Ochsenfeld,  
 V. A. Rassolov,  L. V. Slipchenko,  J. E. Subotnik,  T. Van Voorhis,  
 J. M. Herbert,  A. I. Krylov,  P. M. W. Gill,  M. Head-Gordon

 Contributors to earlier versions of Q-Chem not listed above: 
 R. D. Adamson,  J. Baker,  E. F. C. Byrd,  A. K. Chakraborty,  C.-L. Cheng,  
 H. Dachsel,  R. J. Doerksen,  G. Hawkins,  A. Heyden,  S. Hirata,  
 G. Kedziora,  F. J. Keil,  C. Kelley,  P. P. Korambath,  W. Kurlancheek,  
 A. M. Lee,  M. S. Lee,  D. Liotard,  I. Lotan,  P. E. Maslen,  N. Nair,  
 D. Neuhauser,  R. Olson,  B. Peters,  J. Ritchie,  N. E. Schultz,  
 N. Shenvi,  A. C. Simmonett,  K. S. Thanthiriwatte,  Q. Wu,  W. Zhang

 Please cite Q-Chem as follows:
 Y. Shao et al., Mol. Phys. 113, 184-215 (2015)
 DOI: 10.1080/00268976.2014.952696

 Q-Chem 4.4.2 for Intel X86 EM64T Linux

 Parts of Q-Chem use Armadillo 5.200.1 (Boston Tea Smuggler).
 http://arma.sourceforge.net/

 Q-Chem begins on Thu Jun 15 09:43:13 2017  


Host: 0

     Scratch files written to /scratch/taweetham/qchem19636//

Checking the input file for inconsistencies... 	...done.

--------------------------------------------------------------
User input:
--------------------------------------------------------------
$molecule
0 1
  C    1.2993506   -0.6355078   -0.2718698
  C   -0.0611919   -0.0220571   -0.4161506
  C   -1.2942603   -0.7777311   -0.0079136
  O   -0.1649893    1.1090851   -0.8652557
  H    1.7879971   -0.6956675   -1.2668187
  H    1.9198720   -0.0081608    0.4017384
  H   -1.2507438   -1.0222109    1.0783252
  H   -2.1987721   -0.1505571   -0.1598178
  O   -1.4307969   -1.9391659   -0.7818058
  H   -0.9627719   -2.6687584   -0.2980435
  H    1.2352429   -1.6573058    0.1572482
$end

$rem
   BASIS  =  6-311++G**
   JOB_TYPE  =  optimization
   METHOD  =  B3LYP
$end

--------------------------------------------------------------
 ----------------------------------------------------------------
             Standard Nuclear Orientation (Angstroms)
    I     Atom           X                Y                Z
 ----------------------------------------------------------------
    1      C      -1.1113011125    -1.1843970711    -0.0533755768
    2      C      -0.5341045382     0.1994272806    -0.0628033656
    3      C       0.8968929049     0.4346399057    -0.4566049149
    4      O      -1.2403689996     1.1464385512     0.2475385933
    5      H      -1.4617287216    -1.4346205434     0.9698089665
    6      H      -1.9701873801    -1.2331436500    -0.7550145322
    7      H       1.0666069397     0.0923044156    -1.5033056112
    8      H       1.1299251169     1.5207658693    -0.4323131850
    9      O       1.7598297505    -0.2191589712     0.4346690071
   10      H       1.9274793432    -1.1256130050     0.0664119253
   11      H      -0.3567048308    -1.9359504175    -0.3665452229
 ----------------------------------------------------------------
 Molecular Point Group                 C1    NOp =  1
 Largest Abelian Subgroup              C1    NOp =  1
 Nuclear Repulsion Energy =   176.6002790883 hartrees
 There are       20 alpha and       20 beta electrons
 Requested basis set is 6-311++G(d,p)
 There are 60 shells and 152 basis functions

 Total QAlloc Memory Limit   2000 MB
 Mega-Array Size        61 MB
 MEM_STATIC part        62 MB
 A cutoff of  1.0D-11 yielded   1772 shell pairs
 There are     11564 function pairs (     12347 Cartesian)

 -------------------------------------------------------
 OpenMP Integral Computing Module                       
 Release: version 1.0, May 2013, Q-Chem Inc. Pittsburgh 
 -------------------------------------------------------
 Integral Job Info:
 Integral job number is                      11
 Integral operator is                         1
 short-range coefficients                     0
 long-range coefficients              100000000
 Omega coefficients                           0
 if combine SR and LR in K                    0
 Integral screening is                        0
 Integral computing path is                   2
 max size of driver memory is            800000
 size of driver memory is                593474
 size of scratch memory is              2260544
 max col of scratch BK array               1296
 max len of scratch array in speh3          155
 max len of scratch index in speh4           18
 max int batch size is                      520
 min int batch size is                       52
 fixed nKL is                                52
 max L of basis functions is                  2
 order of int derivative is                   0
 number of shells is                         60
 number of basis is                         157
 number of cartesian basis is               157
 number of contracted shell pairs          1772
 number of primitive shell pairs           4381
 maxK2 (contraction) of shell pair           36
 max number of K2 of shell pair               1
 max number of CS2 of shell pair            285
 max number of PS2 of shell pair            552
 mem total for path MDJ                   22040
 -------------------------------------------------------
 Smallest overlap matrix eigenvalue = 5.16E-05

 Scale SEOQF with 1.000000e-01/1.000000e-01/1.000000e-01

 Standard Electronic Orientation quadrupole field applied
 Nucleus-field energy     =     0.0000000037 hartrees
 Guess from superposition of atomic densities
 Warning:  Energy on first SCF cycle will be non-variational
 A restricted hybrid HF-DFT SCF calculation will be
 performed using Pulay DIIS extrapolation
 Exchange:     0.2000 Hartree-Fock + 0.0800 Slater + 0.7200 B88
 Correlation:  0.1900 VWN1RPA + 0.8100 LYP
 Using SG-1 standard quadrature grid
 SCF converges when DIIS error is below 1.0E-08
 ---------------------------------------
  Cycle       Energy         DIIS Error
 ---------------------------------------
    1    -269.1468160887      4.86E-02
    2    -268.3017604550      7.70E-03
    3    -268.0503104811      1.33E-02
    4    -268.4269204140      2.62E-03
    5    -268.4428095682      6.43E-04
    6    -268.4434837197      3.09E-04
    7    -268.4436811431      4.64E-05
    8    -268.4436856994      8.03E-06
    9    -268.4436857753      2.88E-06
   10    -268.4436858772      6.87E-07
   11    -268.4436858715      9.40E-08
   12    -268.4436858750      2.52E-08
   13    -268.4436858751      7.14E-09 Convergence criterion met
 ---------------------------------------
 SCF time:  CPU 50.31 s  wall 50.41 s
 SCF   energy in the final basis set = -268.4436858751
 Total energy in the final basis set = -268.4436858751

 --------------------------------------------------------------

                    Orbital Energies (a.u.)
 --------------------------------------------------------------

 Alpha MOs
 -- Occupied --
-19.154 -19.123 -10.270 -10.240 -10.193  -1.063  -1.046  -0.771
 -0.716  -0.566  -0.538  -0.487  -0.476  -0.452  -0.423  -0.408
 -0.373  -0.353  -0.327  -0.258
 -- Virtual --
 -0.050  -0.025   0.005   0.010   0.026   0.042   0.046   0.053
  0.067   0.081   0.094   0.103   0.106   0.114   0.123   0.126
  0.132   0.147   0.149   0.164   0.170   0.176   0.202   0.211
  0.228   0.232   0.258   0.269   0.278   0.292   0.303   0.316
  0.334   0.348   0.353   0.393   0.410   0.447   0.462   0.498
  0.520   0.535   0.559   0.574   0.585   0.625   0.631   0.642
  0.669   0.679   0.700   0.744   0.836   0.854   0.936   0.957
  1.022   1.070   1.129   1.131   1.157   1.202   1.240   1.279
  1.324   1.382   1.401   1.424   1.438   1.486   1.504   1.533
  1.549   1.568   1.597   1.635   1.668   1.710   1.740   1.780
  1.801   1.831   1.886   1.971   1.986   2.047   2.088   2.129
  2.179   2.259   2.357   2.412   2.426   2.460   2.484   2.534
  2.548   2.581   2.608   2.708   2.793   2.817   2.849   2.891
  2.946   2.961   3.028   3.085   3.165   3.192   3.283   3.338
  3.482   3.646   3.762   3.765   3.782   3.803   3.995   4.124
  4.231   5.006   5.079   5.192   5.344   5.595   5.702  23.801
 23.817  23.909  49.872  49.959
 --------------------------------------------------------------

          Ground-State Mulliken Net Atomic Charges

     Atom                 Charge (a.u.)
  ----------------------------------------
      1 C                    -0.500665
      2 C                     0.253034
      3 C                    -0.337444
      4 O                    -0.259787
      5 H                     0.196589
      6 H                     0.176207
      7 H                     0.145383
      8 H                     0.197757
      9 O                    -0.233998
     10 H                     0.245028
     11 H                     0.117898
  ----------------------------------------
  Sum of atomic charges =     0.000000

 -----------------------------------------------------------------
                    Cartesian Multipole Moments
 -----------------------------------------------------------------
    Charge (ESU x 10^10)
                -0.0000
    Dipole Moment (Debye)
         X       1.0087      Y      -3.1670      Z      -2.1580
       Tot       3.9629
    Quadrupole Moments (Debye-Ang)
        XX     -33.8352     XY       1.8582     YY     -30.4846
        XZ      -1.8730     YZ      -0.7164     ZZ     -30.6316
    Octopole Moments (Debye-Ang^2)
       XXX       1.9046    XXY      -9.9454    XYY      10.2573
       YYY      -3.3190    XXZ      -5.7753    XYZ       1.4169
       YYZ      -0.1286    XZZ      -1.1488    YZZ       0.1329
       ZZZ       0.9015
    Hexadecapole Moments (Debye-Ang^3)
      XXXX    -326.3216   XXXY      -9.1350   XXYY     -74.4232
      XYYY      -6.1846   YYYY    -179.7530   XXXZ      -2.2006
      XXYZ      -0.7687   XYYZ       0.6300   YYYZ      -1.4319
      XXZZ     -62.5267   XYZZ      -0.4396   YYZZ     -39.9923
      XZZZ      -1.8021   YZZZ      -0.2641   ZZZZ     -63.5222
 -----------------------------------------------------------------
 Calculating analytic gradient of the SCF energy
 Gradient of SCF Energy
            1           2           3           4           5           6
    1  -0.0045228   0.0247433  -0.0082806  -0.0056287  -0.0021280  -0.0076807
    2   0.0201729  -0.0253516  -0.0148752   0.0060966  -0.0023750  -0.0013979
    3   0.0015027  -0.0051157   0.0210243   0.0029106   0.0112380  -0.0084679
            7           8           9          10          11
    1   0.0030958   0.0061072  -0.0162640   0.0015247   0.0090337
    2  -0.0026686   0.0116404   0.0368627  -0.0241461  -0.0039581
    3  -0.0069183  -0.0024220   0.0048416  -0.0150303  -0.0035630
 Max gradient component =       3.686E-02
 RMS gradient           =       1.303E-02
 Gradient time:  CPU 13.13 s  wall 13.15 s
 Geometry Optimization Parameters
   NAtoms,    NIC,     NZ,  NCons,   NDum,   NFix, NCnnct, MaxDiis
       11      63       0       0       0       0       0       0


** GEOMETRY OPTIMIZATION IN DELOCALIZED INTERNAL COORDINATES **
   Searching for a Minimum

   Optimization Cycle:   1

                       Coordinates (Angstroms)
     ATOM                X               Y               Z
      1  C        -1.1113011125   -1.1843970711   -0.0533755768
      2  C        -0.5341045382    0.1994272806   -0.0628033656
      3  C         0.8968929049    0.4346399057   -0.4566049149
      4  O        -1.2403689996    1.1464385512    0.2475385933
      5  H        -1.4617287216   -1.4346205434    0.9698089665
      6  H        -1.9701873801   -1.2331436500   -0.7550145322
      7  H         1.0666069397    0.0923044156   -1.5033056112
      8  H         1.1299251169    1.5207658693   -0.4323131850
      9  O         1.7598297505   -0.2191589712    0.4346690071
     10  H         1.9274793432   -1.1256130050    0.0664119253
     11  H        -0.3567048308   -1.9359504175   -0.3665452229
   Point Group: c1    Number of degrees of freedom:    27


   Energy is   -268.443685875


 Attempting to Generate Delocalized Internal Coordinates

 27 Hessian modes will be used to form the next step
  Hessian Eigenvalues:
     0.008819    0.009039    0.009258    0.015339    0.063353    0.074180
     0.074800    0.075850    0.116050    0.140317    0.160000    0.160000
     0.160000    0.160000    0.220145    0.249995    0.250000    0.320939
     0.321530    0.324398    0.324829    0.325877    0.325894    0.325896
     0.452393    0.490020    0.947416

 Minimum Search - Taking Simple RFO Step
 Searching for Lamda that Minimizes Along All modes
 Value Taken    Lamda =  -0.00778474
 Step Taken.  Stepsize is  0.208244

                             Maximum     Tolerance    Cnvgd?
         Gradient           0.021865      0.000300      NO
         Displacement       0.076424      0.001200      NO
         Energy change     *********      0.000001      NO


 New Cartesian Coordinates Obtained by Inverse Iteration

 Displacement from previous Coordinates is:  0.223859
 ----------------------------------------------------------------
             Standard Nuclear Orientation (Angstroms)
    I     Atom           X                Y                Z
 ----------------------------------------------------------------
    1      C      -1.1028920347    -1.1876098773    -0.0531036598
    2      C      -0.5590210163     0.2255684950    -0.0771507848
    3      C       0.8988881296     0.4345366930    -0.4642185319
    4      O      -1.2628424871     1.1709533196     0.2246051319
    5      H      -1.4610831035    -1.4215298931     0.9513409307
    6      H      -1.9535476320    -1.2457135627    -0.7355428515
    7      H       1.0465889312     0.1303691478    -1.5127930444
    8      H       1.1148540507     1.5019921510    -0.3988049571
    9      O       1.7829318638    -0.2590559840     0.4154286546
   10      H       1.9717367606    -1.1431855832     0.0836142737
   11      H      -0.3692749897    -1.9456325421    -0.3449090775
 ----------------------------------------------------------------
 Molecular Point Group                 C1    NOp =  1
 Largest Abelian Subgroup              C1    NOp =  1
 Nuclear Repulsion Energy =   175.6273187085 hartrees
 There are       20 alpha and       20 beta electrons
 Applying Cartesian multipole field
    Component          Value
    ---------          -----
     (2,0,0)        1.00000E-11
     (0,2,0)        2.00000E-11
     (0,0,2)       -3.00000E-11
 Nucleus-field energy     =     0.0000000038 hartrees
 Requested basis set is 6-311++G(d,p)
 There are 60 shells and 152 basis functions
 A cutoff of  1.0D-11 yielded   1770 shell pairs
 There are     11524 function pairs (     12304 Cartesian)
 Smallest overlap matrix eigenvalue = 6.01E-05
 Guess MOs from SCF MO coefficient file
 Reading MOs from coefficient file
 Reading MOs from coefficient file
 A restricted hybrid HF-DFT SCF calculation will be
 performed using Pulay DIIS extrapolation
 Exchange:     0.2000 Hartree-Fock + 0.0800 Slater + 0.7200 B88
 Correlation:  0.1900 VWN1RPA + 0.8100 LYP
 Using SG-1 standard quadrature grid
 SCF converges when DIIS error is below 1.0E-08
 Geometry optimization detected.  Setting ReadMinima to 0
 Setting SaveMinima to 0
 Inaccurate integrated density:
   Number of electrons =    40
   Numerical integral  =    40.067458368843
   Relative error      =     0.1686459221 %
 ---------------------------------------
  Cycle       Energy         DIIS Error
 ---------------------------------------
    1    -268.4737665192      1.72E-03
    2    -268.4474701839      3.47E-04
    3    -268.4472749949      4.91E-04
    4    -268.4477202481      1.42E-04
    5    -268.4477619005      3.19E-05
    6    -268.4477640272      9.71E-06
    7    -268.4477642624      3.04E-06
    8    -268.4477643774      5.27E-07
    9    -268.4477643469      1.25E-07
   10    -268.4477643324      4.34E-08
   11    -268.4477643352      1.07E-08
   12    -268.4477643341      2.24E-09 Convergence criterion met
 ---------------------------------------
 SCF time:  CPU 46.28 s  wall 46.37 s
 SCF   energy in the final basis set = -268.4477643341
 Total energy in the final basis set = -268.4477643341

 --------------------------------------------------------------

                    Orbital Energies (a.u.)
 --------------------------------------------------------------

 Alpha MOs
 -- Occupied --
-19.150 -19.127 -10.274 -10.240 -10.188  -1.062  -1.045  -0.772
 -0.720  -0.566  -0.536  -0.487  -0.477  -0.452  -0.424  -0.408
 -0.377  -0.354  -0.328  -0.260
 -- Virtual --
 -0.049  -0.023   0.006   0.010   0.027   0.043   0.047   0.055
  0.067   0.082   0.096   0.103   0.107   0.114   0.124   0.126
  0.132   0.148   0.150   0.165   0.174   0.177   0.202   0.213
  0.222   0.228   0.261   0.270   0.277   0.292   0.303   0.314
  0.333   0.347   0.353   0.384   0.415   0.444   0.470   0.506
  0.523   0.535   0.553   0.571   0.580   0.629   0.637   0.650
  0.673   0.682   0.712   0.744   0.840   0.854   0.943   0.955
  1.019   1.068   1.129   1.137   1.153   1.197   1.236   1.279
  1.323   1.388   1.404   1.431   1.448   1.487   1.506   1.529
  1.562   1.575   1.602   1.635   1.668   1.708   1.726   1.783
  1.800   1.842   1.875   1.985   2.004   2.052   2.107   2.144
  2.177   2.268   2.378   2.433   2.448   2.478   2.511   2.523
  2.554   2.566   2.620   2.696   2.778   2.807   2.832   2.886
  2.930   2.942   3.013   3.089   3.152   3.183   3.280   3.340
  3.481   3.648   3.786   3.792   3.815   3.832   3.980   4.115
  4.224   5.003   5.072   5.186   5.329   5.629   5.698  23.792
 23.820  23.946  49.883  49.958
 --------------------------------------------------------------

          Ground-State Mulliken Net Atomic Charges

     Atom                 Charge (a.u.)
  ----------------------------------------
      1 C                    -0.506408
      2 C                     0.267574
      3 C                    -0.332316
      4 O                    -0.258008
      5 H                     0.194284
      6 H                     0.173776
      7 H                     0.146241
      8 H                     0.201198
      9 O                    -0.254532
     10 H                     0.245762
     11 H                     0.122428
  ----------------------------------------
  Sum of atomic charges =     0.000000

 -----------------------------------------------------------------
                    Cartesian Multipole Moments
 -----------------------------------------------------------------
    Charge (ESU x 10^10)
                -0.0000
    Dipole Moment (Debye)
         X       0.9604      Y      -3.1079      Z      -2.1203
       Tot       3.8829
    Quadrupole Moments (Debye-Ang)
        XX     -33.9685     XY       1.7776     YY     -30.3036
        XZ      -1.9036     YZ      -0.6513     ZZ     -30.5051
    Octopole Moments (Debye-Ang^2)
       XXX       2.3777    XXY     -10.3692    XYY      10.5719
       YYY      -4.2608    XXZ      -5.1641    XYZ       1.3174
       YYZ       0.2483    XZZ      -0.9938    YZZ       0.2715
       ZZZ       1.5065
    Hexadecapole Moments (Debye-Ang^3)
      XXXX    -331.2290   XXXY      -7.5653   XXYY     -75.2988
      XYYY      -3.6868   YYYY    -180.7108   XXXZ      -2.6192
      XXYZ      -0.5792   XYYZ       0.7484   YYYZ      -0.3832
      XXZZ     -63.2296   XYZZ       0.2765   YYZZ     -40.2271
      XZZZ      -2.2619   YZZZ       0.5707   ZZZZ     -61.8514
 -----------------------------------------------------------------
 Calculating analytic gradient of the SCF energy
 Gradient of SCF Energy
            1           2           3           4           5           6
    1  -0.0025077   0.0077055  -0.0033452  -0.0047300   0.0007144   0.0010864
    2   0.0041121  -0.0069665  -0.0008911   0.0060761  -0.0004197  -0.0002844
    3   0.0011670  -0.0064812   0.0052274   0.0044723  -0.0001959  -0.0003640
            7           8           9          10          11
    1   0.0005524  -0.0010559  -0.0001993   0.0013713   0.0004081
    2   0.0006089   0.0009423   0.0005667  -0.0020609  -0.0016834
    3  -0.0017282  -0.0025921   0.0003014   0.0005526  -0.0003594
 Max gradient component =       7.706E-03
 RMS gradient           =       3.102E-03
 Gradient time:  CPU 13.08 s  wall 13.08 s
 Geometry Optimization Parameters
   NAtoms,    NIC,     NZ,  NCons,   NDum,   NFix, NCnnct, MaxDiis
       11      63       0       0       0       0       0       0

 Cartesian Hessian Update
 Hessian Updated using BFGS Update


** GEOMETRY OPTIMIZATION IN DELOCALIZED INTERNAL COORDINATES **
   Searching for a Minimum

   Optimization Cycle:   2

                       Coordinates (Angstroms)
     ATOM                X               Y               Z
      1  C        -1.1028920347   -1.1876098773   -0.0531036598
      2  C        -0.5590210163    0.2255684950   -0.0771507848
      3  C         0.8988881296    0.4345366930   -0.4642185319
      4  O        -1.2628424871    1.1709533196    0.2246051319
      5  H        -1.4610831035   -1.4215298931    0.9513409307
      6  H        -1.9535476320   -1.2457135627   -0.7355428515
      7  H         1.0465889312    0.1303691478   -1.5127930444
      8  H         1.1148540507    1.5019921510   -0.3988049571
      9  O         1.7829318638   -0.2590559840    0.4154286546
     10  H         1.9717367606   -1.1431855832    0.0836142737
     11  H        -0.3692749897   -1.9456325421   -0.3449090775
   Point Group: c1    Number of degrees of freedom:    27


   Energy is   -268.447764334

 Hessian Updated using BFGS Update

 25 Hessian modes will be used to form the next step
  Hessian Eigenvalues:
     0.008487    0.009228    0.009258    0.015342    0.063615    0.073678
     0.074186    0.076362    0.116968    0.140690    0.159965    0.172370
     0.220905    0.242099    0.250255    0.302479    0.321416    0.323746
     0.324885    0.325502    0.325888    0.332302    0.466234    0.480918
     0.943062

 Minimum Search - Taking Simple RFO Step
 Searching for Lamda that Minimizes Along All modes
 Value Taken    Lamda =  -0.00095370
 Step Taken.  Stepsize is  0.254062

                             Maximum     Tolerance    Cnvgd?
         Gradient           0.004519      0.000300      NO
         Displacement       0.113927      0.001200      NO
         Energy change     -0.004078      0.000001      NO


 New Cartesian Coordinates Obtained by Inverse Iteration

 Displacement from previous Coordinates is:  0.304113
 ----------------------------------------------------------------
             Standard Nuclear Orientation (Angstroms)
    I     Atom           X                Y                Z
 ----------------------------------------------------------------
    1      C      -1.0907518453    -1.1904381920    -0.0354626232
    2      C      -0.5648096283     0.2336653287    -0.0681019264
    3      C       0.9004153722     0.4439242033    -0.4562137415
    4      O      -1.2898417778     1.1786187764     0.1515257796
    5      H      -1.4793794137    -1.4066859677     0.9601235623
    6      H      -1.9238260534    -1.2688296067    -0.7359972412
    7      H       1.0380705587     0.1694240317    -1.5101884813
    8      H       1.1363043249     1.4995099359    -0.3383597944
    9      O       1.7780705020    -0.2959894724     0.3917851896
   10      H       1.9427571608    -1.1628237386     0.0192579549
   11      H      -0.3406707275    -1.9396829345    -0.2899025948
 ----------------------------------------------------------------
 Molecular Point Group                 C1    NOp =  1
 Largest Abelian Subgroup              C1    NOp =  1
 Nuclear Repulsion Energy =   175.6895992668 hartrees
 There are       20 alpha and       20 beta electrons
 Applying Cartesian multipole field
    Component          Value
    ---------          -----
     (2,0,0)        1.00000E-11
     (0,2,0)        2.00000E-11
     (0,0,2)       -3.00000E-11
 Nucleus-field energy     =     0.0000000039 hartrees
 Requested basis set is 6-311++G(d,p)
 There are 60 shells and 152 basis functions
 A cutoff of  1.0D-11 yielded   1771 shell pairs
 There are     11522 function pairs (     12302 Cartesian)
 Smallest overlap matrix eigenvalue = 6.32E-05
 Guess MOs from SCF MO coefficient file
 Reading MOs from coefficient file
 Reading MOs from coefficient file
 A restricted hybrid HF-DFT SCF calculation will be
 performed using Pulay DIIS extrapolation
 Exchange:     0.2000 Hartree-Fock + 0.0800 Slater + 0.7200 B88
 Correlation:  0.1900 VWN1RPA + 0.8100 LYP
 Using SG-1 standard quadrature grid
 SCF converges when DIIS error is below 1.0E-08
 Geometry optimization detected.  Setting ReadMinima to 0
 Setting SaveMinima to 0
 ---------------------------------------
  Cycle       Energy         DIIS Error
 ---------------------------------------
    1    -268.4494958800      1.85E-03
    2    -268.4481643343      1.57E-04
    3    -268.4482422857      1.20E-04
    4    -268.4482695006      5.11E-05
    5    -268.4482739820      1.88E-05
    6    -268.4482746527      1.07E-05
    7    -268.4482747419      3.76E-06
    8    -268.4482746546      3.91E-07
    9    -268.4482746766      1.01E-07
   10    -268.4482746795      3.92E-08
   11    -268.4482746776      7.80E-09 Convergence criterion met
 ---------------------------------------
 SCF time:  CPU 43.09 s  wall 43.15 s
 SCF   energy in the final basis set = -268.4482746776
 Total energy in the final basis set = -268.4482746776

 --------------------------------------------------------------

                    Orbital Energies (a.u.)
 --------------------------------------------------------------

 Alpha MOs
 -- Occupied --
-19.149 -19.127 -10.274 -10.240 -10.187  -1.064  -1.046  -0.771
 -0.720  -0.566  -0.536  -0.488  -0.477  -0.451  -0.425  -0.409
 -0.379  -0.355  -0.329  -0.259
 -- Virtual --
 -0.047  -0.022   0.006   0.010   0.027   0.043   0.047   0.054
  0.066   0.082   0.098   0.104   0.107   0.114   0.124   0.127
  0.132   0.149   0.149   0.165   0.176   0.178   0.201   0.217
  0.220   0.228   0.261   0.268   0.281   0.290   0.302   0.313
  0.332   0.348   0.354   0.383   0.418   0.440   0.471   0.505
  0.522   0.537   0.556   0.568   0.582   0.630   0.640   0.653
  0.675   0.680   0.712   0.744   0.842   0.856   0.945   0.959
  1.022   1.072   1.128   1.138   1.156   1.204   1.232   1.274
  1.320   1.388   1.404   1.430   1.449   1.485   1.505   1.525
  1.562   1.575   1.601   1.642   1.660   1.715   1.730   1.786
  1.796   1.837   1.879   1.988   2.001   2.051   2.113   2.147
  2.176   2.262   2.379   2.440   2.453   2.479   2.512   2.527
  2.559   2.573   2.616   2.694   2.784   2.803   2.830   2.885
  2.931   2.937   3.008   3.093   3.151   3.178   3.286   3.345
  3.490   3.657   3.788   3.797   3.818   3.839   3.978   4.110
  4.219   5.009   5.068   5.186   5.336   5.635   5.700  23.792
 23.827  23.951  49.887  49.963
 --------------------------------------------------------------

          Ground-State Mulliken Net Atomic Charges

     Atom                 Charge (a.u.)
  ----------------------------------------
      1 C                    -0.502867
      2 C                     0.255459
      3 C                    -0.315434
      4 O                    -0.258270
      5 H                     0.191799
      6 H                     0.174597
      7 H                     0.148969
      8 H                     0.201634
      9 O                    -0.254185
     10 H                     0.243050
     11 H                     0.115250
  ----------------------------------------
  Sum of atomic charges =     0.000000

 -----------------------------------------------------------------
                    Cartesian Multipole Moments
 -----------------------------------------------------------------
    Charge (ESU x 10^10)
                -0.0000
    Dipole Moment (Debye)
         X       0.9511      Y      -3.0158      Z      -2.0078
       Tot       3.7458
    Quadrupole Moments (Debye-Ang)
        XX     -34.2905     XY       2.0847     YY     -30.3185
        XZ      -2.2360     YZ      -0.2003     ZZ     -30.3289
    Octopole Moments (Debye-Ang^2)
       XXX       2.3884    XXY      -9.9104    XYY      10.8355
       YYY      -4.2009    XXZ      -4.7784    XYZ       1.4652
       YYZ       0.6798    XZZ      -0.8873    YZZ       0.5041
       ZZZ       2.3636
    Hexadecapole Moments (Debye-Ang^3)
      XXXX    -334.2631   XXXY      -3.7977   XXYY     -75.9945
      XYYY      -1.7952   YYYY    -182.6300   XXXZ      -4.0867
      XXYZ       1.1784   XYYZ       0.2171   YYYZ       2.4043
      XXZZ     -62.5311   XYZZ       0.9137   YYZZ     -40.2177
      XZZZ      -2.5599   YZZZ       2.6480   ZZZZ     -59.1420
 -----------------------------------------------------------------
 Calculating analytic gradient of the SCF energy
 Gradient of SCF Energy
            1           2           3           4           5           6
    1  -0.0009608   0.0025016  -0.0006571  -0.0012623   0.0004809   0.0009658
    2  -0.0000758  -0.0013127   0.0015689   0.0012202   0.0005513  -0.0005017
    3  -0.0016335   0.0053620  -0.0031359  -0.0004261  -0.0013129   0.0005526
            7           8           9          10          11
    1   0.0009436  -0.0004790  -0.0001593  -0.0004607  -0.0009126
    2  -0.0003566  -0.0011636  -0.0029287   0.0029517   0.0000472
    3   0.0006634  -0.0006523  -0.0008645   0.0015237  -0.0000765
 Max gradient component =       5.362E-03
 RMS gradient           =       1.605E-03
 Gradient time:  CPU 13.10 s  wall 13.10 s
 Geometry Optimization Parameters
   NAtoms,    NIC,     NZ,  NCons,   NDum,   NFix, NCnnct, MaxDiis
       11      63       0       0       0       0       0       0

 Cartesian Hessian Update
 Hessian Updated using BFGS Update


** GEOMETRY OPTIMIZATION IN DELOCALIZED INTERNAL COORDINATES **
   Searching for a Minimum

   Optimization Cycle:   3

                       Coordinates (Angstroms)
     ATOM                X               Y               Z
      1  C        -1.0907518453   -1.1904381920   -0.0354626232
      2  C        -0.5648096283    0.2336653287   -0.0681019264
      3  C         0.9004153722    0.4439242033   -0.4562137415
      4  O        -1.2898417778    1.1786187764    0.1515257796
      5  H        -1.4793794137   -1.4066859677    0.9601235623
      6  H        -1.9238260534   -1.2688296067   -0.7359972412
      7  H         1.0380705587    0.1694240317   -1.5101884813
      8  H         1.1363043249    1.4995099359   -0.3383597944
      9  O         1.7780705020   -0.2959894724    0.3917851896
     10  H         1.9427571608   -1.1628237386    0.0192579549
     11  H        -0.3406707275   -1.9396829345   -0.2899025948
   Point Group: c1    Number of degrees of freedom:    27


   Energy is   -268.448274678

 Hessian Updated using BFGS Update

 26 Hessian modes will be used to form the next step
  Hessian Eigenvalues:
     0.004106    0.009256    0.015324    0.016871    0.063328    0.074101
     0.075339    0.078850    0.118088    0.139133    0.159120    0.160117
     0.169292    0.223397    0.247592    0.250320    0.310098    0.321692
     0.323789    0.325184    0.325701    0.326436    0.334674    0.467169
     0.509265    0.913818

 Minimum Search - Taking Simple RFO Step
 Searching for Lamda that Minimizes Along All modes
 Value Taken    Lamda =  -0.00084481
 Calculated Step too Large.  Step scaled by  0.837337
 Step Taken.  Stepsize is  0.300000

                             Maximum     Tolerance    Cnvgd?
         Gradient           0.002505      0.000300      NO
         Displacement       0.141956      0.001200      NO
         Energy change     -0.000510      0.000001      NO


 New Cartesian Coordinates Obtained by Inverse Iteration

 Displacement from previous Coordinates is:  0.446964
 ----------------------------------------------------------------
             Standard Nuclear Orientation (Angstroms)
    I     Atom           X                Y                Z
 ----------------------------------------------------------------
    1      C      -1.0772326469    -1.1922351194    -0.0139803555
    2      C      -0.5810429799     0.2421823406    -0.1124409244
    3      C       0.9028061214     0.4561191986    -0.4444212640
    4      O      -1.3166963655     1.1817347393     0.0653243124
    5      H      -1.4802144855    -1.3653088069     0.9858610929
    6      H      -1.9013451270    -1.3197451886    -0.7197359561
    7      H       1.0559678992     0.2458588220    -1.5088644127
    8      H       1.1569977725     1.4941891369    -0.2406452266
    9      O       1.7501203945    -0.3564941243     0.3665284612
   10      H       1.9015677205    -1.1943413722    -0.0716030021
   11      H      -0.3045898309    -1.9312672618    -0.2175566414
 ----------------------------------------------------------------
 Molecular Point Group                 C1    NOp =  1
 Largest Abelian Subgroup              C1    NOp =  1
 Nuclear Repulsion Energy =   175.8666060388 hartrees
 There are       20 alpha and       20 beta electrons
 Applying Cartesian multipole field
    Component          Value
    ---------          -----
     (2,0,0)        1.00000E-11
     (0,2,0)        2.00000E-11
     (0,0,2)       -3.00000E-11
 Nucleus-field energy     =     0.0000000040 hartrees
 Requested basis set is 6-311++G(d,p)
 There are 60 shells and 152 basis functions
 A cutoff of  1.0D-11 yielded   1775 shell pairs
 There are     11528 function pairs (     12302 Cartesian)
 Smallest overlap matrix eigenvalue = 6.64E-05
 Guess MOs from SCF MO coefficient file
 Reading MOs from coefficient file
 Reading MOs from coefficient file
 A restricted hybrid HF-DFT SCF calculation will be
 performed using Pulay DIIS extrapolation
 Exchange:     0.2000 Hartree-Fock + 0.0800 Slater + 0.7200 B88
 Correlation:  0.1900 VWN1RPA + 0.8100 LYP
 Using SG-1 standard quadrature grid
 SCF converges when DIIS error is below 1.0E-08
 Geometry optimization detected.  Setting ReadMinima to 0
 Setting SaveMinima to 0
 ---------------------------------------
  Cycle       Energy         DIIS Error
 ---------------------------------------
    1    -268.4436831763      1.66E-03
    2    -268.4484952657      1.84E-04
    3    -268.4484917864      2.29E-04
    4    -268.4485895487      8.70E-05
    5    -268.4486036210      2.53E-05
    6    -268.4486047979      8.53E-06
    7    -268.4486050789      2.57E-06
    8    -268.4486049559      2.87E-07
    9    -268.4486049736      6.04E-08
   10    -268.4486049751      2.02E-08
   11    -268.4486049726      6.07E-09 Convergence criterion met
 ---------------------------------------
 SCF time:  CPU 42.98 s  wall 43.06 s
 SCF   energy in the final basis set = -268.4486049726
 Total energy in the final basis set = -268.4486049726

 --------------------------------------------------------------

                    Orbital Energies (a.u.)
 --------------------------------------------------------------

 Alpha MOs
 -- Occupied --
-19.149 -19.127 -10.274 -10.240 -10.186  -1.066  -1.047  -0.769
 -0.719  -0.565  -0.536  -0.488  -0.477  -0.450  -0.426  -0.408
 -0.382  -0.355  -0.329  -0.258
 -- Virtual --
 -0.045  -0.023   0.007   0.010   0.027   0.043   0.048   0.054
  0.065   0.082   0.099   0.104   0.106   0.114   0.125   0.127
  0.132   0.149   0.153   0.164   0.176   0.178   0.198   0.217
  0.221   0.230   0.262   0.270   0.281   0.289   0.299   0.314
  0.333   0.343   0.358   0.383   0.421   0.437   0.472   0.505
  0.521   0.537   0.556   0.567   0.585   0.629   0.642   0.656
  0.674   0.682   0.712   0.744   0.841   0.859   0.944   0.956
  1.023   1.077   1.128   1.140   1.160   1.211   1.232   1.273
  1.314   1.392   1.406   1.428   1.449   1.481   1.507   1.525
  1.562   1.569   1.597   1.643   1.652   1.706   1.737   1.782
  1.802   1.839   1.881   1.993   2.001   2.043   2.109   2.147
  2.175   2.262   2.379   2.443   2.456   2.479   2.515   2.530
  2.566   2.580   2.607   2.686   2.781   2.802   2.826   2.885
  2.927   2.936   3.003   3.095   3.152   3.176   3.288   3.350
  3.496   3.664   3.781   3.803   3.818   3.841   3.974   4.103
  4.213   5.011   5.068   5.187   5.340   5.632   5.705  23.791
 23.829  23.951  49.886  49.967
 --------------------------------------------------------------

          Ground-State Mulliken Net Atomic Charges

     Atom                 Charge (a.u.)
  ----------------------------------------
      1 C                    -0.490646
      2 C                     0.242200
      3 C                    -0.301574
      4 O                    -0.258760
      5 H                     0.190820
      6 H                     0.173798
      7 H                     0.148586
      8 H                     0.203307
      9 O                    -0.253645
     10 H                     0.241813
     11 H                     0.104102
  ----------------------------------------
  Sum of atomic charges =     0.000000

 -----------------------------------------------------------------
                    Cartesian Multipole Moments
 -----------------------------------------------------------------
    Charge (ESU x 10^10)
                -0.0000
    Dipole Moment (Debye)
         X       1.0055      Y      -2.8708      Z      -1.9184
       Tot       3.5962
    Quadrupole Moments (Debye-Ang)
        XX     -34.4472     XY       2.4519     YY     -30.3713
        XZ      -2.6083     YZ       0.3372     ZZ     -30.1483
    Octopole Moments (Debye-Ang^2)
       XXX       3.4683    XXY      -9.1692    XYY      11.2003
       YYY      -3.7827    XXZ      -3.9944    XYZ       1.7243
       YYZ       1.4196    XZZ      -0.5492    YZZ       0.8614
       ZZZ       4.0802
    Hexadecapole Moments (Debye-Ang^3)
      XXXX    -333.7119   XXXY       0.8079   XXYY     -76.5672
      XYYY       0.3188   YYYY    -185.1720   XXXZ      -6.1466
      XXYZ       3.6252   XYYZ      -0.6739   YYYZ       6.1348
      XXZZ     -61.4306   XYZZ       1.7236   YYZZ     -40.4120
      XZZZ      -3.3538   YZZZ       5.2738   ZZZZ     -56.9215
 -----------------------------------------------------------------
 Calculating analytic gradient of the SCF energy
 Gradient of SCF Energy
            1           2           3           4           5           6
    1   0.0016914  -0.0049176   0.0013882   0.0034145  -0.0005964   0.0002254
    2  -0.0025400   0.0044589   0.0030236  -0.0038190   0.0000710   0.0002353
    3   0.0007308  -0.0013142  -0.0038534   0.0010439  -0.0007022   0.0004022
            7           8           9          10          11
    1  -0.0000250   0.0004870   0.0001619  -0.0013176  -0.0005118
    2  -0.0016711  -0.0014618  -0.0026626   0.0032569   0.0011087
    3   0.0020856   0.0008256  -0.0003403   0.0009419   0.0001799
 Max gradient component =       4.918E-03
 RMS gradient           =       2.076E-03
 Gradient time:  CPU 13.10 s  wall 13.10 s
 Geometry Optimization Parameters
   NAtoms,    NIC,     NZ,  NCons,   NDum,   NFix, NCnnct, MaxDiis
       11      63       0       0       0       0       0       0

 Cartesian Hessian Update
 Hessian Updated using BFGS Update


** GEOMETRY OPTIMIZATION IN DELOCALIZED INTERNAL COORDINATES **
   Searching for a Minimum

   Optimization Cycle:   4

                       Coordinates (Angstroms)
     ATOM                X               Y               Z
      1  C        -1.0772326469   -1.1922351194   -0.0139803555
      2  C        -0.5810429799    0.2421823406   -0.1124409244
      3  C         0.9028061214    0.4561191986   -0.4444212640
      4  O        -1.3166963655    1.1817347393    0.0653243124
      5  H        -1.4802144855   -1.3653088069    0.9858610929
      6  H        -1.9013451270   -1.3197451886   -0.7197359561
      7  H         1.0559678992    0.2458588220   -1.5088644127
      8  H         1.1569977725    1.4941891369   -0.2406452266
      9  O         1.7501203945   -0.3564941243    0.3665284612
     10  H         1.9015677205   -1.1943413722   -0.0716030021
     11  H        -0.3045898309   -1.9312672618   -0.2175566414
   Point Group: c1    Number of degrees of freedom:    27


   Energy is   -268.448604973

 Hessian Updated using BFGS Update

 27 Hessian modes will be used to form the next step
  Hessian Eigenvalues:
     0.003116    0.009303    0.015355    0.027100    0.065168    0.074109
     0.075580    0.082174    0.117405    0.141445    0.159749    0.160012
     0.164034    0.175476    0.219120    0.249670    0.256450    0.312323
     0.322710    0.324015    0.325036    0.325842    0.326224    0.330047
     0.467593    0.492109    0.967212

 Minimum Search - Taking Simple RFO Step
 Searching for Lamda that Minimizes Along All modes
 Value Taken    Lamda =  -0.00043175
 Step Taken.  Stepsize is  0.228388

                             Maximum     Tolerance    Cnvgd?
         Gradient           0.003470      0.000300      NO
         Displacement       0.109972      0.001200      NO
         Energy change     -0.000330      0.000001      NO


 New Cartesian Coordinates Obtained by Inverse Iteration

 Displacement from previous Coordinates is:  0.295377
 ----------------------------------------------------------------
             Standard Nuclear Orientation (Angstroms)
    I     Atom           X                Y                Z
 ----------------------------------------------------------------
    1      C      -1.0805736748    -1.1927609175     0.0023300279
    2      C      -0.5847103832     0.2393802019    -0.1240416646
    3      C       0.9058323695     0.4559303940    -0.4281064019
    4      O      -1.3321288293     1.1803277105    -0.0129101636
    5      H      -1.4958811550    -1.3400131422     1.0029957465
    6      H      -1.8964977526    -1.3385512799    -0.7115652667
    7      H       1.0601350518     0.3037225896    -1.5040339032
    8      H       1.1554223965     1.4869841808    -0.1779265290
    9      O       1.7566678188    -0.3904086581     0.3448419129
   10      H       1.9208294452    -1.2080487819    -0.1334379662
   11      H      -0.3027568144    -1.9358699332    -0.1696797084
 ----------------------------------------------------------------
 Molecular Point Group                 C1    NOp =  1
 Largest Abelian Subgroup              C1    NOp =  1
 Nuclear Repulsion Energy =   175.6126115477 hartrees
 There are       20 alpha and       20 beta electrons
 Applying Cartesian multipole field
    Component          Value
    ---------          -----
     (2,0,0)        1.00000E-11
     (0,2,0)        2.00000E-11
     (0,0,2)       -3.00000E-11
 Nucleus-field energy     =     0.0000000041 hartrees
 Requested basis set is 6-311++G(d,p)
 There are 60 shells and 152 basis functions
 A cutoff of  1.0D-11 yielded   1772 shell pairs
 There are     11520 function pairs (     12293 Cartesian)
 Smallest overlap matrix eigenvalue = 6.70E-05
 Guess MOs from SCF MO coefficient file
 Reading MOs from coefficient file
 Reading MOs from coefficient file
 A restricted hybrid HF-DFT SCF calculation will be
 performed using Pulay DIIS extrapolation
 Exchange:     0.2000 Hartree-Fock + 0.0800 Slater + 0.7200 B88
 Correlation:  0.1900 VWN1RPA + 0.8100 LYP
 Using SG-1 standard quadrature grid
 SCF converges when DIIS error is below 1.0E-08
 Geometry optimization detected.  Setting ReadMinima to 0
 Setting SaveMinima to 0
 ---------------------------------------
  Cycle       Energy         DIIS Error
 ---------------------------------------
    1    -268.4381135109      1.55E-03
    2    -268.4488674921      1.58E-04
    3    -268.4488926246      1.84E-04
    4    -268.4489541687      7.18E-05
    5    -268.4489636763      2.35E-05
    6    -268.4489649954      5.96E-06
    7    -268.4489650412      3.34E-06
    8    -268.4489649946      3.06E-07
    9    -268.4489650129      1.07E-07
   10    -268.4489650135      4.00E-08
   11    -268.4489650134      6.62E-09 Convergence criterion met
 ---------------------------------------
 SCF time:  CPU 43.07 s  wall 43.27 s
 SCF   energy in the final basis set = -268.4489650134
 Total energy in the final basis set = -268.4489650134

 --------------------------------------------------------------

                    Orbital Energies (a.u.)
 --------------------------------------------------------------

 Alpha MOs
 -- Occupied --
-19.149 -19.127 -10.274 -10.240 -10.186  -1.066  -1.047  -0.768
 -0.719  -0.565  -0.536  -0.487  -0.477  -0.450  -0.426  -0.407
 -0.383  -0.354  -0.329  -0.259
 -- Virtual --
 -0.044  -0.023   0.007   0.010   0.027   0.043   0.048   0.054
  0.066   0.082   0.099   0.104   0.107   0.114   0.125   0.127
  0.132   0.148   0.155   0.164   0.175   0.178   0.196   0.214
  0.222   0.231   0.261   0.271   0.280   0.289   0.298   0.314
  0.332   0.342   0.359   0.384   0.422   0.435   0.472   0.502
  0.520   0.535   0.555   0.566   0.587   0.628   0.642   0.656
  0.673   0.685   0.714   0.744   0.838   0.858   0.944   0.955
  1.026   1.078   1.127   1.142   1.160   1.216   1.231   1.273
  1.315   1.393   1.403   1.427   1.448   1.476   1.508   1.524
  1.559   1.570   1.594   1.638   1.650   1.711   1.739   1.780
  1.802   1.837   1.884   1.987   2.002   2.039   2.105   2.146
  2.175   2.262   2.381   2.440   2.452   2.478   2.513   2.528
  2.570   2.575   2.600   2.680   2.780   2.801   2.821   2.885
  2.925   2.939   3.005   3.095   3.150   3.176   3.282   3.351
  3.496   3.664   3.778   3.799   3.817   3.833   3.968   4.102
  4.211   5.016   5.063   5.187   5.335   5.623   5.709  23.789
 23.826  23.948  49.884  49.967
 --------------------------------------------------------------

          Ground-State Mulliken Net Atomic Charges

     Atom                 Charge (a.u.)
  ----------------------------------------
      1 C                    -0.481363
      2 C                     0.233983
      3 C                    -0.299570
      4 O                    -0.258422
      5 H                     0.188536
      6 H                     0.174333
      7 H                     0.152319
      8 H                     0.204184
      9 O                    -0.258161
     10 H                     0.244006
     11 H                     0.100154
  ----------------------------------------
  Sum of atomic charges =     0.000000

 -----------------------------------------------------------------
                    Cartesian Multipole Moments
 -----------------------------------------------------------------
    Charge (ESU x 10^10)
                -0.0000
    Dipole Moment (Debye)
         X       1.0582      Y      -2.8054      Z      -1.8057
       Tot       3.5001
    Quadrupole Moments (Debye-Ang)
        XX     -34.5020     XY       2.5941     YY     -30.4522
        XZ      -2.9586     YZ       0.7380     ZZ     -30.0129
    Octopole Moments (Debye-Ang^2)
       XXX       4.0602    XXY      -9.0308    XYY      11.3160
       YYY      -3.3514    XXZ      -3.4910    XYZ       1.7474
       YYZ       1.9154    XZZ      -0.3714    YZZ       1.1158
       ZZZ       5.1734
    Hexadecapole Moments (Debye-Ang^3)
      XXXX    -337.0574   XXXY       2.2180   XXYY     -77.3108
      XYYY       1.2072   YYYY    -186.2421   XXXZ      -8.4456
      XXYZ       5.4480   XYYZ      -1.5911   YYYZ       8.9938
      XXZZ     -61.3872   XYZZ       2.1905   YYZZ     -40.4308
      XZZZ      -4.4075   YZZZ       7.1814   ZZZZ     -55.4126
 -----------------------------------------------------------------
 Calculating analytic gradient of the SCF energy
 Gradient of SCF Energy
            1           2           3           4           5           6
    1   0.0016629  -0.0043604   0.0009197   0.0025559  -0.0008061  -0.0004950
    2  -0.0019041   0.0053628   0.0019650  -0.0038475   0.0001201   0.0000611
    3   0.0003031   0.0002187  -0.0039859   0.0006411   0.0001636  -0.0003983
            7           8           9          10          11
    1   0.0000024   0.0002069   0.0005429  -0.0003510   0.0001219
    2  -0.0012937  -0.0003306  -0.0002951  -0.0003785   0.0005405
    3   0.0008925   0.0008252   0.0018913  -0.0004955  -0.0000559
 Max gradient component =       5.363E-03
 RMS gradient           =       1.791E-03
 Gradient time:  CPU 13.06 s  wall 13.09 s
 Geometry Optimization Parameters
   NAtoms,    NIC,     NZ,  NCons,   NDum,   NFix, NCnnct, MaxDiis
       11      63       0       0       0       0       0       0

 Cartesian Hessian Update
 Hessian Updated using BFGS Update


** GEOMETRY OPTIMIZATION IN DELOCALIZED INTERNAL COORDINATES **
   Searching for a Minimum

   Optimization Cycle:   5

                       Coordinates (Angstroms)
     ATOM                X               Y               Z
      1  C        -1.0805736748   -1.1927609175    0.0023300279
      2  C        -0.5847103832    0.2393802019   -0.1240416646
      3  C         0.9058323695    0.4559303940   -0.4281064019
      4  O        -1.3321288293    1.1803277105   -0.0129101636
      5  H        -1.4958811550   -1.3400131422    1.0029957465
      6  H        -1.8964977526   -1.3385512799   -0.7115652667
      7  H         1.0601350518    0.3037225896   -1.5040339032
      8  H         1.1554223965    1.4869841808   -0.1779265290
      9  O         1.7566678188   -0.3904086581    0.3448419129
     10  H         1.9208294452   -1.2080487819   -0.1334379662
     11  H        -0.3027568144   -1.9358699332   -0.1696797084
   Point Group: c1    Number of degrees of freedom:    27


   Energy is   -268.448965013

 Hessian Updated using BFGS Update

 27 Hessian modes will be used to form the next step
  Hessian Eigenvalues:
     0.001234    0.009187    0.015280    0.028859    0.065972    0.068241
     0.074183    0.075827    0.117694    0.141455    0.159870    0.160822
     0.163665    0.170998    0.203352    0.234328    0.253875    0.304477
     0.323123    0.323679    0.325046    0.326178    0.326924    0.344661
     0.468439    0.615668    0.911733

 Minimum Search - Taking Simple RFO Step
 Searching for Lamda that Minimizes Along All modes
 Value Taken    Lamda =  -0.00078700
 Calculated Step too Large.  Step scaled by  0.558915
 Step Taken.  Stepsize is  0.300000

                             Maximum     Tolerance    Cnvgd?
         Gradient           0.002633      0.000300      NO
         Displacement       0.159538      0.001200      NO
         Energy change     -0.000360      0.000001      NO


 New Cartesian Coordinates Obtained by Inverse Iteration

 Displacement from previous Coordinates is:  0.389979
 ----------------------------------------------------------------
             Standard Nuclear Orientation (Angstroms)
    I     Atom           X                Y                Z
 ----------------------------------------------------------------
    1      C      -1.0889569280    -1.1943215566     0.0221671121
    2      C      -0.5875278192     0.2301741071    -0.1461889921
    3      C       0.9098681507     0.4534301266    -0.4052116755
    4      O      -1.3421515115     1.1736893570    -0.1184316546
    5      H      -1.5103456584    -1.3048997852     1.0256132434
    6      H      -1.9001867729    -1.3617757260    -0.6923668892
    7      H       1.0720674261     0.3807283924    -1.4899790006
    8      H       1.1495094135     1.4718176309    -0.0950623743
    9      O       1.7646607293    -0.4303198549     0.3161416415
   10      H       1.9513712897    -1.2113320571    -0.2149033358
   11      H      -0.3119698468    -1.9464982701    -0.1133119913
 ----------------------------------------------------------------
 Molecular Point Group                 C1    NOp =  1
 Largest Abelian Subgroup              C1    NOp =  1
 Nuclear Repulsion Energy =   175.4100838816 hartrees
 There are       20 alpha and       20 beta electrons
 Applying Cartesian multipole field
    Component          Value
    ---------          -----
     (2,0,0)        1.00000E-11
     (0,2,0)        2.00000E-11
     (0,0,2)       -3.00000E-11
 Nucleus-field energy     =     0.0000000041 hartrees
 Requested basis set is 6-311++G(d,p)
 There are 60 shells and 152 basis functions
 A cutoff of  1.0D-11 yielded   1770 shell pairs
 There are     11518 function pairs (     12291 Cartesian)
 Smallest overlap matrix eigenvalue = 6.69E-05
 Guess MOs from SCF MO coefficient file
 Reading MOs from coefficient file
 Reading MOs from coefficient file
 A restricted hybrid HF-DFT SCF calculation will be
 performed using Pulay DIIS extrapolation
 Exchange:     0.2000 Hartree-Fock + 0.0800 Slater + 0.7200 B88
 Correlation:  0.1900 VWN1RPA + 0.8100 LYP
 Using SG-1 standard quadrature grid
 SCF converges when DIIS error is below 1.0E-08
 Geometry optimization detected.  Setting ReadMinima to 0
 Setting SaveMinima to 0
 ---------------------------------------
  Cycle       Energy         DIIS Error
 ---------------------------------------
    1    -268.4361575419      1.97E-03
    2    -268.4491279084      2.47E-04
    3    -268.4490747630      3.50E-04
    4    -268.4493120333      1.04E-04
    5    -268.4493330032      3.01E-05
    6    -268.4493354030      5.54E-06
    7    -268.4493353972      3.06E-06
    8    -268.4493353186      5.26E-07
    9    -268.4493353212      1.47E-07
   10    -268.4493353192      5.06E-08
   11    -268.4493353201      9.71E-09 Convergence criterion met
 ---------------------------------------
 SCF time:  CPU 43.37 s  wall 43.46 s
 SCF   energy in the final basis set = -268.4493353201
 Total energy in the final basis set = -268.4493353201

 --------------------------------------------------------------

                    Orbital Energies (a.u.)
 --------------------------------------------------------------

 Alpha MOs
 -- Occupied --
-19.149 -19.126 -10.274 -10.241 -10.186  -1.065  -1.046  -0.767
 -0.720  -0.565  -0.536  -0.487  -0.476  -0.449  -0.425  -0.405
 -0.383  -0.352  -0.330  -0.259
 -- Virtual --
 -0.044  -0.023   0.007   0.010   0.027   0.043   0.048   0.054
  0.066   0.082   0.099   0.103   0.109   0.114   0.125   0.127
  0.132   0.148   0.159   0.164   0.175   0.179   0.193   0.210
  0.223   0.233   0.261   0.273   0.277   0.290   0.300   0.314
  0.331   0.341   0.362   0.387   0.422   0.434   0.471   0.499
  0.520   0.532   0.554   0.567   0.591   0.627   0.641   0.656
  0.674   0.688   0.718   0.744   0.834   0.857   0.939   0.955
  1.031   1.079   1.124   1.144   1.161   1.218   1.233   1.275
  1.314   1.392   1.398   1.428   1.448   1.467   1.512   1.524
  1.556   1.573   1.588   1.633   1.648   1.715   1.744   1.775
  1.804   1.835   1.887   1.982   2.010   2.039   2.101   2.147
  2.177   2.266   2.385   2.437   2.450   2.478   2.514   2.525
  2.565   2.573   2.595   2.672   2.783   2.800   2.817   2.885
  2.926   2.947   3.011   3.096   3.149   3.179   3.277   3.351
  3.498   3.663   3.777   3.797   3.819   3.826   3.963   4.104
  4.212   5.021   5.057   5.188   5.333   5.618   5.717  23.787
 23.824  23.947  49.884  49.966
 --------------------------------------------------------------

          Ground-State Mulliken Net Atomic Charges

     Atom                 Charge (a.u.)
  ----------------------------------------
      1 C                    -0.468838
      2 C                     0.222195
      3 C                    -0.299556
      4 O                    -0.258570
      5 H                     0.185922
      6 H                     0.174771
      7 H                     0.157212
      8 H                     0.205306
      9 O                    -0.264565
     10 H                     0.247518
     11 H                     0.098605
  ----------------------------------------
  Sum of atomic charges =     0.000000

 -----------------------------------------------------------------
                    Cartesian Multipole Moments
 -----------------------------------------------------------------
    Charge (ESU x 10^10)
                 0.0000
    Dipole Moment (Debye)
         X       1.1321      Y      -2.7246      Z      -1.6521
       Tot       3.3815
    Quadrupole Moments (Debye-Ang)
        XX     -34.4478     XY       2.7700     YY     -30.5704
        XZ      -3.4393     YZ       1.2534     ZZ     -29.8665
    Octopole Moments (Debye-Ang^2)
       XXX       4.8507    XXY      -8.7661    XYY      11.2441
       YYY      -2.6039    XXZ      -2.8229    XYZ       1.7416
       YYZ       2.6014    XZZ      -0.0379    YZZ       1.3891
       ZZZ       6.7827
    Hexadecapole Moments (Debye-Ang^3)
      XXXX    -339.8453   XXXY       3.2465   XXYY     -78.1139
      XYYY       1.9220   YYYY    -186.9704   XXXZ     -11.8276
      XXYZ       7.8685   XYYZ      -2.9188   YYYZ      12.6624
      XXZZ     -61.3869   XYZZ       2.5954   YYZZ     -40.4578
      XZZZ      -5.9735   YZZZ       9.6013   ZZZZ     -54.2721
 -----------------------------------------------------------------
 Calculating analytic gradient of the SCF energy
 Gradient of SCF Energy
            1           2           3           4           5           6
    1   0.0009371  -0.0025553   0.0002120   0.0011933  -0.0006157  -0.0005286
    2  -0.0011817   0.0042891   0.0004076  -0.0024317   0.0001271  -0.0000813
    3   0.0000109   0.0007477  -0.0024115   0.0004752   0.0003410  -0.0007056
            7           8           9          10          11
    1   0.0000100   0.0000283   0.0009217   0.0001949   0.0002024
    2  -0.0005953   0.0003144   0.0007145  -0.0015449  -0.0000178
    3  -0.0001204   0.0004271   0.0024339  -0.0011276  -0.0000707
 Max gradient component =       4.289E-03
 RMS gradient           =       1.283E-03
 Gradient time:  CPU 13.02 s  wall 13.03 s
 Geometry Optimization Parameters
   NAtoms,    NIC,     NZ,  NCons,   NDum,   NFix, NCnnct, MaxDiis
       11      63       0       0       0       0       0       0

 Cartesian Hessian Update
 Hessian Updated using BFGS Update


** GEOMETRY OPTIMIZATION IN DELOCALIZED INTERNAL COORDINATES **
   Searching for a Minimum

   Optimization Cycle:   6

                       Coordinates (Angstroms)
     ATOM                X               Y               Z
      1  C        -1.0889569280   -1.1943215566    0.0221671121
      2  C        -0.5875278192    0.2301741071   -0.1461889921
      3  C         0.9098681507    0.4534301266   -0.4052116755
      4  O        -1.3421515115    1.1736893570   -0.1184316546
      5  H        -1.5103456584   -1.3048997852    1.0256132434
      6  H        -1.9001867729   -1.3617757260   -0.6923668892
      7  H         1.0720674261    0.3807283924   -1.4899790006
      8  H         1.1495094135    1.4718176309   -0.0950623743
      9  O         1.7646607293   -0.4303198549    0.3161416415
     10  H         1.9513712897   -1.2113320571   -0.2149033358
     11  H        -0.3119698468   -1.9464982701   -0.1133119913
   Point Group: c1    Number of degrees of freedom:    27


   Energy is   -268.449335320

 Hessian Updated using BFGS Update

 27 Hessian modes will be used to form the next step
  Hessian Eigenvalues:
     0.000828    0.008943    0.015300    0.030519    0.065780    0.071360
     0.074441    0.077218    0.117878    0.141344    0.159819    0.161425
     0.164033    0.170041    0.216812    0.230150    0.255085    0.302235
     0.323222    0.324158    0.325235    0.326175    0.328578    0.345727
     0.467644    0.638041    0.903108

 Minimum Search - Taking Simple RFO Step
 Searching for Lamda that Minimizes Along All modes
 Value Taken    Lamda =  -0.00064475
 Calculated Step too Large.  Step scaled by  0.485403
 Step Taken.  Stepsize is  0.300000

                             Maximum     Tolerance    Cnvgd?
         Gradient           0.002651      0.000300      NO
         Displacement       0.166441      0.001200      NO
         Energy change     -0.000370      0.000001      NO


 New Cartesian Coordinates Obtained by Inverse Iteration

 Displacement from previous Coordinates is:  0.383889
 ----------------------------------------------------------------
             Standard Nuclear Orientation (Angstroms)
    I     Atom           X                Y                Z
 ----------------------------------------------------------------
    1      C      -1.0957265820    -1.1949089960     0.0405914837
    2      C      -0.5898693306     0.2200316473    -0.1729703161
    3      C       0.9128712207     0.4510414172    -0.3842874307
    4      O      -1.3469347896     1.1624309308    -0.2235236504
    5      H      -1.5163391141    -1.2684658516     1.0479956443
    6      H      -1.9070472912    -1.3847974948    -0.6674471123
    7      H       1.0878054990     0.4560811400    -1.4702938883
    8      H       1.1416995379     1.4515569287    -0.0119936092
    9      O       1.7656572458    -0.4694861156     0.2865556276
   10      H       1.9739799274    -1.2095993505    -0.2930720753
   11      H      -0.3197578507    -1.9531918914    -0.0630885895
 ----------------------------------------------------------------
 Molecular Point Group                 C1    NOp =  1
 Largest Abelian Subgroup              C1    NOp =  1
 Nuclear Repulsion Energy =   175.3572981940 hartrees
 There are       20 alpha and       20 beta electrons
 Applying Cartesian multipole field
    Component          Value
    ---------          -----
     (2,0,0)        1.00000E-11
     (0,2,0)        2.00000E-11
     (0,0,2)       -3.00000E-11
 Nucleus-field energy     =     0.0000000041 hartrees
 Requested basis set is 6-311++G(d,p)
 There are 60 shells and 152 basis functions
 A cutoff of  1.0D-11 yielded   1769 shell pairs
 There are     11517 function pairs (     12290 Cartesian)
 Smallest overlap matrix eigenvalue = 6.68E-05
 Guess MOs from SCF MO coefficient file
 Reading MOs from coefficient file
 Reading MOs from coefficient file
 A restricted hybrid HF-DFT SCF calculation will be
 performed using Pulay DIIS extrapolation
 Exchange:     0.2000 Hartree-Fock + 0.0800 Slater + 0.7200 B88
 Correlation:  0.1900 VWN1RPA + 0.8100 LYP
 Using SG-1 standard quadrature grid
 SCF converges when DIIS error is below 1.0E-08
 Geometry optimization detected.  Setting ReadMinima to 0
 Setting SaveMinima to 0
 ---------------------------------------
  Cycle       Energy         DIIS Error
 ---------------------------------------
    1    -268.4395513433      1.89E-03
    2    -268.4494477288      2.26E-04
    3    -268.4494221997      3.07E-04
    4    -268.4496011299      9.90E-05
    5    -268.4496200768      2.85E-05
    6    -268.4496222472      5.71E-06
    7    -268.4496222515      3.24E-06
    8    -268.4496221949      4.41E-07
    9    -268.4496222277      1.30E-07
   10    -268.4496222266      4.39E-08
   11    -268.4496222280      8.64E-09 Convergence criterion met
 ---------------------------------------
 SCF time:  CPU 43.29 s  wall 43.60 s
 SCF   energy in the final basis set = -268.4496222280
 Total energy in the final basis set = -268.4496222280

 --------------------------------------------------------------

                    Orbital Energies (a.u.)
 --------------------------------------------------------------

 Alpha MOs
 -- Occupied --
-19.149 -19.125 -10.274 -10.241 -10.185  -1.064  -1.047  -0.767
 -0.720  -0.565  -0.536  -0.486  -0.476  -0.448  -0.425  -0.404
 -0.384  -0.350  -0.330  -0.259
 -- Virtual --
 -0.043  -0.024   0.007   0.011   0.027   0.043   0.048   0.054
  0.067   0.082   0.099   0.102   0.110   0.114   0.125   0.128
  0.132   0.149   0.162   0.165   0.176   0.180   0.191   0.206
  0.225   0.235   0.260   0.272   0.275   0.291   0.303   0.314
  0.331   0.340   0.364   0.391   0.421   0.435   0.469   0.496
  0.520   0.529   0.553   0.569   0.595   0.626   0.641   0.656
  0.676   0.690   0.722   0.743   0.831   0.858   0.930   0.955
  1.038   1.079   1.120   1.147   1.164   1.216   1.237   1.279
  1.312   1.390   1.394   1.432   1.449   1.460   1.514   1.524
  1.553   1.574   1.583   1.630   1.647   1.718   1.749   1.770
  1.808   1.834   1.889   1.980   2.020   2.040   2.097   2.150
  2.181   2.268   2.390   2.437   2.449   2.478   2.515   2.523
  2.558   2.571   2.594   2.667   2.786   2.798   2.815   2.886
  2.927   2.957   3.017   3.098   3.149   3.184   3.271   3.353
  3.502   3.662   3.774   3.799   3.818   3.825   3.960   4.106
  4.215   5.026   5.053   5.191   5.333   5.614   5.728  23.787
 23.824  23.948  49.884  49.966
 --------------------------------------------------------------

          Ground-State Mulliken Net Atomic Charges

     Atom                 Charge (a.u.)
  ----------------------------------------
      1 C                    -0.456836
      2 C                     0.209397
      3 C                    -0.298986
      4 O                    -0.259134
      5 H                     0.183835
      6 H                     0.174651
      7 H                     0.161956
      8 H                     0.206228
      9 O                    -0.271350
     10 H                     0.250785
     11 H                     0.099454
  ----------------------------------------
  Sum of atomic charges =     0.000000

 -----------------------------------------------------------------
                    Cartesian Multipole Moments
 -----------------------------------------------------------------
    Charge (ESU x 10^10)
                -0.0000
    Dipole Moment (Debye)
         X       1.2041      Y      -2.6310      Z      -1.4924
       Tot       3.2557
    Quadrupole Moments (Debye-Ang)
        XX     -34.3441     XY       2.9397     YY     -30.6825
        XZ      -3.9027     YZ       1.7449     ZZ     -29.7566
    Octopole Moments (Debye-Ang^2)
       XXX       5.6307    XXY      -8.3468    XYY      11.0437
       YYY      -1.7033    XXZ      -2.1018    XYZ       1.7020
       YYZ       3.3159    XZZ       0.4437    YZZ       1.5795
       ZZZ       8.5359
    Hexadecapole Moments (Debye-Ang^3)
      XXXX    -340.6061   XXXY       4.1594   XXYY     -78.6405
      XYYY       2.4684   YYYY    -187.1846   XXXZ     -15.1497
      XXYZ      10.2006   XYYZ      -4.2299   YYYZ      16.1341
      XXZZ     -61.3246   XYZZ       2.9188   YYZZ     -40.5586
      XZZZ      -7.5679   YZZZ      11.9526   ZZZZ     -54.1958
 -----------------------------------------------------------------
 Calculating analytic gradient of the SCF energy
 Gradient of SCF Energy
            1           2           3           4           5           6
    1   0.0003833  -0.0010577  -0.0001067   0.0003500  -0.0004143  -0.0003706
    2  -0.0006344   0.0030190  -0.0005488  -0.0012780   0.0001489  -0.0001563
    3  -0.0002717   0.0011374  -0.0007518   0.0002488   0.0002573  -0.0007171
            7           8           9          10          11
    1  -0.0000301  -0.0001843   0.0007902   0.0004423   0.0001979
    2  -0.0001916   0.0005580   0.0010627  -0.0017447  -0.0002348
    3  -0.0006448   0.0000085   0.0018363  -0.0011020  -0.0000009
 Max gradient component =       3.019E-03
 RMS gradient           =       8.920E-04
 Gradient time:  CPU 13.06 s  wall 13.07 s
 Geometry Optimization Parameters
   NAtoms,    NIC,     NZ,  NCons,   NDum,   NFix, NCnnct, MaxDiis
       11      63       0       0       0       0       0       0

 Cartesian Hessian Update
 Hessian Updated using BFGS Update


** GEOMETRY OPTIMIZATION IN DELOCALIZED INTERNAL COORDINATES **
   Searching for a Minimum

   Optimization Cycle:   7

                       Coordinates (Angstroms)
     ATOM                X               Y               Z
      1  C        -1.0957265820   -1.1949089960    0.0405914837
      2  C        -0.5898693306    0.2200316473   -0.1729703161
      3  C         0.9128712207    0.4510414172   -0.3842874307
      4  O        -1.3469347896    1.1624309308   -0.2235236504
      5  H        -1.5163391141   -1.2684658516    1.0479956443
      6  H        -1.9070472912   -1.3847974948   -0.6674471123
      7  H         1.0878054990    0.4560811400   -1.4702938883
      8  H         1.1416995379    1.4515569287   -0.0119936092
      9  O         1.7656572458   -0.4694861156    0.2865556276
     10  H         1.9739799274   -1.2095993505   -0.2930720753
     11  H        -0.3197578507   -1.9531918914   -0.0630885895
   Point Group: c1    Number of degrees of freedom:    27


   Energy is   -268.449622228

 Hessian Updated using BFGS Update

 27 Hessian modes will be used to form the next step
  Hessian Eigenvalues:
     0.000351    0.008648    0.015272    0.030852    0.066714    0.073473
     0.075031    0.082993    0.118604    0.141301    0.159751    0.161437
     0.164161    0.175423    0.226603    0.244179    0.263741    0.304304
     0.323192    0.324772    0.325356    0.326207    0.333440    0.344336
     0.467071    0.616657    0.926999

 Minimum Search - Taking Simple RFO Step
 Searching for Lamda that Minimizes Along All modes
 Value Taken    Lamda =  -0.00073967
 Calculated Step too Large.  Step scaled by  0.379370
 Step Taken.  Stepsize is  0.300000

                             Maximum     Tolerance    Cnvgd?
         Gradient           0.002225      0.000300      NO
         Displacement       0.171231      0.001200      NO
         Energy change     -0.000287      0.000001      NO


 New Cartesian Coordinates Obtained by Inverse Iteration

 Displacement from previous Coordinates is:  0.381270
 ----------------------------------------------------------------
             Standard Nuclear Orientation (Angstroms)
    I     Atom           X                Y                Z
 ----------------------------------------------------------------
    1      C      -1.1033308347    -1.1949627213     0.0578654531
    2      C      -0.5916784537     0.2080672405    -0.2030414198
    3      C       0.9152931804     0.4475215328    -0.3655803496
    4      O      -1.3470595159     1.1464886494    -0.3270070830
    5      H      -1.5178863071    -1.2304774791     1.0700920002
    6      H      -1.9191580805    -1.4056322548    -0.6381150631
    7      H       1.1068963887     0.5294209047    -1.4459051095
    8      H       1.1311260122     1.4255447547     0.0700767474
    9      O       1.7646020417    -0.5060475273     0.2566078007
   10      H       1.9976575268    -1.2001180004    -0.3684345121
   11      H      -0.3301234856    -1.9591127350    -0.0180923805
 ----------------------------------------------------------------
 Molecular Point Group                 C1    NOp =  1
 Largest Abelian Subgroup              C1    NOp =  1
 Nuclear Repulsion Energy =   175.3361332510 hartrees
 There are       20 alpha and       20 beta electrons
 Applying Cartesian multipole field
    Component          Value
    ---------          -----
     (2,0,0)        1.00000E-11
     (0,2,0)        2.00000E-11
     (0,0,2)       -3.00000E-11
 Nucleus-field energy     =     0.0000000041 hartrees
 Requested basis set is 6-311++G(d,p)
 There are 60 shells and 152 basis functions
 A cutoff of  1.0D-11 yielded   1770 shell pairs
 There are     11518 function pairs (     12291 Cartesian)
 Smallest overlap matrix eigenvalue = 6.70E-05
 Guess MOs from SCF MO coefficient file
 Reading MOs from coefficient file
 Reading MOs from coefficient file
 A restricted hybrid HF-DFT SCF calculation will be
 performed using Pulay DIIS extrapolation
 Exchange:     0.2000 Hartree-Fock + 0.0800 Slater + 0.7200 B88
 Correlation:  0.1900 VWN1RPA + 0.8100 LYP
 Using SG-1 standard quadrature grid
 SCF converges when DIIS error is below 1.0E-08
 Geometry optimization detected.  Setting ReadMinima to 0
 Setting SaveMinima to 0
 ---------------------------------------
  Cycle       Energy         DIIS Error
 ---------------------------------------
    1    -268.4409819712      1.82E-03
    2    -268.4497372345      2.07E-04
    3    -268.4497436424      2.58E-04
    4    -268.4498657241      9.57E-05
    5    -268.4498830782      2.80E-05
    6    -268.4498851205      6.04E-06
    7    -268.4498851596      3.47E-06
    8    -268.4498850631      3.71E-07
    9    -268.4498850974      1.14E-07
   10    -268.4498850981      3.78E-08
   11    -268.4498850986      7.76E-09 Convergence criterion met
 ---------------------------------------
 SCF time:  CPU 43.18 s  wall 43.27 s
 SCF   energy in the final basis set = -268.4498850986
 Total energy in the final basis set = -268.4498850986

 --------------------------------------------------------------

                    Orbital Energies (a.u.)
 --------------------------------------------------------------

 Alpha MOs
 -- Occupied --
-19.149 -19.124 -10.273 -10.241 -10.184  -1.063  -1.047  -0.766
 -0.720  -0.565  -0.536  -0.486  -0.477  -0.447  -0.425  -0.403
 -0.384  -0.348  -0.330  -0.258
 -- Virtual --
 -0.042  -0.024   0.007   0.012   0.028   0.043   0.048   0.053
  0.068   0.082   0.099   0.102   0.113   0.115   0.125   0.128
  0.132   0.149   0.164   0.165   0.176   0.182   0.190   0.201
  0.226   0.236   0.259   0.268   0.278   0.293   0.306   0.315
  0.331   0.339   0.366   0.394   0.422   0.436   0.467   0.492
  0.520   0.527   0.553   0.572   0.600   0.625   0.640   0.656
  0.679   0.691   0.724   0.743   0.829   0.863   0.921   0.954
  1.046   1.078   1.117   1.149   1.168   1.214   1.240   1.282
  1.311   1.387   1.391   1.435   1.451   1.455   1.515   1.523
  1.550   1.574   1.578   1.629   1.647   1.721   1.752   1.767
  1.814   1.834   1.889   1.979   2.031   2.042   2.093   2.152
  2.187   2.270   2.395   2.437   2.449   2.477   2.512   2.525
  2.552   2.567   2.594   2.665   2.788   2.797   2.816   2.887
  2.928   2.968   3.022   3.101   3.150   3.188   3.265   3.356
  3.506   3.661   3.770   3.801   3.815   3.830   3.959   4.108
  4.217   5.031   5.050   5.193   5.334   5.611   5.738  23.787
 23.825  23.949  49.885  49.966
 --------------------------------------------------------------

          Ground-State Mulliken Net Atomic Charges

     Atom                 Charge (a.u.)
  ----------------------------------------
      1 C                    -0.446679
      2 C                     0.197344
      3 C                    -0.299146
      4 O                    -0.259527
      5 H                     0.182211
      6 H                     0.174009
      7 H                     0.165843
      8 H                     0.207016
      9 O                    -0.278462
     10 H                     0.253779
     11 H                     0.103611
  ----------------------------------------
  Sum of atomic charges =     0.000000

 -----------------------------------------------------------------
                    Cartesian Multipole Moments
 -----------------------------------------------------------------
    Charge (ESU x 10^10)
                -0.0000
    Dipole Moment (Debye)
         X       1.2731      Y      -2.5251      Z      -1.3305
       Tot       3.1253
    Quadrupole Moments (Debye-Ang)
        XX     -34.1739     XY       3.0861     YY     -30.8029
        XZ      -4.3538     YZ       2.2001     ZZ     -29.6847
    Octopole Moments (Debye-Ang^2)
       XXX       6.4214    XXY      -7.8331    XYY      10.6956
       YYY      -0.6257    XXZ      -1.3952    XYZ       1.6356
       YYZ       4.0402    XZZ       1.0457    YZZ       1.7060
       ZZZ      10.3974
    Hexadecapole Moments (Debye-Ang^3)
      XXXX    -340.2097   XXXY       4.6643   XXYY     -79.0257
      XYYY       2.7763   YYYY    -186.8519   XXXZ     -18.4345
      XXYZ      12.3858   XYYZ      -5.4814   YYYZ      19.2978
      XXZZ     -61.3648   XYZZ       3.1313   YYZZ     -40.7363
      XZZZ      -9.1959   YZZZ      14.2117   ZZZZ     -55.1855
 -----------------------------------------------------------------
 Calculating analytic gradient of the SCF energy
 Gradient of SCF Energy
            1           2           3           4           5           6
    1  -0.0000352   0.0000644  -0.0002484  -0.0002030  -0.0002646  -0.0002195
    2  -0.0002615   0.0018303  -0.0015697  -0.0003095   0.0001548  -0.0002064
    3  -0.0005973   0.0014628   0.0005020   0.0000144   0.0001310  -0.0006277
            7           8           9          10          11
    1  -0.0000593  -0.0002762   0.0005783   0.0005666   0.0000969
    2   0.0001912   0.0006018   0.0015479  -0.0016744  -0.0003044
    3  -0.0009263  -0.0002965   0.0011848  -0.0009962   0.0001490
 Max gradient component =       1.830E-03
 RMS gradient           =       7.634E-04
 Gradient time:  CPU 13.03 s  wall 13.03 s
 Geometry Optimization Parameters
   NAtoms,    NIC,     NZ,  NCons,   NDum,   NFix, NCnnct, MaxDiis
       11      63       0       0       0       0       0       0

 Cartesian Hessian Update
 Hessian Updated using BFGS Update


** GEOMETRY OPTIMIZATION IN DELOCALIZED INTERNAL COORDINATES **
   Searching for a Minimum

   Optimization Cycle:   8

                       Coordinates (Angstroms)
     ATOM                X               Y               Z
      1  C        -1.1033308347   -1.1949627213    0.0578654531
      2  C        -0.5916784537    0.2080672405   -0.2030414198
      3  C         0.9152931804    0.4475215328   -0.3655803496
      4  O        -1.3470595159    1.1464886494   -0.3270070830
      5  H        -1.5178863071   -1.2304774791    1.0700920002
      6  H        -1.9191580805   -1.4056322548   -0.6381150631
      7  H         1.1068963887    0.5294209047   -1.4459051095
      8  H         1.1311260122    1.4255447547    0.0700767474
      9  O         1.7646020417   -0.5060475273    0.2566078007
     10  H         1.9976575268   -1.2001180004   -0.3684345121
     11  H        -0.3301234856   -1.9591127350   -0.0180923805
   Point Group: c1    Number of degrees of freedom:    27


   Energy is   -268.449885099

 Hessian Updated using BFGS Update

 27 Hessian modes will be used to form the next step
  Hessian Eigenvalues:
     0.000330    0.008229    0.015222    0.029103    0.066695    0.073872
     0.075024    0.086646    0.118423    0.141170    0.159706    0.161439
     0.164183    0.176010    0.221681    0.250502    0.291783    0.309340
     0.323084    0.325159    0.325762    0.326363    0.341413    0.357210
     0.473616    0.587088    0.955585

 Minimum Search - Taking Simple RFO Step
 Searching for Lamda that Minimizes Along All modes
 Value Taken    Lamda =  -0.00070516
 Calculated Step too Large.  Step scaled by  0.381132
 Step Taken.  Stepsize is  0.300000

                             Maximum     Tolerance    Cnvgd?
         Gradient           0.001795      0.000300      NO
         Displacement       0.175243      0.001200      NO
         Energy change     -0.000263      0.000001      NO


 New Cartesian Coordinates Obtained by Inverse Iteration

 Displacement from previous Coordinates is:  0.373611
 ----------------------------------------------------------------
             Standard Nuclear Orientation (Angstroms)
    I     Atom           X                Y                Z
 ----------------------------------------------------------------
    1      C      -1.1110327098    -1.1941036225     0.0737744458
    2      C      -0.5927496497     0.1946672255    -0.2353911736
    3      C       0.9168144196     0.4432448388    -0.3487582665
    4      O      -1.3434798650     1.1265090591    -0.4284497914
    5      H      -1.5128947320    -1.1920819647     1.0919880017
    6      H      -1.9360274858    -1.4225745389    -0.6044800154
    7      H       1.1279179550     0.5991681578    -1.4170101442
    8      H       1.1172038857     1.3950392160     0.1490361896
    9      O       1.7612339332    -0.5403583401     0.2269695787
   10      H       2.0214306232    -1.1846068083    -0.4385516151
   11      H      -0.3420779019    -1.9642108586     0.0193388741
 ----------------------------------------------------------------
 Molecular Point Group                 C1    NOp =  1
 Largest Abelian Subgroup              C1    NOp =  1
 Nuclear Repulsion Energy =   175.3494173382 hartrees
 There are       20 alpha and       20 beta electrons
 Applying Cartesian multipole field
    Component          Value
    ---------          -----
     (2,0,0)        1.00000E-11
     (0,2,0)        2.00000E-11
     (0,0,2)       -3.00000E-11
 Nucleus-field energy     =     0.0000000040 hartrees
 Requested basis set is 6-311++G(d,p)
 There are 60 shells and 152 basis functions
 A cutoff of  1.0D-11 yielded   1769 shell pairs
 There are     11517 function pairs (     12290 Cartesian)
 Smallest overlap matrix eigenvalue = 6.74E-05
 Guess MOs from SCF MO coefficient file
 Reading MOs from coefficient file
 Reading MOs from coefficient file
 A restricted hybrid HF-DFT SCF calculation will be
 performed using Pulay DIIS extrapolation
 Exchange:     0.2000 Hartree-Fock + 0.0800 Slater + 0.7200 B88
 Correlation:  0.1900 VWN1RPA + 0.8100 LYP
 Using SG-1 standard quadrature grid
 SCF converges when DIIS error is below 1.0E-08
 Geometry optimization detected.  Setting ReadMinima to 0
 Setting SaveMinima to 0
 ---------------------------------------
  Cycle       Energy         DIIS Error
 ---------------------------------------
    1    -268.4424893675      1.75E-03
    2    -268.4500009798      1.92E-04
    3    -268.4500267061      2.19E-04
    4    -268.4501109105      9.21E-05
    5    -268.4501268565      2.72E-05
    6    -268.4501286875      6.17E-06
    7    -268.4501286961      3.37E-06
    8    -268.4501286566      3.41E-07
    9    -268.4501286919      1.05E-07
   10    -268.4501286892      3.36E-08
   11    -268.4501286894      7.42E-09 Convergence criterion met
 ---------------------------------------
 SCF time:  CPU 43.01 s  wall 43.09 s
 SCF   energy in the final basis set = -268.4501286894
 Total energy in the final basis set = -268.4501286894

 --------------------------------------------------------------

                    Orbital Energies (a.u.)
 --------------------------------------------------------------

 Alpha MOs
 -- Occupied --
-19.149 -19.123 -10.273 -10.241 -10.183  -1.062  -1.047  -0.766
 -0.720  -0.565  -0.536  -0.485  -0.477  -0.446  -0.426  -0.403
 -0.383  -0.346  -0.330  -0.258
 -- Virtual --
 -0.041  -0.025   0.007   0.012   0.028   0.043   0.048   0.053
  0.069   0.083   0.098   0.101   0.114   0.115   0.124   0.128
  0.132   0.149   0.162   0.166   0.176   0.185   0.191   0.198
  0.228   0.237   0.259   0.265   0.280   0.294   0.308   0.315
  0.330   0.340   0.368   0.396   0.423   0.439   0.466   0.490
  0.521   0.527   0.554   0.574   0.604   0.625   0.641   0.656
  0.681   0.691   0.723   0.744   0.828   0.870   0.915   0.952
  1.054   1.076   1.115   1.152   1.171   1.212   1.242   1.285
  1.311   1.382   1.390   1.436   1.452   1.455   1.514   1.523
  1.546   1.573   1.575   1.629   1.647   1.725   1.753   1.765
  1.819   1.835   1.889   1.980   2.040   2.045   2.090   2.154
  2.192   2.270   2.400   2.439   2.450   2.475   2.506   2.530
  2.546   2.565   2.593   2.666   2.787   2.797   2.819   2.888
  2.929   2.978   3.029   3.103   3.151   3.191   3.260   3.358
  3.510   3.660   3.767   3.803   3.811   3.835   3.959   4.110
  4.218   5.034   5.048   5.196   5.336   5.608   5.748  23.788
 23.826  23.949  49.886  49.967
 --------------------------------------------------------------

          Ground-State Mulliken Net Atomic Charges

     Atom                 Charge (a.u.)
  ----------------------------------------
      1 C                    -0.439005
      2 C                     0.187067
      3 C                    -0.299731
      4 O                    -0.259850
      5 H                     0.181065
      6 H                     0.172866
      7 H                     0.168693
      8 H                     0.207484
      9 O                    -0.285363
     10 H                     0.256367
     11 H                     0.110406
  ----------------------------------------
  Sum of atomic charges =     0.000000

 -----------------------------------------------------------------
                    Cartesian Multipole Moments
 -----------------------------------------------------------------
    Charge (ESU x 10^10)
                -0.0000
    Dipole Moment (Debye)
         X       1.3385      Y      -2.4082      Z      -1.1653
       Tot       2.9914
    Quadrupole Moments (Debye-Ang)
        XX     -33.9539     XY       3.2120     YY     -30.9238
        XZ      -4.7832     YZ       2.6072     ZZ     -29.6572
    Octopole Moments (Debye-Ang^2)
       XXX       7.2270    XXY      -7.2384    XYY      10.2310
       YYY       0.5974    XXZ      -0.7081    XYZ       1.5376
       YYZ       4.7671    XZZ       1.7422    YZZ       1.7768
       ZZZ      12.3543
    Hexadecapole Moments (Debye-Ang^3)
      XXXX    -338.6689   XXXY       4.8789   XXYY     -79.2570
      XYYY       2.9298   YYYY    -186.0018   XXXZ     -21.6292
      XXYZ      14.3573   XYYZ      -6.6457   YYYZ      22.0774
      XXZZ     -61.5081   XYZZ       3.2652   YYZZ     -41.0039
      XZZZ     -10.8829   YZZZ      16.3737   ZZZZ     -57.1971
 -----------------------------------------------------------------
 Calculating analytic gradient of the SCF energy
 Gradient of SCF Energy
            1           2           3           4           5           6
    1  -0.0004041   0.0010197  -0.0002529  -0.0006083  -0.0001578  -0.0000456
    2   0.0000658   0.0004839  -0.0023632   0.0006239   0.0001654  -0.0002329
    3  -0.0009155   0.0018424   0.0014517  -0.0002276  -0.0000225  -0.0004761
            7           8           9          10          11
    1  -0.0000668  -0.0003660   0.0002131   0.0006606   0.0000081
    2   0.0005021   0.0006171   0.0017561  -0.0012880  -0.0003302
    3  -0.0010355  -0.0005954   0.0004369  -0.0007757   0.0003173
 Max gradient component =       2.363E-03
 RMS gradient           =       8.349E-04
 Gradient time:  CPU 13.02 s  wall 13.02 s
 Geometry Optimization Parameters
   NAtoms,    NIC,     NZ,  NCons,   NDum,   NFix, NCnnct, MaxDiis
       11      63       0       0       0       0       0       0

 Cartesian Hessian Update
 Hessian Updated using BFGS Update


** GEOMETRY OPTIMIZATION IN DELOCALIZED INTERNAL COORDINATES **
   Searching for a Minimum

   Optimization Cycle:   9

                       Coordinates (Angstroms)
     ATOM                X               Y               Z
      1  C        -1.1110327098   -1.1941036225    0.0737744458
      2  C        -0.5927496497    0.1946672255   -0.2353911736
      3  C         0.9168144196    0.4432448388   -0.3487582665
      4  O        -1.3434798650    1.1265090591   -0.4284497914
      5  H        -1.5128947320   -1.1920819647    1.0919880017
      6  H        -1.9360274858   -1.4225745389   -0.6044800154
      7  H         1.1279179550    0.5991681578   -1.4170101442
      8  H         1.1172038857    1.3950392160    0.1490361896
      9  O         1.7612339332   -0.5403583401    0.2269695787
     10  H         2.0214306232   -1.1846068083   -0.4385516151
     11  H        -0.3420779019   -1.9642108586    0.0193388741
   Point Group: c1    Number of degrees of freedom:    27


   Energy is   -268.450128689

 Hessian Updated using BFGS Update

 27 Hessian modes will be used to form the next step
  Hessian Eigenvalues:
     0.000491    0.007735    0.015516    0.027499    0.066912    0.074005
     0.074986    0.087139    0.117997    0.141209    0.159609    0.161449
     0.164263    0.176098    0.216070    0.250736    0.293223    0.313926
     0.322889    0.325230    0.325922    0.326453    0.337650    0.371015
     0.482046    0.579107    0.975734

 Minimum Search - Taking Simple RFO Step
 Searching for Lamda that Minimizes Along All modes
 Value Taken    Lamda =  -0.00059818
 Calculated Step too Large.  Step scaled by  0.436906
 Step Taken.  Stepsize is  0.300000

                             Maximum     Tolerance    Cnvgd?
         Gradient           0.002813      0.000300      NO
         Displacement       0.180439      0.001200      NO
         Energy change     -0.000244      0.000001      NO


 New Cartesian Coordinates Obtained by Inverse Iteration

 Displacement from previous Coordinates is:  0.357154
 ----------------------------------------------------------------
             Standard Nuclear Orientation (Angstroms)
    I     Atom           X                Y                Z
 ----------------------------------------------------------------
    1      C      -1.1176493465    -1.1921726772     0.0873573279
    2      C      -0.5931965418     0.1804462812    -0.2702338840
    3      C       0.9170568099     0.4391145048    -0.3342120231
    4      O      -1.3376453583     1.1032029628    -0.5271937859
    5      H      -1.4953667694    -1.1559225918     1.1143564445
    6      H      -1.9589026573    -1.4333359356    -0.5647033564
    7      H       1.1504088501     0.6637018311    -1.3847293428
    8      H       1.1000024601     1.3618542583     0.2225805752
    9      O       1.7548979434    -0.5708642997     0.2001328344
   10      H       2.0414698365    -1.1665341125    -0.4977650129
   11      H      -0.3547367543    -1.9687978572     0.0428763068
 ----------------------------------------------------------------
 Molecular Point Group                 C1    NOp =  1
 Largest Abelian Subgroup              C1    NOp =  1
 Nuclear Repulsion Energy =   175.4069450037 hartrees
 There are       20 alpha and       20 beta electrons
 Applying Cartesian multipole field
    Component          Value
    ---------          -----
     (2,0,0)        1.00000E-11
     (0,2,0)        2.00000E-11
     (0,0,2)       -3.00000E-11
 Nucleus-field energy     =     0.0000000039 hartrees
 Requested basis set is 6-311++G(d,p)
 There are 60 shells and 152 basis functions
 A cutoff of  1.0D-11 yielded   1770 shell pairs
 There are     11522 function pairs (     12296 Cartesian)
 Smallest overlap matrix eigenvalue = 6.82E-05
 Guess MOs from SCF MO coefficient file
 Reading MOs from coefficient file
 Reading MOs from coefficient file
 A restricted hybrid HF-DFT SCF calculation will be
 performed using Pulay DIIS extrapolation
 Exchange:     0.2000 Hartree-Fock + 0.0800 Slater + 0.7200 B88
 Correlation:  0.1900 VWN1RPA + 0.8100 LYP
 Using SG-1 standard quadrature grid
 SCF converges when DIIS error is below 1.0E-08
 Geometry optimization detected.  Setting ReadMinima to 0
 Setting SaveMinima to 0
 ---------------------------------------
  Cycle       Energy         DIIS Error
 ---------------------------------------
    1    -268.4446059189      1.65E-03
    2    -268.4502689326      1.70E-04
    3    -268.4503072115      1.75E-04
    4    -268.4503578728      8.46E-05
    5    -268.4503712764      2.46E-05
    6    -268.4503728272      5.70E-06
    7    -268.4503728083      2.75E-06
    8    -268.4503727317      3.34E-07
    9    -268.4503727624      9.59E-08
   10    -268.4503727599      3.03E-08
   11    -268.4503727599      6.97E-09 Convergence criterion met
 ---------------------------------------
 SCF time:  CPU 42.89 s  wall 43.09 s
 SCF   energy in the final basis set = -268.4503727599
 Total energy in the final basis set = -268.4503727599

 --------------------------------------------------------------

                    Orbital Energies (a.u.)
 --------------------------------------------------------------

 Alpha MOs
 -- Occupied --
-19.149 -19.123 -10.273 -10.240 -10.182  -1.062  -1.048  -0.766
 -0.720  -0.565  -0.536  -0.485  -0.478  -0.445  -0.427  -0.402
 -0.383  -0.346  -0.329  -0.258
 -- Virtual --
 -0.040  -0.025   0.007   0.013   0.029   0.043   0.048   0.053
  0.069   0.083   0.097   0.101   0.115   0.117   0.123   0.128
  0.133   0.148   0.160   0.167   0.176   0.188   0.193   0.196
  0.229   0.237   0.259   0.262   0.281   0.295   0.309   0.316
  0.328   0.341   0.368   0.396   0.424   0.444   0.464   0.488
  0.521   0.526   0.555   0.576   0.606   0.626   0.641   0.656
  0.683   0.691   0.720   0.743   0.827   0.878   0.912   0.949
  1.061   1.072   1.115   1.153   1.174   1.210   1.242   1.288
  1.311   1.379   1.393   1.435   1.454   1.458   1.513   1.524
  1.542   1.572   1.575   1.630   1.647   1.728   1.751   1.764
  1.823   1.837   1.889   1.981   2.044   2.050   2.089   2.155
  2.197   2.270   2.404   2.441   2.451   2.473   2.500   2.532
  2.541   2.566   2.594   2.668   2.785   2.798   2.823   2.889
  2.929   2.983   3.034   3.106   3.153   3.193   3.257   3.358
  3.513   3.659   3.766   3.805   3.806   3.841   3.960   4.112
  4.219   5.037   5.047   5.198   5.339   5.607   5.755  23.789
 23.827  23.950  49.888  49.967
 --------------------------------------------------------------

          Ground-State Mulliken Net Atomic Charges

     Atom                 Charge (a.u.)
  ----------------------------------------
      1 C                    -0.433606
      2 C                     0.179205
      3 C                    -0.300255
      4 O                    -0.260266
      5 H                     0.180520
      6 H                     0.171244
      7 H                     0.170640
      8 H                     0.207595
      9 O                    -0.291293
     10 H                     0.258356
     11 H                     0.117861
  ----------------------------------------
  Sum of atomic charges =     0.000000

 -----------------------------------------------------------------
                    Cartesian Multipole Moments
 -----------------------------------------------------------------
    Charge (ESU x 10^10)
                -0.0000
    Dipole Moment (Debye)
         X       1.3973      Y      -2.2876      Z      -0.9957
       Tot       2.8595
    Quadrupole Moments (Debye-Ang)
        XX     -33.7174     XY       3.3123     YY     -31.0226
        XZ      -5.1732     YZ       2.9523     ZZ     -29.6894
    Octopole Moments (Debye-Ang^2)
       XXX       8.0014    XXY      -6.5944    XYY       9.7141
       YYY       1.8770    XXZ      -0.0095    XYZ       1.3985
       YYZ       5.4984    XZZ       2.4897    YZZ       1.8023
       ZZZ      14.4073
    Hexadecapole Moments (Debye-Ang^3)
      XXXX    -336.0868   XXXY       4.9046   XXYY     -79.2756
      XYYY       2.9228   YYYY    -184.6342   XXXZ     -24.6731
      XXYZ      16.0226   XYYZ      -7.7255   YYYZ      24.4353
      XXZZ     -61.8084   XYZZ       3.3530   YYZZ     -41.3848
      XZZZ     -12.7242   YZZZ      18.4117   ZZZZ     -60.1983
 -----------------------------------------------------------------
 Calculating analytic gradient of the SCF energy
 Gradient of SCF Energy
            1           2           3           4           5           6
    1  -0.0006929   0.0018697  -0.0001813  -0.0009239  -0.0001187   0.0001672
    2   0.0003884  -0.0011977  -0.0028144   0.0016033   0.0001652  -0.0002388
    3  -0.0010766   0.0021328   0.0019442  -0.0003927  -0.0002125  -0.0002713
            7           8           9          10          11
    1  -0.0000982  -0.0003679  -0.0002322   0.0006099  -0.0000318
    2   0.0006792   0.0006736   0.0016410  -0.0006240  -0.0002759
    3  -0.0009083  -0.0008851  -0.0005402  -0.0002166   0.0004264
 Max gradient component =       2.814E-03
 RMS gradient           =       1.009E-03
 Gradient time:  CPU 13.05 s  wall 13.06 s
 Geometry Optimization Parameters
   NAtoms,    NIC,     NZ,  NCons,   NDum,   NFix, NCnnct, MaxDiis
       11      63       0       0       0       0       0       0

 Cartesian Hessian Update
 Hessian Updated using BFGS Update


** GEOMETRY OPTIMIZATION IN DELOCALIZED INTERNAL COORDINATES **
   Searching for a Minimum

   Optimization Cycle:  10

                       Coordinates (Angstroms)
     ATOM                X               Y               Z
      1  C        -1.1176493465   -1.1921726772    0.0873573279
      2  C        -0.5931965418    0.1804462812   -0.2702338840
      3  C         0.9170568099    0.4391145048   -0.3342120231
      4  O        -1.3376453583    1.1032029628   -0.5271937859
      5  H        -1.4953667694   -1.1559225918    1.1143564445
      6  H        -1.9589026573   -1.4333359356   -0.5647033564
      7  H         1.1504088501    0.6637018311   -1.3847293428
      8  H         1.1000024601    1.3618542583    0.2225805752
      9  O         1.7548979434   -0.5708642997    0.2001328344
     10  H         2.0414698365   -1.1665341125   -0.4977650129
     11  H        -0.3547367543   -1.9687978572    0.0428763068
   Point Group: c1    Number of degrees of freedom:    27


   Energy is   -268.450372760

 Hessian Updated using BFGS Update

 27 Hessian modes will be used to form the next step
  Hessian Eigenvalues:
     0.000255    0.007107    0.016218    0.027647    0.067547    0.074018
     0.074923    0.086486    0.117404    0.141476    0.159713    0.161557
     0.164232    0.177119    0.214739    0.251746    0.288038    0.318555
     0.322546    0.325234    0.325963    0.326482    0.331746    0.365713
     0.480958    0.633570    1.004984

 Minimum Search - Taking Simple RFO Step
 Searching for Lamda that Minimizes Along All modes
 Value Taken    Lamda =  -0.00072767
 Calculated Step too Large.  Step scaled by  0.377264
 Step Taken.  Stepsize is  0.300000

                             Maximum     Tolerance    Cnvgd?
         Gradient           0.003291      0.000300      NO
         Displacement       0.182927      0.001200      NO
         Energy change     -0.000244      0.000001      NO


 New Cartesian Coordinates Obtained by Inverse Iteration

 Displacement from previous Coordinates is:  0.344721
 ----------------------------------------------------------------
             Standard Nuclear Orientation (Angstroms)
    I     Atom           X                Y                Z
 ----------------------------------------------------------------
    1      C      -1.1231242445    -1.1892278226     0.0989105884
    2      C      -0.5931191632     0.1659562552    -0.3063265465
    3      C       0.9161753532     0.4354519130    -0.3214243648
    4      O      -1.3304333453     1.0767361441    -0.6232179633
    5      H      -1.4672538781    -1.1221581559     1.1363433879
    6      H      -1.9857380391    -1.4374916050    -0.5203390769
    7      H       1.1728945922     0.7228938915    -1.3498855339
    8      H       1.0797762713     1.3266368160     0.2908799542
    9      O       1.7476397989    -0.5970934019     0.1759633079
   10      H       2.0578563022    -1.1473810949    -0.5474469661
   11      H      -0.3683351753    -1.9736305756     0.0550092967
 ----------------------------------------------------------------
 Molecular Point Group                 C1    NOp =  1
 Largest Abelian Subgroup              C1    NOp =  1
 Nuclear Repulsion Energy =   175.4806689833 hartrees
 There are       20 alpha and       20 beta electrons
 Applying Cartesian multipole field
    Component          Value
    ---------          -----
     (2,0,0)        1.00000E-11
     (0,2,0)        2.00000E-11
     (0,0,2)       -3.00000E-11
 Nucleus-field energy     =     0.0000000038 hartrees
 Requested basis set is 6-311++G(d,p)
 There are 60 shells and 152 basis functions
 A cutoff of  1.0D-11 yielded   1770 shell pairs
 There are     11522 function pairs (     12296 Cartesian)
 Smallest overlap matrix eigenvalue = 6.91E-05
 Guess MOs from SCF MO coefficient file
 Reading MOs from coefficient file
 Reading MOs from coefficient file
 A restricted hybrid HF-DFT SCF calculation will be
 performed using Pulay DIIS extrapolation
 Exchange:     0.2000 Hartree-Fock + 0.0800 Slater + 0.7200 B88
 Correlation:  0.1900 VWN1RPA + 0.8100 LYP
 Using SG-1 standard quadrature grid
 SCF converges when DIIS error is below 1.0E-08
 Geometry optimization detected.  Setting ReadMinima to 0
 Setting SaveMinima to 0
 ---------------------------------------
  Cycle       Energy         DIIS Error
 ---------------------------------------
    1    -268.4462050241      1.57E-03
    2    -268.4505561168      1.49E-04
    3    -268.4506046191      1.28E-04
    4    -268.4506302358      7.22E-05
    5    -268.4506398004      2.26E-05
    6    -268.4506411169      5.31E-06
    7    -268.4506410508      1.97E-06
    8    -268.4506409737      3.63E-07
    9    -268.4506410038      8.99E-08
   10    -268.4506410017      2.84E-08
   11    -268.4506410015      6.69E-09 Convergence criterion met
 ---------------------------------------
 SCF time:  CPU 42.72 s  wall 42.78 s
 SCF   energy in the final basis set = -268.4506410015
 Total energy in the final basis set = -268.4506410015

 --------------------------------------------------------------

                    Orbital Energies (a.u.)
 --------------------------------------------------------------

 Alpha MOs
 -- Occupied --
-19.148 -19.122 -10.272 -10.240 -10.181  -1.061  -1.048  -0.766
 -0.720  -0.564  -0.536  -0.484  -0.478  -0.444  -0.427  -0.402
 -0.382  -0.345  -0.329  -0.258
 -- Virtual --
 -0.040  -0.025   0.007   0.013   0.030   0.044   0.048   0.053
  0.070   0.084   0.097   0.101   0.115   0.119   0.122   0.128
  0.133   0.146   0.159   0.168   0.176   0.191   0.193   0.195
  0.231   0.237   0.259   0.261   0.282   0.295   0.310   0.317
  0.327   0.343   0.368   0.396   0.424   0.449   0.463   0.489
  0.520   0.527   0.557   0.578   0.608   0.626   0.641   0.655
  0.684   0.691   0.715   0.741   0.827   0.883   0.912   0.947
  1.067   1.067   1.116   1.154   1.176   1.210   1.242   1.291
  1.311   1.376   1.398   1.434   1.455   1.460   1.513   1.525
  1.538   1.572   1.577   1.632   1.647   1.731   1.748   1.764
  1.827   1.839   1.888   1.983   2.045   2.053   2.091   2.155
  2.201   2.270   2.407   2.443   2.453   2.470   2.496   2.532
  2.537   2.571   2.599   2.670   2.782   2.799   2.828   2.889
  2.928   2.984   3.038   3.109   3.154   3.194   3.256   3.359
  3.514   3.659   3.767   3.801   3.807   3.848   3.962   4.112
  4.219   5.039   5.046   5.199   5.341   5.605   5.759  23.790
 23.829  23.951  49.889  49.967
 --------------------------------------------------------------

          Ground-State Mulliken Net Atomic Charges

     Atom                 Charge (a.u.)
  ----------------------------------------
      1 C                    -0.430131
      2 C                     0.173808
      3 C                    -0.300562
      4 O                    -0.260588
      5 H                     0.180189
      6 H                     0.169345
      7 H                     0.171955
      8 H                     0.207286
      9 O                    -0.295798
     10 H                     0.259676
     11 H                     0.124822
  ----------------------------------------
  Sum of atomic charges =     0.000000

 -----------------------------------------------------------------
                    Cartesian Multipole Moments
 -----------------------------------------------------------------
    Charge (ESU x 10^10)
                 0.0000
    Dipole Moment (Debye)
         X       1.4447      Y      -2.1650      Z      -0.8232
       Tot       2.7298
    Quadrupole Moments (Debye-Ang)
        XX     -33.4909     XY       3.3811     YY     -31.0922
        XZ      -5.5221     YZ       3.2408     ZZ     -29.7802
    Octopole Moments (Debye-Ang^2)
       XXX       8.6635    XXY      -5.9138    XYY       9.1685
       YYY       3.1742    XXZ       0.7007    XYZ       1.2352
       YYZ       6.2174    XZZ       3.2596    YZZ       1.7935
       ZZZ      16.5363
    Hexadecapole Moments (Debye-Ang^3)
      XXXX    -333.0103   XXXY       4.7681   XXYY     -79.1216
      XYYY       2.7481   YYYY    -182.7556   XXXZ     -27.5562
      XXYZ      17.3831   XYYZ      -8.7202   YYYZ      26.3789
      XXZZ     -62.3132   XYZZ       3.4038   YYZZ     -41.8712
      XZZZ     -14.6914   YZZZ      20.3247   ZZZZ     -64.0939
 -----------------------------------------------------------------
 Calculating analytic gradient of the SCF energy
 Gradient of SCF Energy
            1           2           3           4           5           6
    1  -0.0008169   0.0023917  -0.0000936  -0.0010951  -0.0001430   0.0003556
    2   0.0006068  -0.0027143  -0.0029827   0.0023653   0.0001490  -0.0002198
    3  -0.0011547   0.0022916   0.0019603  -0.0004722  -0.0003869  -0.0000409
            7           8           9          10          11
    1  -0.0001174  -0.0002606  -0.0005249   0.0003739  -0.0000698
    2   0.0007435   0.0007066   0.0015244  -0.0000335  -0.0001453
    3  -0.0006165  -0.0010859  -0.0014308   0.0004381   0.0004979
 Max gradient component =       2.983E-03
 RMS gradient           =       1.216E-03
 Gradient time:  CPU 13.03 s  wall 13.03 s
 Geometry Optimization Parameters
   NAtoms,    NIC,     NZ,  NCons,   NDum,   NFix, NCnnct, MaxDiis
       11      63       0       0       0       0       0       0

 Cartesian Hessian Update
 Hessian Updated using BFGS Update


** GEOMETRY OPTIMIZATION IN DELOCALIZED INTERNAL COORDINATES **
   Searching for a Minimum

   Optimization Cycle:  11

                       Coordinates (Angstroms)
     ATOM                X               Y               Z
      1  C        -1.1231242445   -1.1892278226    0.0989105884
      2  C        -0.5931191632    0.1659562552   -0.3063265465
      3  C         0.9161753532    0.4354519130   -0.3214243648
      4  O        -1.3304333453    1.0767361441   -0.6232179633
      5  H        -1.4672538781   -1.1221581559    1.1363433879
      6  H        -1.9857380391   -1.4374916050   -0.5203390769
      7  H         1.1728945922    0.7228938915   -1.3498855339
      8  H         1.0797762713    1.3266368160    0.2908799542
      9  O         1.7476397989   -0.5970934019    0.1759633079
     10  H         2.0578563022   -1.1473810949   -0.5474469661
     11  H        -0.3683351753   -1.9736305756    0.0550092967
   Point Group: c1    Number of degrees of freedom:    27


   Energy is   -268.450641002

 Hessian Updated using BFGS Update

 27 Hessian modes will be used to form the next step
  Hessian Eigenvalues:
     0.000094    0.006260    0.016123    0.029881    0.067979    0.073967
     0.074764    0.083209    0.117207    0.141456    0.160108    0.161808
     0.164152    0.177680    0.214499    0.250394    0.278537    0.317460
     0.323687    0.325175    0.325674    0.326024    0.328089    0.357643
     0.476131    0.741893    1.052068
**WARNING** Magnitude of eigenvalue   1 too small.  Replaced by     0.000100

 Minimum Search - Taking Simple RFO Step
 Searching for Lamda that Minimizes Along All modes
 Value Taken    Lamda =  -0.00088666
 Calculated Step too Large.  Step scaled by  0.344528
 Step Taken.  Stepsize is  0.300000

                             Maximum     Tolerance    Cnvgd?
         Gradient           0.003309      0.000300      NO
         Displacement       0.184121      0.001200      NO
         Energy change     -0.000268      0.000001      NO


 New Cartesian Coordinates Obtained by Inverse Iteration

 Displacement from previous Coordinates is:  0.336677
 ----------------------------------------------------------------
             Standard Nuclear Orientation (Angstroms)
    I     Atom           X                Y                Z
 ----------------------------------------------------------------
    1      C      -1.1274633753    -1.1852089140     0.1087038301
    2      C      -0.5925977930     0.1513710956    -0.3433585967
    3      C       0.9140500671     0.4323495048    -0.3100433307
    4      O      -1.3223080131     1.0475930717    -0.7162450061
    5      H      -1.4293240365    -1.0906713937     1.1573439849
    6      H      -2.0150309584    -1.4349151486    -0.4719814306
    7      H       1.1949427242     0.7764061926    -1.3131723189
    8      H       1.0562735395     1.2898371926     0.3541382201
    9      O       1.7391793458    -0.6199094562     0.1546455160
   10      H       2.0718800314    -1.1270741076    -0.5889144506
   11      H      -0.3832630592    -1.9790856731     0.0573496661
 ----------------------------------------------------------------
 Molecular Point Group                 C1    NOp =  1
 Largest Abelian Subgroup              C1    NOp =  1
 Nuclear Repulsion Energy =   175.5714895662 hartrees
 There are       20 alpha and       20 beta electrons
 Applying Cartesian multipole field
    Component          Value
    ---------          -----
     (2,0,0)        1.00000E-11
     (0,2,0)        2.00000E-11
     (0,0,2)       -3.00000E-11
 Nucleus-field energy     =     0.0000000037 hartrees
 Requested basis set is 6-311++G(d,p)
 There are 60 shells and 152 basis functions
 A cutoff of  1.0D-11 yielded   1767 shell pairs
 There are     11515 function pairs (     12289 Cartesian)
 Smallest overlap matrix eigenvalue = 6.98E-05
 Guess MOs from SCF MO coefficient file
 Reading MOs from coefficient file
 Reading MOs from coefficient file
 A restricted hybrid HF-DFT SCF calculation will be
 performed using Pulay DIIS extrapolation
 Exchange:     0.2000 Hartree-Fock + 0.0800 Slater + 0.7200 B88
 Correlation:  0.1900 VWN1RPA + 0.8100 LYP
 Using SG-1 standard quadrature grid
 SCF converges when DIIS error is below 1.0E-08
 Geometry optimization detected.  Setting ReadMinima to 0
 Setting SaveMinima to 0
 ---------------------------------------
  Cycle       Energy         DIIS Error
 ---------------------------------------
    1    -268.4474771778      1.50E-03
    2    -268.4508598688      1.33E-04
    3    -268.4509134666      8.89E-05
    4    -268.4509267715      4.91E-05
    5    -268.4509306752      2.15E-05
    6    -268.4509319903      5.76E-06
    7    -268.4509319473      1.48E-06
    8    -268.4509318998      3.86E-07
    9    -268.4509319284      8.59E-08
   10    -268.4509319268      2.78E-08
   11    -268.4509319257      6.25E-09 Convergence criterion met
 ---------------------------------------
 SCF time:  CPU 42.58 s  wall 42.69 s
 SCF   energy in the final basis set = -268.4509319257
 Total energy in the final basis set = -268.4509319257

 --------------------------------------------------------------

                    Orbital Energies (a.u.)
 --------------------------------------------------------------

 Alpha MOs
 -- Occupied --
-19.148 -19.122 -10.272 -10.240 -10.181  -1.061  -1.048  -0.766
 -0.720  -0.564  -0.536  -0.483  -0.479  -0.443  -0.428  -0.401
 -0.381  -0.346  -0.329  -0.258
 -- Virtual --
 -0.039  -0.025   0.007   0.013   0.030   0.044   0.048   0.052
  0.070   0.084   0.096   0.100   0.115   0.120   0.121   0.127
  0.134   0.144   0.159   0.167   0.177   0.191   0.196   0.197
  0.232   0.237   0.257   0.260   0.283   0.295   0.311   0.317
  0.327   0.343   0.367   0.394   0.424   0.452   0.463   0.490
  0.519   0.527   0.559   0.579   0.609   0.628   0.642   0.655
  0.684   0.691   0.710   0.739   0.827   0.885   0.914   0.948
  1.060   1.071   1.118   1.154   1.177   1.210   1.241   1.294
  1.310   1.378   1.403   1.434   1.456   1.461   1.513   1.526
  1.536   1.573   1.579   1.635   1.646   1.730   1.746   1.764
  1.828   1.842   1.885   1.986   2.045   2.054   2.096   2.153
  2.203   2.268   2.407   2.445   2.456   2.467   2.495   2.532
  2.533   2.578   2.608   2.672   2.778   2.800   2.832   2.889
  2.926   2.981   3.039   3.111   3.154   3.194   3.258   3.359
  3.514   3.660   3.768   3.796   3.810   3.854   3.964   4.111
  4.217   5.040   5.045   5.198   5.343   5.605   5.761  23.791
 23.830  23.952  49.889  49.967
 --------------------------------------------------------------

          Ground-State Mulliken Net Atomic Charges

     Atom                 Charge (a.u.)
  ----------------------------------------
      1 C                    -0.428469
      2 C                     0.171031
      3 C                    -0.300970
      4 O                    -0.260728
      5 H                     0.179744
      6 H                     0.167462
      7 H                     0.172731
      8 H                     0.206577
      9 O                    -0.298776
     10 H                     0.260394
     11 H                     0.131003
  ----------------------------------------
  Sum of atomic charges =     0.000000

 -----------------------------------------------------------------
                    Cartesian Multipole Moments
 -----------------------------------------------------------------
    Charge (ESU x 10^10)
                 0.0000
    Dipole Moment (Debye)
         X       1.4851      Y      -2.0394      Z      -0.6524
       Tot       2.6058
    Quadrupole Moments (Debye-Ang)
        XX     -33.2686     XY       3.4196     YY     -31.1397
        XZ      -5.8339     YZ       3.4778     ZZ     -29.9235
    Octopole Moments (Debye-Ang^2)
       XXX       9.2722    XXY      -5.2086    XYY       8.6118
       YYY       4.4808    XXZ       1.4068    XYZ       1.0633
       YYZ       6.9103    XZZ       4.0434    YZZ       1.7639
       ZZZ      18.7220
    Hexadecapole Moments (Debye-Ang^3)
      XXXX    -329.3855   XXXY       4.4874   XXYY     -78.8180
      XYYY       2.4552   YYYY    -180.4421   XXXZ     -30.3117
      XXYZ      18.4541   XYYZ      -9.6308   YYYZ      27.9308
      XXZZ     -63.0083   XYZZ       3.4277   YYZZ     -42.4544
      XZZZ     -16.7609   YZZZ      22.1104   ZZZZ     -68.7971
 -----------------------------------------------------------------
 Calculating analytic gradient of the SCF energy
 Gradient of SCF Energy
            1           2           3           4           5           6
    1  -0.0008221   0.0026214  -0.0000123  -0.0011333  -0.0002123   0.0005407
    2   0.0007709  -0.0040806  -0.0027375   0.0028917   0.0001093  -0.0001619
    3  -0.0011389   0.0021106   0.0016208  -0.0004162  -0.0005147   0.0002034
            7           8           9          10          11
    1  -0.0000990  -0.0000719  -0.0007064  -0.0000153  -0.0000895
    2   0.0006920   0.0006360   0.0013705   0.0004861   0.0000236
    3  -0.0002242  -0.0011332  -0.0021049   0.0010516   0.0005456
 Max gradient component =       4.081E-03
 RMS gradient           =       1.369E-03
 Gradient time:  CPU 13.06 s  wall 13.06 s
 Geometry Optimization Parameters
   NAtoms,    NIC,     NZ,  NCons,   NDum,   NFix, NCnnct, MaxDiis
       11      63       0       0       0       0       0       0

 Cartesian Hessian Update
 Hessian Updated using BFGS Update


** GEOMETRY OPTIMIZATION IN DELOCALIZED INTERNAL COORDINATES **
   Searching for a Minimum

   Optimization Cycle:  12

                       Coordinates (Angstroms)
     ATOM                X               Y               Z
      1  C        -1.1274633753   -1.1852089140    0.1087038301
      2  C        -0.5925977930    0.1513710956   -0.3433585967
      3  C         0.9140500671    0.4323495048   -0.3100433307
      4  O        -1.3223080131    1.0475930717   -0.7162450061
      5  H        -1.4293240365   -1.0906713937    1.1573439849
      6  H        -2.0150309584   -1.4349151486   -0.4719814306
      7  H         1.1949427242    0.7764061926   -1.3131723189
      8  H         1.0562735395    1.2898371926    0.3541382201
      9  O         1.7391793458   -0.6199094562    0.1546455160
     10  H         2.0718800314   -1.1270741076   -0.5889144506
     11  H        -0.3832630592   -1.9790856731    0.0573496661
   Point Group: c1    Number of degrees of freedom:    27


   Energy is   -268.450931926

 Hessian Updated using BFGS Update

 27 Hessian modes will be used to form the next step
  Hessian Eigenvalues:
     0.000237    0.004536    0.015972    0.031346    0.067819    0.070980
     0.074188    0.076610    0.117098    0.141347    0.160272    0.161645
     0.163713    0.174931    0.190665    0.242830    0.272798    0.311566
     0.322829    0.325181    0.325800    0.326133    0.329464    0.353787
     0.472069    0.776964    1.022778

 Minimum Search - Taking Simple RFO Step
 Searching for Lamda that Minimizes Along All modes
 Value Taken    Lamda =  -0.00084182
 Calculated Step too Large.  Step scaled by  0.397010
 Step Taken.  Stepsize is  0.300000

                             Maximum     Tolerance    Cnvgd?
         Gradient           0.002837      0.000300      NO
         Displacement       0.184051      0.001200      NO
         Energy change     -0.000291      0.000001      NO


 New Cartesian Coordinates Obtained by Inverse Iteration

 Displacement from previous Coordinates is:  0.328029
 ----------------------------------------------------------------
             Standard Nuclear Orientation (Angstroms)
    I     Atom           X                Y                Z
 ----------------------------------------------------------------
    1      C      -1.1293396590    -1.1799640816     0.1160619957
    2      C      -0.5922569681     0.1381362465    -0.3812653639
    3      C       0.9101488332     0.4309001823    -0.3000904545
    4      O      -1.3152550551     1.0169788588    -0.8051866745
    5      H      -1.3764226474    -1.0644171838     1.1770997159
    6      H      -2.0461672735    -1.4240772553    -0.4181031545
    7      H       1.2168945146     0.8214662229    -1.2764866998
    8      H       1.0294901392     1.2541861255     0.4105899781
    9      O       1.7269420955    -0.6395094762     0.1393207968
   10      H       2.0812546922    -1.1080551800    -0.6183019226
   11      H      -0.3989501992    -1.9849520951     0.0448278670
 ----------------------------------------------------------------
 Molecular Point Group                 C1    NOp =  1
 Largest Abelian Subgroup              C1    NOp =  1
 Nuclear Repulsion Energy =   175.6966069827 hartrees
 There are       20 alpha and       20 beta electrons
 Applying Cartesian multipole field
    Component          Value
    ---------          -----
     (2,0,0)        1.00000E-11
     (0,2,0)        2.00000E-11
     (0,0,2)       -3.00000E-11
 Nucleus-field energy     =     0.0000000035 hartrees
 Requested basis set is 6-311++G(d,p)
 There are 60 shells and 152 basis functions
 A cutoff of  1.0D-11 yielded   1769 shell pairs
 There are     11519 function pairs (     12293 Cartesian)
 Smallest overlap matrix eigenvalue = 7.03E-05
 Guess MOs from SCF MO coefficient file
 Reading MOs from coefficient file
 Reading MOs from coefficient file
 A restricted hybrid HF-DFT SCF calculation will be
 performed using Pulay DIIS extrapolation
 Exchange:     0.2000 Hartree-Fock + 0.0800 Slater + 0.7200 B88
 Correlation:  0.1900 VWN1RPA + 0.8100 LYP
 Using SG-1 standard quadrature grid
 SCF converges when DIIS error is below 1.0E-08
 Geometry optimization detected.  Setting ReadMinima to 0
 Setting SaveMinima to 0
 ---------------------------------------
  Cycle       Energy         DIIS Error
 ---------------------------------------
    1    -268.4487447273      1.41E-03
    2    -268.4511750932      1.19E-04
    3    -268.4512239768      7.07E-05
    4    -268.4512324981      4.11E-05
    5    -268.4512358356      1.90E-05
    6    -268.4512365142      5.77E-06
    7    -268.4512365013      1.53E-06
    8    -268.4512364370      3.28E-07
    9    -268.4512365051      8.20E-08
   10    -268.4512365047      2.76E-08
   11    -268.4512365035      5.12E-09 Convergence criterion met
 ---------------------------------------
 SCF time:  CPU 42.54 s  wall 42.61 s
 SCF   energy in the final basis set = -268.4512365035
 Total energy in the final basis set = -268.4512365035

 --------------------------------------------------------------

                    Orbital Energies (a.u.)
 --------------------------------------------------------------

 Alpha MOs
 -- Occupied --
-19.148 -19.122 -10.272 -10.240 -10.180  -1.061  -1.048  -0.766
 -0.719  -0.564  -0.536  -0.483  -0.480  -0.442  -0.429  -0.401
 -0.380  -0.347  -0.329  -0.257
 -- Virtual --
 -0.039  -0.024   0.006   0.013   0.031   0.044   0.048   0.052
  0.071   0.084   0.096   0.100   0.115   0.119   0.121   0.127
  0.134   0.141   0.159   0.167   0.177   0.189   0.199   0.199
  0.233   0.237   0.256   0.261   0.283   0.294   0.313   0.317
  0.327   0.342   0.366   0.391   0.424   0.452   0.466   0.492
  0.518   0.528   0.561   0.580   0.608   0.630   0.643   0.654
  0.683   0.691   0.705   0.736   0.828   0.884   0.916   0.953
  1.051   1.074   1.120   1.153   1.176   1.209   1.240   1.295
  1.311   1.382   1.409   1.434   1.455   1.463   1.512   1.524
  1.540   1.576   1.581   1.639   1.646   1.727   1.746   1.766
  1.828   1.844   1.881   1.990   2.043   2.056   2.100   2.149
  2.203   2.266   2.406   2.445   2.458   2.467   2.497   2.527
  2.532   2.587   2.620   2.675   2.773   2.802   2.837   2.889
  2.924   2.975   3.037   3.113   3.155   3.194   3.261   3.359
  3.513   3.663   3.771   3.790   3.814   3.861   3.965   4.108
  4.214   5.041   5.046   5.196   5.345   5.604   5.760  23.792
 23.832  23.953  49.890  49.966
 --------------------------------------------------------------

          Ground-State Mulliken Net Atomic Charges

     Atom                 Charge (a.u.)
  ----------------------------------------
      1 C                    -0.428247
      2 C                     0.171124
      3 C                    -0.301581
      4 O                    -0.260722
      5 H                     0.179143
      6 H                     0.165857
      7 H                     0.173039
      8 H                     0.205616
      9 O                    -0.300487
     10 H                     0.260571
     11 H                     0.135686
  ----------------------------------------
  Sum of atomic charges =     0.000000

 -----------------------------------------------------------------
                    Cartesian Multipole Moments
 -----------------------------------------------------------------
    Charge (ESU x 10^10)
                -0.0000
    Dipole Moment (Debye)
         X       1.5254      Y      -1.9134      Z      -0.4905
       Tot       2.4957
    Quadrupole Moments (Debye-Ang)
        XX     -33.0622     XY       3.4212     YY     -31.1602
        XZ      -6.1039     YZ       3.6660     ZZ     -30.1227
    Octopole Moments (Debye-Ang^2)
       XXX       9.9204    XXY      -4.5190    XYY       8.1136
       YYY       5.7167    XXZ       2.1154    XYZ       0.8894
       YYZ       7.5580    XZZ       4.8210    YZZ       1.7238
       ZZZ      20.9125
    Hexadecapole Moments (Debye-Ang^3)
      XXXX    -324.9612   XXXY       4.1331   XXYY     -78.3341
      XYYY       2.0949   YYYY    -177.8363   XXXZ     -32.9997
      XXYZ      19.2185   XYYZ     -10.5014   YYYZ      29.1623
      XXZZ     -63.9042   XYZZ       3.4698   YYZZ     -43.1399
      XZZZ     -19.0192   YZZZ      23.7507   ZZZZ     -74.1843
 -----------------------------------------------------------------
 Calculating analytic gradient of the SCF energy
 Gradient of SCF Energy
            1           2           3           4           5           6
    1  -0.0006432   0.0025377   0.0001294  -0.0010578  -0.0003277   0.0007381
    2   0.0008790  -0.0050597  -0.0016532   0.0030399   0.0000692  -0.0000696
    3  -0.0008592   0.0012681   0.0009413  -0.0000576  -0.0005934   0.0003964
            7           8           9          10          11
    1  -0.0000740   0.0001056  -0.0008187  -0.0005222  -0.0000672
    2   0.0003210   0.0003662   0.0008552   0.0010312   0.0002206
    3   0.0002802  -0.0009957  -0.0025823   0.0016731   0.0005291
 Max gradient component =       5.060E-03
 RMS gradient           =       1.399E-03
 Gradient time:  CPU 13.04 s  wall 13.04 s
 Geometry Optimization Parameters
   NAtoms,    NIC,     NZ,  NCons,   NDum,   NFix, NCnnct, MaxDiis
       11      63       0       0       0       0       0       0

 Cartesian Hessian Update
 Hessian Updated using BFGS Update


** GEOMETRY OPTIMIZATION IN DELOCALIZED INTERNAL COORDINATES **
   Searching for a Minimum

   Optimization Cycle:  13

                       Coordinates (Angstroms)
     ATOM                X               Y               Z
      1  C        -1.1293396590   -1.1799640816    0.1160619957
      2  C        -0.5922569681    0.1381362465   -0.3812653639
      3  C         0.9101488332    0.4309001823   -0.3000904545
      4  O        -1.3152550551    1.0169788588   -0.8051866745
      5  H        -1.3764226474   -1.0644171838    1.1770997159
      6  H        -2.0461672735   -1.4240772553   -0.4181031545
      7  H         1.2168945146    0.8214662229   -1.2764866998
      8  H         1.0294901392    1.2541861255    0.4105899781
      9  O         1.7269420955   -0.6395094762    0.1393207968
     10  H         2.0812546922   -1.1080551800   -0.6183019226
     11  H        -0.3989501992   -1.9849520951    0.0448278670
   Point Group: c1    Number of degrees of freedom:    27


   Energy is   -268.451236504

 Hessian Updated using BFGS Update

 27 Hessian modes will be used to form the next step
  Hessian Eigenvalues:
     0.000237    0.004357    0.015957    0.035486    0.067346    0.069528
     0.074123    0.076713    0.117835    0.141618    0.160345    0.161616
     0.163602    0.174292    0.199346    0.240685    0.271253    0.309698
     0.322853    0.325237    0.325825    0.326190    0.331561    0.352887
     0.470100    0.794117    0.985137

 Minimum Search - Taking Simple RFO Step
 Searching for Lamda that Minimizes Along All modes
 Value Taken    Lamda =  -0.00073208
 Calculated Step too Large.  Step scaled by  0.384666
 Step Taken.  Stepsize is  0.300000

                             Maximum     Tolerance    Cnvgd?
         Gradient           0.002777      0.000300      NO
         Displacement       0.182891      0.001200      NO
         Energy change     -0.000305      0.000001      NO


 New Cartesian Coordinates Obtained by Inverse Iteration

 Displacement from previous Coordinates is:  0.326268
 ----------------------------------------------------------------
             Standard Nuclear Orientation (Angstroms)
    I     Atom           X                Y                Z
 ----------------------------------------------------------------
    1      C      -1.1343143339    -1.1743896832     0.1248933835
    2      C      -0.5906698667     0.1236058542    -0.4147996109
    3      C       0.9068325196     0.4278810155    -0.2888483866
    4      O      -1.3032061267     0.9816181876    -0.8942949553
    5      H      -1.3309048030    -1.0384829482     1.1944389427
    6      H      -2.0767732290    -1.4079496180    -0.3668365579
    7      H       1.2316711230     0.8650973815    -1.2378653994
    8      H       1.0023319605     1.2157306889     0.4648343732
    9      O       1.7235898495    -0.6558437654     0.1202622028
   10      H       2.0988801903    -1.0836498115    -0.6508087783
   11      H      -0.4210988113    -1.9929249372     0.0374908697
 ----------------------------------------------------------------
 Molecular Point Group                 C1    NOp =  1
 Largest Abelian Subgroup              C1    NOp =  1
 Nuclear Repulsion Energy =   175.7222725031 hartrees
 There are       20 alpha and       20 beta electrons
 Applying Cartesian multipole field
    Component          Value
    ---------          -----
     (2,0,0)        1.00000E-11
     (0,2,0)        2.00000E-11
     (0,0,2)       -3.00000E-11
 Nucleus-field energy     =     0.0000000033 hartrees
 Requested basis set is 6-311++G(d,p)
 There are 60 shells and 152 basis functions
 A cutoff of  1.0D-11 yielded   1770 shell pairs
 There are     11520 function pairs (     12294 Cartesian)
 Smallest overlap matrix eigenvalue = 7.01E-05
 Guess MOs from SCF MO coefficient file
 Reading MOs from coefficient file
 Reading MOs from coefficient file
 A restricted hybrid HF-DFT SCF calculation will be
 performed using Pulay DIIS extrapolation
 Exchange:     0.2000 Hartree-Fock + 0.0800 Slater + 0.7200 B88
 Correlation:  0.1900 VWN1RPA + 0.8100 LYP
 Using SG-1 standard quadrature grid
 SCF converges when DIIS error is below 1.0E-08
 Geometry optimization detected.  Setting ReadMinima to 0
 Setting SaveMinima to 0
 ---------------------------------------
  Cycle       Energy         DIIS Error
 ---------------------------------------
    1    -268.4478154841      1.48E-03
    2    -268.4514259328      1.22E-04
    3    -268.4514799374      7.05E-05
    4    -268.4514907596      2.69E-05
    5    -268.4514925267      1.29E-05
    6    -268.4514926417      8.18E-06
    7    -268.4514927450      6.11E-07
    8    -268.4514927405      3.62E-07
    9    -268.4514927608      9.16E-08
   10    -268.4514927582      3.29E-08
   11    -268.4514927405      4.46E-09 Convergence criterion met
 ---------------------------------------
 SCF time:  CPU 42.33 s  wall 42.44 s
 SCF   energy in the final basis set = -268.4514927405
 Total energy in the final basis set = -268.4514927405

 --------------------------------------------------------------

                    Orbital Energies (a.u.)
 --------------------------------------------------------------

 Alpha MOs
 -- Occupied --
-19.148 -19.123 -10.272 -10.240 -10.180  -1.061  -1.048  -0.767
 -0.719  -0.563  -0.536  -0.482  -0.480  -0.442  -0.429  -0.401
 -0.379  -0.348  -0.329  -0.257
 -- Virtual --
 -0.039  -0.023   0.006   0.013   0.031   0.045   0.048   0.051
  0.071   0.085   0.095   0.100   0.115   0.118   0.122   0.126
  0.135   0.140   0.159   0.167   0.177   0.188   0.199   0.202
  0.233   0.236   0.255   0.260   0.282   0.294   0.313   0.317
  0.328   0.342   0.364   0.389   0.424   0.451   0.470   0.495
  0.518   0.530   0.564   0.580   0.608   0.632   0.644   0.654
  0.681   0.692   0.702   0.734   0.829   0.882   0.917   0.960
  1.040   1.076   1.123   1.151   1.173   1.209   1.239   1.294
  1.314   1.387   1.414   1.432   1.454   1.465   1.510   1.521
  1.546   1.579   1.583   1.642   1.647   1.725   1.745   1.766
  1.827   1.845   1.877   1.994   2.042   2.057   2.103   2.144
  2.202   2.263   2.403   2.445   2.458   2.469   2.502   2.522
  2.534   2.595   2.633   2.675   2.768   2.801   2.841   2.888
  2.922   2.969   3.034   3.113   3.155   3.193   3.265   3.358
  3.511   3.666   3.772   3.784   3.819   3.867   3.965   4.106
  4.210   5.041   5.047   5.194   5.346   5.604   5.758  23.793
 23.833  23.953  49.890  49.966
 --------------------------------------------------------------

          Ground-State Mulliken Net Atomic Charges

     Atom                 Charge (a.u.)
  ----------------------------------------
      1 C                    -0.431514
      2 C                     0.175950
      3 C                    -0.305104
      4 O                    -0.260452
      5 H                     0.177667
      6 H                     0.164952
      7 H                     0.173428
      8 H                     0.204113
      9 O                    -0.300757
     10 H                     0.260587
     11 H                     0.141128
  ----------------------------------------
  Sum of atomic charges =     0.000000

 -----------------------------------------------------------------
                    Cartesian Multipole Moments
 -----------------------------------------------------------------
    Charge (ESU x 10^10)
                -0.0000
    Dipole Moment (Debye)
         X       1.5395      Y      -1.7803      Z      -0.3245
       Tot       2.3759
    Quadrupole Moments (Debye-Ang)
        XX     -32.8433     XY       3.3970     YY     -31.1731
        XZ      -6.3597     YZ       3.8176     ZZ     -30.3550
    Octopole Moments (Debye-Ang^2)
       XXX      10.2645    XXY      -3.7584    XYY       7.4891
       YYY       7.0634    XXZ       2.7397    XYZ       0.7488
       YYZ       8.1550    XZZ       5.5862    YZZ       1.6764
       ZZZ      23.1332
    Hexadecapole Moments (Debye-Ang^3)
      XXXX    -321.3576   XXXY       3.3518   XXYY     -77.9359
      XYYY       1.5197   YYYY    -174.6800   XXXZ     -35.5537
      XXYZ      19.8274   XYYZ     -11.1902   YYYZ      30.0110
      XXZZ     -65.0252   XYZZ       3.3792   YYZZ     -43.8324
      XZZZ     -21.0935   YZZZ      25.2786   ZZZZ     -80.2977
 -----------------------------------------------------------------
 Calculating analytic gradient of the SCF energy
 Gradient of SCF Energy
            1           2           3           4           5           6
    1  -0.0003906   0.0017887   0.0003177  -0.0006219  -0.0004133   0.0006857
    2   0.0004869  -0.0048723  -0.0009073   0.0026852   0.0001194   0.0000679
    3  -0.0009028   0.0008656   0.0005893   0.0001150  -0.0005550   0.0004899
            7           8           9          10          11
    1  -0.0001405   0.0001730  -0.0005565  -0.0006745  -0.0001678
    2   0.0000146   0.0001614   0.0005636   0.0012508   0.0004297
    3   0.0005455  -0.0009195  -0.0027390   0.0019285   0.0005825
 Max gradient component =       4.872E-03
 RMS gradient           =       1.287E-03
 Gradient time:  CPU 13.04 s  wall 13.05 s
 Geometry Optimization Parameters
   NAtoms,    NIC,     NZ,  NCons,   NDum,   NFix, NCnnct, MaxDiis
       11      63       0       0       0       0       0       0

 Cartesian Hessian Update
 Hessian Updated using BFGS Update


** GEOMETRY OPTIMIZATION IN DELOCALIZED INTERNAL COORDINATES **
   Searching for a Minimum

   Optimization Cycle:  14

                       Coordinates (Angstroms)
     ATOM                X               Y               Z
      1  C        -1.1343143339   -1.1743896832    0.1248933835
      2  C        -0.5906698667    0.1236058542   -0.4147996109
      3  C         0.9068325196    0.4278810155   -0.2888483866
      4  O        -1.3032061267    0.9816181876   -0.8942949553
      5  H        -1.3309048030   -1.0384829482    1.1944389427
      6  H        -2.0767732290   -1.4079496180   -0.3668365579
      7  H         1.2316711230    0.8650973815   -1.2378653994
      8  H         1.0023319605    1.2157306889    0.4648343732
      9  O         1.7235898495   -0.6558437654    0.1202622028
     10  H         2.0988801903   -1.0836498115   -0.6508087783
     11  H        -0.4210988113   -1.9929249372    0.0374908697
   Point Group: c1    Number of degrees of freedom:    27


   Energy is   -268.451492741

 Hessian Updated using BFGS Update

 27 Hessian modes will be used to form the next step
  Hessian Eigenvalues:
     0.000565    0.003065    0.015977    0.035783    0.061939    0.068410
     0.074131    0.077905    0.117856    0.141633    0.160265    0.160997
     0.162785    0.170352    0.189590    0.239482    0.269274    0.311857
     0.322766    0.325254    0.325831    0.326206    0.332521    0.351102
     0.469293    0.769931    0.941139

 Minimum Search - Taking Simple RFO Step
 Searching for Lamda that Minimizes Along All modes
 Value Taken    Lamda =  -0.00069467
 Calculated Step too Large.  Step scaled by  0.475467
 Step Taken.  Stepsize is  0.300000

                             Maximum     Tolerance    Cnvgd?
         Gradient           0.002827      0.000300      NO
         Displacement       0.170977      0.001200      NO
         Energy change     -0.000256      0.000001      NO


 New Cartesian Coordinates Obtained by Inverse Iteration

 Displacement from previous Coordinates is:  0.323545
 ----------------------------------------------------------------
             Standard Nuclear Orientation (Angstroms)
    I     Atom           X                Y                Z
 ----------------------------------------------------------------
    1      C      -1.1290857000    -1.1673162438     0.1273522739
    2      C      -0.5911121347     0.1167860859    -0.4499026394
    3      C       0.8995026656     0.4326240261    -0.2805229361
    4      O      -1.3004721885     0.9505853423    -0.9726871062
    5      H      -1.2469445781    -1.0317751777     1.2086953100
    6      H      -2.1044806805    -1.3819183826    -0.3039603224
    7      H       1.2514644817     0.8918654001    -1.2073696689
    8      H       0.9731307759     1.1929657659     0.5037421627
    9      O       1.7023289430    -0.6672803261     0.1225742610
   10      H       2.0897429172    -1.0773135549    -0.6516710296
   11      H      -0.4377360291    -1.9985305711    -0.0077842212
 ----------------------------------------------------------------
 Molecular Point Group                 C1    NOp =  1
 Largest Abelian Subgroup              C1    NOp =  1
 Nuclear Repulsion Energy =   175.9093457059 hartrees
 There are       20 alpha and       20 beta electrons
 Applying Cartesian multipole field
    Component          Value
    ---------          -----
     (2,0,0)        1.00000E-11
     (0,2,0)        2.00000E-11
     (0,0,2)       -3.00000E-11
 Nucleus-field energy     =     0.0000000031 hartrees
 Requested basis set is 6-311++G(d,p)
 There are 60 shells and 152 basis functions
 A cutoff of  1.0D-11 yielded   1771 shell pairs
 There are     11521 function pairs (     12295 Cartesian)
 Smallest overlap matrix eigenvalue = 7.00E-05
 Guess MOs from SCF MO coefficient file
 Reading MOs from coefficient file
 Reading MOs from coefficient file
 A restricted hybrid HF-DFT SCF calculation will be
 performed using Pulay DIIS extrapolation
 Exchange:     0.2000 Hartree-Fock + 0.0800 Slater + 0.7200 B88
 Correlation:  0.1900 VWN1RPA + 0.8100 LYP
 Using SG-1 standard quadrature grid
 SCF converges when DIIS error is below 1.0E-08
 Geometry optimization detected.  Setting ReadMinima to 0
 Setting SaveMinima to 0
 ---------------------------------------
  Cycle       Energy         DIIS Error
 ---------------------------------------
    1    -268.4489436754      1.28E-03
    2    -268.4516826035      1.19E-04
    3    -268.4516755627      1.75E-04
    4    -268.4517390889      5.03E-05
    5    -268.4517437918      1.39E-05
    6    -268.4517443617      5.23E-06
    7    -268.4517443879      1.98E-06
    8    -268.4517443403      2.27E-07
    9    -268.4517443309      8.54E-08
   10    -268.4517443360      2.54E-08
   11    -268.4517443337      2.99E-09 Convergence criterion met
 ---------------------------------------
 SCF time:  CPU 42.77 s  wall 42.89 s
 SCF   energy in the final basis set = -268.4517443337
 Total energy in the final basis set = -268.4517443337

 --------------------------------------------------------------

                    Orbital Energies (a.u.)
 --------------------------------------------------------------

 Alpha MOs
 -- Occupied --
-19.147 -19.123 -10.271 -10.240 -10.179  -1.062  -1.047  -0.767
 -0.718  -0.562  -0.536  -0.482  -0.481  -0.442  -0.430  -0.401
 -0.379  -0.350  -0.329  -0.257
 -- Virtual --
 -0.038  -0.022   0.006   0.013   0.032   0.046   0.047   0.051
  0.072   0.085   0.095   0.100   0.114   0.117   0.123   0.125
  0.136   0.139   0.158   0.169   0.177   0.186   0.201   0.205
  0.234   0.237   0.255   0.261   0.281   0.295   0.314   0.316
  0.329   0.341   0.363   0.386   0.425   0.449   0.473   0.497
  0.517   0.530   0.567   0.580   0.606   0.635   0.645   0.653
  0.680   0.692   0.700   0.732   0.832   0.880   0.918   0.968
  1.031   1.078   1.128   1.150   1.171   1.206   1.239   1.293
  1.318   1.391   1.419   1.432   1.454   1.470   1.505   1.521
  1.551   1.581   1.585   1.644   1.649   1.721   1.745   1.767
  1.826   1.842   1.873   2.002   2.039   2.061   2.105   2.138
  2.202   2.258   2.400   2.447   2.459   2.470   2.507   2.519
  2.535   2.603   2.645   2.679   2.764   2.801   2.844   2.889
  2.919   2.961   3.027   3.113   3.156   3.194   3.267   3.357
  3.506   3.672   3.771   3.780   3.828   3.872   3.966   4.102
  4.204   5.040   5.050   5.192   5.346   5.603   5.754  23.793
 23.833  23.954  49.890  49.966
 --------------------------------------------------------------

          Ground-State Mulliken Net Atomic Charges

     Atom                 Charge (a.u.)
  ----------------------------------------
      1 C                    -0.433968
      2 C                     0.180293
      3 C                    -0.304940
      4 O                    -0.260683
      5 H                     0.177198
      6 H                     0.164447
      7 H                     0.173482
      8 H                     0.202967
      9 O                    -0.300945
     10 H                     0.260012
     11 H                     0.142138
  ----------------------------------------
  Sum of atomic charges =     0.000000

 -----------------------------------------------------------------
                    Cartesian Multipole Moments
 -----------------------------------------------------------------
    Charge (ESU x 10^10)
                -0.0000
    Dipole Moment (Debye)
         X       1.5759      Y      -1.6741      Z      -0.1956
       Tot       2.3074
    Quadrupole Moments (Debye-Ang)
        XX     -32.7524     XY       3.3066     YY     -31.0920
        XZ      -6.5344     YZ       3.9384     ZZ     -30.6628
    Octopole Moments (Debye-Ang^2)
       XXX      10.8126    XXY      -3.1945    XYY       7.2509
       YYY       7.8996    XXZ       3.4781    XYZ       0.6053
       YYZ       8.6182    XZZ       6.2652    YZZ       1.6089
       ZZZ      25.1155
    Hexadecapole Moments (Debye-Ang^3)
      XXXX    -315.9255   XXXY       2.8789   XXYY     -77.0071
      XYYY       0.9349   YYYY    -171.8808   XXXZ     -38.1054
      XXYZ      20.0396   XYYZ     -12.0756   YYYZ      30.9011
      XXZZ     -66.2957   XYZZ       3.5001   YYZZ     -44.6412
      XZZZ     -23.7809   YZZZ      26.6221   ZZZZ     -86.5553
 -----------------------------------------------------------------
 Calculating analytic gradient of the SCF energy
 Gradient of SCF Energy
            1           2           3           4           5           6
    1  -0.0000007   0.0015093   0.0004610  -0.0005580  -0.0004879   0.0008386
    2   0.0004804  -0.0044932   0.0014105   0.0019858   0.0001375   0.0001493
    3  -0.0002508  -0.0010540  -0.0003168   0.0008541  -0.0003523   0.0004514
            7           8           9          10          11
    1  -0.0002798   0.0002862  -0.0007944  -0.0010499   0.0000754
    2  -0.0007717  -0.0001813  -0.0008160   0.0015824   0.0005163
    3   0.0008833  -0.0002975  -0.0025293   0.0021986   0.0004131
 Max gradient component =       4.493E-03
 RMS gradient           =       1.240E-03
 Gradient time:  CPU 13.05 s  wall 13.05 s
 Geometry Optimization Parameters
   NAtoms,    NIC,     NZ,  NCons,   NDum,   NFix, NCnnct, MaxDiis
       11      63       0       0       0       0       0       0

 Cartesian Hessian Update
 Hessian Updated using BFGS Update


** GEOMETRY OPTIMIZATION IN DELOCALIZED INTERNAL COORDINATES **
   Searching for a Minimum

   Optimization Cycle:  15

                       Coordinates (Angstroms)
     ATOM                X               Y               Z
      1  C        -1.1290857000   -1.1673162438    0.1273522739
      2  C        -0.5911121347    0.1167860859   -0.4499026394
      3  C         0.8995026656    0.4326240261   -0.2805229361
      4  O        -1.3004721885    0.9505853423   -0.9726871062
      5  H        -1.2469445781   -1.0317751777    1.2086953100
      6  H        -2.1044806805   -1.3819183826   -0.3039603224
      7  H         1.2514644817    0.8918654001   -1.2073696689
      8  H         0.9731307759    1.1929657659    0.5037421627
      9  O         1.7023289430   -0.6672803261    0.1225742610
     10  H         2.0897429172   -1.0773135549   -0.6516710296
     11  H        -0.4377360291   -1.9985305711   -0.0077842212
   Point Group: c1    Number of degrees of freedom:    27


   Energy is   -268.451744334

 Hessian Updated using BFGS Update

 27 Hessian modes will be used to form the next step
  Hessian Eigenvalues:
     0.000436    0.004370    0.015892    0.034755    0.067608    0.072358
     0.074157    0.080660    0.117987    0.141642    0.160465    0.161725
     0.163622    0.174410    0.237364    0.248306    0.271238    0.314995
     0.323299    0.325279    0.325878    0.326815    0.339169    0.350018
     0.468910    0.740480    0.929450

 Minimum Search - Taking Simple RFO Step
 Searching for Lamda that Minimizes Along All modes
 Value Taken    Lamda =  -0.00049653
 Calculated Step too Large.  Step scaled by  0.444586
 Step Taken.  Stepsize is  0.300000

                             Maximum     Tolerance    Cnvgd?
         Gradient           0.003049      0.000300      NO
         Displacement       0.178403      0.001200      NO
         Energy change     -0.000252      0.000001      NO


 New Cartesian Coordinates Obtained by Inverse Iteration

 Displacement from previous Coordinates is:  0.318216
 ----------------------------------------------------------------
             Standard Nuclear Orientation (Angstroms)
    I     Atom           X                Y                Z
 ----------------------------------------------------------------
    1      C      -1.1365840402    -1.1608231737     0.1371514055
    2      C      -0.5872845333     0.1012410361    -0.4772690797
    3      C       0.8964204263     0.4293616136    -0.2685806758
    4      O      -1.2813228739     0.9085329581    -1.0577712050
    5      H      -1.2035676675    -1.0132994982     1.2216426826
    6      H      -2.1330874619    -1.3552520728    -0.2536661534
    7      H       1.2578010024     0.9319318918    -1.1685780715
    8      H       0.9457934758     1.1555149046     0.5499438064
    9      O       1.7084815409    -0.6760355370     0.1036839754
   10      H       2.1100192706    -1.0509933797    -0.6817357454
   11      H      -0.4703306667    -2.0094863787    -0.0163548553
 ----------------------------------------------------------------
 Molecular Point Group                 C1    NOp =  1
 Largest Abelian Subgroup              C1    NOp =  1
 Nuclear Repulsion Energy =   175.8401201991 hartrees
 There are       20 alpha and       20 beta electrons
 Applying Cartesian multipole field
    Component          Value
    ---------          -----
     (2,0,0)        1.00000E-11
     (0,2,0)        2.00000E-11
     (0,0,2)       -3.00000E-11
 Nucleus-field energy     =     0.0000000028 hartrees
 Requested basis set is 6-311++G(d,p)
 There are 60 shells and 152 basis functions
 A cutoff of  1.0D-11 yielded   1771 shell pairs
 There are     11532 function pairs (     12309 Cartesian)
 Smallest overlap matrix eigenvalue = 6.92E-05
 Guess MOs from SCF MO coefficient file
 Reading MOs from coefficient file
 Reading MOs from coefficient file
 A restricted hybrid HF-DFT SCF calculation will be
 performed using Pulay DIIS extrapolation
 Exchange:     0.2000 Hartree-Fock + 0.0800 Slater + 0.7200 B88
 Correlation:  0.1900 VWN1RPA + 0.8100 LYP
 Using SG-1 standard quadrature grid
 SCF converges when DIIS error is below 1.0E-08
 Geometry optimization detected.  Setting ReadMinima to 0
 Setting SaveMinima to 0
 ---------------------------------------
  Cycle       Energy         DIIS Error
 ---------------------------------------
    1    -268.4467715032      1.52E-03
    2    -268.4518472349      1.21E-04
    3    -268.4519008977      8.25E-05
    4    -268.4519160404      3.02E-05
    5    -268.4519178681      1.65E-05
    6    -268.4519184911      7.67E-06
    7    -268.4519184379      1.76E-06
    8    -268.4519184544      3.61E-07
    9    -268.4519184762      9.92E-08
   10    -268.4519184788      3.11E-08
   11    -268.4519184776      3.51E-09 Convergence criterion met
 ---------------------------------------
 SCF time:  CPU 42.61 s  wall 42.71 s
 SCF   energy in the final basis set = -268.4519184776
 Total energy in the final basis set = -268.4519184776

 --------------------------------------------------------------

                    Orbital Energies (a.u.)
 --------------------------------------------------------------

 Alpha MOs
 -- Occupied --
-19.148 -19.124 -10.272 -10.240 -10.180  -1.062  -1.047  -0.768
 -0.718  -0.562  -0.535  -0.482  -0.481  -0.441  -0.430  -0.401
 -0.378  -0.352  -0.329  -0.257
 -- Virtual --
 -0.039  -0.021   0.006   0.013   0.032   0.046   0.047   0.051
  0.072   0.085   0.095   0.100   0.113   0.116   0.123   0.125
  0.137   0.138   0.157   0.170   0.177   0.185   0.201   0.207
  0.233   0.237   0.254   0.260   0.280   0.296   0.313   0.315
  0.330   0.341   0.361   0.384   0.424   0.449   0.477   0.499
  0.518   0.532   0.570   0.578   0.605   0.636   0.646   0.651
  0.679   0.692   0.699   0.731   0.834   0.877   0.920   0.975
  1.021   1.080   1.131   1.149   1.167   1.205   1.239   1.289
  1.320   1.394   1.420   1.433   1.456   1.470   1.502   1.519
  1.555   1.582   1.587   1.648   1.651   1.719   1.743   1.764
  1.826   1.836   1.876   2.005   2.038   2.064   2.102   2.133
  2.204   2.253   2.396   2.445   2.461   2.471   2.507   2.521
  2.539   2.609   2.655   2.678   2.760   2.798   2.847   2.889
  2.919   2.955   3.023   3.111   3.156   3.194   3.271   3.355
  3.503   3.674   3.768   3.776   3.835   3.874   3.966   4.100
  4.200   5.038   5.052   5.191   5.347   5.603   5.748  23.793
 23.833  23.953  49.889  49.965
 --------------------------------------------------------------

          Ground-State Mulliken Net Atomic Charges

     Atom                 Charge (a.u.)
  ----------------------------------------
      1 C                    -0.441156
      2 C                     0.190488
      3 C                    -0.311103
      4 O                    -0.260592
      5 H                     0.175316
      6 H                     0.164744
      7 H                     0.174066
      8 H                     0.200584
      9 O                    -0.298995
     10 H                     0.259771
     11 H                     0.146878
  ----------------------------------------
  Sum of atomic charges =     0.000000

 -----------------------------------------------------------------
                    Cartesian Multipole Moments
 -----------------------------------------------------------------
    Charge (ESU x 10^10)
                -0.0000
    Dipole Moment (Debye)
         X       1.5490      Y      -1.5473      Z      -0.0385
       Tot       2.1897
    Quadrupole Moments (Debye-Ang)
        XX     -32.5602     XY       3.2361     YY     -31.0471
        XZ      -6.7387     YZ       4.0218     ZZ     -30.9626
    Octopole Moments (Debye-Ang^2)
       XXX      10.6038    XXY      -2.3747    XYY       6.5402
       YYY       9.2304    XXZ       3.9845    XYZ       0.5403
       YYZ       9.0709    XZZ       6.9494    YZZ       1.5606
       ZZZ      27.3201
    Hexadecapole Moments (Debye-Ang^3)
      XXXX    -313.2355   XXXY       1.5161   XXYY     -76.5616
      XYYY      -0.0240   YYYY    -167.9490   XXXZ     -40.2507
      XXYZ      20.2636   XYYZ     -12.4777   YYYZ      31.1450
      XXZZ     -67.7064   XYZZ       3.1973   YYZZ     -45.2990
      XZZZ     -25.6156   YZZZ      27.8324   ZZZZ     -93.8199
 -----------------------------------------------------------------
 Calculating analytic gradient of the SCF energy
 Gradient of SCF Energy
            1           2           3           4           5           6
    1  -0.0000152   0.0005273   0.0004702   0.0000051  -0.0004229   0.0005888
    2  -0.0002046  -0.0036041   0.0014194   0.0014315   0.0002170   0.0003616
    3  -0.0007502  -0.0010285  -0.0002243   0.0007941  -0.0001021   0.0005108
            7           8           9          10          11
    1  -0.0003451   0.0002947  -0.0003715  -0.0007059  -0.0000254
    2  -0.0007617  -0.0001603  -0.0007458   0.0013923   0.0006548
    3   0.0008083  -0.0002561  -0.0022109   0.0018942   0.0005647
 Max gradient component =       3.604E-03
 RMS gradient           =       1.026E-03
 Gradient time:  CPU 13.03 s  wall 13.03 s
 Geometry Optimization Parameters
   NAtoms,    NIC,     NZ,  NCons,   NDum,   NFix, NCnnct, MaxDiis
       11      63       0       0       0       0       0       0

 Cartesian Hessian Update
 Hessian Updated using BFGS Update


** GEOMETRY OPTIMIZATION IN DELOCALIZED INTERNAL COORDINATES **
   Searching for a Minimum

   Optimization Cycle:  16

                       Coordinates (Angstroms)
     ATOM                X               Y               Z
      1  C        -1.1365840402   -1.1608231737    0.1371514055
      2  C        -0.5872845333    0.1012410361   -0.4772690797
      3  C         0.8964204263    0.4293616136   -0.2685806758
      4  O        -1.2813228739    0.9085329581   -1.0577712050
      5  H        -1.2035676675   -1.0132994982    1.2216426826
      6  H        -2.1330874619   -1.3552520728   -0.2536661534
      7  H         1.2578010024    0.9319318918   -1.1685780715
      8  H         0.9457934758    1.1555149046    0.5499438064
      9  O         1.7084815409   -0.6760355370    0.1036839754
     10  H         2.1100192706   -1.0509933797   -0.6817357454
     11  H        -0.4703306667   -2.0094863787   -0.0163548553
   Point Group: c1    Number of degrees of freedom:    27


   Energy is   -268.451918478

 Hessian Updated using BFGS Update

 27 Hessian modes will be used to form the next step
  Hessian Eigenvalues:
     0.000832    0.004556    0.016188    0.032065    0.067814    0.073600
     0.074119    0.080130    0.117983    0.141634    0.160692    0.161755
     0.163600    0.174490    0.236600    0.255900    0.271511    0.321254
     0.324187    0.325304    0.326158    0.329489    0.334485    0.345769
     0.470136    0.679989    0.928775

 Minimum Search - Taking Simple RFO Step
 Searching for Lamda that Minimizes Along All modes
 Value Taken    Lamda =  -0.00028985
 Calculated Step too Large.  Step scaled by  0.706231
 Step Taken.  Stepsize is  0.300000

                             Maximum     Tolerance    Cnvgd?
         Gradient           0.002380      0.000300      NO
         Displacement       0.160852      0.001200      NO
         Energy change     -0.000174      0.000001      NO


 New Cartesian Coordinates Obtained by Inverse Iteration

 Displacement from previous Coordinates is:  0.297644
 ----------------------------------------------------------------
             Standard Nuclear Orientation (Angstroms)
    I     Atom           X                Y                Z
 ----------------------------------------------------------------
    1      C      -1.1358595725    -1.1539191317     0.1426809753
    2      C      -0.5848208507     0.0935240051    -0.5015806738
    3      C       0.8911694030     0.4339087819    -0.2582964150
    4      O      -1.2684868992     0.8695963455    -1.1330002766
    5      H      -1.1321984767    -1.0175403642     1.2305293012
    6      H      -2.1564431944    -1.3219536490    -0.1956827819
    7      H       1.2671249257     0.9582393322    -1.1398801831
    8      H       0.9195908296     1.1378616392     0.5806365885
    9      O       1.7039159791    -0.6764299439     0.1054464099
   10      H       2.1038117509    -1.0442427536    -0.6852883093
   11      H      -0.5014654225    -2.0183518974    -0.0570985515
 ----------------------------------------------------------------
 Molecular Point Group                 C1    NOp =  1
 Largest Abelian Subgroup              C1    NOp =  1
 Nuclear Repulsion Energy =   175.8589964422 hartrees
 There are       20 alpha and       20 beta electrons
 Applying Cartesian multipole field
    Component          Value
    ---------          -----
     (2,0,0)        1.00000E-11
     (0,2,0)        2.00000E-11
     (0,0,2)       -3.00000E-11
 Nucleus-field energy     =     0.0000000026 hartrees
 Requested basis set is 6-311++G(d,p)
 There are 60 shells and 152 basis functions
 A cutoff of  1.0D-11 yielded   1771 shell pairs
 There are     11533 function pairs (     12310 Cartesian)
 Smallest overlap matrix eigenvalue = 6.87E-05
 Guess MOs from SCF MO coefficient file
 Reading MOs from coefficient file
 Reading MOs from coefficient file
 A restricted hybrid HF-DFT SCF calculation will be
 performed using Pulay DIIS extrapolation
 Exchange:     0.2000 Hartree-Fock + 0.0800 Slater + 0.7200 B88
 Correlation:  0.1900 VWN1RPA + 0.8100 LYP
 Using SG-1 standard quadrature grid
 SCF converges when DIIS error is below 1.0E-08
 Geometry optimization detected.  Setting ReadMinima to 0
 Setting SaveMinima to 0
 ---------------------------------------
  Cycle       Energy         DIIS Error
 ---------------------------------------
    1    -268.4465627495      1.36E-03
    2    -268.4520187695      9.95E-05
    3    -268.4520550144      9.32E-05
    4    -268.4520719177      4.94E-05
    5    -268.4520765988      1.73E-05
    6    -268.4520772274      3.96E-06
    7    -268.4520771825      1.09E-06
    8    -268.4520771411      3.39E-07
    9    -268.4520771566      1.01E-07
   10    -268.4520771586      2.58E-08
   11    -268.4520771576      2.12E-09 Convergence criterion met
 ---------------------------------------
 SCF time:  CPU 42.57 s  wall 42.64 s
 SCF   energy in the final basis set = -268.4520771576
 Total energy in the final basis set = -268.4520771576

 --------------------------------------------------------------

                    Orbital Energies (a.u.)
 --------------------------------------------------------------

 Alpha MOs
 -- Occupied --
-19.148 -19.125 -10.272 -10.240 -10.180  -1.062  -1.047  -0.768
 -0.717  -0.562  -0.535  -0.482  -0.481  -0.442  -0.430  -0.402
 -0.377  -0.353  -0.329  -0.257
 -- Virtual --
 -0.039  -0.021   0.005   0.013   0.032   0.045   0.048   0.051
  0.072   0.085   0.095   0.100   0.111   0.115   0.122   0.125
  0.137   0.138   0.156   0.171   0.177   0.185   0.200   0.208
  0.233   0.237   0.256   0.260   0.280   0.297   0.311   0.314
  0.332   0.341   0.360   0.382   0.423   0.447   0.480   0.500
  0.519   0.531   0.572   0.577   0.603   0.637   0.647   0.649
  0.678   0.691   0.701   0.731   0.836   0.875   0.919   0.978
  1.016   1.084   1.134   1.149   1.166   1.203   1.239   1.288
  1.320   1.395   1.416   1.436   1.461   1.472   1.499   1.521
  1.558   1.581   1.590   1.650   1.652   1.717   1.741   1.763
  1.827   1.827   1.881   2.008   2.036   2.067   2.098   2.130
  2.207   2.248   2.392   2.445   2.462   2.470   2.503   2.526
  2.543   2.614   2.663   2.679   2.758   2.795   2.848   2.891
  2.919   2.950   3.016   3.110   3.158   3.195   3.273   3.352
  3.498   3.679   3.764   3.772   3.843   3.876   3.967   4.097
  4.195   5.036   5.056   5.190   5.347   5.602   5.742  23.793
 23.832  23.952  49.888  49.965
 --------------------------------------------------------------

          Ground-State Mulliken Net Atomic Charges

     Atom                 Charge (a.u.)
  ----------------------------------------
      1 C                    -0.447968
      2 C                     0.198189
      3 C                    -0.311418
      4 O                    -0.261024
      5 H                     0.174786
      6 H                     0.165217
      7 H                     0.174436
      8 H                     0.198049
      9 O                    -0.297294
     10 H                     0.259070
     11 H                     0.147958
  ----------------------------------------
  Sum of atomic charges =     0.000000

 -----------------------------------------------------------------
                    Cartesian Multipole Moments
 -----------------------------------------------------------------
    Charge (ESU x 10^10)
                -0.0000
    Dipole Moment (Debye)
         X       1.5205      Y      -1.4594      Z       0.0810
       Tot       2.1091
    Quadrupole Moments (Debye-Ang)
        XX     -32.5358     XY       3.0938     YY     -30.8777
        XZ      -6.8756     YZ       4.0984     ZZ     -31.3249
    Octopole Moments (Debye-Ang^2)
       XXX      10.2114    XXY      -1.7680    XYY       6.1645
       YYY       9.9938    XXZ       4.5580    XYZ       0.5057
       YYZ       9.3401    XZZ       7.4917    YZZ       1.4758
       ZZZ      29.1831
    Hexadecapole Moments (Debye-Ang^3)
      XXXX    -310.1772   XXXY       0.2201   XXYY     -75.6466
      XYYY      -1.2153   YYYY    -164.3091   XXXZ     -42.3135
      XXYZ      20.2000   XYYZ     -13.0484   YYYZ      31.5493
      XXZZ     -69.2488   XYZZ       2.9985   YYZZ     -45.9485
      XZZZ     -27.9185   YZZZ      28.8691   ZZZZ    -100.9802
 -----------------------------------------------------------------
 Calculating analytic gradient of the SCF energy
 Gradient of SCF Energy
            1           2           3           4           5           6
    1   0.0001784  -0.0000951   0.0002847   0.0002248  -0.0003132   0.0003278
    2  -0.0004647  -0.0020226   0.0019981   0.0005759   0.0002256   0.0003631
    3  -0.0006246  -0.0014874  -0.0001417   0.0008636   0.0001316   0.0004075
            7           8           9          10          11
    1  -0.0002807   0.0002393  -0.0002905  -0.0003677   0.0000921
    2  -0.0008254  -0.0002568  -0.0012623   0.0011129   0.0005561
    3   0.0005141  -0.0000079  -0.0013754   0.0012456   0.0004747
 Max gradient component =       2.023E-03
 RMS gradient           =       7.964E-04
 Gradient time:  CPU 13.05 s  wall 13.05 s
 Geometry Optimization Parameters
   NAtoms,    NIC,     NZ,  NCons,   NDum,   NFix, NCnnct, MaxDiis
       11      63       0       0       0       0       0       0

 Cartesian Hessian Update
 Hessian Updated using BFGS Update


** GEOMETRY OPTIMIZATION IN DELOCALIZED INTERNAL COORDINATES **
   Searching for a Minimum

   Optimization Cycle:  17

                       Coordinates (Angstroms)
     ATOM                X               Y               Z
      1  C        -1.1358595725   -1.1539191317    0.1426809753
      2  C        -0.5848208507    0.0935240051   -0.5015806738
      3  C         0.8911694030    0.4339087819   -0.2582964150
      4  O        -1.2684868992    0.8695963455   -1.1330002766
      5  H        -1.1321984767   -1.0175403642    1.2305293012
      6  H        -2.1564431944   -1.3219536490   -0.1956827819
      7  H         1.2671249257    0.9582393322   -1.1398801831
      8  H         0.9195908296    1.1378616392    0.5806365885
      9  O         1.7039159791   -0.6764299439    0.1054464099
     10  H         2.1038117509   -1.0442427536   -0.6852883093
     11  H        -0.5014654225   -2.0183518974   -0.0570985515
   Point Group: c1    Number of degrees of freedom:    27


   Energy is   -268.452077158

 Hessian Updated using BFGS Update

 27 Hessian modes will be used to form the next step
  Hessian Eigenvalues:
     0.000876    0.004199    0.014861    0.028906    0.067487    0.072917
     0.074261    0.079806    0.117971    0.141630    0.160461    0.161748
     0.163655    0.175309    0.239118    0.259088    0.275966    0.321500
     0.323841    0.325297    0.325659    0.327353    0.331380    0.345940
     0.471029    0.652789    0.933099

 Minimum Search - Taking Simple RFO Step
 Searching for Lamda that Minimizes Along All modes
 Value Taken    Lamda =  -0.00019941
 Calculated Step too Large.  Step scaled by  0.917412
 Step Taken.  Stepsize is  0.300000

                             Maximum     Tolerance    Cnvgd?
         Gradient           0.001412      0.000300      NO
         Displacement       0.137353      0.001200      NO
         Energy change     -0.000159      0.000001      NO


 New Cartesian Coordinates Obtained by Inverse Iteration

 Displacement from previous Coordinates is:  0.297120
 ----------------------------------------------------------------
             Standard Nuclear Orientation (Angstroms)
    I     Atom           X                Y                Z
 ----------------------------------------------------------------
    1      C      -1.1331327382    -1.1488083705     0.1466219517
    2      C      -0.5817762156     0.0892026983    -0.5184209146
    3      C       0.8870927393     0.4424744936    -0.2499052878
    4      O      -1.2562563023     0.8333108896    -1.1953299765
    5      H      -1.0544221601    -1.0412501356     1.2341709262
    6      H      -2.1755030809    -1.2852579085    -0.1374690919
    7      H       1.2743943189     0.9768795719    -1.1215639077
    8      H       0.8978567096     1.1377162191     0.5968457889
    9      O       1.7028069678    -0.6652966883     0.1202033714
   10      H       2.0848636659    -1.0505416520    -0.6728666537
   11      H      -0.5395854317    -2.0277367533    -0.1138201224
 ----------------------------------------------------------------
 Molecular Point Group                 C1    NOp =  1
 Largest Abelian Subgroup              C1    NOp =  1
 Nuclear Repulsion Energy =   175.8427697251 hartrees
 There are       20 alpha and       20 beta electrons
 Applying Cartesian multipole field
    Component          Value
    ---------          -----
     (2,0,0)        1.00000E-11
     (0,2,0)        2.00000E-11
     (0,0,2)       -3.00000E-11
 Nucleus-field energy     =     0.0000000024 hartrees
 Requested basis set is 6-311++G(d,p)
 There are 60 shells and 152 basis functions
 A cutoff of  1.0D-11 yielded   1772 shell pairs
 There are     11537 function pairs (     12314 Cartesian)
 Smallest overlap matrix eigenvalue = 6.84E-05
 Guess MOs from SCF MO coefficient file
 Reading MOs from coefficient file
 Reading MOs from coefficient file
 A restricted hybrid HF-DFT SCF calculation will be
 performed using Pulay DIIS extrapolation
 Exchange:     0.2000 Hartree-Fock + 0.0800 Slater + 0.7200 B88
 Correlation:  0.1900 VWN1RPA + 0.8100 LYP
 Using SG-1 standard quadrature grid
 SCF converges when DIIS error is below 1.0E-08
 Geometry optimization detected.  Setting ReadMinima to 0
 Setting SaveMinima to 0
 ---------------------------------------
  Cycle       Energy         DIIS Error
 ---------------------------------------
    1    -268.4446837650      1.27E-03
    2    -268.4521532314      1.03E-04
    3    -268.4521863847      9.85E-05
    4    -268.4522063926      4.57E-05
    5    -268.4522100583      1.95E-05
    6    -268.4522110369      5.35E-06
    7    -268.4522108858      2.43E-06
    8    -268.4522108223      2.18E-07
    9    -268.4522108280      8.48E-08
   10    -268.4522108314      2.68E-08
   11    -268.4522108310      3.07E-09 Convergence criterion met
 ---------------------------------------
 SCF time:  CPU 42.81 s  wall 42.90 s
 SCF   energy in the final basis set = -268.4522108310
 Total energy in the final basis set = -268.4522108310

 --------------------------------------------------------------

                    Orbital Energies (a.u.)
 --------------------------------------------------------------

 Alpha MOs
 -- Occupied --
-19.148 -19.125 -10.272 -10.240 -10.180  -1.063  -1.047  -0.768
 -0.717  -0.563  -0.534  -0.481  -0.481  -0.442  -0.430  -0.402
 -0.378  -0.355  -0.329  -0.257
 -- Virtual --
 -0.039  -0.020   0.005   0.013   0.032   0.043   0.049   0.051
  0.073   0.085   0.095   0.101   0.111   0.115   0.121   0.125
  0.137   0.139   0.154   0.171   0.176   0.184   0.199   0.209
  0.232   0.235   0.259   0.260   0.280   0.297   0.308   0.314
  0.334   0.341   0.359   0.381   0.422   0.445   0.483   0.500
  0.520   0.530   0.572   0.577   0.601   0.637   0.646   0.649
  0.679   0.690   0.705   0.731   0.839   0.873   0.916   0.979
  1.014   1.087   1.136   1.150   1.167   1.200   1.239   1.289
  1.315   1.395   1.410   1.439   1.464   1.474   1.497   1.524
  1.558   1.580   1.592   1.648   1.654   1.716   1.739   1.765
  1.819   1.828   1.887   2.009   2.034   2.068   2.093   2.128
  2.213   2.244   2.390   2.445   2.462   2.468   2.500   2.528
  2.547   2.618   2.669   2.678   2.758   2.792   2.848   2.892
  2.920   2.947   3.009   3.109   3.162   3.197   3.273   3.350
  3.495   3.681   3.757   3.770   3.850   3.874   3.969   4.095
  4.191   5.035   5.062   5.189   5.347   5.602   5.736  23.793
 23.830  23.951  49.887  49.965
 --------------------------------------------------------------

          Ground-State Mulliken Net Atomic Charges

     Atom                 Charge (a.u.)
  ----------------------------------------
      1 C                    -0.457674
      2 C                     0.204853
      3 C                    -0.308022
      4 O                    -0.261666
      5 H                     0.175756
      6 H                     0.165937
      7 H                     0.174968
      8 H                     0.195358
      9 O                    -0.295261
     10 H                     0.258086
     11 H                     0.147663
  ----------------------------------------
  Sum of atomic charges =     0.000000

 -----------------------------------------------------------------
                    Cartesian Multipole Moments
 -----------------------------------------------------------------
    Charge (ESU x 10^10)
                -0.0000
    Dipole Moment (Debye)
         X       1.4646      Y      -1.4211      Z       0.1668
       Tot       2.0475
    Quadrupole Moments (Debye-Ang)
        XX     -32.6448     XY       2.9036     YY     -30.6007
        XZ      -6.9588     YZ       4.1654     ZZ     -31.7044
    Octopole Moments (Debye-Ang^2)
       XXX       9.2872    XXY      -1.3624    XYY       5.9589
       YYY      10.3067    XXZ       5.0627    XYZ       0.5142
       YYZ       9.4244    XZZ       7.8143    YZZ       1.3709
       ZZZ      30.6010
    Hexadecapole Moments (Debye-Ang^3)
      XXXX    -308.6326   XXXY      -1.3843   XXYY     -74.5737
      XYYY      -2.8112   YYYY    -160.8719   XXXZ     -44.0596
      XXYZ      19.9652   XYYZ     -13.5937   YYYZ      31.9870
      XXZZ     -70.8656   XYZZ       2.7314   YYZZ     -46.4178
      XZZZ     -30.1471   YZZZ      29.6503   ZZZZ    -107.4247
 -----------------------------------------------------------------
 Calculating analytic gradient of the SCF energy
 Gradient of SCF Energy
            1           2           3           4           5           6
    1   0.0002999  -0.0005589  -0.0000013   0.0003039  -0.0001329  -0.0000587
    2  -0.0003766  -0.0001684   0.0018275  -0.0002368   0.0001828   0.0001443
    3  -0.0001816  -0.0013708  -0.0000240   0.0006763   0.0002143   0.0001546
            7           8           9          10          11
    1  -0.0000939   0.0001971  -0.0002690   0.0001575   0.0001564
    2  -0.0005242  -0.0002383  -0.0013602   0.0005536   0.0001963
    3   0.0000728   0.0001536  -0.0000788   0.0001552   0.0002282
 Max gradient component =       1.828E-03
 RMS gradient           =       5.332E-04
 Gradient time:  CPU 13.09 s  wall 13.09 s
 Geometry Optimization Parameters
   NAtoms,    NIC,     NZ,  NCons,   NDum,   NFix, NCnnct, MaxDiis
       11      63       0       0       0       0       0       0

 Cartesian Hessian Update
 Hessian Updated using BFGS Update


** GEOMETRY OPTIMIZATION IN DELOCALIZED INTERNAL COORDINATES **
   Searching for a Minimum

   Optimization Cycle:  18

                       Coordinates (Angstroms)
     ATOM                X               Y               Z
      1  C        -1.1331327382   -1.1488083705    0.1466219517
      2  C        -0.5817762156    0.0892026983   -0.5184209146
      3  C         0.8870927393    0.4424744936   -0.2499052878
      4  O        -1.2562563023    0.8333108896   -1.1953299765
      5  H        -1.0544221601   -1.0412501356    1.2341709262
      6  H        -2.1755030809   -1.2852579085   -0.1374690919
      7  H         1.2743943189    0.9768795719   -1.1215639077
      8  H         0.8978567096    1.1377162191    0.5968457889
      9  O         1.7028069678   -0.6652966883    0.1202033714
     10  H         2.0848636659   -1.0505416520   -0.6728666537
     11  H        -0.5395854317   -2.0277367533   -0.1138201224
   Point Group: c1    Number of degrees of freedom:    27


   Energy is   -268.452210831

 Hessian Updated using BFGS Update

 27 Hessian modes will be used to form the next step
  Hessian Eigenvalues:
     0.000852    0.003595    0.012487    0.028500    0.066849    0.072061
     0.074408    0.077565    0.117943    0.141605    0.160244    0.161673
     0.163694    0.174960    0.239433    0.260171    0.271708    0.320535
     0.322495    0.324716    0.325350    0.326476    0.330408    0.347588
     0.470242    0.667203    0.935253

 Minimum Search - Taking Simple RFO Step
 Searching for Lamda that Minimizes Along All modes
 Value Taken    Lamda =  -0.00012445
 Step Taken.  Stepsize is  0.247989

                             Maximum     Tolerance    Cnvgd?
         Gradient           0.001299      0.000300      NO
         Displacement       0.088873      0.001200      NO
         Energy change     -0.000134      0.000001      NO


 New Cartesian Coordinates Obtained by Inverse Iteration

 Displacement from previous Coordinates is:  0.279440
 ----------------------------------------------------------------
             Standard Nuclear Orientation (Angstroms)
    I     Atom           X                Y                Z
 ----------------------------------------------------------------
    1      C      -1.1274070738    -1.1482713735     0.1459531192
    2      C      -0.5790320595     0.0890535205    -0.5249789358
    3      C       0.8851406543     0.4533424908    -0.2468199724
    4      O      -1.2506574264     0.8127172232    -1.2262009049
    5      H      -0.9824781521    -1.0819639508     1.2291076736
    6      H      -2.1859375698    -1.2538396069    -0.0890806729
    7      H       1.2795867154     0.9807428283    -1.1207061857
    8      H       0.8844611029     1.1585184737     0.5918504922
    9      O       1.7037215930    -0.6437711253     0.1476592547
   10      H       2.0551378724    -1.0710451285    -0.6394192721
   11      H      -0.5761971840    -2.0347909875    -0.1788985122
 ----------------------------------------------------------------
 Molecular Point Group                 C1    NOp =  1
 Largest Abelian Subgroup              C1    NOp =  1
 Nuclear Repulsion Energy =   175.8362821776 hartrees
 There are       20 alpha and       20 beta electrons
 Applying Cartesian multipole field
    Component          Value
    ---------          -----
     (2,0,0)        1.00000E-11
     (0,2,0)        2.00000E-11
     (0,0,2)       -3.00000E-11
 Nucleus-field energy     =     0.0000000023 hartrees
 Requested basis set is 6-311++G(d,p)
 There are 60 shells and 152 basis functions
 A cutoff of  1.0D-11 yielded   1772 shell pairs
 There are     11526 function pairs (     12300 Cartesian)
 Smallest overlap matrix eigenvalue = 6.84E-05
 Guess MOs from SCF MO coefficient file
 Reading MOs from coefficient file
 Reading MOs from coefficient file
 A restricted hybrid HF-DFT SCF calculation will be
 performed using Pulay DIIS extrapolation
 Exchange:     0.2000 Hartree-Fock + 0.0800 Slater + 0.7200 B88
 Correlation:  0.1900 VWN1RPA + 0.8100 LYP
 Using SG-1 standard quadrature grid
 SCF converges when DIIS error is below 1.0E-08
 Geometry optimization detected.  Setting ReadMinima to 0
 Setting SaveMinima to 0
 ---------------------------------------
  Cycle       Energy         DIIS Error
 ---------------------------------------
    1    -268.4448620804      9.22E-04
    2    -268.4522515501      1.15E-04
    3    -268.4522621837      1.26E-04
    4    -268.4522933158      4.54E-05
    5    -268.4522967260      1.95E-05
    6    -268.4522974809      6.04E-06
    7    -268.4522976584      1.96E-06
    8    -268.4522975892      1.67E-07
    9    -268.4522975843      5.32E-08
   10    -268.4522975904      1.87E-08
   11    -268.4522975891      4.01E-09 Convergence criterion met
 ---------------------------------------
 SCF time:  CPU 42.46 s  wall 42.50 s
 SCF   energy in the final basis set = -268.4522975891
 Total energy in the final basis set = -268.4522975891

 --------------------------------------------------------------

                    Orbital Energies (a.u.)
 --------------------------------------------------------------

 Alpha MOs
 -- Occupied --
-19.148 -19.126 -10.272 -10.240 -10.181  -1.063  -1.047  -0.768
 -0.717  -0.564  -0.533  -0.481  -0.481  -0.442  -0.430  -0.402
 -0.378  -0.355  -0.328  -0.258
 -- Virtual --
 -0.039  -0.021   0.005   0.012   0.032   0.042   0.049   0.051
  0.072   0.084   0.096   0.101   0.111   0.115   0.121   0.125
  0.136   0.139   0.153   0.170   0.176   0.184   0.198   0.210
  0.232   0.233   0.259   0.263   0.281   0.297   0.307   0.313
  0.336   0.341   0.359   0.381   0.422   0.444   0.485   0.498
  0.521   0.527   0.572   0.576   0.601   0.637   0.645   0.649
  0.679   0.689   0.709   0.732   0.840   0.872   0.914   0.980
  1.014   1.090   1.136   1.151   1.171   1.198   1.238   1.289
  1.308   1.396   1.408   1.439   1.459   1.476   1.495   1.528
  1.557   1.581   1.593   1.644   1.656   1.717   1.739   1.770
  1.814   1.830   1.891   2.007   2.033   2.065   2.089   2.128
  2.218   2.243   2.389   2.445   2.460   2.465   2.500   2.527
  2.551   2.619   2.665   2.682   2.761   2.791   2.846   2.893
  2.923   2.947   3.003   3.112   3.166   3.199   3.274   3.349
  3.496   3.681   3.751   3.769   3.857   3.872   3.970   4.094
  4.190   5.035   5.067   5.189   5.348   5.602   5.734  23.792
 23.829  23.950  49.886  49.964
 --------------------------------------------------------------

          Ground-State Mulliken Net Atomic Charges

     Atom                 Charge (a.u.)
  ----------------------------------------
      1 C                    -0.471586
      2 C                     0.209962
      3 C                    -0.302074
      4 O                    -0.262410
      5 H                     0.178760
      6 H                     0.166839
      7 H                     0.175602
      8 H                     0.193855
      9 O                    -0.292913
     10 H                     0.256924
     11 H                     0.147040
  ----------------------------------------
  Sum of atomic charges =     0.000000

 -----------------------------------------------------------------
                    Cartesian Multipole Moments
 -----------------------------------------------------------------
    Charge (ESU x 10^10)
                -0.0000
    Dipole Moment (Debye)
         X       1.4026      Y      -1.4572      Z       0.1965
       Tot       2.0321
    Quadrupole Moments (Debye-Ang)
        XX     -32.8775     XY       2.7155     YY     -30.2787
        XZ      -6.9619     YZ       4.2093     ZZ     -32.0009
    Octopole Moments (Debye-Ang^2)
       XXX       8.1298    XXY      -1.3275    XYY       6.0475
       YYY       9.9947    XXZ       5.4252    XYZ       0.5055
       YYZ       9.3500    XZZ       7.7925    YZZ       1.2707
       ZZZ      31.1070
    Hexadecapole Moments (Debye-Ang^3)
      XXXX    -308.8491   XXXY      -2.7908   XXYY     -73.6240
      XYYY      -4.3968   YYYY    -158.7889   XXXZ     -45.2087
      XXYZ      19.6284   XYYZ     -14.0424   YYYZ      32.4872
      XXZZ     -72.1469   XYZZ       2.5505   YYZZ     -46.5904
      XZZZ     -31.8273   YZZZ      30.0269   ZZZZ    -110.9371
 -----------------------------------------------------------------
 Calculating analytic gradient of the SCF energy
 Gradient of SCF Energy
            1           2           3           4           5           6
    1   0.0002759  -0.0005500  -0.0001875   0.0001843   0.0000109  -0.0002703
    2  -0.0001494   0.0009266   0.0012276  -0.0006578   0.0000624  -0.0000642
    3   0.0001345  -0.0008138  -0.0000664   0.0003318   0.0002186  -0.0000677
            7           8           9          10          11
    1   0.0000701   0.0001525  -0.0002265   0.0004149   0.0001257
    2  -0.0001558  -0.0001190  -0.0010013  -0.0000189  -0.0000502
    3  -0.0001911   0.0002184   0.0007985  -0.0005774   0.0000146
 Max gradient component =       1.228E-03
 RMS gradient           =       4.460E-04
 Gradient time:  CPU 13.05 s  wall 13.06 s
 Geometry Optimization Parameters
   NAtoms,    NIC,     NZ,  NCons,   NDum,   NFix, NCnnct, MaxDiis
       11      63       0       0       0       0       0       0

 Cartesian Hessian Update
 Hessian Updated using BFGS Update


** GEOMETRY OPTIMIZATION IN DELOCALIZED INTERNAL COORDINATES **
   Searching for a Minimum

   Optimization Cycle:  19

                       Coordinates (Angstroms)
     ATOM                X               Y               Z
      1  C        -1.1274070738   -1.1482713735    0.1459531192
      2  C        -0.5790320595    0.0890535205   -0.5249789358
      3  C         0.8851406543    0.4533424908   -0.2468199724
      4  O        -1.2506574264    0.8127172232   -1.2262009049
      5  H        -0.9824781521   -1.0819639508    1.2291076736
      6  H        -2.1859375698   -1.2538396069   -0.0890806729
      7  H         1.2795867154    0.9807428283   -1.1207061857
      8  H         0.8844611029    1.1585184737    0.5918504922
      9  O         1.7037215930   -0.6437711253    0.1476592547
     10  H         2.0551378724   -1.0710451285   -0.6394192721
     11  H        -0.5761971840   -2.0347909875   -0.1788985122
   Point Group: c1    Number of degrees of freedom:    27


   Energy is   -268.452297589

 Hessian Updated using BFGS Update

 27 Hessian modes will be used to form the next step
  Hessian Eigenvalues:
     0.000832    0.002730    0.011103    0.030074    0.066110    0.071147
     0.074589    0.075890    0.117734    0.141617    0.160311    0.161521
     0.163682    0.173403    0.238225    0.252976    0.261930    0.320155
     0.323260    0.324913    0.325360    0.326410    0.330079    0.347579
     0.469264    0.685252    0.931806

 Minimum Search - Taking Simple RFO Step
 Searching for Lamda that Minimizes Along All modes
 Value Taken    Lamda =  -0.00006980
 Step Taken.  Stepsize is  0.177007

                             Maximum     Tolerance    Cnvgd?
         Gradient           0.001155      0.000300      NO
         Displacement       0.080114      0.001200      NO
         Energy change     -0.000087      0.000001      NO


 New Cartesian Coordinates Obtained by Inverse Iteration

 Displacement from previous Coordinates is:  0.237875
 ----------------------------------------------------------------
             Standard Nuclear Orientation (Angstroms)
    I     Atom           X                Y                Z
 ----------------------------------------------------------------
    1      C      -1.1216303729    -1.1515818747     0.1415880843
    2      C      -0.5769204417     0.0899351446    -0.5248408485
    3      C       0.8850539702     0.4616231910    -0.2483705611
    4      O      -1.2510891062     0.8091161232    -1.2287754592
    5      H      -0.9294908107    -1.1225503095     1.2182152201
    6      H      -2.1900370729    -1.2324067231    -0.0557004185
    7      H       1.2823234859     0.9733908564    -1.1308743142
    8      H       0.8776329658     1.1858490483     0.5738731982
    9      O       1.7068263623    -0.6201591158     0.1759948763
   10      H       2.0290466611    -1.0928090571    -0.5979128414
   11      H      -0.6053771684    -2.0397149194    -0.2347308524
 ----------------------------------------------------------------
 Molecular Point Group                 C1    NOp =  1
 Largest Abelian Subgroup              C1    NOp =  1
 Nuclear Repulsion Energy =   175.8410753209 hartrees
 There are       20 alpha and       20 beta electrons
 Applying Cartesian multipole field
    Component          Value
    ---------          -----
     (2,0,0)        1.00000E-11
     (0,2,0)        2.00000E-11
     (0,0,2)       -3.00000E-11
 Nucleus-field energy     =     0.0000000023 hartrees
 Requested basis set is 6-311++G(d,p)
 There are 60 shells and 152 basis functions
 A cutoff of  1.0D-11 yielded   1772 shell pairs
 There are     11526 function pairs (     12300 Cartesian)
 Smallest overlap matrix eigenvalue = 6.86E-05
 Guess MOs from SCF MO coefficient file
 Reading MOs from coefficient file
 Reading MOs from coefficient file
 A restricted hybrid HF-DFT SCF calculation will be
 performed using Pulay DIIS extrapolation
 Exchange:     0.2000 Hartree-Fock + 0.0800 Slater + 0.7200 B88
 Correlation:  0.1900 VWN1RPA + 0.8100 LYP
 Using SG-1 standard quadrature grid
 SCF converges when DIIS error is below 1.0E-08
 Geometry optimization detected.  Setting ReadMinima to 0
 Setting SaveMinima to 0
 ---------------------------------------
  Cycle       Energy         DIIS Error
 ---------------------------------------
    1    -268.4466928124      6.73E-04
    2    -268.4523221519      1.08E-04
    3    -268.4523292844      1.06E-04
    4    -268.4523506716      3.61E-05
    5    -268.4523529054      1.17E-05
    6    -268.4523533226      4.84E-06
    7    -268.4523534793      1.63E-06
    8    -268.4523534215      1.32E-07
    9    -268.4523534131      5.79E-08
   10    -268.4523534179      1.35E-08
   11    -268.4523534177      2.82E-09 Convergence criterion met
 ---------------------------------------
 SCF time:  CPU 42.33 s  wall 42.41 s
 SCF   energy in the final basis set = -268.4523534177
 Total energy in the final basis set = -268.4523534177

 --------------------------------------------------------------

                    Orbital Energies (a.u.)
 --------------------------------------------------------------

 Alpha MOs
 -- Occupied --
-19.148 -19.126 -10.273 -10.240 -10.181  -1.063  -1.047  -0.768
 -0.717  -0.565  -0.532  -0.482  -0.480  -0.442  -0.431  -0.402
 -0.379  -0.355  -0.328  -0.258
 -- Virtual --
 -0.039  -0.021   0.006   0.012   0.032   0.042   0.049   0.051
  0.072   0.084   0.096   0.102   0.111   0.116   0.120   0.125
  0.135   0.139   0.152   0.169   0.175   0.184   0.198   0.211
  0.229   0.233   0.258   0.265   0.282   0.297   0.306   0.313
  0.337   0.341   0.359   0.382   0.422   0.444   0.486   0.497
  0.521   0.525   0.573   0.575   0.602   0.636   0.643   0.650
  0.680   0.689   0.710   0.732   0.841   0.873   0.912   0.980
  1.015   1.092   1.136   1.151   1.174   1.199   1.238   1.287
  1.303   1.398   1.409   1.439   1.452   1.476   1.494   1.532
  1.555   1.581   1.593   1.642   1.657   1.718   1.739   1.773
  1.812   1.832   1.892   2.005   2.032   2.063   2.089   2.129
  2.221   2.242   2.390   2.445   2.458   2.463   2.501   2.525
  2.554   2.618   2.657   2.685   2.765   2.792   2.845   2.893
  2.927   2.950   3.000   3.115   3.170   3.200   3.274   3.350
  3.498   3.680   3.750   3.768   3.861   3.872   3.970   4.095
  4.192   5.035   5.071   5.189   5.349   5.602   5.735  23.792
 23.828  23.950  49.886  49.964
 --------------------------------------------------------------

          Ground-State Mulliken Net Atomic Charges

     Atom                 Charge (a.u.)
  ----------------------------------------
      1 C                    -0.487688
      2 C                     0.214852
      3 C                    -0.297726
      4 O                    -0.263112
      5 H                     0.182360
      6 H                     0.167735
      7 H                     0.176167
      8 H                     0.193833
      9 O                    -0.289861
     10 H                     0.255843
     11 H                     0.147598
  ----------------------------------------
  Sum of atomic charges =     0.000000

 -----------------------------------------------------------------
                    Cartesian Multipole Moments
 -----------------------------------------------------------------
    Charge (ESU x 10^10)
                -0.0000
    Dipole Moment (Debye)
         X       1.3547      Y      -1.5364      Z       0.1876
       Tot       2.0569
    Quadrupole Moments (Debye-Ang)
        XX     -33.1161     XY       2.5839     YY     -30.0214
        XZ      -6.9131     YZ       4.2190     ZZ     -32.1682
    Octopole Moments (Debye-Ang^2)
       XXX       7.1693    XXY      -1.5426    XYY       6.2864
       YYY       9.3807    XXZ       5.6213    XYZ       0.4415
       YYZ       9.2477    XZZ       7.5434    YZZ       1.2035
       ZZZ      30.8937
    Hexadecapole Moments (Debye-Ang^3)
      XXXX    -310.1000   XXXY      -3.7147   XXYY     -73.0825
      XYYY      -5.5356   YYYY    -158.1267   XXXZ     -45.8073
      XXYZ      19.2953   XYYZ     -14.2943   YYYZ      32.9037
      XXZZ     -72.9182   XYZZ       2.4931   YYZZ     -46.5575
      XZZZ     -32.7446   YZZZ      30.0839   ZZZZ    -111.5195
 -----------------------------------------------------------------
 Calculating analytic gradient of the SCF energy
 Gradient of SCF Energy
            1           2           3           4           5           6
    1   0.0001270  -0.0000980  -0.0002062  -0.0000560  -0.0000178  -0.0002483
    2   0.0000423   0.0008232   0.0004941  -0.0005163  -0.0000451  -0.0000963
    3   0.0002172  -0.0001824  -0.0001632  -0.0000073   0.0001385  -0.0001173
            7           8           9          10          11
    1   0.0001193   0.0000861  -0.0001911   0.0003924   0.0000925
    2   0.0000745  -0.0000067  -0.0004568  -0.0002480  -0.0000649
    3  -0.0001867   0.0001787   0.0008070  -0.0006395  -0.0000449
 Max gradient component =       8.232E-04
 RMS gradient           =       3.067E-04
 Gradient time:  CPU 13.01 s  wall 13.01 s
 Geometry Optimization Parameters
   NAtoms,    NIC,     NZ,  NCons,   NDum,   NFix, NCnnct, MaxDiis
       11      63       0       0       0       0       0       0

 Cartesian Hessian Update
 Hessian Updated using BFGS Update


** GEOMETRY OPTIMIZATION IN DELOCALIZED INTERNAL COORDINATES **
   Searching for a Minimum

   Optimization Cycle:  20

                       Coordinates (Angstroms)
     ATOM                X               Y               Z
      1  C        -1.1216303729   -1.1515818747    0.1415880843
      2  C        -0.5769204417    0.0899351446   -0.5248408485
      3  C         0.8850539702    0.4616231910   -0.2483705611
      4  O        -1.2510891062    0.8091161232   -1.2287754592
      5  H        -0.9294908107   -1.1225503095    1.2182152201
      6  H        -2.1900370729   -1.2324067231   -0.0557004185
      7  H         1.2823234859    0.9733908564   -1.1308743142
      8  H         0.8776329658    1.1858490483    0.5738731982
      9  O         1.7068263623   -0.6201591158    0.1759948763
     10  H         2.0290466611   -1.0928090571   -0.5979128414
     11  H        -0.6053771684   -2.0397149194   -0.2347308524
   Point Group: c1    Number of degrees of freedom:    27


   Energy is   -268.452353418

 Hessian Updated using BFGS Update

 27 Hessian modes will be used to form the next step
  Hessian Eigenvalues:
     0.000542    0.001680    0.011347    0.030034    0.066749    0.071226
     0.073486    0.076093    0.117014    0.141687    0.160759    0.161523
     0.164328    0.172391    0.235962    0.242858    0.261359    0.320407
     0.323665    0.324574    0.325461    0.326434    0.329481    0.345541
     0.469782    0.667638    0.931420

 Minimum Search - Taking Simple RFO Step
 Searching for Lamda that Minimizes Along All modes
 Value Taken    Lamda =  -0.00009894
 Calculated Step too Large.  Step scaled by  0.904862
 Step Taken.  Stepsize is  0.300000

                             Maximum     Tolerance    Cnvgd?
         Gradient           0.000703      0.000300      NO
         Displacement       0.156148      0.001200      NO
         Energy change     -0.000056      0.000001      NO


 New Cartesian Coordinates Obtained by Inverse Iteration

 Displacement from previous Coordinates is:  0.447813
 ----------------------------------------------------------------
             Standard Nuclear Orientation (Angstroms)
    I     Atom           X                Y                Z
 ----------------------------------------------------------------
    1      C      -1.1083443950    -1.1605782611     0.1287038865
    2      C      -0.5754093306     0.0942730119    -0.5221034105
    3      C       0.8848025160     0.4755697699    -0.2546744770
    4      O      -1.2596841409     0.8174510015    -1.2126374513
    5      H      -0.8364564734    -1.1974765394     1.1864987618
    6      H      -2.1893770446    -1.2030596535     0.0013669585
    7      H       1.2884809657     0.9462935662    -1.1573504891
    8      H       0.8703712679     1.2400166307     0.5297928634
    9      O       1.7068563437    -0.5773039004     0.2305264779
   10      H       1.9800008878    -1.1311999717    -0.5073579937
   11      H      -0.6549021241    -2.0432932900    -0.3342990428
 ----------------------------------------------------------------
 Molecular Point Group                 C1    NOp =  1
 Largest Abelian Subgroup              C1    NOp =  1
 Nuclear Repulsion Energy =   175.8924090187 hartrees
 There are       20 alpha and       20 beta electrons
 Applying Cartesian multipole field
    Component          Value
    ---------          -----
     (2,0,0)        1.00000E-11
     (0,2,0)        2.00000E-11
     (0,0,2)       -3.00000E-11
 Nucleus-field energy     =     0.0000000023 hartrees
 Requested basis set is 6-311++G(d,p)
 There are 60 shells and 152 basis functions
 A cutoff of  1.0D-11 yielded   1772 shell pairs
 There are     11526 function pairs (     12300 Cartesian)
 Smallest overlap matrix eigenvalue = 6.85E-05
 Guess MOs from SCF MO coefficient file
 Reading MOs from coefficient file
 Reading MOs from coefficient file
 A restricted hybrid HF-DFT SCF calculation will be
 performed using Pulay DIIS extrapolation
 Exchange:     0.2000 Hartree-Fock + 0.0800 Slater + 0.7200 B88
 Correlation:  0.1900 VWN1RPA + 0.8100 LYP
 Using SG-1 standard quadrature grid
 SCF converges when DIIS error is below 1.0E-08
 Geometry optimization detected.  Setting ReadMinima to 0
 Setting SaveMinima to 0
 ---------------------------------------
  Cycle       Energy         DIIS Error
 ---------------------------------------
    1    -268.4374567132      1.29E-03
    2    -268.4522501977      2.37E-04
    3    -268.4522176183      2.90E-04
    4    -268.4523919151      8.03E-05
    5    -268.4524016436      3.84E-05
    6    -268.4524045492      1.04E-05
    7    -268.4524049049      2.92E-06
    8    -268.4524048003      2.74E-07
    9    -268.4524047938      1.21E-07
   10    -268.4524048057      2.89E-08
   11    -268.4524048006      7.87E-09 Convergence criterion met
 ---------------------------------------
 SCF time:  CPU 43.26 s  wall 43.36 s
 SCF   energy in the final basis set = -268.4524048006
 Total energy in the final basis set = -268.4524048006

 --------------------------------------------------------------

                    Orbital Energies (a.u.)
 --------------------------------------------------------------

 Alpha MOs
 -- Occupied --
-19.149 -19.126 -10.273 -10.240 -10.182  -1.063  -1.047  -0.768
 -0.718  -0.567  -0.531  -0.483  -0.479  -0.443  -0.431  -0.403
 -0.381  -0.355  -0.327  -0.259
 -- Virtual --
 -0.039  -0.023   0.007   0.012   0.031   0.041   0.049   0.052
  0.071   0.083   0.097   0.104   0.113   0.116   0.118   0.124
  0.134   0.139   0.152   0.168   0.175   0.184   0.197   0.211
  0.224   0.234   0.256   0.268   0.284   0.297   0.306   0.313
  0.336   0.341   0.360   0.383   0.421   0.444   0.489   0.497
  0.519   0.524   0.570   0.576   0.605   0.636   0.641   0.651
  0.681   0.688   0.710   0.734   0.840   0.878   0.910   0.976
  1.019   1.093   1.134   1.153   1.178   1.205   1.238   1.282
  1.299   1.399   1.411   1.434   1.442   1.475   1.491   1.538
  1.551   1.581   1.592   1.640   1.658   1.720   1.740   1.777
  1.812   1.838   1.894   2.001   2.029   2.058   2.089   2.132
  2.224   2.240   2.392   2.447   2.454   2.460   2.502   2.523
  2.562   2.612   2.641   2.682   2.773   2.796   2.842   2.892
  2.932   2.955   2.998   3.116   3.177   3.202   3.273   3.352
  3.504   3.678   3.754   3.766   3.861   3.880   3.970   4.096
  4.196   5.037   5.074   5.189   5.350   5.602   5.740  23.791
 23.829  23.949  49.887  49.964
 --------------------------------------------------------------

          Ground-State Mulliken Net Atomic Charges

     Atom                 Charge (a.u.)
  ----------------------------------------
      1 C                    -0.524480
      2 C                     0.227540
      3 C                    -0.293323
      4 O                    -0.264478
      5 H                     0.189275
      6 H                     0.168865
      7 H                     0.177044
      8 H                     0.194785
      9 O                    -0.282434
     10 H                     0.253621
     11 H                     0.153585
  ----------------------------------------
  Sum of atomic charges =     0.000000

 -----------------------------------------------------------------
                    Cartesian Multipole Moments
 -----------------------------------------------------------------
    Charge (ESU x 10^10)
                -0.0000
    Dipole Moment (Debye)
         X       1.2921      Y      -1.7021      Z       0.1461
       Tot       2.1420
    Quadrupole Moments (Debye-Ang)
        XX     -33.5363     XY       2.4044     YY     -29.6272
        XZ      -6.7610     YZ       4.1763     ZZ     -32.3875
    Octopole Moments (Debye-Ang^2)
       XXX       5.8767    XXY      -2.0930    XYY       6.8510
       YYY       8.0381    XXZ       5.9389    XYZ       0.1781
       YYZ       9.1291    XZZ       6.9685    YZZ       1.1046
       ZZZ      29.9263
    Hexadecapole Moments (Debye-Ang^3)
      XXXX    -312.0789   XXXY      -4.7442   XXYY     -72.4353
      XYYY      -7.0301   YYYY    -158.3103   XXXZ     -46.7424
      XXYZ      18.5828   XYYZ     -14.5351   YYYZ      33.5346
      XXZZ     -73.8536   XYZZ       2.5544   YYZZ     -46.4542
      XZZZ     -34.1017   YZZZ      30.0218   ZZZZ    -110.5932
 -----------------------------------------------------------------
 Calculating analytic gradient of the SCF energy
 Gradient of SCF Energy
            1           2           3           4           5           6
    1   0.0001191   0.0005313  -0.0001822  -0.0003492  -0.0000057  -0.0000910
    2   0.0002843   0.0001855  -0.0001449  -0.0001090  -0.0002491  -0.0000031
    3   0.0003412   0.0000910  -0.0003817  -0.0001968  -0.0000835  -0.0001289
            7           8           9          10          11
    1   0.0001118   0.0000316  -0.0002300   0.0001515  -0.0000873
    2   0.0001439  -0.0000168   0.0002385  -0.0002716  -0.0000578
    3   0.0000082   0.0001779   0.0005541  -0.0003933   0.0000117
 Max gradient component =       5.541E-04
 RMS gradient           =       2.302E-04
 Gradient time:  CPU 13.07 s  wall 13.09 s
 Geometry Optimization Parameters
   NAtoms,    NIC,     NZ,  NCons,   NDum,   NFix, NCnnct, MaxDiis
       11      63       0       0       0       0       0       0

 Cartesian Hessian Update
 Hessian Updated using BFGS Update


** GEOMETRY OPTIMIZATION IN DELOCALIZED INTERNAL COORDINATES **
   Searching for a Minimum

   Optimization Cycle:  21

                       Coordinates (Angstroms)
     ATOM                X               Y               Z
      1  C        -1.1083443950   -1.1605782611    0.1287038865
      2  C        -0.5754093306    0.0942730119   -0.5221034105
      3  C         0.8848025160    0.4755697699   -0.2546744770
      4  O        -1.2596841409    0.8174510015   -1.2126374513
      5  H        -0.8364564734   -1.1974765394    1.1864987618
      6  H        -2.1893770446   -1.2030596535    0.0013669585
      7  H         1.2884809657    0.9462935662   -1.1573504891
      8  H         0.8703712679    1.2400166307    0.5297928634
      9  O         1.7068563437   -0.5773039004    0.2305264779
     10  H         1.9800008878   -1.1311999717   -0.5073579937
     11  H        -0.6549021241   -2.0432932900   -0.3342990428
   Point Group: c1    Number of degrees of freedom:    27


   Energy is   -268.452404801

 Hessian Updated using BFGS Update

 27 Hessian modes will be used to form the next step
  Hessian Eigenvalues:
     0.000997    0.001307    0.011255    0.029965    0.067637    0.070697
     0.073056    0.076101    0.116500    0.141630    0.160516    0.161857
     0.164083    0.172606    0.230484    0.244111    0.261475    0.320392
     0.323685    0.324174    0.325588    0.326443    0.329266    0.345372
     0.470988    0.658335    0.932987

 Minimum Search - Taking Simple RFO Step
 Searching for Lamda that Minimizes Along All modes
 Value Taken    Lamda =  -0.00001998
 Step Taken.  Stepsize is  0.107709

                             Maximum     Tolerance    Cnvgd?
         Gradient           0.000405      0.000300      NO
         Displacement       0.061652      0.001200      NO
         Energy change     -0.000051      0.000001      NO


 New Cartesian Coordinates Obtained by Inverse Iteration

 Displacement from previous Coordinates is:  0.108440
 ----------------------------------------------------------------
             Standard Nuclear Orientation (Angstroms)
    I     Atom           X                Y                Z
 ----------------------------------------------------------------
    1      C      -1.1080114174    -1.1635270919     0.1250827024
    2      C      -0.5779543323     0.0988665350    -0.5129898072
    3      C       0.8862125111     0.4743840282    -0.2574004850
    4      O      -1.2664312623     0.8345418573    -1.1857510633
    5      H      -0.8552037332    -1.1943924758     1.1879780866
    6      H      -2.1863696343    -1.2170213125    -0.0188844213
    7      H       1.2848665313     0.9325757850    -1.1686127891
    8      H       0.8801791838     1.2488292359     0.5169472325
    9      O       1.7077805118    -0.5763110327     0.2324304879
   10      H       1.9777248364    -1.1361666769    -0.5013602685
   11      H      -0.6364547226    -2.0410864875    -0.3289735915
 ----------------------------------------------------------------
 Molecular Point Group                 C1    NOp =  1
 Largest Abelian Subgroup              C1    NOp =  1
 Nuclear Repulsion Energy =   175.8816661862 hartrees
 There are       20 alpha and       20 beta electrons
 Applying Cartesian multipole field
    Component          Value
    ---------          -----
     (2,0,0)        1.00000E-11
     (0,2,0)        2.00000E-11
     (0,0,2)       -3.00000E-11
 Nucleus-field energy     =     0.0000000024 hartrees
 Requested basis set is 6-311++G(d,p)
 There are 60 shells and 152 basis functions
 A cutoff of  1.0D-11 yielded   1773 shell pairs
 There are     11527 function pairs (     12301 Cartesian)
 Smallest overlap matrix eigenvalue = 6.84E-05
 Guess MOs from SCF MO coefficient file
 Reading MOs from coefficient file
 Reading MOs from coefficient file
 A restricted hybrid HF-DFT SCF calculation will be
 performed using Pulay DIIS extrapolation
 Exchange:     0.2000 Hartree-Fock + 0.0800 Slater + 0.7200 B88
 Correlation:  0.1900 VWN1RPA + 0.8100 LYP
 Using SG-1 standard quadrature grid
 SCF converges when DIIS error is below 1.0E-08
 Geometry optimization detected.  Setting ReadMinima to 0
 Setting SaveMinima to 0
 ---------------------------------------
  Cycle       Energy         DIIS Error
 ---------------------------------------
    1    -268.4515592266      5.02E-04
    2    -268.4524104284      3.52E-05
    3    -268.4524160595      2.65E-05
    4    -268.4524170652      1.59E-05
    5    -268.4524175852      5.64E-06
    6    -268.4524178887      2.66E-06
    7    -268.4524178135      7.39E-07
    8    -268.4524178012      8.08E-08
    9    -268.4524178057      1.71E-08
   10    -268.4524178056      6.63E-09 Convergence criterion met
 ---------------------------------------
 SCF time:  CPU 38.81 s  wall 38.87 s
 SCF   energy in the final basis set = -268.4524178056
 Total energy in the final basis set = -268.4524178056

 --------------------------------------------------------------

                    Orbital Energies (a.u.)
 --------------------------------------------------------------

 Alpha MOs
 -- Occupied --
-19.148 -19.126 -10.273 -10.240 -10.183  -1.063  -1.048  -0.768
 -0.718  -0.567  -0.531  -0.483  -0.479  -0.443  -0.431  -0.403
 -0.381  -0.355  -0.327  -0.259
 -- Virtual --
 -0.039  -0.023   0.007   0.012   0.031   0.041   0.049   0.052
  0.071   0.083   0.097   0.104   0.113   0.117   0.118   0.124
  0.134   0.139   0.152   0.169   0.175   0.184   0.198   0.210
  0.224   0.234   0.257   0.268   0.284   0.297   0.306   0.313
  0.336   0.341   0.360   0.384   0.421   0.444   0.487   0.497
  0.518   0.524   0.570   0.576   0.605   0.635   0.642   0.650
  0.681   0.688   0.709   0.733   0.839   0.881   0.910   0.975
  1.019   1.091   1.134   1.153   1.177   1.208   1.239   1.284
  1.299   1.399   1.411   1.433   1.441   1.472   1.490   1.539
  1.551   1.580   1.593   1.638   1.658   1.718   1.741   1.777
  1.813   1.838   1.893   2.002   2.030   2.060   2.092   2.133
  2.224   2.239   2.394   2.447   2.453   2.460   2.501   2.522
  2.560   2.610   2.641   2.682   2.772   2.797   2.842   2.892
  2.932   2.956   3.000   3.116   3.177   3.203   3.273   3.353
  3.503   3.679   3.755   3.768   3.862   3.878   3.969   4.097
  4.195   5.037   5.073   5.190   5.350   5.602   5.742  23.791
 23.829  23.949  49.887  49.964
 --------------------------------------------------------------

          Ground-State Mulliken Net Atomic Charges

     Atom                 Charge (a.u.)
  ----------------------------------------
      1 C                    -0.519506
      2 C                     0.225431
      3 C                    -0.293058
      4 O                    -0.264272
      5 H                     0.188913
      6 H                     0.168846
      7 H                     0.176872
      8 H                     0.195968
      9 O                    -0.283955
     10 H                     0.254036
     11 H                     0.150724
  ----------------------------------------
  Sum of atomic charges =     0.000000

 -----------------------------------------------------------------
                    Cartesian Multipole Moments
 -----------------------------------------------------------------
    Charge (ESU x 10^10)
                -0.0000
    Dipole Moment (Debye)
         X       1.2971      Y      -1.7411      Z       0.1042
       Tot       2.1736
    Quadrupole Moments (Debye-Ang)
        XX     -33.5960     XY       2.4516     YY     -29.6777
        XZ      -6.7086     YZ       4.1624     ZZ     -32.2550
    Octopole Moments (Debye-Ang^2)
       XXX       5.9792    XXY      -2.3410    XYY       7.0470
       YYY       7.6683    XXZ       5.7586    XYZ       0.1720
       YYZ       9.0497    XZZ       6.7707    YZZ       1.1114
       ZZZ      29.1991
    Hexadecapole Moments (Debye-Ang^3)
      XXXX    -313.3721   XXXY      -4.0704   XXYY     -72.7908
      XYYY      -6.5984   YYYY    -159.7225   XXXZ     -46.0688
      XXYZ      18.6312   XYYZ     -14.4446   YYYZ      33.5645
      XXZZ     -73.3869   XYZZ       2.6855   YYZZ     -46.2925
      XZZZ     -33.4526   YZZZ      29.7175   ZZZZ    -107.6461
 -----------------------------------------------------------------
 Calculating analytic gradient of the SCF energy
 Gradient of SCF Energy
            1           2           3           4           5           6
    1   0.0001254   0.0004040  -0.0000813  -0.0001374  -0.0001326  -0.0000484
    2   0.0000023   0.0002266  -0.0000457  -0.0001307   0.0000060  -0.0000450
    3   0.0002831   0.0001425  -0.0001120  -0.0001055  -0.0000760  -0.0000645
            7           8           9          10          11
    1   0.0000200  -0.0000572  -0.0000162   0.0000293  -0.0001056
    2   0.0000077   0.0000390  -0.0000418  -0.0000074  -0.0000109
    3   0.0000515   0.0000314  -0.0000686   0.0000380  -0.0001199
 Max gradient component =       4.040E-04
 RMS gradient           =       1.199E-04
 Gradient time:  CPU 13.11 s  wall 13.11 s
 Geometry Optimization Parameters
   NAtoms,    NIC,     NZ,  NCons,   NDum,   NFix, NCnnct, MaxDiis
       11      63       0       0       0       0       0       0

 Cartesian Hessian Update
 Hessian Updated using BFGS Update


** GEOMETRY OPTIMIZATION IN DELOCALIZED INTERNAL COORDINATES **
   Searching for a Minimum

   Optimization Cycle:  22

                       Coordinates (Angstroms)
     ATOM                X               Y               Z
      1  C        -1.1080114174   -1.1635270919    0.1250827024
      2  C        -0.5779543323    0.0988665350   -0.5129898072
      3  C         0.8862125111    0.4743840282   -0.2574004850
      4  O        -1.2664312623    0.8345418573   -1.1857510633
      5  H        -0.8552037332   -1.1943924758    1.1879780866
      6  H        -2.1863696343   -1.2170213125   -0.0188844213
      7  H         1.2848665313    0.9325757850   -1.1686127891
      8  H         0.8801791838    1.2488292359    0.5169472325
      9  O         1.7077805118   -0.5763110327    0.2324304879
     10  H         1.9777248364   -1.1361666769   -0.5013602685
     11  H        -0.6364547226   -2.0410864875   -0.3289735915
   Point Group: c1    Number of degrees of freedom:    27


   Energy is   -268.452417806

 Hessian Updated using BFGS Update

 27 Hessian modes will be used to form the next step
  Hessian Eigenvalues:
     0.000766    0.001124    0.011492    0.030140    0.066321    0.071142
     0.073538    0.077384    0.117505    0.140974    0.159920    0.163414
     0.166446    0.172604    0.227191    0.242039    0.258970    0.321409
     0.322402    0.324178    0.325320    0.326442    0.329063    0.345438
     0.474947    0.662323    0.932580

 Minimum Search - Taking Simple RFO Step
 Searching for Lamda that Minimizes Along All modes
 Value Taken    Lamda =  -0.00000824
 Step Taken.  Stepsize is  0.091066

                             Maximum     Tolerance    Cnvgd?
         Gradient           0.000210      0.000300     YES
         Displacement       0.050563      0.001200      NO
         Energy change     -0.000013      0.000001      NO


 New Cartesian Coordinates Obtained by Inverse Iteration

 Displacement from previous Coordinates is:  0.110766
 ----------------------------------------------------------------
             Standard Nuclear Orientation (Angstroms)
    I     Atom           X                Y                Z
 ----------------------------------------------------------------
    1      C      -1.1053173604    -1.1670483044     0.1192192733
    2      C      -0.5806861418     0.1037284356    -0.5059763797
    3      C       0.8867351365     0.4753987654    -0.2611733266
    4      O      -1.2744337731     0.8511965414    -1.1599898185
    5      H      -0.8537941898    -1.2034692626     1.1824154212
    6      H      -2.1831889404    -1.2245476342    -0.0258466942
    7      H       1.2836641146     0.9157869673    -1.1820268172
    8      H       0.8876357979     1.2635612448     0.4987767440
    9      O       1.7061138659    -0.5695384548     0.2433978076
   10      H       1.9676045886    -1.1455811754    -0.4805889207
   11      H      -0.6279946258    -2.0387947591    -0.3397412055
 ----------------------------------------------------------------
 Molecular Point Group                 C1    NOp =  1
 Largest Abelian Subgroup              C1    NOp =  1
 Nuclear Repulsion Energy =   175.8874137056 hartrees
 There are       20 alpha and       20 beta electrons
 Applying Cartesian multipole field
    Component          Value
    ---------          -----
     (2,0,0)        1.00000E-11
     (0,2,0)        2.00000E-11
     (0,0,2)       -3.00000E-11
 Nucleus-field energy     =     0.0000000025 hartrees
 Requested basis set is 6-311++G(d,p)
 There are 60 shells and 152 basis functions
 A cutoff of  1.0D-11 yielded   1773 shell pairs
 There are     11527 function pairs (     12301 Cartesian)
 Smallest overlap matrix eigenvalue = 6.82E-05
 Guess MOs from SCF MO coefficient file
 Reading MOs from coefficient file
 Reading MOs from coefficient file
 A restricted hybrid HF-DFT SCF calculation will be
 performed using Pulay DIIS extrapolation
 Exchange:     0.2000 Hartree-Fock + 0.0800 Slater + 0.7200 B88
 Correlation:  0.1900 VWN1RPA + 0.8100 LYP
 Using SG-1 standard quadrature grid
 SCF converges when DIIS error is below 1.0E-08
 Geometry optimization detected.  Setting ReadMinima to 0
 Setting SaveMinima to 0
 ---------------------------------------
  Cycle       Energy         DIIS Error
 ---------------------------------------
    1    -268.4506805152      5.45E-04
    2    -268.4524123394      4.78E-05
    3    -268.4524196441      2.96E-05
    4    -268.4524213848      1.28E-05
    5    -268.4524219101      6.66E-06
    6    -268.4524219976      2.76E-06
    7    -268.4524220111      5.23E-07
    8    -268.4524219874      1.55E-07
    9    -268.4524219913      4.76E-08
   10    -268.4524219941      1.21E-08
   11    -268.4524219937      1.70E-09 Convergence criterion met
 ---------------------------------------
 SCF time:  CPU 41.77 s  wall 41.94 s
 SCF   energy in the final basis set = -268.4524219937
 Total energy in the final basis set = -268.4524219937

 --------------------------------------------------------------

                    Orbital Energies (a.u.)
 --------------------------------------------------------------

 Alpha MOs
 -- Occupied --
-19.148 -19.126 -10.273 -10.240 -10.183  -1.063  -1.048  -0.769
 -0.719  -0.567  -0.531  -0.483  -0.479  -0.443  -0.431  -0.403
 -0.382  -0.354  -0.327  -0.259
 -- Virtual --
 -0.038  -0.024   0.007   0.012   0.031   0.041   0.049   0.052
  0.071   0.083   0.097   0.104   0.113   0.117   0.118   0.124
  0.134   0.139   0.152   0.169   0.175   0.183   0.198   0.209
  0.224   0.234   0.257   0.269   0.285   0.296   0.306   0.313
  0.336   0.341   0.360   0.384   0.421   0.443   0.485   0.497
  0.518   0.524   0.569   0.576   0.606   0.635   0.642   0.650
  0.681   0.688   0.708   0.734   0.839   0.885   0.910   0.972
  1.021   1.090   1.135   1.153   1.176   1.211   1.239   1.285
  1.299   1.399   1.412   1.430   1.441   1.469   1.490   1.540
  1.550   1.580   1.594   1.636   1.659   1.717   1.741   1.777
  1.814   1.840   1.892   2.001   2.030   2.061   2.094   2.134
  2.225   2.237   2.395   2.447   2.452   2.460   2.500   2.521
  2.560   2.608   2.639   2.681   2.773   2.798   2.842   2.892
  2.932   2.957   3.001   3.115   3.178   3.204   3.272   3.354
  3.504   3.680   3.757   3.767   3.862   3.877   3.969   4.097
  4.195   5.038   5.073   5.190   5.350   5.602   5.744  23.791
 23.830  23.949  49.888  49.964
 --------------------------------------------------------------

          Ground-State Mulliken Net Atomic Charges

     Atom                 Charge (a.u.)
  ----------------------------------------
      1 C                    -0.521578
      2 C                     0.226253
      3 C                    -0.292576
      4 O                    -0.264457
      5 H                     0.189894
      6 H                     0.168826
      7 H                     0.176762
      8 H                     0.197104
      9 O                    -0.284092
     10 H                     0.254041
     11 H                     0.149824
  ----------------------------------------
  Sum of atomic charges =     0.000000

 -----------------------------------------------------------------
                    Cartesian Multipole Moments
 -----------------------------------------------------------------
    Charge (ESU x 10^10)
                -0.0000
    Dipole Moment (Debye)
         X       1.2978      Y      -1.7988      Z       0.0612
       Tot       2.2190
    Quadrupole Moments (Debye-Ang)
        XX     -33.6963     XY       2.4703     YY     -29.6712
        XZ      -6.6344     YZ       4.1299     ZZ     -32.1805
    Octopole Moments (Debye-Ang^2)
       XXX       5.9930    XXY      -2.6360    XYY       7.3185
       YYY       7.1403    XXZ       5.6660    XYZ       0.1106
       YYZ       8.9878    XZZ       6.5355    YZZ       1.1054
       ZZZ      28.4391
    Hexadecapole Moments (Debye-Ang^3)
      XXXX    -314.3840   XXXY      -3.5519   XXYY     -73.0043
      XYYY      -6.3623   YYYY    -161.0316   XXXZ     -45.6994
      XXYZ      18.5323   XYYZ     -14.3980   YYYZ      33.6333
      XXZZ     -73.1103   XYZZ       2.8203   YYZZ     -46.1666
      XZZZ     -33.1647   YZZZ      29.4494   ZZZZ    -105.1229
 -----------------------------------------------------------------
 Calculating analytic gradient of the SCF energy
 Gradient of SCF Energy
            1           2           3           4           5           6
    1   0.0000677   0.0001949  -0.0000198  -0.0000204  -0.0000955   0.0000072
    2  -0.0001209  -0.0000636   0.0000044   0.0000430   0.0000604  -0.0000053
    3   0.0001261  -0.0000234  -0.0000128  -0.0000237  -0.0000378  -0.0000106
            7           8           9          10          11
    1  -0.0000089  -0.0000018   0.0000230  -0.0000799  -0.0000664
    2  -0.0000327  -0.0000193  -0.0000022   0.0000940   0.0000422
    3   0.0000551  -0.0000035  -0.0001589   0.0001524  -0.0000629
 Max gradient component =       1.949E-04
 RMS gradient           =       7.270E-05
 Gradient time:  CPU 13.06 s  wall 13.51 s
 Geometry Optimization Parameters
   NAtoms,    NIC,     NZ,  NCons,   NDum,   NFix, NCnnct, MaxDiis
       11      63       0       0       0       0       0       0

 Cartesian Hessian Update
 Hessian Updated using BFGS Update


** GEOMETRY OPTIMIZATION IN DELOCALIZED INTERNAL COORDINATES **
   Searching for a Minimum

   Optimization Cycle:  23

                       Coordinates (Angstroms)
     ATOM                X               Y               Z
      1  C        -1.1053173604   -1.1670483044    0.1192192733
      2  C        -0.5806861418    0.1037284356   -0.5059763797
      3  C         0.8867351365    0.4753987654   -0.2611733266
      4  O        -1.2744337731    0.8511965414   -1.1599898185
      5  H        -0.8537941898   -1.2034692626    1.1824154212
      6  H        -2.1831889404   -1.2245476342   -0.0258466942
      7  H         1.2836641146    0.9157869673   -1.1820268172
      8  H         0.8876357979    1.2635612448    0.4987767440
      9  O         1.7061138659   -0.5695384548    0.2433978076
     10  H         1.9676045886   -1.1455811754   -0.4805889207
     11  H        -0.6279946258   -2.0387947591   -0.3397412055
   Point Group: c1    Number of degrees of freedom:    27


   Energy is   -268.452421994

 Hessian Updated using BFGS Update

 27 Hessian modes will be used to form the next step
  Hessian Eigenvalues:
     0.000730    0.001270    0.011465    0.030578    0.064238    0.070516
     0.072908    0.076553    0.117510    0.141394    0.160177    0.163196
     0.166732    0.172790    0.225789    0.236819    0.259218    0.318618
     0.322291    0.324122    0.325327    0.326472    0.329358    0.345473
     0.474903    0.670112    0.932263

 Minimum Search - Taking Simple RFO Step
 Searching for Lamda that Minimizes Along All modes
 Value Taken    Lamda =   0.00000000
 Step Taken.  Stepsize is  0.017055

                             Maximum     Tolerance    Cnvgd?
         Gradient           0.000176      0.000300     YES
         Displacement       0.006932      0.001200      NO
         Energy change     -0.000004      0.000001      NO


 New Cartesian Coordinates Obtained by Inverse Iteration

 Displacement from previous Coordinates is:  0.020325
 ----------------------------------------------------------------
             Standard Nuclear Orientation (Angstroms)
    I     Atom           X                Y                Z
 ----------------------------------------------------------------
    1      C      -1.1058062330    -1.1666050437     0.1192936117
    2      C      -0.5813377124     0.1040670720    -0.5058617945
    3      C       0.8865418669     0.4746880341    -0.2611328420
    4      O      -1.2749304614     0.8522721786    -1.1591300558
    5      H      -0.8577896573    -1.2001646456     1.1835549471
    6      H      -2.1830440753    -1.2266289606    -0.0291838956
    7      H       1.2835074793     0.9158823929    -1.1816293655
    8      H       0.8883774601     1.2618066993     0.4998927784
    9      O       1.7051910424    -0.5718609855     0.2417473184
   10      H       1.9698319537    -1.1444132218    -0.4840044442
   11      H      -0.6242031905    -2.0383511556    -0.3350801744
 ----------------------------------------------------------------
 Molecular Point Group                 C1    NOp =  1
 Largest Abelian Subgroup              C1    NOp =  1
 Nuclear Repulsion Energy =   175.8876327675 hartrees
 There are       20 alpha and       20 beta electrons
 Applying Cartesian multipole field
    Component          Value
    ---------          -----
     (2,0,0)        1.00000E-11
     (0,2,0)        2.00000E-11
     (0,0,2)       -3.00000E-11
 Nucleus-field energy     =     0.0000000025 hartrees
 Requested basis set is 6-311++G(d,p)
 There are 60 shells and 152 basis functions
 A cutoff of  1.0D-11 yielded   1773 shell pairs
 There are     11527 function pairs (     12301 Cartesian)
 Smallest overlap matrix eigenvalue = 6.82E-05
 Guess MOs from SCF MO coefficient file
 Reading MOs from coefficient file
 Reading MOs from coefficient file
 A restricted hybrid HF-DFT SCF calculation will be
 performed using Pulay DIIS extrapolation
 Exchange:     0.2000 Hartree-Fock + 0.0800 Slater + 0.7200 B88
 Correlation:  0.1900 VWN1RPA + 0.8100 LYP
 Using SG-1 standard quadrature grid
 SCF converges when DIIS error is below 1.0E-08
 Geometry optimization detected.  Setting ReadMinima to 0
 Setting SaveMinima to 0
 ---------------------------------------
  Cycle       Energy         DIIS Error
 ---------------------------------------
    1    -268.4524427997      6.06E-05
    2    -268.4524221041      8.94E-06
    3    -268.4524221093      9.72E-06
    4    -268.4524221973      5.29E-06
    5    -268.4524223159      4.45E-07
    6    -268.4524222634      2.06E-07
    7    -268.4524222917      3.63E-08
    8    -268.4524222912      2.00E-08
    9    -268.4524222913      3.62E-09 Convergence criterion met
 ---------------------------------------
 SCF time:  CPU 33.49 s  wall 33.56 s
 SCF   energy in the final basis set = -268.4524222913
 Total energy in the final basis set = -268.4524222913

 --------------------------------------------------------------

                    Orbital Energies (a.u.)
 --------------------------------------------------------------

 Alpha MOs
 -- Occupied --
-19.148 -19.126 -10.273 -10.240 -10.183  -1.063  -1.048  -0.769
 -0.719  -0.567  -0.532  -0.483  -0.479  -0.443  -0.431  -0.403
 -0.382  -0.354  -0.327  -0.259
 -- Virtual --
 -0.038  -0.024   0.007   0.012   0.031   0.041   0.049   0.052
  0.071   0.083   0.097   0.104   0.113   0.117   0.118   0.124
  0.134   0.139   0.152   0.169   0.175   0.183   0.198   0.209
  0.224   0.234   0.257   0.268   0.285   0.296   0.306   0.313
  0.337   0.341   0.360   0.384   0.421   0.443   0.485   0.498
  0.518   0.524   0.569   0.576   0.606   0.635   0.642   0.650
  0.681   0.688   0.708   0.733   0.839   0.885   0.910   0.972
  1.021   1.090   1.135   1.153   1.176   1.211   1.239   1.285
  1.299   1.399   1.412   1.431   1.441   1.469   1.490   1.539
  1.551   1.580   1.594   1.636   1.659   1.717   1.741   1.777
  1.814   1.840   1.892   2.002   2.031   2.061   2.094   2.134
  2.224   2.237   2.395   2.447   2.452   2.460   2.500   2.521
  2.560   2.609   2.640   2.681   2.773   2.798   2.842   2.893
  2.932   2.957   3.001   3.115   3.177   3.204   3.272   3.354
  3.504   3.680   3.756   3.767   3.862   3.877   3.969   4.097
  4.195   5.038   5.073   5.190   5.350   5.602   5.744  23.791
 23.830  23.949  49.888  49.964
 --------------------------------------------------------------

          Ground-State Mulliken Net Atomic Charges

     Atom                 Charge (a.u.)
  ----------------------------------------
      1 C                    -0.519465
      2 C                     0.225626
      3 C                    -0.292751
      4 O                    -0.264471
      5 H                     0.189729
      6 H                     0.168757
      7 H                     0.176679
      8 H                     0.197165
      9 O                    -0.284778
     10 H                     0.254245
     11 H                     0.149264
  ----------------------------------------
  Sum of atomic charges =     0.000000

 -----------------------------------------------------------------
                    Cartesian Multipole Moments
 -----------------------------------------------------------------
    Charge (ESU x 10^10)
                -0.0000
    Dipole Moment (Debye)
         X       1.3045      Y      -1.7941      Z       0.0593
       Tot       2.2190
    Quadrupole Moments (Debye-Ang)
        XX     -33.6740     XY       2.4803     YY     -29.6940
        XZ      -6.6403     YZ       4.1323     ZZ     -32.1657
    Octopole Moments (Debye-Ang^2)
       XXX       6.1169    XXY      -2.6373    XYY       7.3201
       YYY       7.1671    XXZ       5.6409    XYZ       0.1233
       YYZ       8.9910    XZZ       6.5588    YZZ       1.1106
       ZZZ      28.4391
    Hexadecapole Moments (Debye-Ang^3)
      XXXX    -314.2190   XXXY      -3.4401   XXYY     -73.0440
      XYYY      -6.2362   YYYY    -161.1328   XXXZ     -45.6644
      XXYZ      18.5783   XYYZ     -14.4049   YYYZ      33.6231
      XXZZ     -73.0452   XYZZ       2.8419   YYZZ     -46.1717
      XZZZ     -33.0980   YZZZ      29.4484   ZZZZ    -105.0027
 -----------------------------------------------------------------
 Calculating analytic gradient of the SCF energy
 Gradient of SCF Energy
            1           2           3           4           5           6
    1   0.0000169   0.0000484  -0.0000184   0.0000058  -0.0000407   0.0000120
    2  -0.0000645  -0.0000625   0.0000522   0.0000311   0.0000317   0.0000098
    3   0.0000169  -0.0000532   0.0000212  -0.0000089  -0.0000029  -0.0000036
            7           8           9          10          11
    1   0.0000069   0.0000117  -0.0000017  -0.0000348  -0.0000062
    2  -0.0000233  -0.0000272  -0.0000094   0.0000336   0.0000286
    3   0.0000164  -0.0000023  -0.0000419   0.0000619  -0.0000038
 Max gradient component =       6.447E-05
 RMS gradient           =       3.111E-05
 Gradient time:  CPU 13.08 s  wall 13.08 s
 Geometry Optimization Parameters
   NAtoms,    NIC,     NZ,  NCons,   NDum,   NFix, NCnnct, MaxDiis
       11      63       0       0       0       0       0       0

 Cartesian Hessian Update
 Hessian Updated using BFGS Update


** GEOMETRY OPTIMIZATION IN DELOCALIZED INTERNAL COORDINATES **
   Searching for a Minimum

   Optimization Cycle:  24

                       Coordinates (Angstroms)
     ATOM                X               Y               Z
      1  C        -1.1058062330   -1.1666050437    0.1192936117
      2  C        -0.5813377124    0.1040670720   -0.5058617945
      3  C         0.8865418669    0.4746880341   -0.2611328420
      4  O        -1.2749304614    0.8522721786   -1.1591300558
      5  H        -0.8577896573   -1.2001646456    1.1835549471
      6  H        -2.1830440753   -1.2266289606   -0.0291838956
      7  H         1.2835074793    0.9158823929   -1.1816293655
      8  H         0.8883774601    1.2618066993    0.4998927784
      9  O         1.7051910424   -0.5718609855    0.2417473184
     10  H         1.9698319537   -1.1444132218   -0.4840044442
     11  H        -0.6242031905   -2.0383511556   -0.3350801744
   Point Group: c1    Number of degrees of freedom:    27


   Energy is   -268.452422291

 Hessian Updated using BFGS Update

 27 Hessian modes will be used to form the next step
  Hessian Eigenvalues:
     0.000752    0.001760    0.010380    0.029772    0.061748    0.068989
     0.072476    0.074888    0.117964    0.141147    0.159729    0.162518
     0.165506    0.172941    0.223858    0.241425    0.261008    0.312889
     0.323385    0.324024    0.325399    0.326601    0.329165    0.344279
     0.475505    0.624978    0.930958

 Minimum Search - Taking Simple RFO Step
 Searching for Lamda that Minimizes Along All modes
 Value Taken    Lamda =   0.00000000
 Step Taken.  Stepsize is  0.005803

                             Maximum     Tolerance    Cnvgd?
         Gradient           0.000054      0.000300     YES
         Displacement       0.002984      0.001200      NO
         Energy change     -0.000000      0.000001     YES


                       Distance Matrix (Angstroms)
             C (  1)   C (  2)   C (  3)   O (  4)   H (  5)   H (  6)
   C (  2)  1.510131
   C (  3)  2.609218  1.533598
   O (  4)  2.395587  1.211462  2.370850
   H (  5)  1.093293  2.152109  2.816904  3.142400
   H (  6)  1.089078  2.136220  3.517192  2.534419  1.796590
   H (  7)  3.426073  2.143211  1.095239  2.559327  3.828434  4.235028
   H (  8)  3.165250  2.124139  1.094860  2.756805  3.094802  3.988216
   O (  9)  2.875834  2.498802  1.420683  3.587720  2.801899  3.952277
   H ( 10)  3.134328  2.840360  1.960785  3.869242  3.283185  4.178517
   H ( 11)  1.094686  2.149642  2.933119  3.075420  1.750249  1.783942
             H (  7)   H (  8)   O (  9)   H ( 10)
   H (  8)  1.761621
   O (  9)  2.101713  2.023897
   H ( 10)  2.280908  2.815580  0.961544
   H ( 11)  3.617112  3.725067  2.812366  2.747785

 Final energy is   -268.45242229126188     


 ******************************
 **  OPTIMIZATION CONVERGED  **
 ******************************

                       Coordinates (Angstroms)
     ATOM                X               Y               Z
      1  C        -1.1058062330   -1.1666050437    0.1192936117
      2  C        -0.5813377124    0.1040670720   -0.5058617945
      3  C         0.8865418669    0.4746880341   -0.2611328420
      4  O        -1.2749304614    0.8522721786   -1.1591300558
      5  H        -0.8577896573   -1.2001646456    1.1835549471
      6  H        -2.1830440753   -1.2266289606   -0.0291838956
      7  H         1.2835074793    0.9158823929   -1.1816293655
      8  H         0.8883774601    1.2618066993    0.4998927784
      9  O         1.7051910424   -0.5718609855    0.2417473184
     10  H         1.9698319537   -1.1444132218   -0.4840044442
     11  H        -0.6242031905   -2.0383511556   -0.3350801744

Z-matrix Print:
$molecule
0 1
C 
O  1 1.211462
C  1 1.510131 2 122.960843
H  3 1.089078 1 109.478986 2 -5.630064 0
H  3 1.093293 1 110.488780 2 -127.947489 0
H  3 1.094686 1 110.209029 2 114.933516 0
C  1 1.533598 2 118.998512 3 -178.120580 0
H  7 1.094860 1 106.634534 2 75.698893 0
H  7 1.095239 1 108.068132 2 -39.148524 0
O  7 1.420683 1 115.467838 2 -166.333366 0
H  10 0.961544 7 109.272764 1 80.350857 0
$end


 --------------------------------------------------------------

                    Orbital Energies (a.u.)
 --------------------------------------------------------------

 Alpha MOs
 -- Occupied --
-19.148 -19.126 -10.273 -10.240 -10.183  -1.063  -1.048  -0.769
 -0.719  -0.567  -0.532  -0.483  -0.479  -0.443  -0.431  -0.403
 -0.382  -0.354  -0.327  -0.259
 -- Virtual --
 -0.038  -0.024   0.007   0.012   0.031   0.041   0.049   0.052
  0.071   0.083   0.097   0.104   0.113   0.117   0.118   0.124
  0.134   0.139   0.152   0.169   0.175   0.183   0.198   0.209
  0.224   0.234   0.257   0.268   0.285   0.296   0.306   0.313
  0.337   0.341   0.360   0.384   0.421   0.443   0.485   0.498
  0.518   0.524   0.569   0.576   0.606   0.635   0.642   0.650
  0.681   0.688   0.708   0.733   0.839   0.885   0.910   0.972
  1.021   1.090   1.135   1.153   1.176   1.211   1.239   1.285
  1.299   1.399   1.412   1.431   1.441   1.469   1.490   1.539
  1.551   1.580   1.594   1.636   1.659   1.717   1.741   1.777
  1.814   1.840   1.892   2.002   2.031   2.061   2.094   2.134
  2.224   2.237   2.395   2.447   2.452   2.460   2.500   2.521
  2.560   2.609   2.640   2.681   2.773   2.798   2.842   2.893
  2.932   2.957   3.001   3.115   3.177   3.204   3.272   3.354
  3.504   3.680   3.756   3.767   3.862   3.877   3.969   4.097
  4.195   5.038   5.073   5.190   5.350   5.602   5.744  23.791
 23.830  23.949  49.888  49.964
 --------------------------------------------------------------

          Ground-State Mulliken Net Atomic Charges

     Atom                 Charge (a.u.)
  ----------------------------------------
      1 C                    -0.519465
      2 C                     0.225626
      3 C                    -0.292751
      4 O                    -0.264471
      5 H                     0.189729
      6 H                     0.168757
      7 H                     0.176679
      8 H                     0.197165
      9 O                    -0.284778
     10 H                     0.254245
     11 H                     0.149264
  ----------------------------------------
  Sum of atomic charges =     0.000000

 -----------------------------------------------------------------
                    Cartesian Multipole Moments
 -----------------------------------------------------------------
    Charge (ESU x 10^10)
                -0.0000
    Dipole Moment (Debye)
         X       1.3045      Y      -1.7941      Z       0.0593
       Tot       2.2190
    Quadrupole Moments (Debye-Ang)
        XX     -33.6740     XY       2.4803     YY     -29.6940
        XZ      -6.6403     YZ       4.1323     ZZ     -32.1657
    Octopole Moments (Debye-Ang^2)
       XXX       6.1169    XXY      -2.6373    XYY       7.3201
       YYY       7.1671    XXZ       5.6409    XYZ       0.1233
       YYZ       8.9910    XZZ       6.5588    YZZ       1.1106
       ZZZ      28.4391
    Hexadecapole Moments (Debye-Ang^3)
      XXXX    -314.2190   XXXY      -3.4401   XXYY     -73.0440
      XYYY      -6.2362   YYYY    -161.1328   XXXZ     -45.6644
      XXYZ      18.5783   XYYZ     -14.4049   YYYZ      33.6231
      XXZZ     -73.0452   XYZZ       2.8419   YYZZ     -46.1717
      XZZZ     -33.0980   YZZZ      29.4484   ZZZZ    -105.0027
 -----------------------------------------------------------------
Archival summary:
1\1\pikachu\OPT\ProcedureUnspecified\BasisUnspecified\236\taweetha\ThuJun1510:05:392017ThuJun1510:05:392017\0\\#,OPT,ProcedureUnspecified,BasisUnspecified,\\0,1\C\O,1,1.21146\C,1,1.51013,2,122.961\H,3,1.08908,1,109.479,2,-5.63006,0\H,3,1.09329,1,110.489,2,-127.947,0\H,3,1.09469,1,110.209,2,114.934,0\C,1,1.5336,2,118.999,3,-178.121,0\H,7,1.09486,1,106.635,2,75.6989,0\H,7,1.09524,1,108.068,2,-39.1485,0\O,7,1.42068,1,115.468,2,-166.333,0\H,10,0.961544,7,109.273,1,80.3509,0\\\@

 Total job time:  1345.91s(wall), 1341.42s(cpu) 
 Thu Jun 15 10:05:39 2017

        *************************************************************
        *                                                           *
        *  Thank you very much for using Q-Chem.  Have a nice day.  *
        *                                                           *
        *************************************************************


 
User input: 2 of 5 
 
pikachu 127.0.1
Q-Chem Developer Version! Running on 127.0.1.*
                  Welcome to Q-Chem
     A Quantum Leap Into The Future Of Chemistry


 Q-Chem 4.4, Q-Chem, Inc., Pleasanton, CA (2016)

 Y. Shao,  Z. Gan,  E. Epifanovsky,  A. T. B. Gilbert,  M. Wormit,  
 J. Kussmann,  A. W. Lange,  A. Behn,  J. Deng,  X. Feng,  D. Ghosh,  
 M. Goldey,  P. R. Horn,  L. D. Jacobson,  I. Kaliman,  F. Rob,  
 R. Z. Khaliullin,  T. Kus,  A. Landau,  J. Liu,  E. I. Proynov,  Y. M. Rhee,  
 R. M. Richard,  M. A. Rohrdanz,  R. P. Steele,  E. J. Sundstrom,  
 H. L. Woodcock III,  P. M. Zimmerman,  D. Zuev,  B. Albrecht,  E. Alguire,  
 B. Austin,  S. A. Baeppler,  G. J. O. Beran,  Y. A. Bernard,  
 E. J. Berquist,  K. Brandhorst,  K. B. Bravaya,  S. T. Brown,  D. Casanova,  
 C.-M. Chang,  Y. Chen,  S. H. Chien,  K. D. Closser,  M. P. Coons,  
 D. L. Crittenden,  S. Dasgupta,  M. Diedenhofen,  R. A. DiStasio Jr.,  
 H. Do,  A. D. Dutoi,  R. G. Edgar,  P.-T. Fang,  S. Fatehi,  Q. Feng,  
 L. Fusti-Molnar,  A. Ghysels,  A. Golubeva-Zadorozhnaya,  J. Gomes,  
 A. Gunina,  M. W. D. Hanson-Heine,  P. H. P. Harbach,  A. W. Hauser,  
 J. E. Herr,  E. G. Hohenstein,  Z. C. Holden,  K. Hui,  T.-C. Jagau,  H. Ji,  
 B. Kaduk,  K. Khistyaev,  Jaehoon Kim,  Jihan Kim,  R. A. King,  
 P. Klunzinger,  K. Koh,  D. Kosenkov,  T. Kowalczyk,  C. M. Krauter,  
 A. Kunitsa,  K. U. Lao,  A. Laurent,  K. V. Lawler,  J. Lee,  D. Lefrancois,  
 S. Lehtola,  S. V. Levchenko,  C. Y. Lin,  Y.-S. Lin,  F. Liu,  E. Livshits,  
 R. C. Lochan,  A. Luenser,  P. Manohar,  S. F. Manzer,  S.-P. Mao,  Y. Mao,  
 N. Mardirossian,  A. V. Marenich,  L. A. Martinez-Martinez,  S. A. Maurer,  
 N. J. Mayhall,  J.-M. Mewes,  A. F. Morrison,  K. Nanda,  T. S. Nguyen-Beck,  
 C. M. Oana,  R. Olivares-Amaya,  D. P. O'Neill,  J. A. Parkhill,  
 T. M. Perrine,  R. Peverati,  P. A. Pieniazek,  F. Plasser,  A. Prociuk,  
 D. R. Rehn,  E. Rosta,  N. J. Russ,  N. Sergueev,  S. M. Sharada,  
 S. Sharma,  D. W. Small,  A. Sodt,  T. Stauch,  T. Stein,  D. Stuck,  
 Y.-C. Su,  A. J. W. Thom,  T. Tsuchimochi,  L. Vogt,  O. Vydrov,  T. Wang,  
 M. A. Watson,  J. Wenzel,  A. White,  C. F. Williams,  V. Vanovschi,  
 K. Yao,  S. Yeganeh,  S. R. Yost,  Z.-Q. You,  I. Y. Zhang,  X. Zhang,  
 Y. Zhao,  B. R. Brooks,  G. K. L. Chan,  D. M. Chipman,  C. J. Cramer,  
 W. A. Goddard III,  M. S. Gordon,  W. J. Hehre,  A. Klamt,  
 H. F. Schaefer III,  M. W. Schmidt,  C. D. Sherrill,  D. G. Truhlar,  
 A. Warshel,  X. Xu,  A. Aspuru-Guzik,  R. Baer,  A. T. Bell,  N. A. Besley,  
 J.-D. Chai,  A. Dreuw,  B. D. Dunietz,  T. R. Furlani,  S. R. Gwaltney,  
 C.-P. Hsu,  Y. Jung,  J. Kong,  D. S. Lambrecht,  W. Liang,  C. Ochsenfeld,  
 V. A. Rassolov,  L. V. Slipchenko,  J. E. Subotnik,  T. Van Voorhis,  
 J. M. Herbert,  A. I. Krylov,  P. M. W. Gill,  M. Head-Gordon

 Contributors to earlier versions of Q-Chem not listed above: 
 R. D. Adamson,  J. Baker,  E. F. C. Byrd,  A. K. Chakraborty,  C.-L. Cheng,  
 H. Dachsel,  R. J. Doerksen,  G. Hawkins,  A. Heyden,  S. Hirata,  
 G. Kedziora,  F. J. Keil,  C. Kelley,  P. P. Korambath,  W. Kurlancheek,  
 A. M. Lee,  M. S. Lee,  D. Liotard,  I. Lotan,  P. E. Maslen,  N. Nair,  
 D. Neuhauser,  R. Olson,  B. Peters,  J. Ritchie,  N. E. Schultz,  
 N. Shenvi,  A. C. Simmonett,  K. S. Thanthiriwatte,  Q. Wu,  W. Zhang

 Please cite Q-Chem as follows:
 Y. Shao et al., Mol. Phys. 113, 184-215 (2015)
 DOI: 10.1080/00268976.2014.952696

 Q-Chem 4.4.2 for Intel X86 EM64T Linux

 Parts of Q-Chem use Armadillo 5.200.1 (Boston Tea Smuggler).
 http://arma.sourceforge.net/

 Q-Chem begins on Thu Jun 15 10:05:39 2017  


Host: 0

     Scratch files written to /scratch/taweetham/qchem19636//
The previous job contains 0 fragments, simply inherited here

Checking the input file for inconsistencies... 	...done.

--------------------------------------------------------------
User input:
--------------------------------------------------------------

$molecule
   read
$end

$rem
   BASIS 6-311++G**
   JOB_TYPE FREQUENCY
   METHOD B3LYP
   SCF_GUESS = READ
$end

--------------------------------------------------------------
 ----------------------------------------------------------------
             Standard Nuclear Orientation (Angstroms)
    I     Atom           X                Y                Z
 ----------------------------------------------------------------
    1      C      -0.8078232490    -1.3363536044     0.0519228776
    2      C      -0.6188077799     0.1611119018     0.0032983319
    3      C       0.8047819077     0.7125772035     0.1489040995
    4      O      -1.5408373924     0.9384450042    -0.1118357010
    5      H      -0.3041632945    -1.7574552754     0.9261600833
    6      H      -1.8718988377    -1.5677092567     0.0694589405
    7      H       0.9043788310     1.5760603871    -0.5174481002
    8      H       0.8930336120     1.0855809410     1.1744766254
    9      O       1.8480804754    -0.2360072772    -0.0244607189
   10      H       1.9972766607    -0.3755167354    -0.9640585612
   11      H      -0.3454769078    -1.8044748825    -0.8229694823
 ----------------------------------------------------------------
 Molecular Point Group                 C1    NOp =  1
 Largest Abelian Subgroup              C1    NOp =  1
 Nuclear Repulsion Energy =   175.8876327675 hartrees
 There are       20 alpha and       20 beta electrons
 Requested basis set is 6-311++G(d,p)
 There are 60 shells and 152 basis functions

 Total QAlloc Memory Limit   2000 MB
 Mega-Array Size        61 MB
 MEM_STATIC part        62 MB

                       Distance Matrix (Angstroms)
             C (  1)   C (  2)   C (  3)   O (  4)   H (  5)   H (  6)
   C (  2)  1.510131
   C (  3)  2.609218  1.533598
   O (  4)  2.395587  1.211462  2.370850
   H (  5)  1.093293  2.152109  2.816904  3.142400
   H (  6)  1.089078  2.136220  3.517192  2.534419  1.796590
   H (  7)  3.426073  2.143211  1.095239  2.559327  3.828434  4.235028
   H (  8)  3.165250  2.124139  1.094860  2.756805  3.094802  3.988216
   O (  9)  2.875834  2.498802  1.420683  3.587720  2.801899  3.952277
   H ( 10)  3.134328  2.840360  1.960785  3.869242  3.283185  4.178517
   H ( 11)  1.094686  2.149642  2.933119  3.075420  1.750249  1.783942
             H (  7)   H (  8)   O (  9)   H ( 10)
   H (  8)  1.761621
   O (  9)  2.101713  2.023897
   H ( 10)  2.280908  2.815580  0.961544
   H ( 11)  3.617112  3.725067  2.812366  2.747785

 A cutoff of  1.0D-11 yielded   1773 shell pairs
 There are     11527 function pairs (     12301 Cartesian)

 -------------------------------------------------------
 OpenMP Integral Computing Module                       
 Release: version 1.0, May 2013, Q-Chem Inc. Pittsburgh 
 -------------------------------------------------------
 Integral Job Info:
 Integral job number is                      11
 Integral operator is                         1
 short-range coefficients                     0
 long-range coefficients              100000000
 Omega coefficients                           0
 if combine SR and LR in K                    0
 Integral screening is                        0
 Integral computing path is                   2
 max size of driver memory is            800000
 size of driver memory is                593474
 size of scratch memory is              2260544
 max col of scratch BK array               1296
 max len of scratch array in speh3          155
 max len of scratch index in speh4           18
 max int batch size is                      520
 min int batch size is                       52
 fixed nKL is                                52
 max L of basis functions is                  2
 order of int derivative is                   0
 number of shells is                         60
 number of basis is                         157
 number of cartesian basis is               157
 number of contracted shell pairs          1773
 number of primitive shell pairs           4388
 maxK2 (contraction) of shell pair           36
 max number of K2 of shell pair               1
 max number of CS2 of shell pair            288
 max number of PS2 of shell pair            552
 mem total for path MDJ                   22040
 -------------------------------------------------------
 Smallest overlap matrix eigenvalue = 6.82E-05
 Guess MOs from SCF MO coefficient file
 Reading MOs from coefficient file
 Reading MOs from coefficient file
 A restricted hybrid HF-DFT SCF calculation will be
 performed using Pulay DIIS extrapolation
 Exchange:     0.2000 Hartree-Fock + 0.0800 Slater + 0.7200 B88
 Correlation:  0.1900 VWN1RPA + 0.8100 LYP
 Using SG-1 standard quadrature grid
 SCF converges when DIIS error is below 1.0E-08
 Inaccurate integrated density:
   Number of electrons =    40
   Numerical integral  =    39.020438994908
   Relative error      =    -2.4489025127 %
 ---------------------------------------
  Cycle       Energy         DIIS Error
 ---------------------------------------
    1    -267.5608753232      1.59E-02
    2    -268.3195366934      6.71E-03
    3    -268.3876280765      5.05E-03
    4    -268.4511552045      7.80E-04
    5    -268.4519819781      4.49E-04
    6    -268.4523606441      1.20E-04
    7    -268.4523824375      6.44E-05
    8    -268.4523916695      4.55E-06
    9    -268.4523917751      2.26E-06
   10    -268.4523918322      5.63E-07
   11    -268.4523918809      1.22E-07
   12    -268.4523918721      3.65E-08
   13    -268.4523918703      1.24E-08
   14    -268.4523918712      5.06E-09 Convergence criterion met
 ---------------------------------------
 SCF time:  CPU 55.52 s  wall 55.70 s
 SCF   energy in the final basis set = -268.4523918712
 Total energy in the final basis set = -268.4523918712

 --------------------------------------------------------------

                    Orbital Energies (a.u.)
 --------------------------------------------------------------

 Alpha MOs
 -- Occupied --
-19.148 -19.126 -10.273 -10.240 -10.183  -1.063  -1.048  -0.769
 -0.719  -0.567  -0.532  -0.483  -0.479  -0.443  -0.431  -0.403
 -0.382  -0.354  -0.327  -0.259
 -- Virtual --
 -0.038  -0.024   0.007   0.012   0.031   0.041   0.049   0.052
  0.071   0.083   0.097   0.103   0.113   0.117   0.118   0.124
  0.134   0.139   0.152   0.169   0.175   0.183   0.198   0.209
  0.224   0.234   0.257   0.268   0.285   0.296   0.306   0.313
  0.336   0.341   0.360   0.384   0.421   0.443   0.485   0.497
  0.518   0.524   0.569   0.576   0.606   0.635   0.642   0.650
  0.681   0.689   0.708   0.733   0.839   0.885   0.910   0.972
  1.021   1.090   1.135   1.153   1.176   1.210   1.239   1.285
  1.299   1.399   1.412   1.431   1.441   1.469   1.490   1.539
  1.551   1.580   1.594   1.636   1.659   1.717   1.741   1.777
  1.814   1.840   1.892   2.002   2.031   2.061   2.094   2.134
  2.224   2.237   2.394   2.447   2.452   2.460   2.500   2.521
  2.560   2.609   2.640   2.681   2.773   2.798   2.842   2.893
  2.932   2.957   3.001   3.115   3.177   3.204   3.272   3.354
  3.504   3.680   3.756   3.767   3.862   3.877   3.969   4.097
  4.195   5.038   5.073   5.190   5.350   5.602   5.744  23.791
 23.830  23.949  49.888  49.964
 --------------------------------------------------------------

          Ground-State Mulliken Net Atomic Charges

     Atom                 Charge (a.u.)
  ----------------------------------------
      1 C                    -0.519291
      2 C                     0.225344
      3 C                    -0.293013
      4 O                    -0.264291
      5 H                     0.189726
      6 H                     0.168697
      7 H                     0.176682
      8 H                     0.197155
      9 O                    -0.284726
     10 H                     0.254262
     11 H                     0.149456
  ----------------------------------------
  Sum of atomic charges =     0.000000

 -----------------------------------------------------------------
                    Cartesian Multipole Moments
 -----------------------------------------------------------------
    Charge (ESU x 10^10)
                -0.0000
    Dipole Moment (Debye)
         X       1.4965      Y      -1.3112      Z      -0.9824
       Tot       2.2190
    Quadrupole Moments (Debye-Ang)
        XX     -37.2829     XY       4.7341     YY     -31.1251
        XZ      -3.6934     YZ       1.1964     ZZ     -27.4572
    Octopole Moments (Debye-Ang^2)
       XXX       3.4742    XXY      -4.8856    XYY       4.4989
       YYY      -0.3977    XXZ      -6.7711    XYZ       1.4253
       YYZ      -0.4892    XZZ       5.4483    YZZ       0.2412
       ZZZ      -1.8907
    Hexadecapole Moments (Debye-Ang^3)
      XXXX    -344.9228   XXXY       5.2980   XXYY     -88.0677
      XYYY       0.4645   YYYY    -196.4155   XXXZ     -19.0061
      XXYZ       4.2964   XYYZ      -1.9770   YYYZ      -0.0089
      XXZZ     -53.4140   XYZZ      -2.7419   YYZZ     -36.8028
      XZZZ      -4.4863   YZZZ       1.9086   ZZZZ     -43.1472
 -----------------------------------------------------------------
 Calculating MO derivatives via CPSCF
   1         3          33      0.198155    0.041309
   2         3          33      0.020205    0.004658
   3         3          33      0.001371    0.000318
   4        16          20      0.000072    0.000020
   5        35           1      0.000001    0.000001
   6        36           0      0.000000    0.000000    Roots Converged
 Calculating analytic Hessian of the SCF energy
 Polarizability Matrix (a.u.)
            1           2           3
    1 -48.5675983   2.1835316  -0.2305829
    2   2.1835316 -48.6226259  -0.3109970
    3  -0.2305829  -0.3109970 -35.6730610

 Direct stationary perturbation theory relativistic correction:

 rels  =       0.086296521265
 relv  =      -0.376166938187
 rel2e =       0.145042289191
 E_rel =      -0.144828127731

 Hessian of the SCF Energy
            1           2           3           4           5           6
    1   0.5988681  -0.0095961   0.0089160  -0.0963581  -0.0400578  -0.0010900
    2  -0.0095961   0.4529517  -0.0019315  -0.0342824  -0.1683691   0.0010017
    3   0.0089160  -0.0019315   0.5126408  -0.0001498   0.0038222  -0.0863205
    4  -0.0963581  -0.0342824  -0.0001498   0.7251027  -0.2200226   0.0559331
    5  -0.0400578  -0.1683691   0.0038222  -0.2200226   0.6822949  -0.0356694
    6  -0.0010900   0.0010017  -0.0863205   0.0559331  -0.0356694   0.2455142
    7  -0.0011688  -0.0016900  -0.0011181  -0.1270719  -0.0574112  -0.0068951
    8  -0.0271394  -0.0087786  -0.0024670  -0.0374983  -0.1097667  -0.0013680
    9   0.0002542   0.0014421   0.0200352  -0.0000067  -0.0034524  -0.0880868
   10   0.0048538   0.0216287  -0.0020909  -0.4678967   0.3049519  -0.0476736
   11   0.0444740  -0.0450822   0.0063710   0.3032931  -0.3608536   0.0396391
   12  -0.0022409   0.0045569   0.0252771  -0.0476380   0.0396833  -0.0739753
   13  -0.1022338   0.0417190  -0.1004831   0.0002206   0.0035407   0.0061894
   14   0.0431050  -0.0825901   0.0865381   0.0183824  -0.0075311   0.0295087
   15  -0.0989833   0.0832377  -0.2115631   0.0000774  -0.0007771   0.0001646
   16  -0.3097807  -0.0563729   0.0043503  -0.0056487   0.0000590  -0.0004144
   17  -0.0519286  -0.0572775   0.0022432  -0.0389464  -0.0099001   0.0003254
   18   0.0039020   0.0023575  -0.0485441   0.0009590  -0.0008202  -0.0015015
   19  -0.0040382  -0.0002754  -0.0016973  -0.0038736  -0.0251021   0.0195543
   20  -0.0021008   0.0002987  -0.0013481  -0.0042641  -0.0136894   0.0106732
   21  -0.0006752  -0.0004779  -0.0004081  -0.0051373  -0.0037569   0.0031109
   22  -0.0016792  -0.0003286   0.0025888  -0.0033260  -0.0092351  -0.0294257
   23  -0.0011320   0.0000192   0.0020269  -0.0045752  -0.0051724  -0.0160053
   24  -0.0006201   0.0003764  -0.0005222  -0.0023244  -0.0014888  -0.0033945
   25   0.0012879  -0.0031205  -0.0011858  -0.0199530   0.0380758   0.0065945
   26  -0.0011859   0.0002613   0.0003606   0.0009046   0.0006088   0.0002799
   27   0.0002157  -0.0001983  -0.0026421  -0.0008791   0.0003579   0.0019329
   28  -0.0001198   0.0000244   0.0004115  -0.0010201   0.0023834   0.0027314
   29   0.0000150  -0.0001925   0.0002917   0.0003167   0.0020500   0.0006806
   30  -0.0001020  -0.0000216  -0.0001456   0.0006542   0.0009468   0.0004877
   31  -0.0896314   0.0422937   0.0904586  -0.0001753   0.0028181  -0.0055039
   32   0.0455465  -0.0912409  -0.0959069   0.0166922  -0.0096714  -0.0290659
   33   0.0904237  -0.0903428  -0.2078075  -0.0014885   0.0011546   0.0020684
            7           8           9          10          11          12
    1  -0.0011688  -0.0271394   0.0002542   0.0048538   0.0444740  -0.0022409
    2  -0.0016900  -0.0087786   0.0014421   0.0216287  -0.0450822   0.0045569
    3  -0.0011181  -0.0024670   0.0200352  -0.0020909   0.0063710   0.0252771
    4  -0.1270719  -0.0374983  -0.0000067  -0.4678967   0.3032931  -0.0476380
    5  -0.0574112  -0.1097667  -0.0034524   0.3049519  -0.3608536   0.0396833
    6  -0.0068951  -0.0013680  -0.0880868  -0.0476736   0.0396391  -0.0739753
    7   0.4238896  -0.0093630  -0.0086786  -0.0442810   0.0110260  -0.0060845
    8  -0.0093630   0.5222461  -0.0287174   0.0268994   0.0146521   0.0041644
    9  -0.0086786  -0.0287174   0.5721973  -0.0086798   0.0035069   0.0174393
   10  -0.0442810   0.0268994  -0.0086798   0.5174119  -0.3582022   0.0585862
   11   0.0110260   0.0146521   0.0035069  -0.3582022   0.3943402  -0.0480558
   12  -0.0060845   0.0041644   0.0174393   0.0585862  -0.0480558   0.0311460
   13   0.0002776  -0.0006340  -0.0012872   0.0019171  -0.0007151  -0.0008956
   14   0.0000336  -0.0002160  -0.0033654  -0.0007241  -0.0074713  -0.0038179
   15  -0.0006584   0.0011134   0.0001009   0.0008396  -0.0007440  -0.0005263
   16   0.0002730   0.0002934   0.0003846   0.0026423   0.0012187   0.0000736
   17   0.0019175  -0.0059462   0.0001422   0.0027403   0.0050328  -0.0004979
   18  -0.0000006  -0.0002320   0.0021599  -0.0002167   0.0001603  -0.0010656
   19  -0.0523378  -0.0243316   0.0255044   0.0021068   0.0015887  -0.0021018
   20  -0.0240896  -0.1952152   0.1244821   0.0019038   0.0025432  -0.0020066
   21   0.0213590   0.1259291  -0.1508103   0.0015275  -0.0012669   0.0000786
   22  -0.0471726  -0.0147122  -0.0389449  -0.0011382   0.0005233   0.0036103
   23  -0.0095427  -0.0700307  -0.0749887   0.0004202   0.0006089   0.0017936
   24  -0.0234430  -0.0773463  -0.2768347  -0.0003034  -0.0001108   0.0014910
   25  -0.1443789   0.0825140  -0.0014512  -0.0169928  -0.0025031  -0.0025140
   26   0.0828621  -0.1373439   0.0079196   0.0021024   0.0024247  -0.0006192
   27   0.0296136  -0.0232289  -0.0919564   0.0002605  -0.0007443   0.0016314
   28  -0.0081048   0.0047142   0.0317167  -0.0000132  -0.0006326  -0.0008856
   29   0.0060799  -0.0087027  -0.0306881  -0.0003253  -0.0007450   0.0000898
   30  -0.0049769   0.0037129  -0.0033670  -0.0015002   0.0002957  -0.0003961
   31   0.0000755  -0.0007426   0.0011885   0.0013901  -0.0000707   0.0000901
   32   0.0001774  -0.0008982   0.0037192  -0.0013953  -0.0054498   0.0047095
   33   0.0008826  -0.0015601  -0.0008775  -0.0007492   0.0009488  -0.0011001
           13          14          15          16          17          18
    1  -0.1022338   0.0431050  -0.0989833  -0.3097807  -0.0519286   0.0039020
    2   0.0417190  -0.0825901   0.0832377  -0.0563729  -0.0572775   0.0023575
    3  -0.1004831   0.0865381  -0.2115631   0.0043503   0.0022432  -0.0485441
    4   0.0002206   0.0183824   0.0000774  -0.0056487  -0.0389464   0.0009590
    5   0.0035407  -0.0075311  -0.0007771   0.0000590  -0.0099001  -0.0008202
    6   0.0061894   0.0295087   0.0001646  -0.0004144   0.0003254  -0.0015015
    7   0.0002776   0.0000336  -0.0006584   0.0002730   0.0019175  -0.0000006
    8  -0.0006340  -0.0002160   0.0011134   0.0002934  -0.0059462  -0.0002320
    9  -0.0012872  -0.0033654   0.0001009   0.0003846   0.0001422   0.0021599
   10   0.0019171  -0.0007241   0.0008396   0.0026423   0.0027403  -0.0002167
   11  -0.0007151  -0.0074713  -0.0007440   0.0012187   0.0050328   0.0001603
   12  -0.0008956  -0.0038179  -0.0005263   0.0000736  -0.0004979  -0.0010656
   13   0.1053311  -0.0510180   0.1090599  -0.0102453   0.0121767  -0.0242913
   14  -0.0510180   0.0891070  -0.0896614  -0.0026584   0.0022614  -0.0071352
   15   0.1090599  -0.0896614   0.2313855   0.0015442  -0.0022880   0.0022071
   16  -0.0102453  -0.0026584   0.0015442   0.3328390   0.0608190  -0.0049804
   17   0.0121767   0.0022614  -0.0022880   0.0608190   0.0624600  -0.0012496
   18  -0.0242913  -0.0071352   0.0022071  -0.0049804  -0.0012496   0.0459115
   19   0.0001142   0.0006478   0.0000545  -0.0001301  -0.0012956  -0.0004156
   20   0.0003634   0.0003885   0.0000006  -0.0001539  -0.0004891  -0.0001158
   21   0.0000502  -0.0001004   0.0000247  -0.0000124  -0.0001455  -0.0000063
   22  -0.0001551  -0.0007828   0.0001326  -0.0000563  -0.0004756   0.0004833
   23  -0.0001559  -0.0006549  -0.0000549  -0.0000724  -0.0002916   0.0003072
   24   0.0001832  -0.0000230   0.0000662  -0.0000797  -0.0000743  -0.0000275
   25  -0.0004332  -0.0005491  -0.0003863   0.0001188   0.0014001  -0.0000304
   26   0.0002718   0.0001436  -0.0015378  -0.0008298   0.0015582   0.0002985
   27   0.0003757   0.0000225   0.0003071  -0.0001057   0.0002156   0.0005109
   28  -0.0001066   0.0000432   0.0000658   0.0002265  -0.0001651  -0.0003751
   29  -0.0001130   0.0002410   0.0001271   0.0001360  -0.0002168  -0.0003559
   30   0.0000708  -0.0000444  -0.0001443  -0.0000927   0.0000240   0.0000630
   31   0.0053132  -0.0064795  -0.0117460  -0.0102386   0.0137577   0.0249657
   32  -0.0054356   0.0063219   0.0105845  -0.0024386   0.0028090   0.0067851
   33   0.0110280  -0.0119215  -0.0220224  -0.0006673   0.0013049   0.0002926
           19          20          21          22          23          24
    1  -0.0040382  -0.0021008  -0.0006752  -0.0016792  -0.0011320  -0.0006201
    2  -0.0002754   0.0002987  -0.0004779  -0.0003286   0.0000192   0.0003764
    3  -0.0016973  -0.0013481  -0.0004081   0.0025888   0.0020269  -0.0005222
    4  -0.0038736  -0.0042641  -0.0051373  -0.0033260  -0.0045752  -0.0023244
    5  -0.0251021  -0.0136894  -0.0037569  -0.0092351  -0.0051724  -0.0014888
    6   0.0195543   0.0106732   0.0031109  -0.0294257  -0.0160053  -0.0033945
    7  -0.0523378  -0.0240896   0.0213590  -0.0471726  -0.0095427  -0.0234430
    8  -0.0243316  -0.1952152   0.1259291  -0.0147122  -0.0700307  -0.0773463
    9   0.0255044   0.1244821  -0.1508103  -0.0389449  -0.0749887  -0.2768347
   10   0.0021068   0.0019038   0.0015275  -0.0011382   0.0004202  -0.0003034
   11   0.0015887   0.0025432  -0.0012669   0.0005233   0.0006089  -0.0001108
   12  -0.0021018  -0.0020066   0.0000786   0.0036103   0.0017936   0.0014910
   13   0.0001142   0.0003634   0.0000502  -0.0001551  -0.0001559   0.0001832
   14   0.0006478   0.0003885  -0.0001004  -0.0007828  -0.0006549  -0.0000230
   15   0.0000545   0.0000006   0.0000247   0.0001326  -0.0000549   0.0000662
   16  -0.0001301  -0.0001539  -0.0000124  -0.0000563  -0.0000724  -0.0000797
   17  -0.0012956  -0.0004891  -0.0001455  -0.0004756  -0.0002916  -0.0000743
   18  -0.0004156  -0.0001158  -0.0000063   0.0004833   0.0003072  -0.0000275
   19   0.0602649   0.0178882  -0.0210647   0.0017959   0.0024430  -0.0028623
   20   0.0178882   0.2193820  -0.1350076   0.0009807   0.0094685  -0.0059585
   21  -0.0210647  -0.1350076   0.1557872   0.0051907   0.0231028  -0.0180888
   22   0.0017959   0.0009807   0.0051907   0.0592159   0.0024657   0.0241588
   23   0.0024430   0.0094685   0.0231028   0.0024657   0.0811447   0.0899501
   24  -0.0028623  -0.0059585  -0.0180888   0.0241588   0.0899501   0.2973436
   25  -0.0054317   0.0092122  -0.0003234  -0.0049917   0.0077214   0.0057058
   26   0.0299456  -0.0229176  -0.0074779   0.0155135  -0.0118007  -0.0044844
   27  -0.0150507   0.0081315   0.0081272   0.0311151  -0.0254463  -0.0024078
   28   0.0016671   0.0002157  -0.0009744  -0.0026893   0.0021365  -0.0005318
   29  -0.0010743   0.0005766  -0.0007385   0.0052681  -0.0038367  -0.0008513
   30  -0.0016832   0.0010185   0.0021190   0.0011321  -0.0007216   0.0023139
   31  -0.0001375   0.0000443   0.0000600   0.0001966   0.0002914   0.0001169
   32  -0.0004344  -0.0003462  -0.0000603   0.0007831   0.0005456   0.0000110
   33  -0.0002376   0.0001309   0.0000658  -0.0000412   0.0000363   0.0000608
           25          26          27          28          29          30
    1   0.0012879  -0.0011859   0.0002157  -0.0001198   0.0000150  -0.0001020
    2  -0.0031205   0.0002613  -0.0001983   0.0000244  -0.0001925  -0.0000216
    3  -0.0011858   0.0003606  -0.0026421   0.0004115   0.0002917  -0.0001456
    4  -0.0199530   0.0009046  -0.0008791  -0.0010201   0.0003167   0.0006542
    5   0.0380758   0.0006088   0.0003579   0.0023834   0.0020500   0.0009468
    6   0.0065945   0.0002799   0.0019329   0.0027314   0.0006806   0.0004877
    7  -0.1443789   0.0828621   0.0296136  -0.0081048   0.0060799  -0.0049769
    8   0.0825140  -0.1373439  -0.0232289   0.0047142  -0.0087027   0.0037129
    9  -0.0014512   0.0079196  -0.0919564   0.0317167  -0.0306881  -0.0033670
   10  -0.0169928   0.0021024   0.0002605  -0.0000132  -0.0003253  -0.0015002
   11  -0.0025031   0.0024247  -0.0007443  -0.0006326  -0.0007450   0.0002957
   12  -0.0025140  -0.0006192   0.0016314  -0.0008856   0.0000898  -0.0003961
   13  -0.0004332   0.0002718   0.0003757  -0.0001066  -0.0001130   0.0000708
   14  -0.0005491   0.0001436   0.0000225   0.0000432   0.0002410  -0.0000444
   15  -0.0003863  -0.0015378   0.0003071   0.0000658   0.0001271  -0.0001443
   16   0.0001188  -0.0008298  -0.0001057   0.0002265   0.0001360  -0.0000927
   17   0.0014001   0.0015582   0.0002156  -0.0001651  -0.0002168   0.0000240
   18  -0.0000304   0.0002985   0.0005109  -0.0003751  -0.0003559   0.0000630
   19  -0.0054317   0.0299456  -0.0150507   0.0016671  -0.0010743  -0.0016832
   20   0.0092122  -0.0229176   0.0081315   0.0002157   0.0005766   0.0010185
   21  -0.0003234  -0.0074779   0.0081272  -0.0009744  -0.0007385   0.0021190
   22  -0.0049917   0.0155135   0.0311151  -0.0026893   0.0052681   0.0011321
   23   0.0077214  -0.0118007  -0.0254463   0.0021365  -0.0038367  -0.0007216
   24   0.0057058  -0.0044844  -0.0024078  -0.0005318  -0.0008513   0.0023139
   25   0.2240763  -0.1592951  -0.0916357  -0.0327257   0.0273501   0.0843748
   26  -0.1592951   0.1922423   0.0795446   0.0292100  -0.0261146  -0.0761821
   27  -0.0916357   0.0795446   0.5924374   0.0463169  -0.0390798  -0.5089057
   28  -0.0327257   0.0292100   0.0463169   0.0434536  -0.0368366  -0.0779004
   29   0.0273501  -0.0261146  -0.0390798  -0.0368366   0.0374120   0.0710114
   30   0.0843748  -0.0761821  -0.5089057  -0.0779004   0.0710114   0.5076431
   31  -0.0005760   0.0005007  -0.0002263  -0.0005677  -0.0008168   0.0000236
   32  -0.0008058   0.0009378   0.0004256  -0.0010931  -0.0004714  -0.0000395
   33   0.0008517   0.0018982   0.0009651  -0.0005750  -0.0004870   0.0003320
           31          32          33
    1  -0.0896314   0.0455465   0.0904237
    2   0.0422937  -0.0912409  -0.0903428
    3   0.0904586  -0.0959069  -0.2078075
    4  -0.0001753   0.0166922  -0.0014885
    5   0.0028181  -0.0096714   0.0011546
    6  -0.0055039  -0.0290659   0.0020684
    7   0.0000755   0.0001774   0.0008826
    8  -0.0007426  -0.0008982  -0.0015601
    9   0.0011885   0.0037192  -0.0008775
   10   0.0013901  -0.0013953  -0.0007492
   11  -0.0000707  -0.0054498   0.0009488
   12   0.0000901   0.0047095  -0.0011001
   13   0.0053132  -0.0054356   0.0110280
   14  -0.0064795   0.0063219  -0.0119215
   15  -0.0117460   0.0105845  -0.0220224
   16  -0.0102386  -0.0024386  -0.0006673
   17   0.0137577   0.0028090   0.0013049
   18   0.0249657   0.0067851   0.0002926
   19  -0.0001375  -0.0004344  -0.0002376
   20   0.0000443  -0.0003462   0.0001309
   21   0.0000600  -0.0000603   0.0000658
   22   0.0001966   0.0007831  -0.0000412
   23   0.0002914   0.0005456   0.0000363
   24   0.0001169   0.0000110   0.0000608
   25  -0.0005760  -0.0008058   0.0008517
   26   0.0005007   0.0009378   0.0018982
   27  -0.0002263   0.0004256   0.0009651
   28  -0.0005677  -0.0010931  -0.0005750
   29  -0.0008168  -0.0004714  -0.0004870
   30   0.0000236  -0.0000395   0.0003320
   31   0.0943513  -0.0515964  -0.0994272
   32  -0.0515964   0.0974635   0.0988377
   33  -0.0994272   0.0988377   0.2280227
 Gradient time:  CPU 672.75 s  wall 673.11 s
 **********************************************************************
 **                                                                  **
 **                       VIBRATIONAL ANALYSIS                       **
 **                       --------------------                       **
 **                                                                  **
 **        VIBRATIONAL FREQUENCIES (CM**-1) AND NORMAL MODES         **
 **     FORCE CONSTANTS (mDYN/ANGSTROM) AND REDUCED MASSES (AMU)     **
 **                  INFRARED INTENSITIES (KM/MOL)                   **
 **                                                                  **
 **********************************************************************


 Mode:                 1                      2                      3
 Frequency:        50.66                  95.97                 246.77
 Force Cnst:      0.0033                 0.0059                 0.1529
 Red. Mass:       2.2066                 1.0934                 4.2606
 IR Active:          YES                    YES                    YES
 IR Intens:       12.477                  0.981                 18.410
 Raman Active:       YES                    YES                    YES
               X      Y      Z        X      Y      Z        X      Y      Z
 C         -0.022 -0.001  0.097    0.001  0.000  0.021    0.324  0.086 -0.002
 C          0.005 -0.006  0.022    0.002  0.002  0.007    0.006  0.121  0.012
 C         -0.003 -0.035  0.190   -0.002 -0.003  0.049    0.002  0.061  0.043
 O          0.028 -0.001 -0.135    0.006 -0.004 -0.059   -0.087  0.000 -0.028
 H         -0.213  0.069  0.243    0.471 -0.105 -0.307    0.434  0.210 -0.007
 H         -0.028  0.010 -0.097    0.005  0.022  0.534    0.385 -0.193 -0.023
 H         -0.018  0.198  0.492    0.006  0.040  0.106    0.171  0.052  0.058
 H          0.018 -0.406  0.325   -0.007 -0.074  0.075    0.088  0.005  0.056
 O         -0.003  0.026 -0.159   -0.002  0.006 -0.004   -0.252 -0.218 -0.016
 H         -0.078  0.302 -0.212   -0.060 -0.004 -0.012   -0.119 -0.008 -0.025
 H          0.166 -0.082  0.243   -0.505  0.089 -0.300    0.473  0.210  0.013
 TransDip  -0.027  0.046  0.100   -0.023 -0.003  0.021    0.107  0.086  0.013

 Mode:                 4                      5                      6
 Frequency:       297.96                 449.80                 497.15
 Force Cnst:      0.0556                 0.2720                 0.7242
 Red. Mass:       1.0630                 2.2819                 4.9729
 IR Active:          YES                    YES                    YES
 IR Intens:      130.066                  8.877                 17.817
 Raman Active:       YES                    YES                    YES
               X      Y      Z        X      Y      Z        X      Y      Z
 C         -0.015  0.000  0.020   -0.046 -0.023 -0.022    0.086 -0.199  0.012
 C         -0.010 -0.008 -0.022    0.062 -0.016  0.246   -0.035 -0.127  0.004
 C         -0.006 -0.013 -0.026    0.029  0.097  0.027   -0.219 -0.074 -0.029
 O         -0.001  0.010  0.014    0.070 -0.065 -0.094    0.289  0.252  0.009
 H          0.042  0.023 -0.002   -0.206 -0.435 -0.134    0.244 -0.038  0.000
 H         -0.013 -0.002  0.088   -0.085  0.136 -0.249    0.155 -0.516  0.043
 H          0.012 -0.030 -0.038   -0.160 -0.135 -0.302   -0.398 -0.111 -0.103
 H         -0.053  0.021 -0.031    0.287  0.447 -0.125   -0.279  0.046 -0.066
 O         -0.016 -0.040  0.005   -0.091 -0.006 -0.030   -0.149  0.090  0.006
 H          0.694  0.704  0.010    0.004  0.179 -0.040   -0.163  0.043  0.013
 H         -0.042 -0.004  0.010   -0.044  0.244 -0.168    0.217 -0.089  0.022
 TransDip   0.271  0.236 -0.064    0.037  0.087  0.016   -0.070 -0.115 -0.004

 Mode:                 7                      8                      9
 Frequency:       528.09                 757.78                 840.68
 Force Cnst:      0.5325                 1.2000                 0.5690
 Red. Mass:       3.2407                 3.5469                 1.3664
 IR Active:          YES                    YES                    YES
 IR Intens:        8.202                  5.993                  7.346
 Raman Active:       YES                    YES                    YES
               X      Y      Z        X      Y      Z        X      Y      Z
 C          0.040  0.023  0.013    0.048  0.313  0.026   -0.003  0.062 -0.081
 C         -0.205  0.025  0.182    0.100 -0.063  0.041   -0.008 -0.031 -0.022
 C         -0.013 -0.156 -0.003   -0.194 -0.200 -0.074   -0.017 -0.038  0.131
 O         -0.116  0.116 -0.086    0.083 -0.118  0.007    0.006 -0.015  0.003
 H          0.209 -0.050 -0.122   -0.006  0.086 -0.059    0.095  0.498  0.084
 H          0.141 -0.448 -0.154    0.019  0.467 -0.117    0.010  0.034  0.200
 H         -0.132 -0.256 -0.147   -0.299 -0.103  0.042   -0.221 -0.342 -0.296
 H          0.148  0.013 -0.082   -0.338 -0.262 -0.033    0.194  0.437 -0.071
 O          0.198 -0.016 -0.019   -0.015  0.041  0.011    0.023 -0.008 -0.022
 H          0.146 -0.059 -0.022    0.045 -0.055  0.035   -0.166  0.152 -0.075
 H          0.314  0.500 -0.106    0.051  0.485 -0.070   -0.026 -0.322  0.125
 TransDip  -0.046 -0.078  0.015    0.030 -0.072 -0.001   -0.082  0.027  0.012

 Mode:                10                     11                     12
 Frequency:       986.09                1052.64                1075.36
 Force Cnst:      1.0161                 1.1202                 3.3407
 Red. Mass:       1.7736                 1.7158                 4.9032
 IR Active:          YES                    YES                    YES
 IR Intens:        5.116                 42.972                 66.731
 Raman Active:       YES                    YES                    YES
               X      Y      Z        X      Y      Z        X      Y      Z
 C          0.157 -0.078 -0.013   -0.007  0.001 -0.119   -0.002  0.018 -0.055
 C          0.026  0.102  0.036   -0.010  0.011  0.167   -0.035 -0.075  0.082
 C         -0.089 -0.075  0.003    0.046 -0.036 -0.090   -0.282  0.344 -0.021
 O         -0.062  0.062 -0.014    0.005 -0.009 -0.031    0.060 -0.007 -0.008
 H         -0.306 -0.350  0.119    0.018  0.433  0.091    0.016  0.235  0.040
 H         -0.004  0.615  0.013    0.005 -0.026  0.250   -0.016  0.095  0.111
 H         -0.081 -0.112 -0.042   -0.083  0.193  0.184   -0.419  0.495  0.179
 H         -0.042  0.016 -0.034    0.253 -0.350  0.015   -0.200 -0.066  0.110
 O          0.036 -0.007 -0.005   -0.061  0.055  0.013    0.207 -0.235 -0.024
 H          0.021  0.026 -0.013    0.374 -0.280  0.136    0.164 -0.214 -0.052
 H         -0.300 -0.456 -0.043   -0.008 -0.404  0.116    0.011 -0.134  0.048
 TransDip  -0.004  0.071  0.011    0.182 -0.104  0.005   -0.235  0.105  0.044

 Mode:                13                     14                     15
 Frequency:      1191.00                1235.32                1355.78
 Force Cnst:      1.0561                 2.8410                 1.3963
 Red. Mass:       1.2637                 3.1598                 1.2893
 IR Active:          YES                    YES                    YES
 IR Intens:       27.570                 56.977                  5.112
 Raman Active:       YES                    YES                    YES
               X      Y      Z        X      Y      Z        X      Y      Z
 C          0.025  0.009  0.050   -0.128 -0.061  0.006   -0.014 -0.030  0.000
 C         -0.025 -0.042 -0.105    0.254  0.291 -0.019    0.001  0.006  0.001
 C          0.005  0.018  0.063   -0.126 -0.062  0.027   -0.137 -0.002  0.042
 O         -0.007  0.016  0.015   -0.032 -0.047  0.004    0.022 -0.014  0.003
 H         -0.012 -0.135 -0.008    0.168 -0.101 -0.166    0.050  0.099  0.023
 H         -0.002  0.113 -0.130    0.008 -0.665  0.021   -0.036  0.084  0.008
 H         -0.474  0.020 -0.016   -0.413 -0.059 -0.017    0.824 -0.135  0.035
 H          0.561 -0.029  0.024    0.016  0.047 -0.027    0.254  0.172 -0.049
 O         -0.026  0.014 -0.017    0.024 -0.015 -0.014    0.001  0.029 -0.038
 H          0.440 -0.393  0.123    0.188 -0.155  0.031    0.280 -0.251  0.054
 H         -0.058  0.128 -0.064    0.174 -0.074  0.154    0.061  0.105 -0.027
 TransDip   0.084 -0.142 -0.033    0.168  0.173  0.013   -0.020  0.065  0.024

 Mode:                16                     17                     18
 Frequency:      1376.38                1384.79                1452.99
 Force Cnst:      1.3258                 1.4765                 1.3103
 Red. Mass:       1.1878                 1.3068                 1.0534
 IR Active:          YES                    YES                    YES
 IR Intens:       21.763                 38.585                 17.758
 Raman Active:       YES                    YES                    YES
               X      Y      Z        X      Y      Z        X      Y      Z
 C         -0.005  0.012  0.007   -0.023 -0.151  0.002   -0.048 -0.010 -0.000
 C          0.004  0.001 -0.018    0.034  0.041 -0.002    0.001 -0.018  0.005
 C         -0.070 -0.015 -0.069    0.010 -0.016 -0.014    0.007  0.022  0.006
 O          0.007 -0.005  0.003   -0.011 -0.000 -0.001   -0.015  0.018 -0.003
 H          0.032 -0.056 -0.047    0.135  0.524  0.222    0.431 -0.199 -0.352
 H          0.007 -0.044 -0.041   -0.148  0.461  0.013   -0.125  0.416  0.013
 H          0.051  0.136  0.128   -0.179  0.040  0.021    0.005 -0.135 -0.183
 H          0.755 -0.182 -0.090    0.018 -0.026 -0.012   -0.015 -0.212  0.086
 O          0.019 -0.008  0.062    0.003 -0.005  0.013   -0.002  0.006  0.001
 H         -0.393  0.405 -0.072   -0.096  0.082 -0.018   -0.007 -0.005  0.002
 H         -0.006 -0.050  0.034    0.150  0.512 -0.246    0.458 -0.169  0.339
 TransDip  -0.104  0.107  0.004    0.037  0.195  0.005    0.097 -0.094  0.002

 Mode:                19                     20                     21
 Frequency:      1461.04                1466.83                1782.05
 Force Cnst:      1.3363                 1.3449                20.0560
 Red. Mass:       1.0625                 1.0609                10.7190
 IR Active:          YES                    YES                    YES
 IR Intens:       13.473                 14.341                181.603
 Raman Active:       YES                    YES                    YES
               X      Y      Z        X      Y      Z        X      Y      Z
 C          0.011  0.001 -0.041   -0.007  0.005 -0.039   -0.025  0.037 -0.007
 C          0.003  0.010 -0.017   -0.005 -0.018 -0.019    0.560 -0.483  0.073
 C         -0.013  0.046  0.016    0.011 -0.047 -0.007   -0.035  0.030 -0.005
 O          0.006 -0.006  0.003   -0.006  0.008  0.000   -0.374  0.313 -0.046
 H         -0.395 -0.125  0.141   -0.194 -0.244 -0.036   -0.075  0.178  0.106
 H          0.039 -0.097  0.520   -0.013  0.097  0.519    0.064 -0.268  0.008
 H          0.027 -0.283 -0.377   -0.067  0.279  0.372    0.202 -0.018  0.009
 H          0.068 -0.429  0.168    0.017  0.439 -0.172    0.049 -0.021  0.014
 O          0.000  0.006  0.005   -0.000 -0.006 -0.002   -0.011  0.001 -0.002
 H         -0.024  0.024 -0.001    0.002 -0.029  0.001   -0.006 -0.012 -0.000
 H          0.170  0.222 -0.057    0.381  0.129  0.111   -0.092  0.125 -0.103
 TransDip  -0.098 -0.002  0.065    0.078  0.002  0.093    0.316 -0.289  0.051

 Mode:                22                     23                     24
 Frequency:      3031.38                3035.94                3076.29
 Force Cnst:      5.7266                 5.6327                 6.1635
 Red. Mass:       1.0577                 1.0372                 1.1054
 IR Active:          YES                    YES                    YES
 IR Intens:       23.346                  0.857                 10.456
 Raman Active:       YES                    YES                    YES
               X      Y      Z        X      Y      Z        X      Y      Z
 C          0.001 -0.005 -0.000    0.010 -0.049 -0.009   -0.000 -0.000  0.005
 C          0.001 -0.001  0.000    0.001  0.001 -0.000   -0.001  0.001 -0.002
 C         -0.012 -0.066 -0.006    0.002  0.007  0.000    0.000  0.017 -0.092
 O         -0.000  0.000 -0.000   -0.000  0.000 -0.000    0.000 -0.000  0.000
 H         -0.030  0.026 -0.056   -0.249  0.201 -0.448   -0.020  0.016 -0.033
 H          0.055  0.011 -0.001    0.415  0.081 -0.011    0.004  0.001  0.001
 H          0.076  0.602 -0.495   -0.010 -0.071  0.058   -0.068 -0.475  0.366
 H          0.049  0.191  0.574   -0.006 -0.021 -0.063    0.077  0.272  0.737
 O          0.001 -0.001 -0.000    0.000  0.000  0.000    0.000 -0.000  0.002
 H          0.002  0.000 -0.004   -0.001 -0.000 -0.000   -0.007  0.000 -0.015
 H         -0.031  0.031  0.061   -0.298  0.294  0.572    0.018 -0.017 -0.031
 TransDip   0.052 -0.146 -0.006    0.006 -0.018 -0.022    0.031  0.044 -0.089

 Mode:                25                     26                     27
 Frequency:      3092.10                3145.49                3849.41
 Force Cnst:      6.1771                 6.4356                 9.3157
 Red. Mass:       1.0965                 1.1040                 1.0670
 IR Active:          YES                    YES                    YES
 IR Intens:        7.872                  8.274                 39.074
 Raman Active:       YES                    YES                    YES
               X      Y      Z        X      Y      Z        X      Y      Z
 C          0.007  0.003 -0.089   -0.093  0.004 -0.009    0.000 -0.000 -0.000
 C          0.000 -0.000 -0.001   -0.002  0.001 -0.000    0.000  0.000  0.000
 C         -0.000  0.000 -0.006    0.000  0.001 -0.000   -0.001  0.001 -0.002
 O          0.000 -0.000 -0.000    0.001 -0.000  0.000   -0.000  0.000 -0.000
 H          0.349 -0.288  0.579    0.164 -0.146  0.311   -0.000  0.000 -0.000
 H         -0.151 -0.033 -0.016    0.873  0.188 -0.017   -0.000 -0.000  0.000
 H         -0.004 -0.021  0.017   -0.001 -0.005  0.004   -0.003 -0.001  0.005
 H          0.005  0.017  0.047    0.000 -0.000 -0.001    0.001  0.003  0.012
 O          0.000  0.000  0.000    0.000 -0.000 -0.000    0.011 -0.010 -0.061
 H         -0.002 -0.001 -0.001    0.001  0.000  0.001   -0.163  0.148  0.973
 H         -0.283  0.286  0.512    0.079 -0.094 -0.185   -0.000  0.000  0.001
 TransDip   0.021  0.007 -0.087   -0.089 -0.024 -0.002   -0.096  0.051  0.168

 STANDARD THERMODYNAMIC QUANTITIES AT   298.15 K  AND     1.00 ATM

   This Molecule has  0 Imaginary Frequencies
   Zero point vibrational energy:       55.490 kcal/mol

   Atom    1 Element C  Has Mass   12.00000
   Atom    2 Element C  Has Mass   12.00000
   Atom    3 Element C  Has Mass   12.00000
   Atom    4 Element O  Has Mass   15.99491
   Atom    5 Element H  Has Mass    1.00783
   Atom    6 Element H  Has Mass    1.00783
   Atom    7 Element H  Has Mass    1.00783
   Atom    8 Element H  Has Mass    1.00783
   Atom    9 Element O  Has Mass   15.99491
   Atom   10 Element H  Has Mass    1.00783
   Atom   11 Element H  Has Mass    1.00783
   Molecular Mass:    74.036800 amu
   Principal axes and moments of inertia in amu*Bohr^2:
                             1           2           3
    Eigenvalues --      212.74505   454.59144   634.24373
          X               0.99642     0.08370    -0.01196
          Y              -0.08359     0.99645     0.00990
          Z               0.01275    -0.00886     0.99988
   Rotational Symmetry Number is   1
   The Molecule is an Asymmetric Top
   Translational Enthalpy:        0.889 kcal/mol
   Rotational Enthalpy:           0.889 kcal/mol
   Vibrational Enthalpy:         57.696 kcal/mol
   gas constant (RT):             0.592 kcal/mol
   Translational Entropy:        38.822  cal/mol.K
   Rotational Entropy:           25.620  cal/mol.K
   Vibrational Entropy:          14.410  cal/mol.K

   Total Enthalpy:               60.066 kcal/mol
   Total Entropy:                78.852  cal/mol.K

 ======================================================================

 STANDARD THERMODYNAMIC QUANTITIES FOR ANHARMONIC VIBRATION -- TOSH

   Zero point vibrational energy: ************ kcal/mol

   Vibrational Enthalpy:       Infinity kcal/mol
   Vibrational Entropy:             NaN  cal/mol.K

   Total Enthalpy:             Infinity kcal/mol
   Total Entropy:                   NaN  cal/mol.K

 ======================================================================

 STANDARD THERMODYNAMIC QUANTITIES FOR ANHARMONIC VIBRATION -- VPT2

   Zero point vibrational energy: ************ kcal/mol

   Vibrational Enthalpy:       Infinity kcal/mol
   Vibrational Entropy:             NaN  cal/mol.K

   Total Enthalpy:             Infinity kcal/mol
   Total Entropy:                   NaN  cal/mol.K

 ======================================================================

Archival summary:
1\1\pikachu\FREQ\ProcedureUnspecified\BasisUnspecified\236\taweetha\ThuJun1510:17:482017ThuJun1510:17:482017\0\\#,FREQ,ProcedureUnspecified,BasisUnspecified,\\0,1\C\O,1,1.21146\C,1,1.51013,2,122.961\H,3,1.08908,1,109.479,2,-5.63006,0\H,3,1.09329,1,110.489,2,-127.947,0\H,3,1.09469,1,110.209,2,114.934,0\C,1,1.5336,2,118.999,3,-178.121,0\H,7,1.09486,1,106.635,2,75.6989,0\H,7,1.09524,1,108.068,2,-39.1485,0\O,7,1.42068,1,115.468,2,-166.333,0\H,10,0.961544,7,109.273,1,80.3509,0\\\@

 Total job time:  729.02s(wall), 728.47s(cpu) 
 Thu Jun 15 10:17:48 2017

        *************************************************************
        *                                                           *
        *  Thank you very much for using Q-Chem.  Have a nice day.  *
        *                                                           *
        *************************************************************


 
User input: 3 of 5 
 
pikachu 127.0.1
Q-Chem Developer Version! Running on 127.0.1.*
                  Welcome to Q-Chem
     A Quantum Leap Into The Future Of Chemistry


 Q-Chem 4.4, Q-Chem, Inc., Pleasanton, CA (2016)

 Y. Shao,  Z. Gan,  E. Epifanovsky,  A. T. B. Gilbert,  M. Wormit,  
 J. Kussmann,  A. W. Lange,  A. Behn,  J. Deng,  X. Feng,  D. Ghosh,  
 M. Goldey,  P. R. Horn,  L. D. Jacobson,  I. Kaliman,  F. Rob,  
 R. Z. Khaliullin,  T. Kus,  A. Landau,  J. Liu,  E. I. Proynov,  Y. M. Rhee,  
 R. M. Richard,  M. A. Rohrdanz,  R. P. Steele,  E. J. Sundstrom,  
 H. L. Woodcock III,  P. M. Zimmerman,  D. Zuev,  B. Albrecht,  E. Alguire,  
 B. Austin,  S. A. Baeppler,  G. J. O. Beran,  Y. A. Bernard,  
 E. J. Berquist,  K. Brandhorst,  K. B. Bravaya,  S. T. Brown,  D. Casanova,  
 C.-M. Chang,  Y. Chen,  S. H. Chien,  K. D. Closser,  M. P. Coons,  
 D. L. Crittenden,  S. Dasgupta,  M. Diedenhofen,  R. A. DiStasio Jr.,  
 H. Do,  A. D. Dutoi,  R. G. Edgar,  P.-T. Fang,  S. Fatehi,  Q. Feng,  
 L. Fusti-Molnar,  A. Ghysels,  A. Golubeva-Zadorozhnaya,  J. Gomes,  
 A. Gunina,  M. W. D. Hanson-Heine,  P. H. P. Harbach,  A. W. Hauser,  
 J. E. Herr,  E. G. Hohenstein,  Z. C. Holden,  K. Hui,  T.-C. Jagau,  H. Ji,  
 B. Kaduk,  K. Khistyaev,  Jaehoon Kim,  Jihan Kim,  R. A. King,  
 P. Klunzinger,  K. Koh,  D. Kosenkov,  T. Kowalczyk,  C. M. Krauter,  
 A. Kunitsa,  K. U. Lao,  A. Laurent,  K. V. Lawler,  J. Lee,  D. Lefrancois,  
 S. Lehtola,  S. V. Levchenko,  C. Y. Lin,  Y.-S. Lin,  F. Liu,  E. Livshits,  
 R. C. Lochan,  A. Luenser,  P. Manohar,  S. F. Manzer,  S.-P. Mao,  Y. Mao,  
 N. Mardirossian,  A. V. Marenich,  L. A. Martinez-Martinez,  S. A. Maurer,  
 N. J. Mayhall,  J.-M. Mewes,  A. F. Morrison,  K. Nanda,  T. S. Nguyen-Beck,  
 C. M. Oana,  R. Olivares-Amaya,  D. P. O'Neill,  J. A. Parkhill,  
 T. M. Perrine,  R. Peverati,  P. A. Pieniazek,  F. Plasser,  A. Prociuk,  
 D. R. Rehn,  E. Rosta,  N. J. Russ,  N. Sergueev,  S. M. Sharada,  
 S. Sharma,  D. W. Small,  A. Sodt,  T. Stauch,  T. Stein,  D. Stuck,  
 Y.-C. Su,  A. J. W. Thom,  T. Tsuchimochi,  L. Vogt,  O. Vydrov,  T. Wang,  
 M. A. Watson,  J. Wenzel,  A. White,  C. F. Williams,  V. Vanovschi,  
 K. Yao,  S. Yeganeh,  S. R. Yost,  Z.-Q. You,  I. Y. Zhang,  X. Zhang,  
 Y. Zhao,  B. R. Brooks,  G. K. L. Chan,  D. M. Chipman,  C. J. Cramer,  
 W. A. Goddard III,  M. S. Gordon,  W. J. Hehre,  A. Klamt,  
 H. F. Schaefer III,  M. W. Schmidt,  C. D. Sherrill,  D. G. Truhlar,  
 A. Warshel,  X. Xu,  A. Aspuru-Guzik,  R. Baer,  A. T. Bell,  N. A. Besley,  
 J.-D. Chai,  A. Dreuw,  B. D. Dunietz,  T. R. Furlani,  S. R. Gwaltney,  
 C.-P. Hsu,  Y. Jung,  J. Kong,  D. S. Lambrecht,  W. Liang,  C. Ochsenfeld,  
 V. A. Rassolov,  L. V. Slipchenko,  J. E. Subotnik,  T. Van Voorhis,  
 J. M. Herbert,  A. I. Krylov,  P. M. W. Gill,  M. Head-Gordon

 Contributors to earlier versions of Q-Chem not listed above: 
 R. D. Adamson,  J. Baker,  E. F. C. Byrd,  A. K. Chakraborty,  C.-L. Cheng,  
 H. Dachsel,  R. J. Doerksen,  G. Hawkins,  A. Heyden,  S. Hirata,  
 G. Kedziora,  F. J. Keil,  C. Kelley,  P. P. Korambath,  W. Kurlancheek,  
 A. M. Lee,  M. S. Lee,  D. Liotard,  I. Lotan,  P. E. Maslen,  N. Nair,  
 D. Neuhauser,  R. Olson,  B. Peters,  J. Ritchie,  N. E. Schultz,  
 N. Shenvi,  A. C. Simmonett,  K. S. Thanthiriwatte,  Q. Wu,  W. Zhang

 Please cite Q-Chem as follows:
 Y. Shao et al., Mol. Phys. 113, 184-215 (2015)
 DOI: 10.1080/00268976.2014.952696

 Q-Chem 4.4.2 for Intel X86 EM64T Linux

 Parts of Q-Chem use Armadillo 5.200.1 (Boston Tea Smuggler).
 http://arma.sourceforge.net/

 Q-Chem begins on Thu Jun 15 10:17:48 2017  


Host: 0

     Scratch files written to /scratch/taweetham/qchem19636//
The previous job contains 0 fragments, simply inherited here

Checking the input file for inconsistencies... 	...done.

--------------------------------------------------------------
User input:
--------------------------------------------------------------

$molecule
   read
$end

$rem
   BASIS  =  6-311++G**
   JOB_TYPE  =  SP
   SCF_GUESS = READ
   METHOD  =  B3LYP
   SOLVENT_METHOD SMD
$end

--------------------------------------------------------------
 ----------------------------------------------------------------
             Standard Nuclear Orientation (Angstroms)
    I     Atom           X                Y                Z
 ----------------------------------------------------------------
    1      C      -1.1058062330    -1.1666050437     0.1192936117
    2      C      -0.5813377124     0.1040670720    -0.5058617945
    3      C       0.8865418669     0.4746880341    -0.2611328420
    4      O      -1.2749304614     0.8522721786    -1.1591300558
    5      H      -0.8577896573    -1.2001646456     1.1835549471
    6      H      -2.1830440753    -1.2266289606    -0.0291838956
    7      H       1.2835074793     0.9158823929    -1.1816293655
    8      H       0.8883774601     1.2618066993     0.4998927784
    9      O       1.7051910424    -0.5718609855     0.2417473184
   10      H       1.9698319537    -1.1444132218    -0.4840044442
   11      H      -0.6242031905    -2.0383511556    -0.3350801744
 ----------------------------------------------------------------
 Nuclear Repulsion Energy =   175.8876327675 hartrees
 There are       20 alpha and       20 beta electrons
 Requested basis set is 6-311++G(d,p)
 There are 60 shells and 152 basis functions

 Total QAlloc Memory Limit   2000 MB
 Mega-Array Size        61 MB
 MEM_STATIC part        62 MB

                       Distance Matrix (Angstroms)
             C (  1)   C (  2)   C (  3)   O (  4)   H (  5)   H (  6)
   C (  2)  1.510131
   C (  3)  2.609218  1.533598
   O (  4)  2.395587  1.211462  2.370850
   H (  5)  1.093293  2.152109  2.816904  3.142400
   H (  6)  1.089078  2.136220  3.517192  2.534419  1.796590
   H (  7)  3.426073  2.143211  1.095239  2.559327  3.828434  4.235028
   H (  8)  3.165250  2.124139  1.094860  2.756805  3.094802  3.988216
   O (  9)  2.875834  2.498802  1.420683  3.587720  2.801899  3.952277
   H ( 10)  3.134328  2.840360  1.960785  3.869242  3.283185  4.178517
   H ( 11)  1.094686  2.149642  2.933119  3.075420  1.750249  1.783942
             H (  7)   H (  8)   O (  9)   H ( 10)
   H (  8)  1.761621
   O (  9)  2.101713  2.023897
   H ( 10)  2.280908  2.815580  0.961544
   H ( 11)  3.617112  3.725067  2.812366  2.747785

 A cutoff of  1.0D-08 yielded   1716 shell pairs
 There are     11178 function pairs (     11933 Cartesian)

 -------------------------------------------------------
 OpenMP Integral Computing Module                       
 Release: version 1.0, May 2013, Q-Chem Inc. Pittsburgh 
 -------------------------------------------------------
 Integral Job Info:
 Integral job number is                      11
 Integral operator is                         1
 short-range coefficients                     0
 long-range coefficients              100000000
 Omega coefficients                           0
 if combine SR and LR in K                    0
 Integral screening is                        0
 Integral computing path is                   2
 max size of driver memory is            800000
 size of driver memory is                593474
 size of scratch memory is              2260544
 max col of scratch BK array               1296
 max len of scratch array in speh3          155
 max len of scratch index in speh4           18
 max int batch size is                      520
 min int batch size is                       52
 fixed nKL is                                52
 max L of basis functions is                  2
 order of int derivative is                   0
 number of shells is                         60
 number of basis is                         157
 number of cartesian basis is               157
 number of contracted shell pairs          1716
 number of primitive shell pairs           4115
 maxK2 (contraction) of shell pair           36
 max number of K2 of shell pair               1
 max number of CS2 of shell pair            282
 max number of PS2 of shell pair            552
 mem total for path MDJ                   22040
 -------------------------------------------------------
 Smallest overlap matrix eigenvalue = 6.82E-05

 Q-Chem warning in module /home/taweetham/qchem/stvman/mkSTV.C, line 278:

 Overlap eigenvalue is smaller than square root of threshold


 Scale SEOQF with 1.000000e-01/1.000000e-01/1.000000e-01

 Standard Electronic Orientation quadrupole field applied
 Nucleus-field energy     =     0.0000000025 hartrees
 Guess MOs from SCF MO coefficient file
 Reading MOs from coefficient file
 Reading MOs from coefficient file
 A restricted hybrid HF-DFT SCF calculation will be
 performed using Pulay DIIS extrapolation
 Exchange:     0.2000 Hartree-Fock + 0.0800 Slater + 0.7200 B88
 Correlation:  0.1900 VWN1RPA + 0.8100 LYP
 Using SG-1 standard quadrature grid
 SCF converges when DIIS error is below 1.0E-05
 Inaccurate integrated density:
   Number of electrons =    40
   Numerical integral  =    38.924358921209
   Relative error      =    -2.6891026970 %
 ---------------------------------------
  Cycle       Energy         DIIS Error
 ---------------------------------------
    1    -267.4510440693      1.57E-02
    2    -268.2858173191      7.58E-03
    3    -268.3871327499      5.02E-03
    4    -268.4472005577      1.60E-03
    5    -268.4519537104      5.04E-04
    6    -268.4524200835      1.78E-04
    7    -268.4524879374      4.45E-05
    8    -268.4524884237      5.49E-06 Convergence criterion met
 ---------------------------------------
 SCF time:  CPU 28.93 s  wall 29.00 s

 Citation of the SMD model:
 Marenich, A.V.; Cramer, C.J.; Truhlar, D.G.
 J. Phys. Chem. B 2009, 113, 6378-6396.
 iSolventCode=           1
 Solvent: water                                                           

 vradii
            1           2           3           4           5           6
    1   1.8500000   1.8500000   1.8500000   1.5200000   1.2000000   1.2000000
            7           8           9          10          11
    1   1.2000000   1.2000000   1.5200000   1.2000000   1.2000000
Changing PCM_TESSEL_METHOD to VTN
Changing PCM_VDW_RADII to SMD_RADIUS
 Discretize the solute cavity surface with Lebedev spheres
	Using 302 Lebedev grid points for each H atom
	Using 302 Lebedev grid points for other atoms
	Atomic van der Waals radii will be scaled by 1.20
 Removing interior tesserae...
 Keep 1214 surface tesserae and discard 2108 interior tesserae
 Molecular Surface Area = 104.421 Angst**2
Using SCRF singleton
 A restricted hybrid HF-DFT SCF calculation will be
 performed using Pulay DIIS extrapolation
 Polarizable Continuum solvation model will be applied
 Exchange:     0.2000 Hartree-Fock + 0.0800 Slater + 0.7200 B88
 Correlation:  0.1900 VWN1RPA + 0.8100 LYP
 Using SG-1 standard quadrature grid
 SCF converges when DIIS error is below 1.0E-05

 Citation of the SMD model:
 Marenich, A.V.; Cramer, C.J.; Truhlar, D.G.
 J. Phys. Chem. B 2009, 113, 6378-6396.
 iSolventCode=           1
 Solvent: water                                                           

 vradii
            1           2           3           4           5           6
    1   1.8500000   1.8500000   1.8500000   1.5200000   1.2000000   1.2000000
            7           8           9          10          11
    1   1.2000000   1.2000000   1.5200000   1.2000000   1.2000000
 ---------------------------------------
  Cycle       Energy         DIIS Error
 ---------------------------------------
    1    -268.4524221489      2.61E-06
 Time req'd to invert C: 2.22 s (CPU) 2.22 s (wall)
    2    -268.4708319579      7.43E-04
    3    -268.4708336749      7.42E-04
    4    -268.4708302781      7.43E-04
    5    -268.4708320807      7.42E-04
    6    -268.4708345927      7.42E-04
    7    -268.4708349978      7.42E-04
    8    -268.4708386804      7.42E-04
    9    -268.4708326151      7.43E-04
   10    -268.4708273223      7.43E-04
   11    -268.4708320539      7.43E-04
   12    -268.4708192724      7.44E-04
   13    -268.4708437623      7.41E-04
   14    -268.4708182416      7.44E-04
   15    -268.4708747596      7.38E-04
   16    -268.4730648403      8.82E-04
   17    -268.4745037127      2.92E-04
   18    -268.4746799234      6.05E-05
   19    -268.4746853891      4.45E-05
   20    -268.4746888834      5.95E-06 Convergence criterion met
 ---------------------------------------
 SCF time:  CPU 64.93 s  wall 65.02 s
(0)  E-EN(g) gas-phase elect-nuc energy                 -268.452422149 a.u.
(3)  G-ENP(liq) elect-nuc-pol free energy of system     -268.474688883 a.u.
(4)  G-CDS(liq) cavity-dispersion-solvent structure 
     free energy                                                3.6770 kcal/mol
(6)  G-S(liq) free energy of system                     -268.468829184 a.u.
(9)  DeltaG-S(liq) free energy of  solvation
     (9) = (6) - (0)                                          -10.2956 kcal/mol
 SCF   energy in the final basis set = -268.4688291835
 Total energy in the final basis set = -268.4688291835

 --------------------------------------------------------------

                    Orbital Energies (a.u.)
 --------------------------------------------------------------

 Alpha MOs
 -- Occupied --
-19.138 -19.130 -10.275 -10.226 -10.168  -1.068  -1.037  -0.757
 -0.705  -0.559  -0.519  -0.480  -0.471  -0.444  -0.419  -0.391
 -0.378  -0.350  -0.323  -0.262
 -- Virtual --
 -0.034  -0.003   0.020   0.023   0.035   0.053   0.058   0.061
  0.080   0.088   0.107   0.114   0.118   0.126   0.130   0.132
  0.145   0.146   0.163   0.184   0.189   0.196   0.210   0.219
  0.236   0.243   0.258   0.269   0.282   0.294   0.310   0.313
  0.336   0.342   0.367   0.381   0.431   0.456   0.500   0.509
  0.532   0.545   0.582   0.589   0.614   0.651   0.654   0.664
  0.692   0.697   0.720   0.750   0.839   0.898   0.925   0.984
  1.026   1.093   1.131   1.148   1.169   1.217   1.223   1.301
  1.306   1.410   1.425   1.443   1.457   1.479   1.507   1.550
  1.561   1.597   1.611   1.646   1.668   1.729   1.753   1.796
  1.828   1.852   1.903   2.023   2.044   2.077   2.115   2.150
  2.236   2.252   2.408   2.463   2.470   2.478   2.519   2.539
  2.577   2.623   2.657   2.699   2.779   2.807   2.849   2.885
  2.943   2.962   3.010   3.125   3.184   3.213   3.278   3.349
  3.499   3.678   3.771   3.783   3.874   3.891   3.978   4.095
  4.204   5.030   5.080   5.180   5.358   5.608   5.742  23.792
 23.841  23.964  49.898  49.958
 --------------------------------------------------------------

          Ground-State Mulliken Net Atomic Charges

     Atom                 Charge (a.u.)
  ----------------------------------------
      1 C                    -0.604145
      2 C                     0.403059
      3 C                    -0.330909
      4 O                    -0.409020
      5 H                     0.209230
      6 H                     0.173527
      7 H                     0.204087
      8 H                     0.222129
      9 O                    -0.389609
     10 H                     0.320356
     11 H                     0.201295
  ----------------------------------------
  Sum of atomic charges =     0.000000

 -----------------------------------------------------------------
                    Cartesian Multipole Moments
 -----------------------------------------------------------------
    Charge (ESU x 10^10)
                 0.0000
    Dipole Moment (Debye)
         X       1.8806      Y      -2.5196      Z       0.1401
       Tot       3.1472
    Quadrupole Moments (Debye-Ang)
        XX     -34.5818     XY       3.2836     YY     -29.2347
        XZ      -8.2924     YZ       5.0237     ZZ     -32.6333
    Octopole Moments (Debye-Ang^2)
       XXX       8.0535    XXY      -4.3207    XYY       8.3795
       YYY       4.3626    XXZ       5.7046    XYZ      -0.2284
       YYZ       9.3742    XZZ       7.9544    YZZ      -0.0548
       ZZZ      29.4442
    Hexadecapole Moments (Debye-Ang^3)
      XXXX    -320.1866   XXXY      -1.1186   XXYY     -72.8951
      XYYY      -3.7360   YYYY    -157.5538   XXXZ     -52.1990
      XXYZ      20.8397   XYYZ     -16.5247   YYYZ      36.0282
      XXZZ     -75.1253   XYZZ       4.6416   YYZZ     -46.6307
      XZZZ     -37.2340   YZZZ      31.4422   ZZZZ    -107.4103
 -----------------------------------------------------------------
Archival summary:
1\1\pikachu\SP\ProcedureUnspecified\BasisUnspecified\236\taweetha\ThuJun1510:19:222017ThuJun1510:19:222017\0\\#,ProcedureUnspecified,BasisUnspecified,\\0,1\C\O,1,1.21146\C,1,1.51013,2,122.961\H,3,1.08908,1,109.479,2,-5.63006,0\H,3,1.09329,1,110.489,2,-127.947,0\H,3,1.09469,1,110.209,2,114.934,0\C,1,1.5336,2,118.999,3,-178.121,0\H,7,1.09486,1,106.635,2,75.6989,0\H,7,1.09524,1,108.068,2,-39.1485,0\O,7,1.42068,1,115.468,2,-166.333,0\H,10,0.961544,7,109.273,1,80.3509,0\\\@

 Total job time:  94.15s(wall), 93.99s(cpu) 
 Thu Jun 15 10:19:22 2017

        *************************************************************
        *                                                           *
        *  Thank you very much for using Q-Chem.  Have a nice day.  *
        *                                                           *
        *************************************************************
