# Supplementary material for: A DFT investigation of the blue bottle experiment: E∘half-cell analysis of autoxidation catalysed by redox indicators
Source: R Soc Open Sci. 2017 Nov 8;4(11):170708. doi: 10.1098/rsos.170708 (PMC5717635; doi:10.1098/rsos.170708)
Supplement: output.zip [file rsos170708supp2.zip › B3LYP_6-311++Gdp_reducing_agents/C3H6O3_2-hydroxypropionic_acid.out]

pikachu 127.0.1
Q-Chem Developer Version! Running on 127.0.1.*
                  Welcome to Q-Chem
     A Quantum Leap Into The Future Of Chemistry


 Q-Chem 4.4, Q-Chem, Inc., Pleasanton, CA (2016)

 Y. Shao,  Z. Gan,  E. Epifanovsky,  A. T. B. Gilbert,  M. Wormit,  
 J. Kussmann,  A. W. Lange,  A. Behn,  J. Deng,  X. Feng,  D. Ghosh,  
 M. Goldey,  P. R. Horn,  L. D. Jacobson,  I. Kaliman,  F. Rob,  
 R. Z. Khaliullin,  T. Kus,  A. Landau,  J. Liu,  E. I. Proynov,  Y. M. Rhee,  
 R. M. Richard,  M. A. Rohrdanz,  R. P. Steele,  E. J. Sundstrom,  
 H. L. Woodcock III,  P. M. Zimmerman,  D. Zuev,  B. Albrecht,  E. Alguire,  
 B. Austin,  S. A. Baeppler,  G. J. O. Beran,  Y. A. Bernard,  E. Berquist,  
 K. Brandhorst,  K. B. Bravaya,  S. T. Brown,  D. Casanova,  C.-M. Chang,  
 Y. Chen,  S. H. Chien,  K. D. Closser,  M. P. Coons,  D. L. Crittenden,  
 S. Dasgupta,  M. Diedenhofen,  R. A. DiStasio Jr.,  H. Do,  A. D. Dutoi,  
 R. G. Edgar,  P.-T. Fang,  S. Fatehi,  Q. Feng,  L. Fusti-Molnar,  
 A. Ghysels,  A. Golubeva-Zadorozhnaya,  J. Gomes,  A. Gunina,  
 M. W. D. Hanson-Heine,  P. H. P. Harbach,  A. W. Hauser,  J. E. Herr,  
 E. G. Hohenstein,  Z. C. Holden,  K. Hui,  T.-C. Jagau,  H. Ji,  B. Kaduk,  
 K. Khistyaev,  Jaehoon Kim,  Jihan Kim,  R. A. King,  P. Klunzinger,  
 K. Koh,  D. Kosenkov,  T. Kowalczyk,  C. M. Krauter,  A. Kunitsa,  
 K. U. Lao,  A. Laurent,  K. V. Lawler,  J. Lee,  D. Lefrancois,  S. Lehtola,  
 S. V. Levchenko,  C. Y. Lin,  Y.-S. Lin,  F. Liu,  E. Livshits,  
 R. C. Lochan,  A. Luenser,  P. Manohar,  S. F. Manzer,  S.-P. Mao,  Y. Mao,  
 N. Mardirossian,  A. V. Marenich,  L. A. Martinez-Martinez,  S. A. Maurer,  
 N. J. Mayhall,  J.-M. Mewes,  A. F. Morrison,  K. Nanda,  T. S. Nguyen-Beck,  
 C. M. Oana,  R. Olivares-Amaya,  D. P. O'Neill,  J. A. Parkhill,  
 T. M. Perrine,  R. Peverati,  P. A. Pieniazek,  F. Plasser,  A. Prociuk,  
 D. R. Rehn,  E. Rosta,  N. J. Russ,  N. Sergueev,  S. M. Sharada,  
 S. Sharma,  D. W. Small,  A. Sodt,  T. Stauch,  T. Stein,  D. Stuck,  
 Y.-C. Su,  A. J. W. Thom,  T. Tsuchimochi,  L. Vogt,  O. Vydrov,  T. Wang,  
 M. A. Watson,  J. Wenzel,  A. White,  C. F. Williams,  V. Vanovschi,  
 K. Yao,  S. Yeganeh,  S. R. Yost,  Z.-Q. You,  I. Y. Zhang,  X. Zhang,  
 Y. Zhao,  B. R. Brooks,  G. K. L. Chan,  D. M. Chipman,  C. J. Cramer,  
 W. A. Goddard III,  M. S. Gordon,  W. J. Hehre,  A. Klamt,  
 H. F. Schaefer III,  M. W. Schmidt,  C. D. Sherrill,  D. G. Truhlar,  
 A. Warshel,  X. Xu,  A. Aspuru-Guzik,  R. Baer,  A. T. Bell,  N. A. Besley,  
 J.-D. Chai,  A. Dreuw,  B. D. Dunietz,  T. R. Furlani,  S. R. Gwaltney,  
 C.-P. Hsu,  Y. Jung,  J. Kong,  D. S. Lambrecht,  W. Liang,  C. Ochsenfeld,  
 V. A. Rassolov,  L. V. Slipchenko,  J. E. Subotnik,  T. Van Voorhis,  
 J. M. Herbert,  A. I. Krylov,  P. M. W. Gill,  M. Head-Gordon

 Contributors to earlier versions of Q-Chem not listed above: 
 R. D. Adamson,  J. Baker,  E. F. C. Byrd,  A. K. Chakraborty,  C.-L. Cheng,  
 H. Dachsel,  R. J. Doerksen,  G. Hawkins,  A. Heyden,  S. Hirata,  
 G. Kedziora,  F. J. Keil,  C. Kelley,  P. P. Korambath,  W. Kurlancheek,  
 A. M. Lee,  M. S. Lee,  D. Liotard,  I. Lotan,  P. E. Maslen,  N. Nair,  
 D. Neuhauser,  R. Olson,  B. Peters,  J. Ritchie,  N. E. Schultz,  
 N. Shenvi,  A. C. Simmonett,  K. S. Thanthiriwatte,  Q. Wu,  W. Zhang

 Please cite Q-Chem as follows:
 Y. Shao et al., Mol. Phys. 113, 184-215 (2015)
 DOI: 10.1080/00268976.2014.952696

 Q-Chem 4.4.2 for Intel X86 EM64T Linux

 Parts of Q-Chem use Armadillo 5.200.1 (Boston Tea Smuggler).
 http://arma.sourceforge.net/

 Q-Chem begins on Tue Dec 13 14:30:28 2016  


Host: 0

     Scratch files written to /scratch/cher/qchem5277//
FILE_GEOM_ORG=        593

Checking the input file for inconsistencies... 	...done.

--------------------------------------------------------------
User input:
--------------------------------------------------------------
$molecule
0 1
  C   -1.3447024    1.1821570    0.4143757
  C   -0.6896129    0.0617709   -0.4056847
  C    0.7772758   -0.1106732   -0.0338324
  O    1.5202364    0.9871363   -0.2700486
  O    1.2300866   -1.1364692    0.4332185
  H   -1.2769262    0.9585894    1.4841813
  H   -2.4028012    1.2440242    0.1448840
  H   -0.8689173    2.1476005    0.2175771
  O   -1.3641932   -1.1609684   -0.2123784
  H    2.4318084    0.7730458    0.0054567
  H   -0.7210956    0.3367348   -1.4715458
  H   -0.7088695   -1.7771123    0.1639630
$end

$rem
   BASIS  =  6-311++G**
   JOB_TYPE  =  optimization
   METHOD  =  B3LYP
$end

--------------------------------------------------------------
 ----------------------------------------------------------------
             Standard Nuclear Orientation (Angstroms)
    I     Atom           X                Y                Z
 ----------------------------------------------------------------
    1      C      -1.3447024071     1.1821569857     0.4143757081
    2      C      -0.6896129014     0.0617708921    -0.4056846961
    3      C       0.7772758007    -0.1106731988    -0.0338324000
    4      O       1.5202363926     0.9871363068    -0.2700485991
    5      O       1.2300866088    -1.1364691968     0.4332184965
    6      H      -1.2769262030     0.9585893836     1.4841813074
    7      H      -2.4028012081     1.2440241791     0.1448840107
    8      H      -0.8689173141     2.1476004894     0.2175771093
    9      O      -1.3641931926    -1.1609684130    -0.2123783975
   10      H       2.4318083947     0.7730458124     0.0054566982
   11      H      -0.7210956058     0.3367347945    -1.4715457954
   12      H      -0.7088694875    -1.7771123094     0.1639629995
 ----------------------------------------------------------------
 Molecular Point Group                 C1    NOp =  1
 Largest Abelian Subgroup              C1    NOp =  1
 Nuclear Repulsion Energy =   249.4751075157 hartrees
 There are       24 alpha and       24 beta electrons
 Requested basis set is 6-311++G(d,p)
 There are 66 shells and 174 basis functions

 Total QAlloc Memory Limit   2000 MB
 Mega-Array Size        61 MB
 MEM_STATIC part        62 MB
 A cutoff of  1.0D-11 yielded   2110 shell pairs
 There are     14900 function pairs (     15955 Cartesian)

 -------------------------------------------------------
 OpenMP Integral Computing Module                       
 Release: version 1.0, May 2013, Q-Chem Inc. Pittsburgh 
 -------------------------------------------------------
 Integral Job Info:
 Integral job number is                      11
 Integral operator is                         1
 short-range coefficients                     0
 long-range coefficients              100000000
 Omega coefficients                           0
 if combine SR and LR in K                    0
 Integral screening is                        0
 Integral computing path is                   2
 max size of driver memory is            800000
 size of driver memory is                593474
 size of scratch memory is              2260544
 max col of scratch BK array               1296
 max len of scratch array in speh3          155
 max len of scratch index in speh4           18
 max int batch size is                      520
 min int batch size is                       52
 fixed nKL is                                52
 max L of basis functions is                  2
 order of int derivative is                   0
 number of shells is                         66
 number of basis is                         180
 number of cartesian basis is               180
 number of contracted shell pairs          2110
 number of primitive shell pairs           5264
 maxK2 (contraction) of shell pair           36
 max number of K2 of shell pair               1
 max number of CS2 of shell pair            344
 max number of PS2 of shell pair            672
 mem total for path MDJ                   29320
 -------------------------------------------------------
 Smallest overlap matrix eigenvalue = 3.37E-05

 Scale SEOQF with 1.000000e-01/1.000000e-01/1.000000e-01

 Standard Electronic Orientation quadrupole field applied
 Nucleus-field energy     =     0.0000000053 hartrees
 Guess from superposition of atomic densities
 Warning:  Energy on first SCF cycle will be non-variational
 A restricted hybrid HF-DFT SCF calculation will be
 performed using Pulay DIIS extrapolation
 Exchange:     0.2000 Hartree-Fock + 0.0800 Slater + 0.7200 B88
 Correlation:  0.1900 VWN1RPA + 0.8100 LYP
 Using SG-1 standard quadrature grid
 SCF converges when DIIS error is below 1.0E-08
 ---------------------------------------
  Cycle       Energy         DIIS Error
 ---------------------------------------
    1    -344.6871655615      4.72E-02
    2    -343.5580869137      7.70E-03
    3    -343.2989205009      1.25E-02
    4    -343.7128596779      2.42E-03
    5    -343.7291251768      6.75E-04
    6    -343.7301359397      2.45E-04
    7    -343.7303158203      4.49E-05
    8    -343.7303216987      1.18E-05
    9    -343.7303223220      2.60E-06
   10    -343.7303223875      1.41E-06
   11    -343.7303223887      3.08E-07
   12    -343.7303223746      4.22E-08
   13    -343.7303223737      1.50E-08
   14    -343.7303223759      5.51E-09 Convergence criterion met
 ---------------------------------------
 SCF time:  CPU 83.09 s  wall 83.96 s
 SCF   energy in the final basis set = -343.7303223759
 Total energy in the final basis set = -343.7303223759

 --------------------------------------------------------------

                    Orbital Energies (a.u.)
 --------------------------------------------------------------

 Alpha MOs
 -- Occupied --
-19.202 -19.147 -19.131 -10.332 -10.254 -10.179  -1.143  -1.060
 -1.033  -0.787  -0.690  -0.618  -0.557  -0.524  -0.502  -0.471
 -0.446  -0.423  -0.410  -0.391  -0.364  -0.356  -0.315  -0.291
 -- Virtual --
 -0.031  -0.019   0.006   0.014   0.021   0.041   0.048   0.066
  0.069   0.079   0.087   0.097   0.103   0.115   0.120   0.126
  0.134   0.134   0.150   0.160   0.173   0.184   0.190   0.203
  0.220   0.226   0.234   0.241   0.261   0.271   0.276   0.286
  0.299   0.302   0.311   0.326   0.334   0.349   0.356   0.383
  0.390   0.440   0.466   0.482   0.500   0.529   0.538   0.592
  0.598   0.612   0.626   0.644   0.656   0.685   0.689   0.712
  0.727   0.837   0.892   0.959   0.978   1.038   1.057   1.098
  1.120   1.127   1.143   1.155   1.164   1.193   1.231   1.275
  1.314   1.357   1.430   1.438   1.448   1.468   1.493   1.532
  1.549   1.583   1.597   1.607   1.629   1.656   1.690   1.718
  1.789   1.814   1.858   1.881   1.974   1.979   2.040   2.059
  2.109   2.142   2.181   2.280   2.340   2.460   2.512   2.521
  2.540   2.546   2.601   2.629   2.634   2.663   2.760   2.785
  2.869   2.895   2.910   2.971   3.030   3.072   3.113   3.130
  3.181   3.200   3.330   3.350   3.380   3.559   3.634   3.743
  3.792   3.805   3.864   3.945   4.045   4.126   4.218   4.942
  5.022   5.066   5.144   5.312   5.436   5.545   5.699   5.822
 23.757  23.784  23.941  49.836  49.915  49.968
 --------------------------------------------------------------

          Ground-State Mulliken Net Atomic Charges

     Atom                 Charge (a.u.)
  ----------------------------------------
      1 C                    -0.290295
      2 C                    -0.393579
      3 C                     0.143570
      4 O                    -0.157393
      5 O                    -0.303326
      6 H                     0.159547
      7 H                     0.165616
      8 H                     0.147195
      9 O                    -0.223313
     10 H                     0.296138
     11 H                     0.207414
     12 H                     0.248427
  ----------------------------------------
  Sum of atomic charges =     0.000000

 -----------------------------------------------------------------
                    Cartesian Multipole Moments
 -----------------------------------------------------------------
    Charge (ESU x 10^10)
                -0.0000
    Dipole Moment (Debye)
         X       1.3920      Y       2.0620      Z      -0.1028
       Tot       2.4900
    Quadrupole Moments (Debye-Ang)
        XX     -35.0048     XY      -0.0808     YY     -38.5805
        XZ      -0.7625     YZ       0.5804     ZZ     -35.9665
    Octopole Moments (Debye-Ang^2)
       XXX      28.3722    XXY      13.3359    XYY      -0.9719
       YYY      -7.0953    XXZ       0.2071    XYZ       4.4480
       YYZ       1.3579    XZZ       0.9863    YZZ      -0.4768
       ZZZ      -0.8562
    Hexadecapole Moments (Debye-Ang^3)
      XXXX    -325.7520   XXXY      15.3487   XXYY    -113.9185
      XYYY      11.2064   YYYY    -238.6109   XXXZ       1.5688
      XXYZ       1.2330   XYYZ      -2.4924   YYYZ      -4.2614
      XXZZ     -77.9196   XYZZ       1.3258   YYZZ     -57.2179
      XZZZ       1.3503   YZZZ      -1.7707   ZZZZ     -72.7014
 -----------------------------------------------------------------
 Calculating analytic gradient of the SCF energy
 Gradient of SCF Energy
            1           2           3           4           5           6
    1   0.0004449  -0.0011653  -0.0022441  -0.0051654   0.0031543   0.0002267
    2  -0.0004307  -0.0035897   0.0053974   0.0047099  -0.0084028  -0.0004400
    3  -0.0006414  -0.0000023  -0.0022329  -0.0027180   0.0037274   0.0013792
            7           8           9          10          11          12
    1  -0.0016397   0.0007083  -0.0045539   0.0048590  -0.0000388   0.0054141
    2   0.0001412   0.0014621   0.0043328  -0.0025649   0.0012753  -0.0018906
    3  -0.0001827  -0.0001630  -0.0021117   0.0021211  -0.0015293   0.0023536
 Max gradient component =       8.403E-03
 RMS gradient           =       3.044E-03
 Gradient time:  CPU 22.97 s  wall 23.02 s
 Geometry Optimization Parameters
   NAtoms,    NIC,     NZ,  NCons,   NDum,   NFix, NCnnct, MaxDiis
       12      72       0       0       0       0       0       0


** GEOMETRY OPTIMIZATION IN DELOCALIZED INTERNAL COORDINATES **
   Searching for a Minimum

   Optimization Cycle:   1

                       Coordinates (Angstroms)
     ATOM                X               Y               Z
      1  C        -1.3447024071    1.1821569857    0.4143757081
      2  C        -0.6896129014    0.0617708921   -0.4056846961
      3  C         0.7772758007   -0.1106731988   -0.0338324000
      4  O         1.5202363926    0.9871363068   -0.2700485991
      5  O         1.2300866088   -1.1364691968    0.4332184965
      6  H        -1.2769262030    0.9585893836    1.4841813074
      7  H        -2.4028012081    1.2440241791    0.1448840107
      8  H        -0.8689173141    2.1476004894    0.2175771093
      9  O        -1.3641931926   -1.1609684130   -0.2123783975
     10  H         2.4318083947    0.7730458124    0.0054566982
     11  H        -0.7210956058    0.3367347945   -1.4715457954
     12  H        -0.7088694875   -1.7771123094    0.1639629995
   Point Group: c1    Number of degrees of freedom:    30


   Energy is   -343.730322376


 Attempting to Generate Delocalized Internal Coordinates

 30 Hessian modes will be used to form the next step
  Hessian Eigenvalues:
     0.004520    0.006126    0.010285    0.014350    0.022727    0.050800
     0.053902    0.056014    0.058784    0.079407    0.160000    0.160000
     0.160000    0.160000    0.160000    0.177223    0.200855    0.249999
     0.250000    0.289464    0.300718    0.335490    0.342393    0.343365
     0.343965    0.440353    0.521568    0.523590    0.557799    0.977827

 Minimum Search - Taking Simple RFO Step
 Searching for Lamda that Minimizes Along All modes
 Value Taken    Lamda =  -0.00052559
 Step Taken.  Stepsize is  0.064333

                             Maximum     Tolerance    Cnvgd?
         Gradient           0.008564      0.000300      NO
         Displacement       0.029336      0.001200      NO
         Energy change     *********      0.000001      NO


 New Cartesian Coordinates Obtained by Inverse Iteration

 Displacement from previous Coordinates is:  0.115562
 ----------------------------------------------------------------
             Standard Nuclear Orientation (Angstroms)
    I     Atom           X                Y                Z
 ----------------------------------------------------------------
    1      C      -1.3450306352     1.1818479949     0.4183468105
    2      C      -0.6840172438     0.0624402193    -0.3952866934
    3      C       0.7818410879    -0.1060615851    -0.0239442091
    4      O       1.5262629392     0.9847012821    -0.2784514304
    5      O       1.2368905185    -1.1245980180     0.4431957717
    6      H      -1.2912668604     0.9601904203     1.4870431959
    7      H      -2.3969544632     1.2445117439     0.1353618155
    8      H      -0.8671683300     2.1442635294     0.2257443667
    9      O      -1.3679344848    -1.1608501866    -0.2170041084
   10      H       2.4391715539     0.7855094127    -0.0169568269
   11      H      -0.7102992501     0.3338202701    -1.4592834037
   12      H      -0.7392059548    -1.7999393575     0.1514011532
 ----------------------------------------------------------------
 Molecular Point Group                 C1    NOp =  1
 Largest Abelian Subgroup              C1    NOp =  1
 Nuclear Repulsion Energy =   249.4742411207 hartrees
 There are       24 alpha and       24 beta electrons
 Applying Cartesian multipole field
    Component          Value
    ---------          -----
     (2,0,0)        1.00000E-11
     (0,2,0)        2.00000E-11
     (0,0,2)       -3.00000E-11
 Nucleus-field energy     =     0.0000000053 hartrees
 Requested basis set is 6-311++G(d,p)
 There are 66 shells and 174 basis functions
 A cutoff of  1.0D-11 yielded   2108 shell pairs
 There are     14887 function pairs (     15942 Cartesian)
 Smallest overlap matrix eigenvalue = 3.35E-05
 Guess MOs from SCF MO coefficient file
 Reading MOs from coefficient file
 Reading MOs from coefficient file
 A restricted hybrid HF-DFT SCF calculation will be
 performed using Pulay DIIS extrapolation
 Exchange:     0.2000 Hartree-Fock + 0.0800 Slater + 0.7200 B88
 Correlation:  0.1900 VWN1RPA + 0.8100 LYP
 Using SG-1 standard quadrature grid
 SCF converges when DIIS error is below 1.0E-08
 Geometry optimization detected.  Setting ReadMinima to 0
 Setting SaveMinima to 0
 ---------------------------------------
  Cycle       Energy         DIIS Error
 ---------------------------------------
    1    -343.7402070346      5.28E-04
    2    -343.7305515242      8.84E-05
    3    -343.7305528556      8.83E-05
    4    -343.7305737102      2.68E-05
    5    -343.7305753982      6.74E-06
    6    -343.7305754520      3.28E-06
    7    -343.7305755193      1.36E-06
    8    -343.7305755148      1.33E-07
    9    -343.7305755337      4.61E-08
   10    -343.7305755312      1.73E-08
   11    -343.7305755333      4.68E-09 Convergence criterion met
 ---------------------------------------
 SCF time:  CPU 65.77 s  wall 65.89 s
 SCF   energy in the final basis set = -343.7305755333
 Total energy in the final basis set = -343.7305755333

 --------------------------------------------------------------

                    Orbital Energies (a.u.)
 --------------------------------------------------------------

 Alpha MOs
 -- Occupied --
-19.200 -19.145 -19.131 -10.330 -10.253 -10.178  -1.143  -1.059
 -1.033  -0.788  -0.691  -0.620  -0.557  -0.523  -0.502  -0.471
 -0.445  -0.423  -0.410  -0.391  -0.363  -0.355  -0.313  -0.292
 -- Virtual --
 -0.029  -0.018   0.006   0.015   0.020   0.041   0.047   0.067
  0.069   0.079   0.087   0.098   0.104   0.115   0.119   0.126
  0.134   0.135   0.150   0.161   0.173   0.184   0.189   0.204
  0.221   0.225   0.235   0.242   0.262   0.271   0.277   0.287
  0.299   0.302   0.313   0.327   0.334   0.350   0.357   0.382
  0.390   0.441   0.467   0.484   0.501   0.532   0.543   0.593
  0.600   0.613   0.626   0.645   0.657   0.687   0.692   0.713
  0.727   0.837   0.895   0.959   0.979   1.036   1.058   1.097
  1.122   1.128   1.145   1.155   1.166   1.196   1.231   1.276
  1.314   1.362   1.430   1.444   1.450   1.470   1.499   1.533
  1.551   1.584   1.597   1.607   1.624   1.659   1.690   1.716
  1.793   1.817   1.860   1.889   1.976   1.983   2.041   2.061
  2.112   2.142   2.189   2.282   2.345   2.465   2.513   2.519
  2.542   2.550   2.602   2.630   2.635   2.664   2.760   2.787
  2.872   2.892   2.912   2.972   3.034   3.078   3.110   3.134
  3.182   3.195   3.330   3.358   3.381   3.569   3.641   3.752
  3.797   3.813   3.875   3.945   4.045   4.126   4.221   4.942
  5.025   5.065   5.142   5.312   5.433   5.554   5.713   5.827
 23.763  23.790  23.948  49.840  49.915  49.976
 --------------------------------------------------------------

          Ground-State Mulliken Net Atomic Charges

     Atom                 Charge (a.u.)
  ----------------------------------------
      1 C                    -0.285470
      2 C                    -0.401602
      3 C                     0.154326
      4 O                    -0.161887
      5 O                    -0.304589
      6 H                     0.158426
      7 H                     0.165509
      8 H                     0.147063
      9 O                    -0.228470
     10 H                     0.296692
     11 H                     0.209287
     12 H                     0.250714
  ----------------------------------------
  Sum of atomic charges =    -0.000000

 -----------------------------------------------------------------
                    Cartesian Multipole Moments
 -----------------------------------------------------------------
    Charge (ESU x 10^10)
                -0.0000
    Dipole Moment (Debye)
         X       1.3564      Y       2.0130      Z      -0.1147
       Tot       2.4300
    Quadrupole Moments (Debye-Ang)
        XX     -34.9902     XY       0.0621     YY     -38.2971
        XZ      -0.8915     YZ       0.6223     ZZ     -36.0086
    Octopole Moments (Debye-Ang^2)
       XXX      28.4167    XXY      13.3459    XYY      -1.2593
       YYY      -7.8781    XXZ      -0.0632    XYZ       4.4673
       YYZ       1.2342    XZZ       0.8705    YZZ      -0.5041
       ZZZ      -1.0704
    Hexadecapole Moments (Debye-Ang^3)
      XXXX    -327.1244   XXXY      15.4890   XXYY    -113.4201
      XYYY      11.3985   YYYY    -236.1270   XXXZ       0.8885
      XXYZ       1.0450   XYYZ      -2.5369   YYYZ      -4.0554
      XXZZ     -78.2898   XYZZ       1.1132   YYZZ     -57.1428
      XZZZ       1.3524   YZZZ      -1.6636   ZZZZ     -72.9205
 -----------------------------------------------------------------
 Calculating analytic gradient of the SCF energy
 Gradient of SCF Energy
            1           2           3           4           5           6
    1   0.0004161  -0.0007795  -0.0008364  -0.0000287   0.0007363  -0.0000161
    2   0.0007280  -0.0017327   0.0037213  -0.0007365  -0.0013532  -0.0000126
    3  -0.0000454  -0.0000087  -0.0000217  -0.0002026   0.0002440   0.0000479
            7           8           9          10          11          12
    1   0.0000248  -0.0000959  -0.0008338   0.0008079   0.0000218   0.0005835
    2  -0.0001097   0.0000784   0.0004929  -0.0001141   0.0002083  -0.0011701
    3  -0.0000051   0.0001041  -0.0008283   0.0002114  -0.0000450   0.0005493
 Max gradient component =       3.721E-03
 RMS gradient           =       8.550E-04
 Gradient time:  CPU 23.18 s  wall 23.19 s
 Geometry Optimization Parameters
   NAtoms,    NIC,     NZ,  NCons,   NDum,   NFix, NCnnct, MaxDiis
       12      72       0       0       0       0       0       0

 Cartesian Hessian Update
 Hessian Updated using BFGS Update


** GEOMETRY OPTIMIZATION IN DELOCALIZED INTERNAL COORDINATES **
   Searching for a Minimum

   Optimization Cycle:   2

                       Coordinates (Angstroms)
     ATOM                X               Y               Z
      1  C        -1.3450306352    1.1818479949    0.4183468105
      2  C        -0.6840172438    0.0624402193   -0.3952866934
      3  C         0.7818410879   -0.1060615851   -0.0239442091
      4  O         1.5262629392    0.9847012821   -0.2784514304
      5  O         1.2368905185   -1.1245980180    0.4431957717
      6  H        -1.2912668604    0.9601904203    1.4870431959
      7  H        -2.3969544632    1.2445117439    0.1353618155
      8  H        -0.8671683300    2.1442635294    0.2257443667
      9  O        -1.3679344848   -1.1608501866   -0.2170041084
     10  H         2.4391715539    0.7855094127   -0.0169568269
     11  H        -0.7102992501    0.3338202701   -1.4592834037
     12  H        -0.7392059548   -1.7999393575    0.1514011532
   Point Group: c1    Number of degrees of freedom:    30


   Energy is   -343.730575533

 Hessian Updated using BFGS Update

 27 Hessian modes will be used to form the next step
  Hessian Eigenvalues:
     0.004514    0.006199    0.010763    0.014335    0.022736    0.052387
     0.054056    0.056068    0.058716    0.079011    0.156782    0.165796
     0.177071    0.206604    0.248727    0.261184    0.287838    0.298999
     0.335324    0.342323    0.343452    0.344873    0.448579    0.476870
     0.523153    0.560075    0.929481

 Minimum Search - Taking Simple RFO Step
 Searching for Lamda that Minimizes Along All modes
 Value Taken    Lamda =  -0.00008316
 Step Taken.  Stepsize is  0.062574

                             Maximum     Tolerance    Cnvgd?
         Gradient           0.001664      0.000300      NO
         Displacement       0.033565      0.001200      NO
         Energy change     -0.000253      0.000001      NO


 New Cartesian Coordinates Obtained by Inverse Iteration

 Displacement from previous Coordinates is:  0.067263
 ----------------------------------------------------------------
             Standard Nuclear Orientation (Angstroms)
    I     Atom           X                Y                Z
 ----------------------------------------------------------------
    1      C      -1.3392797409     1.1810792126     0.4171870035
    2      C      -0.6838088549     0.0612655681    -0.3984544159
    3      C       0.7825800999    -0.1140586208    -0.0372376944
    4      O       1.5176191162     0.9878121133    -0.2702728387
    5      O       1.2357619495    -1.1268030842     0.4400007611
    6      H      -1.2815354772     0.9605825902     1.4854671461
    7      H      -2.3917497555     1.2465673094     0.1382135555
    8      H      -0.8595684691     2.1413632359     0.2209677465
    9      O      -1.3693624129    -1.1594543853    -0.2115094832
   10      H       2.4288036135     0.7975081991    -0.0026764145
   11      H      -0.7169304598     0.3279329960    -1.4628409406
   12      H      -0.7402407316    -1.7979594087     0.1513220162
 ----------------------------------------------------------------
 Molecular Point Group                 C1    NOp =  1
 Largest Abelian Subgroup              C1    NOp =  1
 Nuclear Repulsion Energy =   249.7255911694 hartrees
 There are       24 alpha and       24 beta electrons
 Applying Cartesian multipole field
    Component          Value
    ---------          -----
     (2,0,0)        1.00000E-11
     (0,2,0)        2.00000E-11
     (0,0,2)       -3.00000E-11
 Nucleus-field energy     =     0.0000000053 hartrees
 Requested basis set is 6-311++G(d,p)
 There are 66 shells and 174 basis functions
 A cutoff of  1.0D-11 yielded   2109 shell pairs
 There are     14899 function pairs (     15954 Cartesian)
 Smallest overlap matrix eigenvalue = 3.39E-05
 Guess MOs from SCF MO coefficient file
 Reading MOs from coefficient file
 Reading MOs from coefficient file
 A restricted hybrid HF-DFT SCF calculation will be
 performed using Pulay DIIS extrapolation
 Exchange:     0.2000 Hartree-Fock + 0.0800 Slater + 0.7200 B88
 Correlation:  0.1900 VWN1RPA + 0.8100 LYP
 Using SG-1 standard quadrature grid
 SCF converges when DIIS error is below 1.0E-08
 Geometry optimization detected.  Setting ReadMinima to 0
 Setting SaveMinima to 0
 ---------------------------------------
  Cycle       Energy         DIIS Error
 ---------------------------------------
    1    -343.7335747651      4.04E-04
    2    -343.7305377615      5.27E-05
    3    -343.7305249377      9.28E-05
    4    -343.7305476575      1.54E-05
    5    -343.7305483979      4.88E-06
    6    -343.7305484102      2.04E-06
    7    -343.7305484402      5.15E-07
    8    -343.7305484383      1.52E-07
    9    -343.7305484341      2.55E-08
   10    -343.7305484322      1.16E-08
   11    -343.7305484332      3.10E-09 Convergence criterion met
 ---------------------------------------
 SCF time:  CPU 64.80 s  wall 64.89 s
 SCF   energy in the final basis set = -343.7305484332
 Total energy in the final basis set = -343.7305484332

 --------------------------------------------------------------

                    Orbital Energies (a.u.)
 --------------------------------------------------------------

 Alpha MOs
 -- Occupied --
-19.199 -19.145 -19.131 -10.330 -10.253 -10.178  -1.143  -1.060
 -1.034  -0.788  -0.691  -0.620  -0.557  -0.523  -0.503  -0.471
 -0.445  -0.423  -0.410  -0.391  -0.363  -0.356  -0.313  -0.292
 -- Virtual --
 -0.028  -0.019   0.006   0.014   0.020   0.042   0.047   0.066
  0.069   0.079   0.088   0.098   0.104   0.115   0.120   0.126
  0.134   0.135   0.150   0.161   0.173   0.185   0.189   0.203
  0.221   0.226   0.235   0.241   0.262   0.272   0.277   0.287
  0.299   0.303   0.313   0.328   0.334   0.350   0.356   0.382
  0.391   0.441   0.468   0.484   0.501   0.532   0.543   0.594
  0.600   0.613   0.626   0.645   0.657   0.686   0.691   0.711
  0.728   0.838   0.894   0.959   0.979   1.040   1.058   1.097
  1.120   1.129   1.144   1.155   1.165   1.196   1.232   1.278
  1.314   1.364   1.431   1.443   1.452   1.469   1.499   1.535
  1.549   1.584   1.599   1.608   1.626   1.660   1.690   1.717
  1.792   1.818   1.862   1.884   1.978   1.985   2.042   2.064
  2.114   2.143   2.192   2.283   2.346   2.466   2.513   2.521
  2.543   2.550   2.602   2.629   2.636   2.663   2.760   2.787
  2.871   2.893   2.914   2.974   3.035   3.078   3.111   3.135
  3.184   3.196   3.334   3.357   3.384   3.569   3.645   3.754
  3.798   3.815   3.878   3.946   4.043   4.126   4.225   4.944
  5.025   5.066   5.142   5.313   5.436   5.558   5.716   5.828
 23.766  23.793  23.950  49.840  49.917  49.976
 --------------------------------------------------------------

          Ground-State Mulliken Net Atomic Charges

     Atom                 Charge (a.u.)
  ----------------------------------------
      1 C                    -0.287317
      2 C                    -0.404214
      3 C                     0.158423
      4 O                    -0.162131
      5 O                    -0.303312
      6 H                     0.159330
      7 H                     0.165142
      8 H                     0.147221
      9 O                    -0.228347
     10 H                     0.296663
     11 H                     0.208401
     12 H                     0.250142
  ----------------------------------------
  Sum of atomic charges =    -0.000000

 -----------------------------------------------------------------
                    Cartesian Multipole Moments
 -----------------------------------------------------------------
    Charge (ESU x 10^10)
                 0.0000
    Dipole Moment (Debye)
         X       1.3696      Y       2.0140      Z      -0.1293
       Tot       2.4390
    Quadrupole Moments (Debye-Ang)
        XX     -35.0248     XY       0.0823     YY     -38.2859
        XZ      -0.8436     YZ       0.6451     ZZ     -35.9649
    Octopole Moments (Debye-Ang^2)
       XXX      28.2848    XXY      13.5008    XYY      -1.1390
       YYY      -7.7026    XXZ       0.0862    XYZ       4.4606
       YYZ       1.2683    XZZ       0.9230    YZZ      -0.5059
       ZZZ      -0.9789
    Hexadecapole Moments (Debye-Ang^3)
      XXXX    -326.3936   XXXY      15.4730   XXYY    -112.9257
      XYYY      11.4838   YYYY    -236.4669   XXXZ       1.1884
      XXYZ       1.1648   XYYZ      -2.4985   YYYZ      -4.1215
      XXZZ     -77.8891   XYZZ       1.0854   YYZZ     -57.0834
      XZZZ       1.2802   YZZZ      -1.7145   ZZZZ     -72.5978
 -----------------------------------------------------------------
 Calculating analytic gradient of the SCF energy
 Gradient of SCF Energy
            1           2           3           4           5           6
    1  -0.0002504  -0.0002554   0.0010569   0.0001720  -0.0005666  -0.0000877
    2   0.0000980   0.0001268  -0.0009246  -0.0004911   0.0010219   0.0000933
    3   0.0001540   0.0011846  -0.0042641   0.0016485   0.0013242  -0.0001730
            7           8           9          10          11          12
    1   0.0002047  -0.0000768   0.0008988  -0.0007694   0.0002720  -0.0005981
    2   0.0000540  -0.0002552  -0.0000731   0.0002393  -0.0002096   0.0003203
    3   0.0000904  -0.0000234   0.0001951  -0.0001918   0.0003408  -0.0002854
 Max gradient component =       4.264E-03
 RMS gradient           =       9.178E-04
 Gradient time:  CPU 22.96 s  wall 22.96 s
 Geometry Optimization Parameters
   NAtoms,    NIC,     NZ,  NCons,   NDum,   NFix, NCnnct, MaxDiis
       12      72       0       0       0       0       0       0

 Cartesian Hessian Update
 Hessian Updated using BFGS Update


** GEOMETRY OPTIMIZATION IN DELOCALIZED INTERNAL COORDINATES **
   Searching for a Minimum

   Optimization Cycle:   3

                       Coordinates (Angstroms)
     ATOM                X               Y               Z
      1  C        -1.3392797409    1.1810792126    0.4171870035
      2  C        -0.6838088549    0.0612655681   -0.3984544159
      3  C         0.7825800999   -0.1140586208   -0.0372376944
      4  O         1.5176191162    0.9878121133   -0.2702728387
      5  O         1.2357619495   -1.1268030842    0.4400007611
      6  H        -1.2815354772    0.9605825902    1.4854671461
      7  H        -2.3917497555    1.2465673094    0.1382135555
      8  H        -0.8595684691    2.1413632359    0.2209677465
      9  O        -1.3693624129   -1.1594543853   -0.2115094832
     10  H         2.4288036135    0.7975081991   -0.0026764145
     11  H        -0.7169304598    0.3279329960   -1.4628409406
     12  H        -0.7402407316   -1.7979594087    0.1513220162
   Point Group: c1    Number of degrees of freedom:    30


   Energy is   -343.730548433

 Hessian Updated using BFGS Update

 28 Hessian modes will be used to form the next step
  Hessian Eigenvalues:
     0.004508    0.005985    0.014298    0.022715    0.038847    0.049918
     0.053948    0.056059    0.058890    0.080196    0.155342    0.160611
     0.165633    0.177178    0.190614    0.222692    0.250676    0.287552
     0.301203    0.335862    0.342362    0.343489    0.344448    0.447077
     0.481567    0.522623    0.560999    0.924504

 Minimum Search - Taking Simple RFO Step
 Searching for Lamda that Minimizes Along All modes
 Value Taken    Lamda =  -0.00012477
 Step Taken.  Stepsize is  0.055149

                             Maximum     Tolerance    Cnvgd?
         Gradient           0.001292      0.000300      NO
         Displacement       0.030710      0.001200      NO
         Energy change      0.000027      0.000001      NO


 New Cartesian Coordinates Obtained by Inverse Iteration

 Displacement from previous Coordinates is:  0.052363
 ----------------------------------------------------------------
             Standard Nuclear Orientation (Angstroms)
    I     Atom           X                Y                Z
 ----------------------------------------------------------------
    1      C      -1.3437318952     1.1813922571     0.4173502044
    2      C      -0.6820333309     0.0639969750    -0.3958086519
    3      C       0.7818812144    -0.1125754994    -0.0256555623
    4      O       1.5193009432     0.9855080510    -0.2712812767
    5      O       1.2376069074    -1.1329493801     0.4321912276
    6      H      -1.2910014739     0.9595673911     1.4857438687
    7      H      -2.3950126249     1.2455998588     0.1327844310
    8      H      -0.8642594574     2.1427187594     0.2245943115
    9      O      -1.3666253328    -1.1572330488    -0.2107737566
   10      H       2.4325742220     0.7911082502    -0.0136752988
   11      H      -0.7106028767     0.3306152439    -1.4605835518
   12      H      -0.7358074180    -1.7919131326     0.1552804965
 ----------------------------------------------------------------
 Molecular Point Group                 C1    NOp =  1
 Largest Abelian Subgroup              C1    NOp =  1
 Nuclear Repulsion Energy =   249.7339682102 hartrees
 There are       24 alpha and       24 beta electrons
 Applying Cartesian multipole field
    Component          Value
    ---------          -----
     (2,0,0)        1.00000E-11
     (0,2,0)        2.00000E-11
     (0,0,2)       -3.00000E-11
 Nucleus-field energy     =     0.0000000053 hartrees
 Requested basis set is 6-311++G(d,p)
 There are 66 shells and 174 basis functions
 A cutoff of  1.0D-11 yielded   2109 shell pairs
 There are     14895 function pairs (     15949 Cartesian)
 Smallest overlap matrix eigenvalue = 3.34E-05
 Guess MOs from SCF MO coefficient file
 Reading MOs from coefficient file
 Reading MOs from coefficient file
 A restricted hybrid HF-DFT SCF calculation will be
 performed using Pulay DIIS extrapolation
 Exchange:     0.2000 Hartree-Fock + 0.0800 Slater + 0.7200 B88
 Correlation:  0.1900 VWN1RPA + 0.8100 LYP
 Using SG-1 standard quadrature grid
 SCF converges when DIIS error is below 1.0E-08
 Geometry optimization detected.  Setting ReadMinima to 0
 Setting SaveMinima to 0
 ---------------------------------------
  Cycle       Energy         DIIS Error
 ---------------------------------------
    1    -343.7301518834      3.96E-04
    2    -343.7305883869      3.39E-05
    3    -343.7305894229      4.55E-05
    4    -343.7305943101      1.43E-05
    5    -343.7305946917      5.97E-06
    6    -343.7305947788      1.60E-06
    7    -343.7305947874      3.90E-07
    8    -343.7305947936      8.34E-08
    9    -343.7305947846      2.09E-08
   10    -343.7305947850      4.46E-09 Convergence criterion met
 ---------------------------------------
 SCF time:  CPU 59.82 s  wall 59.91 s
 SCF   energy in the final basis set = -343.7305947850
 Total energy in the final basis set = -343.7305947850

 --------------------------------------------------------------

                    Orbital Energies (a.u.)
 --------------------------------------------------------------

 Alpha MOs
 -- Occupied --
-19.200 -19.145 -19.130 -10.330 -10.253 -10.178  -1.143  -1.060
 -1.034  -0.788  -0.691  -0.620  -0.558  -0.523  -0.503  -0.471
 -0.445  -0.423  -0.410  -0.391  -0.363  -0.356  -0.314  -0.292
 -- Virtual --
 -0.029  -0.018   0.006   0.015   0.020   0.041   0.047   0.066
  0.069   0.079   0.088   0.098   0.104   0.115   0.120   0.126
  0.134   0.135   0.150   0.161   0.173   0.185   0.189   0.203
  0.221   0.226   0.235   0.242   0.262   0.272   0.277   0.287
  0.299   0.302   0.312   0.328   0.335   0.350   0.357   0.383
  0.390   0.440   0.467   0.486   0.501   0.532   0.543   0.593
  0.601   0.613   0.626   0.645   0.657   0.687   0.691   0.713
  0.728   0.839   0.893   0.959   0.979   1.037   1.058   1.097
  1.123   1.128   1.145   1.155   1.165   1.196   1.230   1.276
  1.316   1.362   1.432   1.444   1.450   1.470   1.497   1.533
  1.551   1.585   1.599   1.607   1.626   1.659   1.690   1.717
  1.793   1.819   1.861   1.890   1.978   1.985   2.041   2.065
  2.114   2.144   2.190   2.283   2.346   2.466   2.513   2.520
  2.543   2.550   2.602   2.631   2.635   2.665   2.760   2.787
  2.872   2.893   2.914   2.972   3.036   3.078   3.113   3.134
  3.184   3.197   3.334   3.360   3.383   3.569   3.644   3.754
  3.798   3.814   3.877   3.947   4.044   4.126   4.226   4.943
  5.024   5.066   5.143   5.314   5.438   5.559   5.715   5.828
 23.766  23.794  23.950  49.840  49.917  49.977
 --------------------------------------------------------------

          Ground-State Mulliken Net Atomic Charges

     Atom                 Charge (a.u.)
  ----------------------------------------
      1 C                    -0.286388
      2 C                    -0.401504
      3 C                     0.155506
      4 O                    -0.162138
      5 O                    -0.303222
      6 H                     0.158511
      7 H                     0.165220
      8 H                     0.146819
      9 O                    -0.228304
     10 H                     0.296130
     11 H                     0.209769
     12 H                     0.249599
  ----------------------------------------
  Sum of atomic charges =    -0.000000

 -----------------------------------------------------------------
                    Cartesian Multipole Moments
 -----------------------------------------------------------------
    Charge (ESU x 10^10)
                -0.0000
    Dipole Moment (Debye)
         X       1.3765      Y       2.0233      Z      -0.1114
       Tot       2.4497
    Quadrupole Moments (Debye-Ang)
        XX     -35.0018     XY       0.0727     YY     -38.3635
        XZ      -0.8507     YZ       0.5922     ZZ     -35.9391
    Octopole Moments (Debye-Ang^2)
       XXX      28.3215    XXY      13.4625    XYY      -1.1788
       YYY      -7.5836    XXZ      -0.0647    XYZ       4.3935
       YYZ       1.2278    XZZ       0.9203    YZZ      -0.5117
       ZZZ      -1.0590
    Hexadecapole Moments (Debye-Ang^3)
      XXXX    -326.4864   XXXY      15.9748   XXYY    -113.2204
      XYYY      11.8868   YYYY    -236.9396   XXXZ       1.1578
      XXYZ       0.9908   XYYZ      -2.4615   YYYZ      -4.1916
      XXZZ     -77.8631   XYZZ       1.2518   YYZZ     -57.0225
      XZZZ       1.5127   YZZZ      -1.7668   ZZZZ     -72.2419
 -----------------------------------------------------------------
 Calculating analytic gradient of the SCF energy
 Gradient of SCF Energy
            1           2           3           4           5           6
    1  -0.0001406   0.0004561   0.0001557   0.0001156  -0.0002471  -0.0000343
    2  -0.0002691   0.0000151  -0.0002552  -0.0003589   0.0001401   0.0000514
    3   0.0002785  -0.0006211   0.0010395  -0.0000898  -0.0004319  -0.0000857
            7           8           9          10          11          12
    1   0.0000707   0.0000031   0.0011261  -0.0007988  -0.0001911  -0.0005153
    2   0.0000046  -0.0002455   0.0000450   0.0000813  -0.0001045   0.0008956
    3   0.0000059  -0.0000900   0.0002566  -0.0001555   0.0000962  -0.0002027
 Max gradient component =       1.126E-03
 RMS gradient           =       3.946E-04
 Gradient time:  CPU 22.98 s  wall 22.98 s
 Geometry Optimization Parameters
   NAtoms,    NIC,     NZ,  NCons,   NDum,   NFix, NCnnct, MaxDiis
       12      72       0       0       0       0       0       0

 Cartesian Hessian Update
 Hessian Updated using BFGS Update


** GEOMETRY OPTIMIZATION IN DELOCALIZED INTERNAL COORDINATES **
   Searching for a Minimum

   Optimization Cycle:   4

                       Coordinates (Angstroms)
     ATOM                X               Y               Z
      1  C        -1.3437318952    1.1813922571    0.4173502044
      2  C        -0.6820333309    0.0639969750   -0.3958086519
      3  C         0.7818812144   -0.1125754994   -0.0256555623
      4  O         1.5193009432    0.9855080510   -0.2712812767
      5  O         1.2376069074   -1.1329493801    0.4321912276
      6  H        -1.2910014739    0.9595673911    1.4857438687
      7  H        -2.3950126249    1.2455998588    0.1327844310
      8  H        -0.8642594574    2.1427187594    0.2245943115
      9  O        -1.3666253328   -1.1572330488   -0.2107737566
     10  H         2.4325742220    0.7911082502   -0.0136752988
     11  H        -0.7106028767    0.3306152439   -1.4605835518
     12  H        -0.7358074180   -1.7919131326    0.1552804965
   Point Group: c1    Number of degrees of freedom:    30


   Energy is   -343.730594785

 Hessian Updated using BFGS Update

 29 Hessian modes will be used to form the next step
  Hessian Eigenvalues:
     0.004510    0.006050    0.014203    0.022724    0.043243    0.053266
     0.056050    0.057324    0.058653    0.080155    0.154679    0.159753
     0.160268    0.167116    0.177241    0.192554    0.226860    0.251265
     0.287819    0.298764    0.335142    0.342120    0.343154    0.344073
     0.449146    0.473527    0.522537    0.555079    0.923613

 Minimum Search - Taking Simple RFO Step
 Searching for Lamda that Minimizes Along All modes
 Value Taken    Lamda =  -0.00002507
 Step Taken.  Stepsize is  0.018885

                             Maximum     Tolerance    Cnvgd?
         Gradient           0.001358      0.000300      NO
         Displacement       0.008108      0.001200      NO
         Energy change     -0.000046      0.000001      NO


 New Cartesian Coordinates Obtained by Inverse Iteration

 Displacement from previous Coordinates is:  0.023812
 ----------------------------------------------------------------
             Standard Nuclear Orientation (Angstroms)
    I     Atom           X                Y                Z
 ----------------------------------------------------------------
    1      C      -1.3438406509     1.1823663432     0.4174681992
    2      C      -0.6832642818     0.0626616120    -0.3944617798
    3      C       0.7826067474    -0.1111061903    -0.0257855544
    4      O       1.5216808199     0.9860920585    -0.2731310849
    5      O       1.2391748162    -1.1297398102     0.4367288656
    6      H      -1.2906746914     0.9610897016     1.4862192242
    7      H      -2.3955604909     1.2460686975     0.1335196423
    8      H      -0.8648247391     2.1443033578     0.2243980031
    9      O      -1.3693821098    -1.1592861568    -0.2113984036
   10      H       2.4357546312     0.7911450908    -0.0143173646
   11      H      -0.7110384221     0.3307511016    -1.4592563955
   12      H      -0.7383427515    -1.7985100801     0.1501830900
 ----------------------------------------------------------------
 Molecular Point Group                 C1    NOp =  1
 Largest Abelian Subgroup              C1    NOp =  1
 Nuclear Repulsion Energy =   249.5291211300 hartrees
 There are       24 alpha and       24 beta electrons
 Applying Cartesian multipole field
    Component          Value
    ---------          -----
     (2,0,0)        1.00000E-11
     (0,2,0)        2.00000E-11
     (0,0,2)       -3.00000E-11
 Nucleus-field energy     =     0.0000000053 hartrees
 Requested basis set is 6-311++G(d,p)
 There are 66 shells and 174 basis functions
 A cutoff of  1.0D-11 yielded   2108 shell pairs
 There are     14894 function pairs (     15948 Cartesian)
 Smallest overlap matrix eigenvalue = 3.35E-05
 Guess MOs from SCF MO coefficient file
 Reading MOs from coefficient file
 Reading MOs from coefficient file
 A restricted hybrid HF-DFT SCF calculation will be
 performed using Pulay DIIS extrapolation
 Exchange:     0.2000 Hartree-Fock + 0.0800 Slater + 0.7200 B88
 Correlation:  0.1900 VWN1RPA + 0.8100 LYP
 Using SG-1 standard quadrature grid
 SCF converges when DIIS error is below 1.0E-08
 Geometry optimization detected.  Setting ReadMinima to 0
 Setting SaveMinima to 0
 ---------------------------------------
  Cycle       Energy         DIIS Error
 ---------------------------------------
    1    -343.7274829470      1.33E-04
    2    -343.7306010161      2.27E-05
    3    -343.7306000212      3.13E-05
    4    -343.7306028579      6.02E-06
    5    -343.7306027850      3.26E-06
    6    -343.7306028479      9.78E-07
    7    -343.7306028815      2.59E-07
    8    -343.7306028765      4.34E-08
    9    -343.7306028737      1.58E-08
   10    -343.7306028753      2.75E-09 Convergence criterion met
 ---------------------------------------
 SCF time:  CPU 58.80 s  wall 59.03 s
 SCF   energy in the final basis set = -343.7306028753
 Total energy in the final basis set = -343.7306028753

 --------------------------------------------------------------

                    Orbital Energies (a.u.)
 --------------------------------------------------------------

 Alpha MOs
 -- Occupied --
-19.200 -19.145 -19.131 -10.330 -10.253 -10.178  -1.143  -1.060
 -1.033  -0.788  -0.691  -0.620  -0.557  -0.523  -0.502  -0.471
 -0.445  -0.423  -0.410  -0.391  -0.364  -0.356  -0.313  -0.292
 -- Virtual --
 -0.029  -0.018   0.006   0.015   0.020   0.041   0.047   0.066
  0.069   0.079   0.088   0.098   0.103   0.115   0.120   0.126
  0.134   0.135   0.150   0.161   0.173   0.184   0.189   0.203
  0.221   0.226   0.235   0.242   0.262   0.271   0.277   0.287
  0.299   0.302   0.312   0.327   0.334   0.350   0.357   0.383
  0.390   0.441   0.467   0.485   0.500   0.532   0.543   0.593
  0.600   0.613   0.626   0.645   0.657   0.686   0.691   0.713
  0.727   0.838   0.893   0.959   0.979   1.037   1.058   1.097
  1.122   1.129   1.145   1.155   1.165   1.196   1.230   1.276
  1.315   1.362   1.431   1.444   1.450   1.470   1.498   1.533
  1.551   1.585   1.598   1.607   1.625   1.658   1.690   1.716
  1.792   1.818   1.861   1.889   1.977   1.984   2.041   2.063
  2.113   2.142   2.189   2.282   2.345   2.465   2.513   2.519
  2.542   2.550   2.602   2.630   2.635   2.664   2.760   2.787
  2.871   2.892   2.912   2.972   3.035   3.077   3.111   3.134
  3.183   3.195   3.332   3.359   3.381   3.569   3.643   3.753
  3.798   3.813   3.876   3.944   4.044   4.125   4.223   4.943
  5.025   5.065   5.142   5.312   5.434   5.556   5.712   5.827
 23.764  23.791  23.948  49.840  49.916  49.976
 --------------------------------------------------------------

          Ground-State Mulliken Net Atomic Charges

     Atom                 Charge (a.u.)
  ----------------------------------------
      1 C                    -0.286388
      2 C                    -0.401994
      3 C                     0.156206
      4 O                    -0.162599
      5 O                    -0.303528
      6 H                     0.158587
      7 H                     0.165308
      8 H                     0.147026
      9 O                    -0.228697
     10 H                     0.296440
     11 H                     0.209536
     12 H                     0.250103
  ----------------------------------------
  Sum of atomic charges =    -0.000000

 -----------------------------------------------------------------
                    Cartesian Multipole Moments
 -----------------------------------------------------------------
    Charge (ESU x 10^10)
                -0.0000
    Dipole Moment (Debye)
         X       1.3682      Y       2.0136      Z      -0.1218
       Tot       2.4375
    Quadrupole Moments (Debye-Ang)
        XX     -35.0125     XY       0.0736     YY     -38.3113
        XZ      -0.8604     YZ       0.6246     ZZ     -35.9764
    Octopole Moments (Debye-Ang^2)
       XXX      28.3850    XXY      13.4714    XYY      -1.2244
       YYY      -7.7350    XXZ      -0.0833    XYZ       4.4073
       YYZ       1.1900    XZZ       0.9108    YZZ      -0.5066
       ZZZ      -1.0978
    Hexadecapole Moments (Debye-Ang^3)
      XXXX    -327.1497   XXXY      15.7863   XXYY    -113.3783
      XYYY      11.7000   YYYY    -236.6962   XXXZ       1.0569
      XXYZ       1.0353   XYYZ      -2.4715   YYYZ      -4.0735
      XXZZ     -78.0983   XYZZ       1.1770   YYZZ     -57.1101
      XZZZ       1.4401   YZZZ      -1.7107   ZZZZ     -72.4484
 -----------------------------------------------------------------
 Calculating analytic gradient of the SCF energy
 Gradient of SCF Energy
            1           2           3           4           5           6
    1   0.0001037  -0.0002286  -0.0001243  -0.0001269   0.0002502   0.0000153
    2   0.0001963  -0.0004493   0.0008010  -0.0000870  -0.0003617  -0.0000430
    3  -0.0000578   0.0001189  -0.0000539  -0.0000898   0.0001567   0.0000274
            7           8           9          10          11          12
    1  -0.0000618  -0.0000049  -0.0003623   0.0003800  -0.0000614   0.0002209
    2  -0.0000255   0.0001424   0.0000521   0.0000022   0.0000971  -0.0003246
    3  -0.0000300   0.0000210  -0.0003904   0.0000973  -0.0000329   0.0002336
 Max gradient component =       8.010E-04
 RMS gradient           =       2.311E-04
 Gradient time:  CPU 23.00 s  wall 23.01 s
 Geometry Optimization Parameters
   NAtoms,    NIC,     NZ,  NCons,   NDum,   NFix, NCnnct, MaxDiis
       12      72       0       0       0       0       0       0

 Cartesian Hessian Update
 Hessian Updated using BFGS Update


** GEOMETRY OPTIMIZATION IN DELOCALIZED INTERNAL COORDINATES **
   Searching for a Minimum

   Optimization Cycle:   5

                       Coordinates (Angstroms)
     ATOM                X               Y               Z
      1  C        -1.3438406509    1.1823663432    0.4174681992
      2  C        -0.6832642818    0.0626616120   -0.3944617798
      3  C         0.7826067474   -0.1111061903   -0.0257855544
      4  O         1.5216808199    0.9860920585   -0.2731310849
      5  O         1.2391748162   -1.1297398102    0.4367288656
      6  H        -1.2906746914    0.9610897016    1.4862192242
      7  H        -2.3955604909    1.2460686975    0.1335196423
      8  H        -0.8648247391    2.1443033578    0.2243980031
      9  O        -1.3693821098   -1.1592861568   -0.2113984036
     10  H         2.4357546312    0.7911450908   -0.0143173646
     11  H        -0.7110384221    0.3307511016   -1.4592563955
     12  H        -0.7383427515   -1.7985100801    0.1501830900
   Point Group: c1    Number of degrees of freedom:    30


   Energy is   -343.730602875

 Hessian Updated using BFGS Update

 30 Hessian modes will be used to form the next step
  Hessian Eigenvalues:
     0.004518    0.006244    0.013416    0.022713    0.043043    0.052968
     0.056050    0.058096    0.059739    0.080089    0.156302    0.159994
     0.160244    0.160752    0.166415    0.176944    0.207798    0.238382
     0.257141    0.289202    0.312744    0.335304    0.342241    0.343980
     0.344841    0.457542    0.511266    0.522674    0.554560    0.930993

 Minimum Search - Taking Simple RFO Step
 Searching for Lamda that Minimizes Along All modes
 Value Taken    Lamda =  -0.00000474
 Step Taken.  Stepsize is  0.011184

                             Maximum     Tolerance    Cnvgd?
         Gradient           0.000585      0.000300      NO
         Displacement       0.005319      0.001200      NO
         Energy change     -0.000008      0.000001      NO


 New Cartesian Coordinates Obtained by Inverse Iteration

 Displacement from previous Coordinates is:  0.011605
 ----------------------------------------------------------------
             Standard Nuclear Orientation (Angstroms)
    I     Atom           X                Y                Z
 ----------------------------------------------------------------
    1      C      -1.3434135852     1.1824459421     0.4172389796
    2      C      -0.6830696338     0.0629017224    -0.3945121787
    3      C       0.7824315247    -0.1121154721    -0.0267008661
    4      O       1.5202432746     0.9866450169    -0.2709669036
    5      O       1.2390818490    -1.1312435622     0.4337438604
    6      H      -1.2902474194     0.9617453579     1.4860193366
    7      H      -2.3950166826     1.2463528514     0.1332777865
    8      H      -0.8641217117     2.1439263143     0.2235273474
    9      O      -1.3691145731    -1.1586147019    -0.2091500865
   10      H       2.4341436287     0.7920211469    -0.0127555157
   11      H      -0.7113371599     0.3295256483    -1.4595559353
   12      H      -0.7372906341    -1.7977545384     0.1500006170
 ----------------------------------------------------------------
 Molecular Point Group                 C1    NOp =  1
 Largest Abelian Subgroup              C1    NOp =  1
 Nuclear Repulsion Energy =   249.5930671888 hartrees
 There are       24 alpha and       24 beta electrons
 Applying Cartesian multipole field
    Component          Value
    ---------          -----
     (2,0,0)        1.00000E-11
     (0,2,0)        2.00000E-11
     (0,0,2)       -3.00000E-11
 Nucleus-field energy     =     0.0000000053 hartrees
 Requested basis set is 6-311++G(d,p)
 There are 66 shells and 174 basis functions
 A cutoff of  1.0D-11 yielded   2108 shell pairs
 There are     14894 function pairs (     15948 Cartesian)
 Smallest overlap matrix eigenvalue = 3.35E-05
 Guess MOs from SCF MO coefficient file
 Reading MOs from coefficient file
 Reading MOs from coefficient file
 A restricted hybrid HF-DFT SCF calculation will be
 performed using Pulay DIIS extrapolation
 Exchange:     0.2000 Hartree-Fock + 0.0800 Slater + 0.7200 B88
 Correlation:  0.1900 VWN1RPA + 0.8100 LYP
 Using SG-1 standard quadrature grid
 SCF converges when DIIS error is below 1.0E-08
 Geometry optimization detected.  Setting ReadMinima to 0
 Setting SaveMinima to 0
 ---------------------------------------
  Cycle       Energy         DIIS Error
 ---------------------------------------
    1    -343.7314862860      7.58E-05
    2    -343.7306053459      1.08E-05
    3    -343.7306048634      1.68E-05
    4    -343.7306056171      3.76E-06
    5    -343.7306056743      1.53E-06
    6    -343.7306056310      4.01E-07
    7    -343.7306056396      1.09E-07
    8    -343.7306056508      2.20E-08
    9    -343.7306056511      5.69E-09 Convergence criterion met
 ---------------------------------------
 SCF time:  CPU 53.12 s  wall 53.21 s
 SCF   energy in the final basis set = -343.7306056511
 Total energy in the final basis set = -343.7306056511

 --------------------------------------------------------------

                    Orbital Energies (a.u.)
 --------------------------------------------------------------

 Alpha MOs
 -- Occupied --
-19.199 -19.145 -19.131 -10.330 -10.253 -10.178  -1.143  -1.060
 -1.033  -0.788  -0.691  -0.620  -0.557  -0.523  -0.503  -0.471
 -0.445  -0.423  -0.410  -0.391  -0.364  -0.356  -0.313  -0.292
 -- Virtual --
 -0.029  -0.018   0.006   0.015   0.020   0.041   0.047   0.066
  0.069   0.079   0.088   0.098   0.104   0.115   0.120   0.126
  0.134   0.135   0.150   0.161   0.173   0.184   0.189   0.203
  0.221   0.226   0.235   0.242   0.262   0.272   0.277   0.287
  0.299   0.302   0.312   0.327   0.334   0.350   0.357   0.383
  0.390   0.440   0.467   0.485   0.500   0.532   0.543   0.593
  0.600   0.613   0.626   0.645   0.657   0.686   0.691   0.713
  0.728   0.838   0.893   0.959   0.979   1.037   1.058   1.097
  1.122   1.129   1.145   1.155   1.165   1.196   1.230   1.276
  1.315   1.362   1.431   1.443   1.450   1.470   1.498   1.533
  1.550   1.585   1.598   1.607   1.625   1.658   1.690   1.717
  1.792   1.818   1.861   1.888   1.977   1.985   2.041   2.064
  2.114   2.142   2.190   2.283   2.345   2.465   2.513   2.520
  2.542   2.550   2.602   2.630   2.635   2.665   2.760   2.787
  2.871   2.892   2.913   2.972   3.035   3.078   3.111   3.134
  3.183   3.195   3.333   3.359   3.381   3.569   3.643   3.753
  3.798   3.814   3.877   3.945   4.044   4.125   4.225   4.943
  5.024   5.066   5.142   5.312   5.435   5.557   5.713   5.827
 23.765  23.792  23.949  49.840  49.917  49.976
 --------------------------------------------------------------

          Ground-State Mulliken Net Atomic Charges

     Atom                 Charge (a.u.)
  ----------------------------------------
      1 C                    -0.286767
      2 C                    -0.401351
      3 C                     0.156253
      4 O                    -0.162633
      5 O                    -0.303397
      6 H                     0.158659
      7 H                     0.165253
      8 H                     0.146981
      9 O                    -0.228855
     10 H                     0.296345
     11 H                     0.209521
     12 H                     0.249991
  ----------------------------------------
  Sum of atomic charges =    -0.000000

 -----------------------------------------------------------------
                    Cartesian Multipole Moments
 -----------------------------------------------------------------
    Charge (ESU x 10^10)
                -0.0000
    Dipole Moment (Debye)
         X       1.3718      Y       2.0140      Z      -0.1242
       Tot       2.4400
    Quadrupole Moments (Debye-Ang)
        XX     -35.0189     XY       0.0729     YY     -38.3203
        XZ      -0.8460     YZ       0.6246     ZZ     -35.9590
    Octopole Moments (Debye-Ang^2)
       XXX      28.3641    XXY      13.4875    XYY      -1.2132
       YYY      -7.7087    XXZ      -0.0783    XYZ       4.3819
       YYZ       1.1805    XZZ       0.9264    YZZ      -0.5123
       ZZZ      -1.1005
    Hexadecapole Moments (Debye-Ang^3)
      XXXX    -326.9995   XXXY      15.8404   XXYY    -113.3504
      XYYY      11.7765   YYYY    -236.8553   XXXZ       1.1577
      XXYZ       1.0339   XYYZ      -2.4366   YYYZ      -4.1035
      XXZZ     -77.9904   XYZZ       1.1948   YYZZ     -57.0781
      XZZZ       1.4898   YZZZ      -1.7379   ZZZZ     -72.2544
 -----------------------------------------------------------------
 Calculating analytic gradient of the SCF energy
 Gradient of SCF Energy
            1           2           3           4           5           6
    1   0.0000235  -0.0000318   0.0000515  -0.0000285  -0.0000110  -0.0000124
    2   0.0000404  -0.0000728   0.0000822  -0.0000527   0.0000086   0.0000006
    3   0.0000418  -0.0000180  -0.0000681   0.0000198   0.0000560  -0.0000019
            7           8           9          10          11          12
    1  -0.0000018  -0.0000113   0.0000736   0.0000015  -0.0000361  -0.0000171
    2  -0.0000158   0.0000057  -0.0000338   0.0000315   0.0000093  -0.0000031
    3  -0.0000173  -0.0000062  -0.0001478   0.0000170   0.0000276   0.0000972
 Max gradient component =       1.478E-04
 RMS gradient           =       4.547E-05
 Gradient time:  CPU 22.93 s  wall 22.93 s
 Geometry Optimization Parameters
   NAtoms,    NIC,     NZ,  NCons,   NDum,   NFix, NCnnct, MaxDiis
       12      72       0       0       0       0       0       0

 Cartesian Hessian Update
 Hessian Updated using BFGS Update


** GEOMETRY OPTIMIZATION IN DELOCALIZED INTERNAL COORDINATES **
   Searching for a Minimum

   Optimization Cycle:   6

                       Coordinates (Angstroms)
     ATOM                X               Y               Z
      1  C        -1.3434135852    1.1824459421    0.4172389796
      2  C        -0.6830696338    0.0629017224   -0.3945121787
      3  C         0.7824315247   -0.1121154721   -0.0267008661
      4  O         1.5202432746    0.9866450169   -0.2709669036
      5  O         1.2390818490   -1.1312435622    0.4337438604
      6  H        -1.2902474194    0.9617453579    1.4860193366
      7  H        -2.3950166826    1.2463528514    0.1332777865
      8  H        -0.8641217117    2.1439263143    0.2235273474
      9  O        -1.3691145731   -1.1586147019   -0.2091500865
     10  H         2.4341436287    0.7920211469   -0.0127555157
     11  H        -0.7113371599    0.3295256483   -1.4595559353
     12  H        -0.7372906341   -1.7977545384    0.1500006170
   Point Group: c1    Number of degrees of freedom:    30


   Energy is   -343.730605651

 Hessian Updated using BFGS Update

 30 Hessian modes will be used to form the next step
  Hessian Eigenvalues:
     0.004507    0.005224    0.011381    0.022699    0.046090    0.052941
     0.056050    0.058048    0.060280    0.080495    0.156354    0.159989
     0.160242    0.161602    0.166603    0.174223    0.198616    0.238586
     0.260561    0.287693    0.317264    0.336401    0.342237    0.343896
     0.345946    0.458258    0.520552    0.526951    0.567768    0.939283

 Minimum Search - Taking Simple RFO Step
 Searching for Lamda that Minimizes Along All modes
 Value Taken    Lamda =  -0.00000155
 Step Taken.  Stepsize is  0.014096

                             Maximum     Tolerance    Cnvgd?
         Gradient           0.000096      0.000300     YES
         Displacement       0.009226      0.001200      NO
         Energy change     -0.000003      0.000001      NO


 New Cartesian Coordinates Obtained by Inverse Iteration

 Displacement from previous Coordinates is:  0.011629
 ----------------------------------------------------------------
             Standard Nuclear Orientation (Angstroms)
    I     Atom           X                Y                Z
 ----------------------------------------------------------------
    1      C      -1.3434023164     1.1829412476     0.4169487961
    2      C      -0.6831209461     0.0628867968    -0.3937533834
    3      C       0.7824221685    -0.1126128044    -0.0266592169
    4      O       1.5195289048     0.9872287633    -0.2687807167
    5      O       1.2398091390    -1.1325952130     0.4308302454
    6      H      -1.2901676180     0.9632195115     1.4858946667
    7      H      -2.3950062004     1.2466415478     0.1330033281
    8      H      -0.8640914509     2.1441636544     0.2222809988
    9      O      -1.3695288028    -1.1581803431    -0.2064697032
   10      H       2.4336430795     0.7923045936    -0.0119030911
   11      H      -0.7115119815     0.3282211151    -1.4591386113
   12      H      -0.7362850984    -1.7983831441     0.1479131291
 ----------------------------------------------------------------
 Molecular Point Group                 C1    NOp =  1
 Largest Abelian Subgroup              C1    NOp =  1
 Nuclear Repulsion Energy =   249.6045086682 hartrees
 There are       24 alpha and       24 beta electrons
 Applying Cartesian multipole field
    Component          Value
    ---------          -----
     (2,0,0)        1.00000E-11
     (0,2,0)        2.00000E-11
     (0,0,2)       -3.00000E-11
 Nucleus-field energy     =     0.0000000053 hartrees
 Requested basis set is 6-311++G(d,p)
 There are 66 shells and 174 basis functions
 A cutoff of  1.0D-11 yielded   2108 shell pairs
 There are     14894 function pairs (     15948 Cartesian)
 Smallest overlap matrix eigenvalue = 3.34E-05
 Guess MOs from SCF MO coefficient file
 Reading MOs from coefficient file
 Reading MOs from coefficient file
 A restricted hybrid HF-DFT SCF calculation will be
 performed using Pulay DIIS extrapolation
 Exchange:     0.2000 Hartree-Fock + 0.0800 Slater + 0.7200 B88
 Correlation:  0.1900 VWN1RPA + 0.8100 LYP
 Using SG-1 standard quadrature grid
 SCF converges when DIIS error is below 1.0E-08
 Geometry optimization detected.  Setting ReadMinima to 0
 Setting SaveMinima to 0
 ---------------------------------------
  Cycle       Energy         DIIS Error
 ---------------------------------------
    1    -343.7307583285      7.95E-05
    2    -343.7306068664      9.02E-06
    3    -343.7306067522      1.07E-05
    4    -343.7306069377      5.06E-06
    5    -343.7306070387      5.73E-07
    6    -343.7306070045      3.51E-07
    7    -343.7306070128      6.88E-08
    8    -343.7306070134      1.86E-08
    9    -343.7306070123      5.58E-09 Convergence criterion met
 ---------------------------------------
 SCF time:  CPU 52.62 s  wall 52.67 s
 SCF   energy in the final basis set = -343.7306070123
 Total energy in the final basis set = -343.7306070123

 --------------------------------------------------------------

                    Orbital Energies (a.u.)
 --------------------------------------------------------------

 Alpha MOs
 -- Occupied --
-19.199 -19.145 -19.131 -10.330 -10.253 -10.178  -1.143  -1.060
 -1.033  -0.788  -0.691  -0.620  -0.557  -0.523  -0.503  -0.471
 -0.445  -0.423  -0.410  -0.391  -0.364  -0.356  -0.314  -0.292
 -- Virtual --
 -0.029  -0.018   0.006   0.015   0.020   0.041   0.047   0.066
  0.069   0.079   0.088   0.098   0.103   0.115   0.120   0.126
  0.134   0.135   0.150   0.161   0.173   0.184   0.189   0.203
  0.221   0.226   0.235   0.242   0.262   0.272   0.277   0.287
  0.299   0.302   0.312   0.327   0.334   0.350   0.357   0.383
  0.390   0.440   0.467   0.485   0.500   0.532   0.543   0.593
  0.600   0.613   0.626   0.645   0.657   0.686   0.691   0.713
  0.728   0.838   0.892   0.959   0.980   1.037   1.058   1.097
  1.123   1.129   1.145   1.155   1.165   1.196   1.230   1.276
  1.316   1.363   1.431   1.443   1.450   1.470   1.498   1.533
  1.550   1.585   1.598   1.607   1.625   1.658   1.690   1.717
  1.792   1.818   1.861   1.888   1.978   1.985   2.041   2.064
  2.114   2.142   2.190   2.283   2.346   2.465   2.513   2.520
  2.542   2.550   2.602   2.630   2.635   2.665   2.759   2.787
  2.871   2.892   2.913   2.972   3.035   3.078   3.111   3.134
  3.184   3.194   3.334   3.359   3.381   3.569   3.644   3.753
  3.798   3.814   3.877   3.945   4.044   4.125   4.225   4.943
  5.024   5.065   5.142   5.312   5.436   5.557   5.713   5.827
 23.765  23.792  23.949  49.840  49.917  49.976
 --------------------------------------------------------------

          Ground-State Mulliken Net Atomic Charges

     Atom                 Charge (a.u.)
  ----------------------------------------
      1 C                    -0.287217
      2 C                    -0.400373
      3 C                     0.156141
      4 O                    -0.162723
      5 O                    -0.303429
      6 H                     0.158693
      7 H                     0.165222
      8 H                     0.146954
      9 O                    -0.229037
     10 H                     0.296311
     11 H                     0.209524
     12 H                     0.249933
  ----------------------------------------
  Sum of atomic charges =    -0.000000

 -----------------------------------------------------------------
                    Cartesian Multipole Moments
 -----------------------------------------------------------------
    Charge (ESU x 10^10)
                -0.0000
    Dipole Moment (Debye)
         X       1.3739      Y       2.0123      Z      -0.1300
       Tot       2.4400
    Quadrupole Moments (Debye-Ang)
        XX     -35.0273     XY       0.0729     YY     -38.3215
        XZ      -0.8312     YZ       0.6325     ZZ     -35.9489
    Octopole Moments (Debye-Ang^2)
       XXX      28.3603    XXY      13.5070    XYY      -1.2211
       YYY      -7.7160    XXZ      -0.0957    XYZ       4.3467
       YYZ       1.1437    XZZ       0.9433    YZZ      -0.5179
       ZZZ      -1.1310
    Hexadecapole Moments (Debye-Ang^3)
      XXXX    -327.0655   XXXY      15.9002   XXYY    -113.4051
      XYYY      11.8537   YYYY    -237.0061   XXXZ       1.2374
      XXYZ       1.0324   XYYZ      -2.3926   YYYZ      -4.1053
      XXZZ     -77.9393   XYZZ       1.2120   YYZZ     -57.0598
      XZZZ       1.5408   YZZZ      -1.7607   ZZZZ     -72.0446
 -----------------------------------------------------------------
 Calculating analytic gradient of the SCF energy
 Gradient of SCF Energy
            1           2           3           4           5           6
    1   0.0000007   0.0000536   0.0000632   0.0000241  -0.0000629  -0.0000167
    2  -0.0000214   0.0000663  -0.0001911   0.0000040   0.0001337   0.0000078
    3   0.0000523  -0.0000473   0.0000126   0.0000181  -0.0000002  -0.0000138
            7           8           9          10          11          12
    1   0.0000067  -0.0000119   0.0001340  -0.0000875  -0.0000425  -0.0000607
    2  -0.0000106  -0.0000276  -0.0000695   0.0000335  -0.0000260   0.0001009
    3  -0.0000129  -0.0000139  -0.0000925  -0.0000013   0.0000429   0.0000560
 Max gradient component =       1.911E-04
 RMS gradient           =       6.226E-05
 Gradient time:  CPU 23.04 s  wall 23.05 s
 Geometry Optimization Parameters
   NAtoms,    NIC,     NZ,  NCons,   NDum,   NFix, NCnnct, MaxDiis
       12      72       0       0       0       0       0       0

 Cartesian Hessian Update
 Hessian Updated using BFGS Update


** GEOMETRY OPTIMIZATION IN DELOCALIZED INTERNAL COORDINATES **
   Searching for a Minimum

   Optimization Cycle:   7

                       Coordinates (Angstroms)
     ATOM                X               Y               Z
      1  C        -1.3434023164    1.1829412476    0.4169487961
      2  C        -0.6831209461    0.0628867968   -0.3937533834
      3  C         0.7824221685   -0.1126128044   -0.0266592169
      4  O         1.5195289048    0.9872287633   -0.2687807167
      5  O         1.2398091390   -1.1325952130    0.4308302454
      6  H        -1.2901676180    0.9632195115    1.4858946667
      7  H        -2.3950062004    1.2466415478    0.1330033281
      8  H        -0.8640914509    2.1441636544    0.2222809988
      9  O        -1.3695288028   -1.1581803431   -0.2064697032
     10  H         2.4336430795    0.7923045936   -0.0119030911
     11  H        -0.7115119815    0.3282211151   -1.4591386113
     12  H        -0.7362850984   -1.7983831441    0.1479131291
   Point Group: c1    Number of degrees of freedom:    30


   Energy is   -343.730607012

 Hessian Updated using BFGS Update

 30 Hessian modes will be used to form the next step
  Hessian Eigenvalues:
     0.001171    0.004525    0.008364    0.022689    0.045220    0.054086
     0.056056    0.058320    0.061610    0.080960    0.157002    0.159956
     0.160253    0.161472    0.167636    0.175048    0.201819    0.250857
     0.269401    0.290085    0.326219    0.337857    0.342338    0.344057
     0.351540    0.459258    0.522561    0.556508    0.627249    1.004492

 Minimum Search - Taking Simple RFO Step
 Searching for Lamda that Minimizes Along All modes
 Value Taken    Lamda =  -0.00000688
 Step Taken.  Stepsize is  0.074288

                             Maximum     Tolerance    Cnvgd?
         Gradient           0.000104      0.000300     YES
         Displacement       0.049198      0.001200      NO
         Energy change     -0.000001      0.000001      NO


 New Cartesian Coordinates Obtained by Inverse Iteration

 Displacement from previous Coordinates is:  0.061145
 ----------------------------------------------------------------
             Standard Nuclear Orientation (Angstroms)
    I     Atom           X                Y                Z
 ----------------------------------------------------------------
    1      C      -1.3433802099     1.1858475771     0.4154256044
    2      C      -0.6837464150     0.0623393365    -0.3895491240
    3      C       0.7824191179    -0.1144132560    -0.0263090433
    4      O       1.5163668349     0.9903896489    -0.2574932112
    5      O       1.2436722873    -1.1389873306     0.4160469793
    6      H      -1.2894646858     0.9715955338     1.4853702062
    7      H      -2.3951529562     1.2481486931     0.1318869741
    8      H      -0.8642196986     2.1458982211     0.2154069302
    9      O      -1.3717521766    -1.1566421328    -0.1924623282
   10      H       2.4317950245     0.7935563381    -0.0074403715
   11      H      -0.7124507403     0.3217161782    -1.4566785181
   12      H      -0.7317975052    -1.8036130818     0.1359623435
 ----------------------------------------------------------------
 Molecular Point Group                 C1    NOp =  1
 Largest Abelian Subgroup              C1    NOp =  1
 Nuclear Repulsion Energy =   249.6212176779 hartrees
 There are       24 alpha and       24 beta electrons
 Applying Cartesian multipole field
    Component          Value
    ---------          -----
     (2,0,0)        1.00000E-11
     (0,2,0)        2.00000E-11
     (0,0,2)       -3.00000E-11
 Nucleus-field energy     =     0.0000000053 hartrees
 Requested basis set is 6-311++G(d,p)
 There are 66 shells and 174 basis functions
 A cutoff of  1.0D-11 yielded   2108 shell pairs
 There are     14894 function pairs (     15948 Cartesian)
 Smallest overlap matrix eigenvalue = 3.30E-05
 Guess MOs from SCF MO coefficient file
 Reading MOs from coefficient file
 Reading MOs from coefficient file
 A restricted hybrid HF-DFT SCF calculation will be
 performed using Pulay DIIS extrapolation
 Exchange:     0.2000 Hartree-Fock + 0.0800 Slater + 0.7200 B88
 Correlation:  0.1900 VWN1RPA + 0.8100 LYP
 Using SG-1 standard quadrature grid
 SCF converges when DIIS error is below 1.0E-08
 Geometry optimization detected.  Setting ReadMinima to 0
 Setting SaveMinima to 0
 ---------------------------------------
  Cycle       Energy         DIIS Error
 ---------------------------------------
    1    -343.7302828371      4.08E-04
    2    -343.7306050613      4.29E-05
    3    -343.7306083407      3.29E-05
    4    -343.7306092753      2.71E-05
    5    -343.7306113325      3.05E-06
    6    -343.7306114636      1.14E-06
    7    -343.7306114010      3.01E-07
    8    -343.7306113973      1.07E-07
    9    -343.7306114128      2.97E-08
   10    -343.7306114103      5.99E-09 Convergence criterion met
 ---------------------------------------
 SCF time:  CPU 59.94 s  wall 60.01 s
 SCF   energy in the final basis set = -343.7306114103
 Total energy in the final basis set = -343.7306114103

 --------------------------------------------------------------

                    Orbital Energies (a.u.)
 --------------------------------------------------------------

 Alpha MOs
 -- Occupied --
-19.199 -19.145 -19.131 -10.330 -10.253 -10.178  -1.143  -1.060
 -1.033  -0.788  -0.691  -0.620  -0.557  -0.523  -0.503  -0.471
 -0.445  -0.422  -0.410  -0.390  -0.364  -0.356  -0.314  -0.292
 -- Virtual --
 -0.029  -0.018   0.006   0.014   0.020   0.042   0.047   0.066
  0.069   0.080   0.088   0.098   0.103   0.115   0.120   0.126
  0.134   0.135   0.150   0.160   0.173   0.184   0.189   0.203
  0.221   0.226   0.235   0.242   0.263   0.272   0.278   0.287
  0.299   0.302   0.312   0.327   0.335   0.350   0.357   0.383
  0.390   0.440   0.467   0.486   0.500   0.531   0.544   0.593
  0.600   0.612   0.626   0.645   0.657   0.687   0.690   0.712
  0.728   0.839   0.889   0.960   0.980   1.038   1.059   1.098
  1.123   1.129   1.145   1.155   1.165   1.196   1.229   1.277
  1.317   1.363   1.432   1.443   1.449   1.470   1.497   1.533
  1.550   1.585   1.598   1.607   1.625   1.657   1.691   1.718
  1.791   1.818   1.861   1.888   1.978   1.986   2.039   2.067
  2.114   2.139   2.190   2.283   2.346   2.466   2.513   2.519
  2.542   2.550   2.601   2.628   2.637   2.665   2.759   2.788
  2.871   2.892   2.912   2.972   3.035   3.078   3.109   3.135
  3.187   3.192   3.336   3.360   3.380   3.568   3.644   3.753
  3.798   3.814   3.878   3.942   4.044   4.124   4.228   4.944
  5.024   5.065   5.142   5.313   5.436   5.557   5.714   5.827
 23.765  23.792  23.949  49.840  49.917  49.977
 --------------------------------------------------------------

          Ground-State Mulliken Net Atomic Charges

     Atom                 Charge (a.u.)
  ----------------------------------------
      1 C                    -0.289873
      2 C                    -0.394617
      3 C                     0.155235
      4 O                    -0.163102
      5 O                    -0.303959
      6 H                     0.158905
      7 H                     0.165092
      8 H                     0.146865
      9 O                    -0.230160
     10 H                     0.296237
     11 H                     0.209484
     12 H                     0.249894
  ----------------------------------------
  Sum of atomic charges =     0.000000

 -----------------------------------------------------------------
                    Cartesian Multipole Moments
 -----------------------------------------------------------------
    Charge (ESU x 10^10)
                -0.0000
    Dipole Moment (Debye)
         X       1.3816      Y       2.0026      Z      -0.1627
       Tot       2.4384
    Quadrupole Moments (Debye-Ang)
        XX     -35.0704     XY       0.0792     YY     -38.3151
        XZ      -0.7548     YZ       0.6784     ZZ     -35.9045
    Octopole Moments (Debye-Ang^2)
       XXX      28.3541    XXY      13.6057    XYY      -1.2802
       YYY      -7.7931    XXZ      -0.1893    XYZ       4.1623
       YYZ       0.9441    XZZ       1.0300    YZZ      -0.5446
       ZZZ      -1.3006
    Hexadecapole Moments (Debye-Ang^3)
      XXXX    -327.4790   XXXY      16.1918   XXYY    -113.7249
      XYYY      12.2289   YYYY    -237.7568   XXXZ       1.6428
      XXYZ       1.0259   XYYZ      -2.1605   YYYZ      -4.1116
      XXZZ     -77.7139   XYZZ       1.2888   YYZZ     -56.9880
      XZZZ       1.7992   YZZZ      -1.8842   ZZZZ     -70.9995
 -----------------------------------------------------------------
 Calculating analytic gradient of the SCF energy
 Gradient of SCF Energy
            1           2           3           4           5           6
    1  -0.0000230   0.0002508   0.0000217   0.0001444  -0.0001897  -0.0000280
    2  -0.0001605   0.0004997  -0.0008693   0.0002456   0.0003962   0.0000221
    3   0.0000511  -0.0001418   0.0002036  -0.0000219  -0.0001269  -0.0000288
            7           8           9          10          11          12
    1   0.0000249  -0.0000138   0.0002039  -0.0002443  -0.0000185  -0.0001284
    2  -0.0000030  -0.0000819  -0.0002120   0.0000160  -0.0000869   0.0002340
    3  -0.0000062  -0.0000229   0.0000867  -0.0000255   0.0000628  -0.0000302
 Max gradient component =       8.693E-04
 RMS gradient           =       2.172E-04
 Gradient time:  CPU 23.18 s  wall 23.19 s
 Geometry Optimization Parameters
   NAtoms,    NIC,     NZ,  NCons,   NDum,   NFix, NCnnct, MaxDiis
       12      72       0       0       0       0       0       0

 Cartesian Hessian Update
 Hessian Updated using BFGS Update


** GEOMETRY OPTIMIZATION IN DELOCALIZED INTERNAL COORDINATES **
   Searching for a Minimum

   Optimization Cycle:   8

                       Coordinates (Angstroms)
     ATOM                X               Y               Z
      1  C        -1.3433802099    1.1858475771    0.4154256044
      2  C        -0.6837464150    0.0623393365   -0.3895491240
      3  C         0.7824191179   -0.1144132560   -0.0263090433
      4  O         1.5163668349    0.9903896489   -0.2574932112
      5  O         1.2436722873   -1.1389873306    0.4160469793
      6  H        -1.2894646858    0.9715955338    1.4853702062
      7  H        -2.3951529562    1.2481486931    0.1318869741
      8  H        -0.8642196986    2.1458982211    0.2154069302
      9  O        -1.3717521766   -1.1566421328   -0.1924623282
     10  H         2.4317950245    0.7935563381   -0.0074403715
     11  H        -0.7124507403    0.3217161782   -1.4566785181
     12  H        -0.7317975052   -1.8036130818    0.1359623435
   Point Group: c1    Number of degrees of freedom:    30


   Energy is   -343.730611410

 Hessian Updated using BFGS Update

 30 Hessian modes will be used to form the next step
  Hessian Eigenvalues:
     0.000822    0.004526    0.008205    0.022687    0.045035    0.054069
     0.056057    0.058397    0.061925    0.081164    0.157000    0.159965
     0.160253    0.161450    0.168067    0.175010    0.202749    0.251393
     0.271603    0.291143    0.331099    0.339102    0.342339    0.344096
     0.358033    0.459899    0.522573    0.562140    0.637759    1.029075

 Minimum Search - Taking Simple RFO Step
 Searching for Lamda that Minimizes Along All modes
 Value Taken    Lamda =  -0.00000241
 Step Taken.  Stepsize is  0.038752

                             Maximum     Tolerance    Cnvgd?
         Gradient           0.000342      0.000300      NO
         Displacement       0.025938      0.001200      NO
         Energy change     -0.000004      0.000001      NO


 New Cartesian Coordinates Obtained by Inverse Iteration

 Displacement from previous Coordinates is:  0.031939
 ----------------------------------------------------------------
             Standard Nuclear Orientation (Angstroms)
    I     Atom           X                Y                Z
 ----------------------------------------------------------------
    1      C      -1.3435897355     1.1874567215     0.4146570417
    2      C      -0.6842289737     0.0617489207    -0.3870963613
    3      C       0.7826177986    -0.1148827243    -0.0258797924
    4      O       1.5153165729     0.9918528692    -0.2517166037
    5      O       1.2459865171    -1.1418812944     0.4088243796
    6      H      -1.2889882785     0.9763492631     1.4851890362
    7      H      -2.3955799137     1.2487055729     0.1316029221
    8      H      -0.8647544018     2.1469935796     0.2114943000
    9      O      -1.3730770137    -1.1559898751    -0.1854202625
   10      H       2.4315786152     0.7938808017    -0.0053409955
   11      H      -0.7130284305     0.3184632377    -1.4551072998
   12      H      -0.7299638791    -1.8068613470     0.1289600770
 ----------------------------------------------------------------
 Molecular Point Group                 C1    NOp =  1
 Largest Abelian Subgroup              C1    NOp =  1
 Nuclear Repulsion Energy =   249.6044482888 hartrees
 There are       24 alpha and       24 beta electrons
 Applying Cartesian multipole field
    Component          Value
    ---------          -----
     (2,0,0)        1.00000E-11
     (0,2,0)        2.00000E-11
     (0,0,2)       -3.00000E-11
 Nucleus-field energy     =     0.0000000054 hartrees
 Requested basis set is 6-311++G(d,p)
 There are 66 shells and 174 basis functions
 A cutoff of  1.0D-11 yielded   2108 shell pairs
 There are     14894 function pairs (     15948 Cartesian)
 Smallest overlap matrix eigenvalue = 3.29E-05
 Guess MOs from SCF MO coefficient file
 Reading MOs from coefficient file
 Reading MOs from coefficient file
 A restricted hybrid HF-DFT SCF calculation will be
 performed using Pulay DIIS extrapolation
 Exchange:     0.2000 Hartree-Fock + 0.0800 Slater + 0.7200 B88
 Correlation:  0.1900 VWN1RPA + 0.8100 LYP
 Using SG-1 standard quadrature grid
 SCF converges when DIIS error is below 1.0E-08
 Geometry optimization detected.  Setting ReadMinima to 0
 Setting SaveMinima to 0
 ---------------------------------------
  Cycle       Energy         DIIS Error
 ---------------------------------------
    1    -343.7303248813      2.07E-04
    2    -343.7306113698      2.20E-05
    3    -343.7306126162      1.34E-05
    4    -343.7306128141      8.26E-06
    5    -343.7306131274      1.36E-06
    6    -343.7306131301      7.70E-07
    7    -343.7306131431      2.97E-07
    8    -343.7306131263      4.84E-08
    9    -343.7306131333      1.12E-08
   10    -343.7306131313      2.09E-09 Convergence criterion met
 ---------------------------------------
 SCF time:  CPU 58.50 s  wall 58.52 s
 SCF   energy in the final basis set = -343.7306131313
 Total energy in the final basis set = -343.7306131313

 --------------------------------------------------------------

                    Orbital Energies (a.u.)
 --------------------------------------------------------------

 Alpha MOs
 -- Occupied --
-19.199 -19.145 -19.131 -10.330 -10.253 -10.178  -1.143  -1.060
 -1.033  -0.788  -0.691  -0.620  -0.557  -0.523  -0.504  -0.471
 -0.445  -0.422  -0.410  -0.390  -0.364  -0.356  -0.314  -0.292
 -- Virtual --
 -0.029  -0.018   0.006   0.014   0.020   0.041   0.047   0.066
  0.069   0.080   0.088   0.098   0.103   0.115   0.120   0.126
  0.134   0.135   0.150   0.160   0.173   0.184   0.188   0.203
  0.221   0.226   0.234   0.243   0.263   0.272   0.278   0.287
  0.299   0.302   0.312   0.327   0.335   0.350   0.357   0.383
  0.391   0.440   0.467   0.486   0.499   0.531   0.544   0.592
  0.599   0.612   0.626   0.645   0.657   0.687   0.690   0.712
  0.728   0.839   0.887   0.960   0.981   1.038   1.059   1.098
  1.123   1.130   1.145   1.155   1.165   1.197   1.229   1.277
  1.318   1.363   1.432   1.443   1.448   1.471   1.496   1.533
  1.550   1.586   1.598   1.606   1.625   1.656   1.691   1.718
  1.791   1.818   1.861   1.887   1.978   1.986   2.039   2.068
  2.114   2.138   2.190   2.283   2.347   2.466   2.513   2.519
  2.542   2.550   2.600   2.627   2.637   2.665   2.758   2.789
  2.871   2.892   2.912   2.972   3.035   3.078   3.108   3.135
  3.188   3.191   3.336   3.360   3.380   3.568   3.644   3.753
  3.798   3.814   3.879   3.941   4.044   4.123   4.230   4.944
  5.024   5.064   5.142   5.312   5.436   5.557   5.714   5.827
 23.765  23.792  23.949  49.839  49.917  49.977
 --------------------------------------------------------------

          Ground-State Mulliken Net Atomic Charges

     Atom                 Charge (a.u.)
  ----------------------------------------
      1 C                    -0.291473
      2 C                    -0.391224
      3 C                     0.154455
      4 O                    -0.163173
      5 O                    -0.304486
      6 H                     0.159010
      7 H                     0.165049
      8 H                     0.146826
      9 O                    -0.230605
     10 H                     0.296282
     11 H                     0.209405
     12 H                     0.249933
  ----------------------------------------
  Sum of atomic charges =     0.000000

 -----------------------------------------------------------------
                    Cartesian Multipole Moments
 -----------------------------------------------------------------
    Charge (ESU x 10^10)
                -0.0000
    Dipole Moment (Debye)
         X       1.3836      Y       1.9973      Z      -0.1814
       Tot       2.4365
    Quadrupole Moments (Debye-Ang)
        XX     -35.0888     XY       0.0884     YY     -38.3071
        XZ      -0.7175     YZ       0.7055     ZZ     -35.8875
    Octopole Moments (Debye-Ang^2)
       XXX      28.3569    XXY      13.6553    XYY      -1.3235
       YYY      -7.8480    XXZ      -0.2442    XYZ       4.0664
       YYZ       0.8302    XZZ       1.0718    YZZ      -0.5568
       ZZZ      -1.3980
    Hexadecapole Moments (Debye-Ang^3)
      XXXX    -327.7837   XXXY      16.3568   XXYY    -113.9146
      XYYY      12.4239   YYYY    -238.0965   XXXZ       1.8297
      XXYZ       1.0218   XYYZ      -2.0410   YYYZ      -4.1093
      XXZZ     -77.6380   XYZZ       1.3283   YYZZ     -56.9572
      XZZZ       1.9220   YZZZ      -1.9509   ZZZZ     -70.4956
 -----------------------------------------------------------------
 Calculating analytic gradient of the SCF energy
 Gradient of SCF Energy
            1           2           3           4           5           6
    1  -0.0000305   0.0002269  -0.0000385   0.0001426  -0.0001043  -0.0000225
    2  -0.0001376   0.0003904  -0.0007012   0.0002255   0.0003148   0.0000126
    3   0.0000200  -0.0000861   0.0001735  -0.0000232  -0.0000977  -0.0000239
            7           8           9          10          11          12
    1   0.0000096  -0.0000130   0.0000776  -0.0001608  -0.0000171  -0.0000701
    2  -0.0000001  -0.0000624  -0.0001617   0.0000116  -0.0000809   0.0001891
    3  -0.0000035  -0.0000195   0.0000770  -0.0000126   0.0000422  -0.0000461
 Max gradient component =       7.012E-04
 RMS gradient           =       1.722E-04
 Gradient time:  CPU 23.13 s  wall 23.13 s
 Geometry Optimization Parameters
   NAtoms,    NIC,     NZ,  NCons,   NDum,   NFix, NCnnct, MaxDiis
       12      72       0       0       0       0       0       0

 Cartesian Hessian Update
 Hessian Updated using BFGS Update


** GEOMETRY OPTIMIZATION IN DELOCALIZED INTERNAL COORDINATES **
   Searching for a Minimum

   Optimization Cycle:   9

                       Coordinates (Angstroms)
     ATOM                X               Y               Z
      1  C        -1.3435897355    1.1874567215    0.4146570417
      2  C        -0.6842289737    0.0617489207   -0.3870963613
      3  C         0.7826177986   -0.1148827243   -0.0258797924
      4  O         1.5153165729    0.9918528692   -0.2517166037
      5  O         1.2459865171   -1.1418812944    0.4088243796
      6  H        -1.2889882785    0.9763492631    1.4851890362
      7  H        -2.3955799137    1.2487055729    0.1316029221
      8  H        -0.8647544018    2.1469935796    0.2114943000
      9  O        -1.3730770137   -1.1559898751   -0.1854202625
     10  H         2.4315786152    0.7938808017   -0.0053409955
     11  H        -0.7130284305    0.3184632377   -1.4551072998
     12  H        -0.7299638791   -1.8068613470    0.1289600770
   Point Group: c1    Number of degrees of freedom:    30


   Energy is   -343.730613131

 Hessian Updated using BFGS Update

 30 Hessian modes will be used to form the next step
  Hessian Eigenvalues:
     0.000885    0.004516    0.008212    0.022682    0.044234    0.054185
     0.056061    0.058035    0.060058    0.080213    0.156988    0.159970
     0.160262    0.161422    0.168860    0.177095    0.202215    0.239127
     0.260797    0.288687    0.312840    0.334701    0.342319    0.343980
     0.345646    0.458588    0.522783    0.535990    0.587552    0.934091

 Minimum Search - Taking Simple RFO Step
 Searching for Lamda that Minimizes Along All modes
 Value Taken    Lamda =  -0.00000128
 Step Taken.  Stepsize is  0.014480

                             Maximum     Tolerance    Cnvgd?
         Gradient           0.000238      0.000300     YES
         Displacement       0.009349      0.001200      NO
         Energy change     -0.000002      0.000001      NO


 New Cartesian Coordinates Obtained by Inverse Iteration

 Displacement from previous Coordinates is:  0.012458
 ----------------------------------------------------------------
             Standard Nuclear Orientation (Angstroms)
    I     Atom           X                Y                Z
 ----------------------------------------------------------------
    1      C      -1.3437277612     1.1881961477     0.4143562447
    2      C      -0.6845897675     0.0612916882    -0.3861187845
    3      C       0.7827129144    -0.1146739805    -0.0256856205
    4      O       1.5151144206     0.9923835722    -0.2494843359
    5      O       1.2467593958    -1.1428661445     0.4061220011
    6      H      -1.2886407194     0.9784233781     1.4851587275
    7      H      -2.3958776348     1.2488679557     0.1316660431
    8      H      -0.8651360043     2.1476141247     0.2098190784
    9      O      -1.3734609694    -1.1560287632    -0.1829554492
   10      H       2.4317880331     0.7938308415    -0.0045418579
   11      H      -0.7132359573     0.3175198669    -1.4544285522
   12      H      -0.7294170728    -1.8087229613     0.1262589468
 ----------------------------------------------------------------
 Molecular Point Group                 C1    NOp =  1
 Largest Abelian Subgroup              C1    NOp =  1
 Nuclear Repulsion Energy =   249.5875386038 hartrees
 There are       24 alpha and       24 beta electrons
 Applying Cartesian multipole field
    Component          Value
    ---------          -----
     (2,0,0)        1.00000E-11
     (0,2,0)        2.00000E-11
     (0,0,2)       -3.00000E-11
 Nucleus-field energy     =     0.0000000054 hartrees
 Requested basis set is 6-311++G(d,p)
 There are 66 shells and 174 basis functions
 A cutoff of  1.0D-11 yielded   2108 shell pairs
 There are     14894 function pairs (     15948 Cartesian)
 Smallest overlap matrix eigenvalue = 3.28E-05
 Guess MOs from SCF MO coefficient file
 Reading MOs from coefficient file
 Reading MOs from coefficient file
 A restricted hybrid HF-DFT SCF calculation will be
 performed using Pulay DIIS extrapolation
 Exchange:     0.2000 Hartree-Fock + 0.0800 Slater + 0.7200 B88
 Correlation:  0.1900 VWN1RPA + 0.8100 LYP
 Using SG-1 standard quadrature grid
 SCF converges when DIIS error is below 1.0E-08
 Geometry optimization detected.  Setting ReadMinima to 0
 Setting SaveMinima to 0
 ---------------------------------------
  Cycle       Energy         DIIS Error
 ---------------------------------------
    1    -343.7303925008      7.92E-05
    2    -343.7306133499      1.17E-05
    3    -343.7306130256      1.81E-05
    4    -343.7306138105      3.79E-06
    5    -343.7306137734      2.03E-06
    6    -343.7306138291      3.58E-07
    7    -343.7306138456      1.11E-07
    8    -343.7306138313      1.76E-08
    9    -343.7306138210      5.10E-09 Convergence criterion met
 ---------------------------------------
 SCF time:  CPU 53.21 s  wall 53.28 s
 SCF   energy in the final basis set = -343.7306138210
 Total energy in the final basis set = -343.7306138210

 --------------------------------------------------------------

                    Orbital Energies (a.u.)
 --------------------------------------------------------------

 Alpha MOs
 -- Occupied --
-19.199 -19.145 -19.131 -10.330 -10.253 -10.178  -1.143  -1.060
 -1.033  -0.788  -0.691  -0.620  -0.557  -0.523  -0.504  -0.470
 -0.445  -0.422  -0.410  -0.390  -0.364  -0.356  -0.314  -0.292
 -- Virtual --
 -0.029  -0.018   0.006   0.014   0.020   0.041   0.047   0.066
  0.069   0.080   0.088   0.098   0.103   0.115   0.120   0.126
  0.134   0.135   0.150   0.160   0.173   0.184   0.188   0.203
  0.220   0.226   0.234   0.243   0.263   0.272   0.278   0.287
  0.299   0.302   0.312   0.327   0.335   0.350   0.357   0.383
  0.391   0.440   0.467   0.486   0.499   0.530   0.544   0.592
  0.599   0.612   0.626   0.645   0.658   0.687   0.690   0.712
  0.728   0.839   0.887   0.960   0.981   1.038   1.059   1.098
  1.123   1.130   1.145   1.154   1.165   1.197   1.229   1.277
  1.318   1.363   1.432   1.443   1.448   1.471   1.496   1.533
  1.550   1.586   1.598   1.606   1.625   1.656   1.691   1.718
  1.791   1.818   1.861   1.887   1.978   1.986   2.038   2.068
  2.114   2.137   2.190   2.283   2.347   2.466   2.513   2.519
  2.542   2.550   2.600   2.626   2.637   2.665   2.758   2.789
  2.871   2.892   2.912   2.972   3.035   3.078   3.108   3.135
  3.189   3.190   3.336   3.361   3.380   3.568   3.644   3.753
  3.798   3.814   3.879   3.940   4.044   4.123   4.230   4.944
  5.024   5.064   5.142   5.312   5.436   5.557   5.714   5.827
 23.765  23.791  23.949  49.839  49.916  49.977
 --------------------------------------------------------------

          Ground-State Mulliken Net Atomic Charges

     Atom                 Charge (a.u.)
  ----------------------------------------
      1 C                    -0.292146
      2 C                    -0.389894
      3 C                     0.154145
      4 O                    -0.163049
      5 O                    -0.304935
      6 H                     0.159042
      7 H                     0.165033
      8 H                     0.146828
      9 O                    -0.230797
     10 H                     0.296371
     11 H                     0.209332
     12 H                     0.250071
  ----------------------------------------
  Sum of atomic charges =     0.000000

 -----------------------------------------------------------------
                    Cartesian Multipole Moments
 -----------------------------------------------------------------
    Charge (ESU x 10^10)
                 0.0000
    Dipole Moment (Debye)
         X       1.3840      Y       1.9962      Z      -0.1886
       Tot       2.4364
    Quadrupole Moments (Debye-Ang)
        XX     -35.0933     XY       0.0966     YY     -38.3009
        XZ      -0.7051     YZ       0.7150     ZZ     -35.8837
    Octopole Moments (Debye-Ang^2)
       XXX      28.3679    XXY      13.6748    XYY      -1.3451
       YYY      -7.8769    XXZ      -0.2656    XYZ       4.0315
       YYZ       0.7879    XZZ       1.0890    YZZ      -0.5596
       ZZZ      -1.4344
    Hexadecapole Moments (Debye-Ang^3)
      XXXX    -327.8919   XXXY      16.4269   XXYY    -113.9995
      XYYY      12.4978   YYYY    -238.2240   XXXZ       1.8912
      XXYZ       1.0159   XYYZ      -1.9991   YYYZ      -4.1190
      XXZZ     -77.6189   XYZZ       1.3430   YYZZ     -56.9538
      XZZZ       1.9608   YZZZ      -1.9848   ZZZZ     -70.3181
 -----------------------------------------------------------------
 Calculating analytic gradient of the SCF energy
 Gradient of SCF Energy
            1           2           3           4           5           6
    1  -0.0000047   0.0000692  -0.0000461   0.0000393  -0.0000146  -0.0000114
    2  -0.0000344   0.0001253  -0.0001767   0.0001082   0.0000671  -0.0000017
    3  -0.0000089  -0.0000313   0.0000622  -0.0000190  -0.0000187  -0.0000077
            7           8           9          10          11          12
    1  -0.0000045  -0.0000110  -0.0000098  -0.0000193   0.0000080   0.0000048
    2  -0.0000091  -0.0000071  -0.0000657   0.0000038  -0.0000183   0.0000085
    3  -0.0000103  -0.0000057   0.0000233   0.0000129   0.0000053  -0.0000021
 Max gradient component =       1.767E-04
 RMS gradient           =       4.868E-05
 Gradient time:  CPU 23.12 s  wall 23.14 s
 Geometry Optimization Parameters
   NAtoms,    NIC,     NZ,  NCons,   NDum,   NFix, NCnnct, MaxDiis
       12      72       0       0       0       0       0       0

 Cartesian Hessian Update
 Hessian Updated using BFGS Update


** GEOMETRY OPTIMIZATION IN DELOCALIZED INTERNAL COORDINATES **
   Searching for a Minimum

   Optimization Cycle:  10

                       Coordinates (Angstroms)
     ATOM                X               Y               Z
      1  C        -1.3437277612    1.1881961477    0.4143562447
      2  C        -0.6845897675    0.0612916882   -0.3861187845
      3  C         0.7827129144   -0.1146739805   -0.0256856205
      4  O         1.5151144206    0.9923835722   -0.2494843359
      5  O         1.2467593958   -1.1428661445    0.4061220011
      6  H        -1.2886407194    0.9784233781    1.4851587275
      7  H        -2.3958776348    1.2488679557    0.1316660431
      8  H        -0.8651360043    2.1476141247    0.2098190784
      9  O        -1.3734609694   -1.1560287632   -0.1829554492
     10  H         2.4317880331    0.7938308415   -0.0045418579
     11  H        -0.7132359573    0.3175198669   -1.4544285522
     12  H        -0.7294170728   -1.8087229613    0.1262589468
   Point Group: c1    Number of degrees of freedom:    30


   Energy is   -343.730613821

 Hessian Updated using BFGS Update

 30 Hessian modes will be used to form the next step
  Hessian Eigenvalues:
     0.000974    0.004509    0.008197    0.022675    0.044149    0.053519
     0.056059    0.056990    0.059357    0.079576    0.157184    0.159974
     0.160248    0.161399    0.168390    0.177068    0.197666    0.214831
     0.259556    0.286038    0.304359    0.334421    0.342330    0.343823
     0.345053    0.454832    0.518583    0.523217    0.605939    0.920729

 Minimum Search - Taking Simple RFO Step
 Searching for Lamda that Minimizes Along All modes
 Value Taken    Lamda =   0.00000000
 Step Taken.  Stepsize is  0.003121

                             Maximum     Tolerance    Cnvgd?
         Gradient           0.000071      0.000300     YES
         Displacement       0.001901      0.001200      NO
         Energy change     -0.000001      0.000001     YES


                       Distance Matrix (Angstroms)
             C (  1)   C (  2)   C (  3)   O (  4)   O (  5)   H (  6)
   C (  2)  1.531384
   C (  3)  2.532362  1.521135
   O (  4)  2.941429  2.392551  1.346133
   O (  5)  3.484902  2.409928  1.207881  2.249695
   H (  6)  1.092546  2.169721  2.787116  3.297002  3.477419
   H (  7)  1.091153  2.146379  3.462289  3.937883  4.366294  1.769479
   H (  8)  1.091498  2.177264  2.808704  2.685351  3.914830  1.781251
   O (  9)  2.419309  1.413396  2.399633  3.600551  2.685655  2.710292
   H ( 10)  3.819099  3.223977  1.882891  0.969387  2.307322  4.011842
   H ( 11)  2.155911  1.098981  2.113282  2.621617  3.071800  3.067419
   H ( 12)  3.072768  1.939457  2.275835  3.609058  2.104035  3.150797
             H (  7)   H (  8)   O (  9)   H ( 10)   H ( 11)
   H (  8)  1.776801
   O (  9)  2.632081  3.365520
   H ( 10)  4.850976  3.570488  4.279451
   H ( 11)  2.492867  2.478314  2.055210  3.495743
   H ( 12)  3.482238  3.959546  0.967686  4.096781  2.649480

 Final energy is   -343.73061382103930     


 ******************************
 **  OPTIMIZATION CONVERGED  **
 ******************************

                       Coordinates (Angstroms)
     ATOM                X               Y               Z
      1  C        -1.3437277612    1.1881961477    0.4143562447
      2  C        -0.6845897675    0.0612916882   -0.3861187845
      3  C         0.7827129144   -0.1146739805   -0.0256856205
      4  O         1.5151144206    0.9923835722   -0.2494843359
      5  O         1.2467593958   -1.1428661445    0.4061220011
      6  H        -1.2886407194    0.9784233781    1.4851587275
      7  H        -2.3958776348    1.2488679557    0.1316660431
      8  H        -0.8651360043    2.1476141247    0.2098190784
      9  O        -1.3734609694   -1.1560287632   -0.1829554492
     10  H         2.4317880331    0.7938308415   -0.0045418579
     11  H        -0.7132359573    0.3175198669   -1.4544285522
     12  H        -0.7294170728   -1.8087229613    0.1262589468

Z-matrix Print:
$molecule
0 1
C 
O  1 1.207881
O  1 1.346133 2 123.398873
H  3 0.969387 1 107.700283 2 0.018081 0
C  1 1.521135 2 123.625717 3 179.370901 0
H  5 1.098981 1 106.406586 2 -120.016523 0
O  5 1.413396 1 109.660534 2 -2.105490 0
H  7 0.967686 5 107.606040 1 -0.809781 0
C  5 1.531384 1 112.114360 2 120.923647 0
H  9 1.091153 5 108.694967 1 -178.580942 0
H  9 1.091498 5 111.109252 1 61.495633 0
H  9 1.092546 5 110.445613 1 -59.958192 0
$end


 --------------------------------------------------------------

                    Orbital Energies (a.u.)
 --------------------------------------------------------------

 Alpha MOs
 -- Occupied --
-19.199 -19.145 -19.131 -10.330 -10.253 -10.178  -1.143  -1.060
 -1.033  -0.788  -0.691  -0.620  -0.557  -0.523  -0.504  -0.470
 -0.445  -0.422  -0.410  -0.390  -0.364  -0.356  -0.314  -0.292
 -- Virtual --
 -0.029  -0.018   0.006   0.014   0.020   0.041   0.047   0.066
  0.069   0.080   0.088   0.098   0.103   0.115   0.120   0.126
  0.134   0.135   0.150   0.160   0.173   0.184   0.188   0.203
  0.220   0.226   0.234   0.243   0.263   0.272   0.278   0.287
  0.299   0.302   0.312   0.327   0.335   0.350   0.357   0.383
  0.391   0.440   0.467   0.486   0.499   0.530   0.544   0.592
  0.599   0.612   0.626   0.645   0.658   0.687   0.690   0.712
  0.728   0.839   0.887   0.960   0.981   1.038   1.059   1.098
  1.123   1.130   1.145   1.154   1.165   1.197   1.229   1.277
  1.318   1.363   1.432   1.443   1.448   1.471   1.496   1.533
  1.550   1.586   1.598   1.606   1.625   1.656   1.691   1.718
  1.791   1.818   1.861   1.887   1.978   1.986   2.038   2.068
  2.114   2.137   2.190   2.283   2.347   2.466   2.513   2.519
  2.542   2.550   2.600   2.626   2.637   2.665   2.758   2.789
  2.871   2.892   2.912   2.972   3.035   3.078   3.108   3.135
  3.189   3.190   3.336   3.361   3.380   3.568   3.644   3.753
  3.798   3.814   3.879   3.940   4.044   4.123   4.230   4.944
  5.024   5.064   5.142   5.312   5.436   5.557   5.714   5.827
 23.765  23.791  23.949  49.839  49.916  49.977
 --------------------------------------------------------------

          Ground-State Mulliken Net Atomic Charges

     Atom                 Charge (a.u.)
  ----------------------------------------
      1 C                    -0.292146
      2 C                    -0.389894
      3 C                     0.154145
      4 O                    -0.163049
      5 O                    -0.304935
      6 H                     0.159042
      7 H                     0.165033
      8 H                     0.146828
      9 O                    -0.230797
     10 H                     0.296371
     11 H                     0.209332
     12 H                     0.250071
  ----------------------------------------
  Sum of atomic charges =     0.000000

 -----------------------------------------------------------------
                    Cartesian Multipole Moments
 -----------------------------------------------------------------
    Charge (ESU x 10^10)
                 0.0000
    Dipole Moment (Debye)
         X       1.3840      Y       1.9962      Z      -0.1886
       Tot       2.4364
    Quadrupole Moments (Debye-Ang)
        XX     -35.0933     XY       0.0966     YY     -38.3009
        XZ      -0.7051     YZ       0.7150     ZZ     -35.8837
    Octopole Moments (Debye-Ang^2)
       XXX      28.3679    XXY      13.6748    XYY      -1.3451
       YYY      -7.8769    XXZ      -0.2656    XYZ       4.0315
       YYZ       0.7879    XZZ       1.0890    YZZ      -0.5596
       ZZZ      -1.4344
    Hexadecapole Moments (Debye-Ang^3)
      XXXX    -327.8919   XXXY      16.4269   XXYY    -113.9995
      XYYY      12.4978   YYYY    -238.2240   XXXZ       1.8912
      XXYZ       1.0159   XYYZ      -1.9991   YYYZ      -4.1190
      XXZZ     -77.6189   XYZZ       1.3430   YYZZ     -56.9538
      XZZZ       1.9608   YZZZ      -1.9848   ZZZZ     -70.3181
 -----------------------------------------------------------------
Archival summary:
1\1\pikachu\OPT\ProcedureUnspecified\BasisUnspecified\336\cher\TueDec1314:44:322016TueDec1314:44:322016\0\\#,OPT,ProcedureUnspecified,BasisUnspecified,\\0,1\C\O,1,1.20788\O,1,1.34613,2,123.399\H,3,0.969387,1,107.7,2,0.0180812,0\C,1,1.52114,2,123.626,3,179.371,0\H,5,1.09898,1,106.407,2,-120.017,0\O,5,1.4134,1,109.661,2,-2.10549,0\H,7,0.967686,5,107.606,1,-0.809781,0\C,5,1.53138,1,112.114,2,120.924,0\H,9,1.09115,5,108.695,1,-178.581,0\H,9,1.0915,5,111.109,1,61.4956,0\H,9,1.09255,5,110.446,1,-59.9582,0\\\@

 Total job time:  843.85s(wall), 841.90s(cpu) 
 Tue Dec 13 14:44:32 2016

        *************************************************************
        *                                                           *
        *  Thank you very much for using Q-Chem.  Have a nice day.  *
        *                                                           *
        *************************************************************


 
User input: 2 of 3 
 
pikachu 127.0.1
Q-Chem Developer Version! Running on 127.0.1.*
                  Welcome to Q-Chem
     A Quantum Leap Into The Future Of Chemistry


 Q-Chem 4.4, Q-Chem, Inc., Pleasanton, CA (2016)

 Y. Shao,  Z. Gan,  E. Epifanovsky,  A. T. B. Gilbert,  M. Wormit,  
 J. Kussmann,  A. W. Lange,  A. Behn,  J. Deng,  X. Feng,  D. Ghosh,  
 M. Goldey,  P. R. Horn,  L. D. Jacobson,  I. Kaliman,  F. Rob,  
 R. Z. Khaliullin,  T. Kus,  A. Landau,  J. Liu,  E. I. Proynov,  Y. M. Rhee,  
 R. M. Richard,  M. A. Rohrdanz,  R. P. Steele,  E. J. Sundstrom,  
 H. L. Woodcock III,  P. M. Zimmerman,  D. Zuev,  B. Albrecht,  E. Alguire,  
 B. Austin,  S. A. Baeppler,  G. J. O. Beran,  Y. A. Bernard,  E. Berquist,  
 K. Brandhorst,  K. B. Bravaya,  S. T. Brown,  D. Casanova,  C.-M. Chang,  
 Y. Chen,  S. H. Chien,  K. D. Closser,  M. P. Coons,  D. L. Crittenden,  
 S. Dasgupta,  M. Diedenhofen,  R. A. DiStasio Jr.,  H. Do,  A. D. Dutoi,  
 R. G. Edgar,  P.-T. Fang,  S. Fatehi,  Q. Feng,  L. Fusti-Molnar,  
 A. Ghysels,  A. Golubeva-Zadorozhnaya,  J. Gomes,  A. Gunina,  
 M. W. D. Hanson-Heine,  P. H. P. Harbach,  A. W. Hauser,  J. E. Herr,  
 E. G. Hohenstein,  Z. C. Holden,  K. Hui,  T.-C. Jagau,  H. Ji,  B. Kaduk,  
 K. Khistyaev,  Jaehoon Kim,  Jihan Kim,  R. A. King,  P. Klunzinger,  
 K. Koh,  D. Kosenkov,  T. Kowalczyk,  C. M. Krauter,  A. Kunitsa,  
 K. U. Lao,  A. Laurent,  K. V. Lawler,  J. Lee,  D. Lefrancois,  S. Lehtola,  
 S. V. Levchenko,  C. Y. Lin,  Y.-S. Lin,  F. Liu,  E. Livshits,  
 R. C. Lochan,  A. Luenser,  P. Manohar,  S. F. Manzer,  S.-P. Mao,  Y. Mao,  
 N. Mardirossian,  A. V. Marenich,  L. A. Martinez-Martinez,  S. A. Maurer,  
 N. J. Mayhall,  J.-M. Mewes,  A. F. Morrison,  K. Nanda,  T. S. Nguyen-Beck,  
 C. M. Oana,  R. Olivares-Amaya,  D. P. O'Neill,  J. A. Parkhill,  
 T. M. Perrine,  R. Peverati,  P. A. Pieniazek,  F. Plasser,  A. Prociuk,  
 D. R. Rehn,  E. Rosta,  N. J. Russ,  N. Sergueev,  S. M. Sharada,  
 S. Sharma,  D. W. Small,  A. Sodt,  T. Stauch,  T. Stein,  D. Stuck,  
 Y.-C. Su,  A. J. W. Thom,  T. Tsuchimochi,  L. Vogt,  O. Vydrov,  T. Wang,  
 M. A. Watson,  J. Wenzel,  A. White,  C. F. Williams,  V. Vanovschi,  
 K. Yao,  S. Yeganeh,  S. R. Yost,  Z.-Q. You,  I. Y. Zhang,  X. Zhang,  
 Y. Zhao,  B. R. Brooks,  G. K. L. Chan,  D. M. Chipman,  C. J. Cramer,  
 W. A. Goddard III,  M. S. Gordon,  W. J. Hehre,  A. Klamt,  
 H. F. Schaefer III,  M. W. Schmidt,  C. D. Sherrill,  D. G. Truhlar,  
 A. Warshel,  X. Xu,  A. Aspuru-Guzik,  R. Baer,  A. T. Bell,  N. A. Besley,  
 J.-D. Chai,  A. Dreuw,  B. D. Dunietz,  T. R. Furlani,  S. R. Gwaltney,  
 C.-P. Hsu,  Y. Jung,  J. Kong,  D. S. Lambrecht,  W. Liang,  C. Ochsenfeld,  
 V. A. Rassolov,  L. V. Slipchenko,  J. E. Subotnik,  T. Van Voorhis,  
 J. M. Herbert,  A. I. Krylov,  P. M. W. Gill,  M. Head-Gordon

 Contributors to earlier versions of Q-Chem not listed above: 
 R. D. Adamson,  J. Baker,  E. F. C. Byrd,  A. K. Chakraborty,  C.-L. Cheng,  
 H. Dachsel,  R. J. Doerksen,  G. Hawkins,  A. Heyden,  S. Hirata,  
 G. Kedziora,  F. J. Keil,  C. Kelley,  P. P. Korambath,  W. Kurlancheek,  
 A. M. Lee,  M. S. Lee,  D. Liotard,  I. Lotan,  P. E. Maslen,  N. Nair,  
 D. Neuhauser,  R. Olson,  B. Peters,  J. Ritchie,  N. E. Schultz,  
 N. Shenvi,  A. C. Simmonett,  K. S. Thanthiriwatte,  Q. Wu,  W. Zhang

 Please cite Q-Chem as follows:
 Y. Shao et al., Mol. Phys. 113, 184-215 (2015)
 DOI: 10.1080/00268976.2014.952696

 Q-Chem 4.4.2 for Intel X86 EM64T Linux

 Parts of Q-Chem use Armadillo 5.200.1 (Boston Tea Smuggler).
 http://arma.sourceforge.net/

 Q-Chem begins on Tue Dec 13 14:44:32 2016  


Host: 0

     Scratch files written to /scratch/cher/qchem5277//
The previous job contains 0 fragments, simply inherited here
FILE_GEOM_ORG=        593

Checking the input file for inconsistencies... 	...done.

--------------------------------------------------------------
User input:
--------------------------------------------------------------

$molecule
   read
$end

$rem
   BASIS 6-311++G**
   JOB_TYPE FREQUENCY
   METHOD B3LYP
$end

--------------------------------------------------------------
 ----------------------------------------------------------------
             Standard Nuclear Orientation (Angstroms)
    I     Atom           X                Y                Z
 ----------------------------------------------------------------
    1      C      -1.3521664182     1.1836856695     0.3961321926
    2      C      -0.6845853837     0.0556632009    -0.3957249289
    3      C       0.7818130296    -0.1121765648    -0.0278137319
    4      O       1.5104635248     0.9969013273    -0.2538423618
    5      O       1.2483078799    -1.1361955652     0.4112121517
    6      H      -1.3010249575     0.9794857667     1.4682068657
    7      H      -2.4032772006     1.2384114499     0.1084076945
    8      H      -0.8767745083     2.1441285221     0.1889597142
    9      O      -1.3691400369    -1.1635902023    -0.1895841500
   10      H       2.4268629622     0.8035254544    -0.0037856503
   11      H      -0.7094970770     0.3064439409    -1.4654200590
   12      H      -0.7237075270    -1.8119534453     0.1257851256
 ----------------------------------------------------------------
 Molecular Point Group                 C1    NOp =  1
 Largest Abelian Subgroup              C1    NOp =  1
 Nuclear Repulsion Energy =   249.5875386038 hartrees
 There are       24 alpha and       24 beta electrons
 Requested basis set is 6-311++G(d,p)
 There are 66 shells and 174 basis functions

 Total QAlloc Memory Limit   2000 MB
 Mega-Array Size        61 MB
 MEM_STATIC part        62 MB

                       Distance Matrix (Angstroms)
             C (  1)   C (  2)   C (  3)   O (  4)   O (  5)   H (  6)
   C (  2)  1.531384
   C (  3)  2.532362  1.521135
   O (  4)  2.941429  2.392551  1.346133
   O (  5)  3.484902  2.409928  1.207881  2.249695
   H (  6)  1.092546  2.169721  2.787116  3.297002  3.477419
   H (  7)  1.091153  2.146379  3.462289  3.937883  4.366294  1.769479
   H (  8)  1.091498  2.177264  2.808704  2.685351  3.914830  1.781251
   O (  9)  2.419309  1.413396  2.399633  3.600551  2.685655  2.710292
   H ( 10)  3.819099  3.223977  1.882891  0.969387  2.307322  4.011842
   H ( 11)  2.155911  1.098981  2.113282  2.621617  3.071800  3.067419
   H ( 12)  3.072768  1.939457  2.275835  3.609058  2.104035  3.150797
             H (  7)   H (  8)   O (  9)   H ( 10)   H ( 11)
   H (  8)  1.776801
   O (  9)  2.632081  3.365520
   H ( 10)  4.850976  3.570488  4.279451
   H ( 11)  2.492867  2.478314  2.055210  3.495743
   H ( 12)  3.482238  3.959546  0.967686  4.096781  2.649480

 A cutoff of  1.0D-11 yielded   2108 shell pairs
 There are     14894 function pairs (     15948 Cartesian)

 -------------------------------------------------------
 OpenMP Integral Computing Module                       
 Release: version 1.0, May 2013, Q-Chem Inc. Pittsburgh 
 -------------------------------------------------------
 Integral Job Info:
 Integral job number is                      11
 Integral operator is                         1
 short-range coefficients                     0
 long-range coefficients              100000000
 Omega coefficients                           0
 if combine SR and LR in K                    0
 Integral screening is                        0
 Integral computing path is                   2
 max size of driver memory is            800000
 size of driver memory is                593474
 size of scratch memory is              2260544
 max col of scratch BK array               1296
 max len of scratch array in speh3          155
 max len of scratch index in speh4           18
 max int batch size is                      520
 min int batch size is                       52
 fixed nKL is                                52
 max L of basis functions is                  2
 order of int derivative is                   0
 number of shells is                         66
 number of basis is                         180
 number of cartesian basis is               180
 number of contracted shell pairs          2108
 number of primitive shell pairs           5263
 maxK2 (contraction) of shell pair           36
 max number of K2 of shell pair               1
 max number of CS2 of shell pair            344
 max number of PS2 of shell pair            672
 mem total for path MDJ                   29320
 -------------------------------------------------------
 Smallest overlap matrix eigenvalue = 3.28E-05
 Guess from superposition of atomic densities
 Warning:  Energy on first SCF cycle will be non-variational
 A restricted hybrid HF-DFT SCF calculation will be
 performed using Pulay DIIS extrapolation
 Exchange:     0.2000 Hartree-Fock + 0.0800 Slater + 0.7200 B88
 Correlation:  0.1900 VWN1RPA + 0.8100 LYP
 Using SG-1 standard quadrature grid
 SCF converges when DIIS error is below 1.0E-08
 ---------------------------------------
  Cycle       Energy         DIIS Error
 ---------------------------------------
    1    -344.7072407549      4.75E-02
    2    -343.5573242375      7.73E-03
    3    -343.3026135507      1.25E-02
    4    -343.7137301131      2.38E-03
    5    -343.7294410403      6.67E-04
    6    -343.7304297556      2.42E-04
    7    -343.7306044942      4.40E-05
    8    -343.7306101481      1.17E-05
    9    -343.7306107424      2.70E-06
   10    -343.7306108080      1.43E-06
   11    -343.7306108019      2.90E-07
   12    -343.7306107861      4.17E-08
   13    -343.7306107856      1.47E-08
   14    -343.7306107877      5.32E-09 Convergence criterion met
 ---------------------------------------
 SCF time:  CPU 83.41 s  wall 83.68 s
 SCF   energy in the final basis set = -343.7306107877
 Total energy in the final basis set = -343.7306107877

 --------------------------------------------------------------

                    Orbital Energies (a.u.)
 --------------------------------------------------------------

 Alpha MOs
 -- Occupied --
-19.199 -19.145 -19.131 -10.330 -10.253 -10.178  -1.143  -1.060
 -1.033  -0.788  -0.691  -0.620  -0.557  -0.523  -0.504  -0.470
 -0.445  -0.422  -0.410  -0.390  -0.364  -0.356  -0.314  -0.292
 -- Virtual --
 -0.029  -0.018   0.006   0.014   0.020   0.041   0.047   0.066
  0.069   0.080   0.088   0.098   0.103   0.115   0.120   0.126
  0.134   0.135   0.150   0.160   0.173   0.184   0.188   0.203
  0.220   0.226   0.234   0.243   0.263   0.272   0.278   0.287
  0.299   0.302   0.312   0.327   0.335   0.350   0.357   0.383
  0.391   0.440   0.467   0.486   0.499   0.530   0.544   0.592
  0.599   0.612   0.626   0.645   0.658   0.687   0.690   0.712
  0.728   0.839   0.887   0.960   0.981   1.038   1.059   1.098
  1.123   1.130   1.145   1.154   1.165   1.197   1.229   1.277
  1.318   1.363   1.432   1.443   1.448   1.471   1.496   1.533
  1.550   1.586   1.598   1.606   1.625   1.656   1.691   1.718
  1.791   1.818   1.861   1.887   1.978   1.986   2.038   2.068
  2.114   2.137   2.190   2.283   2.347   2.466   2.513   2.519
  2.542   2.550   2.600   2.626   2.637   2.665   2.758   2.789
  2.871   2.892   2.912   2.972   3.035   3.078   3.108   3.135
  3.189   3.190   3.336   3.361   3.380   3.568   3.644   3.753
  3.798   3.814   3.879   3.940   4.044   4.123   4.230   4.944
  5.024   5.064   5.142   5.312   5.436   5.557   5.714   5.827
 23.765  23.791  23.949  49.839  49.916  49.977
 --------------------------------------------------------------

          Ground-State Mulliken Net Atomic Charges

     Atom                 Charge (a.u.)
  ----------------------------------------
      1 C                    -0.292115
      2 C                    -0.389913
      3 C                     0.154167
      4 O                    -0.163044
      5 O                    -0.304950
      6 H                     0.159033
      7 H                     0.165029
      8 H                     0.146824
      9 O                    -0.230799
     10 H                     0.296368
     11 H                     0.209325
     12 H                     0.250074
  ----------------------------------------
  Sum of atomic charges =     0.000000

 -----------------------------------------------------------------
                    Cartesian Multipole Moments
 -----------------------------------------------------------------
    Charge (ESU x 10^10)
                -0.0000
    Dipole Moment (Debye)
         X       1.3763      Y       2.0012      Z      -0.1923
       Tot       2.4364
    Quadrupole Moments (Debye-Ang)
        XX     -35.0920     XY       0.0997     YY     -38.2958
        XZ      -0.7134     YZ       0.7121     ZZ     -35.8949
    Octopole Moments (Debye-Ang^2)
       XXX      28.3514    XXY      13.7953    XYY      -1.0993
       YYY      -7.7943    XXZ      -0.0305    XYZ       4.1017
       YYZ       1.0885    XZZ       1.1173    YZZ      -0.5154
       ZZZ      -0.7412
    Hexadecapole Moments (Debye-Ang^3)
      XXXX    -328.3734   XXXY      16.3961   XXYY    -113.9501
      XYYY      12.0517   YYYY    -238.0679   XXXZ       1.1894
      XXYZ       1.1869   XYYZ      -2.2782   YYYZ      -3.7090
      XXZZ     -77.6429   XYZZ       1.2503   YYZZ     -56.9509
      XZZZ       1.1959   YZZZ      -1.4480   ZZZZ     -70.2284
 -----------------------------------------------------------------
 Calculating MO derivatives via CPSCF
   1         3          36      0.198240    0.042761
   2         3          36      0.021914    0.004671
   3         3          36      0.001568    0.000365
   4        18          21      0.000083    0.000022
   5        38           1      0.000001    0.000001
   6        39           0      0.000000    0.000000    Roots Converged
 Calculating analytic Hessian of the SCF energy
 Polarizability Matrix (a.u.)
            1           2           3
    1 -53.0462394   0.9195173  -0.8513393
    2   0.9195173 -52.8131178   2.7452719
    3  -0.8513393   2.7452719 -39.6932247

 Direct stationary perturbation theory relativistic correction:

 rels  =       0.116447755576
 relv  =      -0.517457866476
 rel2e =       0.205271451003
 E_rel =      -0.195738659897

 Hessian of the SCF Energy
            1           2           3           4           5           6
    1   0.5535057   0.0454098   0.0247155  -0.1009869   0.0397426   0.0327279
    2   0.0454098   0.5152092  -0.0481774   0.0255801  -0.1119114  -0.0371500
    3   0.0247155  -0.0481774   0.5415967   0.0256168  -0.0407174  -0.1089036
    4  -0.1009869   0.0255801   0.0256168   0.4647178  -0.0039633   0.0045277
    5   0.0397426  -0.1119114  -0.0407174  -0.0039633   0.4851662  -0.0477341
    6   0.0327279  -0.0371500  -0.1089036   0.0045277  -0.0477341   0.5439383
    7  -0.0157437   0.0165185   0.0025046  -0.1595510  -0.0023427  -0.0171512
    8   0.0259427  -0.0028504   0.0062092   0.0145485  -0.0642772  -0.0046713
    9   0.0200904   0.0024064   0.0081703  -0.0198804  -0.0095173  -0.0954066
   10  -0.0015457  -0.0013505  -0.0011209  -0.0211165  -0.0316434   0.0042709
   11  -0.0000443  -0.0026949  -0.0009948  -0.0083150  -0.0003312   0.0016729
   12  -0.0011585  -0.0004818   0.0000733  -0.0040996  -0.0029208   0.0092744
   13  -0.0033868  -0.0019216  -0.0032901  -0.0150968   0.0316800  -0.0203728
   14  -0.0001207   0.0024981   0.0020642   0.0114813  -0.0214139   0.0185326
   15  -0.0050461  -0.0023176  -0.0042791  -0.0132713   0.0218749   0.0163714
   16  -0.0484075   0.0033966  -0.0151231  -0.0014604  -0.0031895   0.0170078
   17   0.0024604  -0.0579946   0.0531331  -0.0000399   0.0031640  -0.0261115
   18  -0.0147725   0.0505445  -0.2993243   0.0014324   0.0036999  -0.0178923
   19  -0.2944124   0.0115794  -0.0702196  -0.0161806   0.0012286  -0.0031710
   20   0.0089119  -0.0457566   0.0041932   0.0274882  -0.0046571   0.0042537
   21  -0.0720490   0.0037117  -0.0669387   0.0201968  -0.0020032   0.0035530
   22  -0.0989613  -0.1043459   0.0235556   0.0057909   0.0116892  -0.0046718
   23  -0.1004751  -0.2519621   0.0437035  -0.0115271  -0.0168113   0.0080122
   24   0.0240269   0.0459442  -0.0590621  -0.0098659  -0.0122248   0.0032026
   25   0.0093132   0.0075774  -0.0039771  -0.1217253  -0.0294978  -0.0037016
   26  -0.0193289  -0.0437745   0.0043189  -0.0779852  -0.1830026   0.0230027
   27  -0.0061708  -0.0113528   0.0077627   0.0118857   0.0356646  -0.0702051
   28   0.0005958   0.0001981   0.0000815   0.0023279  -0.0048196   0.0014896
   29   0.0000858  -0.0001936  -0.0000038  -0.0009191  -0.0043544   0.0028110
   30  -0.0003996   0.0002864  -0.0001497  -0.0003263   0.0017020   0.0037609
   31   0.0020526  -0.0005049   0.0175003  -0.0516677   0.0050731  -0.0190851
   32   0.0000112   0.0035500  -0.0255018   0.0023959  -0.0498044   0.0451826
   33  -0.0006686   0.0000881  -0.0189007  -0.0150324   0.0464124  -0.2812735
   34  -0.0020231  -0.0021370  -0.0002435   0.0149487  -0.0139573   0.0081295
   35  -0.0025953  -0.0041194   0.0017732   0.0212556  -0.0317668   0.0121992
   36  -0.0012957  -0.0035018  -0.0000448  -0.0011835   0.0057638  -0.0064194
            7           8           9          10          11          12
    1  -0.0157437   0.0259427   0.0200904  -0.0015457  -0.0000443  -0.0011585
    2   0.0165185  -0.0028504   0.0024064  -0.0013505  -0.0026949  -0.0004818
    3   0.0025046   0.0062092   0.0081703  -0.0011209  -0.0009948   0.0000733
    4  -0.1595510   0.0145485  -0.0198804  -0.0211165  -0.0083150  -0.0040996
    5  -0.0023427  -0.0642772  -0.0095173  -0.0316434  -0.0003312  -0.0029208
    6  -0.0171512  -0.0046713  -0.0954066   0.0042709   0.0016729   0.0092744
    7   0.6454595  -0.1085853   0.1225949  -0.1851035  -0.0603121  -0.0042913
    8  -0.1085853   0.8154735  -0.2173800  -0.0867773  -0.2042302   0.0296145
    9   0.1225949  -0.2173800   0.3269608   0.0046785   0.0354058  -0.0743813
   10  -0.1851035  -0.0867773   0.0046785   0.6174039   0.0166066   0.1102198
   11  -0.0603121  -0.2042302   0.0354058   0.0166066   0.3621498  -0.1049430
   12  -0.0042913   0.0296145  -0.0743813   0.1102198  -0.1049430   0.0969329
   13  -0.2232966   0.2016855  -0.0976396   0.0354423  -0.0237466   0.0096115
   14   0.2156940  -0.5227943   0.1933116  -0.0105978  -0.0952271   0.0394659
   15  -0.1021024   0.1909809  -0.1615354   0.0051377   0.0364734   0.0166885
   16   0.0013750  -0.0007598   0.0020129  -0.0001931  -0.0002496  -0.0003889
   17  -0.0015151   0.0017250  -0.0007938  -0.0000838  -0.0001936  -0.0000324
   18  -0.0022755   0.0004943  -0.0006594   0.0006318   0.0003532   0.0002896
   19   0.0015584   0.0007793   0.0027139  -0.0005013   0.0000420  -0.0001780
   20  -0.0019662  -0.0045100  -0.0040813   0.0003373   0.0012252   0.0004159
   21  -0.0007949  -0.0031912  -0.0027499   0.0006735   0.0005511   0.0004052
   22   0.0008770   0.0009714  -0.0006763  -0.0013884  -0.0000245   0.0001344
   23  -0.0020616  -0.0027045   0.0004443  -0.0001114   0.0015849  -0.0000203
   24   0.0001802   0.0005336   0.0004684   0.0001822  -0.0004259  -0.0004726
   25  -0.0278636  -0.0329652   0.0045000  -0.0104794  -0.0018779  -0.0018595
   26  -0.0094852  -0.0242067   0.0042957  -0.0034801   0.0042784  -0.0017127
   27  -0.0043292  -0.0010433  -0.0013020  -0.0013429  -0.0011996   0.0015124
   28  -0.0385928  -0.0037336  -0.0075990  -0.4320483   0.0727925  -0.1081818
   29  -0.0474815   0.0114277  -0.0119924   0.1159716  -0.0668406   0.0406474
   30   0.0071906  -0.0033000   0.0067109  -0.1229840   0.0320072  -0.0514455
   31   0.0014885   0.0061386  -0.0353985  -0.0014004  -0.0004904   0.0021821
   32   0.0037949  -0.0007176   0.0063331  -0.0008346   0.0000040  -0.0004538
   33  -0.0012417   0.0040263  -0.0109389  -0.0000436  -0.0003957   0.0013883
   34  -0.0006072  -0.0172446   0.0046032   0.0009303   0.0056194  -0.0019901
   35  -0.0022576  -0.0023353   0.0015680   0.0019634   0.0002753   0.0004211
   36  -0.0002842  -0.0022730   0.0046631  -0.0003031   0.0014955  -0.0002651
           13          14          15          16          17          18
    1  -0.0033868  -0.0001207  -0.0050461  -0.0484075   0.0024604  -0.0147725
    2  -0.0019216   0.0024981  -0.0023176   0.0033966  -0.0579946   0.0505445
    3  -0.0032901   0.0020642  -0.0042791  -0.0151231   0.0531331  -0.2993243
    4  -0.0150968   0.0114813  -0.0132713  -0.0014604  -0.0000399   0.0014324
    5   0.0316800  -0.0214139   0.0218749  -0.0031895   0.0031640   0.0036999
    6  -0.0203728   0.0185326   0.0163714   0.0170078  -0.0261115  -0.0178923
    7  -0.2232966   0.2156940  -0.1021024   0.0013750  -0.0015151  -0.0022755
    8   0.2016855  -0.5227943   0.1909809  -0.0007598   0.0017250   0.0004943
    9  -0.0976396   0.1933116  -0.1615354   0.0020129  -0.0007938  -0.0006594
   10   0.0354423  -0.0105978   0.0051377  -0.0001931  -0.0000838   0.0006318
   11  -0.0237466  -0.0952271   0.0364734  -0.0002496  -0.0001936   0.0003532
   12   0.0096115   0.0394659   0.0166885  -0.0003889  -0.0000324   0.0002896
   13   0.2099370  -0.2276813   0.1131266   0.0000081  -0.0000335   0.0008801
   14  -0.2276813   0.6268365  -0.2462597   0.0000807  -0.0005154  -0.0008484
   15   0.1131266  -0.2462597   0.1380421  -0.0004212   0.0003797   0.0005871
   16   0.0000081   0.0000807  -0.0004212   0.0491436  -0.0061529   0.0134910
   17  -0.0000335  -0.0005154   0.0003797  -0.0061529   0.0591788  -0.0538338
   18   0.0008801  -0.0008484   0.0005871   0.0134910  -0.0538338   0.3260114
   19  -0.0006303   0.0007604  -0.0007828  -0.0001679  -0.0002520  -0.0001795
   20   0.0016102  -0.0004288   0.0016308   0.0064562  -0.0010489   0.0017824
   21   0.0015012  -0.0007382   0.0015143  -0.0308915   0.0008616  -0.0076381
   22   0.0000155  -0.0003219   0.0003051   0.0003088   0.0032509  -0.0005025
   23   0.0005083   0.0009153  -0.0002188  -0.0015128  -0.0038334   0.0006765
   24   0.0000312  -0.0000509   0.0000926   0.0140725   0.0276078  -0.0036622
   25  -0.0036637  -0.0076791   0.0010648   0.0000795  -0.0003470  -0.0007682
   26   0.0069895   0.0091912  -0.0001734  -0.0009182   0.0027457   0.0000330
   27  -0.0034126  -0.0038539   0.0023075  -0.0015439   0.0019507   0.0030368
   28   0.0048068   0.0079084  -0.0003773  -0.0001280  -0.0000198   0.0000764
   29   0.0070994  -0.0001897  -0.0005901   0.0000630   0.0001047  -0.0000808
   30  -0.0000344  -0.0003582  -0.0060715   0.0001050  -0.0000458  -0.0001853
   31  -0.0057499   0.0034412   0.0028403  -0.0007591   0.0025622   0.0020162
   32   0.0005669   0.0006702  -0.0009084   0.0027532  -0.0033166  -0.0026116
   33  -0.0012086  -0.0012712   0.0006020   0.0016795  -0.0027916  -0.0002159
   34   0.0016143   0.0070347  -0.0004734   0.0002010   0.0001704  -0.0000298
   35   0.0032432   0.0004580  -0.0008718   0.0000329  -0.0000156  -0.0002092
   36   0.0008074   0.0000062  -0.0043196  -0.0000001  -0.0003240  -0.0003474
           19          20          21          22          23          24
    1  -0.2944124   0.0089119  -0.0720490  -0.0989613  -0.1004751   0.0240269
    2   0.0115794  -0.0457566   0.0037117  -0.1043459  -0.2519621   0.0459442
    3  -0.0702196   0.0041932  -0.0669387   0.0235556   0.0437035  -0.0590621
    4  -0.0161806   0.0274882   0.0201968   0.0057909  -0.0115271  -0.0098659
    5   0.0012286  -0.0046571  -0.0020032   0.0116892  -0.0168113  -0.0122248
    6  -0.0031710   0.0042537   0.0035530  -0.0046718   0.0080122   0.0032026
    7   0.0015584  -0.0019662  -0.0007949   0.0008770  -0.0020616   0.0001802
    8   0.0007793  -0.0045100  -0.0031912   0.0009714  -0.0027045   0.0005336
    9   0.0027139  -0.0040813  -0.0027499  -0.0006763   0.0004443   0.0004684
   10  -0.0005013   0.0003373   0.0006735  -0.0013884  -0.0001114   0.0001822
   11   0.0000420   0.0012252   0.0005511  -0.0000245   0.0015849  -0.0004259
   12  -0.0001780   0.0004159   0.0004052   0.0001344  -0.0000203  -0.0004726
   13  -0.0006303   0.0016102   0.0015012   0.0000155   0.0005083   0.0000312
   14   0.0007604  -0.0004288  -0.0007382  -0.0003219   0.0009153  -0.0000509
   15  -0.0007828   0.0016308   0.0015143   0.0003051  -0.0002188   0.0000926
   16  -0.0001679   0.0064562  -0.0308915   0.0003088  -0.0015128   0.0140725
   17  -0.0002520  -0.0010489   0.0008616   0.0032509  -0.0038334   0.0276078
   18  -0.0001795   0.0017824  -0.0076381  -0.0005025   0.0006765  -0.0036622
   19   0.3190213  -0.0139635   0.0750858  -0.0112780   0.0010288  -0.0033124
   20  -0.0139635   0.0482217  -0.0009842  -0.0272104   0.0031122  -0.0086222
   21   0.0750858  -0.0009842   0.0700865   0.0067922  -0.0009264   0.0007719
   22  -0.0112780  -0.0272104   0.0067922   0.1040901   0.1122460  -0.0263723
   23   0.0010288   0.0031122  -0.0009264   0.1122460   0.2744382  -0.0481158
   24  -0.0033124  -0.0086222   0.0007719  -0.0263723  -0.0481158   0.0585531
   25   0.0019017  -0.0007231  -0.0005974  -0.0003529   0.0026144   0.0019916
   26  -0.0009294   0.0025051   0.0016895   0.0038454  -0.0053375  -0.0043906
   27   0.0001707   0.0002956  -0.0000667   0.0015451  -0.0020603   0.0004924
   28   0.0001752   0.0000245  -0.0000465  -0.0002069   0.0001657  -0.0000000
   29   0.0000668   0.0001295  -0.0000913  -0.0000694   0.0004394   0.0001132
   30  -0.0000062   0.0001504  -0.0000891   0.0000269   0.0001430   0.0000809
   31   0.0006794  -0.0011087  -0.0000173   0.0006184  -0.0000604  -0.0005099
   32  -0.0002487   0.0009514   0.0009937  -0.0005436   0.0007774   0.0006368
   33   0.0001798   0.0006980   0.0011138  -0.0002323  -0.0004547   0.0001632
   34  -0.0001654   0.0001435   0.0001471   0.0004867  -0.0008149  -0.0004240
   35  -0.0000918   0.0002563   0.0001268   0.0005128  -0.0006185  -0.0010054
   36  -0.0003007   0.0002677   0.0000378   0.0000958  -0.0011831  -0.0006282
           25          26          27          28          29          30
    1   0.0093132  -0.0193289  -0.0061708   0.0005958   0.0000858  -0.0003996
    2   0.0075774  -0.0437745  -0.0113528   0.0001981  -0.0001936   0.0002864
    3  -0.0039771   0.0043189   0.0077627   0.0000815  -0.0000038  -0.0001497
    4  -0.1217253  -0.0779852   0.0118857   0.0023279  -0.0009191  -0.0003263
    5  -0.0294978  -0.1830026   0.0356646  -0.0048196  -0.0043544   0.0017020
    6  -0.0037016   0.0230027  -0.0702051   0.0014896   0.0028110   0.0037609
    7  -0.0278636  -0.0094852  -0.0043292  -0.0385928  -0.0474815   0.0071906
    8  -0.0329652  -0.0242067  -0.0010433  -0.0037336   0.0114277  -0.0033000
    9   0.0045000   0.0042957  -0.0013020  -0.0075990  -0.0119924   0.0067109
   10  -0.0104794  -0.0034801  -0.0013429  -0.4320483   0.1159716  -0.1229840
   11  -0.0018779   0.0042784  -0.0011996   0.0727925  -0.0668406   0.0320072
   12  -0.0018595  -0.0017127   0.0015124  -0.1081818   0.0406474  -0.0514455
   13  -0.0036637   0.0069895  -0.0034126   0.0048068   0.0070994  -0.0000344
   14  -0.0076791   0.0091912  -0.0038539   0.0079084  -0.0001897  -0.0003582
   15   0.0010648  -0.0001734   0.0023075  -0.0003773  -0.0005901  -0.0060715
   16   0.0000795  -0.0009182  -0.0015439  -0.0001280   0.0000630   0.0001050
   17  -0.0003470   0.0027457   0.0019507  -0.0000198   0.0001047  -0.0000458
   18  -0.0007682   0.0000330   0.0030368   0.0000764  -0.0000808  -0.0001853
   19   0.0019017  -0.0009294   0.0001707   0.0001752   0.0000668  -0.0000062
   20  -0.0007231   0.0025051   0.0002956   0.0000245   0.0001295   0.0001504
   21  -0.0005974   0.0016895  -0.0000667  -0.0000465  -0.0000913  -0.0000891
   22  -0.0003529   0.0038454   0.0015451  -0.0002069  -0.0000694   0.0000269
   23   0.0026144  -0.0053375  -0.0020603   0.0001657   0.0004394   0.0001430
   24   0.0019916  -0.0043906   0.0004924  -0.0000000   0.0001132   0.0000809
   25   0.4049052  -0.1048819   0.1005851  -0.0005945  -0.0014924   0.0002518
   26  -0.1048819   0.4940364  -0.1496599  -0.0000808  -0.0008803   0.0003478
   27   0.1005851  -0.1496599   0.1031973  -0.0001451   0.0000108   0.0004729
   28  -0.0005945  -0.0000808  -0.0001451   0.4638675  -0.0728727   0.1153608
   29  -0.0014924  -0.0008803   0.0000108  -0.0728727   0.0602697  -0.0305493
   30   0.0002518   0.0003478   0.0004729   0.1153608  -0.0305493   0.0465429
   31   0.0010943  -0.0152265   0.0165863   0.0002481   0.0002554   0.0007053
   32  -0.0054808  -0.0234444   0.0295524   0.0003901  -0.0001417  -0.0003134
   33   0.0039053   0.0110739   0.0030345  -0.0004709  -0.0000531   0.0002954
   34  -0.2526145   0.2214813  -0.1138285  -0.0004510  -0.0007070   0.0001100
   35   0.1747532  -0.2321106   0.1016957   0.0000473   0.0002291  -0.0000701
   36  -0.1013948   0.1111751  -0.0502428  -0.0001875  -0.0002216   0.0000772
           31          32          33          34          35          36
    1   0.0020526   0.0000112  -0.0006686  -0.0020231  -0.0025953  -0.0012957
    2  -0.0005049   0.0035500   0.0000881  -0.0021370  -0.0041194  -0.0035018
    3   0.0175003  -0.0255018  -0.0189007  -0.0002435   0.0017732  -0.0000448
    4  -0.0516677   0.0023959  -0.0150324   0.0149487   0.0212556  -0.0011835
    5   0.0050731  -0.0498044   0.0464124  -0.0139573  -0.0317668   0.0057638
    6  -0.0190851   0.0451826  -0.2812735   0.0081295   0.0121992  -0.0064194
    7   0.0014885   0.0037949  -0.0012417  -0.0006072  -0.0022576  -0.0002842
    8   0.0061386  -0.0007176   0.0040263  -0.0172446  -0.0023353  -0.0022730
    9  -0.0353985   0.0063331  -0.0109389   0.0046032   0.0015680   0.0046631
   10  -0.0014004  -0.0008346  -0.0000436   0.0009303   0.0019634  -0.0003031
   11  -0.0004904   0.0000040  -0.0003957   0.0056194   0.0002753   0.0014955
   12   0.0021821  -0.0004538   0.0013883  -0.0019901   0.0004211  -0.0002651
   13  -0.0057499   0.0005669  -0.0012086   0.0016143   0.0032432   0.0008074
   14   0.0034412   0.0006702  -0.0012712   0.0070347   0.0004580   0.0000062
   15   0.0028403  -0.0009084   0.0006020  -0.0004734  -0.0008718  -0.0043196
   16  -0.0007591   0.0027532   0.0016795   0.0002010   0.0000329  -0.0000001
   17   0.0025622  -0.0033166  -0.0027916   0.0001704  -0.0000156  -0.0003240
   18   0.0020162  -0.0026116  -0.0002159  -0.0000298  -0.0002092  -0.0003474
   19   0.0006794  -0.0002487   0.0001798  -0.0001654  -0.0000918  -0.0003007
   20  -0.0011087   0.0009514   0.0006980   0.0001435   0.0002563   0.0002677
   21  -0.0000173   0.0009937   0.0011138   0.0001471   0.0001268   0.0000378
   22   0.0006184  -0.0005436  -0.0002323   0.0004867   0.0005128   0.0000958
   23  -0.0000604   0.0007774  -0.0004547  -0.0008149  -0.0006185  -0.0011831
   24  -0.0005099   0.0006368   0.0001632  -0.0004240  -0.0010054  -0.0006282
   25   0.0010943  -0.0054808   0.0039053  -0.2526145   0.1747532  -0.1013948
   26  -0.0152265  -0.0234444   0.0110739   0.2214813  -0.2321106   0.1111751
   27   0.0165863   0.0295524   0.0030345  -0.1138285   0.1016957  -0.0502428
   28   0.0002481   0.0003901  -0.0004709  -0.0004510   0.0000473  -0.0001875
   29   0.0002554  -0.0001417  -0.0000531  -0.0007070   0.0002291  -0.0002216
   30   0.0007053  -0.0003134   0.0002954   0.0001100  -0.0000701   0.0000772
   31   0.0559317   0.0003239   0.0115316  -0.0025360  -0.0004035   0.0016486
   32   0.0003239   0.0729823  -0.0563846  -0.0031283  -0.0015106   0.0034750
   33   0.0115316  -0.0563846   0.3057487   0.0016018  -0.0009477  -0.0010169
   34  -0.0025360  -0.0031283   0.0016018   0.2402161  -0.1964602   0.1023979
   35  -0.0004035  -0.0015106  -0.0009477  -0.1964602   0.2712582  -0.1146798
   36   0.0016486   0.0034750  -0.0010169   0.1023979  -0.1146798   0.0585061
 Gradient time:  CPU 1137.83 s  wall 1137.98 s
 **********************************************************************
 **                                                                  **
 **                       VIBRATIONAL ANALYSIS                       **
 **                       --------------------                       **
 **                                                                  **
 **        VIBRATIONAL FREQUENCIES (CM**-1) AND NORMAL MODES         **
 **     FORCE CONSTANTS (mDYN/ANGSTROM) AND REDUCED MASSES (AMU)     **
 **                  INFRARED INTENSITIES (KM/MOL)                   **
 **                                                                  **
 **********************************************************************


 Mode:                 1                      2                      3
 Frequency:        56.70                 223.40                 246.47
 Force Cnst:      0.0121                 0.0338                 0.1010
 Red. Mass:       6.3693                 1.1481                 2.8220
 IR Active:          YES                    YES                    YES
 IR Intens:        3.103                  0.719                  0.634
 Raman Active:       YES                    YES                    YES
               X      Y      Z        X      Y      Z        X      Y      Z
 C          0.020 -0.109  0.257    0.072  0.002  0.011    0.244  0.017  0.002
 C         -0.004  0.050 -0.009   -0.003 -0.012 -0.037    0.001 -0.091 -0.050
 C         -0.013  0.028  0.003   -0.012 -0.007 -0.022   -0.019 -0.053 -0.019
 O          0.062 -0.081 -0.291   -0.026  0.012  0.032   -0.185  0.075  0.028
 O         -0.094  0.126  0.317   -0.024  0.006  0.021    0.088  0.031  0.053
 H          0.040 -0.348  0.212    0.582  0.282  0.042    0.084 -0.144 -0.020
 H          0.015 -0.036  0.291   -0.065 -0.324  0.450    0.289  0.421 -0.082
 H          0.025 -0.065  0.461   -0.245  0.066 -0.418    0.598 -0.123  0.177
 O          0.029 -0.014 -0.276   -0.004 -0.010 -0.029   -0.110 -0.027 -0.043
 H          0.037 -0.052 -0.178   -0.037  0.037  0.094   -0.165  0.242  0.081
 H         -0.043  0.261  0.050   -0.045 -0.007 -0.033   -0.012 -0.092 -0.047
 H         -0.071  0.099  0.163   -0.021  0.013  0.054   -0.208 -0.054  0.097
 TransDip  -0.007  0.011  0.055   -0.004  0.010  0.025   -0.017 -0.005  0.018

 Mode:                 4                      5                      6
 Frequency:       308.89                 360.00                 413.78
 Force Cnst:      0.1585                 0.1212                 0.2371
 Red. Mass:       2.8199                 1.5872                 2.3505
 IR Active:          YES                    YES                    YES
 IR Intens:       24.336                 68.129                 21.618
 Raman Active:       YES                    YES                    YES
               X      Y      Z        X      Y      Z        X      Y      Z
 C         -0.078 -0.024 -0.013   -0.052  0.083 -0.001   -0.029 -0.143 -0.007
 C          0.052  0.001  0.075   -0.007  0.008  0.099    0.005 -0.023 -0.110
 C          0.060 -0.057  0.108    0.013 -0.029  0.041    0.056  0.013 -0.102
 O         -0.033 -0.016 -0.063   -0.028 -0.014 -0.004    0.118  0.023  0.049
 O          0.210 -0.015  0.042    0.080 -0.035 -0.039    0.048  0.056  0.001
 H         -0.006  0.123  0.010   -0.096  0.247  0.033   -0.005 -0.356 -0.048
 H         -0.099 -0.281  0.012   -0.038  0.030 -0.060   -0.042 -0.244  0.023
 H         -0.283  0.044 -0.161   -0.062  0.066 -0.112   -0.154 -0.042  0.182
 O         -0.178  0.106 -0.047    0.005 -0.034 -0.105   -0.152  0.076  0.056
 H          0.020  0.058 -0.204    0.008 -0.008 -0.132    0.049 -0.029  0.266
 H          0.220  0.061  0.079    0.028  0.020  0.106   -0.092 -0.107 -0.121
 H         -0.234 -0.241 -0.665   -0.206  0.221  0.858   -0.356  0.151  0.625
 TransDip  -0.047 -0.100 -0.113   -0.061  0.088  0.242   -0.074 -0.056  0.116

 Mode:                 7                      8                      9
 Frequency:       498.77                 586.38                 640.30
 Force Cnst:      0.5606                 0.3190                 0.5825
 Red. Mass:       3.8251                 1.5745                 2.4113
 IR Active:          YES                    YES                    YES
 IR Intens:       13.257                 54.972                 52.204
 Raman Active:       YES                    YES                    YES
               X      Y      Z        X      Y      Z        X      Y      Z
 C         -0.001  0.083  0.015   -0.057  0.080  0.035    0.032 -0.041 -0.010
 C         -0.173 -0.087  0.070   -0.049  0.036 -0.019    0.089 -0.059  0.141
 C         -0.028  0.106 -0.006    0.006 -0.071 -0.097    0.072  0.049  0.045
 O          0.222 -0.006  0.045   -0.018 -0.078 -0.025    0.062  0.123 -0.105
 O          0.060  0.146 -0.028    0.086  0.007  0.026   -0.139 -0.072 -0.041
 H          0.049  0.313  0.055   -0.088  0.091  0.038   -0.095  0.154  0.034
 H         -0.002  0.368  0.075   -0.050  0.086  0.003    0.070 -0.096 -0.155
 H          0.270 -0.096 -0.217   -0.050  0.075  0.028    0.038 -0.071 -0.135
 O         -0.140 -0.207 -0.059    0.035  0.002  0.006   -0.063 -0.036 -0.020
 H          0.138 -0.396  0.062   -0.206  0.203  0.883   -0.051  0.549  0.636
 H         -0.245 -0.074  0.077   -0.154  0.087 -0.005    0.127 -0.029  0.146
 H         -0.057 -0.254 -0.321    0.110  0.025 -0.099   -0.180 -0.138  0.004
 TransDip  -0.090 -0.070 -0.025   -0.091  0.108  0.191    0.048  0.045  0.222

 Mode:                10                     11                     12
 Frequency:       739.15                 808.43                 932.31
 Force Cnst:      1.1693                 0.9625                 1.0549
 Red. Mass:       3.6325                 2.4995                 2.0598
 IR Active:          YES                    YES                    YES
 IR Intens:       49.077                 26.342                  1.082
 Raman Active:       YES                    YES                    YES
               X      Y      Z        X      Y      Z        X      Y      Z
 C          0.076 -0.111 -0.066   -0.072  0.074 -0.009    0.023  0.177  0.035
 C          0.016  0.002  0.020   -0.109  0.036 -0.167    0.171 -0.016 -0.041
 C         -0.200  0.143  0.258    0.060  0.011  0.203   -0.029  0.023 -0.011
 O         -0.024 -0.153 -0.066    0.047  0.061 -0.058   -0.022 -0.025  0.001
 O          0.042  0.109 -0.135    0.034 -0.121 -0.006   -0.025  0.043 -0.023
 H          0.197 -0.206 -0.087    0.302 -0.295 -0.091   -0.077 -0.217 -0.032
 H          0.046 -0.050  0.075   -0.182  0.338  0.450    0.003 -0.270  0.015
 H          0.113 -0.121 -0.020    0.041  0.072  0.231   -0.405  0.472  0.443
 O          0.034  0.060 -0.003   -0.020 -0.055  0.015   -0.054 -0.121  0.011
 H         -0.233 -0.304  0.594    0.094  0.388  0.021   -0.059 -0.149  0.042
 H          0.348 -0.071 -0.010    0.084 -0.193 -0.219    0.278 -0.221 -0.081
 H         -0.014  0.087  0.154    0.117  0.095  0.058   -0.094 -0.179 -0.018
 TransDip  -0.129 -0.001  0.183    0.108  0.102  0.071   -0.022  0.024 -0.009

 Mode:                13                     14                     15
 Frequency:      1048.42                1106.34                1141.71
 Force Cnst:      1.2165                 1.8524                 2.3033
 Red. Mass:       1.8783                 2.5687                 2.9991
 IR Active:          YES                    YES                    YES
 IR Intens:       60.267                 55.094                251.193
 Raman Active:       YES                    YES                    YES
               X      Y      Z        X      Y      Z        X      Y      Z
 C          0.144 -0.035 -0.011    0.004 -0.030 -0.183    0.085  0.069 -0.063
 C         -0.080  0.159 -0.039   -0.026  0.180  0.220   -0.161 -0.129  0.104
 C         -0.007  0.009  0.075    0.052 -0.016 -0.104   -0.138 -0.099 -0.003
 O          0.008 -0.002 -0.008   -0.022 -0.036  0.023    0.074  0.170 -0.042
 O          0.026 -0.028 -0.000   -0.009  0.022  0.017    0.039 -0.073  0.035
 H         -0.249  0.007  0.008    0.423 -0.563 -0.297   -0.035 -0.367 -0.134
 H          0.219 -0.466 -0.393   -0.121  0.049  0.321    0.039 -0.368  0.005
 H         -0.233  0.140 -0.040    0.090  0.008  0.234   -0.233  0.277  0.263
 O         -0.056 -0.092  0.016   -0.035 -0.065 -0.014    0.077  0.095 -0.040
 H          0.039  0.126 -0.029    0.020  0.121 -0.018   -0.105 -0.482  0.154
 H         -0.352  0.331  0.023    0.161 -0.023  0.168   -0.130 -0.234  0.070
 H          0.269  0.209  0.001    0.127  0.077 -0.037    0.014  0.026 -0.069
 TransDip   0.088  0.232 -0.018    0.141  0.191  0.015   -0.345 -0.366  0.063

 Mode:                16                     17                     18
 Frequency:      1189.93                1269.22                1330.71
 Force Cnst:      1.7112                 1.1295                 1.7519
 Red. Mass:       2.0512                 1.1900                 1.6792
 IR Active:          YES                    YES                    YES
 IR Intens:       38.898                 41.417                 85.925
 Raman Active:       YES                    YES                    YES
               X      Y      Z        X      Y      Z        X      Y      Z
 C          0.049  0.045 -0.023    0.023 -0.003  0.037   -0.001  0.022  0.008
 C         -0.088 -0.131  0.046   -0.072 -0.061  0.010   -0.024  0.022 -0.015
 C          0.107  0.089  0.029    0.004 -0.009 -0.043   -0.172 -0.117 -0.008
 O         -0.022 -0.131  0.035    0.012 -0.015  0.012    0.076 -0.010  0.020
 O         -0.027  0.052 -0.028   -0.006  0.023 -0.001    0.010  0.053 -0.014
 H         -0.098 -0.139 -0.043   -0.121  0.083  0.060    0.033 -0.104 -0.023
 H          0.023 -0.175  0.013    0.037 -0.042 -0.041    0.012 -0.115 -0.059
 H         -0.166  0.181  0.149   -0.071  0.023 -0.042    0.065 -0.032 -0.061
 O          0.037  0.073 -0.039   -0.039  0.011 -0.006    0.044 -0.008  0.020
 H          0.171  0.598 -0.163    0.063  0.182 -0.044    0.243  0.663 -0.173
 H         -0.480 -0.338  0.012    0.699 -0.125 -0.041    0.265  0.256  0.026
 H         -0.076 -0.049 -0.067    0.447  0.448 -0.029   -0.339 -0.348  0.056
 TransDip   0.164  0.108 -0.038    0.153  0.137 -0.017   -0.231 -0.186  0.021

 Mode:                19                     20                     21
 Frequency:      1346.97                1406.85                1431.79
 Force Cnst:      1.3819                 1.4606                 1.8789
 Red. Mass:       1.2927                 1.2526                 1.5556
 IR Active:          YES                    YES                    YES
 IR Intens:        1.357                  8.287                  5.269
 Raman Active:       YES                    YES                    YES
               X      Y      Z        X      Y      Z        X      Y      Z
 C         -0.009  0.033 -0.055   -0.072  0.104  0.062    0.041  0.029  0.038
 C          0.017 -0.138 -0.014    0.033 -0.024 -0.001   -0.134  0.026 -0.020
 C          0.024  0.026  0.009    0.002  0.013  0.006    0.126  0.065 -0.016
 O         -0.005 -0.007  0.000   -0.003 -0.003 -0.001   -0.040 -0.012 -0.002
 O         -0.006  0.001 -0.004    0.001 -0.004 -0.001   -0.013 -0.018  0.006
 H          0.034 -0.091 -0.075    0.259 -0.432 -0.066   -0.167 -0.347 -0.033
 H         -0.075  0.016  0.173    0.009 -0.455 -0.287    0.052 -0.037 -0.054
 H         -0.007  0.074  0.143    0.457 -0.250 -0.310   -0.104  0.003 -0.381
 O         -0.017  0.001  0.018   -0.019  0.002 -0.006    0.044 -0.008  0.017
 H         -0.006 -0.018 -0.002   -0.004 -0.011  0.001   -0.092 -0.234  0.062
 H         -0.012  0.905  0.221   -0.110 -0.035  0.003    0.466  0.187 -0.016
 H          0.113  0.123  0.033    0.154  0.159 -0.013   -0.395 -0.401  0.057
 TransDip   0.037 -0.004 -0.004    0.076  0.006 -0.051   -0.028 -0.067 -0.013

 Mode:                22                     23                     24
 Frequency:      1491.81                1498.99                1797.83
 Force Cnst:      1.4341                 1.4186                19.0148
 Red. Mass:       1.0937                 1.0715                 9.9849
 IR Active:          YES                    YES                    YES
 IR Intens:        9.154                  4.806                326.615
 Raman Active:       YES                    YES                    YES
               X      Y      Z        X      Y      Z        X      Y      Z
 C          0.010 -0.011  0.041   -0.037 -0.023  0.017    0.007 -0.009 -0.001
 C          0.053 -0.021  0.020   -0.048 -0.014  0.001    0.049 -0.013  0.020
 C         -0.037 -0.017  0.003    0.024  0.017 -0.002   -0.330  0.587 -0.268
 O          0.011  0.004  0.001   -0.006 -0.004 -0.000    0.018 -0.061  0.024
 O          0.004  0.005 -0.002   -0.002 -0.005  0.001    0.187 -0.380  0.166
 H          0.075 -0.421 -0.058    0.653  0.171  0.010   -0.042  0.037  0.006
 H          0.083  0.531 -0.157    0.151  0.094 -0.594    0.006  0.012  0.042
 H         -0.460  0.120 -0.457   -0.146  0.111  0.311    0.007 -0.005  0.004
 O         -0.014  0.003 -0.006    0.010  0.002  0.002   -0.009 -0.006  0.000
 H          0.023  0.060 -0.015   -0.010 -0.021  0.009    0.144  0.432 -0.116
 H         -0.160  0.002  0.040    0.100  0.065  0.013    0.122 -0.021 -0.008
 H          0.111  0.117 -0.009   -0.065 -0.068  0.006   -0.083 -0.108  0.011
 TransDip  -0.042  0.049 -0.073    0.050  0.042 -0.025   -0.144  0.529 -0.185

 Mode:                25                     26                     27
 Frequency:      2998.87                3043.02                3115.96
 Force Cnst:      5.7340                 5.6425                 6.3084
 Red. Mass:       1.0822                 1.0342                 1.1028
 IR Active:          YES                    YES                    YES
 IR Intens:       23.640                 13.208                 18.689
 Raman Active:       YES                    YES                    YES
               X      Y      Z        X      Y      Z        X      Y      Z
 C          0.001 -0.003  0.007    0.019 -0.031 -0.032   -0.035  0.039 -0.076
 C         -0.005  0.016 -0.080   -0.000  0.001 -0.002   -0.001  0.002 -0.008
 C         -0.000  0.001 -0.002   -0.001 -0.000 -0.000    0.000 -0.000 -0.000
 O         -0.000 -0.000  0.000    0.000  0.000  0.000    0.000 -0.000  0.000
 O          0.000 -0.001  0.000    0.000 -0.000  0.000    0.000 -0.000  0.000
 H         -0.006  0.019 -0.085    0.038 -0.131  0.639    0.032 -0.139  0.720
 H         -0.022 -0.000 -0.003   -0.501  0.020 -0.148    0.545 -0.017  0.138
 H          0.013  0.016 -0.004    0.242  0.475 -0.110   -0.168 -0.313  0.056
 O          0.002  0.001  0.001   -0.000 -0.000  0.000    0.000 -0.000  0.000
 H          0.002 -0.002  0.002    0.000  0.000 -0.000    0.000 -0.001 -0.000
 H          0.045 -0.219  0.967    0.002 -0.008  0.032    0.003 -0.015  0.083
 H         -0.007  0.004 -0.008    0.000 -0.001 -0.001   -0.001  0.000 -0.001
 TransDip   0.058  0.070 -0.127    0.056 -0.074 -0.070   -0.042  0.061 -0.117

 Mode:                28                     29                     30
 Frequency:      3125.35                3749.78                3753.70
 Force Cnst:      6.3492                 8.8294                 8.8379
 Red. Mass:       1.1032                 1.0658                 1.0646
 IR Active:          YES                    YES                    YES
 IR Intens:       12.836                 96.033                 70.685
 Raman Active:       YES                    YES                    YES
               X      Y      Z        X      Y      Z        X      Y      Z
 C         -0.076 -0.053  0.007    0.000  0.000  0.000    0.000  0.000  0.000
 C         -0.001 -0.001  0.001    0.001 -0.001  0.001    0.001 -0.000  0.000
 C          0.000 -0.001  0.000   -0.000  0.002 -0.001   -0.003 -0.001 -0.000
 O         -0.000  0.000  0.000    0.005 -0.001  0.001   -0.058  0.011 -0.015
 O          0.000  0.000 -0.000    0.000 -0.001  0.000    0.000  0.001 -0.000
 H         -0.022  0.013 -0.116   -0.000 -0.000 -0.000   -0.000 -0.000 -0.000
 H          0.611 -0.040  0.178    0.001 -0.000 -0.000    0.001  0.000 -0.000
 H          0.325  0.665 -0.148    0.000  0.003 -0.000   -0.000  0.001 -0.000
 O          0.000  0.001 -0.000    0.040 -0.043  0.020    0.003 -0.003  0.002
 H         -0.001  0.001  0.000   -0.074  0.016 -0.020    0.947 -0.177  0.250
 H          0.001  0.003 -0.012    0.004  0.004 -0.009    0.001  0.001 -0.003
 H          0.002 -0.002 -0.000   -0.642  0.688 -0.323   -0.051  0.054 -0.025
 TransDip  -0.092 -0.067  0.014   -0.244  0.175 -0.092    0.264  0.038  0.037

 STANDARD THERMODYNAMIC QUANTITIES AT   298.15 K  AND     1.00 ATM

   This Molecule has  0 Imaginary Frequencies
   Zero point vibrational energy:       59.559 kcal/mol

   Atom    1 Element C  Has Mass   12.00000
   Atom    2 Element C  Has Mass   12.00000
   Atom    3 Element C  Has Mass   12.00000
   Atom    4 Element O  Has Mass   15.99491
   Atom    5 Element O  Has Mass   15.99491
   Atom    6 Element H  Has Mass    1.00783
   Atom    7 Element H  Has Mass    1.00783
   Atom    8 Element H  Has Mass    1.00783
   Atom    9 Element O  Has Mass   15.99491
   Atom   10 Element H  Has Mass    1.00783
   Atom   11 Element H  Has Mass    1.00783
   Atom   12 Element H  Has Mass    1.00783
   Molecular Mass:    90.031710 amu
   Principal axes and moments of inertia in amu*Bohr^2:
                             1           2           3
    Eigenvalues --      351.88720   550.19547   813.22804
          X               0.99830    -0.05719    -0.01130
          Y               0.05739     0.99819     0.01812
          Z               0.01025    -0.01874     0.99977
   Rotational Symmetry Number is   1
   The Molecule is an Asymmetric Top
   Translational Enthalpy:        0.889 kcal/mol
   Rotational Enthalpy:           0.889 kcal/mol
   Vibrational Enthalpy:         61.941 kcal/mol
   gas constant (RT):             0.592 kcal/mol
   Translational Entropy:        39.405  cal/mol.K
   Rotational Entropy:           26.557  cal/mol.K
   Vibrational Entropy:          14.137  cal/mol.K

   Total Enthalpy:               64.311 kcal/mol
   Total Entropy:                80.099  cal/mol.K

 ======================================================================

 STANDARD THERMODYNAMIC QUANTITIES FOR ANHARMONIC VIBRATION -- TOSH

   Zero point vibrational energy: ************ kcal/mol

   Vibrational Enthalpy:       Infinity kcal/mol
   Vibrational Entropy:             NaN  cal/mol.K

   Total Enthalpy:             Infinity kcal/mol
   Total Entropy:                   NaN  cal/mol.K

 ======================================================================

 STANDARD THERMODYNAMIC QUANTITIES FOR ANHARMONIC VIBRATION -- VPT2

   Zero point vibrational energy: ************ kcal/mol

   Vibrational Enthalpy:       Infinity kcal/mol
   Vibrational Entropy:             NaN  cal/mol.K

   Total Enthalpy:             Infinity kcal/mol
   Total Entropy:                   NaN  cal/mol.K

 ======================================================================

Archival summary:
1\1\pikachu\FREQ\ProcedureUnspecified\BasisUnspecified\336\cher\TueDec1315:04:542016TueDec1315:04:542016\0\\#,FREQ,ProcedureUnspecified,BasisUnspecified,\\0,1\C\O,1,1.20788\O,1,1.34613,2,123.399\H,3,0.969387,1,107.7,2,0.0180812,0\C,1,1.52114,2,123.626,3,179.371,0\H,5,1.09898,1,106.407,2,-120.017,0\O,5,1.4134,1,109.661,2,-2.10549,0\H,7,0.967686,5,107.606,1,-0.809781,0\C,5,1.53138,1,112.114,2,120.924,0\H,9,1.09115,5,108.695,1,-178.581,0\H,9,1.0915,5,111.109,1,61.4956,0\H,9,1.09255,5,110.446,1,-59.9582,0\\\@

 Total job time:  1221.89s(wall), 1221.46s(cpu) 
 Tue Dec 13 15:04:54 2016

        *************************************************************
        *                                                           *
        *  Thank you very much for using Q-Chem.  Have a nice day.  *
        *                                                           *
        *************************************************************


 
User input: 3 of 3 
 
pikachu 127.0.1
Q-Chem Developer Version! Running on 127.0.1.*
                  Welcome to Q-Chem
     A Quantum Leap Into The Future Of Chemistry


 Q-Chem 4.4, Q-Chem, Inc., Pleasanton, CA (2016)

 Y. Shao,  Z. Gan,  E. Epifanovsky,  A. T. B. Gilbert,  M. Wormit,  
 J. Kussmann,  A. W. Lange,  A. Behn,  J. Deng,  X. Feng,  D. Ghosh,  
 M. Goldey,  P. R. Horn,  L. D. Jacobson,  I. Kaliman,  F. Rob,  
 R. Z. Khaliullin,  T. Kus,  A. Landau,  J. Liu,  E. I. Proynov,  Y. M. Rhee,  
 R. M. Richard,  M. A. Rohrdanz,  R. P. Steele,  E. J. Sundstrom,  
 H. L. Woodcock III,  P. M. Zimmerman,  D. Zuev,  B. Albrecht,  E. Alguire,  
 B. Austin,  S. A. Baeppler,  G. J. O. Beran,  Y. A. Bernard,  E. Berquist,  
 K. Brandhorst,  K. B. Bravaya,  S. T. Brown,  D. Casanova,  C.-M. Chang,  
 Y. Chen,  S. H. Chien,  K. D. Closser,  M. P. Coons,  D. L. Crittenden,  
 S. Dasgupta,  M. Diedenhofen,  R. A. DiStasio Jr.,  H. Do,  A. D. Dutoi,  
 R. G. Edgar,  P.-T. Fang,  S. Fatehi,  Q. Feng,  L. Fusti-Molnar,  
 A. Ghysels,  A. Golubeva-Zadorozhnaya,  J. Gomes,  A. Gunina,  
 M. W. D. Hanson-Heine,  P. H. P. Harbach,  A. W. Hauser,  J. E. Herr,  
 E. G. Hohenstein,  Z. C. Holden,  K. Hui,  T.-C. Jagau,  H. Ji,  B. Kaduk,  
 K. Khistyaev,  Jaehoon Kim,  Jihan Kim,  R. A. King,  P. Klunzinger,  
 K. Koh,  D. Kosenkov,  T. Kowalczyk,  C. M. Krauter,  A. Kunitsa,  
 K. U. Lao,  A. Laurent,  K. V. Lawler,  J. Lee,  D. Lefrancois,  S. Lehtola,  
 S. V. Levchenko,  C. Y. Lin,  Y.-S. Lin,  F. Liu,  E. Livshits,  
 R. C. Lochan,  A. Luenser,  P. Manohar,  S. F. Manzer,  S.-P. Mao,  Y. Mao,  
 N. Mardirossian,  A. V. Marenich,  L. A. Martinez-Martinez,  S. A. Maurer,  
 N. J. Mayhall,  J.-M. Mewes,  A. F. Morrison,  K. Nanda,  T. S. Nguyen-Beck,  
 C. M. Oana,  R. Olivares-Amaya,  D. P. O'Neill,  J. A. Parkhill,  
 T. M. Perrine,  R. Peverati,  P. A. Pieniazek,  F. Plasser,  A. Prociuk,  
 D. R. Rehn,  E. Rosta,  N. J. Russ,  N. Sergueev,  S. M. Sharada,  
 S. Sharma,  D. W. Small,  A. Sodt,  T. Stauch,  T. Stein,  D. Stuck,  
 Y.-C. Su,  A. J. W. Thom,  T. Tsuchimochi,  L. Vogt,  O. Vydrov,  T. Wang,  
 M. A. Watson,  J. Wenzel,  A. White,  C. F. Williams,  V. Vanovschi,  
 K. Yao,  S. Yeganeh,  S. R. Yost,  Z.-Q. You,  I. Y. Zhang,  X. Zhang,  
 Y. Zhao,  B. R. Brooks,  G. K. L. Chan,  D. M. Chipman,  C. J. Cramer,  
 W. A. Goddard III,  M. S. Gordon,  W. J. Hehre,  A. Klamt,  
 H. F. Schaefer III,  M. W. Schmidt,  C. D. Sherrill,  D. G. Truhlar,  
 A. Warshel,  X. Xu,  A. Aspuru-Guzik,  R. Baer,  A. T. Bell,  N. A. Besley,  
 J.-D. Chai,  A. Dreuw,  B. D. Dunietz,  T. R. Furlani,  S. R. Gwaltney,  
 C.-P. Hsu,  Y. Jung,  J. Kong,  D. S. Lambrecht,  W. Liang,  C. Ochsenfeld,  
 V. A. Rassolov,  L. V. Slipchenko,  J. E. Subotnik,  T. Van Voorhis,  
 J. M. Herbert,  A. I. Krylov,  P. M. W. Gill,  M. Head-Gordon

 Contributors to earlier versions of Q-Chem not listed above: 
 R. D. Adamson,  J. Baker,  E. F. C. Byrd,  A. K. Chakraborty,  C.-L. Cheng,  
 H. Dachsel,  R. J. Doerksen,  G. Hawkins,  A. Heyden,  S. Hirata,  
 G. Kedziora,  F. J. Keil,  C. Kelley,  P. P. Korambath,  W. Kurlancheek,  
 A. M. Lee,  M. S. Lee,  D. Liotard,  I. Lotan,  P. E. Maslen,  N. Nair,  
 D. Neuhauser,  R. Olson,  B. Peters,  J. Ritchie,  N. E. Schultz,  
 N. Shenvi,  A. C. Simmonett,  K. S. Thanthiriwatte,  Q. Wu,  W. Zhang

 Please cite Q-Chem as follows:
 Y. Shao et al., Mol. Phys. 113, 184-215 (2015)
 DOI: 10.1080/00268976.2014.952696

 Q-Chem 4.4.2 for Intel X86 EM64T Linux

 Parts of Q-Chem use Armadillo 5.200.1 (Boston Tea Smuggler).
 http://arma.sourceforge.net/

 Q-Chem begins on Tue Dec 13 15:04:54 2016  


Host: 0

     Scratch files written to /scratch/cher/qchem5277//
The previous job contains 0 fragments, simply inherited here
FILE_GEOM_ORG=        593

Checking the input file for inconsistencies... 	...done.

--------------------------------------------------------------
User input:
--------------------------------------------------------------

$molecule
   read
$end
$rem
   BASIS  =  6-311++G**
   JOB_TYPE  =  SP
   METHOD  =  B3LYP
   SOLVENT_METHOD SMD
$end
--------------------------------------------------------------
 ----------------------------------------------------------------
             Standard Nuclear Orientation (Angstroms)
    I     Atom           X                Y                Z
 ----------------------------------------------------------------
    1      C      -1.3437277612     1.1881961477     0.4143562447
    2      C      -0.6845897675     0.0612916882    -0.3861187845
    3      C       0.7827129144    -0.1146739805    -0.0256856205
    4      O       1.5151144206     0.9923835722    -0.2494843359
    5      O       1.2467593958    -1.1428661445     0.4061220011
    6      H      -1.2886407194     0.9784233781     1.4851587275
    7      H      -2.3958776348     1.2488679557     0.1316660431
    8      H      -0.8651360043     2.1476141247     0.2098190784
    9      O      -1.3734609694    -1.1560287632    -0.1829554492
   10      H       2.4317880331     0.7938308415    -0.0045418579
   11      H      -0.7132359573     0.3175198669    -1.4544285522
   12      H      -0.7294170728    -1.8087229613     0.1262589468
 ----------------------------------------------------------------
 Nuclear Repulsion Energy =   249.5875386038 hartrees
 There are       24 alpha and       24 beta electrons
 Requested basis set is 6-311++G(d,p)
 There are 66 shells and 174 basis functions

 Total QAlloc Memory Limit   2000 MB
 Mega-Array Size        61 MB
 MEM_STATIC part        62 MB

                       Distance Matrix (Angstroms)
             C (  1)   C (  2)   C (  3)   O (  4)   O (  5)   H (  6)
   C (  2)  1.531384
   C (  3)  2.532362  1.521135
   O (  4)  2.941429  2.392551  1.346133
   O (  5)  3.484902  2.409928  1.207881  2.249695
   H (  6)  1.092546  2.169721  2.787116  3.297002  3.477419
   H (  7)  1.091153  2.146379  3.462289  3.937883  4.366294  1.769479
   H (  8)  1.091498  2.177264  2.808704  2.685351  3.914830  1.781251
   O (  9)  2.419309  1.413396  2.399633  3.600551  2.685655  2.710292
   H ( 10)  3.819099  3.223977  1.882891  0.969387  2.307322  4.011842
   H ( 11)  2.155911  1.098981  2.113282  2.621617  3.071800  3.067419
   H ( 12)  3.072768  1.939457  2.275835  3.609058  2.104035  3.150797
             H (  7)   H (  8)   O (  9)   H ( 10)   H ( 11)
   H (  8)  1.776801
   O (  9)  2.632081  3.365520
   H ( 10)  4.850976  3.570488  4.279451
   H ( 11)  2.492867  2.478314  2.055210  3.495743
   H ( 12)  3.482238  3.959546  0.967686  4.096781  2.649480

 A cutoff of  1.0D-08 yielded   2023 shell pairs
 There are     14346 function pairs (     15359 Cartesian)

 -------------------------------------------------------
 OpenMP Integral Computing Module                       
 Release: version 1.0, May 2013, Q-Chem Inc. Pittsburgh 
 -------------------------------------------------------
 Integral Job Info:
 Integral job number is                      11
 Integral operator is                         1
 short-range coefficients                     0
 long-range coefficients              100000000
 Omega coefficients                           0
 if combine SR and LR in K                    0
 Integral screening is                        0
 Integral computing path is                   2
 max size of driver memory is            800000
 size of driver memory is                593474
 size of scratch memory is              2260544
 max col of scratch BK array               1296
 max len of scratch array in speh3          155
 max len of scratch index in speh4           18
 max int batch size is                      520
 min int batch size is                       52
 fixed nKL is                                52
 max L of basis functions is                  2
 order of int derivative is                   0
 number of shells is                         66
 number of basis is                         180
 number of cartesian basis is               180
 number of contracted shell pairs          2023
 number of primitive shell pairs           4915
 maxK2 (contraction) of shell pair           36
 max number of K2 of shell pair               1
 max number of CS2 of shell pair            333
 max number of PS2 of shell pair            648
 mem total for path MDJ                   29112
 -------------------------------------------------------
 Smallest overlap matrix eigenvalue = 3.28E-05

 Q-Chem warning in module /home/taweetham/qchem/stvman/mkSTV.C, line 257:

 Overlap eigenvalue is smaller than square root of threshold


 Scale SEOQF with 1.000000e-01/1.000000e-01/1.000000e-01

 Standard Electronic Orientation quadrupole field applied
 Nucleus-field energy     =     0.0000000054 hartrees
 Guess from superposition of atomic densities
 Warning:  Energy on first SCF cycle will be non-variational
 A restricted hybrid HF-DFT SCF calculation will be
 performed using Pulay DIIS extrapolation
 Exchange:     0.2000 Hartree-Fock + 0.0800 Slater + 0.7200 B88
 Correlation:  0.1900 VWN1RPA + 0.8100 LYP
 Using SG-1 standard quadrature grid
 SCF converges when DIIS error is below 1.0E-05
 ---------------------------------------
  Cycle       Energy         DIIS Error
 ---------------------------------------
    1    -344.7072456275      4.75E-02
    2    -343.5573241254      7.73E-03
    3    -343.3028948436      1.25E-02
    4    -343.7139692302      2.38E-03
    5    -343.7295949694      6.67E-04
    6    -343.7305637497      2.42E-04
    7    -343.7307608999      4.41E-05
    8    -343.7307677455      1.18E-05
    9    -343.7307670999      2.73E-06 Convergence criterion met
 ---------------------------------------
 SCF time:  CPU 45.65 s  wall 45.68 s

 Citation of the SMD model:
 Marenich, A.V.; Cramer, C.J.; Truhlar, D.G.
 J. Phys. Chem. B 2009, 113, 6378-6396.
 iSolventCode=           1
 Solvent: water                                                           

 vradii
            1           2           3           4           5           6
    1   1.8500000   1.8500000   1.8500000   1.5200000   1.5200000   1.2000000
            7           8           9          10          11          12
    1   1.2000000   1.2000000   1.5200000   1.2000000   1.2000000   1.2000000
Changing PCM_TESSEL_METHOD to VTN
Changing PCM_VDW_RADII to SMD_RADIUS
 Discretize the solute cavity surface with Lebedev spheres
	Using 302 Lebedev grid points for each H atom
	Using 302 Lebedev grid points for other atoms
	Atomic van der Waals radii will be scaled by 1.20
 Removing interior tesserae...
 Keep 1299 surface tesserae and discard 2325 interior tesserae
 Molecular Surface Area = 112.088 Angst**2
 A restricted hybrid HF-DFT SCF calculation will be
 performed using Pulay DIIS extrapolation
 Polarizable Continuum solvation model will be applied
 Exchange:     0.2000 Hartree-Fock + 0.0800 Slater + 0.7200 B88
 Correlation:  0.1900 VWN1RPA + 0.8100 LYP
 Using SG-1 standard quadrature grid
 SCF converges when DIIS error is below 1.0E-05

 Citation of the SMD model:
 Marenich, A.V.; Cramer, C.J.; Truhlar, D.G.
 J. Phys. Chem. B 2009, 113, 6378-6396.
 iSolventCode=           1
 Solvent: water                                                           

 vradii
            1           2           3           4           5           6
    1   1.8500000   1.8500000   1.8500000   1.5200000   1.5200000   1.2000000
            7           8           9          10          11          12
    1   1.2000000   1.2000000   1.5200000   1.2000000   1.2000000   1.2000000
 ---------------------------------------
  Cycle       Energy         DIIS Error
 ---------------------------------------
    1    -343.7306136400      1.45E-06
 Time req'd to invert C: 2.85 s (CPU) 2.85 s (wall)
    2    -343.7495164833      5.61E-04
    3    -343.7495147935      5.61E-04
    4    -343.7495174534      5.61E-04
    5    -343.7495200047      5.61E-04
    6    -343.7495193366      5.61E-04
    7    -343.7495189310      5.61E-04
    8    -343.7495200038      5.61E-04
    9    -343.7495188289      5.61E-04
   10    -343.7495187964      5.61E-04
   11    -343.7495180500      5.61E-04
   12    -343.7495194141      5.61E-04
   13    -343.7495201054      5.61E-04
   14    -343.7495190314      5.61E-04
   15    -343.7495186660      5.61E-04
   16    -343.7495149551      5.61E-04
   17    -343.7514495777      5.21E-04
   18    -343.7519580421      2.89E-04
   19    -343.7521663984      7.22E-05
   20    -343.7521813029      3.55E-05
   21    -343.7521835293      5.55E-06 Convergence criterion met
 ---------------------------------------
 SCF time:  CPU 93.66 s  wall 93.71 s
(0)  E-EN(g) gas-phase elect-nuc energy                 -343.730613640 a.u.
(3)  G-ENP(liq) elect-nuc-pol free energy of system     -343.752183529 a.u.
(4)  G-CDS(liq) cavity-dispersion-solvent structure 
     free energy                                                4.1675 kcal/mol
(6)  G-S(liq) free energy of system                     -343.745542166 a.u.
(9)  DeltaG-S(liq) free energy of  solvation
     (9) = (6) - (0)                                           -9.3678 kcal/mol
 SCF   energy in the final basis set = -343.7455421663
 Total energy in the final basis set = -343.7455421663

 --------------------------------------------------------------

                    Orbital Energies (a.u.)
 --------------------------------------------------------------

 Alpha MOs
 -- Occupied --
-19.184 -19.141 -19.135 -10.325 -10.244 -10.164  -1.131  -1.054
 -1.033  -0.778  -0.677  -0.609  -0.551  -0.520  -0.496  -0.461
 -0.438  -0.416  -0.400  -0.381  -0.366  -0.349  -0.310  -0.294
 -- Virtual --
 -0.021  -0.001   0.018   0.022   0.028   0.051   0.056   0.071
  0.077   0.087   0.097   0.108   0.116   0.125   0.128   0.135
  0.140   0.143   0.162   0.169   0.183   0.194   0.198   0.210
  0.229   0.236   0.241   0.249   0.264   0.269   0.284   0.288
  0.296   0.305   0.315   0.331   0.341   0.358   0.367   0.383
  0.394   0.451   0.477   0.499   0.509   0.536   0.563   0.603
  0.609   0.623   0.637   0.657   0.671   0.695   0.701   0.725
  0.737   0.850   0.896   0.969   0.990   1.047   1.067   1.095
  1.126   1.131   1.146   1.155   1.162   1.192   1.240   1.296
  1.327   1.371   1.436   1.457   1.465   1.478   1.508   1.544
  1.564   1.598   1.610   1.614   1.633   1.667   1.701   1.728
  1.801   1.829   1.872   1.903   1.990   2.014   2.050   2.077
  2.127   2.147   2.203   2.296   2.359   2.480   2.527   2.542
  2.554   2.566   2.613   2.634   2.649   2.677   2.772   2.796
  2.877   2.897   2.919   2.981   3.051   3.087   3.106   3.141
  3.193   3.194   3.344   3.363   3.383   3.573   3.650   3.769
  3.811   3.826   3.877   3.945   4.052   4.125   4.239   4.958
  5.025   5.058   5.144   5.319   5.437   5.566   5.715   5.834
 23.774  23.798  23.963  49.852  49.913  49.982
 --------------------------------------------------------------

          Ground-State Mulliken Net Atomic Charges

     Atom                 Charge (a.u.)
  ----------------------------------------
      1 C                    -0.383518
      2 C                    -0.333097
      3 C                     0.259690
      4 O                    -0.223151
      5 O                    -0.396272
      6 H                     0.178752
      7 H                     0.176233
      8 H                     0.163408
      9 O                    -0.340496
     10 H                     0.357197
     11 H                     0.250975
     12 H                     0.290279
  ----------------------------------------
  Sum of atomic charges =    -0.000000

 -----------------------------------------------------------------
                    Cartesian Multipole Moments
 -----------------------------------------------------------------
    Charge (ESU x 10^10)
                -0.0000
    Dipole Moment (Debye)
         X       1.8801      Y       2.7158      Z      -0.3705
       Tot       3.3238
    Quadrupole Moments (Debye-Ang)
        XX     -35.1722     XY       0.2356     YY     -38.7204
        XZ      -0.8500     YZ       0.8608     ZZ     -35.7092
    Octopole Moments (Debye-Ang^2)
       XXX      32.9918    XXY      16.8591    XYY      -1.6381
       YYY      -5.6636    XXZ      -0.5336    XYZ       4.6099
       YYZ       0.6714    XZZ       1.0262    YZZ       0.1093
       ZZZ      -2.0417
    Hexadecapole Moments (Debye-Ang^3)
      XXXX    -324.7021   XXXY      17.5963   XXYY    -115.8872
      XYYY      12.3501   YYYY    -239.1523   XXXZ       1.3482
      XXYZ       1.3021   XYYZ      -2.6379   YYYZ      -3.5765
      XXZZ     -77.9488   XYZZ       1.2702   YYZZ     -57.2776
      XZZZ       1.8411   YZZZ      -1.8143   ZZZZ     -69.0301
 -----------------------------------------------------------------
Archival summary:
1\1\pikachu\SP\ProcedureUnspecified\BasisUnspecified\336\cher\TueDec1315:07:132016TueDec1315:07:132016\0\\#,ProcedureUnspecified,BasisUnspecified,\\0,1\C\O,1,1.20788\O,1,1.34613,2,123.399\H,3,0.969387,1,107.7,2,0.0180812,0\C,1,1.52114,2,123.626,3,179.371,0\H,5,1.09898,1,106.407,2,-120.017,0\O,5,1.4134,1,109.661,2,-2.10549,0\H,7,0.967686,5,107.606,1,-0.809781,0\C,5,1.53138,1,112.114,2,120.924,0\H,9,1.09115,5,108.695,1,-178.581,0\H,9,1.0915,5,111.109,1,61.4956,0\H,9,1.09255,5,110.446,1,-59.9582,0\\\@

 Total job time:  139.53s(wall), 139.45s(cpu) 
 Tue Dec 13 15:07:13 2016

        *************************************************************
        *                                                           *
        *  Thank you very much for using Q-Chem.  Have a nice day.  *
        *                                                           *
        *************************************************************
