# Supplementary material for: A DFT investigation of the blue bottle experiment: E∘half-cell analysis of autoxidation catalysed by redox indicators
Source: R Soc Open Sci. 2017 Nov 8;4(11):170708. doi: 10.1098/rsos.170708 (PMC5717635; doi:10.1098/rsos.170708)
Supplement: output.zip [file rsos170708supp2.zip › B3LYP_6-311++Gdp_reducing_agents/C3H6O3_DHA.out]

pikachu 127.0.1
Q-Chem Developer Version! Running on 127.0.1.*
                  Welcome to Q-Chem
     A Quantum Leap Into The Future Of Chemistry


 Q-Chem 4.4, Q-Chem, Inc., Pleasanton, CA (2016)

 Y. Shao,  Z. Gan,  E. Epifanovsky,  A. T. B. Gilbert,  M. Wormit,  
 J. Kussmann,  A. W. Lange,  A. Behn,  J. Deng,  X. Feng,  D. Ghosh,  
 M. Goldey,  P. R. Horn,  L. D. Jacobson,  I. Kaliman,  F. Rob,  
 R. Z. Khaliullin,  T. Kus,  A. Landau,  J. Liu,  E. I. Proynov,  Y. M. Rhee,  
 R. M. Richard,  M. A. Rohrdanz,  R. P. Steele,  E. J. Sundstrom,  
 H. L. Woodcock III,  P. M. Zimmerman,  D. Zuev,  B. Albrecht,  E. Alguire,  
 B. Austin,  S. A. Baeppler,  G. J. O. Beran,  Y. A. Bernard,  E. Berquist,  
 K. Brandhorst,  K. B. Bravaya,  S. T. Brown,  D. Casanova,  C.-M. Chang,  
 Y. Chen,  S. H. Chien,  K. D. Closser,  M. P. Coons,  D. L. Crittenden,  
 S. Dasgupta,  M. Diedenhofen,  R. A. DiStasio Jr.,  H. Do,  A. D. Dutoi,  
 R. G. Edgar,  P.-T. Fang,  S. Fatehi,  Q. Feng,  L. Fusti-Molnar,  
 A. Ghysels,  A. Golubeva-Zadorozhnaya,  J. Gomes,  A. Gunina,  
 M. W. D. Hanson-Heine,  P. H. P. Harbach,  A. W. Hauser,  J. E. Herr,  
 E. G. Hohenstein,  Z. C. Holden,  K. Hui,  T.-C. Jagau,  H. Ji,  B. Kaduk,  
 K. Khistyaev,  Jaehoon Kim,  Jihan Kim,  R. A. King,  P. Klunzinger,  
 K. Koh,  D. Kosenkov,  T. Kowalczyk,  C. M. Krauter,  A. Kunitsa,  
 K. U. Lao,  A. Laurent,  K. V. Lawler,  J. Lee,  D. Lefrancois,  S. Lehtola,  
 S. V. Levchenko,  C. Y. Lin,  Y.-S. Lin,  F. Liu,  E. Livshits,  
 R. C. Lochan,  A. Luenser,  P. Manohar,  S. F. Manzer,  S.-P. Mao,  Y. Mao,  
 N. Mardirossian,  A. V. Marenich,  L. A. Martinez-Martinez,  S. A. Maurer,  
 N. J. Mayhall,  J.-M. Mewes,  A. F. Morrison,  K. Nanda,  T. S. Nguyen-Beck,  
 C. M. Oana,  R. Olivares-Amaya,  D. P. O'Neill,  J. A. Parkhill,  
 T. M. Perrine,  R. Peverati,  P. A. Pieniazek,  F. Plasser,  A. Prociuk,  
 D. R. Rehn,  E. Rosta,  N. J. Russ,  N. Sergueev,  S. M. Sharada,  
 S. Sharma,  D. W. Small,  A. Sodt,  T. Stauch,  T. Stein,  D. Stuck,  
 Y.-C. Su,  A. J. W. Thom,  T. Tsuchimochi,  L. Vogt,  O. Vydrov,  T. Wang,  
 M. A. Watson,  J. Wenzel,  A. White,  C. F. Williams,  V. Vanovschi,  
 K. Yao,  S. Yeganeh,  S. R. Yost,  Z.-Q. You,  I. Y. Zhang,  X. Zhang,  
 Y. Zhao,  B. R. Brooks,  G. K. L. Chan,  D. M. Chipman,  C. J. Cramer,  
 W. A. Goddard III,  M. S. Gordon,  W. J. Hehre,  A. Klamt,  
 H. F. Schaefer III,  M. W. Schmidt,  C. D. Sherrill,  D. G. Truhlar,  
 A. Warshel,  X. Xu,  A. Aspuru-Guzik,  R. Baer,  A. T. Bell,  N. A. Besley,  
 J.-D. Chai,  A. Dreuw,  B. D. Dunietz,  T. R. Furlani,  S. R. Gwaltney,  
 C.-P. Hsu,  Y. Jung,  J. Kong,  D. S. Lambrecht,  W. Liang,  C. Ochsenfeld,  
 V. A. Rassolov,  L. V. Slipchenko,  J. E. Subotnik,  T. Van Voorhis,  
 J. M. Herbert,  A. I. Krylov,  P. M. W. Gill,  M. Head-Gordon

 Contributors to earlier versions of Q-Chem not listed above: 
 R. D. Adamson,  J. Baker,  E. F. C. Byrd,  A. K. Chakraborty,  C.-L. Cheng,  
 H. Dachsel,  R. J. Doerksen,  G. Hawkins,  A. Heyden,  S. Hirata,  
 G. Kedziora,  F. J. Keil,  C. Kelley,  P. P. Korambath,  W. Kurlancheek,  
 A. M. Lee,  M. S. Lee,  D. Liotard,  I. Lotan,  P. E. Maslen,  N. Nair,  
 D. Neuhauser,  R. Olson,  B. Peters,  J. Ritchie,  N. E. Schultz,  
 N. Shenvi,  A. C. Simmonett,  K. S. Thanthiriwatte,  Q. Wu,  W. Zhang

 Please cite Q-Chem as follows:
 Y. Shao et al., Mol. Phys. 113, 184-215 (2015)
 DOI: 10.1080/00268976.2014.952696

 Q-Chem 4.4.2 for Intel X86 EM64T Linux

 Parts of Q-Chem use Armadillo 5.200.1 (Boston Tea Smuggler).
 http://arma.sourceforge.net/

 Q-Chem begins on Tue Dec 13 15:54:52 2016  


Host: 0

     Scratch files written to /scratch/cher/qchem6137//
FILE_GEOM_ORG=        593

Checking the input file for inconsistencies... 	...done.

--------------------------------------------------------------
User input:
--------------------------------------------------------------
$molecule
0 1
  C    1.2547731   -0.7158364   -0.3280010
  C   -0.0683958    0.0474809   -0.2179644
  C   -1.3468449   -0.7816228   -0.0749098
  O   -0.0803409    1.2603976   -0.2615631
  H    1.4224047   -0.9337126   -1.3947832
  H    2.0570798   -0.0551546    0.0212222
  H   -1.5594278   -0.8754765    1.0051487
  H   -2.1665685   -0.2100898   -0.5186306
  O   -1.2856887   -2.0359854   -0.7226089
  O    1.1784805   -1.9179046    0.4441242
  H   -0.5576139   -2.5172947   -0.2903944
  H    1.9912221   -2.4256621    0.3009864
$end

$rem
   BASIS  =  6-311++G**
   JOB_TYPE  =  optimization
   METHOD  =  B3LYP
$end

--------------------------------------------------------------
 ----------------------------------------------------------------
             Standard Nuclear Orientation (Angstroms)
    I     Atom           X                Y                Z
 ----------------------------------------------------------------
    1      C       0.3463942397    -1.1997156726     0.3262442226
    2      C      -0.7925674832    -0.2308716683    -0.0048823103
    3      C      -0.4136704487     1.2216280295    -0.3031964573
    4      O      -1.9430615347    -0.6176035739    -0.0083928526
    5      H       0.5171128073    -1.1492141474     1.4133961994
    6      H       0.0129315585    -2.2133673709     0.0743192337
    7      H      -0.3040927929     1.3151381505    -1.3985388532
    8      H      -1.2549034653     1.8536704232    -0.0059855502
    9      O       0.7342041551     1.6634436029     0.3924058935
   10      O       1.5187963047    -0.8261185294    -0.4037314039
   11      H       1.4597536480     1.0885000617     0.0897860191
   12      H       2.2487489970    -1.3987432460    -0.1242228747
 ----------------------------------------------------------------
 Molecular Point Group                 C1    NOp =  1
 Largest Abelian Subgroup              C1    NOp =  1
 Nuclear Repulsion Energy =   245.5695757484 hartrees
 There are       24 alpha and       24 beta electrons
 Requested basis set is 6-311++G(d,p)
 There are 66 shells and 174 basis functions

 Total QAlloc Memory Limit   2000 MB
 Mega-Array Size        61 MB
 MEM_STATIC part        62 MB
 A cutoff of  1.0D-11 yielded   2110 shell pairs
 There are     14870 function pairs (     15912 Cartesian)

 -------------------------------------------------------
 OpenMP Integral Computing Module                       
 Release: version 1.0, May 2013, Q-Chem Inc. Pittsburgh 
 -------------------------------------------------------
 Integral Job Info:
 Integral job number is                      11
 Integral operator is                         1
 short-range coefficients                     0
 long-range coefficients              100000000
 Omega coefficients                           0
 if combine SR and LR in K                    0
 Integral screening is                        0
 Integral computing path is                   2
 max size of driver memory is            800000
 size of driver memory is                593474
 size of scratch memory is              2260544
 max col of scratch BK array               1296
 max len of scratch array in speh3          155
 max len of scratch index in speh4           18
 max int batch size is                      520
 min int batch size is                       52
 fixed nKL is                                52
 max L of basis functions is                  2
 order of int derivative is                   0
 number of shells is                         66
 number of basis is                         180
 number of cartesian basis is               180
 number of contracted shell pairs          2110
 number of primitive shell pairs           5271
 maxK2 (contraction) of shell pair           36
 max number of K2 of shell pair               1
 max number of CS2 of shell pair            341
 max number of PS2 of shell pair            678
 mem total for path MDJ                   29528
 -------------------------------------------------------
 Smallest overlap matrix eigenvalue = 6.32E-05

 Scale SEOQF with 1.000000e-01/1.000000e-01/1.000000e-01

 Standard Electronic Orientation quadrupole field applied
 Nucleus-field energy     =     0.0000000061 hartrees
 Guess from superposition of atomic densities
 Warning:  Energy on first SCF cycle will be non-variational
 A restricted hybrid HF-DFT SCF calculation will be
 performed using Pulay DIIS extrapolation
 Exchange:     0.2000 Hartree-Fock + 0.0800 Slater + 0.7200 B88
 Correlation:  0.1900 VWN1RPA + 0.8100 LYP
 Using SG-1 standard quadrature grid
 SCF converges when DIIS error is below 1.0E-08
 ---------------------------------------
  Cycle       Energy         DIIS Error
 ---------------------------------------
    1    -344.5709064024      4.61E-02
    2    -343.5465087471      7.04E-03
    3    -343.2734145033      1.23E-02
    4    -343.6749125148      2.11E-03
    5    -343.6871945902      7.10E-04
    6    -343.6884295283      2.06E-04
    7    -343.6885531088      4.57E-05
    8    -343.6885587168      7.32E-06
    9    -343.6885588792      2.88E-06
   10    -343.6885589411      9.25E-07
   11    -343.6885589706      3.23E-07
   12    -343.6885589458      5.42E-08
   13    -343.6885589511      1.16E-08
   14    -343.6885589519      1.87E-09 Convergence criterion met
 ---------------------------------------
 SCF time:  CPU 83.06 s  wall 99.99 s
 SCF   energy in the final basis set = -343.6885589519
 Total energy in the final basis set = -343.6885589519

 --------------------------------------------------------------

                    Orbital Energies (a.u.)
 --------------------------------------------------------------

 Alpha MOs
 -- Occupied --
-19.171 -19.136 -19.131 -10.281 -10.254 -10.235  -1.077  -1.062
 -1.034  -0.763  -0.713  -0.582  -0.555  -0.514  -0.506  -0.480
 -0.451  -0.435  -0.406  -0.389  -0.364  -0.320  -0.313  -0.262
 -- Virtual --
 -0.052  -0.029   0.007   0.010   0.019   0.038   0.044   0.055
  0.065   0.080   0.089   0.103   0.111   0.115   0.124   0.126
  0.132   0.140   0.145   0.162   0.169   0.174   0.185   0.198
  0.207   0.224   0.234   0.244   0.258   0.267   0.288   0.288
  0.295   0.298   0.316   0.325   0.332   0.339   0.365   0.377
  0.385   0.411   0.480   0.498   0.513   0.540   0.550   0.556
  0.587   0.593   0.600   0.647   0.657   0.676   0.684   0.699
  0.714   0.832   0.848   0.930   0.990   1.024   1.071   1.107
  1.125   1.133   1.168   1.175   1.186   1.224   1.237   1.296
  1.307   1.365   1.416   1.434   1.457   1.475   1.503   1.534
  1.548   1.570   1.593   1.627   1.645   1.659   1.679   1.720
  1.765   1.784   1.843   1.896   1.931   1.956   2.009   2.073
  2.130   2.137   2.181   2.214   2.292   2.403   2.437   2.458
  2.507   2.525   2.570   2.618   2.687   2.754   2.810   2.817
  2.848   2.869   2.907   2.977   3.012   3.071   3.115   3.158
  3.185   3.205   3.248   3.335   3.357   3.491   3.669   3.777
  3.784   3.842   3.849   3.954   4.008   4.098   4.179   5.026
  5.035   5.077   5.175   5.359   5.397   5.581   5.625   5.721
 23.771  23.805  23.838  49.856  49.917  49.956
 --------------------------------------------------------------

          Ground-State Mulliken Net Atomic Charges

     Atom                 Charge (a.u.)
  ----------------------------------------
      1 C                    -0.348810
      2 C                     0.218546
      3 C                    -0.345498
      4 O                    -0.253198
      5 H                     0.195516
      6 H                     0.189977
      7 H                     0.188327
      8 H                     0.198442
      9 O                    -0.271959
     10 O                    -0.336123
     11 H                     0.285953
     12 H                     0.278828
  ----------------------------------------
  Sum of atomic charges =     0.000000

 -----------------------------------------------------------------
                    Cartesian Multipole Moments
 -----------------------------------------------------------------
    Charge (ESU x 10^10)
                 0.0000
    Dipole Moment (Debye)
         X       2.8857      Y      -1.9973      Z       0.0288
       Tot       3.5096
    Quadrupole Moments (Debye-Ang)
        XX     -37.8558     XY      -7.5064     YY     -36.2426
        XZ       0.9061     YZ      -3.4563     ZZ     -36.2369
    Octopole Moments (Debye-Ang^2)
       XXX      35.0727    XXY      -1.3941    XYY       2.9068
       YYY     -15.6829    XXZ       2.1837    XYZ      -3.0802
       YYZ      -3.0969    XZZ      -0.8354    YZZ      -0.6157
       ZZZ       0.1143
    Hexadecapole Moments (Debye-Ang^3)
      XXXX    -309.9695   XXXY     -30.1410   XXYY     -93.9606
      XYYY     -26.0603   YYYY    -323.8124   XXXZ       0.2301
      XXYZ      -0.1803   XYYZ      -2.0660   YYYZ      -2.8632
      XXZZ     -66.6960   XYZZ       0.1502   YYZZ     -66.8815
      XZZZ       0.5787   YZZZ      -2.3817   ZZZZ     -67.9720
 -----------------------------------------------------------------
 Calculating analytic gradient of the SCF energy
 Gradient of SCF Energy
            1           2           3           4           5           6
    1   0.0047816   0.0052649   0.0053742  -0.0080996   0.0000705  -0.0007777
    2   0.0020825   0.0020606   0.0000032  -0.0030574  -0.0005157  -0.0020017
    3  -0.0014880  -0.0005820   0.0012503   0.0001111   0.0019872   0.0003315
            7           8           9          10          11          12
    1  -0.0004184  -0.0011646  -0.0054290  -0.0065085   0.0027721   0.0041344
    2   0.0003755   0.0011835   0.0040565   0.0056090  -0.0056156  -0.0041803
    3  -0.0021967   0.0003154   0.0034800  -0.0033715  -0.0030701   0.0032327
 Max gradient component =       8.100E-03
 RMS gradient           =       3.420E-03
 Gradient time:  CPU 23.09 s  wall 28.15 s
 Geometry Optimization Parameters
   NAtoms,    NIC,     NZ,  NCons,   NDum,   NFix, NCnnct, MaxDiis
       12      70       0       0       0       0       0       0


** GEOMETRY OPTIMIZATION IN DELOCALIZED INTERNAL COORDINATES **
   Searching for a Minimum

   Optimization Cycle:   1

                       Coordinates (Angstroms)
     ATOM                X               Y               Z
      1  C         0.3463942397   -1.1997156726    0.3262442226
      2  C        -0.7925674832   -0.2308716683   -0.0048823103
      3  C        -0.4136704487    1.2216280295   -0.3031964573
      4  O        -1.9430615347   -0.6176035739   -0.0083928526
      5  H         0.5171128073   -1.1492141474    1.4133961994
      6  H         0.0129315585   -2.2133673709    0.0743192337
      7  H        -0.3040927929    1.3151381505   -1.3985388532
      8  H        -1.2549034653    1.8536704232   -0.0059855502
      9  O         0.7342041551    1.6634436029    0.3924058935
     10  O         1.5187963047   -0.8261185294   -0.4037314039
     11  H         1.4597536480    1.0885000617    0.0897860191
     12  H         2.2487489970   -1.3987432460   -0.1242228747
   Point Group: c1    Number of degrees of freedom:    30


   Energy is   -343.688558952


 Attempting to Generate Delocalized Internal Coordinates

 30 Hessian modes will be used to form the next step
  Hessian Eigenvalues:
     0.005010    0.005087    0.005149    0.011581    0.013921    0.058034
     0.063278    0.074785    0.075904    0.111154    0.117638    0.138710
     0.142075    0.160000    0.160000    0.220844    0.221112    0.249966
     0.250000    0.292840    0.293809    0.331596    0.335022    0.340803
     0.344247    0.408857    0.435261    0.525798    0.535930    0.982028

 Minimum Search - Taking Simple RFO Step
 Searching for Lamda that Minimizes Along All modes
 Value Taken    Lamda =  -0.00106389
 Step Taken.  Stepsize is  0.143294

                             Maximum     Tolerance    Cnvgd?
         Gradient           0.009375      0.000300      NO
         Displacement       0.054872      0.001200      NO
         Energy change     *********      0.000001      NO


 New Cartesian Coordinates Obtained by Inverse Iteration

 Displacement from previous Coordinates is:  0.343845
 ----------------------------------------------------------------
             Standard Nuclear Orientation (Angstroms)
    I     Atom           X                Y                Z
 ----------------------------------------------------------------
    1      C       0.3456719859    -1.2152850945     0.3295826418
    2      C      -0.7799908977    -0.2273129394     0.0166103833
    3      C      -0.4146047356     1.2232569814    -0.3041303526
    4      O      -1.9264475294    -0.6111874420     0.0022989742
    5      H       0.5263806298    -1.1759893235     1.4124599531
    6      H      -0.0089470572    -2.2161063992     0.0689070369
    7      H      -0.2842886829     1.2937614503    -1.3954309102
    8      H      -1.2754428051     1.8390323589    -0.0401313345
    9      O       0.7068336999     1.7258353165     0.3993495986
   10      O       1.5249914244    -0.8685590168    -0.4062964535
   11      H       1.4754904770     1.2047624014     0.1275622823
   12      H       2.2399994765    -1.4654622339    -0.1635805533
 ----------------------------------------------------------------
 Molecular Point Group                 C1    NOp =  1
 Largest Abelian Subgroup              C1    NOp =  1
 Nuclear Repulsion Energy =   244.4725372792 hartrees
 There are       24 alpha and       24 beta electrons
 Applying Cartesian multipole field
    Component          Value
    ---------          -----
     (2,0,0)        1.00000E-11
     (0,2,0)        2.00000E-11
     (0,0,2)       -3.00000E-11
 Nucleus-field energy     =     0.0000000063 hartrees
 Requested basis set is 6-311++G(d,p)
 There are 66 shells and 174 basis functions
 A cutoff of  1.0D-11 yielded   2105 shell pairs
 There are     14831 function pairs (     15871 Cartesian)
 Smallest overlap matrix eigenvalue = 6.23E-05
 Guess MOs from SCF MO coefficient file
 Reading MOs from coefficient file
 Reading MOs from coefficient file
 A restricted hybrid HF-DFT SCF calculation will be
 performed using Pulay DIIS extrapolation
 Exchange:     0.2000 Hartree-Fock + 0.0800 Slater + 0.7200 B88
 Correlation:  0.1900 VWN1RPA + 0.8100 LYP
 Using SG-1 standard quadrature grid
 SCF converges when DIIS error is below 1.0E-08
 Geometry optimization detected.  Setting ReadMinima to 0
 Setting SaveMinima to 0
 ---------------------------------------
  Cycle       Energy         DIIS Error
 ---------------------------------------
    1    -343.6902573837      1.08E-03
    2    -343.6887288659      1.45E-04
    3    -343.6887032823      1.79E-04
    4    -343.6887765170      7.68E-05
    5    -343.6887918908      1.25E-05
    6    -343.6887922761      4.13E-06
    7    -343.6887922854      1.36E-06
    8    -343.6887923262      2.59E-07
    9    -343.6887923285      5.46E-08
   10    -343.6887923236      1.89E-08
   11    -343.6887923256      7.08E-09 Convergence criterion met
 ---------------------------------------
 SCF time:  CPU 66.16 s  wall 84.45 s
 SCF   energy in the final basis set = -343.6887923256
 Total energy in the final basis set = -343.6887923256

 --------------------------------------------------------------

                    Orbital Energies (a.u.)
 --------------------------------------------------------------

 Alpha MOs
 -- Occupied --
-19.166 -19.136 -19.134 -10.280 -10.252 -10.236  -1.076  -1.061
 -1.036  -0.762  -0.715  -0.579  -0.554  -0.516  -0.506  -0.481
 -0.452  -0.434  -0.404  -0.388  -0.362  -0.319  -0.315  -0.262
 -- Virtual --
 -0.050  -0.028   0.007   0.010   0.018   0.038   0.044   0.055
  0.065   0.079   0.089   0.103   0.111   0.116   0.123   0.126
  0.133   0.140   0.145   0.164   0.169   0.174   0.181   0.197
  0.205   0.224   0.233   0.243   0.258   0.267   0.287   0.289
  0.295   0.300   0.318   0.325   0.333   0.338   0.366   0.375
  0.386   0.412   0.481   0.498   0.515   0.542   0.553   0.562
  0.589   0.594   0.599   0.649   0.657   0.675   0.685   0.699
  0.717   0.833   0.852   0.932   0.991   1.025   1.067   1.104
  1.124   1.131   1.158   1.176   1.182   1.227   1.246   1.299
  1.309   1.376   1.416   1.435   1.441   1.481   1.498   1.534
  1.557   1.573   1.590   1.627   1.647   1.654   1.676   1.721
  1.765   1.773   1.837   1.888   1.937   1.951   2.020   2.058
  2.132   2.142   2.181   2.202   2.292   2.406   2.444   2.461
  2.509   2.518   2.565   2.618   2.676   2.753   2.804   2.815
  2.845   2.868   2.909   2.975   3.009   3.062   3.109   3.155
  3.186   3.203   3.254   3.334   3.356   3.495   3.671   3.786
  3.798   3.856   3.862   3.952   3.998   4.097   4.180   5.025
  5.028   5.068   5.178   5.349   5.384   5.592   5.637   5.723
 23.778  23.812  23.840  49.863  49.911  49.958
 --------------------------------------------------------------

          Ground-State Mulliken Net Atomic Charges

     Atom                 Charge (a.u.)
  ----------------------------------------
      1 C                    -0.351554
      2 C                     0.218250
      3 C                    -0.338782
      4 O                    -0.249582
      5 H                     0.190468
      6 H                     0.189087
      7 H                     0.190681
      8 H                     0.200512
      9 O                    -0.270009
     10 O                    -0.335548
     11 H                     0.279981
     12 H                     0.276496
  ----------------------------------------
  Sum of atomic charges =     0.000000

 -----------------------------------------------------------------
                    Cartesian Multipole Moments
 -----------------------------------------------------------------
    Charge (ESU x 10^10)
                 0.0000
    Dipole Moment (Debye)
         X       2.8852      Y      -1.9609      Z       0.0025
       Tot       3.4885
    Quadrupole Moments (Debye-Ang)
        XX     -37.6487     XY      -7.1465     YY     -36.1550
        XZ       0.9435     YZ      -3.4383     ZZ     -36.2394
    Octopole Moments (Debye-Ang^2)
       XXX      34.3654    XXY      -0.9251    XYY       3.8691
       YYY     -17.4239    XXZ       1.7745    XYZ      -2.7477
       YYZ      -3.6924    XZZ      -0.8191    YZZ      -0.7447
       ZZZ      -0.4544
    Hexadecapole Moments (Debye-Ang^3)
      XXXX    -306.3419   XXXY     -27.5272   XXYY     -92.2707
      XYYY     -25.1564   YYYY    -337.6715   XXXZ       0.7366
      XXYZ       0.4458   XYYZ      -1.8881   YYYZ      -4.1153
      XXZZ     -66.0297   XYZZ       0.7321   YYZZ     -69.1902
      XZZZ       1.4036   YZZZ      -3.2272   ZZZZ     -68.4279
 -----------------------------------------------------------------
 Calculating analytic gradient of the SCF energy
 Gradient of SCF Energy
            1           2           3           4           5           6
    1  -0.0003808  -0.0019850   0.0017637   0.0002111  -0.0001816   0.0004140
    2   0.0004296   0.0012348   0.0000134  -0.0011102  -0.0000747  -0.0002897
    3  -0.0004726   0.0037607  -0.0007316  -0.0013221  -0.0001162  -0.0000444
            7           8           9          10          11          12
    1  -0.0005265  -0.0003074  -0.0016955   0.0005067   0.0013178   0.0008636
    2   0.0006656  -0.0001024   0.0027607  -0.0025440  -0.0007962  -0.0001869
    3  -0.0004020  -0.0002041   0.0006947  -0.0012965   0.0000678   0.0000664
 Max gradient component =       3.761E-03
 RMS gradient           =       1.187E-03
 Gradient time:  CPU 22.96 s  wall 24.48 s
 Geometry Optimization Parameters
   NAtoms,    NIC,     NZ,  NCons,   NDum,   NFix, NCnnct, MaxDiis
       12      70       0       0       0       0       0       0

 Cartesian Hessian Update
 Hessian Updated using BFGS Update


** GEOMETRY OPTIMIZATION IN DELOCALIZED INTERNAL COORDINATES **
   Searching for a Minimum

   Optimization Cycle:   2

                       Coordinates (Angstroms)
     ATOM                X               Y               Z
      1  C         0.3456719859   -1.2152850945    0.3295826418
      2  C        -0.7799908977   -0.2273129394    0.0166103833
      3  C        -0.4146047356    1.2232569814   -0.3041303526
      4  O        -1.9264475294   -0.6111874420    0.0022989742
      5  H         0.5263806298   -1.1759893235    1.4124599531
      6  H        -0.0089470572   -2.2161063992    0.0689070369
      7  H        -0.2842886829    1.2937614503   -1.3954309102
      8  H        -1.2754428051    1.8390323589   -0.0401313345
      9  O         0.7068336999    1.7258353165    0.3993495986
     10  O         1.5249914244   -0.8685590168   -0.4062964535
     11  H         1.4754904770    1.2047624014    0.1275622823
     12  H         2.2399994765   -1.4654622339   -0.1635805533
   Point Group: c1    Number of degrees of freedom:    30


   Energy is   -343.688792326

 Hessian Updated using BFGS Update

 30 Hessian modes will be used to form the next step
  Hessian Eigenvalues:
     0.004724    0.005113    0.006945    0.011497    0.013592    0.058916
     0.064467    0.075117    0.075382    0.111191    0.117664    0.136543
     0.142090    0.153832    0.160170    0.217835    0.233016    0.247426
     0.276074    0.293213    0.326178    0.333138    0.339158    0.343489
     0.359751    0.414580    0.440093    0.490712    0.532450    0.960187

 Minimum Search - Taking Simple RFO Step
 Searching for Lamda that Minimizes Along All modes
 Value Taken    Lamda =  -0.00087743
 Step Taken.  Stepsize is  0.284596

                             Maximum     Tolerance    Cnvgd?
         Gradient           0.008105      0.000300      NO
         Displacement       0.166739      0.001200      NO
         Energy change     -0.000233      0.000001      NO


 New Cartesian Coordinates Obtained by Inverse Iteration

 Displacement from previous Coordinates is:  0.479024
 ----------------------------------------------------------------
             Standard Nuclear Orientation (Angstroms)
    I     Atom           X                Y                Z
 ----------------------------------------------------------------
    1      C       0.3334622084    -1.2235764554     0.3269982659
    2      C      -0.7821337977    -0.2351752902    -0.0020389511
    3      C      -0.4179986352     1.2167642364    -0.2999670534
    4      O      -1.9310410084    -0.6004997346     0.0231680643
    5      H       0.4541227491    -1.2317922463     1.4169110087
    6      H       0.0080350119    -2.2111573659    -0.0034234025
    7      H      -0.3420374654     1.3107869347    -1.3918286180
    8      H      -1.2541197330     1.8334649094     0.0262121223
    9      O       0.7516622325     1.6903711719     0.3455291903
   10      O       1.5479146356    -0.8188184247    -0.3170890567
   11      H       1.5063254180     1.1975937882     0.0084978109
   12      H       2.2554543697    -1.4212154640    -0.0857681148
 ----------------------------------------------------------------
 Molecular Point Group                 C1    NOp =  1
 Largest Abelian Subgroup              C1    NOp =  1
 Nuclear Repulsion Energy =   245.4726248061 hartrees
 There are       24 alpha and       24 beta electrons
 Applying Cartesian multipole field
    Component          Value
    ---------          -----
     (2,0,0)        1.00000E-11
     (0,2,0)        2.00000E-11
     (0,0,2)       -3.00000E-11
 Nucleus-field energy     =     0.0000000063 hartrees
 Requested basis set is 6-311++G(d,p)
 There are 66 shells and 174 basis functions
 A cutoff of  1.0D-11 yielded   2107 shell pairs
 There are     14849 function pairs (     15891 Cartesian)
 Smallest overlap matrix eigenvalue = 6.22E-05
 Guess MOs from SCF MO coefficient file
 Reading MOs from coefficient file
 Reading MOs from coefficient file
 A restricted hybrid HF-DFT SCF calculation will be
 performed using Pulay DIIS extrapolation
 Exchange:     0.2000 Hartree-Fock + 0.0800 Slater + 0.7200 B88
 Correlation:  0.1900 VWN1RPA + 0.8100 LYP
 Using SG-1 standard quadrature grid
 SCF converges when DIIS error is below 1.0E-08
 Geometry optimization detected.  Setting ReadMinima to 0
 Setting SaveMinima to 0
 ---------------------------------------
  Cycle       Energy         DIIS Error
 ---------------------------------------
    1    -343.6945636204      1.83E-03
    2    -343.6883985660      2.20E-04
    3    -343.6883128222      3.13E-04
    4    -343.6885546945      6.78E-05
    5    -343.6885626414      4.11E-05
    6    -343.6885673698      6.61E-06
    7    -343.6885673789      1.45E-06
    8    -343.6885673274      3.96E-07
    9    -343.6885673539      1.65E-07
   10    -343.6885673616      4.99E-08
   11    -343.6885673588      1.08E-08
   12    -343.6885673585      2.86E-09 Convergence criterion met
 ---------------------------------------
 SCF time:  CPU 71.40 s  wall 84.48 s
 SCF   energy in the final basis set = -343.6885673585
 Total energy in the final basis set = -343.6885673585

 --------------------------------------------------------------

                    Orbital Energies (a.u.)
 --------------------------------------------------------------

 Alpha MOs
 -- Occupied --
-19.165 -19.134 -19.129 -10.279 -10.252 -10.234  -1.077  -1.062
 -1.032  -0.763  -0.716  -0.580  -0.554  -0.516  -0.507  -0.480
 -0.452  -0.435  -0.403  -0.389  -0.359  -0.319  -0.312  -0.261
 -- Virtual --
 -0.048  -0.028   0.007   0.009   0.020   0.038   0.045   0.055
  0.064   0.081   0.089   0.103   0.110   0.117   0.123   0.126
  0.132   0.143   0.147   0.165   0.167   0.175   0.186   0.197
  0.208   0.225   0.237   0.243   0.258   0.272   0.287   0.291
  0.296   0.300   0.315   0.329   0.333   0.341   0.362   0.377
  0.386   0.412   0.486   0.495   0.519   0.541   0.552   0.563
  0.590   0.596   0.601   0.648   0.659   0.680   0.687   0.703
  0.721   0.834   0.860   0.939   0.988   1.024   1.066   1.103
  1.110   1.129   1.169   1.180   1.188   1.228   1.250   1.289
  1.304   1.383   1.413   1.443   1.457   1.491   1.500   1.542
  1.565   1.570   1.584   1.623   1.645   1.667   1.673   1.721
  1.768   1.785   1.843   1.900   1.930   1.960   2.028   2.071
  2.136   2.143   2.186   2.213   2.302   2.404   2.448   2.469
  2.518   2.527   2.556   2.617   2.675   2.762   2.791   2.817
  2.845   2.873   2.913   2.976   3.011   3.068   3.115   3.164
  3.185   3.213   3.257   3.342   3.359   3.506   3.681   3.795
  3.801   3.864   3.882   3.950   3.994   4.097   4.185   5.020
  5.028   5.080   5.181   5.356   5.386   5.598   5.649   5.741
 23.787  23.819  23.847  49.868  49.915  49.964
 --------------------------------------------------------------

          Ground-State Mulliken Net Atomic Charges

     Atom                 Charge (a.u.)
  ----------------------------------------
      1 C                    -0.317133
      2 C                     0.195973
      3 C                    -0.333447
      4 O                    -0.252801
      5 H                     0.194890
      6 H                     0.188930
      7 H                     0.188894
      8 H                     0.200488
      9 O                    -0.279174
     10 O                    -0.351522
     11 H                     0.286624
     12 H                     0.278276
  ----------------------------------------
  Sum of atomic charges =    -0.000000

 -----------------------------------------------------------------
                    Cartesian Multipole Moments
 -----------------------------------------------------------------
    Charge (ESU x 10^10)
                -0.0000
    Dipole Moment (Debye)
         X       2.8029      Y      -2.0286      Z      -0.1727
       Tot       3.4643
    Quadrupole Moments (Debye-Ang)
        XX     -37.8522     XY      -7.2313     YY     -35.9244
        XZ       0.6899     YZ      -3.2902     ZZ     -35.9019
    Octopole Moments (Debye-Ang^2)
       XXX      34.2432    XXY      -0.9712    XYY       3.3972
       YYY     -16.8772    XXZ       1.0862    XYZ      -3.3388
       YYZ      -3.4874    XZZ      -0.9645    YZZ      -0.8683
       ZZZ      -0.9503
    Hexadecapole Moments (Debye-Ang^3)
      XXXX    -310.7824   XXXY     -28.8328   XXYY     -92.9970
      XYYY     -26.6148   YYYY    -330.3742   XXXZ       0.0283
      XXYZ       0.4613   XYYZ      -2.1402   YYYZ       0.4762
      XXZZ     -66.3435   XYZZ      -0.2314   YYZZ     -66.4092
      XZZZ       0.1461   YZZZ       0.4421   ZZZZ     -63.8433
 -----------------------------------------------------------------
 Calculating analytic gradient of the SCF energy
 Gradient of SCF Energy
            1           2           3           4           5           6
    1  -0.0031565  -0.0043654  -0.0047071   0.0055248   0.0006980   0.0000027
    2  -0.0024101  -0.0024866   0.0001732   0.0025121   0.0000583   0.0016591
    3   0.0022157  -0.0056770   0.0016568   0.0015235  -0.0009998   0.0002253
            7           8           9          10          11          12
    1   0.0005016   0.0003802   0.0050538   0.0029760  -0.0004800  -0.0024281
    2  -0.0003003  -0.0007302  -0.0041154  -0.0010516   0.0035160   0.0031756
    3   0.0016608  -0.0004865  -0.0023637   0.0025723   0.0009395  -0.0012669
 Max gradient component =       5.677E-03
 RMS gradient           =       2.615E-03
 Gradient time:  CPU 22.94 s  wall 29.08 s
 Geometry Optimization Parameters
   NAtoms,    NIC,     NZ,  NCons,   NDum,   NFix, NCnnct, MaxDiis
       12      70       0       0       0       0       0       0

 Cartesian Hessian Update
 Hessian Updated using BFGS Update


** GEOMETRY OPTIMIZATION IN DELOCALIZED INTERNAL COORDINATES **
   Searching for a Minimum

   Optimization Cycle:   3

                       Coordinates (Angstroms)
     ATOM                X               Y               Z
      1  C         0.3334622084   -1.2235764554    0.3269982659
      2  C        -0.7821337977   -0.2351752902   -0.0020389511
      3  C        -0.4179986352    1.2167642364   -0.2999670534
      4  O        -1.9310410084   -0.6004997346    0.0231680643
      5  H         0.4541227491   -1.2317922463    1.4169110087
      6  H         0.0080350119   -2.2111573659   -0.0034234025
      7  H        -0.3420374654    1.3107869347   -1.3918286180
      8  H        -1.2541197330    1.8334649094    0.0262121223
      9  O         0.7516622325    1.6903711719    0.3455291903
     10  O         1.5479146356   -0.8188184247   -0.3170890567
     11  H         1.5063254180    1.1975937882    0.0084978109
     12  H         2.2554543697   -1.4212154640   -0.0857681148
   Point Group: c1    Number of degrees of freedom:    30


   Energy is   -343.688567358

 Hessian Updated using BFGS Update

 30 Hessian modes will be used to form the next step
  Hessian Eigenvalues:
     0.004756    0.005116    0.011123    0.012695    0.017707    0.060213
     0.069499    0.074807    0.077335    0.111165    0.117698    0.139868
     0.143557    0.159567    0.160097    0.221693    0.231977    0.247241
     0.274977    0.293299    0.329146    0.334129    0.338987    0.343682
     0.347309    0.410545    0.437683    0.500736    0.534067    0.973548

 Minimum Search - Taking Simple RFO Step
 Searching for Lamda that Minimizes Along All modes
 Value Taken    Lamda =  -0.00097828
 Step Taken.  Stepsize is  0.171682

                             Maximum     Tolerance    Cnvgd?
         Gradient           0.006304      0.000300      NO
         Displacement       0.105359      0.001200      NO
         Energy change      0.000225      0.000001      NO


 New Cartesian Coordinates Obtained by Inverse Iteration

 Displacement from previous Coordinates is:  0.301791
 ----------------------------------------------------------------
             Standard Nuclear Orientation (Angstroms)
    I     Atom           X                Y                Z
 ----------------------------------------------------------------
    1      C       0.3423456866    -1.2128741130     0.3280707980
    2      C      -0.7832037603    -0.2273132587     0.0189402024
    3      C      -0.4150164027     1.2184608823    -0.3064779800
    4      O      -1.9325860737    -0.6022221515     0.0259841837
    5      H       0.4961884002    -1.2048058419     1.4156429122
    6      H       0.0045170244    -2.2077638338     0.0259771778
    7      H      -0.3005779320     1.2847252448    -1.3993888011
    8      H      -1.2617656368     1.8451153174    -0.0246493990
    9      O       0.7260182044     1.7013865474     0.3763108759
   10      O       1.5329021158    -0.8233134038    -0.3654254219
   11      H       1.4766476663     1.1650194623     0.0911804428
   12      H       2.2441766933    -1.4296687921    -0.1389637248
 ----------------------------------------------------------------
 Molecular Point Group                 C1    NOp =  1
 Largest Abelian Subgroup              C1    NOp =  1
 Nuclear Repulsion Energy =   245.3924755372 hartrees
 There are       24 alpha and       24 beta electrons
 Applying Cartesian multipole field
    Component          Value
    ---------          -----
     (2,0,0)        1.00000E-11
     (0,2,0)        2.00000E-11
     (0,0,2)       -3.00000E-11
 Nucleus-field energy     =     0.0000000062 hartrees
 Requested basis set is 6-311++G(d,p)
 There are 66 shells and 174 basis functions
 A cutoff of  1.0D-11 yielded   2107 shell pairs
 There are     14844 function pairs (     15884 Cartesian)
 Smallest overlap matrix eigenvalue = 6.25E-05
 Guess MOs from SCF MO coefficient file
 Reading MOs from coefficient file
 Reading MOs from coefficient file
 A restricted hybrid HF-DFT SCF calculation will be
 performed using Pulay DIIS extrapolation
 Exchange:     0.2000 Hartree-Fock + 0.0800 Slater + 0.7200 B88
 Correlation:  0.1900 VWN1RPA + 0.8100 LYP
 Using SG-1 standard quadrature grid
 SCF converges when DIIS error is below 1.0E-08
 Geometry optimization detected.  Setting ReadMinima to 0
 Setting SaveMinima to 0
 ---------------------------------------
  Cycle       Energy         DIIS Error
 ---------------------------------------
    1    -343.6764218164      1.03E-03
    2    -343.6889573631      1.56E-04
    3    -343.6888722430      2.43E-04
    4    -343.6890392135      6.23E-05
    5    -343.6890484776      1.54E-05
    6    -343.6890496881      3.74E-06
    7    -343.6890496515      1.91E-06
    8    -343.6890496298      2.55E-07
    9    -343.6890496167      7.76E-08
   10    -343.6890496256      2.77E-08
   11    -343.6890496245      1.00E-08
   12    -343.6890496235      3.27E-09 Convergence criterion met
 ---------------------------------------
 SCF time:  CPU 69.96 s  wall 80.81 s
 SCF   energy in the final basis set = -343.6890496235
 Total energy in the final basis set = -343.6890496235

 --------------------------------------------------------------

                    Orbital Energies (a.u.)
 --------------------------------------------------------------

 Alpha MOs
 -- Occupied --
-19.168 -19.135 -19.130 -10.279 -10.253 -10.234  -1.077  -1.062
 -1.034  -0.763  -0.715  -0.581  -0.555  -0.515  -0.507  -0.481
 -0.452  -0.434  -0.404  -0.389  -0.362  -0.319  -0.313  -0.261
 -- Virtual --
 -0.049  -0.029   0.007   0.010   0.019   0.038   0.045   0.055
  0.065   0.080   0.089   0.103   0.111   0.116   0.124   0.126
  0.132   0.140   0.146   0.164   0.168   0.175   0.185   0.198
  0.207   0.226   0.235   0.244   0.258   0.268   0.288   0.289
  0.296   0.299   0.317   0.327   0.333   0.339   0.365   0.377
  0.385   0.412   0.483   0.497   0.518   0.541   0.552   0.561
  0.588   0.595   0.600   0.648   0.657   0.678   0.686   0.701
  0.719   0.832   0.853   0.935   0.990   1.024   1.067   1.104
  1.120   1.133   1.165   1.177   1.184   1.226   1.246   1.299
  1.304   1.378   1.413   1.439   1.455   1.481   1.501   1.537
  1.558   1.573   1.589   1.625   1.645   1.659   1.675   1.722
  1.768   1.783   1.841   1.893   1.937   1.955   2.020   2.069
  2.135   2.142   2.183   2.215   2.296   2.405   2.445   2.463
  2.511   2.522   2.561   2.624   2.681   2.757   2.799   2.817
  2.848   2.870   2.911   2.977   3.012   3.067   3.115   3.159
  3.187   3.208   3.255   3.339   3.360   3.500   3.676   3.790
  3.795   3.859   3.866   3.952   4.002   4.098   4.184   5.025
  5.029   5.074   5.179   5.359   5.391   5.592   5.642   5.731
 23.782  23.813  23.844  49.863  49.916  49.960
 --------------------------------------------------------------

          Ground-State Mulliken Net Atomic Charges

     Atom                 Charge (a.u.)
  ----------------------------------------
      1 C                    -0.337704
      2 C                     0.208871
      3 C                    -0.337213
      4 O                    -0.252310
      5 H                     0.193641
      6 H                     0.188955
      7 H                     0.189637
      8 H                     0.199774
      9 O                    -0.274085
     10 O                    -0.342077
     11 H                     0.284369
     12 H                     0.278142
  ----------------------------------------
  Sum of atomic charges =    -0.000000

 -----------------------------------------------------------------
                    Cartesian Multipole Moments
 -----------------------------------------------------------------
    Charge (ESU x 10^10)
                -0.0000
    Dipole Moment (Debye)
         X       2.8639      Y      -2.0843      Z      -0.0996
       Tot       3.5435
    Quadrupole Moments (Debye-Ang)
        XX     -37.8345     XY      -7.3476     YY     -36.0887
        XZ       0.8685     YZ      -3.2510     ZZ     -36.0805
    Octopole Moments (Debye-Ang^2)
       XXX      34.3897    XXY      -1.3734    XYY       3.4385
       YYY     -17.5030    XXZ       1.1640    XYZ      -2.8644
       YYZ      -3.7766    XZZ      -0.7908    YZZ      -1.0061
       ZZZ      -0.9878
    Hexadecapole Moments (Debye-Ang^3)
      XXXX    -309.1554   XXXY     -28.8652   XXYY     -92.6482
      XYYY     -26.3970   YYYY    -330.3847   XXXZ       1.0044
      XXYZ       0.9690   XYYZ      -1.8859   YYYZ      -1.3309
      XXZZ     -66.1622   XYZZ       0.1340   YYZZ     -67.3136
      XZZZ       1.2840   YZZZ      -1.1655   ZZZZ     -66.4448
 -----------------------------------------------------------------
 Calculating analytic gradient of the SCF energy
 Gradient of SCF Energy
            1           2           3           4           5           6
    1   0.0002050   0.0000939   0.0002263   0.0002766  -0.0000175  -0.0001274
    2  -0.0003252  -0.0001645  -0.0000628   0.0003247   0.0001403   0.0000677
    3  -0.0003347   0.0016629  -0.0004489  -0.0008138  -0.0000394  -0.0000346
            7           8           9          10          11          12
    1  -0.0000763   0.0000833   0.0000102  -0.0001536  -0.0003712  -0.0001494
    2   0.0000218   0.0001006  -0.0006965   0.0002276   0.0002546   0.0001117
    3   0.0001350   0.0001281  -0.0002544  -0.0002010   0.0000122   0.0001885
 Max gradient component =       1.663E-03
 RMS gradient           =       3.801E-04
 Gradient time:  CPU 22.85 s  wall 27.69 s
 Geometry Optimization Parameters
   NAtoms,    NIC,     NZ,  NCons,   NDum,   NFix, NCnnct, MaxDiis
       12      70       0       0       0       0       0       0

 Cartesian Hessian Update
 Hessian Updated using BFGS Update


** GEOMETRY OPTIMIZATION IN DELOCALIZED INTERNAL COORDINATES **
   Searching for a Minimum

   Optimization Cycle:   4

                       Coordinates (Angstroms)
     ATOM                X               Y               Z
      1  C         0.3423456866   -1.2128741130    0.3280707980
      2  C        -0.7832037603   -0.2273132587    0.0189402024
      3  C        -0.4150164027    1.2184608823   -0.3064779800
      4  O        -1.9325860737   -0.6022221515    0.0259841837
      5  H         0.4961884002   -1.2048058419    1.4156429122
      6  H         0.0045170244   -2.2077638338    0.0259771778
      7  H        -0.3005779320    1.2847252448   -1.3993888011
      8  H        -1.2617656368    1.8451153174   -0.0246493990
      9  O         0.7260182044    1.7013865474    0.3763108759
     10  O         1.5329021158   -0.8233134038   -0.3654254219
     11  H         1.4766476663    1.1650194623    0.0911804428
     12  H         2.2441766933   -1.4296687921   -0.1389637248
   Point Group: c1    Number of degrees of freedom:    30


   Energy is   -343.689049624

 Hessian Updated using BFGS Update

 30 Hessian modes will be used to form the next step
  Hessian Eigenvalues:
     0.004755    0.005045    0.011258    0.012901    0.019374    0.060415
     0.069083    0.074789    0.076463    0.111099    0.117718    0.139982
     0.143662    0.159568    0.161046    0.221875    0.231546    0.247713
     0.275039    0.293238    0.329361    0.331327    0.337204    0.340779
     0.343792    0.410606    0.440888    0.496175    0.534181    0.967752

 Minimum Search - Taking Simple RFO Step
 Searching for Lamda that Minimizes Along All modes
 Value Taken    Lamda =  -0.00010563
 Step Taken.  Stepsize is  0.132085

                             Maximum     Tolerance    Cnvgd?
         Gradient           0.001050      0.000300      NO
         Displacement       0.087381      0.001200      NO
         Energy change     -0.000482      0.000001      NO


 New Cartesian Coordinates Obtained by Inverse Iteration

 Displacement from previous Coordinates is:  0.157657
 ----------------------------------------------------------------
             Standard Nuclear Orientation (Angstroms)
    I     Atom           X                Y                Z
 ----------------------------------------------------------------
    1      C       0.3465217084    -1.2109014278     0.3237493352
    2      C      -0.7800523783    -0.2295969459     0.0009585730
    3      C      -0.4154597276     1.2206249333    -0.3115441570
    4      O      -1.9308043973    -0.5992993197     0.0469537843
    5      H       0.5080828259    -1.1817699160     1.4100959384
    6      H       0.0037701740    -2.2114005844     0.0456422444
    7      H      -0.2818341510     1.2924019965    -1.4024050993
    8      H      -1.2720696773     1.8398734591    -0.0429364710
    9      O       0.7084728380     1.7099516332     0.3953996867
   10      O       1.5338877019    -0.8438090050    -0.3873526316
   11      H       1.4670692345     1.1745521957     0.1272613818
   12      H       2.2420618342    -1.4538809597    -0.1586213189
 ----------------------------------------------------------------
 Molecular Point Group                 C1    NOp =  1
 Largest Abelian Subgroup              C1    NOp =  1
 Nuclear Repulsion Energy =   245.0164360155 hartrees
 There are       24 alpha and       24 beta electrons
 Applying Cartesian multipole field
    Component          Value
    ---------          -----
     (2,0,0)        1.00000E-11
     (0,2,0)        2.00000E-11
     (0,0,2)       -3.00000E-11
 Nucleus-field energy     =     0.0000000062 hartrees
 Requested basis set is 6-311++G(d,p)
 There are 66 shells and 174 basis functions
 A cutoff of  1.0D-11 yielded   2106 shell pairs
 There are     14832 function pairs (     15872 Cartesian)
 Smallest overlap matrix eigenvalue = 6.24E-05
 Guess MOs from SCF MO coefficient file
 Reading MOs from coefficient file
 Reading MOs from coefficient file
 A restricted hybrid HF-DFT SCF calculation will be
 performed using Pulay DIIS extrapolation
 Exchange:     0.2000 Hartree-Fock + 0.0800 Slater + 0.7200 B88
 Correlation:  0.1900 VWN1RPA + 0.8100 LYP
 Using SG-1 standard quadrature grid
 SCF converges when DIIS error is below 1.0E-08
 Geometry optimization detected.  Setting ReadMinima to 0
 Setting SaveMinima to 0
 ---------------------------------------
  Cycle       Energy         DIIS Error
 ---------------------------------------
    1    -343.6834609972      8.36E-04
    2    -343.6889019043      7.32E-05
    3    -343.6889131799      7.74E-05
    4    -343.6889287677      2.44E-05
    5    -343.6889302652      9.52E-06
    6    -343.6889305175      5.04E-06
    7    -343.6889306221      1.69E-06
    8    -343.6889305673      1.42E-07
    9    -343.6889305747      1.09E-07
   10    -343.6889305764      1.99E-08
   11    -343.6889305767      3.08E-09 Convergence criterion met
 ---------------------------------------
 SCF time:  CPU 65.13 s  wall 74.30 s
 SCF   energy in the final basis set = -343.6889305767
 Total energy in the final basis set = -343.6889305767

 --------------------------------------------------------------

                    Orbital Energies (a.u.)
 --------------------------------------------------------------

 Alpha MOs
 -- Occupied --
-19.167 -19.135 -19.132 -10.280 -10.253 -10.235  -1.077  -1.062
 -1.035  -0.763  -0.715  -0.581  -0.554  -0.516  -0.507  -0.481
 -0.452  -0.434  -0.404  -0.389  -0.362  -0.319  -0.315  -0.262
 -- Virtual --
 -0.050  -0.028   0.007   0.010   0.018   0.038   0.044   0.055
  0.065   0.079   0.089   0.104   0.111   0.116   0.123   0.126
  0.132   0.140   0.145   0.163   0.169   0.176   0.183   0.199
  0.206   0.225   0.234   0.243   0.259   0.266   0.287   0.288
  0.296   0.300   0.317   0.327   0.333   0.339   0.365   0.377
  0.384   0.412   0.482   0.497   0.519   0.540   0.551   0.560
  0.589   0.595   0.599   0.648   0.657   0.678   0.684   0.701
  0.717   0.833   0.851   0.934   0.990   1.026   1.066   1.105
  1.121   1.131   1.163   1.176   1.184   1.227   1.245   1.294
  1.311   1.379   1.415   1.437   1.448   1.475   1.503   1.537
  1.559   1.574   1.590   1.624   1.646   1.657   1.677   1.719
  1.765   1.778   1.839   1.897   1.930   1.955   2.020   2.066
  2.132   2.142   2.181   2.208   2.295   2.406   2.444   2.462
  2.508   2.520   2.564   2.623   2.683   2.756   2.802   2.814
  2.847   2.870   2.910   2.975   3.011   3.066   3.111   3.158
  3.184   3.206   3.254   3.343   3.354   3.497   3.672   3.791
  3.793   3.858   3.864   3.951   4.003   4.098   4.183   5.024
  5.028   5.074   5.178   5.354   5.390   5.590   5.641   5.727
 23.780  23.812  23.842  49.862  49.914  49.959
 --------------------------------------------------------------

          Ground-State Mulliken Net Atomic Charges

     Atom                 Charge (a.u.)
  ----------------------------------------
      1 C                    -0.344319
      2 C                     0.218362
      3 C                    -0.342656
      4 O                    -0.252398
      5 H                     0.196413
      6 H                     0.187762
      7 H                     0.185271
      8 H                     0.200750
      9 O                    -0.272154
     10 O                    -0.337712
     11 H                     0.282981
     12 H                     0.277699
  ----------------------------------------
  Sum of atomic charges =    -0.000000

 -----------------------------------------------------------------
                    Cartesian Multipole Moments
 -----------------------------------------------------------------
    Charge (ESU x 10^10)
                -0.0000
    Dipole Moment (Debye)
         X       2.8807      Y      -2.0586      Z      -0.1246
       Tot       3.5429
    Quadrupole Moments (Debye-Ang)
        XX     -37.8087     XY      -7.2455     YY     -36.0468
        XZ       1.0954     YZ      -3.2571     ZZ     -36.1835
    Octopole Moments (Debye-Ang^2)
       XXX      34.1854    XXY      -1.2869    XYY       3.7693
       YYY     -17.5759    XXZ       1.1327    XYZ      -2.7958
       YYZ      -3.8721    XZZ      -0.7504    YZZ      -0.9637
       ZZZ      -0.8753
    Hexadecapole Moments (Debye-Ang^3)
      XXXX    -308.5021   XXXY     -27.7734   XXYY     -92.0339
      XYYY     -25.2986   YYYY    -332.2203   XXXZ       2.3550
      XXYZ       1.0972   XYYZ      -1.5392   YYYZ      -2.5600
      XXZZ     -66.1621   XYZZ       0.6424   YYZZ     -68.1607
      XZZZ       2.2251   YZZZ      -2.1105   ZZZZ     -67.8361
 -----------------------------------------------------------------
 Calculating analytic gradient of the SCF energy
 Gradient of SCF Energy
            1           2           3           4           5           6
    1   0.0003758   0.0005902   0.0011331  -0.0007190   0.0003074  -0.0000339
    2   0.0010137  -0.0012526   0.0001485   0.0005837  -0.0003241  -0.0000029
    3   0.0020483  -0.0056894   0.0023826   0.0016942   0.0002015  -0.0001817
            7           8           9          10          11          12
    1  -0.0004572  -0.0000470  -0.0009080  -0.0003240  -0.0002461   0.0003286
    2  -0.0004699   0.0003897   0.0016803  -0.0009572  -0.0005064  -0.0003029
    3  -0.0001046   0.0000363   0.0001927  -0.0009241   0.0000996   0.0002444
 Max gradient component =       5.689E-03
 RMS gradient           =       1.262E-03
 Gradient time:  CPU 22.86 s  wall 24.62 s
 Geometry Optimization Parameters
   NAtoms,    NIC,     NZ,  NCons,   NDum,   NFix, NCnnct, MaxDiis
       12      70       0       0       0       0       0       0

 Cartesian Hessian Update
 Hessian Updated using BFGS Update


** GEOMETRY OPTIMIZATION IN DELOCALIZED INTERNAL COORDINATES **
   Searching for a Minimum

   Optimization Cycle:   5

                       Coordinates (Angstroms)
     ATOM                X               Y               Z
      1  C         0.3465217084   -1.2109014278    0.3237493352
      2  C        -0.7800523783   -0.2295969459    0.0009585730
      3  C        -0.4154597276    1.2206249333   -0.3115441570
      4  O        -1.9308043973   -0.5992993197    0.0469537843
      5  H         0.5080828259   -1.1817699160    1.4100959384
      6  H         0.0037701740   -2.2114005844    0.0456422444
      7  H        -0.2818341510    1.2924019965   -1.4024050993
      8  H        -1.2720696773    1.8398734591   -0.0429364710
      9  O         0.7084728380    1.7099516332    0.3953996867
     10  O         1.5338877019   -0.8438090050   -0.3873526316
     11  H         1.4670692345    1.1745521957    0.1272613818
     12  H         2.2420618342   -1.4538809597   -0.1586213189
   Point Group: c1    Number of degrees of freedom:    30


   Energy is   -343.688930577

 Hessian Updated using BFGS Update

 30 Hessian modes will be used to form the next step
  Hessian Eigenvalues:
     0.004305    0.010904    0.011633    0.016464    0.026195    0.060902
     0.070595    0.075386    0.077272    0.111450    0.117881    0.141246
     0.145829    0.159921    0.160796    0.223728    0.232898    0.244063
     0.276205    0.293919    0.329654    0.334705    0.340226    0.343689
     0.376765    0.411673    0.438268    0.496011    0.534617    0.968618

 Minimum Search - Taking Simple RFO Step
 Searching for Lamda that Minimizes Along All modes
 Value Taken    Lamda =  -0.00027337
 Step Taken.  Stepsize is  0.097533

                             Maximum     Tolerance    Cnvgd?
         Gradient           0.003776      0.000300      NO
         Displacement       0.062671      0.001200      NO
         Energy change      0.000119      0.000001      NO


 New Cartesian Coordinates Obtained by Inverse Iteration

 Displacement from previous Coordinates is:  0.124155
 ----------------------------------------------------------------
             Standard Nuclear Orientation (Angstroms)
    I     Atom           X                Y                Z
 ----------------------------------------------------------------
    1      C       0.3428522576    -1.2128251657     0.3261125164
    2      C      -0.7830645488    -0.2265493931     0.0191079629
    3      C      -0.4148783422     1.2187540739    -0.3104119217
    4      O      -1.9329789904    -0.5996575632     0.0465048496
    5      H       0.4956628301    -1.2085460360     1.4138451484
    6      H       0.0054424974    -2.2072256509     0.0216377402
    7      H      -0.2904499713     1.2808290320    -1.4027690914
    8      H      -1.2659041901     1.8440008959    -0.0390007349
    9      O       0.7198659759     1.7078201566     0.3800800771
   10      O       1.5350399168    -0.8232874166    -0.3649353770
   11      H       1.4748619751     1.1707777745     0.1062227450
   12      H       2.2431965756    -1.4373446481    -0.1491926486
 ----------------------------------------------------------------
 Molecular Point Group                 C1    NOp =  1
 Largest Abelian Subgroup              C1    NOp =  1
 Nuclear Repulsion Energy =   245.2505607943 hartrees
 There are       24 alpha and       24 beta electrons
 Applying Cartesian multipole field
    Component          Value
    ---------          -----
     (2,0,0)        1.00000E-11
     (0,2,0)        2.00000E-11
     (0,0,2)       -3.00000E-11
 Nucleus-field energy     =     0.0000000062 hartrees
 Requested basis set is 6-311++G(d,p)
 There are 66 shells and 174 basis functions
 A cutoff of  1.0D-11 yielded   2107 shell pairs
 There are     14844 function pairs (     15884 Cartesian)
 Smallest overlap matrix eigenvalue = 6.28E-05
 Guess MOs from SCF MO coefficient file
 Reading MOs from coefficient file
 Reading MOs from coefficient file
 A restricted hybrid HF-DFT SCF calculation will be
 performed using Pulay DIIS extrapolation
 Exchange:     0.2000 Hartree-Fock + 0.0800 Slater + 0.7200 B88
 Correlation:  0.1900 VWN1RPA + 0.8100 LYP
 Using SG-1 standard quadrature grid
 SCF converges when DIIS error is below 1.0E-08
 Geometry optimization detected.  Setting ReadMinima to 0
 Setting SaveMinima to 0
 ---------------------------------------
  Cycle       Energy         DIIS Error
 ---------------------------------------
    1    -343.6900566825      5.62E-04
    2    -343.6890643954      5.36E-05
    3    -343.6890665615      6.11E-05
    4    -343.6890751665      1.96E-05
    5    -343.6890757240      8.62E-06
    6    -343.6890759601      2.41E-06
    7    -343.6890759551      2.61E-07
    8    -343.6890759585      1.56E-07
    9    -343.6890759585      3.43E-08
   10    -343.6890759594      1.06E-08
   11    -343.6890759588      2.73E-09 Convergence criterion met
 ---------------------------------------
 SCF time:  CPU 64.11 s  wall 79.55 s
 SCF   energy in the final basis set = -343.6890759588
 Total energy in the final basis set = -343.6890759588

 --------------------------------------------------------------

                    Orbital Energies (a.u.)
 --------------------------------------------------------------

 Alpha MOs
 -- Occupied --
-19.168 -19.135 -19.131 -10.280 -10.253 -10.234  -1.077  -1.062
 -1.034  -0.763  -0.715  -0.581  -0.555  -0.515  -0.507  -0.481
 -0.453  -0.434  -0.404  -0.389  -0.361  -0.319  -0.314  -0.261
 -- Virtual --
 -0.049  -0.029   0.007   0.010   0.018   0.038   0.045   0.055
  0.065   0.080   0.089   0.104   0.111   0.116   0.123   0.126
  0.132   0.140   0.146   0.164   0.168   0.176   0.184   0.199
  0.206   0.226   0.234   0.244   0.258   0.267   0.288   0.289
  0.296   0.300   0.317   0.327   0.333   0.339   0.365   0.377
  0.385   0.412   0.483   0.496   0.519   0.541   0.551   0.561
  0.589   0.595   0.599   0.648   0.656   0.678   0.686   0.701
  0.719   0.833   0.852   0.935   0.990   1.025   1.066   1.104
  1.119   1.133   1.164   1.177   1.184   1.227   1.246   1.298
  1.307   1.380   1.413   1.438   1.454   1.480   1.502   1.537
  1.559   1.575   1.589   1.624   1.645   1.658   1.675   1.721
  1.766   1.782   1.840   1.894   1.936   1.954   2.021   2.067
  2.134   2.142   2.183   2.214   2.296   2.406   2.446   2.463
  2.510   2.521   2.560   2.626   2.682   2.756   2.798   2.816
  2.847   2.870   2.911   2.976   3.012   3.067   3.113   3.159
  3.186   3.207   3.255   3.341   3.357   3.499   3.675   3.791
  3.793   3.860   3.866   3.951   4.002   4.098   4.182   5.024
  5.028   5.074   5.179   5.357   5.389   5.591   5.642   5.730
 23.781  23.812  23.843  49.863  49.915  49.960
 --------------------------------------------------------------

          Ground-State Mulliken Net Atomic Charges

     Atom                 Charge (a.u.)
  ----------------------------------------
      1 C                    -0.339284
      2 C                     0.211599
      3 C                    -0.337911
      4 O                    -0.252523
      5 H                     0.194854
      6 H                     0.188409
      7 H                     0.187994
      8 H                     0.200198
      9 O                    -0.274167
     10 O                    -0.341656
     11 H                     0.284343
     12 H                     0.278144
  ----------------------------------------
  Sum of atomic charges =     0.000000

 -----------------------------------------------------------------
                    Cartesian Multipole Moments
 -----------------------------------------------------------------
    Charge (ESU x 10^10)
                -0.0000
    Dipole Moment (Debye)
         X       2.8694      Y      -2.1071      Z      -0.1479
       Tot       3.5630
    Quadrupole Moments (Debye-Ang)
        XX     -37.8443     XY      -7.3315     YY     -36.0644
        XZ       0.9614     YZ      -3.1922     ZZ     -36.0935
    Octopole Moments (Debye-Ang^2)
       XXX      34.3248    XXY      -1.4226    XYY       3.5942
       YYY     -17.8697    XXZ       0.8452    XYZ      -2.7828
       YYZ      -3.9887    XZZ      -0.7311    YZZ      -1.0965
       ZZZ      -1.2684
    Hexadecapole Moments (Debye-Ang^3)
      XXXX    -309.4014   XXXY     -28.6428   XXYY     -92.3646
      XYYY     -26.3396   YYYY    -331.2142   XXXZ       1.9107
      XXYZ       1.3559   XYYZ      -1.6547   YYYZ      -1.2454
      XXZZ     -66.1611   XYZZ       0.2077   YYZZ     -67.5128
      XZZZ       1.9164   YZZZ      -1.0893   ZZZZ     -66.7099
 -----------------------------------------------------------------
 Calculating analytic gradient of the SCF energy
 Gradient of SCF Energy
            1           2           3           4           5           6
    1  -0.0001113   0.0000476   0.0001484  -0.0001226   0.0000854  -0.0000380
    2  -0.0000253  -0.0001962   0.0000958   0.0000670   0.0000102   0.0000256
    3   0.0002240  -0.0001910   0.0003494  -0.0001036  -0.0000299  -0.0000301
            7           8           9          10          11          12
    1  -0.0000987  -0.0000111   0.0000154  -0.0000275   0.0000647   0.0000477
    2   0.0000029   0.0000031   0.0000927  -0.0001349   0.0000210   0.0000381
    3  -0.0000290   0.0000058  -0.0001304  -0.0002278   0.0000889   0.0000737
 Max gradient component =       3.494E-04
 RMS gradient           =       1.136E-04
 Gradient time:  CPU 22.92 s  wall 28.51 s
 Geometry Optimization Parameters
   NAtoms,    NIC,     NZ,  NCons,   NDum,   NFix, NCnnct, MaxDiis
       12      70       0       0       0       0       0       0

 Cartesian Hessian Update
 Hessian Updated using BFGS Update


** GEOMETRY OPTIMIZATION IN DELOCALIZED INTERNAL COORDINATES **
   Searching for a Minimum

   Optimization Cycle:   6

                       Coordinates (Angstroms)
     ATOM                X               Y               Z
      1  C         0.3428522576   -1.2128251657    0.3261125164
      2  C        -0.7830645488   -0.2265493931    0.0191079629
      3  C        -0.4148783422    1.2187540739   -0.3104119217
      4  O        -1.9329789904   -0.5996575632    0.0465048496
      5  H         0.4956628301   -1.2085460360    1.4138451484
      6  H         0.0054424974   -2.2072256509    0.0216377402
      7  H        -0.2904499713    1.2808290320   -1.4027690914
      8  H        -1.2659041901    1.8440008959   -0.0390007349
      9  O         0.7198659759    1.7078201566    0.3800800771
     10  O         1.5350399168   -0.8232874166   -0.3649353770
     11  H         1.4748619751    1.1707777745    0.1062227450
     12  H         2.2431965756   -1.4373446481   -0.1491926486
   Point Group: c1    Number of degrees of freedom:    30


   Energy is   -343.689075959

 Hessian Updated using BFGS Update

 30 Hessian modes will be used to form the next step
  Hessian Eigenvalues:
     0.004204    0.010752    0.011699    0.016338    0.026643    0.060941
     0.070586    0.075023    0.077329    0.111421    0.117806    0.141184
     0.145520    0.159990    0.162110    0.222201    0.232237    0.243532
     0.276410    0.294224    0.329664    0.334743    0.340183    0.343691
     0.369929    0.410923    0.438579    0.495908    0.534494    0.968250

 Minimum Search - Taking Simple RFO Step
 Searching for Lamda that Minimizes Along All modes
 Value Taken    Lamda =  -0.00001044
 Step Taken.  Stepsize is  0.043640

                             Maximum     Tolerance    Cnvgd?
         Gradient           0.000378      0.000300      NO
         Displacement       0.030758      0.001200      NO
         Energy change     -0.000145      0.000001      NO


 New Cartesian Coordinates Obtained by Inverse Iteration

 Displacement from previous Coordinates is:  0.044920
 ----------------------------------------------------------------
             Standard Nuclear Orientation (Angstroms)
    I     Atom           X                Y                Z
 ----------------------------------------------------------------
    1      C       0.3429006725    -1.2128085164     0.3254886489
    2      C      -0.7831891968    -0.2251467857     0.0237011743
    3      C      -0.4146450672     1.2182278563    -0.3126964869
    4      O      -1.9332175594    -0.5970398149     0.0588280727
    5      H       0.4927397642    -1.2170614919     1.4136184025
    6      H       0.0067774617    -2.2050831894     0.0127508326
    7      H      -0.2863433149     1.2748959640    -1.4048446832
    8      H      -1.2660500297     1.8451049434    -0.0464918545
    9      O       0.7182070421     1.7097553374     0.3791226926
   10      O       1.5366879168    -0.8176138895    -0.3594183585
   11      H       1.4731557370     1.1705924359     0.1095158111
   12      H       2.2426225592    -1.4370767898    -0.1523729857
 ----------------------------------------------------------------
 Molecular Point Group                 C1    NOp =  1
 Largest Abelian Subgroup              C1    NOp =  1
 Nuclear Repulsion Energy =   245.2957512403 hartrees
 There are       24 alpha and       24 beta electrons
 Applying Cartesian multipole field
    Component          Value
    ---------          -----
     (2,0,0)        1.00000E-11
     (0,2,0)        2.00000E-11
     (0,0,2)       -3.00000E-11
 Nucleus-field energy     =     0.0000000062 hartrees
 Requested basis set is 6-311++G(d,p)
 There are 66 shells and 174 basis functions
 A cutoff of  1.0D-11 yielded   2109 shell pairs
 There are     14850 function pairs (     15890 Cartesian)
 Smallest overlap matrix eigenvalue = 6.31E-05
 Guess MOs from SCF MO coefficient file
 Reading MOs from coefficient file
 Reading MOs from coefficient file
 A restricted hybrid HF-DFT SCF calculation will be
 performed using Pulay DIIS extrapolation
 Exchange:     0.2000 Hartree-Fock + 0.0800 Slater + 0.7200 B88
 Correlation:  0.1900 VWN1RPA + 0.8100 LYP
 Using SG-1 standard quadrature grid
 SCF converges when DIIS error is below 1.0E-08
 Geometry optimization detected.  Setting ReadMinima to 0
 Setting SaveMinima to 0
 ---------------------------------------
  Cycle       Energy         DIIS Error
 ---------------------------------------
    1    -343.6892334913      1.99E-04
    2    -343.6890830314      2.05E-05
    3    -343.6890843572      9.52E-06
    4    -343.6890844174      6.91E-06
    5    -343.6890845074      1.95E-06
    6    -343.6890846171      1.12E-06
    7    -343.6890845970      1.92E-07
    8    -343.6890845928      5.56E-08
    9    -343.6890845930      1.12E-08
   10    -343.6890845933      4.20E-09 Convergence criterion met
 ---------------------------------------
 SCF time:  CPU 58.46 s  wall 70.63 s
 SCF   energy in the final basis set = -343.6890845933
 Total energy in the final basis set = -343.6890845933

 --------------------------------------------------------------

                    Orbital Energies (a.u.)
 --------------------------------------------------------------

 Alpha MOs
 -- Occupied --
-19.168 -19.135 -19.130 -10.280 -10.253 -10.234  -1.077  -1.062
 -1.034  -0.763  -0.715  -0.581  -0.555  -0.515  -0.507  -0.481
 -0.453  -0.433  -0.404  -0.389  -0.361  -0.319  -0.313  -0.261
 -- Virtual --
 -0.049  -0.029   0.007   0.010   0.018   0.038   0.045   0.055
  0.065   0.080   0.090   0.104   0.111   0.116   0.123   0.126
  0.132   0.140   0.146   0.164   0.168   0.176   0.185   0.199
  0.206   0.226   0.234   0.244   0.258   0.267   0.288   0.289
  0.296   0.300   0.317   0.328   0.332   0.339   0.365   0.377
  0.385   0.412   0.483   0.496   0.520   0.541   0.551   0.561
  0.589   0.595   0.599   0.648   0.656   0.678   0.686   0.702
  0.719   0.833   0.852   0.935   0.990   1.025   1.066   1.103
  1.119   1.134   1.164   1.177   1.183   1.227   1.247   1.298
  1.307   1.381   1.412   1.437   1.455   1.481   1.503   1.537
  1.559   1.576   1.589   1.623   1.645   1.658   1.675   1.722
  1.766   1.782   1.840   1.893   1.937   1.954   2.021   2.068
  2.134   2.142   2.183   2.215   2.297   2.406   2.446   2.463
  2.510   2.521   2.559   2.628   2.682   2.757   2.796   2.816
  2.848   2.870   2.911   2.976   3.013   3.067   3.114   3.158
  3.186   3.207   3.255   3.342   3.357   3.500   3.676   3.791
  3.793   3.861   3.866   3.951   4.002   4.098   4.182   5.024
  5.027   5.074   5.179   5.358   5.390   5.591   5.642   5.730
 23.781  23.813  23.843  49.863  49.916  49.960
 --------------------------------------------------------------

          Ground-State Mulliken Net Atomic Charges

     Atom                 Charge (a.u.)
  ----------------------------------------
      1 C                    -0.339158
      2 C                     0.211280
      3 C                    -0.337394
      4 O                    -0.252661
      5 H                     0.195309
      6 H                     0.188249
      7 H                     0.187542
      8 H                     0.200203
      9 O                    -0.274166
     10 O                    -0.342001
     11 H                     0.284509
     12 H                     0.278286
  ----------------------------------------
  Sum of atomic charges =     0.000000

 -----------------------------------------------------------------
                    Cartesian Multipole Moments
 -----------------------------------------------------------------
    Charge (ESU x 10^10)
                 0.0000
    Dipole Moment (Debye)
         X       2.8695      Y      -2.1359      Z      -0.1827
       Tot       3.5819
    Quadrupole Moments (Debye-Ang)
        XX     -37.8694     XY      -7.3454     YY     -36.0495
        XZ       0.9854     YZ      -3.1403     ZZ     -36.0779
    Octopole Moments (Debye-Ang^2)
       XXX      34.2678    XXY      -1.5201    XYY       3.6235
       YYY     -18.1299    XXZ       0.5853    XYZ      -2.7390
       YYZ      -4.1372    XZZ      -0.6918    YZZ      -1.1879
       ZZZ      -1.5328
    Hexadecapole Moments (Debye-Ang^3)
      XXXX    -309.6779   XXXY     -28.6507   XXYY     -92.2424
      XYYY     -26.4515   YYYY    -331.0398   XXXZ       2.3659
      XXYZ       1.6333   XYYZ      -1.5402   YYYZ      -0.8657
      XXZZ     -66.1439   XYZZ       0.1761   YYZZ     -67.4210
      XZZZ       2.2270   YZZZ      -0.7976   ZZZZ     -66.6362
 -----------------------------------------------------------------
 Calculating analytic gradient of the SCF energy
 Gradient of SCF Energy
            1           2           3           4           5           6
    1  -0.0001328   0.0000383   0.0001527   0.0000036   0.0000494  -0.0000233
    2  -0.0000788  -0.0001528   0.0000024   0.0001151   0.0000247   0.0000368
    3   0.0001012   0.0000591   0.0001868  -0.0001668  -0.0000295  -0.0000199
            7           8           9          10          11          12
    1  -0.0000652   0.0000357   0.0000067   0.0000396  -0.0000749  -0.0000298
    2   0.0000101   0.0000194   0.0000033  -0.0000246  -0.0000010   0.0000454
    3   0.0000094   0.0000449  -0.0001229  -0.0001401   0.0000411   0.0000364
 Max gradient component =       1.868E-04
 RMS gradient           =       7.898E-05
 Gradient time:  CPU 22.96 s  wall 27.91 s
 Geometry Optimization Parameters
   NAtoms,    NIC,     NZ,  NCons,   NDum,   NFix, NCnnct, MaxDiis
       12      70       0       0       0       0       0       0

 Cartesian Hessian Update
 Hessian Updated using BFGS Update


** GEOMETRY OPTIMIZATION IN DELOCALIZED INTERNAL COORDINATES **
   Searching for a Minimum

   Optimization Cycle:   7

                       Coordinates (Angstroms)
     ATOM                X               Y               Z
      1  C         0.3429006725   -1.2128085164    0.3254886489
      2  C        -0.7831891968   -0.2251467857    0.0237011743
      3  C        -0.4146450672    1.2182278563   -0.3126964869
      4  O        -1.9332175594   -0.5970398149    0.0588280727
      5  H         0.4927397642   -1.2170614919    1.4136184025
      6  H         0.0067774617   -2.2050831894    0.0127508326
      7  H        -0.2863433149    1.2748959640   -1.4048446832
      8  H        -1.2660500297    1.8451049434   -0.0464918545
      9  O         0.7182070421    1.7097553374    0.3791226926
     10  O         1.5366879168   -0.8176138895   -0.3594183585
     11  H         1.4731557370    1.1705924359    0.1095158111
     12  H         2.2426225592   -1.4370767898   -0.1523729857
   Point Group: c1    Number of degrees of freedom:    30


   Energy is   -343.689084593

 Hessian Updated using BFGS Update

 30 Hessian modes will be used to form the next step
  Hessian Eigenvalues:
     0.001215    0.010555    0.012384    0.016466    0.027859    0.060951
     0.070810    0.074189    0.078435    0.111503    0.117986    0.141266
     0.145227    0.160026    0.170848    0.213952    0.232758    0.244642
     0.276534    0.294354    0.329688    0.334736    0.340106    0.343710
     0.397475    0.411027    0.448495    0.501173    0.534788    0.972351

 Minimum Search - Taking Simple RFO Step
 Searching for Lamda that Minimizes Along All modes
 Value Taken    Lamda =  -0.00002070
 Step Taken.  Stepsize is  0.125762

                             Maximum     Tolerance    Cnvgd?
         Gradient           0.000163      0.000300     YES
         Displacement       0.089225      0.001200      NO
         Energy change     -0.000009      0.000001      NO


 New Cartesian Coordinates Obtained by Inverse Iteration

 Displacement from previous Coordinates is:  0.129832
 ----------------------------------------------------------------
             Standard Nuclear Orientation (Angstroms)
    I     Atom           X                Y                Z
 ----------------------------------------------------------------
    1      C       0.3430337825    -1.2134500434     0.3230590839
    2      C      -0.7833284327    -0.2215770377     0.0355420004
    3      C      -0.4138458469     1.2168314313    -0.3196003347
    4      O      -1.9334902257    -0.5897466501     0.0963126513
    5      H       0.4868496976    -1.2390555290     1.4116887408
    6      H       0.0085359325    -2.2000404469    -0.0092308125
    7      H      -0.2709629591     1.2583418316    -1.4106104225
    8      H      -1.2687159904     1.8463600379    -0.0717871175
    9      O       0.7108745347     1.7178273640     0.3797238061
   10      O       1.5402877716    -0.8063591546    -0.3480751547
   11      H       1.4699999189     1.1772123094     0.1246143780
   12      H       2.2404078025    -1.4395980532    -0.1644355526
 ----------------------------------------------------------------
 Molecular Point Group                 C1    NOp =  1
 Largest Abelian Subgroup              C1    NOp =  1
 Nuclear Repulsion Energy =   245.3034284282 hartrees
 There are       24 alpha and       24 beta electrons
 Applying Cartesian multipole field
    Component          Value
    ---------          -----
     (2,0,0)        1.00000E-11
     (0,2,0)        2.00000E-11
     (0,0,2)       -3.00000E-11
 Nucleus-field energy     =     0.0000000062 hartrees
 Requested basis set is 6-311++G(d,p)
 There are 66 shells and 174 basis functions
 A cutoff of  1.0D-11 yielded   2110 shell pairs
 There are     14866 function pairs (     15906 Cartesian)
 Smallest overlap matrix eigenvalue = 6.39E-05
 Guess MOs from SCF MO coefficient file
 Reading MOs from coefficient file
 Reading MOs from coefficient file
 A restricted hybrid HF-DFT SCF calculation will be
 performed using Pulay DIIS extrapolation
 Exchange:     0.2000 Hartree-Fock + 0.0800 Slater + 0.7200 B88
 Correlation:  0.1900 VWN1RPA + 0.8100 LYP
 Using SG-1 standard quadrature grid
 SCF converges when DIIS error is below 1.0E-08
 Geometry optimization detected.  Setting ReadMinima to 0
 Setting SaveMinima to 0
 ---------------------------------------
  Cycle       Energy         DIIS Error
 ---------------------------------------
    1    -343.6873528319      5.89E-04
    2    -343.6890816737      5.87E-05
    3    -343.6890932445      3.49E-05
    4    -343.6890955608      1.95E-05
    5    -343.6890966682      4.36E-06
    6    -343.6890968280      1.79E-06
    7    -343.6890967350      2.70E-07
    8    -343.6890967422      2.65E-07
    9    -343.6890967407      4.60E-08
   10    -343.6890967434      1.37E-08
   11    -343.6890967429      2.69E-09 Convergence criterion met
 ---------------------------------------
 SCF time:  CPU 64.20 s  wall 78.47 s
 SCF   energy in the final basis set = -343.6890967429
 Total energy in the final basis set = -343.6890967429

 --------------------------------------------------------------

                    Orbital Energies (a.u.)
 --------------------------------------------------------------

 Alpha MOs
 -- Occupied --
-19.168 -19.135 -19.130 -10.280 -10.253 -10.234  -1.077  -1.062
 -1.034  -0.763  -0.715  -0.581  -0.555  -0.514  -0.507  -0.482
 -0.453  -0.433  -0.404  -0.389  -0.361  -0.319  -0.313  -0.261
 -- Virtual --
 -0.049  -0.030   0.007   0.010   0.018   0.038   0.045   0.055
  0.065   0.080   0.090   0.104   0.111   0.116   0.123   0.126
  0.132   0.140   0.146   0.164   0.168   0.176   0.185   0.199
  0.206   0.227   0.233   0.245   0.258   0.266   0.287   0.288
  0.296   0.300   0.318   0.329   0.332   0.339   0.366   0.378
  0.384   0.413   0.483   0.495   0.522   0.541   0.550   0.561
  0.589   0.596   0.599   0.649   0.654   0.678   0.686   0.703
  0.720   0.834   0.852   0.935   0.988   1.025   1.064   1.102
  1.118   1.136   1.164   1.177   1.183   1.227   1.248   1.299
  1.308   1.384   1.411   1.435   1.456   1.481   1.505   1.536
  1.560   1.579   1.588   1.622   1.646   1.657   1.674   1.723
  1.765   1.783   1.838   1.893   1.940   1.954   2.021   2.067
  2.134   2.142   2.182   2.217   2.299   2.407   2.448   2.462
  2.509   2.520   2.557   2.634   2.684   2.757   2.793   2.815
  2.849   2.869   2.913   2.975   3.014   3.067   3.113   3.158
  3.185   3.208   3.256   3.344   3.355   3.500   3.676   3.790
  3.793   3.863   3.867   3.951   4.003   4.099   4.182   5.022
  5.026   5.074   5.179   5.360   5.389   5.589   5.642   5.731
 23.781  23.813  23.843  49.863  49.916  49.961
 --------------------------------------------------------------

          Ground-State Mulliken Net Atomic Charges

     Atom                 Charge (a.u.)
  ----------------------------------------
      1 C                    -0.339828
      2 C                     0.211480
      3 C                    -0.335965
      4 O                    -0.252900
      5 H                     0.196511
      6 H                     0.187784
      7 H                     0.185820
      8 H                     0.200483
      9 O                    -0.274007
     10 O                    -0.342337
     11 H                     0.284577
     12 H                     0.278383
  ----------------------------------------
  Sum of atomic charges =    -0.000000

 -----------------------------------------------------------------
                    Cartesian Multipole Moments
 -----------------------------------------------------------------
    Charge (ESU x 10^10)
                -0.0000
    Dipole Moment (Debye)
         X       2.8775      Y      -2.2003      Z      -0.2828
       Tot       3.6334
    Quadrupole Moments (Debye-Ang)
        XX     -37.9089     XY      -7.3383     YY     -36.0118
        XZ       1.0878     YZ      -3.0066     ZZ     -36.0585
    Octopole Moments (Debye-Ang^2)
       XXX      34.1489    XXY      -1.7026    XYY       3.7772
       YYY     -18.8430    XXZ      -0.1477    XYZ      -2.6048
       YYZ      -4.5815    XZZ      -0.5608    YZZ      -1.4217
       ZZZ      -2.2802
    Hexadecapole Moments (Debye-Ang^3)
      XXXX    -310.1333   XXXY     -28.4323   XXYY     -91.8073
      XYYY     -26.5438   YYYY    -331.3834   XXXZ       3.8782
      XXYZ       2.4013   XYYZ      -1.1445   YYYZ      -0.0904
      XXZZ     -66.1137   XYZZ       0.1452   YYZZ     -67.3856
      XZZZ       3.2649   YZZZ      -0.1748   ZZZZ     -66.7511
 -----------------------------------------------------------------
 Calculating analytic gradient of the SCF energy
 Gradient of SCF Energy
            1           2           3           4           5           6
    1  -0.0001867  -0.0000125   0.0000218   0.0000651  -0.0000106   0.0000105
    2  -0.0001239   0.0000498  -0.0000415   0.0000143   0.0000233   0.0000139
    3  -0.0000591   0.0001652   0.0000656  -0.0001076  -0.0000125  -0.0000019
            7           8           9          10          11          12
    1  -0.0000185   0.0000049   0.0000264   0.0001008   0.0000528  -0.0000540
    2   0.0000427  -0.0000155   0.0000579   0.0000509  -0.0000678  -0.0000042
    3  -0.0000156   0.0000370  -0.0000837  -0.0000106   0.0000607  -0.0000375
 Max gradient component =       1.867E-04
 RMS gradient           =       6.468E-05
 Gradient time:  CPU 22.98 s  wall 28.38 s
 Geometry Optimization Parameters
   NAtoms,    NIC,     NZ,  NCons,   NDum,   NFix, NCnnct, MaxDiis
       12      70       0       0       0       0       0       0

 Cartesian Hessian Update
 Hessian Updated using BFGS Update


** GEOMETRY OPTIMIZATION IN DELOCALIZED INTERNAL COORDINATES **
   Searching for a Minimum

   Optimization Cycle:   8

                       Coordinates (Angstroms)
     ATOM                X               Y               Z
      1  C         0.3430337825   -1.2134500434    0.3230590839
      2  C        -0.7833284327   -0.2215770377    0.0355420004
      3  C        -0.4138458469    1.2168314313   -0.3196003347
      4  O        -1.9334902257   -0.5897466501    0.0963126513
      5  H         0.4868496976   -1.2390555290    1.4116887408
      6  H         0.0085359325   -2.2000404469   -0.0092308125
      7  H        -0.2709629591    1.2583418316   -1.4106104225
      8  H        -1.2687159904    1.8463600379   -0.0717871175
      9  O         0.7108745347    1.7178273640    0.3797238061
     10  O         1.5402877716   -0.8063591546   -0.3480751547
     11  H         1.4699999189    1.1772123094    0.1246143780
     12  H         2.2404078025   -1.4395980532   -0.1644355526
   Point Group: c1    Number of degrees of freedom:    30


   Energy is   -343.689096743

 Hessian Updated using BFGS Update

 30 Hessian modes will be used to form the next step
  Hessian Eigenvalues:
     0.000956    0.010705    0.012508    0.016478    0.027898    0.060958
     0.070903    0.073965    0.078371    0.111504    0.117979    0.141402
     0.145385    0.160021    0.171122    0.212433    0.232777    0.245514
     0.276667    0.294327    0.329772    0.334733    0.340084    0.343709
     0.397521    0.410859    0.448796    0.501571    0.535045    0.972357

 Minimum Search - Taking Simple RFO Step
 Searching for Lamda that Minimizes Along All modes
 Value Taken    Lamda =  -0.00000244
 Step Taken.  Stepsize is  0.040282

                             Maximum     Tolerance    Cnvgd?
         Gradient           0.000101      0.000300     YES
         Displacement       0.027446      0.001200      NO
         Energy change     -0.000012      0.000001      NO


 New Cartesian Coordinates Obtained by Inverse Iteration

 Displacement from previous Coordinates is:  0.040915
 ----------------------------------------------------------------
             Standard Nuclear Orientation (Angstroms)
    I     Atom           X                Y                Z
 ----------------------------------------------------------------
    1      C       0.3431697556    -1.2137086046     0.3220943534
    2      C      -0.7834030302    -0.2206840667     0.0387416760
    3      C      -0.4135507390     1.2162586676    -0.3217762421
    4      O      -1.9336147875    -0.5872140291     0.1085799316
    5      H       0.4858604744    -1.2451724370     1.4107053040
    6      H       0.0085294478    -2.1986336562    -0.0152225553
    7      H      -0.2646948254     1.2533631342    -1.4120911912
    8      H      -1.2696134808     1.8466295681    -0.0804377928
    9      O       0.7076431868     1.7198095070     0.3814961779
   10      O       1.5409764295    -0.8039927333    -0.3460034844
   11      H       1.4685174408     1.1803986308     0.1292014749
   12      H       2.2398261135    -1.4403079214    -0.1680863861
 ----------------------------------------------------------------
 Molecular Point Group                 C1    NOp =  1
 Largest Abelian Subgroup              C1    NOp =  1
 Nuclear Repulsion Energy =   245.3026914889 hartrees
 There are       24 alpha and       24 beta electrons
 Applying Cartesian multipole field
    Component          Value
    ---------          -----
     (2,0,0)        1.00000E-11
     (0,2,0)        2.00000E-11
     (0,0,2)       -3.00000E-11
 Nucleus-field energy     =     0.0000000062 hartrees
 Requested basis set is 6-311++G(d,p)
 There are 66 shells and 174 basis functions
 A cutoff of  1.0D-11 yielded   2109 shell pairs
 There are     14854 function pairs (     15894 Cartesian)
 Smallest overlap matrix eigenvalue = 6.42E-05
 Guess MOs from SCF MO coefficient file
 Reading MOs from coefficient file
 Reading MOs from coefficient file
 A restricted hybrid HF-DFT SCF calculation will be
 performed using Pulay DIIS extrapolation
 Exchange:     0.2000 Hartree-Fock + 0.0800 Slater + 0.7200 B88
 Correlation:  0.1900 VWN1RPA + 0.8100 LYP
 Using SG-1 standard quadrature grid
 SCF converges when DIIS error is below 1.0E-08
 Geometry optimization detected.  Setting ReadMinima to 0
 Setting SaveMinima to 0
 ---------------------------------------
  Cycle       Energy         DIIS Error
 ---------------------------------------
    1    -343.6888637239      1.92E-04
    2    -343.6890968918      1.67E-05
    3    -343.6890977251      1.40E-05
    4    -343.6890979255      7.00E-06
    5    -343.6890982068      1.84E-06
    6    -343.6890981972      1.38E-06
    7    -343.6890982151      2.47E-07
    8    -343.6890981919      4.37E-08
    9    -343.6890981940      2.01E-08
   10    -343.6890981938      6.96E-09 Convergence criterion met
 ---------------------------------------
 SCF time:  CPU 58.16 s  wall 69.57 s
 SCF   energy in the final basis set = -343.6890981938
 Total energy in the final basis set = -343.6890981938

 --------------------------------------------------------------

                    Orbital Energies (a.u.)
 --------------------------------------------------------------

 Alpha MOs
 -- Occupied --
-19.168 -19.135 -19.130 -10.280 -10.253 -10.234  -1.077  -1.062
 -1.034  -0.763  -0.715  -0.581  -0.555  -0.514  -0.507  -0.482
 -0.454  -0.432  -0.404  -0.389  -0.360  -0.319  -0.314  -0.261
 -- Virtual --
 -0.049  -0.030   0.007   0.010   0.018   0.038   0.045   0.055
  0.065   0.080   0.090   0.104   0.111   0.116   0.123   0.126
  0.131   0.140   0.146   0.164   0.168   0.177   0.185   0.199
  0.206   0.227   0.233   0.245   0.258   0.266   0.287   0.288
  0.296   0.300   0.318   0.329   0.332   0.339   0.366   0.378
  0.384   0.413   0.483   0.494   0.522   0.541   0.550   0.561
  0.590   0.596   0.599   0.649   0.654   0.678   0.686   0.703
  0.721   0.834   0.852   0.935   0.988   1.025   1.064   1.102
  1.118   1.136   1.164   1.177   1.183   1.227   1.249   1.299
  1.308   1.384   1.410   1.434   1.457   1.481   1.506   1.536
  1.560   1.580   1.588   1.622   1.646   1.657   1.674   1.723
  1.765   1.784   1.838   1.893   1.941   1.954   2.022   2.067
  2.134   2.142   2.182   2.216   2.299   2.407   2.448   2.462
  2.509   2.520   2.556   2.636   2.684   2.757   2.792   2.815
  2.849   2.869   2.913   2.974   3.014   3.067   3.114   3.158
  3.185   3.208   3.256   3.344   3.355   3.501   3.676   3.790
  3.794   3.864   3.867   3.951   4.004   4.099   4.182   5.022
  5.025   5.074   5.179   5.360   5.390   5.589   5.642   5.732
 23.781  23.813  23.843  49.863  49.916  49.961
 --------------------------------------------------------------

          Ground-State Mulliken Net Atomic Charges

     Atom                 Charge (a.u.)
  ----------------------------------------
      1 C                    -0.340184
      2 C                     0.211594
      3 C                    -0.335524
      4 O                    -0.252953
      5 H                     0.196890
      6 H                     0.187661
      7 H                     0.185055
      8 H                     0.200600
      9 O                    -0.273616
     10 O                    -0.342291
     11 H                     0.284412
     12 H                     0.278355
  ----------------------------------------
  Sum of atomic charges =     0.000000

 -----------------------------------------------------------------
                    Cartesian Multipole Moments
 -----------------------------------------------------------------
    Charge (ESU x 10^10)
                -0.0000
    Dipole Moment (Debye)
         X       2.8832      Y      -2.2131      Z      -0.3155
       Tot       3.6483
    Quadrupole Moments (Debye-Ang)
        XX     -37.9138     XY      -7.3204     YY     -35.9962
        XZ       1.1271     YZ      -2.9755     ZZ     -36.0609
    Octopole Moments (Debye-Ang^2)
       XXX      34.1407    XXY      -1.7361    XYY       3.8419
       YYY     -18.9980    XXZ      -0.3721    XYZ      -2.5782
       YYZ      -4.7221    XZZ      -0.5140    YZZ      -1.4824
       ZZZ      -2.5137
    Hexadecapole Moments (Debye-Ang^3)
      XXXX    -310.1638   XXXY     -28.2884   XXYY     -91.6405
      XYYY     -26.4441   YYYY    -331.4606   XXXZ       4.4188
      XXYZ       2.5998   XYYZ      -1.0019   YYYZ       0.0495
      XXZZ     -66.1150   XYZZ       0.1598   YYZZ     -67.4037
      XZZZ       3.6298   YZZZ      -0.0522   ZZZZ     -66.8920
 -----------------------------------------------------------------
 Calculating analytic gradient of the SCF energy
 Gradient of SCF Energy
            1           2           3           4           5           6
    1  -0.0000895   0.0000372   0.0000703  -0.0000056  -0.0000152  -0.0000024
    2  -0.0000527   0.0000354  -0.0000375   0.0000191  -0.0000016   0.0000059
    3  -0.0000417   0.0000086   0.0000796  -0.0000274  -0.0000019  -0.0000099
            7           8           9          10          11          12
    1  -0.0000011   0.0000210  -0.0000308   0.0000506  -0.0000104  -0.0000241
    2   0.0000341   0.0000108   0.0000655   0.0000246  -0.0000638  -0.0000396
    3  -0.0000057   0.0000447  -0.0000511   0.0000219   0.0000274  -0.0000444
 Max gradient component =       8.946E-05
 RMS gradient           =       3.864E-05
 Gradient time:  CPU 22.93 s  wall 26.78 s
 Geometry Optimization Parameters
   NAtoms,    NIC,     NZ,  NCons,   NDum,   NFix, NCnnct, MaxDiis
       12      70       0       0       0       0       0       0

 Cartesian Hessian Update
 Hessian Updated using BFGS Update


** GEOMETRY OPTIMIZATION IN DELOCALIZED INTERNAL COORDINATES **
   Searching for a Minimum

   Optimization Cycle:   9

                       Coordinates (Angstroms)
     ATOM                X               Y               Z
      1  C         0.3431697556   -1.2137086046    0.3220943534
      2  C        -0.7834030302   -0.2206840667    0.0387416760
      3  C        -0.4135507390    1.2162586676   -0.3217762421
      4  O        -1.9336147875   -0.5872140291    0.1085799316
      5  H         0.4858604744   -1.2451724370    1.4107053040
      6  H         0.0085294478   -2.1986336562   -0.0152225553
      7  H        -0.2646948254    1.2533631342   -1.4120911912
      8  H        -1.2696134808    1.8466295681   -0.0804377928
      9  O         0.7076431868    1.7198095070    0.3814961779
     10  O         1.5409764295   -0.8039927333   -0.3460034844
     11  H         1.4685174408    1.1803986308    0.1292014749
     12  H         2.2398261135   -1.4403079214   -0.1680863861
   Point Group: c1    Number of degrees of freedom:    30


   Energy is   -343.689098194

 Hessian Updated using BFGS Update

 30 Hessian modes will be used to form the next step
  Hessian Eigenvalues:
     0.000825    0.009799    0.011111    0.016355    0.027635    0.060790
     0.069930    0.073979    0.078032    0.111511    0.118162    0.141345
     0.145247    0.160124    0.175290    0.209784    0.232820    0.246273
     0.276091    0.294922    0.329432    0.334805    0.339938    0.343711
     0.405036    0.412801    0.452849    0.501395    0.536488    0.973445

 Minimum Search - Taking Simple RFO Step
 Searching for Lamda that Minimizes Along All modes
 Value Taken    Lamda =   0.00000000
 Step Taken.  Stepsize is  0.019794

                             Maximum     Tolerance    Cnvgd?
         Gradient           0.000088      0.000300     YES
         Displacement       0.012252      0.001200      NO
         Energy change     -0.000001      0.000001      NO


 New Cartesian Coordinates Obtained by Inverse Iteration

 Displacement from previous Coordinates is:  0.020810
 ----------------------------------------------------------------
             Standard Nuclear Orientation (Angstroms)
    I     Atom           X                Y                Z
 ----------------------------------------------------------------
    1      C       0.3430672392    -1.2138458990     0.3215042165
    2      C      -0.7837273106    -0.2204160465     0.0403047655
    3      C      -0.4132924497     1.2157426775    -0.3227579566
    4      O      -1.9339557165    -0.5860810019     0.1144324304
    5      H       0.4861944069    -1.2473466438     1.4099734420
    6      H       0.0080433570    -2.1981932934    -0.0173003331
    7      H      -0.2606622435     1.2505493500    -1.4125708723
    8      H      -1.2700040299     1.8466920319    -0.0853215355
    9      O       0.7059306005     1.7200553525     0.3833801056
   10      O       1.5403720532    -0.8031363773    -0.3465732674
   11      H       1.4682002889     1.1822304776     0.1319536024
   12      H       2.2394797901    -1.4395045683    -0.1698233316
 ----------------------------------------------------------------
 Molecular Point Group                 C1    NOp =  1
 Largest Abelian Subgroup              C1    NOp =  1
 Nuclear Repulsion Energy =   245.3099013070 hartrees
 There are       24 alpha and       24 beta electrons
 Applying Cartesian multipole field
    Component          Value
    ---------          -----
     (2,0,0)        1.00000E-11
     (0,2,0)        2.00000E-11
     (0,0,2)       -3.00000E-11
 Nucleus-field energy     =     0.0000000062 hartrees
 Requested basis set is 6-311++G(d,p)
 There are 66 shells and 174 basis functions
 A cutoff of  1.0D-11 yielded   2109 shell pairs
 There are     14854 function pairs (     15894 Cartesian)
 Smallest overlap matrix eigenvalue = 6.43E-05
 Guess MOs from SCF MO coefficient file
 Reading MOs from coefficient file
 Reading MOs from coefficient file
 A restricted hybrid HF-DFT SCF calculation will be
 performed using Pulay DIIS extrapolation
 Exchange:     0.2000 Hartree-Fock + 0.0800 Slater + 0.7200 B88
 Correlation:  0.1900 VWN1RPA + 0.8100 LYP
 Using SG-1 standard quadrature grid
 SCF converges when DIIS error is below 1.0E-08
 Geometry optimization detected.  Setting ReadMinima to 0
 Setting SaveMinima to 0
 ---------------------------------------
  Cycle       Energy         DIIS Error
 ---------------------------------------
    1    -343.6889887266      9.19E-05
    2    -343.6890985340      8.19E-06
    3    -343.6890986156      1.05E-05
    4    -343.6890986590      3.63E-06
    5    -343.6890986796      1.28E-06
    6    -343.6890987202      5.07E-07
    7    -343.6890987346      1.22E-07
    8    -343.6890987274      1.86E-08
    9    -343.6890987283      1.03E-08
   10    -343.6890987278      3.37E-09 Convergence criterion met
 ---------------------------------------
 SCF time:  CPU 56.55 s  wall 63.35 s
 SCF   energy in the final basis set = -343.6890987278
 Total energy in the final basis set = -343.6890987278

 --------------------------------------------------------------

                    Orbital Energies (a.u.)
 --------------------------------------------------------------

 Alpha MOs
 -- Occupied --
-19.168 -19.135 -19.130 -10.280 -10.253 -10.234  -1.077  -1.062
 -1.034  -0.763  -0.715  -0.581  -0.555  -0.514  -0.507  -0.482
 -0.454  -0.432  -0.404  -0.389  -0.360  -0.319  -0.314  -0.261
 -- Virtual --
 -0.049  -0.030   0.007   0.010   0.018   0.038   0.045   0.055
  0.065   0.080   0.090   0.104   0.111   0.116   0.123   0.126
  0.131   0.140   0.146   0.164   0.168   0.177   0.185   0.200
  0.206   0.227   0.233   0.245   0.258   0.266   0.287   0.288
  0.296   0.300   0.318   0.329   0.332   0.339   0.366   0.378
  0.384   0.413   0.483   0.494   0.523   0.541   0.550   0.561
  0.590   0.596   0.599   0.649   0.654   0.678   0.686   0.703
  0.721   0.834   0.852   0.935   0.988   1.025   1.064   1.101
  1.119   1.136   1.164   1.177   1.183   1.227   1.249   1.299
  1.309   1.385   1.410   1.433   1.457   1.481   1.506   1.535
  1.560   1.580   1.589   1.622   1.647   1.657   1.674   1.724
  1.764   1.784   1.838   1.892   1.942   1.953   2.022   2.066
  2.135   2.142   2.182   2.216   2.300   2.407   2.448   2.462
  2.509   2.520   2.557   2.636   2.684   2.757   2.792   2.815
  2.849   2.869   2.913   2.974   3.014   3.067   3.114   3.158
  3.185   3.208   3.256   3.344   3.354   3.501   3.677   3.789
  3.794   3.864   3.867   3.951   4.004   4.099   4.182   5.021
  5.025   5.075   5.179   5.360   5.389   5.589   5.642   5.732
 23.781  23.813  23.843  49.863  49.916  49.961
 --------------------------------------------------------------

          Ground-State Mulliken Net Atomic Charges

     Atom                 Charge (a.u.)
  ----------------------------------------
      1 C                    -0.340350
      2 C                     0.211718
      3 C                    -0.335307
      4 O                    -0.252985
      5 H                     0.197006
      6 H                     0.187656
      7 H                     0.184654
      8 H                     0.200688
      9 O                    -0.273396
     10 O                    -0.342225
     11 H                     0.284265
     12 H                     0.278278
  ----------------------------------------
  Sum of atomic charges =     0.000000

 -----------------------------------------------------------------
                    Cartesian Multipole Moments
 -----------------------------------------------------------------
    Charge (ESU x 10^10)
                 0.0000
    Dipole Moment (Debye)
         X       2.8892      Y      -2.2140      Z      -0.3293
       Tot       3.6549
    Quadrupole Moments (Debye-Ang)
        XX     -37.9059     XY      -7.3019     YY     -35.9927
        XZ       1.1524     YZ      -2.9688     ZZ     -36.0682
    Octopole Moments (Debye-Ang^2)
       XXX      34.1922    XXY      -1.7274    XYY       3.8722
       YYY     -19.0176    XXZ      -0.4654    XYZ      -2.5739
       YYZ      -4.7874    XZZ      -0.4874    YZZ      -1.5023
       ZZZ      -2.6176
    Hexadecapole Moments (Debye-Ang^3)
      XXXX    -310.0786   XXXY     -28.2122   XXYY     -91.5602
      XYYY     -26.3470   YYYY    -331.4101   XXXZ       4.7266
      XXYZ       2.6628   XYYZ      -0.9178   YYYZ       0.0393
      XXZZ     -66.1191   XYZZ       0.1664   YYZZ     -67.4215
      XZZZ       3.8325   YZZZ      -0.0507   ZZZZ     -67.0286
 -----------------------------------------------------------------
 Calculating analytic gradient of the SCF energy
 Gradient of SCF Energy
            1           2           3           4           5           6
    1  -0.0000048   0.0000534   0.0000388  -0.0000356  -0.0000186  -0.0000215
    2  -0.0000036   0.0000186   0.0000118   0.0000111  -0.0000142  -0.0000027
    3  -0.0000223  -0.0000461   0.0000640   0.0000046  -0.0000040  -0.0000182
            7           8           9          10          11          12
    1  -0.0000002   0.0000051  -0.0000102  -0.0000216   0.0000283  -0.0000130
    2   0.0000214   0.0000102   0.0000095   0.0000157  -0.0000372  -0.0000405
    3   0.0000013   0.0000251  -0.0000306   0.0000272   0.0000391  -0.0000400
 Max gradient component =       6.404E-05
 RMS gradient           =       2.651E-05
 Gradient time:  CPU 22.85 s  wall 25.62 s
 Geometry Optimization Parameters
   NAtoms,    NIC,     NZ,  NCons,   NDum,   NFix, NCnnct, MaxDiis
       12      70       0       0       0       0       0       0

 Cartesian Hessian Update
 Hessian Updated using BFGS Update


** GEOMETRY OPTIMIZATION IN DELOCALIZED INTERNAL COORDINATES **
   Searching for a Minimum

   Optimization Cycle:  10

                       Coordinates (Angstroms)
     ATOM                X               Y               Z
      1  C         0.3430672392   -1.2138458990    0.3215042165
      2  C        -0.7837273106   -0.2204160465    0.0403047655
      3  C        -0.4132924497    1.2157426775   -0.3227579566
      4  O        -1.9339557165   -0.5860810019    0.1144324304
      5  H         0.4861944069   -1.2473466438    1.4099734420
      6  H         0.0080433570   -2.1981932934   -0.0173003331
      7  H        -0.2606622435    1.2505493500   -1.4125708723
      8  H        -1.2700040299    1.8466920319   -0.0853215355
      9  O         0.7059306005    1.7200553525    0.3833801056
     10  O         1.5403720532   -0.8031363773   -0.3465732674
     11  H         1.4682002889    1.1822304776    0.1319536024
     12  H         2.2394797901   -1.4395045683   -0.1698233316
   Point Group: c1    Number of degrees of freedom:    30


   Energy is   -343.689098728

 Hessian Updated using BFGS Update

 30 Hessian modes will be used to form the next step
  Hessian Eigenvalues:
     0.000934    0.005421    0.011256    0.016495    0.028002    0.061022
     0.070067    0.073981    0.078628    0.111670    0.118574    0.141588
     0.146018    0.160124    0.180588    0.208026    0.233448    0.246920
     0.275063    0.294988    0.329052    0.334774    0.340345    0.343815
     0.404785    0.416959    0.451170    0.501693    0.536433    0.974963

 Minimum Search - Taking Simple RFO Step
 Searching for Lamda that Minimizes Along All modes
 Value Taken    Lamda =   0.00000000
 Step Taken.  Stepsize is  0.009272

                             Maximum     Tolerance    Cnvgd?
         Gradient           0.000049      0.000300     YES
         Displacement       0.007015      0.001200      NO
         Energy change     -0.000001      0.000001     YES


                       Distance Matrix (Angstroms)
             C (  1)   C (  2)   C (  3)   O (  4)   H (  5)   H (  6)
   C (  2)  1.528281
   C (  3)  2.624891  1.526954
   O (  4)  2.371034  1.209228  2.397941
   H (  5)  1.098350  2.131497  3.142967  2.823619
   H (  6)  1.093604  2.131155  3.453373  2.527374  1.780407
   H (  7)  3.073231  2.132647  1.100999  2.916310  3.842400  3.729988
   H (  8)  3.483446  2.127248  1.090150  2.529648  3.859173  4.242538
   O (  9)  2.956903  2.470265  1.416200  3.515622  3.147642  4.000033
   O ( 10)  1.431275  2.427071  2.809492  3.511494  2.096204  2.098246
   H ( 11)  2.653872  2.654618  1.935950  3.834305  2.915564  3.685322
   H ( 12)  1.971980  3.266514  3.756451  4.269274  2.367845  2.361817
             H (  7)   H (  8)   O (  9)   O ( 10)   H ( 11)
   H (  8)  1.770804
   O (  9)  2.092887  2.034708
   O ( 10)  2.932184  3.871441  2.756015
   H ( 11)  2.319308  2.826036  0.966191  2.043497
   H ( 12)  3.877051  4.808607  3.555366  0.961747  2.749443

 Final energy is   -343.68909872781239     


 ******************************
 **  OPTIMIZATION CONVERGED  **
 ******************************

                       Coordinates (Angstroms)
     ATOM                X               Y               Z
      1  C         0.3430672392   -1.2138458990    0.3215042165
      2  C        -0.7837273106   -0.2204160465    0.0403047655
      3  C        -0.4132924497    1.2157426775   -0.3227579566
      4  O        -1.9339557165   -0.5860810019    0.1144324304
      5  H         0.4861944069   -1.2473466438    1.4099734420
      6  H         0.0080433570   -2.1981932934   -0.0173003331
      7  H        -0.2606622435    1.2505493500   -1.4125708723
      8  H        -1.2700040299    1.8466920319   -0.0853215355
      9  O         0.7059306005    1.7200553525    0.3833801056
     10  O         1.5403720532   -0.8031363773   -0.3465732674
     11  H         1.4682002889    1.1822304776    0.1319536024
     12  H         2.2394797901   -1.4395045683   -0.1698233316

Z-matrix Print:
$molecule
0 1
C 
O  1 1.209228
C  1 1.526954 2 121.988631
H  3 1.090150 1 107.573118 2 22.725469 0
H  3 1.100999 1 107.380639 2 -93.105986 0
O  3 1.416200 1 114.085389 2 142.301827 0
H  6 0.966191 3 107.189162 1 63.373370 0
C  1 1.528281 2 119.569343 3 179.746524 0
H  8 1.093604 1 107.590807 2 33.202527 0
H  8 1.098350 1 107.352304 2 -83.554213 0
O  8 1.431275 1 110.142529 2 155.185358 0
H  11 0.961747 8 109.416422 1 -179.445606 0
$end


 --------------------------------------------------------------

                    Orbital Energies (a.u.)
 --------------------------------------------------------------

 Alpha MOs
 -- Occupied --
-19.168 -19.135 -19.130 -10.280 -10.253 -10.234  -1.077  -1.062
 -1.034  -0.763  -0.715  -0.581  -0.555  -0.514  -0.507  -0.482
 -0.454  -0.432  -0.404  -0.389  -0.360  -0.319  -0.314  -0.261
 -- Virtual --
 -0.049  -0.030   0.007   0.010   0.018   0.038   0.045   0.055
  0.065   0.080   0.090   0.104   0.111   0.116   0.123   0.126
  0.131   0.140   0.146   0.164   0.168   0.177   0.185   0.200
  0.206   0.227   0.233   0.245   0.258   0.266   0.287   0.288
  0.296   0.300   0.318   0.329   0.332   0.339   0.366   0.378
  0.384   0.413   0.483   0.494   0.523   0.541   0.550   0.561
  0.590   0.596   0.599   0.649   0.654   0.678   0.686   0.703
  0.721   0.834   0.852   0.935   0.988   1.025   1.064   1.101
  1.119   1.136   1.164   1.177   1.183   1.227   1.249   1.299
  1.309   1.385   1.410   1.433   1.457   1.481   1.506   1.535
  1.560   1.580   1.589   1.622   1.647   1.657   1.674   1.724
  1.764   1.784   1.838   1.892   1.942   1.953   2.022   2.066
  2.135   2.142   2.182   2.216   2.300   2.407   2.448   2.462
  2.509   2.520   2.557   2.636   2.684   2.757   2.792   2.815
  2.849   2.869   2.913   2.974   3.014   3.067   3.114   3.158
  3.185   3.208   3.256   3.344   3.354   3.501   3.677   3.789
  3.794   3.864   3.867   3.951   4.004   4.099   4.182   5.021
  5.025   5.075   5.179   5.360   5.389   5.589   5.642   5.732
 23.781  23.813  23.843  49.863  49.916  49.961
 --------------------------------------------------------------

          Ground-State Mulliken Net Atomic Charges

     Atom                 Charge (a.u.)
  ----------------------------------------
      1 C                    -0.340350
      2 C                     0.211718
      3 C                    -0.335307
      4 O                    -0.252985
      5 H                     0.197006
      6 H                     0.187656
      7 H                     0.184654
      8 H                     0.200688
      9 O                    -0.273396
     10 O                    -0.342225
     11 H                     0.284265
     12 H                     0.278278
  ----------------------------------------
  Sum of atomic charges =     0.000000

 -----------------------------------------------------------------
                    Cartesian Multipole Moments
 -----------------------------------------------------------------
    Charge (ESU x 10^10)
                 0.0000
    Dipole Moment (Debye)
         X       2.8892      Y      -2.2140      Z      -0.3293
       Tot       3.6549
    Quadrupole Moments (Debye-Ang)
        XX     -37.9059     XY      -7.3019     YY     -35.9927
        XZ       1.1524     YZ      -2.9688     ZZ     -36.0682
    Octopole Moments (Debye-Ang^2)
       XXX      34.1922    XXY      -1.7274    XYY       3.8722
       YYY     -19.0176    XXZ      -0.4654    XYZ      -2.5739
       YYZ      -4.7874    XZZ      -0.4874    YZZ      -1.5023
       ZZZ      -2.6176
    Hexadecapole Moments (Debye-Ang^3)
      XXXX    -310.0786   XXXY     -28.2122   XXYY     -91.5602
      XYYY     -26.3470   YYYY    -331.4101   XXXZ       4.7266
      XXYZ       2.6628   XYYZ      -0.9178   YYYZ       0.0393
      XXZZ     -66.1191   XYZZ       0.1664   YYZZ     -67.4215
      XZZZ       3.8325   YZZZ      -0.0507   ZZZZ     -67.0286
 -----------------------------------------------------------------
Archival summary:
1\1\pikachu\OPT\ProcedureUnspecified\BasisUnspecified\336\cher\TueDec1316:12:312016TueDec1316:12:312016\0\\#,OPT,ProcedureUnspecified,BasisUnspecified,\\0,1\C\O,1,1.20923\C,1,1.52695,2,121.989\H,3,1.09015,1,107.573,2,22.7255,0\H,3,1.101,1,107.381,2,-93.106,0\O,3,1.4162,1,114.085,2,142.302,0\H,6,0.966191,3,107.189,1,63.3734,0\C,1,1.52828,2,119.569,3,179.747,0\H,8,1.0936,1,107.591,2,33.2025,0\H,8,1.09835,1,107.352,2,-83.5542,0\O,8,1.43128,1,110.143,2,155.185,0\H,11,0.961747,8,109.416,1,-179.446,0\\\@

 Total job time:  1059.28s(wall), 888.23s(cpu) 
 Tue Dec 13 16:12:31 2016

        *************************************************************
        *                                                           *
        *  Thank you very much for using Q-Chem.  Have a nice day.  *
        *                                                           *
        *************************************************************


 
User input: 2 of 3 
 
pikachu 127.0.1
Q-Chem Developer Version! Running on 127.0.1.*
                  Welcome to Q-Chem
     A Quantum Leap Into The Future Of Chemistry


 Q-Chem 4.4, Q-Chem, Inc., Pleasanton, CA (2016)

 Y. Shao,  Z. Gan,  E. Epifanovsky,  A. T. B. Gilbert,  M. Wormit,  
 J. Kussmann,  A. W. Lange,  A. Behn,  J. Deng,  X. Feng,  D. Ghosh,  
 M. Goldey,  P. R. Horn,  L. D. Jacobson,  I. Kaliman,  F. Rob,  
 R. Z. Khaliullin,  T. Kus,  A. Landau,  J. Liu,  E. I. Proynov,  Y. M. Rhee,  
 R. M. Richard,  M. A. Rohrdanz,  R. P. Steele,  E. J. Sundstrom,  
 H. L. Woodcock III,  P. M. Zimmerman,  D. Zuev,  B. Albrecht,  E. Alguire,  
 B. Austin,  S. A. Baeppler,  G. J. O. Beran,  Y. A. Bernard,  E. Berquist,  
 K. Brandhorst,  K. B. Bravaya,  S. T. Brown,  D. Casanova,  C.-M. Chang,  
 Y. Chen,  S. H. Chien,  K. D. Closser,  M. P. Coons,  D. L. Crittenden,  
 S. Dasgupta,  M. Diedenhofen,  R. A. DiStasio Jr.,  H. Do,  A. D. Dutoi,  
 R. G. Edgar,  P.-T. Fang,  S. Fatehi,  Q. Feng,  L. Fusti-Molnar,  
 A. Ghysels,  A. Golubeva-Zadorozhnaya,  J. Gomes,  A. Gunina,  
 M. W. D. Hanson-Heine,  P. H. P. Harbach,  A. W. Hauser,  J. E. Herr,  
 E. G. Hohenstein,  Z. C. Holden,  K. Hui,  T.-C. Jagau,  H. Ji,  B. Kaduk,  
 K. Khistyaev,  Jaehoon Kim,  Jihan Kim,  R. A. King,  P. Klunzinger,  
 K. Koh,  D. Kosenkov,  T. Kowalczyk,  C. M. Krauter,  A. Kunitsa,  
 K. U. Lao,  A. Laurent,  K. V. Lawler,  J. Lee,  D. Lefrancois,  S. Lehtola,  
 S. V. Levchenko,  C. Y. Lin,  Y.-S. Lin,  F. Liu,  E. Livshits,  
 R. C. Lochan,  A. Luenser,  P. Manohar,  S. F. Manzer,  S.-P. Mao,  Y. Mao,  
 N. Mardirossian,  A. V. Marenich,  L. A. Martinez-Martinez,  S. A. Maurer,  
 N. J. Mayhall,  J.-M. Mewes,  A. F. Morrison,  K. Nanda,  T. S. Nguyen-Beck,  
 C. M. Oana,  R. Olivares-Amaya,  D. P. O'Neill,  J. A. Parkhill,  
 T. M. Perrine,  R. Peverati,  P. A. Pieniazek,  F. Plasser,  A. Prociuk,  
 D. R. Rehn,  E. Rosta,  N. J. Russ,  N. Sergueev,  S. M. Sharada,  
 S. Sharma,  D. W. Small,  A. Sodt,  T. Stauch,  T. Stein,  D. Stuck,  
 Y.-C. Su,  A. J. W. Thom,  T. Tsuchimochi,  L. Vogt,  O. Vydrov,  T. Wang,  
 M. A. Watson,  J. Wenzel,  A. White,  C. F. Williams,  V. Vanovschi,  
 K. Yao,  S. Yeganeh,  S. R. Yost,  Z.-Q. You,  I. Y. Zhang,  X. Zhang,  
 Y. Zhao,  B. R. Brooks,  G. K. L. Chan,  D. M. Chipman,  C. J. Cramer,  
 W. A. Goddard III,  M. S. Gordon,  W. J. Hehre,  A. Klamt,  
 H. F. Schaefer III,  M. W. Schmidt,  C. D. Sherrill,  D. G. Truhlar,  
 A. Warshel,  X. Xu,  A. Aspuru-Guzik,  R. Baer,  A. T. Bell,  N. A. Besley,  
 J.-D. Chai,  A. Dreuw,  B. D. Dunietz,  T. R. Furlani,  S. R. Gwaltney,  
 C.-P. Hsu,  Y. Jung,  J. Kong,  D. S. Lambrecht,  W. Liang,  C. Ochsenfeld,  
 V. A. Rassolov,  L. V. Slipchenko,  J. E. Subotnik,  T. Van Voorhis,  
 J. M. Herbert,  A. I. Krylov,  P. M. W. Gill,  M. Head-Gordon

 Contributors to earlier versions of Q-Chem not listed above: 
 R. D. Adamson,  J. Baker,  E. F. C. Byrd,  A. K. Chakraborty,  C.-L. Cheng,  
 H. Dachsel,  R. J. Doerksen,  G. Hawkins,  A. Heyden,  S. Hirata,  
 G. Kedziora,  F. J. Keil,  C. Kelley,  P. P. Korambath,  W. Kurlancheek,  
 A. M. Lee,  M. S. Lee,  D. Liotard,  I. Lotan,  P. E. Maslen,  N. Nair,  
 D. Neuhauser,  R. Olson,  B. Peters,  J. Ritchie,  N. E. Schultz,  
 N. Shenvi,  A. C. Simmonett,  K. S. Thanthiriwatte,  Q. Wu,  W. Zhang

 Please cite Q-Chem as follows:
 Y. Shao et al., Mol. Phys. 113, 184-215 (2015)
 DOI: 10.1080/00268976.2014.952696

 Q-Chem 4.4.2 for Intel X86 EM64T Linux

 Parts of Q-Chem use Armadillo 5.200.1 (Boston Tea Smuggler).
 http://arma.sourceforge.net/

 Q-Chem begins on Tue Dec 13 16:12:31 2016  


Host: 0

     Scratch files written to /scratch/cher/qchem6137//
The previous job contains 0 fragments, simply inherited here
FILE_GEOM_ORG=        593

Checking the input file for inconsistencies... 	...done.

--------------------------------------------------------------
User input:
--------------------------------------------------------------

$molecule
   read
$end

$rem
   BASIS 6-311++G**
   JOB_TYPE FREQUENCY
   METHOD B3LYP
$end

--------------------------------------------------------------
 ----------------------------------------------------------------
             Standard Nuclear Orientation (Angstroms)
    I     Atom           X                Y                Z
 ----------------------------------------------------------------
    1      C       0.4711678413    -1.1888882369     0.2807571243
    2      C      -0.7531659634    -0.3225175261    -0.0125865082
    3      C      -0.5382324145     1.1536420858    -0.3386919763
    4      O      -1.8562636673    -0.8165984343     0.0233393574
    5      H       0.5898909497    -1.2295074043     1.3719160713
    6      H       0.2579676813    -2.1971235362    -0.0852710038
    7      H      -0.3632950147     1.2288140696    -1.4231023020
    8      H      -1.4663536386     1.6790955003    -0.1130427437
    9      O       0.4989021257     1.7651904671     0.4069506969
   10      O       1.6307984512    -0.6319911830    -0.3466750820
   11      H       1.3230537021     1.3219413177     0.1664713196
   12      H       2.3926242640    -1.1894446823    -0.1627629586
 ----------------------------------------------------------------
 Molecular Point Group                 C1    NOp =  1
 Largest Abelian Subgroup              C1    NOp =  1
 Nuclear Repulsion Energy =   245.3099013070 hartrees
 There are       24 alpha and       24 beta electrons
 Requested basis set is 6-311++G(d,p)
 There are 66 shells and 174 basis functions

 Total QAlloc Memory Limit   2000 MB
 Mega-Array Size        61 MB
 MEM_STATIC part        62 MB

                       Distance Matrix (Angstroms)
             C (  1)   C (  2)   C (  3)   O (  4)   H (  5)   H (  6)
   C (  2)  1.528281
   C (  3)  2.624891  1.526954
   O (  4)  2.371034  1.209228  2.397941
   H (  5)  1.098350  2.131497  3.142967  2.823619
   H (  6)  1.093604  2.131155  3.453373  2.527374  1.780407
   H (  7)  3.073231  2.132647  1.100999  2.916310  3.842400  3.729988
   H (  8)  3.483446  2.127248  1.090150  2.529648  3.859173  4.242538
   O (  9)  2.956903  2.470265  1.416200  3.515622  3.147642  4.000033
   O ( 10)  1.431275  2.427071  2.809492  3.511494  2.096204  2.098246
   H ( 11)  2.653872  2.654618  1.935950  3.834305  2.915564  3.685322
   H ( 12)  1.971980  3.266514  3.756451  4.269274  2.367845  2.361817
             H (  7)   H (  8)   O (  9)   O ( 10)   H ( 11)
   H (  8)  1.770804
   O (  9)  2.092887  2.034708
   O ( 10)  2.932184  3.871441  2.756015
   H ( 11)  2.319308  2.826036  0.966191  2.043497
   H ( 12)  3.877051  4.808607  3.555366  0.961747  2.749443

 A cutoff of  1.0D-11 yielded   2109 shell pairs
 There are     14854 function pairs (     15894 Cartesian)

 -------------------------------------------------------
 OpenMP Integral Computing Module                       
 Release: version 1.0, May 2013, Q-Chem Inc. Pittsburgh 
 -------------------------------------------------------
 Integral Job Info:
 Integral job number is                      11
 Integral operator is                         1
 short-range coefficients                     0
 long-range coefficients              100000000
 Omega coefficients                           0
 if combine SR and LR in K                    0
 Integral screening is                        0
 Integral computing path is                   2
 max size of driver memory is            800000
 size of driver memory is                593474
 size of scratch memory is              2260544
 max col of scratch BK array               1296
 max len of scratch array in speh3          155
 max len of scratch index in speh4           18
 max int batch size is                      520
 min int batch size is                       52
 fixed nKL is                                52
 max L of basis functions is                  2
 order of int derivative is                   0
 number of shells is                         66
 number of basis is                         180
 number of cartesian basis is               180
 number of contracted shell pairs          2109
 number of primitive shell pairs           5261
 maxK2 (contraction) of shell pair           36
 max number of K2 of shell pair               1
 max number of CS2 of shell pair            342
 max number of PS2 of shell pair            678
 mem total for path MDJ                   29528
 -------------------------------------------------------
 Smallest overlap matrix eigenvalue = 6.43E-05
 Guess from superposition of atomic densities
 Warning:  Energy on first SCF cycle will be non-variational
 A restricted hybrid HF-DFT SCF calculation will be
 performed using Pulay DIIS extrapolation
 Exchange:     0.2000 Hartree-Fock + 0.0800 Slater + 0.7200 B88
 Correlation:  0.1900 VWN1RPA + 0.8100 LYP
 Using SG-1 standard quadrature grid
 SCF converges when DIIS error is below 1.0E-08
 ---------------------------------------
  Cycle       Energy         DIIS Error
 ---------------------------------------
    1    -344.5858456863      4.63E-02
    2    -343.5459898127      7.08E-03
    3    -343.2772693394      1.23E-02
    4    -343.6760484565      2.06E-03
    5    -343.6877206948      7.10E-04
    6    -343.6889589707      2.07E-04
    7    -343.6890835225      4.49E-05
    8    -343.6890888220      7.37E-06
    9    -343.6890890615      3.34E-06
   10    -343.6890891237      9.43E-07
   11    -343.6890891849      2.97E-07
   12    -343.6890891509      5.06E-08
   13    -343.6890891565      1.11E-08
   14    -343.6890891579      1.72E-09 Convergence criterion met
 ---------------------------------------
 SCF time:  CPU 82.35 s  wall 99.72 s
 SCF   energy in the final basis set = -343.6890891579
 Total energy in the final basis set = -343.6890891579

 --------------------------------------------------------------

                    Orbital Energies (a.u.)
 --------------------------------------------------------------

 Alpha MOs
 -- Occupied --
-19.168 -19.135 -19.130 -10.280 -10.253 -10.234  -1.077  -1.062
 -1.034  -0.763  -0.715  -0.581  -0.555  -0.514  -0.507  -0.482
 -0.454  -0.432  -0.404  -0.390  -0.360  -0.319  -0.314  -0.261
 -- Virtual --
 -0.049  -0.030   0.007   0.010   0.018   0.038   0.045   0.055
  0.065   0.080   0.090   0.104   0.111   0.116   0.123   0.126
  0.131   0.140   0.146   0.164   0.168   0.177   0.185   0.200
  0.206   0.227   0.233   0.245   0.258   0.266   0.287   0.288
  0.296   0.300   0.318   0.329   0.332   0.339   0.366   0.378
  0.384   0.413   0.483   0.494   0.523   0.541   0.550   0.561
  0.590   0.596   0.599   0.649   0.654   0.678   0.686   0.703
  0.721   0.835   0.852   0.935   0.988   1.025   1.064   1.101
  1.119   1.136   1.163   1.177   1.183   1.226   1.249   1.299
  1.309   1.384   1.410   1.433   1.457   1.481   1.506   1.535
  1.560   1.580   1.589   1.622   1.647   1.657   1.674   1.724
  1.764   1.784   1.838   1.892   1.942   1.953   2.022   2.066
  2.135   2.142   2.182   2.216   2.300   2.407   2.448   2.462
  2.509   2.520   2.557   2.636   2.684   2.757   2.792   2.815
  2.849   2.869   2.913   2.974   3.014   3.067   3.114   3.158
  3.186   3.208   3.256   3.344   3.354   3.501   3.677   3.789
  3.794   3.864   3.867   3.951   4.004   4.099   4.182   5.021
  5.025   5.075   5.179   5.360   5.390   5.589   5.642   5.732
 23.781  23.813  23.843  49.863  49.916  49.961
 --------------------------------------------------------------

          Ground-State Mulliken Net Atomic Charges

     Atom                 Charge (a.u.)
  ----------------------------------------
      1 C                    -0.339852
      2 C                     0.211316
      3 C                    -0.334704
      4 O                    -0.252843
      5 H                     0.197023
      6 H                     0.187676
      7 H                     0.184510
      8 H                     0.200584
      9 O                    -0.273921
     10 O                    -0.342496
     11 H                     0.284326
     12 H                     0.278382
  ----------------------------------------
  Sum of atomic charges =     0.000000

 -----------------------------------------------------------------
                    Cartesian Multipole Moments
 -----------------------------------------------------------------
    Charge (ESU x 10^10)
                 0.0000
    Dipole Moment (Debye)
         X       3.1285      Y      -1.8693      Z      -0.2917
       Tot       3.6561
    Quadrupole Moments (Debye-Ang)
        XX     -36.3096     XY      -7.3365     YY     -37.4709
        XZ       1.2304     YZ      -2.9798     ZZ     -36.1079
    Octopole Moments (Debye-Ang^2)
       XXX      34.1020    XXY       1.6475    XYY       6.2436
       YYY     -15.3953    XXZ       1.9517    XYZ      -1.6422
       YYZ      -4.3418    XZZ      -0.4270    YZZ      -1.1259
       ZZZ       0.2189
    Hexadecapole Moments (Debye-Ang^3)
      XXXX    -296.6050   XXXY     -31.9952   XXYY     -93.2153
      XYYY     -19.7255   YYYY    -340.6810   XXXZ      -0.3560
      XXYZ       1.8254   XYYZ      -1.4392   YYYZ      -2.9927
      XXZZ     -66.1443   XYZZ       0.4810   YYZZ     -67.1305
      XZZZ       0.5747   YZZZ      -2.3639   ZZZZ     -66.7614
 -----------------------------------------------------------------
 Calculating MO derivatives via CPSCF
   1         3          36      0.197804    0.040433
   2         3          36      0.022139    0.004807
   3         3          36      0.001668    0.000372
   4        13          26      0.000099    0.000025
   5        38           1      0.000001    0.000001
   6        39           0      0.000000    0.000000    Roots Converged
 Calculating analytic Hessian of the SCF energy
 Polarizability Matrix (a.u.)
            1           2           3
    1 -55.1404885  -1.2768482  -1.0032924
    2  -1.2768482 -50.7829602   2.2779886
    3  -1.0032924   2.2779886 -39.5475327

 Direct stationary perturbation theory relativistic correction:

 rels  =       0.116362681520
 relv  =      -0.515114859563
 rel2e =       0.203018718188
 E_rel =      -0.195733459854

 Hessian of the SCF Energy
            1           2           3           4           5           6
    1   0.4496162   0.0175835   0.0206181  -0.1043937   0.0586714  -0.0233530
    2   0.0175835   0.5523748   0.0346814   0.0357108  -0.1389382   0.0178743
    3   0.0206181   0.0346814   0.5113761  -0.0032785   0.0132674  -0.0859885
    4  -0.1043937   0.0357108  -0.0032785   0.8551609   0.1813183   0.0041526
    5   0.0586714  -0.1389382   0.0132674   0.1813183   0.5492832  -0.0645097
    6  -0.0233530   0.0178743  -0.0859885   0.0041526  -0.0645097   0.2550000
    7   0.0085415   0.0258869  -0.0099355  -0.0800767   0.0135161   0.0000057
    8  -0.0002705  -0.0112445   0.0037820   0.0222161  -0.1625521   0.0299240
    9   0.0028344   0.0100886   0.0198912  -0.0025925   0.0138019  -0.0916915
   10  -0.0548947  -0.0083641  -0.0069335  -0.6315615  -0.2410475   0.0163390
   11   0.0045559   0.0206303  -0.0016122  -0.2369512  -0.2109950   0.0145653
   12  -0.0046998  -0.0040857   0.0186566   0.0146846   0.0163684  -0.0687618
   13  -0.0539254   0.0039911  -0.0480969  -0.0011728  -0.0014242  -0.0255142
   14   0.0012738  -0.0488550   0.0057876   0.0028849  -0.0000724   0.0211722
   15  -0.0366385   0.0017595  -0.2892119  -0.0036227   0.0004644  -0.0074720
   16  -0.0542298  -0.0355051  -0.0143533   0.0040997   0.0257405   0.0089627
   17  -0.0375544  -0.2661446  -0.0893446  -0.0019939  -0.0217080  -0.0072962
   18  -0.0149634  -0.0918430  -0.0832304  -0.0028625   0.0100409   0.0026895
   19   0.0001698  -0.0001401   0.0005536   0.0001322   0.0016558   0.0027272
   20  -0.0008841  -0.0023797  -0.0034424  -0.0068824   0.0007952   0.0332004
   21   0.0002507   0.0007419  -0.0004477   0.0042379   0.0030028  -0.0088349
   22  -0.0004650  -0.0008637   0.0005232   0.0024430  -0.0011594  -0.0002770
   23  -0.0025720  -0.0037043   0.0020281   0.0300241  -0.0208719  -0.0071419
   24   0.0005508   0.0019184  -0.0004736  -0.0072402   0.0100284   0.0017988
   25  -0.0042109  -0.0023139   0.0053463  -0.0149157  -0.0049376  -0.0109870
   26   0.0027584   0.0041848   0.0037795  -0.0321726  -0.0083343  -0.0273525
   27  -0.0001753  -0.0012154  -0.0017417  -0.0029371  -0.0010450   0.0019996
   28  -0.1626130  -0.0543716   0.0638766  -0.0276204  -0.0235922   0.0214936
   29  -0.0180850  -0.1104101   0.0297892   0.0122089   0.0116759  -0.0107048
   30   0.0385576   0.0406631  -0.0924195  -0.0023291  -0.0027594   0.0031500
   31   0.0022120  -0.0021549  -0.0018923  -0.0000218  -0.0029411   0.0028235
   32  -0.0055975  -0.0047655   0.0026495  -0.0050181   0.0038174  -0.0014269
   33  -0.0013010   0.0008144   0.0020017   0.0005138  -0.0011906   0.0006488
   34  -0.0258068   0.0205413  -0.0064278  -0.0020733  -0.0058003   0.0036269
   35  -0.0198796   0.0092521  -0.0013656  -0.0013450  -0.0020998   0.0016957
   36   0.0183195  -0.0113975   0.0015875   0.0012736   0.0025306  -0.0025380
            7           8           9          10          11          12
    1   0.0085415  -0.0002705   0.0028344  -0.0548947   0.0045559  -0.0046998
    2   0.0258869  -0.0112445   0.0100886  -0.0083641   0.0206303  -0.0040857
    3  -0.0099355   0.0037820   0.0198912  -0.0069335  -0.0016122   0.0186566
    4  -0.0800767   0.0222161  -0.0025925  -0.6315615  -0.2369512   0.0146846
    5   0.0135161  -0.1625521   0.0138019  -0.2410475  -0.2109950   0.0163684
    6   0.0000057   0.0299240  -0.0916915   0.0163390   0.0145653  -0.0687618
    7   0.5789771  -0.0680774  -0.0390049  -0.0129837  -0.0429812   0.0096154
    8  -0.0680774   0.4545661   0.0193511  -0.0238038  -0.0139339   0.0026220
    9  -0.0390049   0.0193511   0.4935509   0.0072379   0.0089826   0.0227598
   10  -0.0129837  -0.0238038   0.0072379   0.7122157   0.2761987  -0.0165339
   11  -0.0429812  -0.0139339   0.0089826   0.2761987   0.2104785  -0.0203883
   12   0.0096154   0.0026220   0.0227598  -0.0165339  -0.0203883   0.0259312
   13  -0.0021623   0.0005647   0.0021095  -0.0022835   0.0011771   0.0030586
   14   0.0018087  -0.0004301  -0.0026626   0.0010001   0.0000099  -0.0018911
   15  -0.0007028   0.0000859  -0.0003686  -0.0003383   0.0009303   0.0015439
   16  -0.0037026   0.0002842  -0.0017969   0.0012063  -0.0014038  -0.0009407
   17   0.0023731  -0.0000729   0.0012928  -0.0019654   0.0041279   0.0011597
   18  -0.0012320   0.0005788  -0.0009870   0.0021475  -0.0002193  -0.0003747
   19  -0.0578351  -0.0027127   0.0536892   0.0000901  -0.0012176  -0.0011585
   20  -0.0038037  -0.0529868   0.0320462  -0.0015825  -0.0042233  -0.0039126
   21   0.0491953   0.0208101  -0.2728826  -0.0001350   0.0018264   0.0006926
   22  -0.2331686   0.1111096   0.0514007   0.0013510  -0.0011845  -0.0001954
   23   0.1157301  -0.1153966  -0.0329526  -0.0015556   0.0049747   0.0008445
   24   0.0585709  -0.0352823  -0.0619093  -0.0010721  -0.0021248  -0.0006809
   25  -0.1654383  -0.0527558  -0.0755749  -0.0005552  -0.0086536   0.0024204
   26  -0.0188319  -0.1027373  -0.0519007  -0.0042349  -0.0097463   0.0064926
   27  -0.0414310  -0.0524441  -0.1097082  -0.0008821  -0.0019749  -0.0005489
   28   0.0007037  -0.0009640  -0.0039207  -0.0116063   0.0075868  -0.0043960
   29  -0.0049304  -0.0027366  -0.0020250   0.0056029   0.0003464   0.0026838
   30  -0.0000317  -0.0003815  -0.0016521  -0.0010743   0.0007060  -0.0001302
   31  -0.0332227   0.0144486   0.0062267   0.0009796   0.0016481  -0.0010658
   32  -0.0196785   0.0073046   0.0041131   0.0016331  -0.0021306   0.0005752
   33  -0.0250141   0.0105983   0.0029033  -0.0000859  -0.0001371   0.0001165
   34   0.0003677  -0.0000390  -0.0006084  -0.0019579   0.0012252  -0.0007889
   35  -0.0010119   0.0002199  -0.0001354  -0.0018809   0.0004615  -0.0004686
   36  -0.0000353   0.0003556   0.0000942   0.0013308  -0.0005540   0.0007958
           13          14          15          16          17          18
    1  -0.0539254   0.0012738  -0.0366385  -0.0542298  -0.0375544  -0.0149634
    2   0.0039911  -0.0488550   0.0017595  -0.0355051  -0.2661446  -0.0918430
    3  -0.0480969   0.0057876  -0.2892119  -0.0143533  -0.0893446  -0.0832304
    4  -0.0011728   0.0028849  -0.0036227   0.0040997  -0.0019939  -0.0028625
    5  -0.0014242  -0.0000724   0.0004644   0.0257405  -0.0217080   0.0100409
    6  -0.0255142   0.0211722  -0.0074720   0.0089627  -0.0072962   0.0026895
    7  -0.0021623   0.0018087  -0.0007028  -0.0037026   0.0023731  -0.0012320
    8   0.0005647  -0.0004301   0.0000859   0.0002842  -0.0000729   0.0005788
    9   0.0021095  -0.0026626  -0.0003686  -0.0017969   0.0012928  -0.0009870
   10  -0.0022835   0.0010001  -0.0003383   0.0012063  -0.0019654   0.0021475
   11   0.0011771   0.0000099   0.0009303  -0.0014038   0.0041279  -0.0002193
   12   0.0030586  -0.0018911   0.0015439  -0.0009407   0.0011597  -0.0003747
   13   0.0616867   0.0028048   0.0331216   0.0017120   0.0010315  -0.0038736
   14   0.0028048   0.0476763  -0.0091777  -0.0048121   0.0023075  -0.0294669
   15   0.0331216  -0.0091777   0.3177856  -0.0032279   0.0000183  -0.0105767
   16   0.0017120  -0.0048121  -0.0032279   0.0666615   0.0480079   0.0132484
   17   0.0010315   0.0023075   0.0000183   0.0480079   0.2886878   0.0906024
   18  -0.0038736  -0.0294669  -0.0105767   0.0132484   0.0906024   0.0856731
   19   0.0000380  -0.0001466   0.0000561  -0.0000632   0.0000421   0.0000067
   20  -0.0005544   0.0007002  -0.0001264   0.0005284  -0.0004242   0.0001708
   21   0.0000251  -0.0001337   0.0000307  -0.0001137   0.0001197  -0.0000013
   22   0.0001140  -0.0000538  -0.0000283   0.0001492   0.0000486  -0.0000167
   23   0.0004486  -0.0004758   0.0001226   0.0008811  -0.0006984   0.0002676
   24  -0.0000452   0.0000383  -0.0000146  -0.0003427   0.0003143  -0.0001402
   25   0.0010880  -0.0010523  -0.0002105   0.0008634   0.0003461  -0.0001375
   26   0.0004489  -0.0005357  -0.0003573  -0.0009084   0.0009213  -0.0005800
   27   0.0001364  -0.0005556   0.0008435  -0.0000263  -0.0002699   0.0006224
   28  -0.0071358  -0.0043722   0.0111929  -0.0168444  -0.0102596   0.0084822
   29  -0.0088610  -0.0003737   0.0061093  -0.0325448  -0.0077518   0.0207984
   30   0.0377877   0.0171908  -0.0122758  -0.0016106   0.0026910   0.0062350
   31  -0.0001199  -0.0000936   0.0004410  -0.0009083  -0.0001644   0.0004626
   32   0.0005576  -0.0001086  -0.0004488   0.0010904   0.0005371  -0.0002609
   33   0.0003805   0.0005603  -0.0005183   0.0005235   0.0000688  -0.0004471
   34   0.0021611   0.0007582  -0.0000426   0.0010563   0.0000885  -0.0012617
   35  -0.0001849   0.0001573   0.0006201  -0.0013583   0.0002183  -0.0000886
   36   0.0009104  -0.0008615   0.0002342  -0.0003224   0.0006436   0.0005373
           19          20          21          22          23          24
    1   0.0001698  -0.0008841   0.0002507  -0.0004650  -0.0025720   0.0005508
    2  -0.0001401  -0.0023797   0.0007419  -0.0008637  -0.0037043   0.0019184
    3   0.0005536  -0.0034424  -0.0004477   0.0005232   0.0020281  -0.0004736
    4   0.0001322  -0.0068824   0.0042379   0.0024430   0.0300241  -0.0072402
    5   0.0016558   0.0007952   0.0030028  -0.0011594  -0.0208719   0.0100284
    6   0.0027272   0.0332004  -0.0088349  -0.0002770  -0.0071419   0.0017988
    7  -0.0578351  -0.0038037   0.0491953  -0.2331686   0.1157301   0.0585709
    8  -0.0027127  -0.0529868   0.0208101   0.1111096  -0.1153966  -0.0352823
    9   0.0536892   0.0320462  -0.2728826   0.0514007  -0.0329526  -0.0619093
   10   0.0000901  -0.0015825  -0.0001350   0.0013510  -0.0015556  -0.0010721
   11  -0.0012176  -0.0042233   0.0018264  -0.0011845   0.0049747  -0.0021248
   12  -0.0011585  -0.0039126   0.0006926  -0.0001954   0.0008445  -0.0006809
   13   0.0000380  -0.0005544   0.0000251   0.0001140   0.0004486  -0.0000452
   14  -0.0001466   0.0007002  -0.0001337  -0.0000538  -0.0004758   0.0000383
   15   0.0000561  -0.0001264   0.0000307  -0.0000283   0.0001226  -0.0000146
   16  -0.0000632   0.0005284  -0.0001137   0.0001492   0.0008811  -0.0003427
   17   0.0000421  -0.0004242   0.0001197   0.0000486  -0.0006984   0.0003143
   18   0.0000067   0.0001708  -0.0000013  -0.0000167   0.0002676  -0.0001402
   19   0.0616254   0.0099870  -0.0450535  -0.0030884  -0.0032033   0.0253967
   20   0.0099870   0.0528932  -0.0200638   0.0034256   0.0029932  -0.0164719
   21  -0.0450535  -0.0200638   0.3062400   0.0025065   0.0012520  -0.0063209
   22  -0.0030884   0.0034256   0.0025065   0.2639095  -0.1162007  -0.0500815
   23  -0.0032033   0.0029932   0.0012520  -0.1162007   0.1238530   0.0349211
   24   0.0253967  -0.0164719  -0.0063209  -0.0500815   0.0349211   0.0653294
   25  -0.0028341  -0.0029778  -0.0121293  -0.0301092  -0.0194288  -0.0228304
   26  -0.0045522   0.0022090  -0.0060347   0.0072805   0.0093588   0.0087313
   27  -0.0349842  -0.0219404  -0.0198159  -0.0003747   0.0028781   0.0037141
   28  -0.0002632   0.0012755   0.0003288   0.0004006  -0.0006141   0.0004195
   29   0.0001897   0.0003838   0.0002060   0.0004599   0.0010845  -0.0001193
   30   0.0001953  -0.0001184   0.0007082   0.0001658  -0.0001495   0.0004675
   31   0.0020838   0.0012698   0.0008843  -0.0015774  -0.0033034  -0.0033536
   32   0.0000856  -0.0001233  -0.0015638  -0.0028574  -0.0010722  -0.0018762
   33  -0.0013907   0.0008291   0.0004482  -0.0035899  -0.0020724  -0.0018615
   34  -0.0000553   0.0001986   0.0000028   0.0000415  -0.0002062   0.0000277
   35   0.0000122   0.0001627  -0.0001629  -0.0000045  -0.0000448  -0.0000774
   36  -0.0000380  -0.0001706   0.0001835  -0.0000328   0.0000023   0.0000912
           25          26          27          28          29          30
    1  -0.0042109   0.0027584  -0.0001753  -0.1626130  -0.0180850   0.0385576
    2  -0.0023139   0.0041848  -0.0012154  -0.0543716  -0.1104101   0.0406631
    3   0.0053463   0.0037795  -0.0017417   0.0638766   0.0297892  -0.0924195
    4  -0.0149157  -0.0321726  -0.0029371  -0.0276204   0.0122089  -0.0023291
    5  -0.0049376  -0.0083343  -0.0010450  -0.0235922   0.0116759  -0.0027594
    6  -0.0109870  -0.0273525   0.0019996   0.0214936  -0.0107048   0.0031500
    7  -0.1654383  -0.0188319  -0.0414310   0.0007037  -0.0049304  -0.0000317
    8  -0.0527558  -0.1027373  -0.0524441  -0.0009640  -0.0027366  -0.0003815
    9  -0.0755749  -0.0519007  -0.1097082  -0.0039207  -0.0020250  -0.0016521
   10  -0.0005552  -0.0042349  -0.0008821  -0.0116063   0.0056029  -0.0010743
   11  -0.0086536  -0.0097463  -0.0019749   0.0075868   0.0003464   0.0007060
   12   0.0024204   0.0064926  -0.0005489  -0.0043960   0.0026838  -0.0001302
   13   0.0010880   0.0004489   0.0001364  -0.0071358  -0.0088610   0.0377877
   14  -0.0010523  -0.0005357  -0.0005556  -0.0043722  -0.0003737   0.0171908
   15  -0.0002105  -0.0003573   0.0008435   0.0111929   0.0061093  -0.0122758
   16   0.0008634  -0.0009084  -0.0000263  -0.0168444  -0.0325448  -0.0016106
   17   0.0003461   0.0009213  -0.0002699  -0.0102596  -0.0077518   0.0026910
   18  -0.0001375  -0.0005800   0.0006224   0.0084822   0.0207984   0.0062350
   19  -0.0028341  -0.0045522  -0.0349842  -0.0002632   0.0001897   0.0001953
   20  -0.0029778   0.0022090  -0.0219404   0.0012755   0.0003838  -0.0001184
   21  -0.0121293  -0.0060347  -0.0198159   0.0003288   0.0002060   0.0007082
   22  -0.0301092   0.0072805  -0.0003747   0.0004006   0.0004599   0.0001658
   23  -0.0194288   0.0093588   0.0028781  -0.0006141   0.0010845  -0.0001495
   24  -0.0228304   0.0087313   0.0037141   0.0004195  -0.0001193   0.0004675
   25   0.5784146  -0.1190179  -0.0019101   0.0016401   0.0079421   0.0005513
   26  -0.1190179   0.2428016   0.1505201   0.0064687  -0.0089553  -0.0028391
   27  -0.0019101   0.1505201   0.1811215   0.0027646  -0.0013741   0.0021541
   28   0.0016401   0.0064687   0.0027646   0.5609819  -0.1707582  -0.0151453
   29   0.0079421  -0.0089553  -0.0013741  -0.1707582   0.3188660  -0.1255583
   30   0.0005513  -0.0028391   0.0021541  -0.0151453  -0.1255583   0.1321685
   31  -0.3648773   0.1639110   0.0801055  -0.0053323   0.0012845   0.0009696
   32   0.2021672  -0.1276566  -0.0715509   0.0013877   0.0011053   0.0000520
   33   0.1155602  -0.0795414  -0.0580749  -0.0001544  -0.0011903  -0.0038890
   34   0.0009346  -0.0011497  -0.0002858  -0.3323108   0.2074914  -0.0580364
   35   0.0006823  -0.0015100  -0.0010280   0.2482132  -0.2032343   0.0705032
   36  -0.0000986  -0.0009179  -0.0005657  -0.0849418   0.0813851  -0.0345168
           31          32          33          34          35          36
    1   0.0022120  -0.0055975  -0.0013010  -0.0258068  -0.0198796   0.0183195
    2  -0.0021549  -0.0047655   0.0008144   0.0205413   0.0092521  -0.0113975
    3  -0.0018923   0.0026495   0.0020017  -0.0064278  -0.0013656   0.0015875
    4  -0.0000218  -0.0050181   0.0005138  -0.0020733  -0.0013450   0.0012736
    5  -0.0029411   0.0038174  -0.0011906  -0.0058003  -0.0020998   0.0025306
    6   0.0028235  -0.0014269   0.0006488   0.0036269   0.0016957  -0.0025380
    7  -0.0332227  -0.0196785  -0.0250141   0.0003677  -0.0010119  -0.0000353
    8   0.0144486   0.0073046   0.0105983  -0.0000390   0.0002199   0.0003556
    9   0.0062267   0.0041131   0.0029033  -0.0006084  -0.0001354   0.0000942
   10   0.0009796   0.0016331  -0.0000859  -0.0019579  -0.0018809   0.0013308
   11   0.0016481  -0.0021306  -0.0001371   0.0012252   0.0004615  -0.0005540
   12  -0.0010658   0.0005752   0.0001165  -0.0007889  -0.0004686   0.0007958
   13  -0.0001199   0.0005576   0.0003805   0.0021611  -0.0001849   0.0009104
   14  -0.0000936  -0.0001086   0.0005603   0.0007582   0.0001573  -0.0008615
   15   0.0004410  -0.0004488  -0.0005183  -0.0000426   0.0006201   0.0002342
   16  -0.0009083   0.0010904   0.0005235   0.0010563  -0.0013583  -0.0003224
   17  -0.0001644   0.0005371   0.0000688   0.0000885   0.0002183   0.0006436
   18   0.0004626  -0.0002609  -0.0004471  -0.0012617  -0.0000886   0.0005373
   19   0.0020838   0.0000856  -0.0013907  -0.0000553   0.0000122  -0.0000380
   20   0.0012698  -0.0001233   0.0008291   0.0001986   0.0001627  -0.0001706
   21   0.0008843  -0.0015638   0.0004482   0.0000028  -0.0001629   0.0001835
   22  -0.0015774  -0.0028574  -0.0035899   0.0000415  -0.0000045  -0.0000328
   23  -0.0033034  -0.0010722  -0.0020724  -0.0002062  -0.0000448   0.0000023
   24  -0.0033536  -0.0018762  -0.0018615   0.0000277  -0.0000774   0.0000912
   25  -0.3648773   0.2021672   0.1155602   0.0009346   0.0006823  -0.0000986
   26   0.1639110  -0.1276566  -0.0795414  -0.0011497  -0.0015100  -0.0009179
   27   0.0801055  -0.0715509  -0.0580749  -0.0002858  -0.0010280  -0.0005657
   28  -0.0053323   0.0013877  -0.0001544  -0.3323108   0.2482132  -0.0849418
   29   0.0012845   0.0011053  -0.0011903   0.2074914  -0.2032343   0.0813851
   30   0.0009696   0.0000520  -0.0038890  -0.0580364   0.0705032  -0.0345168
   31   0.4009409  -0.1756023  -0.0860405  -0.0001566   0.0016977   0.0004389
   32  -0.1756023   0.1221092   0.0698424   0.0018322   0.0009831  -0.0001046
   33  -0.0860405   0.0698424   0.0584657   0.0005985   0.0014186   0.0002065
   34  -0.0001566   0.0018322   0.0005985   0.3577996  -0.2249403   0.0631958
   35   0.0016977   0.0009831   0.0014186  -0.2249403   0.1954339  -0.0709110
   36   0.0004389  -0.0001046   0.0002065   0.0631958  -0.0709110   0.0338903
 Gradient time:  CPU 1158.89 s  wall 1398.53 s
 **********************************************************************
 **                                                                  **
 **                       VIBRATIONAL ANALYSIS                       **
 **                       --------------------                       **
 **                                                                  **
 **        VIBRATIONAL FREQUENCIES (CM**-1) AND NORMAL MODES         **
 **     FORCE CONSTANTS (mDYN/ANGSTROM) AND REDUCED MASSES (AMU)     **
 **                  INFRARED INTENSITIES (KM/MOL)                   **
 **                                                                  **
 **********************************************************************


 Mode:                 1                      2                      3
 Frequency:        64.68                 129.51                 234.06
 Force Cnst:      0.0069                 0.0258                 0.1964
 Red. Mass:       2.7995                 2.6137                 6.0836
 IR Active:          YES                    YES                    YES
 IR Intens:       14.645                  7.423                  4.138
 Raman Active:       YES                    YES                    YES
               X      Y      Z        X      Y      Z        X      Y      Z
 C         -0.021 -0.095 -0.184    0.032  0.072  0.113    0.010 -0.140 -0.056
 C          0.004 -0.002 -0.026    0.019  0.005 -0.014    0.103  0.019  0.027
 C          0.072 -0.041 -0.148    0.098 -0.037 -0.132   -0.063  0.071  0.077
 O         -0.021  0.071  0.190    0.013  0.026  0.020    0.090  0.038 -0.022
 H         -0.129 -0.439 -0.186    0.149  0.372  0.112    0.009 -0.207 -0.055
 H         -0.003  0.016 -0.505    0.010 -0.027  0.401   -0.197 -0.093 -0.073
 H          0.336 -0.146 -0.112    0.458 -0.128 -0.076   -0.118  0.099  0.070
 H          0.029 -0.011 -0.401    0.045  0.005 -0.453   -0.164 -0.116  0.096
 O         -0.086  0.006  0.041   -0.109 -0.025  0.164   -0.186  0.355  0.015
 O          0.052  0.062  0.095   -0.054 -0.051 -0.160    0.091 -0.348 -0.046
 H         -0.033  0.005  0.222   -0.010  0.136  0.213   -0.075  0.554  0.039
 H          0.031  0.017  0.043   -0.041 -0.046 -0.197    0.037 -0.347  0.186
 TransDip   0.033 -0.066 -0.098    0.058  0.064 -0.013   -0.009  0.042  0.049

 Mode:                 4                      5                      6
 Frequency:       281.23                 313.02                 470.93
 Force Cnst:      0.0978                 0.0861                 0.5561
 Red. Mass:       2.0978                 1.4923                 4.2555
 IR Active:          YES                    YES                    YES
 IR Intens:       48.941                 89.007                  8.436
 Raman Active:       YES                    YES                    YES
               X      Y      Z        X      Y      Z        X      Y      Z
 C          0.008  0.092 -0.046   -0.010 -0.064 -0.001    0.149 -0.100  0.059
 C         -0.020  0.053 -0.101    0.006 -0.041  0.060    0.065 -0.097  0.008
 C         -0.089  0.063 -0.035    0.067 -0.048  0.029   -0.049 -0.167  0.046
 O          0.003  0.015  0.079   -0.017  0.002 -0.033   -0.125  0.329 -0.055
 H         -0.068  0.246 -0.033    0.051 -0.093 -0.010    0.199  0.001  0.056
 H         -0.011  0.045  0.095    0.017 -0.061 -0.030    0.291 -0.157  0.127
 H         -0.141  0.223 -0.030    0.120 -0.151  0.029   -0.261 -0.022  0.022
 H         -0.064  0.049  0.102    0.054 -0.029 -0.074   -0.115 -0.370  0.248
 O         -0.029 -0.123  0.035    0.032  0.063 -0.007   -0.102 -0.095 -0.018
 O          0.111 -0.093 -0.030   -0.090  0.029 -0.066    0.087  0.047 -0.007
 H         -0.060 -0.107 -0.108    0.034  0.055  0.017    0.007  0.330 -0.402
 H          0.181  0.268  0.788    0.152  0.612  0.705    0.142  0.085 -0.120
 TransDip  -0.041  0.178  0.130    0.103  0.104  0.264    0.082 -0.033 -0.030

 Mode:                 7                      8                      9
 Frequency:       515.98                 534.62                 567.82
 Force Cnst:      0.2794                 0.3150                 0.5145
 Red. Mass:       1.7815                 1.8707                 2.7087
 IR Active:          YES                    YES                    YES
 IR Intens:       80.420                 52.453                 33.355
 Raman Active:       YES                    YES                    YES
               X      Y      Z        X      Y      Z        X      Y      Z
 C         -0.051 -0.036 -0.002    0.000  0.083 -0.051   -0.016  0.001  0.047
 C          0.059 -0.060 -0.148   -0.121  0.001  0.082    0.081  0.154  0.181
 C          0.045  0.024 -0.033    0.032 -0.033  0.038   -0.066  0.036 -0.056
 O          0.052 -0.026  0.062   -0.111 -0.068 -0.023    0.152  0.022 -0.064
 H         -0.176  0.104  0.020    0.016  0.047 -0.054    0.129 -0.486  0.006
 H          0.026 -0.089  0.094   -0.002  0.089 -0.068   -0.292  0.202 -0.356
 H         -0.064  0.298 -0.021    0.217 -0.279  0.051   -0.012 -0.103 -0.057
 H          0.019 -0.111  0.179    0.072  0.152 -0.230   -0.062  0.090 -0.158
 O          0.023  0.001  0.047    0.036  0.012  0.026   -0.064 -0.149  0.001
 O         -0.109  0.024  0.049    0.113 -0.010 -0.004   -0.070 -0.015 -0.000
 H          0.164  0.614 -0.573    0.172  0.588 -0.550   -0.020  0.218 -0.506
 H         -0.073  0.051 -0.028   -0.009 -0.157  0.058   -0.022  0.065  0.035
 TransDip   0.079  0.194 -0.197   -0.009  0.202 -0.114    0.005  0.169 -0.076

 Mode:                10                     11                     12
 Frequency:       724.13                 902.85                1031.76
 Force Cnst:      1.0431                 0.7349                 1.4073
 Red. Mass:       3.3762                 1.5301                 2.2438
 IR Active:          YES                    YES                    YES
 IR Intens:        5.617                  9.363                 10.694
 Raman Active:       YES                    YES                    YES
               X      Y      Z        X      Y      Z        X      Y      Z
 C          0.153 -0.203  0.140   -0.025  0.099  0.078   -0.039 -0.068 -0.151
 C         -0.112 -0.030  0.011   -0.020 -0.022  0.019    0.001  0.008  0.213
 C         -0.036  0.262 -0.142    0.087 -0.071 -0.097    0.108  0.070 -0.093
 O         -0.114 -0.056 -0.001   -0.044 -0.024 -0.002    0.003 -0.017 -0.032
 H          0.330 -0.394  0.104    0.113 -0.369  0.036    0.033  0.494 -0.126
 H          0.204 -0.150 -0.049   -0.176  0.265 -0.297    0.118 -0.295  0.391
 H          0.019  0.421 -0.111   -0.308  0.362 -0.118   -0.297  0.204 -0.148
 H          0.021  0.335 -0.055    0.089 -0.281  0.415    0.176  0.022  0.323
 O          0.032  0.009  0.040   -0.001  0.018  0.018   -0.065 -0.047 -0.017
 O          0.030 -0.000 -0.019    0.029  0.000 -0.040    0.008  0.027  0.028
 H         -0.031 -0.012 -0.151    0.124  0.139  0.236    0.084  0.146  0.176
 H          0.223  0.216 -0.159   -0.073 -0.092  0.112   -0.103 -0.108  0.085
 TransDip  -0.034  0.033 -0.059   -0.026  0.007  0.094    0.063  0.042  0.072

 Mode:                13                     14                     15
 Frequency:      1049.67                1079.27                1146.63
 Force Cnst:      4.0295                 3.5047                 1.3215
 Red. Mass:       6.2072                 5.1067                 1.7059
 IR Active:          YES                    YES                    YES
 IR Intens:       34.731                140.953                 81.689
 Raman Active:       YES                    YES                    YES
               X      Y      Z        X      Y      Z        X      Y      Z
 C          0.374  0.222 -0.204    0.182  0.080  0.000    0.051 -0.048 -0.015
 C          0.017 -0.089  0.077   -0.063  0.061 -0.123   -0.078  0.169 -0.043
 C         -0.142 -0.040 -0.127    0.285  0.095  0.239   -0.023 -0.112 -0.040
 O         -0.050  0.025 -0.023   -0.033 -0.029  0.025    0.010 -0.021  0.004
 H          0.364  0.059 -0.187    0.131 -0.192  0.002   -0.084  0.100  0.006
 H          0.400  0.182 -0.166    0.164  0.147 -0.193   -0.190 -0.037  0.094
 H         -0.110  0.010 -0.107    0.167  0.055  0.189   -0.346 -0.254 -0.104
 H         -0.106 -0.020 -0.052    0.414  0.370  0.169    0.144  0.093  0.162
 O          0.110  0.049  0.080   -0.226 -0.117 -0.182    0.028  0.015  0.034
 O         -0.265 -0.145  0.152   -0.107 -0.078  0.048   -0.009 -0.037  0.035
 H          0.040 -0.062  0.056    0.056  0.229  0.230    0.180  0.216  0.200
 H         -0.295 -0.156  0.166    0.049  0.115 -0.055    0.428  0.442 -0.356
 TransDip   0.135 -0.030 -0.128    0.276  0.247  0.087    0.081  0.244 -0.132

 Mode:                16                     17                     18
 Frequency:      1218.63                1238.68                1276.46
 Force Cnst:      1.0018                 1.1001                 1.4296
 Red. Mass:       1.1449                 1.2169                 1.4892
 IR Active:          YES                    YES                    YES
 IR Intens:       25.108                 16.465                 25.667
 Raman Active:       YES                    YES                    YES
               X      Y      Z        X      Y      Z        X      Y      Z
 C         -0.008 -0.029  0.041   -0.002 -0.053 -0.017    0.005 -0.036  0.019
 C          0.005 -0.005 -0.045   -0.033  0.071 -0.068   -0.081  0.172 -0.004
 C         -0.054 -0.002 -0.009   -0.004 -0.038  0.021    0.040 -0.044  0.003
 O          0.029  0.016  0.006    0.006 -0.009  0.009    0.018 -0.024  0.002
 H         -0.019 -0.104  0.042    0.822  0.016 -0.122   -0.117 -0.055  0.040
 H          0.318 -0.058 -0.066   -0.333 -0.074  0.194    0.744 -0.143 -0.084
 H         -0.278 -0.371 -0.083    0.053  0.041  0.037    0.056  0.102  0.023
 H          0.217  0.447  0.046   -0.042 -0.081 -0.031   -0.193 -0.449  0.003
 O          0.007 -0.011  0.010    0.007  0.005 -0.003    0.007  0.013  0.007
 O         -0.001  0.031 -0.034   -0.003  0.038  0.026   -0.013 -0.006 -0.019
 H          0.198  0.232  0.253    0.005  0.005 -0.011   -0.090 -0.110 -0.141
 H         -0.298 -0.289  0.258   -0.213 -0.198  0.193   -0.158 -0.163  0.115
 TransDip  -0.105  0.008  0.121   -0.129  0.012  0.006   -0.152  0.053 -0.023

 Mode:                19                     20                     21
 Frequency:      1359.79                1412.36                1425.26
 Force Cnst:      1.4235                 1.6171                 1.5595
 Red. Mass:       1.3067                 1.3760                 1.3030
 IR Active:          YES                    YES                    YES
 IR Intens:        4.304                 18.082                 37.039
 Raman Active:       YES                    YES                    YES
               X      Y      Z        X      Y      Z        X      Y      Z
 C          0.015 -0.024 -0.001   -0.129  0.069 -0.015   -0.084  0.052 -0.014
 C         -0.013  0.026  0.033    0.008 -0.033  0.002    0.016 -0.024  0.003
 C         -0.092 -0.112  0.007    0.009 -0.062 -0.010   -0.056  0.079  0.007
 O          0.018  0.007 -0.006    0.024  0.014 -0.001    0.000  0.003 -0.001
 H         -0.146  0.032  0.024    0.430 -0.172 -0.094    0.251 -0.211 -0.061
 H          0.018 -0.030  0.013    0.465 -0.075  0.056    0.272 -0.079  0.137
 H          0.441  0.697  0.175   -0.070  0.127 -0.013    0.216 -0.127  0.047
 H          0.129  0.315 -0.055    0.285  0.386  0.049   -0.289 -0.316 -0.001
 O          0.011 -0.008 -0.041   -0.019  0.031  0.022    0.026 -0.045 -0.036
 O          0.001  0.009 -0.008    0.008 -0.041  0.024    0.004 -0.026  0.014
 H          0.179  0.196  0.216   -0.208 -0.208 -0.245    0.357  0.369  0.414
 H         -0.032 -0.026  0.031    0.220  0.193 -0.183    0.182  0.179 -0.130
 TransDip  -0.057  0.034 -0.003   -0.052 -0.111 -0.060    0.135  0.096  0.103

 Mode:                22                     23                     24
 Frequency:      1471.80                1482.66                1789.53
 Force Cnst:      1.3599                 1.3962                22.3801
 Red. Mass:       1.0655                 1.0780                11.8613
 IR Active:          YES                    YES                    YES
 IR Intens:        7.646                 11.765                168.988
 Raman Active:       YES                    YES                    YES
               X      Y      Z        X      Y      Z        X      Y      Z
 C          0.001 -0.014  0.010    0.039  0.045 -0.039   -0.039 -0.021  0.005
 C         -0.006  0.006 -0.004   -0.006  0.016 -0.006    0.709  0.329 -0.027
 C         -0.039  0.013 -0.053    0.000 -0.007 -0.011   -0.045 -0.031  0.002
 O          0.004  0.001 -0.001   -0.002 -0.002 -0.000   -0.475 -0.213  0.016
 H          0.038  0.137  0.006   -0.250 -0.625 -0.006    0.045  0.008  0.007
 H         -0.004  0.047 -0.142   -0.117 -0.201  0.651    0.209 -0.051  0.003
 H          0.562 -0.301  0.047    0.091 -0.059  0.004    0.039 -0.008  0.002
 H          0.153 -0.015  0.710    0.058  0.016  0.147    0.117  0.212  0.003
 O         -0.012  0.009 -0.000   -0.004  0.007  0.005   -0.006 -0.007  0.001
 O         -0.001 -0.001  0.002    0.003  0.018 -0.011   -0.011  0.005 -0.002
 H         -0.071 -0.060 -0.081   -0.068 -0.067 -0.080   -0.017 -0.027 -0.009
 H         -0.009 -0.011  0.006   -0.063 -0.058  0.048   -0.029 -0.015  0.015
 TransDip  -0.029 -0.082  0.017    0.051 -0.094  0.023    0.387  0.153 -0.009

 Mode:                25                     26                     27
 Frequency:      2979.23                3005.89                3073.67
 Force Cnst:      5.5958                 5.6557                 6.1224
 Red. Mass:       1.0701                 1.0624                 1.0999
 IR Active:          YES                    YES                    YES
 IR Intens:       31.764                 22.520                 14.162
 Raman Active:       YES                    YES                    YES
               X      Y      Z        X      Y      Z        X      Y      Z
 C          0.000  0.000  0.001   -0.006  0.029 -0.064   -0.016 -0.071 -0.055
 C          0.001  0.000 -0.001   -0.000 -0.000 -0.001   -0.001 -0.001 -0.001
 C          0.004  0.014 -0.074   -0.000  0.000 -0.001    0.001 -0.000 -0.001
 O         -0.000  0.000 -0.000    0.000  0.000  0.000    0.000  0.000  0.000
 H         -0.003  0.001 -0.018    0.120 -0.021  0.921    0.048 -0.026  0.339
 H         -0.000 -0.001  0.000   -0.072 -0.324 -0.144    0.166  0.861  0.323
 H         -0.180 -0.081  0.962   -0.003 -0.001  0.014   -0.001 -0.001  0.009
 H          0.147 -0.075 -0.055    0.008 -0.005 -0.002   -0.012  0.007  0.003
 O         -0.001 -0.001 -0.001    0.000 -0.000  0.000    0.000 -0.000  0.000
 O          0.000  0.000  0.000    0.002  0.000 -0.000   -0.000  0.001  0.000
 H         -0.008 -0.002  0.003   -0.005  0.001 -0.000    0.001  0.002 -0.001
 H         -0.001 -0.000  0.000    0.004  0.004 -0.002   -0.002 -0.001  0.004
 TransDip  -0.069 -0.030 -0.164    0.075  0.059 -0.118   -0.034 -0.103 -0.052

 Mode:                28                     29                     30
 Frequency:      3116.19                3771.32                3852.66
 Force Cnst:      6.2455                 8.9302                 9.3322
 Red. Mass:       1.0916                 1.0657                 1.0671
 IR Active:          YES                    YES                    YES
 IR Intens:       10.159                117.440                 53.374
 Raman Active:       YES                    YES                    YES
               X      Y      Z        X      Y      Z        X      Y      Z
 C         -0.000 -0.002 -0.000    0.001  0.000 -0.001    0.000  0.001 -0.001
 C         -0.002 -0.000  0.001    0.000 -0.001  0.000    0.000 -0.000 -0.000
 C         -0.072  0.040  0.030   -0.002  0.001  0.001    0.000 -0.000 -0.000
 O          0.001  0.000 -0.000    0.000  0.000 -0.000    0.000  0.000  0.000
 H          0.000 -0.000 -0.001   -0.001 -0.000  0.004    0.003  0.001 -0.001
 H          0.003  0.016  0.006   -0.003 -0.002  0.001    0.003  0.000 -0.001
 H          0.020  0.023 -0.147    0.003  0.002  0.005   -0.000 -0.000  0.000
 H          0.833 -0.480 -0.213    0.015 -0.007 -0.003   -0.000  0.000  0.000
 O          0.001 -0.001 -0.001   -0.054  0.027  0.014    0.002 -0.001 -0.001
 O          0.000  0.000 -0.000   -0.003  0.001 -0.000   -0.051  0.035 -0.011
 H         -0.009  0.013  0.009    0.865 -0.437 -0.236   -0.033  0.018  0.008
 H          0.000  0.000 -0.000    0.030 -0.022  0.008    0.795 -0.573  0.185
 TransDip  -0.096  0.031  0.013    0.290 -0.187 -0.038    0.211 -0.099  0.015

 STANDARD THERMODYNAMIC QUANTITIES AT   298.15 K  AND     1.00 ATM

   This Molecule has  0 Imaginary Frequencies
   Zero point vibrational energy:       59.356 kcal/mol

   Atom    1 Element C  Has Mass   12.00000
   Atom    2 Element C  Has Mass   12.00000
   Atom    3 Element C  Has Mass   12.00000
   Atom    4 Element O  Has Mass   15.99491
   Atom    5 Element H  Has Mass    1.00783
   Atom    6 Element H  Has Mass    1.00783
   Atom    7 Element H  Has Mass    1.00783
   Atom    8 Element H  Has Mass    1.00783
   Atom    9 Element O  Has Mass   15.99491
   Atom   10 Element O  Has Mass   15.99491
   Atom   11 Element H  Has Mass    1.00783
   Atom   12 Element H  Has Mass    1.00783
   Molecular Mass:    90.031710 amu
   Principal axes and moments of inertia in amu*Bohr^2:
                             1           2           3
    Eigenvalues --      441.48506   492.31318   856.57543
          X               0.91631    -0.40026     0.01260
          Y               0.40046     0.91584    -0.02936
          Z               0.00022     0.03195     0.99949
   Rotational Symmetry Number is   1
   The Molecule is an Asymmetric Top
   Translational Enthalpy:        0.889 kcal/mol
   Rotational Enthalpy:           0.889 kcal/mol
   Vibrational Enthalpy:         61.881 kcal/mol
   gas constant (RT):             0.592 kcal/mol
   Translational Entropy:        39.405  cal/mol.K
   Rotational Entropy:           26.723  cal/mol.K
   Vibrational Entropy:          15.304  cal/mol.K

   Total Enthalpy:               64.251 kcal/mol
   Total Entropy:                81.432  cal/mol.K

 ======================================================================

 STANDARD THERMODYNAMIC QUANTITIES FOR ANHARMONIC VIBRATION -- TOSH

   Zero point vibrational energy: ************ kcal/mol

   Vibrational Enthalpy:       Infinity kcal/mol
   Vibrational Entropy:             NaN  cal/mol.K

   Total Enthalpy:             Infinity kcal/mol
   Total Entropy:                   NaN  cal/mol.K

 ======================================================================

 STANDARD THERMODYNAMIC QUANTITIES FOR ANHARMONIC VIBRATION -- VPT2

   Zero point vibrational energy: ************ kcal/mol

   Vibrational Enthalpy:       Infinity kcal/mol
   Vibrational Entropy:             NaN  cal/mol.K

   Total Enthalpy:             Infinity kcal/mol
   Total Entropy:                   NaN  cal/mol.K

 ======================================================================

Archival summary:
1\1\pikachu\FREQ\ProcedureUnspecified\BasisUnspecified\336\cher\TueDec1316:37:302016TueDec1316:37:302016\0\\#,FREQ,ProcedureUnspecified,BasisUnspecified,\\0,1\C\O,1,1.20923\C,1,1.52695,2,121.989\H,3,1.09015,1,107.573,2,22.7255,0\H,3,1.101,1,107.381,2,-93.106,0\O,3,1.4162,1,114.085,2,142.302,0\H,6,0.966191,3,107.189,1,63.3734,0\C,1,1.52828,2,119.569,3,179.747,0\H,8,1.0936,1,107.591,2,33.2025,0\H,8,1.09835,1,107.352,2,-83.5542,0\O,8,1.43128,1,110.143,2,155.185,0\H,11,0.961747,8,109.416,1,-179.446,0\\\@

 Total job time:  1498.55s(wall), 1241.46s(cpu) 
 Tue Dec 13 16:37:30 2016

        *************************************************************
        *                                                           *
        *  Thank you very much for using Q-Chem.  Have a nice day.  *
        *                                                           *
        *************************************************************


 
User input: 3 of 3 
 
pikachu 127.0.1
Q-Chem Developer Version! Running on 127.0.1.*
                  Welcome to Q-Chem
     A Quantum Leap Into The Future Of Chemistry


 Q-Chem 4.4, Q-Chem, Inc., Pleasanton, CA (2016)

 Y. Shao,  Z. Gan,  E. Epifanovsky,  A. T. B. Gilbert,  M. Wormit,  
 J. Kussmann,  A. W. Lange,  A. Behn,  J. Deng,  X. Feng,  D. Ghosh,  
 M. Goldey,  P. R. Horn,  L. D. Jacobson,  I. Kaliman,  F. Rob,  
 R. Z. Khaliullin,  T. Kus,  A. Landau,  J. Liu,  E. I. Proynov,  Y. M. Rhee,  
 R. M. Richard,  M. A. Rohrdanz,  R. P. Steele,  E. J. Sundstrom,  
 H. L. Woodcock III,  P. M. Zimmerman,  D. Zuev,  B. Albrecht,  E. Alguire,  
 B. Austin,  S. A. Baeppler,  G. J. O. Beran,  Y. A. Bernard,  E. Berquist,  
 K. Brandhorst,  K. B. Bravaya,  S. T. Brown,  D. Casanova,  C.-M. Chang,  
 Y. Chen,  S. H. Chien,  K. D. Closser,  M. P. Coons,  D. L. Crittenden,  
 S. Dasgupta,  M. Diedenhofen,  R. A. DiStasio Jr.,  H. Do,  A. D. Dutoi,  
 R. G. Edgar,  P.-T. Fang,  S. Fatehi,  Q. Feng,  L. Fusti-Molnar,  
 A. Ghysels,  A. Golubeva-Zadorozhnaya,  J. Gomes,  A. Gunina,  
 M. W. D. Hanson-Heine,  P. H. P. Harbach,  A. W. Hauser,  J. E. Herr,  
 E. G. Hohenstein,  Z. C. Holden,  K. Hui,  T.-C. Jagau,  H. Ji,  B. Kaduk,  
 K. Khistyaev,  Jaehoon Kim,  Jihan Kim,  R. A. King,  P. Klunzinger,  
 K. Koh,  D. Kosenkov,  T. Kowalczyk,  C. M. Krauter,  A. Kunitsa,  
 K. U. Lao,  A. Laurent,  K. V. Lawler,  J. Lee,  D. Lefrancois,  S. Lehtola,  
 S. V. Levchenko,  C. Y. Lin,  Y.-S. Lin,  F. Liu,  E. Livshits,  
 R. C. Lochan,  A. Luenser,  P. Manohar,  S. F. Manzer,  S.-P. Mao,  Y. Mao,  
 N. Mardirossian,  A. V. Marenich,  L. A. Martinez-Martinez,  S. A. Maurer,  
 N. J. Mayhall,  J.-M. Mewes,  A. F. Morrison,  K. Nanda,  T. S. Nguyen-Beck,  
 C. M. Oana,  R. Olivares-Amaya,  D. P. O'Neill,  J. A. Parkhill,  
 T. M. Perrine,  R. Peverati,  P. A. Pieniazek,  F. Plasser,  A. Prociuk,  
 D. R. Rehn,  E. Rosta,  N. J. Russ,  N. Sergueev,  S. M. Sharada,  
 S. Sharma,  D. W. Small,  A. Sodt,  T. Stauch,  T. Stein,  D. Stuck,  
 Y.-C. Su,  A. J. W. Thom,  T. Tsuchimochi,  L. Vogt,  O. Vydrov,  T. Wang,  
 M. A. Watson,  J. Wenzel,  A. White,  C. F. Williams,  V. Vanovschi,  
 K. Yao,  S. Yeganeh,  S. R. Yost,  Z.-Q. You,  I. Y. Zhang,  X. Zhang,  
 Y. Zhao,  B. R. Brooks,  G. K. L. Chan,  D. M. Chipman,  C. J. Cramer,  
 W. A. Goddard III,  M. S. Gordon,  W. J. Hehre,  A. Klamt,  
 H. F. Schaefer III,  M. W. Schmidt,  C. D. Sherrill,  D. G. Truhlar,  
 A. Warshel,  X. Xu,  A. Aspuru-Guzik,  R. Baer,  A. T. Bell,  N. A. Besley,  
 J.-D. Chai,  A. Dreuw,  B. D. Dunietz,  T. R. Furlani,  S. R. Gwaltney,  
 C.-P. Hsu,  Y. Jung,  J. Kong,  D. S. Lambrecht,  W. Liang,  C. Ochsenfeld,  
 V. A. Rassolov,  L. V. Slipchenko,  J. E. Subotnik,  T. Van Voorhis,  
 J. M. Herbert,  A. I. Krylov,  P. M. W. Gill,  M. Head-Gordon

 Contributors to earlier versions of Q-Chem not listed above: 
 R. D. Adamson,  J. Baker,  E. F. C. Byrd,  A. K. Chakraborty,  C.-L. Cheng,  
 H. Dachsel,  R. J. Doerksen,  G. Hawkins,  A. Heyden,  S. Hirata,  
 G. Kedziora,  F. J. Keil,  C. Kelley,  P. P. Korambath,  W. Kurlancheek,  
 A. M. Lee,  M. S. Lee,  D. Liotard,  I. Lotan,  P. E. Maslen,  N. Nair,  
 D. Neuhauser,  R. Olson,  B. Peters,  J. Ritchie,  N. E. Schultz,  
 N. Shenvi,  A. C. Simmonett,  K. S. Thanthiriwatte,  Q. Wu,  W. Zhang

 Please cite Q-Chem as follows:
 Y. Shao et al., Mol. Phys. 113, 184-215 (2015)
 DOI: 10.1080/00268976.2014.952696

 Q-Chem 4.4.2 for Intel X86 EM64T Linux

 Parts of Q-Chem use Armadillo 5.200.1 (Boston Tea Smuggler).
 http://arma.sourceforge.net/

 Q-Chem begins on Tue Dec 13 16:37:30 2016  


Host: 0

     Scratch files written to /scratch/cher/qchem6137//
The previous job contains 0 fragments, simply inherited here
FILE_GEOM_ORG=        593

Checking the input file for inconsistencies... 	...done.

--------------------------------------------------------------
User input:
--------------------------------------------------------------

$molecule
   read
$end
$rem
   BASIS  =  6-311++G**
   JOB_TYPE  =  SP
   METHOD  =  B3LYP
   SOLVENT_METHOD SMD
$end
--------------------------------------------------------------
 ----------------------------------------------------------------
             Standard Nuclear Orientation (Angstroms)
    I     Atom           X                Y                Z
 ----------------------------------------------------------------
    1      C       0.3430672392    -1.2138458990     0.3215042165
    2      C      -0.7837273106    -0.2204160465     0.0403047655
    3      C      -0.4132924497     1.2157426775    -0.3227579566
    4      O      -1.9339557165    -0.5860810019     0.1144324304
    5      H       0.4861944069    -1.2473466438     1.4099734420
    6      H       0.0080433570    -2.1981932934    -0.0173003331
    7      H      -0.2606622435     1.2505493500    -1.4125708723
    8      H      -1.2700040299     1.8466920319    -0.0853215355
    9      O       0.7059306005     1.7200553525     0.3833801056
   10      O       1.5403720532    -0.8031363773    -0.3465732674
   11      H       1.4682002889     1.1822304776     0.1319536024
   12      H       2.2394797901    -1.4395045683    -0.1698233316
 ----------------------------------------------------------------
 Nuclear Repulsion Energy =   245.3099013070 hartrees
 There are       24 alpha and       24 beta electrons
 Requested basis set is 6-311++G(d,p)
 There are 66 shells and 174 basis functions

 Total QAlloc Memory Limit   2000 MB
 Mega-Array Size        61 MB
 MEM_STATIC part        62 MB

                       Distance Matrix (Angstroms)
             C (  1)   C (  2)   C (  3)   O (  4)   H (  5)   H (  6)
   C (  2)  1.528281
   C (  3)  2.624891  1.526954
   O (  4)  2.371034  1.209228  2.397941
   H (  5)  1.098350  2.131497  3.142967  2.823619
   H (  6)  1.093604  2.131155  3.453373  2.527374  1.780407
   H (  7)  3.073231  2.132647  1.100999  2.916310  3.842400  3.729988
   H (  8)  3.483446  2.127248  1.090150  2.529648  3.859173  4.242538
   O (  9)  2.956903  2.470265  1.416200  3.515622  3.147642  4.000033
   O ( 10)  1.431275  2.427071  2.809492  3.511494  2.096204  2.098246
   H ( 11)  2.653872  2.654618  1.935950  3.834305  2.915564  3.685322
   H ( 12)  1.971980  3.266514  3.756451  4.269274  2.367845  2.361817
             H (  7)   H (  8)   O (  9)   O ( 10)   H ( 11)
   H (  8)  1.770804
   O (  9)  2.092887  2.034708
   O ( 10)  2.932184  3.871441  2.756015
   H ( 11)  2.319308  2.826036  0.966191  2.043497
   H ( 12)  3.877051  4.808607  3.555366  0.961747  2.749443

 A cutoff of  1.0D-08 yielded   2030 shell pairs
 There are     14304 function pairs (     15303 Cartesian)

 -------------------------------------------------------
 OpenMP Integral Computing Module                       
 Release: version 1.0, May 2013, Q-Chem Inc. Pittsburgh 
 -------------------------------------------------------
 Integral Job Info:
 Integral job number is                      11
 Integral operator is                         1
 short-range coefficients                     0
 long-range coefficients              100000000
 Omega coefficients                           0
 if combine SR and LR in K                    0
 Integral screening is                        0
 Integral computing path is                   2
 max size of driver memory is            800000
 size of driver memory is                593474
 size of scratch memory is              2260544
 max col of scratch BK array               1296
 max len of scratch array in speh3          155
 max len of scratch index in speh4           18
 max int batch size is                      520
 min int batch size is                       52
 fixed nKL is                                52
 max L of basis functions is                  2
 order of int derivative is                   0
 number of shells is                         66
 number of basis is                         180
 number of cartesian basis is               180
 number of contracted shell pairs          2030
 number of primitive shell pairs           4933
 maxK2 (contraction) of shell pair           36
 max number of K2 of shell pair               1
 max number of CS2 of shell pair            336
 max number of PS2 of shell pair            684
 mem total for path MDJ                   28904
 -------------------------------------------------------
 Smallest overlap matrix eigenvalue = 6.43E-05

 Q-Chem warning in module /home/taweetham/qchem/stvman/mkSTV.C, line 257:

 Overlap eigenvalue is smaller than square root of threshold


 Scale SEOQF with 1.000000e-01/1.000000e-01/1.000000e-01

 Standard Electronic Orientation quadrupole field applied
 Nucleus-field energy     =     0.0000000062 hartrees
 Guess from superposition of atomic densities
 Warning:  Energy on first SCF cycle will be non-variational
 A restricted hybrid HF-DFT SCF calculation will be
 performed using Pulay DIIS extrapolation
 Exchange:     0.2000 Hartree-Fock + 0.0800 Slater + 0.7200 B88
 Correlation:  0.1900 VWN1RPA + 0.8100 LYP
 Using SG-1 standard quadrature grid
 SCF converges when DIIS error is below 1.0E-05
 ---------------------------------------
  Cycle       Energy         DIIS Error
 ---------------------------------------
    1    -344.5859480852      4.63E-02
    2    -343.5459792480      7.08E-03
    3    -343.2775762996      1.23E-02
    4    -343.6763479941      2.06E-03
    5    -343.6879199677      7.10E-04
    6    -343.6891351342      2.07E-04
    7    -343.6892775653      4.50E-05
    8    -343.6892824748      7.37E-06 Convergence criterion met
 ---------------------------------------
 SCF time:  CPU 41.55 s  wall 52.78 s

 Citation of the SMD model:
 Marenich, A.V.; Cramer, C.J.; Truhlar, D.G.
 J. Phys. Chem. B 2009, 113, 6378-6396.
 iSolventCode=           1
 Solvent: water                                                           

 vradii
            1           2           3           4           5           6
    1   1.8500000   1.8500000   1.8500000   1.5200000   1.2000000   1.2000000
            7           8           9          10          11          12
    1   1.2000000   1.2000000   1.5200000   1.5200000   1.2000000   1.2000000
Changing PCM_TESSEL_METHOD to VTN
Changing PCM_VDW_RADII to SMD_RADIUS
 Discretize the solute cavity surface with Lebedev spheres
	Using 302 Lebedev grid points for each H atom
	Using 302 Lebedev grid points for other atoms
	Atomic van der Waals radii will be scaled by 1.20
 Removing interior tesserae...
 Keep 1294 surface tesserae and discard 2330 interior tesserae
 Molecular Surface Area = 111.497 Angst**2
 A restricted hybrid HF-DFT SCF calculation will be
 performed using Pulay DIIS extrapolation
 Polarizable Continuum solvation model will be applied
 Exchange:     0.2000 Hartree-Fock + 0.0800 Slater + 0.7200 B88
 Correlation:  0.1900 VWN1RPA + 0.8100 LYP
 Using SG-1 standard quadrature grid
 SCF converges when DIIS error is below 1.0E-05

 Citation of the SMD model:
 Marenich, A.V.; Cramer, C.J.; Truhlar, D.G.
 J. Phys. Chem. B 2009, 113, 6378-6396.
 iSolventCode=           1
 Solvent: water                                                           

 vradii
            1           2           3           4           5           6
    1   1.8500000   1.8500000   1.8500000   1.5200000   1.2000000   1.2000000
            7           8           9          10          11          12
    1   1.2000000   1.2000000   1.5200000   1.5200000   1.2000000   1.2000000
 ---------------------------------------
  Cycle       Energy         DIIS Error
 ---------------------------------------
    1    -343.6890986554      3.40E-06
 Time req'd to invert C: 2.84 s (CPU) 3.40 s (wall)
    2    -343.7106746180      6.53E-04
    3    -343.7106698448      6.54E-04
    4    -343.7106799565      6.53E-04
    5    -343.7106511904      6.56E-04
    6    -343.7107638282      6.46E-04
    7    -343.7106998775      6.52E-04
    8    -343.7108315878      6.41E-04
    9    -343.7108122919      6.42E-04
   10    -343.7108156362      6.42E-04
   11    -343.7108127706      6.42E-04
   12    -343.7108289084      6.41E-04
   13    -343.7107748596      6.45E-04
   14    -343.7134340075      6.73E-04
   15    -343.7144064232      3.15E-04
   16    -343.7146723411      6.51E-05
   17    -343.7146778814      4.03E-05
   18    -343.7146828372      6.17E-06 Convergence criterion met
 ---------------------------------------
 SCF time:  CPU 97.23 s  wall 115.90 s
(0)  E-EN(g) gas-phase elect-nuc energy                 -343.689098655 a.u.
(3)  G-ENP(liq) elect-nuc-pol free energy of system     -343.714682837 a.u.
(4)  G-CDS(liq) cavity-dispersion-solvent structure 
     free energy                                                3.6586 kcal/mol
(6)  G-S(liq) free energy of system                     -343.708852516 a.u.
(9)  DeltaG-S(liq) free energy of  solvation
     (9) = (6) - (0)                                          -12.3957 kcal/mol
 SCF   energy in the final basis set = -343.7088525160
 Total energy in the final basis set = -343.7088525160

 --------------------------------------------------------------

                    Orbital Energies (a.u.)
 --------------------------------------------------------------

 Alpha MOs
 -- Occupied --
-19.143 -19.139 -19.135 -10.281 -10.232 -10.228  -1.078  -1.046
 -1.033  -0.752  -0.705  -0.572  -0.537  -0.507  -0.494  -0.479
 -0.451  -0.429  -0.403  -0.380  -0.361  -0.320  -0.300  -0.265
 -- Virtual --
 -0.045  -0.005   0.016   0.021   0.028   0.046   0.057   0.062
  0.075   0.090   0.101   0.110   0.117   0.124   0.129   0.134
  0.141   0.150   0.152   0.182   0.184   0.192   0.194   0.208
  0.211   0.239   0.244   0.252   0.262   0.272   0.280   0.289
  0.295   0.310   0.313   0.327   0.332   0.350   0.364   0.377
  0.387   0.421   0.504   0.515   0.532   0.550   0.569   0.575
  0.600   0.603   0.615   0.665   0.671   0.687   0.695   0.713
  0.730   0.836   0.859   0.945   1.001   1.030   1.067   1.114
  1.119   1.145   1.157   1.174   1.179   1.216   1.241   1.304
  1.329   1.410   1.421   1.444   1.463   1.499   1.517   1.547
  1.570   1.596   1.603   1.631   1.659   1.671   1.684   1.740
  1.771   1.793   1.855   1.906   1.955   1.964   2.059   2.077
  2.152   2.155   2.195   2.225   2.314   2.424   2.472   2.474
  2.528   2.544   2.577   2.653   2.691   2.765   2.800   2.826
  2.862   2.863   2.922   2.978   3.025   3.087   3.109   3.176
  3.195   3.205   3.276   3.339   3.351   3.497   3.675   3.795
  3.811   3.865   3.892   3.966   4.004   4.097   4.190   5.017
  5.040   5.071   5.170   5.377   5.388   5.599   5.648   5.731
 23.785  23.824  23.853  49.880  49.918  49.957
 --------------------------------------------------------------

          Ground-State Mulliken Net Atomic Charges

     Atom                 Charge (a.u.)
  ----------------------------------------
      1 C                    -0.364591
      2 C                     0.376339
      3 C                    -0.408746
      4 O                    -0.381346
      5 H                     0.233742
      6 H                     0.211880
      7 H                     0.231842
      8 H                     0.215528
      9 O                    -0.370728
     10 O                    -0.407806
     11 H                     0.326159
     12 H                     0.337727
  ----------------------------------------
  Sum of atomic charges =    -0.000000

 -----------------------------------------------------------------
                    Cartesian Multipole Moments
 -----------------------------------------------------------------
    Charge (ESU x 10^10)
                -0.0000
    Dipole Moment (Debye)
         X       3.8909      Y      -2.7806      Z      -0.4356
       Tot       4.8022
    Quadrupole Moments (Debye-Ang)
        XX     -38.9254     XY      -8.8888     YY     -35.8496
        XZ       1.5524     YZ      -3.8210     ZZ     -35.7633
    Octopole Moments (Debye-Ang^2)
       XXX      41.7510    XXY      -2.0353    XYY       5.1424
       YYY     -23.6267    XXZ      -0.5607    XYZ      -3.0482
       YYZ      -5.4302    XZZ      -0.3081    YZZ      -1.8607
       ZZZ      -2.8581
    Hexadecapole Moments (Debye-Ang^3)
      XXXX    -318.4320   XXXY     -35.9441   XXYY     -90.6798
      XYYY     -32.7222   YYYY    -332.1522   XXXZ       6.0375
      XXYZ       2.1054   XYYZ      -0.7713   YYYZ      -3.2698
      XXZZ     -66.8759   XYZZ      -0.8716   YYZZ     -66.9401
      XZZZ       4.8498   YZZZ      -2.5551   ZZZZ     -65.1115
 -----------------------------------------------------------------
Archival summary:
1\1\pikachu\SP\ProcedureUnspecified\BasisUnspecified\336\cher\TueDec1316:40:192016TueDec1316:40:192016\0\\#,ProcedureUnspecified,BasisUnspecified,\\0,1\C\O,1,1.20923\C,1,1.52695,2,121.989\H,3,1.09015,1,107.573,2,22.7255,0\H,3,1.101,1,107.381,2,-93.106,0\O,3,1.4162,1,114.085,2,142.302,0\H,6,0.966191,3,107.189,1,63.3734,0\C,1,1.52828,2,119.569,3,179.747,0\H,8,1.0936,1,107.591,2,33.2025,0\H,8,1.09835,1,107.352,2,-83.5542,0\O,8,1.43128,1,110.143,2,155.185,0\H,11,0.961747,8,109.416,1,-179.446,0\\\@

 Total job time:  168.87s(wall), 138.92s(cpu) 
 Tue Dec 13 16:40:19 2016

        *************************************************************
        *                                                           *
        *  Thank you very much for using Q-Chem.  Have a nice day.  *
        *                                                           *
        *************************************************************
