# Supplementary material for: A DFT investigation of the blue bottle experiment: E∘half-cell analysis of autoxidation catalysed by redox indicators
Source: R Soc Open Sci. 2017 Nov 8;4(11):170708. doi: 10.1098/rsos.170708 (PMC5717635; doi:10.1098/rsos.170708)
Supplement: output.zip [file rsos170708supp2.zip › B3LYP_6-311++Gdp_reducing_agents/C3H6O3_glyceraldehyde.out]

pikachu 127.0.1
Q-Chem Developer Version! Running on 127.0.1.*
                  Welcome to Q-Chem
     A Quantum Leap Into The Future Of Chemistry


 Q-Chem 4.4, Q-Chem, Inc., Pleasanton, CA (2016)

 Y. Shao,  Z. Gan,  E. Epifanovsky,  A. T. B. Gilbert,  M. Wormit,  
 J. Kussmann,  A. W. Lange,  A. Behn,  J. Deng,  X. Feng,  D. Ghosh,  
 M. Goldey,  P. R. Horn,  L. D. Jacobson,  I. Kaliman,  F. Rob,  
 R. Z. Khaliullin,  T. Kus,  A. Landau,  J. Liu,  E. I. Proynov,  Y. M. Rhee,  
 R. M. Richard,  M. A. Rohrdanz,  R. P. Steele,  E. J. Sundstrom,  
 H. L. Woodcock III,  P. M. Zimmerman,  D. Zuev,  B. Albrecht,  E. Alguire,  
 B. Austin,  S. A. Baeppler,  G. J. O. Beran,  Y. A. Bernard,  E. Berquist,  
 K. Brandhorst,  K. B. Bravaya,  S. T. Brown,  D. Casanova,  C.-M. Chang,  
 Y. Chen,  S. H. Chien,  K. D. Closser,  M. P. Coons,  D. L. Crittenden,  
 S. Dasgupta,  M. Diedenhofen,  R. A. DiStasio Jr.,  H. Do,  A. D. Dutoi,  
 R. G. Edgar,  P.-T. Fang,  S. Fatehi,  Q. Feng,  L. Fusti-Molnar,  
 A. Ghysels,  A. Golubeva-Zadorozhnaya,  J. Gomes,  A. Gunina,  
 M. W. D. Hanson-Heine,  P. H. P. Harbach,  A. W. Hauser,  J. E. Herr,  
 E. G. Hohenstein,  Z. C. Holden,  K. Hui,  T.-C. Jagau,  H. Ji,  B. Kaduk,  
 K. Khistyaev,  Jaehoon Kim,  Jihan Kim,  R. A. King,  P. Klunzinger,  
 K. Koh,  D. Kosenkov,  T. Kowalczyk,  C. M. Krauter,  A. Kunitsa,  
 K. U. Lao,  A. Laurent,  K. V. Lawler,  J. Lee,  D. Lefrancois,  S. Lehtola,  
 S. V. Levchenko,  C. Y. Lin,  Y.-S. Lin,  F. Liu,  E. Livshits,  
 R. C. Lochan,  A. Luenser,  P. Manohar,  S. F. Manzer,  S.-P. Mao,  Y. Mao,  
 N. Mardirossian,  A. V. Marenich,  L. A. Martinez-Martinez,  S. A. Maurer,  
 N. J. Mayhall,  J.-M. Mewes,  A. F. Morrison,  K. Nanda,  T. S. Nguyen-Beck,  
 C. M. Oana,  R. Olivares-Amaya,  D. P. O'Neill,  J. A. Parkhill,  
 T. M. Perrine,  R. Peverati,  P. A. Pieniazek,  F. Plasser,  A. Prociuk,  
 D. R. Rehn,  E. Rosta,  N. J. Russ,  N. Sergueev,  S. M. Sharada,  
 S. Sharma,  D. W. Small,  A. Sodt,  T. Stauch,  T. Stein,  D. Stuck,  
 Y.-C. Su,  A. J. W. Thom,  T. Tsuchimochi,  L. Vogt,  O. Vydrov,  T. Wang,  
 M. A. Watson,  J. Wenzel,  A. White,  C. F. Williams,  V. Vanovschi,  
 K. Yao,  S. Yeganeh,  S. R. Yost,  Z.-Q. You,  I. Y. Zhang,  X. Zhang,  
 Y. Zhao,  B. R. Brooks,  G. K. L. Chan,  D. M. Chipman,  C. J. Cramer,  
 W. A. Goddard III,  M. S. Gordon,  W. J. Hehre,  A. Klamt,  
 H. F. Schaefer III,  M. W. Schmidt,  C. D. Sherrill,  D. G. Truhlar,  
 A. Warshel,  X. Xu,  A. Aspuru-Guzik,  R. Baer,  A. T. Bell,  N. A. Besley,  
 J.-D. Chai,  A. Dreuw,  B. D. Dunietz,  T. R. Furlani,  S. R. Gwaltney,  
 C.-P. Hsu,  Y. Jung,  J. Kong,  D. S. Lambrecht,  W. Liang,  C. Ochsenfeld,  
 V. A. Rassolov,  L. V. Slipchenko,  J. E. Subotnik,  T. Van Voorhis,  
 J. M. Herbert,  A. I. Krylov,  P. M. W. Gill,  M. Head-Gordon

 Contributors to earlier versions of Q-Chem not listed above: 
 R. D. Adamson,  J. Baker,  E. F. C. Byrd,  A. K. Chakraborty,  C.-L. Cheng,  
 H. Dachsel,  R. J. Doerksen,  G. Hawkins,  A. Heyden,  S. Hirata,  
 G. Kedziora,  F. J. Keil,  C. Kelley,  P. P. Korambath,  W. Kurlancheek,  
 A. M. Lee,  M. S. Lee,  D. Liotard,  I. Lotan,  P. E. Maslen,  N. Nair,  
 D. Neuhauser,  R. Olson,  B. Peters,  J. Ritchie,  N. E. Schultz,  
 N. Shenvi,  A. C. Simmonett,  K. S. Thanthiriwatte,  Q. Wu,  W. Zhang

 Please cite Q-Chem as follows:
 Y. Shao et al., Mol. Phys. 113, 184-215 (2015)
 DOI: 10.1080/00268976.2014.952696

 Q-Chem 4.4.2 for Intel X86 EM64T Linux

 Parts of Q-Chem use Armadillo 5.200.1 (Boston Tea Smuggler).
 http://arma.sourceforge.net/

 Q-Chem begins on Wed Dec 14 16:41:03 2016  


Host: 0

     Scratch files written to /scratch/cher/qchem11476//
FILE_GEOM_ORG=        593

Checking the input file for inconsistencies... 	...done.

--------------------------------------------------------------
User input:
--------------------------------------------------------------
$molecule
0 1
  C   -1.0954779   -0.7275535    0.2597633
  C    0.0391618    0.0153815   -0.4781677
  C    1.3794822   -0.6370808   -0.2283984
  O    2.2657352   -0.0530082    0.3631792
  O   -2.3199999   -0.0597231    0.0554152
  H   -0.8386537   -0.7900436    1.3302881
  H   -1.2118655   -1.7455874   -0.1275906
  O    0.0563231    1.3603585   -0.0518323
  H   -0.1776226   -0.0260242   -1.5579616
  H    1.5121110   -1.6763678   -0.5892367
  H   -2.1513809    0.8704294    0.2859554
  H    0.9119475    1.4820932    0.4052661
$end

$rem
   BASIS  =  6-311++G**
   JOB_TYPE  =  optimization
   METHOD  =  B3LYP
$end

--------------------------------------------------------------
 ----------------------------------------------------------------
             Standard Nuclear Orientation (Angstroms)
    I     Atom           X                Y                Z
 ----------------------------------------------------------------
    1      C      -1.0954778812    -0.7275535201     0.2597632964
    2      C       0.0391618088     0.0153814840    -0.4781677148
    3      C       1.3794822181    -0.6370807918    -0.2283984017
    4      O       2.2657352086    -0.0530081685     0.3631791895
    5      O      -2.3199998909    -0.0597231418     0.0554151832
    6      H      -0.8386536818    -0.7900435979     1.3302880978
    7      H      -1.2118654656    -1.7455874285    -0.1275905862
    8      O       0.0563230882     1.3603584916    -0.0518323379
    9      H      -0.1776225891    -0.0260242378    -1.5579616144
   10      H       1.5121110340    -1.6763677961    -0.5892366836
   11      H      -2.1513809050     0.8704293647     0.2859553674
   12      H       0.9119474858     1.4820932122     0.4052660612
 ----------------------------------------------------------------
 Molecular Point Group                 C1    NOp =  1
 Largest Abelian Subgroup              C1    NOp =  1
 Nuclear Repulsion Energy =   244.4566757154 hartrees
 There are       24 alpha and       24 beta electrons
 Requested basis set is 6-311++G(d,p)
 There are 66 shells and 174 basis functions

 Total QAlloc Memory Limit   2000 MB
 Mega-Array Size        61 MB
 MEM_STATIC part        62 MB
 A cutoff of  1.0D-11 yielded   2118 shell pairs
 There are     14826 function pairs (     15869 Cartesian)

 -------------------------------------------------------
 OpenMP Integral Computing Module                       
 Release: version 1.0, May 2013, Q-Chem Inc. Pittsburgh 
 -------------------------------------------------------
 Integral Job Info:
 Integral job number is                      11
 Integral operator is                         1
 short-range coefficients                     0
 long-range coefficients              100000000
 Omega coefficients                           0
 if combine SR and LR in K                    0
 Integral screening is                        0
 Integral computing path is                   2
 max size of driver memory is            800000
 size of driver memory is                593474
 size of scratch memory is              2260544
 max col of scratch BK array               1296
 max len of scratch array in speh3          155
 max len of scratch index in speh4           18
 max int batch size is                      520
 min int batch size is                       52
 fixed nKL is                                52
 max L of basis functions is                  2
 order of int derivative is                   0
 number of shells is                         66
 number of basis is                         180
 number of cartesian basis is               180
 number of contracted shell pairs          2118
 number of primitive shell pairs           5308
 maxK2 (contraction) of shell pair           36
 max number of K2 of shell pair               1
 max number of CS2 of shell pair            343
 max number of PS2 of shell pair            696
 mem total for path MDJ                   29320
 -------------------------------------------------------
 Smallest overlap matrix eigenvalue = 4.91E-05

 Scale SEOQF with 1.000000e-01/1.000000e-01/1.000000e-01

 Standard Electronic Orientation quadrupole field applied
 Nucleus-field energy     =     0.0000000053 hartrees
 Guess from superposition of atomic densities
 Warning:  Energy on first SCF cycle will be non-variational
 A restricted hybrid HF-DFT SCF calculation will be
 performed using Pulay DIIS extrapolation
 Exchange:     0.2000 Hartree-Fock + 0.0800 Slater + 0.7200 B88
 Correlation:  0.1900 VWN1RPA + 0.8100 LYP
 Using SG-1 standard quadrature grid
 SCF converges when DIIS error is below 1.0E-08
 ---------------------------------------
  Cycle       Energy         DIIS Error
 ---------------------------------------
    1    -344.6129103212      4.66E-02
    2    -343.5534232046      6.89E-03
    3    -343.2723964457      1.23E-02
    4    -343.6773400766      1.91E-03
    5    -343.6872858996      7.57E-04
    6    -343.6887217277      2.01E-04
    7    -343.6888383365      5.19E-05
    8    -343.6888461828      1.06E-05
    9    -343.6888469475      2.54E-06
   10    -343.6888469531      5.37E-07
   11    -343.6888469409      1.02E-07
   12    -343.6888469440      6.21E-08
   13    -343.6888469457      1.72E-08
   14    -343.6888469460      4.65E-09 Convergence criterion met
 ---------------------------------------
 SCF time:  CPU 82.98 s  wall 83.06 s
 SCF   energy in the final basis set = -343.6888469460
 Total energy in the final basis set = -343.6888469460

 --------------------------------------------------------------

                    Orbital Energies (a.u.)
 --------------------------------------------------------------

 Alpha MOs
 -- Occupied --
-19.165 -19.149 -19.138 -10.296 -10.256 -10.244  -1.099  -1.058
 -1.034  -0.786  -0.675  -0.615  -0.553  -0.542  -0.512  -0.466
 -0.463  -0.445  -0.411  -0.388  -0.366  -0.321  -0.306  -0.286
 -- Virtual --
 -0.072  -0.013  -0.003   0.010   0.017   0.034   0.040   0.060
  0.069   0.076   0.090   0.094   0.106   0.117   0.118   0.123
  0.128   0.132   0.146   0.161   0.170   0.174   0.181   0.205
  0.210   0.220   0.228   0.245   0.253   0.262   0.272   0.282
  0.292   0.299   0.308   0.319   0.326   0.341   0.361   0.378
  0.389   0.435   0.464   0.474   0.515   0.540   0.542   0.552
  0.572   0.575   0.611   0.644   0.662   0.667   0.685   0.688
  0.730   0.836   0.906   0.941   0.974   1.003   1.057   1.072
  1.100   1.113   1.132   1.152   1.173   1.191   1.207   1.271
  1.306   1.360   1.399   1.432   1.465   1.489   1.501   1.513
  1.561   1.572   1.581   1.611   1.636   1.680   1.700   1.746
  1.782   1.802   1.818   1.850   1.927   1.976   2.033   2.058
  2.109   2.121   2.149   2.204   2.313   2.418   2.440   2.450
  2.502   2.553   2.595   2.616   2.666   2.688   2.734   2.821
  2.856   2.880   2.928   2.961   3.022   3.092   3.108   3.128
  3.210   3.256   3.312   3.324   3.367   3.451   3.502   3.745
  3.820   3.832   3.879   3.949   4.000   4.126   4.197   4.991
  5.036   5.075   5.109   5.381   5.427   5.594   5.620   5.706
 23.758  23.803  23.840  49.884  49.896  49.930
 --------------------------------------------------------------

          Ground-State Mulliken Net Atomic Charges

     Atom                 Charge (a.u.)
  ----------------------------------------
      1 C                    -0.199174
      2 C                    -0.257641
      3 C                     0.071578
      4 O                    -0.256274
      5 O                    -0.240348
      6 H                     0.153069
      7 H                     0.164477
      8 O                    -0.272581
      9 H                     0.201968
     10 H                     0.127356
     11 H                     0.252858
     12 H                     0.254713
  ----------------------------------------
  Sum of atomic charges =    -0.000000

 -----------------------------------------------------------------
                    Cartesian Multipole Moments
 -----------------------------------------------------------------
    Charge (ESU x 10^10)
                 0.0000
    Dipole Moment (Debye)
         X       0.6091      Y      -1.5338      Z      -0.4482
       Tot       1.7101
    Quadrupole Moments (Debye-Ang)
        XX     -47.1986     XY      -1.8750     YY     -33.9778
        XZ      -2.7255     YZ       2.0495     ZZ     -34.9432
    Octopole Moments (Debye-Ang^2)
       XXX       0.7897    XXY       8.4466    XYY       0.7798
       YYY      -0.5639    XXZ      -2.7387    XYZ       0.8668
       YYZ       2.3040    XZZ       0.3511    YZZ       1.3443
       ZZZ       0.2994
    Hexadecapole Moments (Debye-Ang^3)
      XXXX    -631.4382   XXXY     -18.2919   XXYY     -98.2986
      XYYY       1.5000   YYYY    -161.5425   XXXZ     -13.4239
      XXYZ       5.4416   XYYZ       0.8527   YYYZ       7.8295
      XXZZ    -101.8118   XYZZ      -0.1933   YYZZ     -39.6291
      XZZZ       1.1746   YZZZ       0.2147   ZZZZ     -68.3192
 -----------------------------------------------------------------
 Calculating analytic gradient of the SCF energy
 Gradient of SCF Energy
            1           2           3           4           5           6
    1  -0.0031581   0.0004832  -0.0055112   0.0065462  -0.0018479   0.0014665
    2   0.0041360   0.0017448  -0.0030509   0.0053101  -0.0074240  -0.0005783
    3  -0.0001463   0.0008787  -0.0040725   0.0050705  -0.0028838   0.0016476
            7           8           9          10          11          12
    1  -0.0002171  -0.0060507  -0.0008835   0.0000323   0.0036504   0.0054899
    2  -0.0014953  -0.0004105  -0.0005145  -0.0014100   0.0053334  -0.0016408
    3  -0.0002820  -0.0027118  -0.0013788  -0.0005471   0.0018579   0.0025676
 Max gradient component =       7.424E-03
 RMS gradient           =       3.302E-03
 Gradient time:  CPU 22.82 s  wall 22.81 s
 Geometry Optimization Parameters
   NAtoms,    NIC,     NZ,  NCons,   NDum,   NFix, NCnnct, MaxDiis
       12      73       0       0       0       0       0       0


** GEOMETRY OPTIMIZATION IN DELOCALIZED INTERNAL COORDINATES **
   Searching for a Minimum

   Optimization Cycle:   1

                       Coordinates (Angstroms)
     ATOM                X               Y               Z
      1  C        -1.0954778812   -0.7275535201    0.2597632964
      2  C         0.0391618088    0.0153814840   -0.4781677148
      3  C         1.3794822181   -0.6370807918   -0.2283984017
      4  O         2.2657352086   -0.0530081685    0.3631791895
      5  O        -2.3199998909   -0.0597231418    0.0554151832
      6  H        -0.8386536818   -0.7900435979    1.3302880978
      7  H        -1.2118654656   -1.7455874285   -0.1275905862
      8  O         0.0563230882    1.3603584916   -0.0518323379
      9  H        -0.1776225891   -0.0260242378   -1.5579616144
     10  H         1.5121110340   -1.6763677961   -0.5892366836
     11  H        -2.1513809050    0.8704293647    0.2859553674
     12  H         0.9119474858    1.4820932122    0.4052660612
   Point Group: c1    Number of degrees of freedom:    30


   Energy is   -343.688846946


 Attempting to Generate Delocalized Internal Coordinates

 30 Hessian modes will be used to form the next step
  Hessian Eigenvalues:
     0.003360    0.007661    0.007675    0.014186    0.014364    0.051013
     0.051083    0.055041    0.058413    0.078378    0.113629    0.137748
     0.160000    0.160000    0.160000    0.175958    0.200619    0.220006
     0.220241    0.281685    0.312029    0.328007    0.333883    0.334489
     0.341918    0.438396    0.440525    0.518387    0.527649    0.975724

 Minimum Search - Taking Simple RFO Step
 Searching for Lamda that Minimizes Along All modes
 Value Taken    Lamda =  -0.00073570
 Step Taken.  Stepsize is  0.088988

                             Maximum     Tolerance    Cnvgd?
         Gradient           0.008225      0.000300      NO
         Displacement       0.037955      0.001200      NO
         Energy change     *********      0.000001      NO


 New Cartesian Coordinates Obtained by Inverse Iteration

 Displacement from previous Coordinates is:  0.162420
 ----------------------------------------------------------------
             Standard Nuclear Orientation (Angstroms)
    I     Atom           X                Y                Z
 ----------------------------------------------------------------
    1      C      -1.0892936079    -0.7252637895     0.2623778150
    2      C       0.0481217683     0.0201754987    -0.4680136316
    3      C       1.3800269287    -0.6500898729    -0.2272883258
    4      O       2.2822022731    -0.0818496269     0.3444236192
    5      O      -2.3233439138    -0.0716207498     0.0497417564
    6      H      -0.8494637070    -0.7812453470     1.3339923116
    7      H      -1.1933497002    -1.7427336749    -0.1233721829
    8      O       0.0665777167     1.3688693039    -0.0454763717
    9      H      -0.1649475262    -0.0156731587    -1.5462589416
   10      H       1.4970034357    -1.6856470231    -0.5967393352
   11      H      -2.1986521599     0.8593314522     0.2789996171
   12      H       0.9148789226     1.5186208580     0.4042935265
 ----------------------------------------------------------------
 Molecular Point Group                 C1    NOp =  1
 Largest Abelian Subgroup              C1    NOp =  1
 Nuclear Repulsion Energy =   244.0441046525 hartrees
 There are       24 alpha and       24 beta electrons
 Applying Cartesian multipole field
    Component          Value
    ---------          -----
     (2,0,0)        1.00000E-11
     (0,2,0)        2.00000E-11
     (0,0,2)       -3.00000E-11
 Nucleus-field energy     =     0.0000000054 hartrees
 Requested basis set is 6-311++G(d,p)
 There are 66 shells and 174 basis functions
 A cutoff of  1.0D-11 yielded   2116 shell pairs
 There are     14820 function pairs (     15863 Cartesian)
 Smallest overlap matrix eigenvalue = 4.87E-05
 Guess MOs from SCF MO coefficient file
 Reading MOs from coefficient file
 Reading MOs from coefficient file
 A restricted hybrid HF-DFT SCF calculation will be
 performed using Pulay DIIS extrapolation
 Exchange:     0.2000 Hartree-Fock + 0.0800 Slater + 0.7200 B88
 Correlation:  0.1900 VWN1RPA + 0.8100 LYP
 Using SG-1 standard quadrature grid
 SCF converges when DIIS error is below 1.0E-08
 Geometry optimization detected.  Setting ReadMinima to 0
 Setting SaveMinima to 0
 ---------------------------------------
  Cycle       Energy         DIIS Error
 ---------------------------------------
    1    -343.6965731246      7.52E-04
    2    -343.6891813433      1.23E-04
    3    -343.6891502304      1.67E-04
    4    -343.6892227241      4.66E-05
    5    -343.6892275121      1.79E-05
    6    -343.6892284408      3.91E-06
    7    -343.6892283566      1.24E-06
    8    -343.6892283777      2.12E-07
    9    -343.6892283672      6.97E-08
   10    -343.6892283615      2.18E-08
   11    -343.6892283645      5.11E-09 Convergence criterion met
 ---------------------------------------
 SCF time:  CPU 66.45 s  wall 66.53 s
 SCF   energy in the final basis set = -343.6892283645
 Total energy in the final basis set = -343.6892283645

 --------------------------------------------------------------

                    Orbital Energies (a.u.)
 --------------------------------------------------------------

 Alpha MOs
 -- Occupied --
-19.163 -19.149 -19.138 -10.294 -10.256 -10.244  -1.098  -1.057
 -1.034  -0.788  -0.676  -0.616  -0.552  -0.542  -0.513  -0.466
 -0.463  -0.445  -0.411  -0.388  -0.365  -0.321  -0.304  -0.286
 -- Virtual --
 -0.070  -0.013  -0.003   0.011   0.017   0.034   0.039   0.060
  0.069   0.077   0.090   0.093   0.106   0.117   0.118   0.123
  0.127   0.132   0.146   0.161   0.171   0.174   0.181   0.205
  0.210   0.219   0.228   0.245   0.254   0.264   0.274   0.283
  0.292   0.299   0.310   0.319   0.326   0.343   0.360   0.377
  0.388   0.437   0.463   0.474   0.517   0.541   0.543   0.554
  0.571   0.577   0.611   0.649   0.666   0.669   0.685   0.691
  0.732   0.837   0.906   0.944   0.974   1.005   1.057   1.074
  1.099   1.114   1.131   1.152   1.173   1.190   1.208   1.282
  1.308   1.366   1.404   1.438   1.458   1.493   1.500   1.514
  1.561   1.573   1.580   1.605   1.633   1.680   1.699   1.745
  1.786   1.801   1.819   1.854   1.930   1.975   2.032   2.065
  2.107   2.127   2.151   2.208   2.318   2.428   2.445   2.452
  2.506   2.546   2.594   2.615   2.664   2.683   2.731   2.823
  2.857   2.877   2.930   2.962   3.017   3.088   3.105   3.132
  3.212   3.255   3.313   3.328   3.371   3.461   3.509   3.749
  3.824   3.846   3.888   3.944   3.995   4.125   4.197   4.994
  5.036   5.073   5.104   5.373   5.420   5.601   5.630   5.719
 23.760  23.807  23.848  49.886  49.899  49.935
 --------------------------------------------------------------

          Ground-State Mulliken Net Atomic Charges

     Atom                 Charge (a.u.)
  ----------------------------------------
      1 C                    -0.199183
      2 C                    -0.259892
      3 C                     0.078461
      4 O                    -0.257810
      5 O                    -0.246320
      6 H                     0.155798
      7 H                     0.165627
      8 O                    -0.275672
      9 H                     0.203801
     10 H                     0.124802
     11 H                     0.254385
     12 H                     0.256003
  ----------------------------------------
  Sum of atomic charges =    -0.000000

 -----------------------------------------------------------------
                    Cartesian Multipole Moments
 -----------------------------------------------------------------
    Charge (ESU x 10^10)
                 0.0000
    Dipole Moment (Debye)
         X       0.5278      Y      -1.4192      Z      -0.3942
       Tot       1.5646
    Quadrupole Moments (Debye-Ang)
        XX     -47.1575     XY      -1.8684     YY     -33.8529
        XZ      -2.7381     YZ       2.0532     ZZ     -34.9064
    Octopole Moments (Debye-Ang^2)
       XXX      -1.0270    XXY       9.6573    XYY       0.7734
       YYY       0.2784    XXZ      -2.3263    XYZ       0.9513
       YYZ       2.3860    XZZ       0.2524    YZZ       1.5363
       ZZZ       0.4789
    Hexadecapole Moments (Debye-Ang^3)
      XXXX    -634.2400   XXXY     -18.6857   XXYY     -98.9397
      XYYY       2.8542   YYYY    -162.4772   XXXZ     -13.2268
      XXYZ       5.5697   XYYZ       1.1458   YYYZ       8.0027
      XXZZ    -101.9733   XYZZ       0.0658   YYZZ     -39.7284
      XZZZ       1.5963   YZZZ       0.1760   ZZZZ     -67.4260
 -----------------------------------------------------------------
 Calculating analytic gradient of the SCF energy
 Gradient of SCF Energy
            1           2           3           4           5           6
    1  -0.0011308   0.0011718  -0.0022017   0.0011643   0.0003602   0.0001071
    2  -0.0010109   0.0005615  -0.0029998   0.0013597  -0.0005529  -0.0002398
    3  -0.0001949  -0.0010694  -0.0002486   0.0005060   0.0001065   0.0002529
            7           8           9          10          11          12
    1   0.0002551  -0.0014103  -0.0002643   0.0007397  -0.0001215   0.0013303
    2  -0.0003076   0.0008620  -0.0001701   0.0006878   0.0013490   0.0004610
    3   0.0002118  -0.0007127   0.0001443  -0.0002188   0.0001094   0.0011134
 Max gradient component =       3.000E-03
 RMS gradient           =       9.548E-04
 Gradient time:  CPU 22.84 s  wall 22.83 s
 Geometry Optimization Parameters
   NAtoms,    NIC,     NZ,  NCons,   NDum,   NFix, NCnnct, MaxDiis
       12      73       0       0       0       0       0       0

 Cartesian Hessian Update
 Hessian Updated using BFGS Update


** GEOMETRY OPTIMIZATION IN DELOCALIZED INTERNAL COORDINATES **
   Searching for a Minimum

   Optimization Cycle:   2

                       Coordinates (Angstroms)
     ATOM                X               Y               Z
      1  C        -1.0892936079   -0.7252637895    0.2623778150
      2  C         0.0481217683    0.0201754987   -0.4680136316
      3  C         1.3800269287   -0.6500898729   -0.2272883258
      4  O         2.2822022731   -0.0818496269    0.3444236192
      5  O        -2.3233439138   -0.0716207498    0.0497417564
      6  H        -0.8494637070   -0.7812453470    1.3339923116
      7  H        -1.1933497002   -1.7427336749   -0.1233721829
      8  O         0.0665777167    1.3688693039   -0.0454763717
      9  H        -0.1649475262   -0.0156731587   -1.5462589416
     10  H         1.4970034357   -1.6856470231   -0.5967393352
     11  H        -2.1986521599    0.8593314522    0.2789996171
     12  H         0.9148789226    1.5186208580    0.4042935265
   Point Group: c1    Number of degrees of freedom:    30


   Energy is   -343.689228364

 Hessian Updated using BFGS Update

 29 Hessian modes will be used to form the next step
  Hessian Eigenvalues:
     0.003269    0.007530    0.008175    0.013907    0.014337    0.050006
     0.051996    0.055118    0.058256    0.078038    0.113442    0.137781
     0.155439    0.172418    0.181125    0.198525    0.216160    0.222017
     0.282488    0.311731    0.329857    0.332891    0.335729    0.341410
     0.437537    0.453999    0.482809    0.524680    0.941734

 Minimum Search - Taking Simple RFO Step
 Searching for Lamda that Minimizes Along All modes
 Value Taken    Lamda =  -0.00017758
 Step Taken.  Stepsize is  0.135964

                             Maximum     Tolerance    Cnvgd?
         Gradient           0.001948      0.000300      NO
         Displacement       0.059529      0.001200      NO
         Energy change     -0.000381      0.000001      NO


 New Cartesian Coordinates Obtained by Inverse Iteration

 Displacement from previous Coordinates is:  0.138979
 ----------------------------------------------------------------
             Standard Nuclear Orientation (Angstroms)
    I     Atom           X                Y                Z
 ----------------------------------------------------------------
    1      C      -1.0803801053    -0.7211331354     0.2638511093
    2      C       0.0501733915     0.0303935605    -0.4667595027
    3      C       1.3821106243    -0.6452824416    -0.2457790372
    4      O       2.2827416898    -0.1039286647     0.3492173740
    5      O      -2.3252875625    -0.0904243594     0.0420097163
    6      H      -0.8467449186    -0.7676810019     1.3360417974
    7      H      -1.1710482757    -1.7402014319    -0.1186397890
    8      O       0.0746315687     1.3747223011    -0.0345770070
    9      H      -0.1692757549     0.0055705763    -1.5435827615
   10      H       1.4672960981    -1.6951101832    -0.5829791517
   11      H      -2.2231682883     0.8402713644     0.2714688182
   12      H       0.9287119629     1.5256772857     0.3964082908
 ----------------------------------------------------------------
 Molecular Point Group                 C1    NOp =  1
 Largest Abelian Subgroup              C1    NOp =  1
 Nuclear Repulsion Energy =   244.0308498175 hartrees
 There are       24 alpha and       24 beta electrons
 Applying Cartesian multipole field
    Component          Value
    ---------          -----
     (2,0,0)        1.00000E-11
     (0,2,0)        2.00000E-11
     (0,0,2)       -3.00000E-11
 Nucleus-field energy     =     0.0000000054 hartrees
 Requested basis set is 6-311++G(d,p)
 There are 66 shells and 174 basis functions
 A cutoff of  1.0D-11 yielded   2117 shell pairs
 There are     14832 function pairs (     15875 Cartesian)
 Smallest overlap matrix eigenvalue = 4.87E-05
 Guess MOs from SCF MO coefficient file
 Reading MOs from coefficient file
 Reading MOs from coefficient file
 A restricted hybrid HF-DFT SCF calculation will be
 performed using Pulay DIIS extrapolation
 Exchange:     0.2000 Hartree-Fock + 0.0800 Slater + 0.7200 B88
 Correlation:  0.1900 VWN1RPA + 0.8100 LYP
 Using SG-1 standard quadrature grid
 SCF converges when DIIS error is below 1.0E-08
 Geometry optimization detected.  Setting ReadMinima to 0
 Setting SaveMinima to 0
 ---------------------------------------
  Cycle       Energy         DIIS Error
 ---------------------------------------
    1    -343.6922784102      7.61E-04
    2    -343.6890482414      7.10E-05
    3    -343.6890555691      7.29E-05
    4    -343.6890679880      3.05E-05
    5    -343.6890700429      1.07E-05
    6    -343.6890705539      4.17E-06
    7    -343.6890705396      1.07E-06
    8    -343.6890705835      2.32E-07
    9    -343.6890705872      5.17E-08
   10    -343.6890704903      1.72E-08
   11    -343.6890704887      1.01E-08
   12    -343.6890704890      1.69E-09 Convergence criterion met
 ---------------------------------------
 SCF time:  CPU 69.98 s  wall 70.06 s
 SCF   energy in the final basis set = -343.6890704890
 Total energy in the final basis set = -343.6890704890

 --------------------------------------------------------------

                    Orbital Energies (a.u.)
 --------------------------------------------------------------

 Alpha MOs
 -- Occupied --
-19.163 -19.148 -19.138 -10.294 -10.255 -10.244  -1.099  -1.058
 -1.035  -0.788  -0.677  -0.617  -0.552  -0.543  -0.513  -0.466
 -0.463  -0.446  -0.411  -0.388  -0.366  -0.321  -0.304  -0.287
 -- Virtual --
 -0.069  -0.013  -0.003   0.011   0.017   0.034   0.039   0.060
  0.069   0.077   0.090   0.093   0.107   0.117   0.117   0.122
  0.127   0.132   0.147   0.161   0.172   0.175   0.181   0.206
  0.210   0.220   0.228   0.245   0.253   0.265   0.273   0.283
  0.292   0.299   0.312   0.319   0.325   0.343   0.360   0.378
  0.388   0.437   0.464   0.474   0.518   0.541   0.546   0.555
  0.572   0.575   0.613   0.650   0.663   0.670   0.686   0.692
  0.732   0.839   0.905   0.945   0.971   1.012   1.061   1.074
  1.096   1.116   1.131   1.152   1.173   1.190   1.212   1.287
  1.308   1.363   1.404   1.438   1.454   1.498   1.502   1.511
  1.558   1.574   1.579   1.603   1.627   1.681   1.696   1.745
  1.784   1.800   1.826   1.854   1.932   1.974   2.034   2.069
  2.107   2.132   2.151   2.210   2.320   2.430   2.445   2.451
  2.506   2.546   2.594   2.617   2.659   2.683   2.732   2.822
  2.859   2.872   2.936   2.964   3.017   3.088   3.104   3.134
  3.214   3.256   3.310   3.334   3.377   3.465   3.509   3.751
  3.821   3.849   3.891   3.946   3.994   4.124   4.200   4.997
  5.036   5.072   5.103   5.374   5.421   5.607   5.633   5.723
 23.762  23.810  23.851  49.887  49.900  49.937
 --------------------------------------------------------------

          Ground-State Mulliken Net Atomic Charges

     Atom                 Charge (a.u.)
  ----------------------------------------
      1 C                    -0.197773
      2 C                    -0.267202
      3 C                     0.082818
      4 O                    -0.255702
      5 O                    -0.246838
      6 H                     0.157401
      7 H                     0.165875
      8 O                    -0.272260
      9 H                     0.202302
     10 H                     0.121791
     11 H                     0.254440
     12 H                     0.255149
  ----------------------------------------
  Sum of atomic charges =    -0.000000

 -----------------------------------------------------------------
                    Cartesian Multipole Moments
 -----------------------------------------------------------------
    Charge (ESU x 10^10)
                -0.0000
    Dipole Moment (Debye)
         X       0.4883      Y      -1.3408      Z      -0.4222
       Tot       1.4881
    Quadrupole Moments (Debye-Ang)
        XX     -46.9648     XY      -1.8291     YY     -33.9475
        XZ      -2.8301     YZ       1.9545     ZZ     -34.9363
    Octopole Moments (Debye-Ang^2)
       XXX      -1.8534    XXY      10.5794    XYY       0.8006
       YYY       0.4049    XXZ      -2.1796    XYZ       0.9924
       YYZ       2.3461    XZZ       0.1246    YZZ       1.6703
       ZZZ       0.6627
    Hexadecapole Moments (Debye-Ang^3)
      XXXX    -631.9218   XXXY     -19.1530   XXYY     -99.3894
      XYYY       3.1750   YYYY    -162.9932   XXXZ     -13.9099
      XXYZ       5.4884   XYYZ       1.2297   YYYZ       7.6784
      XXZZ    -101.9717   XYZZ       0.1145   YYZZ     -39.9477
      XZZZ       1.3251   YZZZ      -0.0599   ZZZZ     -67.6258
 -----------------------------------------------------------------
 Calculating analytic gradient of the SCF energy
 Gradient of SCF Energy
            1           2           3           4           5           6
    1  -0.0003148  -0.0004469   0.0033979  -0.0021181   0.0001809  -0.0003765
    2  -0.0002859  -0.0013425   0.0029124  -0.0019027   0.0011979  -0.0001634
    3   0.0002680   0.0018504  -0.0071924   0.0018280   0.0008999  -0.0001816
            7           8           9          10          11          12
    1   0.0000612   0.0011208   0.0005964  -0.0006650  -0.0004070  -0.0010289
    2   0.0004361   0.0002796   0.0000363  -0.0001545  -0.0011913   0.0001779
    3   0.0000624   0.0004332   0.0005193   0.0027100  -0.0006322  -0.0005650
 Max gradient component =       7.192E-03
 RMS gradient           =       1.707E-03
 Gradient time:  CPU 22.86 s  wall 22.85 s
 Geometry Optimization Parameters
   NAtoms,    NIC,     NZ,  NCons,   NDum,   NFix, NCnnct, MaxDiis
       12      73       0       0       0       0       0       0

 Cartesian Hessian Update
 Hessian Updated using BFGS Update


** GEOMETRY OPTIMIZATION IN DELOCALIZED INTERNAL COORDINATES **
   Searching for a Minimum

   Optimization Cycle:   3

                       Coordinates (Angstroms)
     ATOM                X               Y               Z
      1  C        -1.0803801053   -0.7211331354    0.2638511093
      2  C         0.0501733915    0.0303935605   -0.4667595027
      3  C         1.3821106243   -0.6452824416   -0.2457790372
      4  O         2.2827416898   -0.1039286647    0.3492173740
      5  O        -2.3252875625   -0.0904243594    0.0420097163
      6  H        -0.8467449186   -0.7676810019    1.3360417974
      7  H        -1.1710482757   -1.7402014319   -0.1186397890
      8  O         0.0746315687    1.3747223011   -0.0345770070
      9  H        -0.1692757549    0.0055705763   -1.5435827615
     10  H         1.4672960981   -1.6951101832   -0.5829791517
     11  H        -2.2231682883    0.8402713644    0.2714688182
     12  H         0.9287119629    1.5256772857    0.3964082908
   Point Group: c1    Number of degrees of freedom:    30


   Energy is   -343.689070489

 Hessian Updated using BFGS Update

 30 Hessian modes will be used to form the next step
  Hessian Eigenvalues:
     0.003000    0.007198    0.013281    0.014281    0.041565    0.051640
     0.052071    0.055776    0.057994    0.079841    0.113719    0.137966
     0.150817    0.160002    0.171749    0.180203    0.191078    0.209229
     0.220659    0.276951    0.311869    0.327963    0.333175    0.335931
     0.342097    0.431602    0.444441    0.486669    0.525123    0.942214

 Minimum Search - Taking Simple RFO Step
 Searching for Lamda that Minimizes Along All modes
 Value Taken    Lamda =  -0.00044456
 Step Taken.  Stepsize is  0.100220

                             Maximum     Tolerance    Cnvgd?
         Gradient           0.002499      0.000300      NO
         Displacement       0.049274      0.001200      NO
         Energy change      0.000158      0.000001      NO


 New Cartesian Coordinates Obtained by Inverse Iteration

 Displacement from previous Coordinates is:  0.086097
 ----------------------------------------------------------------
             Standard Nuclear Orientation (Angstroms)
    I     Atom           X                Y                Z
 ----------------------------------------------------------------
    1      C      -1.0844533030    -0.7191203888     0.2667016208
    2      C       0.0495035041     0.0286744647    -0.4597520307
    3      C       1.3790738433    -0.6493017668    -0.2314941996
    4      O       2.2960795726    -0.0946950066     0.3253064142
    5      O      -2.3285507246    -0.0923175038     0.0317520231
    6      H      -0.8573796544    -0.7596404948     1.3406480732
    7      H      -1.1721823485    -1.7400736351    -0.1120145201
    8      O       0.0770304143     1.3716418601    -0.0271240570
    9      H      -0.1660345875     0.0038490128    -1.5378733848
   10      H       1.4711691021    -1.6905152366    -0.5953719818
   11      H      -2.2266131103     0.8383023553     0.2621624703
   12      H       0.9321177219     1.5160702096     0.4037394294
 ----------------------------------------------------------------
 Molecular Point Group                 C1    NOp =  1
 Largest Abelian Subgroup              C1    NOp =  1
 Nuclear Repulsion Energy =   244.0121695204 hartrees
 There are       24 alpha and       24 beta electrons
 Applying Cartesian multipole field
    Component          Value
    ---------          -----
     (2,0,0)        1.00000E-11
     (0,2,0)        2.00000E-11
     (0,0,2)       -3.00000E-11
 Nucleus-field energy     =     0.0000000054 hartrees
 Requested basis set is 6-311++G(d,p)
 There are 66 shells and 174 basis functions
 A cutoff of  1.0D-11 yielded   2119 shell pairs
 There are     14838 function pairs (     15881 Cartesian)
 Smallest overlap matrix eigenvalue = 4.80E-05
 Guess MOs from SCF MO coefficient file
 Reading MOs from coefficient file
 Reading MOs from coefficient file
 A restricted hybrid HF-DFT SCF calculation will be
 performed using Pulay DIIS extrapolation
 Exchange:     0.2000 Hartree-Fock + 0.0800 Slater + 0.7200 B88
 Correlation:  0.1900 VWN1RPA + 0.8100 LYP
 Using SG-1 standard quadrature grid
 SCF converges when DIIS error is below 1.0E-08
 Geometry optimization detected.  Setting ReadMinima to 0
 Setting SaveMinima to 0
 ---------------------------------------
  Cycle       Energy         DIIS Error
 ---------------------------------------
    1    -343.6882200972      7.67E-04
    2    -343.6892553114      5.01E-05
    3    -343.6892717881      3.53E-05
    4    -343.6892743665      1.80E-05
    5    -343.6892753957      6.12E-06
    6    -343.6892753881      3.73E-06
    7    -343.6892754243      1.34E-06
    8    -343.6892753830      1.34E-07
    9    -343.6892754032      5.47E-08
   10    -343.6892754077      1.74E-08
   11    -343.6892754072      4.70E-09 Convergence criterion met
 ---------------------------------------
 SCF time:  CPU 65.35 s  wall 65.42 s
 SCF   energy in the final basis set = -343.6892754072
 Total energy in the final basis set = -343.6892754072

 --------------------------------------------------------------

                    Orbital Energies (a.u.)
 --------------------------------------------------------------

 Alpha MOs
 -- Occupied --
-19.163 -19.148 -19.138 -10.294 -10.255 -10.244  -1.099  -1.058
 -1.036  -0.789  -0.676  -0.617  -0.552  -0.543  -0.513  -0.467
 -0.463  -0.446  -0.411  -0.388  -0.366  -0.321  -0.304  -0.287
 -- Virtual --
 -0.069  -0.013  -0.003   0.010   0.017   0.034   0.039   0.060
  0.069   0.077   0.091   0.093   0.106   0.117   0.117   0.123
  0.126   0.132   0.147   0.161   0.171   0.175   0.181   0.206
  0.210   0.219   0.228   0.245   0.253   0.265   0.274   0.283
  0.292   0.299   0.312   0.319   0.326   0.343   0.360   0.378
  0.388   0.438   0.464   0.473   0.517   0.542   0.544   0.555
  0.571   0.578   0.613   0.651   0.666   0.669   0.685   0.692
  0.733   0.838   0.904   0.948   0.972   1.010   1.060   1.075
  1.097   1.115   1.131   1.154   1.173   1.188   1.208   1.284
  1.308   1.366   1.404   1.437   1.453   1.495   1.501   1.512
  1.560   1.573   1.578   1.605   1.631   1.682   1.698   1.745
  1.787   1.800   1.819   1.856   1.933   1.976   2.034   2.068
  2.110   2.133   2.150   2.209   2.320   2.429   2.444   2.452
  2.505   2.546   2.593   2.617   2.665   2.683   2.732   2.823
  2.858   2.875   2.935   2.966   3.017   3.089   3.105   3.134
  3.214   3.258   3.313   3.330   3.378   3.464   3.510   3.752
  3.822   3.849   3.889   3.944   3.995   4.125   4.202   4.995
  5.037   5.072   5.104   5.376   5.423   5.606   5.632   5.723
 23.763  23.809  23.851  49.887  49.899  49.938
 --------------------------------------------------------------

          Ground-State Mulliken Net Atomic Charges

     Atom                 Charge (a.u.)
  ----------------------------------------
      1 C                    -0.196887
      2 C                    -0.265902
      3 C                     0.079326
      4 O                    -0.257135
      5 O                    -0.246086
      6 H                     0.157168
      7 H                     0.165235
      8 O                    -0.271617
      9 H                     0.205021
     10 H                     0.122712
     11 H                     0.253589
     12 H                     0.254577
  ----------------------------------------
  Sum of atomic charges =     0.000000

 -----------------------------------------------------------------
                    Cartesian Multipole Moments
 -----------------------------------------------------------------
    Charge (ESU x 10^10)
                -0.0000
    Dipole Moment (Debye)
         X       0.4700      Y      -1.3603      Z      -0.3677
       Tot       1.4855
    Quadrupole Moments (Debye-Ang)
        XX     -47.0797     XY      -1.9062     YY     -34.0050
        XZ      -2.7294     YZ       1.9145     ZZ     -34.8756
    Octopole Moments (Debye-Ang^2)
       XXX      -2.2637    XXY      10.5021    XYY       0.7496
       YYY       0.3764    XXZ      -1.8030    XYZ       1.0423
       YYZ       2.2754    XZZ       0.2259    YZZ       1.6507
       ZZZ       0.7291
    Hexadecapole Moments (Debye-Ang^3)
      XXXX    -636.2578   XXXY     -19.8700   XXYY     -99.7927
      XYYY       2.6586   YYYY    -162.8704   XXXZ     -13.2841
      XXYZ       5.2796   XYYZ       1.3203   YYYZ       7.4342
      XXZZ    -102.0640   XYZZ      -0.0633   YYZZ     -39.6360
      XZZZ       1.5501   YZZZ      -0.2216   ZZZZ     -66.6941
 -----------------------------------------------------------------
 Calculating analytic gradient of the SCF energy
 Gradient of SCF Energy
            1           2           3           4           5           6
    1  -0.0000037   0.0003690   0.0000092  -0.0002502   0.0001632  -0.0001925
    2   0.0004127  -0.0001975   0.0009098  -0.0006697   0.0004401  -0.0001025
    3   0.0008596  -0.0009953   0.0010523  -0.0005313   0.0003897  -0.0001642
            7           8           9          10          11          12
    1  -0.0001477   0.0012328  -0.0001318   0.0000623   0.0001869  -0.0012975
    2   0.0004807  -0.0001789   0.0003844   0.0002750  -0.0012455  -0.0005085
    3  -0.0001407   0.0002333   0.0003255  -0.0001048  -0.0004621  -0.0004618
 Max gradient component =       1.297E-03
 RMS gradient           =       5.639E-04
 Gradient time:  CPU 22.86 s  wall 22.85 s
 Geometry Optimization Parameters
   NAtoms,    NIC,     NZ,  NCons,   NDum,   NFix, NCnnct, MaxDiis
       12      73       0       0       0       0       0       0

 Cartesian Hessian Update
 Hessian Updated using BFGS Update


** GEOMETRY OPTIMIZATION IN DELOCALIZED INTERNAL COORDINATES **
   Searching for a Minimum

   Optimization Cycle:   4

                       Coordinates (Angstroms)
     ATOM                X               Y               Z
      1  C        -1.0844533030   -0.7191203888    0.2667016208
      2  C         0.0495035041    0.0286744647   -0.4597520307
      3  C         1.3790738433   -0.6493017668   -0.2314941996
      4  O         2.2960795726   -0.0946950066    0.3253064142
      5  O        -2.3285507246   -0.0923175038    0.0317520231
      6  H        -0.8573796544   -0.7596404948    1.3406480732
      7  H        -1.1721823485   -1.7400736351   -0.1120145201
      8  O         0.0770304143    1.3716418601   -0.0271240570
      9  H        -0.1660345875    0.0038490128   -1.5378733848
     10  H         1.4711691021   -1.6905152366   -0.5953719818
     11  H        -2.2266131103    0.8383023553    0.2621624703
     12  H         0.9321177219    1.5160702096    0.4037394294
   Point Group: c1    Number of degrees of freedom:    30


   Energy is   -343.689275407

 Hessian Updated using BFGS Update

 30 Hessian modes will be used to form the next step
  Hessian Eigenvalues:
     0.003052    0.007182    0.013078    0.014288    0.043563    0.049718
     0.054560    0.056515    0.058766    0.079595    0.113419    0.137812
     0.150847    0.160003    0.172622    0.181198    0.194696    0.207799
     0.221906    0.276550    0.311705    0.327964    0.332880    0.334863
     0.341342    0.431584    0.447822    0.479170    0.524631    0.939437

 Minimum Search - Taking Simple RFO Step
 Searching for Lamda that Minimizes Along All modes
 Value Taken    Lamda =  -0.00004370
 Step Taken.  Stepsize is  0.054515

                             Maximum     Tolerance    Cnvgd?
         Gradient           0.001309      0.000300      NO
         Displacement       0.025740      0.001200      NO
         Energy change     -0.000205      0.000001      NO


 New Cartesian Coordinates Obtained by Inverse Iteration

 Displacement from previous Coordinates is:  0.077515
 ----------------------------------------------------------------
             Standard Nuclear Orientation (Angstroms)
    I     Atom           X                Y                Z
 ----------------------------------------------------------------
    1      C      -1.0867430860    -0.7224295621     0.2608949854
    2      C       0.0493441935     0.0255485577    -0.4618954453
    3      C       1.3800596031    -0.6495174977    -0.2277250963
    4      O       2.2919222462    -0.0873046323     0.3316813033
    5      O      -2.3267062310    -0.0821040225     0.0372501399
    6      H      -0.8544202189    -0.7717465297     1.3338972084
    7      H      -1.1807870335    -1.7414692213    -0.1235796698
    8      O       0.0717825749     1.3710926805    -0.0338070282
    9      H      -0.1619697547    -0.0056950713    -1.5412616057
   10      H       1.4777343919    -1.6921726954    -0.5869958880
   11      H      -2.2188168287     0.8459823294     0.2821196853
   12      H       0.9283605731     1.5226895347     0.3961012679
 ----------------------------------------------------------------
 Molecular Point Group                 C1    NOp =  1
 Largest Abelian Subgroup              C1    NOp =  1
 Nuclear Repulsion Energy =   243.9842194990 hartrees
 There are       24 alpha and       24 beta electrons
 Applying Cartesian multipole field
    Component          Value
    ---------          -----
     (2,0,0)        1.00000E-11
     (0,2,0)        2.00000E-11
     (0,0,2)       -3.00000E-11
 Nucleus-field energy     =     0.0000000054 hartrees
 Requested basis set is 6-311++G(d,p)
 There are 66 shells and 174 basis functions
 A cutoff of  1.0D-11 yielded   2116 shell pairs
 There are     14820 function pairs (     15863 Cartesian)
 Smallest overlap matrix eigenvalue = 4.84E-05
 Guess MOs from SCF MO coefficient file
 Reading MOs from coefficient file
 Reading MOs from coefficient file
 A restricted hybrid HF-DFT SCF calculation will be
 performed using Pulay DIIS extrapolation
 Exchange:     0.2000 Hartree-Fock + 0.0800 Slater + 0.7200 B88
 Correlation:  0.1900 VWN1RPA + 0.8100 LYP
 Using SG-1 standard quadrature grid
 SCF converges when DIIS error is below 1.0E-08
 Geometry optimization detected.  Setting ReadMinima to 0
 Setting SaveMinima to 0
 ---------------------------------------
  Cycle       Energy         DIIS Error
 ---------------------------------------
    1    -343.6855482581      3.01E-04
    2    -343.6892835744      3.71E-05
    3    -343.6892848887      3.36E-05
    4    -343.6892877883      1.25E-05
    5    -343.6892882064      4.80E-06
    6    -343.6892883036      1.59E-06
    7    -343.6892882845      6.48E-07
    8    -343.6892882449      7.04E-08
    9    -343.6892882416      2.64E-08
   10    -343.6892882451      7.14E-09 Convergence criterion met
 ---------------------------------------
 SCF time:  CPU 59.77 s  wall 59.82 s
 SCF   energy in the final basis set = -343.6892882451
 Total energy in the final basis set = -343.6892882451

 --------------------------------------------------------------

                    Orbital Energies (a.u.)
 --------------------------------------------------------------

 Alpha MOs
 -- Occupied --
-19.163 -19.148 -19.138 -10.294 -10.255 -10.244  -1.099  -1.057
 -1.035  -0.788  -0.676  -0.616  -0.552  -0.543  -0.513  -0.466
 -0.463  -0.446  -0.411  -0.388  -0.365  -0.321  -0.304  -0.286
 -- Virtual --
 -0.069  -0.013  -0.003   0.011   0.017   0.034   0.039   0.060
  0.069   0.077   0.090   0.093   0.106   0.117   0.117   0.123
  0.126   0.132   0.147   0.161   0.171   0.174   0.181   0.206
  0.210   0.220   0.228   0.245   0.254   0.264   0.274   0.283
  0.292   0.299   0.312   0.319   0.326   0.343   0.360   0.378
  0.388   0.438   0.463   0.473   0.516   0.541   0.544   0.555
  0.571   0.578   0.612   0.650   0.665   0.669   0.685   0.691
  0.733   0.838   0.904   0.947   0.973   1.009   1.059   1.075
  1.098   1.115   1.131   1.153   1.173   1.189   1.208   1.285
  1.308   1.365   1.404   1.438   1.454   1.493   1.501   1.513
  1.560   1.573   1.578   1.604   1.631   1.681   1.697   1.746
  1.786   1.800   1.818   1.856   1.932   1.976   2.032   2.066
  2.109   2.130   2.149   2.209   2.319   2.429   2.445   2.450
  2.505   2.546   2.594   2.616   2.664   2.683   2.731   2.823
  2.857   2.875   2.934   2.964   3.017   3.088   3.104   3.133
  3.213   3.258   3.312   3.329   3.375   3.462   3.510   3.751
  3.822   3.848   3.887   3.943   3.994   4.124   4.201   4.995
  5.036   5.072   5.104   5.374   5.421   5.604   5.630   5.722
 23.762  23.808  23.849  49.886  49.899  49.937
 --------------------------------------------------------------

          Ground-State Mulliken Net Atomic Charges

     Atom                 Charge (a.u.)
  ----------------------------------------
      1 C                    -0.197796
      2 C                    -0.263950
      3 C                     0.081436
      4 O                    -0.257596
      5 O                    -0.246702
      6 H                     0.156434
      7 H                     0.165603
      8 O                    -0.273991
      9 H                     0.203832
     10 H                     0.123317
     11 H                     0.254266
     12 H                     0.255147
  ----------------------------------------
  Sum of atomic charges =    -0.000000

 -----------------------------------------------------------------
                    Cartesian Multipole Moments
 -----------------------------------------------------------------
    Charge (ESU x 10^10)
                 0.0000
    Dipole Moment (Debye)
         X       0.4929      Y      -1.3871      Z      -0.3611
       Tot       1.5157
    Quadrupole Moments (Debye-Ang)
        XX     -47.0955     XY      -1.8648     YY     -33.9144
        XZ      -2.7885     YZ       1.9800     ZZ     -34.9048
    Octopole Moments (Debye-Ang^2)
       XXX      -1.9038    XXY      10.1616    XYY       0.8141
       YYY       0.3315    XXZ      -1.8286    XYZ       0.8902
       YYZ       2.3273    XZZ       0.1947    YZZ       1.5791
       ZZZ       0.6942
    Hexadecapole Moments (Debye-Ang^3)
      XXXX    -635.7869   XXXY     -19.4554   XXYY     -99.4951
      XYYY       2.8412   YYYY    -162.7241   XXXZ     -13.6969
      XXYZ       5.5234   XYYZ       1.1798   YYYZ       7.6061
      XXZZ    -101.9766   XYZZ      -0.0405   YYZZ     -39.7087
      XZZZ       1.4347   YZZZ      -0.1131   ZZZZ     -66.8103
 -----------------------------------------------------------------
 Calculating analytic gradient of the SCF energy
 Gradient of SCF Energy
            1           2           3           4           5           6
    1  -0.0001300   0.0001768  -0.0003158   0.0001846   0.0000056   0.0001405
    2  -0.0004387   0.0000160  -0.0005090   0.0003416  -0.0001119   0.0000308
    3  -0.0003411   0.0001267   0.0000277   0.0001502   0.0000942  -0.0000219
            7           8           9          10          11          12
    1   0.0001351  -0.0002340  -0.0002157   0.0000628  -0.0000898   0.0002799
    2  -0.0002560   0.0004032  -0.0001003  -0.0000540   0.0005210   0.0001573
    3  -0.0000368  -0.0004227   0.0000878  -0.0001750   0.0000920   0.0004190
 Max gradient component =       5.210E-04
 RMS gradient           =       2.414E-04
 Gradient time:  CPU 22.70 s  wall 22.69 s
 Geometry Optimization Parameters
   NAtoms,    NIC,     NZ,  NCons,   NDum,   NFix, NCnnct, MaxDiis
       12      73       0       0       0       0       0       0

 Cartesian Hessian Update
 Hessian Updated using BFGS Update


** GEOMETRY OPTIMIZATION IN DELOCALIZED INTERNAL COORDINATES **
   Searching for a Minimum

   Optimization Cycle:   5

                       Coordinates (Angstroms)
     ATOM                X               Y               Z
      1  C        -1.0867430860   -0.7224295621    0.2608949854
      2  C         0.0493441935    0.0255485577   -0.4618954453
      3  C         1.3800596031   -0.6495174977   -0.2277250963
      4  O         2.2919222462   -0.0873046323    0.3316813033
      5  O        -2.3267062310   -0.0821040225    0.0372501399
      6  H        -0.8544202189   -0.7717465297    1.3338972084
      7  H        -1.1807870335   -1.7414692213   -0.1235796698
      8  O         0.0717825749    1.3710926805   -0.0338070282
      9  H        -0.1619697547   -0.0056950713   -1.5412616057
     10  H         1.4777343919   -1.6921726954   -0.5869958880
     11  H        -2.2188168287    0.8459823294    0.2821196853
     12  H         0.9283605731    1.5226895347    0.3961012679
   Point Group: c1    Number of degrees of freedom:    30


   Energy is   -343.689288245

 Hessian Updated using BFGS Update

 30 Hessian modes will be used to form the next step
  Hessian Eigenvalues:
     0.003826    0.007017    0.011368    0.014517    0.043615    0.052065
     0.054511    0.056831    0.060354    0.080217    0.115110    0.137990
     0.150485    0.160004    0.173704    0.181283    0.191922    0.217507
     0.227593    0.276462    0.311629    0.327963    0.333072    0.333953
     0.344314    0.435999    0.464640    0.502053    0.527740    0.943417

 Minimum Search - Taking Simple RFO Step
 Searching for Lamda that Minimizes Along All modes
 Value Taken    Lamda =  -0.00001354
 Step Taken.  Stepsize is  0.037463

                             Maximum     Tolerance    Cnvgd?
         Gradient           0.000693      0.000300      NO
         Displacement       0.019087      0.001200      NO
         Energy change     -0.000013      0.000001      NO


 New Cartesian Coordinates Obtained by Inverse Iteration

 Displacement from previous Coordinates is:  0.044373
 ----------------------------------------------------------------
             Standard Nuclear Orientation (Angstroms)
    I     Atom           X                Y                Z
 ----------------------------------------------------------------
    1      C      -1.0861978634    -0.7210582680     0.2627959703
    2      C       0.0495864011     0.0275297438    -0.4592473453
    3      C       1.3800170967    -0.6496910935    -0.2298617778
    4      O       2.2953477978    -0.0901006760     0.3258282451
    5      O      -2.3282501523    -0.0876176524     0.0312523197
    6      H      -0.8585199730    -0.7657740735     1.3369042489
    7      H      -1.1757108711    -1.7414555749    -0.1185049240
    8      O       0.0744733923     1.3711133909    -0.0264650252
    9      H      -0.1622796567     0.0001336181    -1.5387144942
   10      H       1.4731615768    -1.6929576189    -0.5884763128
   11      H      -2.2265934924     0.8408148256     0.2757819693
   12      H       0.9347261742     1.5219372489     0.3953869829
 ----------------------------------------------------------------
 Molecular Point Group                 C1    NOp =  1
 Largest Abelian Subgroup              C1    NOp =  1
 Nuclear Repulsion Energy =   243.9581916580 hartrees
 There are       24 alpha and       24 beta electrons
 Applying Cartesian multipole field
    Component          Value
    ---------          -----
     (2,0,0)        1.00000E-11
     (0,2,0)        2.00000E-11
     (0,0,2)       -3.00000E-11
 Nucleus-field energy     =     0.0000000054 hartrees
 Requested basis set is 6-311++G(d,p)
 There are 66 shells and 174 basis functions
 A cutoff of  1.0D-11 yielded   2117 shell pairs
 There are     14832 function pairs (     15875 Cartesian)
 Smallest overlap matrix eigenvalue = 4.82E-05
 Guess MOs from SCF MO coefficient file
 Reading MOs from coefficient file
 Reading MOs from coefficient file
 A restricted hybrid HF-DFT SCF calculation will be
 performed using Pulay DIIS extrapolation
 Exchange:     0.2000 Hartree-Fock + 0.0800 Slater + 0.7200 B88
 Correlation:  0.1900 VWN1RPA + 0.8100 LYP
 Using SG-1 standard quadrature grid
 SCF converges when DIIS error is below 1.0E-08
 Geometry optimization detected.  Setting ReadMinima to 0
 Setting SaveMinima to 0
 ---------------------------------------
  Cycle       Energy         DIIS Error
 ---------------------------------------
    1    -343.6900093479      1.84E-04
    2    -343.6892961659      1.99E-05
    3    -343.6892970807      1.37E-05
    4    -343.6892972431      5.80E-06
    5    -343.6892974309      1.35E-06
    6    -343.6892974085      6.54E-07
    7    -343.6892974122      1.38E-07
    8    -343.6892974201      8.61E-08
    9    -343.6892974172      1.10E-08
   10    -343.6892974157      4.55E-09 Convergence criterion met
 ---------------------------------------
 SCF time:  CPU 58.08 s  wall 58.20 s
 SCF   energy in the final basis set = -343.6892974157
 Total energy in the final basis set = -343.6892974157

 --------------------------------------------------------------

                    Orbital Energies (a.u.)
 --------------------------------------------------------------

 Alpha MOs
 -- Occupied --
-19.163 -19.148 -19.138 -10.294 -10.255 -10.244  -1.099  -1.057
 -1.035  -0.788  -0.676  -0.616  -0.552  -0.543  -0.513  -0.466
 -0.463  -0.446  -0.411  -0.388  -0.366  -0.321  -0.304  -0.287
 -- Virtual --
 -0.069  -0.013  -0.003   0.010   0.017   0.034   0.039   0.060
  0.069   0.077   0.091   0.093   0.106   0.117   0.117   0.123
  0.126   0.132   0.147   0.161   0.171   0.174   0.181   0.206
  0.210   0.220   0.228   0.245   0.253   0.264   0.274   0.283
  0.292   0.300   0.312   0.319   0.326   0.343   0.360   0.378
  0.388   0.438   0.463   0.473   0.516   0.541   0.544   0.555
  0.570   0.578   0.613   0.651   0.666   0.669   0.685   0.691
  0.733   0.838   0.903   0.948   0.972   1.010   1.060   1.075
  1.098   1.115   1.131   1.154   1.173   1.189   1.208   1.286
  1.308   1.365   1.404   1.437   1.452   1.494   1.501   1.512
  1.559   1.573   1.578   1.604   1.631   1.682   1.697   1.745
  1.786   1.799   1.818   1.856   1.933   1.976   2.033   2.067
  2.109   2.131   2.149   2.209   2.320   2.430   2.445   2.450
  2.504   2.546   2.594   2.617   2.664   2.683   2.731   2.823
  2.858   2.875   2.935   2.965   3.017   3.088   3.104   3.134
  3.214   3.258   3.312   3.330   3.376   3.463   3.510   3.751
  3.821   3.849   3.887   3.942   3.994   4.124   4.202   4.995
  5.037   5.072   5.104   5.374   5.421   5.605   5.630   5.722
 23.762  23.808  23.850  49.886  49.899  49.938
 --------------------------------------------------------------

          Ground-State Mulliken Net Atomic Charges

     Atom                 Charge (a.u.)
  ----------------------------------------
      1 C                    -0.197297
      2 C                    -0.264758
      3 C                     0.080887
      4 O                    -0.257496
      5 O                    -0.246626
      6 H                     0.156902
      7 H                     0.165340
      8 O                    -0.273069
      9 H                     0.204095
     10 H                     0.123084
     11 H                     0.254085
     12 H                     0.254853
  ----------------------------------------
  Sum of atomic charges =    -0.000000

 -----------------------------------------------------------------
                    Cartesian Multipole Moments
 -----------------------------------------------------------------
    Charge (ESU x 10^10)
                 0.0000
    Dipole Moment (Debye)
         X       0.4807      Y      -1.3732      Z      -0.3597
       Tot       1.4987
    Quadrupole Moments (Debye-Ang)
        XX     -47.0654     XY      -1.8780     YY     -33.9432
        XZ      -2.7939     YZ       1.9267     ZZ     -34.9002
    Octopole Moments (Debye-Ang^2)
       XXX      -2.2090    XXY      10.3875    XYY       0.8300
       YYY       0.3691    XXZ      -1.6807    XYZ       0.9307
       YYZ       2.2753    XZZ       0.2019    YZZ       1.6049
       ZZZ       0.7501
    Hexadecapole Moments (Debye-Ang^3)
      XXXX    -636.4811   XXXY     -19.8347   XXYY     -99.6778
      XYYY       2.7530   YYYY    -162.7414   XXXZ     -13.6856
      XXYZ       5.4075   XYYZ       1.2240   YYYZ       7.3661
      XXZZ    -102.0232   XYZZ      -0.0835   YYZZ     -39.6775
      XZZZ       1.4377   YZZZ      -0.2886   ZZZZ     -66.6293
 -----------------------------------------------------------------
 Calculating analytic gradient of the SCF energy
 Gradient of SCF Energy
            1           2           3           4           5           6
    1  -0.0000143   0.0000539   0.0000307  -0.0000782   0.0000134  -0.0000040
    2  -0.0001722  -0.0000145  -0.0000004   0.0000102  -0.0000790  -0.0000337
    3   0.0000289  -0.0000988   0.0000212   0.0000184   0.0000815   0.0000298
            7           8           9          10          11          12
    1   0.0000506   0.0000675  -0.0000911  -0.0000063   0.0000016  -0.0000239
    2  -0.0000388   0.0001697   0.0000365  -0.0000328   0.0001272   0.0000277
    3  -0.0000307  -0.0002216   0.0000619  -0.0000705  -0.0000211   0.0002012
 Max gradient component =       2.216E-04
 RMS gradient           =       8.029E-05
 Gradient time:  CPU 22.68 s  wall 22.68 s
 Geometry Optimization Parameters
   NAtoms,    NIC,     NZ,  NCons,   NDum,   NFix, NCnnct, MaxDiis
       12      73       0       0       0       0       0       0

 Cartesian Hessian Update
 Hessian Updated using BFGS Update


** GEOMETRY OPTIMIZATION IN DELOCALIZED INTERNAL COORDINATES **
   Searching for a Minimum

   Optimization Cycle:   6

                       Coordinates (Angstroms)
     ATOM                X               Y               Z
      1  C        -1.0861978634   -0.7210582680    0.2627959703
      2  C         0.0495864011    0.0275297438   -0.4592473453
      3  C         1.3800170967   -0.6496910935   -0.2298617778
      4  O         2.2953477978   -0.0901006760    0.3258282451
      5  O        -2.3282501523   -0.0876176524    0.0312523197
      6  H        -0.8585199730   -0.7657740735    1.3369042489
      7  H        -1.1757108711   -1.7414555749   -0.1185049240
      8  O         0.0744733923    1.3711133909   -0.0264650252
      9  H        -0.1622796567    0.0001336181   -1.5387144942
     10  H         1.4731615768   -1.6929576189   -0.5884763128
     11  H        -2.2265934924    0.8408148256    0.2757819693
     12  H         0.9347261742    1.5219372489    0.3953869829
   Point Group: c1    Number of degrees of freedom:    30


   Energy is   -343.689297416

 Hessian Updated using BFGS Update

 30 Hessian modes will be used to form the next step
  Hessian Eigenvalues:
     0.003062    0.005915    0.009888    0.014416    0.044340    0.052656
     0.055038    0.056810    0.061326    0.081417    0.116031    0.138807
     0.150716    0.160115    0.173873    0.181318    0.193651    0.209016
     0.226161    0.277582    0.312240    0.327792    0.332786    0.333874
     0.345052    0.434094    0.462300    0.506338    0.526450    0.952910

 Minimum Search - Taking Simple RFO Step
 Searching for Lamda that Minimizes Along All modes
 Value Taken    Lamda =  -0.00000935
 Step Taken.  Stepsize is  0.045864

                             Maximum     Tolerance    Cnvgd?
         Gradient           0.000164      0.000300     YES
         Displacement       0.023879      0.001200      NO
         Energy change     -0.000009      0.000001      NO


 New Cartesian Coordinates Obtained by Inverse Iteration

 Displacement from previous Coordinates is:  0.041115
 ----------------------------------------------------------------
             Standard Nuclear Orientation (Angstroms)
    I     Atom           X                Y                Z
 ----------------------------------------------------------------
    1      C      -1.0868040424    -0.7202968346     0.2626331489
    2      C       0.0500005566     0.0287785453    -0.4558833192
    3      C       1.3804679761    -0.6497808463    -0.2297790095
    4      O       2.2998825482    -0.0901272911     0.3186522592
    5      O      -2.3299655344    -0.0907973983     0.0253027030
    6      H      -0.8633494026    -0.7632595669     1.3375500190
    7      H      -1.1733585228    -1.7411204582    -0.1178512839
    8      O       0.0759160999     1.3703540170    -0.0184184692
    9      H      -0.1605197484     0.0043288682    -1.5359293741
   10      H       1.4696664934    -1.6944183854    -0.5852434103
   11      H      -2.2345378553     0.8361863783     0.2763793858
   12      H       0.9423618615     1.5230268422     0.3892672072
 ----------------------------------------------------------------
 Molecular Point Group                 C1    NOp =  1
 Largest Abelian Subgroup              C1    NOp =  1
 Nuclear Repulsion Energy =   243.9238073388 hartrees
 There are       24 alpha and       24 beta electrons
 Applying Cartesian multipole field
    Component          Value
    ---------          -----
     (2,0,0)        1.00000E-11
     (0,2,0)        2.00000E-11
     (0,0,2)       -3.00000E-11
 Nucleus-field energy     =     0.0000000054 hartrees
 Requested basis set is 6-311++G(d,p)
 There are 66 shells and 174 basis functions
 A cutoff of  1.0D-11 yielded   2117 shell pairs
 There are     14832 function pairs (     15875 Cartesian)
 Smallest overlap matrix eigenvalue = 4.81E-05
 Guess MOs from SCF MO coefficient file
 Reading MOs from coefficient file
 Reading MOs from coefficient file
 A restricted hybrid HF-DFT SCF calculation will be
 performed using Pulay DIIS extrapolation
 Exchange:     0.2000 Hartree-Fock + 0.0800 Slater + 0.7200 B88
 Correlation:  0.1900 VWN1RPA + 0.8100 LYP
 Using SG-1 standard quadrature grid
 SCF converges when DIIS error is below 1.0E-08
 Geometry optimization detected.  Setting ReadMinima to 0
 Setting SaveMinima to 0
 ---------------------------------------
  Cycle       Energy         DIIS Error
 ---------------------------------------
    1    -343.6898007964      2.11E-04
    2    -343.6893018818      2.54E-05
    3    -343.6893035075      1.35E-05
    4    -343.6893037655      1.04E-05
    5    -343.6893042394      2.53E-06
    6    -343.6893041982      1.27E-06
    7    -343.6893042234      2.57E-07
    8    -343.6893042378      7.28E-08
    9    -343.6893042356      1.50E-08
   10    -343.6893042337      4.66E-09 Convergence criterion met
 ---------------------------------------
 SCF time:  CPU 58.92 s  wall 58.99 s
 SCF   energy in the final basis set = -343.6893042337
 Total energy in the final basis set = -343.6893042337

 --------------------------------------------------------------

                    Orbital Energies (a.u.)
 --------------------------------------------------------------

 Alpha MOs
 -- Occupied --
-19.163 -19.148 -19.138 -10.294 -10.255 -10.244  -1.099  -1.057
 -1.035  -0.788  -0.676  -0.616  -0.552  -0.543  -0.513  -0.466
 -0.463  -0.446  -0.411  -0.388  -0.366  -0.321  -0.303  -0.287
 -- Virtual --
 -0.069  -0.013  -0.003   0.010   0.017   0.034   0.039   0.061
  0.069   0.077   0.091   0.093   0.106   0.117   0.117   0.123
  0.126   0.132   0.147   0.161   0.171   0.174   0.181   0.206
  0.210   0.220   0.228   0.244   0.254   0.265   0.274   0.283
  0.292   0.300   0.313   0.318   0.326   0.343   0.360   0.379
  0.388   0.438   0.463   0.473   0.516   0.540   0.544   0.555
  0.570   0.578   0.613   0.651   0.666   0.669   0.685   0.691
  0.733   0.838   0.902   0.949   0.971   1.012   1.060   1.076
  1.098   1.115   1.131   1.154   1.173   1.188   1.208   1.287
  1.308   1.365   1.405   1.437   1.450   1.493   1.501   1.512
  1.559   1.573   1.578   1.604   1.631   1.682   1.697   1.746
  1.787   1.799   1.818   1.856   1.933   1.976   2.033   2.067
  2.110   2.132   2.149   2.210   2.320   2.430   2.445   2.450
  2.504   2.547   2.594   2.618   2.664   2.682   2.731   2.822
  2.858   2.874   2.936   2.965   3.017   3.088   3.105   3.134
  3.215   3.259   3.312   3.330   3.377   3.463   3.510   3.751
  3.821   3.851   3.887   3.941   3.994   4.123   4.204   4.995
  5.036   5.072   5.105   5.374   5.422   5.606   5.630   5.723
 23.762  23.808  23.850  49.886  49.899  49.938
 --------------------------------------------------------------

          Ground-State Mulliken Net Atomic Charges

     Atom                 Charge (a.u.)
  ----------------------------------------
      1 C                    -0.196842
      2 C                    -0.264625
      3 C                     0.080635
      4 O                    -0.257533
      5 O                    -0.246768
      6 H                     0.157100
      7 H                     0.165086
      8 O                    -0.272483
      9 H                     0.204049
     10 H                     0.122929
     11 H                     0.254041
     12 H                     0.254412
  ----------------------------------------
  Sum of atomic charges =     0.000000

 -----------------------------------------------------------------
                    Cartesian Multipole Moments
 -----------------------------------------------------------------
    Charge (ESU x 10^10)
                 0.0000
    Dipole Moment (Debye)
         X       0.4717      Y      -1.3656      Z      -0.3533
       Tot       1.4873
    Quadrupole Moments (Debye-Ang)
        XX     -47.0333     XY      -1.8790     YY     -33.9506
        XZ      -2.8210     YZ       1.8706     ZZ     -34.9052
    Octopole Moments (Debye-Ang^2)
       XXX      -2.5377    XXY      10.5413    XYY       0.8763
       YYY       0.4084    XXZ      -1.4611    XYZ       0.9024
       YYZ       2.2078    XZZ       0.1930    YZZ       1.6042
       ZZZ       0.8067
    Hexadecapole Moments (Debye-Ang^3)
      XXXX    -637.6652   XXXY     -20.2216   XXYY     -99.8527
      XYYY       2.6822   YYYY    -162.6264   XXXZ     -13.8008
      XXYZ       5.3428   XYYZ       1.2276   YYYZ       7.0682
      XXZZ    -102.0671   XYZZ      -0.1488   YYZZ     -39.6355
      XZZZ       1.4183   YZZZ      -0.5016   ZZZZ     -66.3315
 -----------------------------------------------------------------
 Calculating analytic gradient of the SCF energy
 Gradient of SCF Energy
            1           2           3           4           5           6
    1   0.0001372  -0.0000414   0.0002797  -0.0001894  -0.0000539  -0.0000423
    2   0.0000374  -0.0000152   0.0003036  -0.0002049   0.0000386  -0.0000381
    3   0.0001215  -0.0000508   0.0000790  -0.0000804   0.0000489  -0.0000015
            7           8           9          10          11          12
    1  -0.0000224   0.0001965  -0.0000349  -0.0000430   0.0000288  -0.0002148
    2   0.0000714  -0.0000219   0.0000984   0.0000039  -0.0001692  -0.0001039
    3  -0.0000186  -0.0001212   0.0000582  -0.0000130  -0.0000430   0.0000209
 Max gradient component =       3.036E-04
 RMS gradient           =       1.149E-04
 Gradient time:  CPU 22.68 s  wall 22.68 s
 Geometry Optimization Parameters
   NAtoms,    NIC,     NZ,  NCons,   NDum,   NFix, NCnnct, MaxDiis
       12      73       0       0       0       0       0       0

 Cartesian Hessian Update
 Hessian Updated using BFGS Update


** GEOMETRY OPTIMIZATION IN DELOCALIZED INTERNAL COORDINATES **
   Searching for a Minimum

   Optimization Cycle:   7

                       Coordinates (Angstroms)
     ATOM                X               Y               Z
      1  C        -1.0868040424   -0.7202968346    0.2626331489
      2  C         0.0500005566    0.0287785453   -0.4558833192
      3  C         1.3804679761   -0.6497808463   -0.2297790095
      4  O         2.2998825482   -0.0901272911    0.3186522592
      5  O        -2.3299655344   -0.0907973983    0.0253027030
      6  H        -0.8633494026   -0.7632595669    1.3375500190
      7  H        -1.1733585228   -1.7411204582   -0.1178512839
      8  O         0.0759160999    1.3703540170   -0.0184184692
      9  H        -0.1605197484    0.0043288682   -1.5359293741
     10  H         1.4696664934   -1.6944183854   -0.5852434103
     11  H        -2.2345378553    0.8361863783    0.2763793858
     12  H         0.9423618615    1.5230268422    0.3892672072
   Point Group: c1    Number of degrees of freedom:    30


   Energy is   -343.689304234

 Hessian Updated using BFGS Update

 30 Hessian modes will be used to form the next step
  Hessian Eigenvalues:
     0.001857    0.004949    0.009047    0.014529    0.044253    0.052821
     0.055570    0.056803    0.061622    0.081893    0.116621    0.138608
     0.150180    0.160650    0.173922    0.181357    0.190397    0.218925
     0.236944    0.277422    0.312427    0.327653    0.333083    0.333866
     0.346044    0.439387    0.465943    0.521680    0.554023    0.961321

 Minimum Search - Taking Simple RFO Step
 Searching for Lamda that Minimizes Along All modes
 Value Taken    Lamda =  -0.00000673
 Step Taken.  Stepsize is  0.052688

                             Maximum     Tolerance    Cnvgd?
         Gradient           0.000212      0.000300     YES
         Displacement       0.026389      0.001200      NO
         Energy change     -0.000007      0.000001      NO


 New Cartesian Coordinates Obtained by Inverse Iteration

 Displacement from previous Coordinates is:  0.042722
 ----------------------------------------------------------------
             Standard Nuclear Orientation (Angstroms)
    I     Atom           X                Y                Z
 ----------------------------------------------------------------
    1      C      -1.0881687482    -0.7204018510     0.2619403823
    2      C       0.0502175700     0.0294567989    -0.4521133745
    3      C       1.3807773698    -0.6501161556    -0.2290760540
    4      O       2.3040511059    -0.0882400795     0.3106749275
    5      O      -2.3313594048    -0.0925839697     0.0195849593
    6      H      -0.8686884163    -0.7628243058     1.3376672389
    7      H      -1.1723612490    -1.7414101286    -0.1186194426
    8      O       0.0766580523     1.3690496095    -0.0090114170
    9      H      -0.1582639649     0.0075822994    -1.5329961097
   10      H       1.4673209551    -1.6962271021    -0.5807533392
   11      H      -2.2409871929     0.8328204769     0.2782092228
   12      H       0.9505643530     1.5257682777     0.3811728630
 ----------------------------------------------------------------
 Molecular Point Group                 C1    NOp =  1
 Largest Abelian Subgroup              C1    NOp =  1
 Nuclear Repulsion Energy =   243.8880245766 hartrees
 There are       24 alpha and       24 beta electrons
 Applying Cartesian multipole field
    Component          Value
    ---------          -----
     (2,0,0)        1.00000E-11
     (0,2,0)        2.00000E-11
     (0,0,2)       -3.00000E-11
 Nucleus-field energy     =     0.0000000055 hartrees
 Requested basis set is 6-311++G(d,p)
 There are 66 shells and 174 basis functions
 A cutoff of  1.0D-11 yielded   2117 shell pairs
 There are     14832 function pairs (     15875 Cartesian)
 Smallest overlap matrix eigenvalue = 4.80E-05
 Guess MOs from SCF MO coefficient file
 Reading MOs from coefficient file
 Reading MOs from coefficient file
 A restricted hybrid HF-DFT SCF calculation will be
 performed using Pulay DIIS extrapolation
 Exchange:     0.2000 Hartree-Fock + 0.0800 Slater + 0.7200 B88
 Correlation:  0.1900 VWN1RPA + 0.8100 LYP
 Using SG-1 standard quadrature grid
 SCF converges when DIIS error is below 1.0E-08
 Geometry optimization detected.  Setting ReadMinima to 0
 Setting SaveMinima to 0
 ---------------------------------------
  Cycle       Energy         DIIS Error
 ---------------------------------------
    1    -343.6890751794      2.36E-04
    2    -343.6893054120      2.92E-05
    3    -343.6893079481      1.12E-05
    4    -343.6893080355      5.91E-06
    5    -343.6893083577      2.62E-06
    6    -343.6893083631      1.23E-06
    7    -343.6893083210      2.30E-07
    8    -343.6893083057      9.03E-08
    9    -343.6893083102      1.66E-08
   10    -343.6893083020      3.49E-09 Convergence criterion met
 ---------------------------------------
 SCF time:  CPU 58.77 s  wall 58.87 s
 SCF   energy in the final basis set = -343.6893083020
 Total energy in the final basis set = -343.6893083020

 --------------------------------------------------------------

                    Orbital Energies (a.u.)
 --------------------------------------------------------------

 Alpha MOs
 -- Occupied --
-19.163 -19.148 -19.138 -10.294 -10.255 -10.244  -1.099  -1.057
 -1.035  -0.788  -0.676  -0.616  -0.552  -0.543  -0.513  -0.466
 -0.463  -0.446  -0.411  -0.388  -0.366  -0.321  -0.303  -0.287
 -- Virtual --
 -0.069  -0.013  -0.003   0.010   0.017   0.034   0.039   0.061
  0.069   0.077   0.091   0.093   0.107   0.117   0.117   0.123
  0.126   0.132   0.147   0.161   0.171   0.173   0.181   0.207
  0.210   0.220   0.228   0.244   0.254   0.265   0.274   0.284
  0.292   0.301   0.314   0.318   0.325   0.343   0.360   0.380
  0.388   0.439   0.463   0.473   0.516   0.540   0.544   0.555
  0.569   0.579   0.613   0.652   0.666   0.669   0.685   0.692
  0.733   0.838   0.901   0.951   0.971   1.013   1.061   1.076
  1.099   1.115   1.130   1.154   1.173   1.188   1.208   1.288
  1.308   1.364   1.405   1.438   1.448   1.492   1.502   1.512
  1.559   1.574   1.577   1.603   1.631   1.683   1.697   1.747
  1.787   1.799   1.817   1.856   1.934   1.976   2.032   2.068
  2.110   2.132   2.148   2.211   2.320   2.431   2.445   2.450
  2.503   2.547   2.594   2.618   2.663   2.682   2.730   2.822
  2.858   2.873   2.936   2.965   3.017   3.087   3.105   3.135
  3.215   3.260   3.312   3.329   3.378   3.463   3.510   3.751
  3.820   3.853   3.885   3.940   3.994   4.122   4.206   4.995
  5.036   5.072   5.105   5.374   5.422   5.607   5.630   5.723
 23.762  23.808  23.850  49.886  49.899  49.939
 --------------------------------------------------------------

          Ground-State Mulliken Net Atomic Charges

     Atom                 Charge (a.u.)
  ----------------------------------------
      1 C                    -0.196484
      2 C                    -0.263813
      3 C                     0.080295
      4 O                    -0.257746
      5 O                    -0.246935
      6 H                     0.157186
      7 H                     0.164801
      8 O                    -0.272388
      9 H                     0.203916
     10 H                     0.122954
     11 H                     0.254076
     12 H                     0.254138
  ----------------------------------------
  Sum of atomic charges =    -0.000000

 -----------------------------------------------------------------
                    Cartesian Multipole Moments
 -----------------------------------------------------------------
    Charge (ESU x 10^10)
                -0.0000
    Dipole Moment (Debye)
         X       0.4667      Y      -1.3620      Z      -0.3501
       Tot       1.4817
    Quadrupole Moments (Debye-Ang)
        XX     -47.0068     XY      -1.8724     YY     -33.9341
        XZ      -2.8498     YZ       1.8088     ZZ     -34.9169
    Octopole Moments (Debye-Ang^2)
       XXX      -2.8167    XXY      10.6437    XYY       0.9477
       YYY       0.4610    XXZ      -1.2354    XYZ       0.8579
       YYZ       2.1238    XZZ       0.1908    YZZ       1.5887
       ZZZ       0.8422
    Hexadecapole Moments (Debye-Ang^3)
      XXXX    -638.9271   XXXY     -20.5999   XXYY     -99.9622
      XYYY       2.6046   YYYY    -162.4415   XXXZ     -13.8753
      XXYZ       5.2709   XYYZ       1.2235   YYYZ       6.7219
      XXZZ    -102.0936   XYZZ      -0.2250   YYZZ     -39.5951
      XZZZ       1.4195   YZZZ      -0.7561   ZZZZ     -66.0033
 -----------------------------------------------------------------
 Calculating analytic gradient of the SCF energy
 Gradient of SCF Energy
            1           2           3           4           5           6
    1   0.0001437  -0.0001438   0.0002137  -0.0001525  -0.0000299  -0.0000352
    2   0.0000397   0.0000357   0.0001808  -0.0001092   0.0000003  -0.0000286
    3   0.0001077  -0.0000516   0.0000212  -0.0000594  -0.0000530   0.0000205
            7           8           9          10          11          12
    1  -0.0000404   0.0001261   0.0000175  -0.0000387   0.0000286  -0.0000892
    2   0.0000526  -0.0000633   0.0000502   0.0000092  -0.0001262  -0.0000411
    3   0.0000118  -0.0000219  -0.0000045  -0.0000085   0.0000132   0.0000245
 Max gradient component =       2.137E-04
 RMS gradient           =       8.144E-05
 Gradient time:  CPU 22.68 s  wall 22.68 s
 Geometry Optimization Parameters
   NAtoms,    NIC,     NZ,  NCons,   NDum,   NFix, NCnnct, MaxDiis
       12      73       0       0       0       0       0       0

 Cartesian Hessian Update
 Hessian Updated using BFGS Update


** GEOMETRY OPTIMIZATION IN DELOCALIZED INTERNAL COORDINATES **
   Searching for a Minimum

   Optimization Cycle:   8

                       Coordinates (Angstroms)
     ATOM                X               Y               Z
      1  C        -1.0881687482   -0.7204018510    0.2619403823
      2  C         0.0502175700    0.0294567989   -0.4521133745
      3  C         1.3807773698   -0.6501161556   -0.2290760540
      4  O         2.3040511059   -0.0882400795    0.3106749275
      5  O        -2.3313594048   -0.0925839697    0.0195849593
      6  H        -0.8686884163   -0.7628243058    1.3376672389
      7  H        -1.1723612490   -1.7414101286   -0.1186194426
      8  O         0.0766580523    1.3690496095   -0.0090114170
      9  H        -0.1582639649    0.0075822994   -1.5329961097
     10  H         1.4673209551   -1.6962271021   -0.5807533392
     11  H        -2.2409871929    0.8328204769    0.2782092228
     12  H         0.9505643530    1.5257682777    0.3811728630
   Point Group: c1    Number of degrees of freedom:    30


   Energy is   -343.689308302

 Hessian Updated using BFGS Update

 30 Hessian modes will be used to form the next step
  Hessian Eigenvalues:
     0.001629    0.004512    0.008821    0.014514    0.044128    0.052816
     0.055669    0.056923    0.061668    0.081986    0.116671    0.138562
     0.148999    0.161022    0.174041    0.181629    0.189087    0.219137
     0.234704    0.277448    0.312479    0.327659    0.333078    0.334166
     0.345653    0.439033    0.465724    0.520829    0.542815    0.951430

 Minimum Search - Taking Simple RFO Step
 Searching for Lamda that Minimizes Along All modes
 Value Taken    Lamda =  -0.00000186
 Step Taken.  Stepsize is  0.023951

                             Maximum     Tolerance    Cnvgd?
         Gradient           0.000149      0.000300     YES
         Displacement       0.013509      0.001200      NO
         Energy change     -0.000004      0.000001      NO


 New Cartesian Coordinates Obtained by Inverse Iteration

 Displacement from previous Coordinates is:  0.021062
 ----------------------------------------------------------------
             Standard Nuclear Orientation (Angstroms)
    I     Atom           X                Y                Z
 ----------------------------------------------------------------
    1      C      -1.0891927128    -0.7210004763     0.2608113288
    2      C       0.0503457716     0.0290729166    -0.4508072761
    3      C       1.3811292945    -0.6501010159    -0.2275898376
    4      O       2.3056301892    -0.0863051276     0.3082841071
    5      O      -2.3317039267    -0.0914349017     0.0192911532
    6      H      -0.8701086011    -0.7657165719     1.3364902341
    7      H      -1.1739288572    -1.7412009793    -0.1218993178
    8      O       0.0755988524     1.3682088503    -0.0063483991
    9      H      -0.1567317549     0.0075572243    -1.5320990008
   10      H       1.4675669275    -1.6970286995    -0.5767573332
   11      H      -2.2414550525     0.8329745725     0.2815962154
   12      H       0.9526102998     1.5278480788     0.3757079829
 ----------------------------------------------------------------
 Molecular Point Group                 C1    NOp =  1
 Largest Abelian Subgroup              C1    NOp =  1
 Nuclear Repulsion Energy =   243.8764105441 hartrees
 There are       24 alpha and       24 beta electrons
 Applying Cartesian multipole field
    Component          Value
    ---------          -----
     (2,0,0)        1.00000E-11
     (0,2,0)        2.00000E-11
     (0,0,2)       -3.00000E-11
 Nucleus-field energy     =     0.0000000055 hartrees
 Requested basis set is 6-311++G(d,p)
 There are 66 shells and 174 basis functions
 A cutoff of  1.0D-11 yielded   2117 shell pairs
 There are     14832 function pairs (     15875 Cartesian)
 Smallest overlap matrix eigenvalue = 4.79E-05
 Guess MOs from SCF MO coefficient file
 Reading MOs from coefficient file
 Reading MOs from coefficient file
 A restricted hybrid HF-DFT SCF calculation will be
 performed using Pulay DIIS extrapolation
 Exchange:     0.2000 Hartree-Fock + 0.0800 Slater + 0.7200 B88
 Correlation:  0.1900 VWN1RPA + 0.8100 LYP
 Using SG-1 standard quadrature grid
 SCF converges when DIIS error is below 1.0E-08
 Geometry optimization detected.  Setting ReadMinima to 0
 Setting SaveMinima to 0
 ---------------------------------------
  Cycle       Energy         DIIS Error
 ---------------------------------------
    1    -343.6892724498      1.04E-04
    2    -343.6893087781      1.38E-05
    3    -343.6893092747      6.40E-06
    4    -343.6893093452      5.05E-06
    5    -343.6893094417      1.27E-06
    6    -343.6893094259      6.63E-07
    7    -343.6893094260      1.26E-07
    8    -343.6893094263      3.70E-08
    9    -343.6893094271      6.78E-09 Convergence criterion met
 ---------------------------------------
 SCF time:  CPU 53.30 s  wall 53.40 s
 SCF   energy in the final basis set = -343.6893094271
 Total energy in the final basis set = -343.6893094271

 --------------------------------------------------------------

                    Orbital Energies (a.u.)
 --------------------------------------------------------------

 Alpha MOs
 -- Occupied --
-19.163 -19.148 -19.138 -10.294 -10.255 -10.244  -1.099  -1.057
 -1.035  -0.788  -0.676  -0.616  -0.552  -0.543  -0.513  -0.466
 -0.463  -0.446  -0.411  -0.388  -0.366  -0.321  -0.303  -0.287
 -- Virtual --
 -0.069  -0.013  -0.003   0.010   0.017   0.034   0.039   0.061
  0.069   0.077   0.091   0.093   0.107   0.117   0.117   0.123
  0.126   0.132   0.147   0.161   0.171   0.173   0.181   0.207
  0.210   0.220   0.228   0.244   0.254   0.265   0.274   0.284
  0.292   0.301   0.314   0.318   0.325   0.343   0.360   0.380
  0.388   0.439   0.463   0.473   0.515   0.540   0.544   0.555
  0.568   0.579   0.613   0.652   0.666   0.669   0.685   0.691
  0.733   0.838   0.900   0.951   0.971   1.013   1.061   1.076
  1.099   1.114   1.130   1.154   1.173   1.188   1.208   1.288
  1.309   1.364   1.405   1.438   1.448   1.492   1.502   1.512
  1.559   1.574   1.577   1.603   1.631   1.683   1.697   1.747
  1.787   1.799   1.817   1.856   1.934   1.976   2.032   2.068
  2.110   2.132   2.148   2.211   2.320   2.431   2.445   2.450
  2.503   2.548   2.594   2.619   2.662   2.681   2.730   2.822
  2.858   2.873   2.936   2.965   3.017   3.087   3.105   3.135
  3.215   3.261   3.312   3.329   3.377   3.463   3.510   3.751
  3.820   3.854   3.885   3.939   3.994   4.122   4.207   4.995
  5.036   5.072   5.105   5.374   5.422   5.607   5.630   5.723
 23.762  23.808  23.849  49.886  49.899  49.939
 --------------------------------------------------------------

          Ground-State Mulliken Net Atomic Charges

     Atom                 Charge (a.u.)
  ----------------------------------------
      1 C                    -0.196497
      2 C                    -0.263066
      3 C                     0.080317
      4 O                    -0.257845
      5 O                    -0.247061
      6 H                     0.157026
      7 H                     0.164730
      8 O                    -0.272465
      9 H                     0.203733
     10 H                     0.122996
     11 H                     0.254149
     12 H                     0.253982
  ----------------------------------------
  Sum of atomic charges =     0.000000

 -----------------------------------------------------------------
                    Cartesian Multipole Moments
 -----------------------------------------------------------------
    Charge (ESU x 10^10)
                 0.0000
    Dipole Moment (Debye)
         X       0.4693      Y      -1.3631      Z      -0.3516
       Tot       1.4839
    Quadrupole Moments (Debye-Ang)
        XX     -47.0082     XY      -1.8607     YY     -33.9122
        XZ      -2.8603     YZ       1.7886     ZZ     -34.9271
    Octopole Moments (Debye-Ang^2)
       XXX      -2.8619    XXY      10.6156    XYY       0.9827
       YYY       0.4913    XXZ      -1.1805    XYZ       0.8115
       YYZ       2.0856    XZZ       0.1847    YZZ       1.5692
       ZZZ       0.8259
    Hexadecapole Moments (Debye-Ang^3)
      XXXX    -639.5474   XXXY     -20.6408   XXYY     -99.9704
      XYYY       2.6159   YYYY    -162.3135   XXXZ     -13.8771
      XXYZ       5.2709   XYYZ       1.2078   YYYZ       6.6146
      XXZZ    -102.1055   XYZZ      -0.2453   YYZZ     -39.5817
      XZZZ       1.4403   YZZZ      -0.8315   ZZZZ     -65.8631
 -----------------------------------------------------------------
 Calculating analytic gradient of the SCF energy
 Gradient of SCF Energy
            1           2           3           4           5           6
    1   0.0000853  -0.0000475   0.0000857  -0.0000194  -0.0000364   0.0000067
    2   0.0000159   0.0000392   0.0000554  -0.0000469   0.0000354  -0.0000057
    3   0.0000043   0.0000493   0.0000003  -0.0000172  -0.0000401  -0.0000143
            7           8           9          10          11          12
    1  -0.0000196   0.0000079  -0.0000108   0.0000031  -0.0000140  -0.0000411
    2   0.0000128  -0.0000355   0.0000360   0.0000223  -0.0000778  -0.0000513
    3   0.0000054  -0.0000274   0.0000112  -0.0000121   0.0000400   0.0000005
 Max gradient component =       8.572E-05
 RMS gradient           =       3.672E-05
 Gradient time:  CPU 22.65 s  wall 22.65 s
 Geometry Optimization Parameters
   NAtoms,    NIC,     NZ,  NCons,   NDum,   NFix, NCnnct, MaxDiis
       12      73       0       0       0       0       0       0

 Cartesian Hessian Update
 Hessian Updated using BFGS Update


** GEOMETRY OPTIMIZATION IN DELOCALIZED INTERNAL COORDINATES **
   Searching for a Minimum

   Optimization Cycle:   9

                       Coordinates (Angstroms)
     ATOM                X               Y               Z
      1  C        -1.0891927128   -0.7210004763    0.2608113288
      2  C         0.0503457716    0.0290729166   -0.4508072761
      3  C         1.3811292945   -0.6501010159   -0.2275898376
      4  O         2.3056301892   -0.0863051276    0.3082841071
      5  O        -2.3317039267   -0.0914349017    0.0192911532
      6  H        -0.8701086011   -0.7657165719    1.3364902341
      7  H        -1.1739288572   -1.7412009793   -0.1218993178
      8  O         0.0755988524    1.3682088503   -0.0063483991
      9  H        -0.1567317549    0.0075572243   -1.5320990008
     10  H         1.4675669275   -1.6970286995   -0.5767573332
     11  H        -2.2414550525    0.8329745725    0.2815962154
     12  H         0.9526102998    1.5278480788    0.3757079829
   Point Group: c1    Number of degrees of freedom:    30


   Energy is   -343.689309427

 Hessian Updated using BFGS Update

 30 Hessian modes will be used to form the next step
  Hessian Eigenvalues:
     0.001633    0.003816    0.008875    0.013827    0.044244    0.052559
     0.055631    0.057106    0.062425    0.081856    0.115386    0.138953
     0.148865    0.164378    0.174375    0.180279    0.188540    0.221411
     0.232451    0.277714    0.315439    0.327659    0.333239    0.334726
     0.345253    0.440383    0.463841    0.518621    0.531606    0.947377

 Minimum Search - Taking Simple RFO Step
 Searching for Lamda that Minimizes Along All modes
 Value Taken    Lamda =   0.00000000
 Step Taken.  Stepsize is  0.008571

                             Maximum     Tolerance    Cnvgd?
         Gradient           0.000082      0.000300     YES
         Displacement       0.003932      0.001200      NO
         Energy change     -0.000001      0.000001      NO


 New Cartesian Coordinates Obtained by Inverse Iteration

 Displacement from previous Coordinates is:  0.008415
 ----------------------------------------------------------------
             Standard Nuclear Orientation (Angstroms)
    I     Atom           X                Y                Z
 ----------------------------------------------------------------
    1      C      -1.0895692148    -0.7215257452     0.2605288869
    2      C       0.0502231329     0.0287524080    -0.4505797553
    3      C       1.3810442682    -0.6500274833    -0.2270807217
    4      O       2.3056357751    -0.0851677888     0.3076603224
    5      O      -2.3315626498    -0.0906893679     0.0200786085
    6      H      -0.8701797277    -0.7675605805     1.3361144418
    7      H      -1.1748517666    -1.7412772656    -0.1233438284
    8      O       0.0749358080     1.3678552597    -0.0056367326
    9      H      -0.1563976079     0.0071459325    -1.5320031255
   10      H       1.4677811907    -1.6972516299    -0.5752888465
   11      H      -2.2400045291     0.8337890043     0.2819501421
   12      H       0.9527057510     1.5288311268     0.3742804652
 ----------------------------------------------------------------
 Molecular Point Group                 C1    NOp =  1
 Largest Abelian Subgroup              C1    NOp =  1
 Nuclear Repulsion Energy =   243.8828673633 hartrees
 There are       24 alpha and       24 beta electrons
 Applying Cartesian multipole field
    Component          Value
    ---------          -----
     (2,0,0)        1.00000E-11
     (0,2,0)        2.00000E-11
     (0,0,2)       -3.00000E-11
 Nucleus-field energy     =     0.0000000055 hartrees
 Requested basis set is 6-311++G(d,p)
 There are 66 shells and 174 basis functions
 A cutoff of  1.0D-11 yielded   2117 shell pairs
 There are     14832 function pairs (     15875 Cartesian)
 Smallest overlap matrix eigenvalue = 4.79E-05
 Guess MOs from SCF MO coefficient file
 Reading MOs from coefficient file
 Reading MOs from coefficient file
 A restricted hybrid HF-DFT SCF calculation will be
 performed using Pulay DIIS extrapolation
 Exchange:     0.2000 Hartree-Fock + 0.0800 Slater + 0.7200 B88
 Correlation:  0.1900 VWN1RPA + 0.8100 LYP
 Using SG-1 standard quadrature grid
 SCF converges when DIIS error is below 1.0E-08
 Geometry optimization detected.  Setting ReadMinima to 0
 Setting SaveMinima to 0
 ---------------------------------------
  Cycle       Energy         DIIS Error
 ---------------------------------------
    1    -343.6892463355      3.88E-05
    2    -343.6893096386      4.95E-06
    3    -343.6893096496      3.04E-06
    4    -343.6893097634      1.79E-06
    5    -343.6893097095      5.86E-07
    6    -343.6893097340      2.10E-07
    7    -343.6893097228      6.46E-08
    8    -343.6893097208      1.25E-08
    9    -343.6893097202      3.38E-09 Convergence criterion met
 ---------------------------------------
 SCF time:  CPU 51.72 s  wall 51.75 s
 SCF   energy in the final basis set = -343.6893097202
 Total energy in the final basis set = -343.6893097202

 --------------------------------------------------------------

                    Orbital Energies (a.u.)
 --------------------------------------------------------------

 Alpha MOs
 -- Occupied --
-19.163 -19.148 -19.138 -10.294 -10.255 -10.244  -1.099  -1.057
 -1.035  -0.788  -0.676  -0.616  -0.552  -0.543  -0.513  -0.466
 -0.463  -0.446  -0.411  -0.388  -0.366  -0.321  -0.303  -0.287
 -- Virtual --
 -0.069  -0.013  -0.003   0.010   0.017   0.034   0.039   0.061
  0.069   0.077   0.091   0.093   0.107   0.117   0.117   0.123
  0.126   0.132   0.147   0.161   0.171   0.173   0.181   0.207
  0.210   0.221   0.228   0.244   0.254   0.264   0.274   0.284
  0.292   0.301   0.314   0.318   0.325   0.343   0.360   0.380
  0.388   0.439   0.463   0.473   0.515   0.540   0.544   0.555
  0.568   0.579   0.613   0.652   0.666   0.669   0.685   0.691
  0.733   0.838   0.900   0.951   0.971   1.013   1.061   1.076
  1.099   1.114   1.130   1.154   1.173   1.188   1.208   1.288
  1.309   1.364   1.405   1.438   1.448   1.492   1.502   1.512
  1.559   1.574   1.577   1.603   1.631   1.683   1.697   1.747
  1.787   1.799   1.817   1.856   1.934   1.976   2.032   2.068
  2.110   2.132   2.148   2.211   2.320   2.431   2.445   2.449
  2.503   2.548   2.594   2.619   2.662   2.681   2.730   2.822
  2.858   2.873   2.936   2.965   3.017   3.087   3.105   3.135
  3.215   3.261   3.312   3.329   3.377   3.463   3.510   3.751
  3.820   3.854   3.885   3.939   3.994   4.122   4.207   4.995
  5.036   5.072   5.105   5.374   5.422   5.607   5.630   5.723
 23.762  23.808  23.849  49.886  49.899  49.938
 --------------------------------------------------------------

          Ground-State Mulliken Net Atomic Charges

     Atom                 Charge (a.u.)
  ----------------------------------------
      1 C                    -0.196539
      2 C                    -0.262806
      3 C                     0.080364
      4 O                    -0.257906
      5 O                    -0.247046
      6 H                     0.156936
      7 H                     0.164708
      8 O                    -0.272630
      9 H                     0.203695
     10 H                     0.123034
     11 H                     0.254156
     12 H                     0.254034
  ----------------------------------------
  Sum of atomic charges =     0.000000

 -----------------------------------------------------------------
                    Cartesian Multipole Moments
 -----------------------------------------------------------------
    Charge (ESU x 10^10)
                 0.0000
    Dipole Moment (Debye)
         X       0.4728      Y      -1.3643      Z      -0.3553
       Tot       1.4870
    Quadrupole Moments (Debye-Ang)
        XX     -47.0173     XY      -1.8545     YY     -33.8991
        XZ      -2.8538     YZ       1.7829     ZZ     -34.9306
    Octopole Moments (Debye-Ang^2)
       XXX      -2.8206    XXY      10.5811    XYY       0.9954
       YYY       0.5043    XXZ      -1.1934    XYZ       0.8013
       YYZ       2.0731    XZZ       0.1905    YZZ       1.5602
       ZZZ       0.8049
    Hexadecapole Moments (Debye-Ang^3)
      XXXX    -639.6589   XXXY     -20.6225   XXYY     -99.9393
      XYYY       2.6115   YYYY    -162.2688   XXXZ     -13.7885
      XXYZ       5.2602   XYYZ       1.2138   YYYZ       6.5916
      XXZZ    -102.0969   XYZZ      -0.2500   YYZZ     -39.5791
      XZZZ       1.4776   YZZZ      -0.8502   ZZZZ     -65.8271
 -----------------------------------------------------------------
 Calculating analytic gradient of the SCF energy
 Gradient of SCF Energy
            1           2           3           4           5           6
    1   0.0000115  -0.0000151  -0.0000231   0.0000158   0.0000081   0.0000156
    2  -0.0000264   0.0000212  -0.0000352   0.0000331  -0.0000002  -0.0000040
    3  -0.0000123   0.0000073  -0.0000229   0.0000069  -0.0000307  -0.0000081
            7           8           9          10          11          12
    1  -0.0000013  -0.0000084  -0.0000118   0.0000109  -0.0000163   0.0000141
    2  -0.0000124   0.0000048   0.0000033   0.0000164  -0.0000109   0.0000105
    3  -0.0000015   0.0000094   0.0000005  -0.0000218   0.0000424   0.0000309
 Max gradient component =       4.239E-05
 RMS gradient           =       1.790E-05
 Gradient time:  CPU 22.70 s  wall 22.70 s
 Geometry Optimization Parameters
   NAtoms,    NIC,     NZ,  NCons,   NDum,   NFix, NCnnct, MaxDiis
       12      73       0       0       0       0       0       0

 Cartesian Hessian Update
 Hessian Updated using BFGS Update


** GEOMETRY OPTIMIZATION IN DELOCALIZED INTERNAL COORDINATES **
   Searching for a Minimum

   Optimization Cycle:  10

                       Coordinates (Angstroms)
     ATOM                X               Y               Z
      1  C        -1.0895692148   -0.7215257452    0.2605288869
      2  C         0.0502231329    0.0287524080   -0.4505797553
      3  C         1.3810442682   -0.6500274833   -0.2270807217
      4  O         2.3056357751   -0.0851677888    0.3076603224
      5  O        -2.3315626498   -0.0906893679    0.0200786085
      6  H        -0.8701797277   -0.7675605805    1.3361144418
      7  H        -1.1748517666   -1.7412772656   -0.1233438284
      8  O         0.0749358080    1.3678552597   -0.0056367326
      9  H        -0.1563976079    0.0071459325   -1.5320031255
     10  H         1.4677811907   -1.6972516299   -0.5752888465
     11  H        -2.2400045291    0.8337890043    0.2819501421
     12  H         0.9527057510    1.5288311268    0.3742804652
   Point Group: c1    Number of degrees of freedom:    30


   Energy is   -343.689309720

 Hessian Updated using BFGS Update

 30 Hessian modes will be used to form the next step
  Hessian Eigenvalues:
     0.001750    0.002858    0.008883    0.010510    0.044247    0.052651
     0.056529    0.057633    0.062496    0.082273    0.115465    0.138213
     0.149436    0.165099    0.174070    0.180183    0.190603    0.221489
     0.252421    0.277298    0.317414    0.327726    0.333162    0.335100
     0.345708    0.445930    0.468350    0.524172    0.559439    0.957235

 Minimum Search - Taking Simple RFO Step
 Searching for Lamda that Minimizes Along All modes
 Value Taken    Lamda =   0.00000000
 Step Taken.  Stepsize is  0.005728

                             Maximum     Tolerance    Cnvgd?
         Gradient           0.000029      0.000300     YES
         Displacement       0.002382      0.001200      NO
         Energy change     -0.000000      0.000001     YES


                       Distance Matrix (Angstroms)
             C (  1)   C (  2)   C (  3)   O (  4)   O (  5)   H (  6)
   C (  2)  1.538740
   C (  3)  2.519287  1.510556
   O (  4)  3.454648  2.382182  1.208257
   O (  5)  1.413619  2.430780  3.762632  4.646111
   H (  6)  1.098697  2.161835  2.743247  3.407225  2.079843
   H (  7)  1.092943  2.177360  2.781042  3.878435  2.020641  1.780721
   O (  8)  2.406747  1.411305  2.413878  2.680570  2.814116  2.693240
   H (  9)  2.148242  1.101197  2.120950  3.074816  2.673925  3.055447
   H ( 10)  2.861935  2.236988  1.107001  2.020003  4.167795  3.159723
   H ( 11)  1.934674  2.535710  3.946241  4.637671  0.965205  2.356269
   H ( 12)  3.041041  1.935227  2.300551  2.107095  3.678957  3.085685
             H (  7)   O (  8)   H (  9)   H ( 10)   H ( 11)
   O (  8)  3.352988
   H (  9)  2.465472  2.057873
   H ( 10)  2.681362  3.414587  2.541305
   H ( 11)  2.815986  2.393090  2.883606  4.570416
   H ( 12)  3.932905  0.969913  2.679469  3.402146  3.268793

 Final energy is   -343.68930972018273     


 ******************************
 **  OPTIMIZATION CONVERGED  **
 ******************************

                       Coordinates (Angstroms)
     ATOM                X               Y               Z
      1  C        -1.0895692148   -0.7215257452    0.2605288869
      2  C         0.0502231329    0.0287524080   -0.4505797553
      3  C         1.3810442682   -0.6500274833   -0.2270807217
      4  O         2.3056357751   -0.0851677888    0.3076603224
      5  O        -2.3315626498   -0.0906893679    0.0200786085
      6  H        -0.8701797277   -0.7675605805    1.3361144418
      7  H        -1.1748517666   -1.7412772656   -0.1233438284
      8  O         0.0749358080    1.3678552597   -0.0056367326
      9  H        -0.1563976079    0.0071459325   -1.5320031255
     10  H         1.4677811907   -1.6972516299   -0.5752888465
     11  H        -2.2400045291    0.8337890043    0.2819501421
     12  H         0.9527057510    1.5288311268    0.3742804652

Z-matrix Print:
$molecule
0 1
O 
H  1 0.969913
C  1 1.411305 2 107.266574
H  3 1.101197 1 109.360578 2 -120.653332 0
C  3 1.510556 1 111.364190 2 -1.906814 0
H  5 1.107001 3 116.588704 1 -178.127428 0
O  5 1.208257 3 121.977360 1 2.101497 0
C  3 1.538740 1 109.263912 2 121.598841 0
H  8 1.092943 3 110.513224 1 175.808308 0
H  8 1.098697 3 108.961664 1 -64.838762 0
O  8 1.413619 3 110.769008 1 57.719112 0
H  11 0.965205 8 107.333662 3 -54.559918 0
$end


 --------------------------------------------------------------

                    Orbital Energies (a.u.)
 --------------------------------------------------------------

 Alpha MOs
 -- Occupied --
-19.163 -19.148 -19.138 -10.294 -10.255 -10.244  -1.099  -1.057
 -1.035  -0.788  -0.676  -0.616  -0.552  -0.543  -0.513  -0.466
 -0.463  -0.446  -0.411  -0.388  -0.366  -0.321  -0.303  -0.287
 -- Virtual --
 -0.069  -0.013  -0.003   0.010   0.017   0.034   0.039   0.061
  0.069   0.077   0.091   0.093   0.107   0.117   0.117   0.123
  0.126   0.132   0.147   0.161   0.171   0.173   0.181   0.207
  0.210   0.221   0.228   0.244   0.254   0.264   0.274   0.284
  0.292   0.301   0.314   0.318   0.325   0.343   0.360   0.380
  0.388   0.439   0.463   0.473   0.515   0.540   0.544   0.555
  0.568   0.579   0.613   0.652   0.666   0.669   0.685   0.691
  0.733   0.838   0.900   0.951   0.971   1.013   1.061   1.076
  1.099   1.114   1.130   1.154   1.173   1.188   1.208   1.288
  1.309   1.364   1.405   1.438   1.448   1.492   1.502   1.512
  1.559   1.574   1.577   1.603   1.631   1.683   1.697   1.747
  1.787   1.799   1.817   1.856   1.934   1.976   2.032   2.068
  2.110   2.132   2.148   2.211   2.320   2.431   2.445   2.449
  2.503   2.548   2.594   2.619   2.662   2.681   2.730   2.822
  2.858   2.873   2.936   2.965   3.017   3.087   3.105   3.135
  3.215   3.261   3.312   3.329   3.377   3.463   3.510   3.751
  3.820   3.854   3.885   3.939   3.994   4.122   4.207   4.995
  5.036   5.072   5.105   5.374   5.422   5.607   5.630   5.723
 23.762  23.808  23.849  49.886  49.899  49.938
 --------------------------------------------------------------

          Ground-State Mulliken Net Atomic Charges

     Atom                 Charge (a.u.)
  ----------------------------------------
      1 C                    -0.196539
      2 C                    -0.262806
      3 C                     0.080364
      4 O                    -0.257906
      5 O                    -0.247046
      6 H                     0.156936
      7 H                     0.164708
      8 O                    -0.272630
      9 H                     0.203695
     10 H                     0.123034
     11 H                     0.254156
     12 H                     0.254034
  ----------------------------------------
  Sum of atomic charges =     0.000000

 -----------------------------------------------------------------
                    Cartesian Multipole Moments
 -----------------------------------------------------------------
    Charge (ESU x 10^10)
                 0.0000
    Dipole Moment (Debye)
         X       0.4728      Y      -1.3643      Z      -0.3553
       Tot       1.4870
    Quadrupole Moments (Debye-Ang)
        XX     -47.0173     XY      -1.8545     YY     -33.8991
        XZ      -2.8538     YZ       1.7829     ZZ     -34.9306
    Octopole Moments (Debye-Ang^2)
       XXX      -2.8206    XXY      10.5811    XYY       0.9954
       YYY       0.5043    XXZ      -1.1934    XYZ       0.8013
       YYZ       2.0731    XZZ       0.1905    YZZ       1.5602
       ZZZ       0.8049
    Hexadecapole Moments (Debye-Ang^3)
      XXXX    -639.6589   XXXY     -20.6225   XXYY     -99.9393
      XYYY       2.6115   YYYY    -162.2688   XXXZ     -13.7885
      XXYZ       5.2602   XYYZ       1.2138   YYYZ       6.5916
      XXZZ    -102.0969   XYZZ      -0.2500   YYZZ     -39.5791
      XZZZ       1.4776   YZZZ      -0.8502   ZZZZ     -65.8271
 -----------------------------------------------------------------
Archival summary:
1\1\pikachu\OPT\ProcedureUnspecified\BasisUnspecified\336\cher\WedDec1416:55:192016WedDec1416:55:192016\0\\#,OPT,ProcedureUnspecified,BasisUnspecified,\\0,1\O\H,1,0.969913\C,1,1.4113,2,107.267\H,3,1.1012,1,109.361,2,-120.653,0\C,3,1.51056,1,111.364,2,-1.90681,0\H,5,1.107,3,116.589,1,-178.127,0\O,5,1.20826,3,121.977,1,2.1015,0\C,3,1.53874,1,109.264,2,121.599,0\H,8,1.09294,3,110.513,1,175.808,0\H,8,1.0987,3,108.962,1,-64.8388,0\O,8,1.41362,3,110.769,1,57.7191,0\H,11,0.965205,8,107.334,3,-54.5599,0\\\@

 Total job time:  855.34s(wall), 854.51s(cpu) 
 Wed Dec 14 16:55:19 2016

        *************************************************************
        *                                                           *
        *  Thank you very much for using Q-Chem.  Have a nice day.  *
        *                                                           *
        *************************************************************


 
User input: 2 of 3 
 
pikachu 127.0.1
Q-Chem Developer Version! Running on 127.0.1.*
                  Welcome to Q-Chem
     A Quantum Leap Into The Future Of Chemistry


 Q-Chem 4.4, Q-Chem, Inc., Pleasanton, CA (2016)

 Y. Shao,  Z. Gan,  E. Epifanovsky,  A. T. B. Gilbert,  M. Wormit,  
 J. Kussmann,  A. W. Lange,  A. Behn,  J. Deng,  X. Feng,  D. Ghosh,  
 M. Goldey,  P. R. Horn,  L. D. Jacobson,  I. Kaliman,  F. Rob,  
 R. Z. Khaliullin,  T. Kus,  A. Landau,  J. Liu,  E. I. Proynov,  Y. M. Rhee,  
 R. M. Richard,  M. A. Rohrdanz,  R. P. Steele,  E. J. Sundstrom,  
 H. L. Woodcock III,  P. M. Zimmerman,  D. Zuev,  B. Albrecht,  E. Alguire,  
 B. Austin,  S. A. Baeppler,  G. J. O. Beran,  Y. A. Bernard,  E. Berquist,  
 K. Brandhorst,  K. B. Bravaya,  S. T. Brown,  D. Casanova,  C.-M. Chang,  
 Y. Chen,  S. H. Chien,  K. D. Closser,  M. P. Coons,  D. L. Crittenden,  
 S. Dasgupta,  M. Diedenhofen,  R. A. DiStasio Jr.,  H. Do,  A. D. Dutoi,  
 R. G. Edgar,  P.-T. Fang,  S. Fatehi,  Q. Feng,  L. Fusti-Molnar,  
 A. Ghysels,  A. Golubeva-Zadorozhnaya,  J. Gomes,  A. Gunina,  
 M. W. D. Hanson-Heine,  P. H. P. Harbach,  A. W. Hauser,  J. E. Herr,  
 E. G. Hohenstein,  Z. C. Holden,  K. Hui,  T.-C. Jagau,  H. Ji,  B. Kaduk,  
 K. Khistyaev,  Jaehoon Kim,  Jihan Kim,  R. A. King,  P. Klunzinger,  
 K. Koh,  D. Kosenkov,  T. Kowalczyk,  C. M. Krauter,  A. Kunitsa,  
 K. U. Lao,  A. Laurent,  K. V. Lawler,  J. Lee,  D. Lefrancois,  S. Lehtola,  
 S. V. Levchenko,  C. Y. Lin,  Y.-S. Lin,  F. Liu,  E. Livshits,  
 R. C. Lochan,  A. Luenser,  P. Manohar,  S. F. Manzer,  S.-P. Mao,  Y. Mao,  
 N. Mardirossian,  A. V. Marenich,  L. A. Martinez-Martinez,  S. A. Maurer,  
 N. J. Mayhall,  J.-M. Mewes,  A. F. Morrison,  K. Nanda,  T. S. Nguyen-Beck,  
 C. M. Oana,  R. Olivares-Amaya,  D. P. O'Neill,  J. A. Parkhill,  
 T. M. Perrine,  R. Peverati,  P. A. Pieniazek,  F. Plasser,  A. Prociuk,  
 D. R. Rehn,  E. Rosta,  N. J. Russ,  N. Sergueev,  S. M. Sharada,  
 S. Sharma,  D. W. Small,  A. Sodt,  T. Stauch,  T. Stein,  D. Stuck,  
 Y.-C. Su,  A. J. W. Thom,  T. Tsuchimochi,  L. Vogt,  O. Vydrov,  T. Wang,  
 M. A. Watson,  J. Wenzel,  A. White,  C. F. Williams,  V. Vanovschi,  
 K. Yao,  S. Yeganeh,  S. R. Yost,  Z.-Q. You,  I. Y. Zhang,  X. Zhang,  
 Y. Zhao,  B. R. Brooks,  G. K. L. Chan,  D. M. Chipman,  C. J. Cramer,  
 W. A. Goddard III,  M. S. Gordon,  W. J. Hehre,  A. Klamt,  
 H. F. Schaefer III,  M. W. Schmidt,  C. D. Sherrill,  D. G. Truhlar,  
 A. Warshel,  X. Xu,  A. Aspuru-Guzik,  R. Baer,  A. T. Bell,  N. A. Besley,  
 J.-D. Chai,  A. Dreuw,  B. D. Dunietz,  T. R. Furlani,  S. R. Gwaltney,  
 C.-P. Hsu,  Y. Jung,  J. Kong,  D. S. Lambrecht,  W. Liang,  C. Ochsenfeld,  
 V. A. Rassolov,  L. V. Slipchenko,  J. E. Subotnik,  T. Van Voorhis,  
 J. M. Herbert,  A. I. Krylov,  P. M. W. Gill,  M. Head-Gordon

 Contributors to earlier versions of Q-Chem not listed above: 
 R. D. Adamson,  J. Baker,  E. F. C. Byrd,  A. K. Chakraborty,  C.-L. Cheng,  
 H. Dachsel,  R. J. Doerksen,  G. Hawkins,  A. Heyden,  S. Hirata,  
 G. Kedziora,  F. J. Keil,  C. Kelley,  P. P. Korambath,  W. Kurlancheek,  
 A. M. Lee,  M. S. Lee,  D. Liotard,  I. Lotan,  P. E. Maslen,  N. Nair,  
 D. Neuhauser,  R. Olson,  B. Peters,  J. Ritchie,  N. E. Schultz,  
 N. Shenvi,  A. C. Simmonett,  K. S. Thanthiriwatte,  Q. Wu,  W. Zhang

 Please cite Q-Chem as follows:
 Y. Shao et al., Mol. Phys. 113, 184-215 (2015)
 DOI: 10.1080/00268976.2014.952696

 Q-Chem 4.4.2 for Intel X86 EM64T Linux

 Parts of Q-Chem use Armadillo 5.200.1 (Boston Tea Smuggler).
 http://arma.sourceforge.net/

 Q-Chem begins on Wed Dec 14 16:55:19 2016  


Host: 0

     Scratch files written to /scratch/cher/qchem11476//
The previous job contains 0 fragments, simply inherited here
FILE_GEOM_ORG=        593

Checking the input file for inconsistencies... 	...done.

--------------------------------------------------------------
User input:
--------------------------------------------------------------

$molecule
   read
$end

$rem
   BASIS 6-311++G**
   JOB_TYPE FREQUENCY
   METHOD B3LYP
$end

--------------------------------------------------------------
 ----------------------------------------------------------------
             Standard Nuclear Orientation (Angstroms)
    I     Atom           X                Y                Z
 ----------------------------------------------------------------
    1      C      -1.0999037137    -0.7087580256     0.2717112523
    2      C       0.0428136788     0.0292087567    -0.4475393251
    3      C       1.3722242013    -0.6474111107    -0.2095643881
    4      O       2.2958378326    -0.0752895869     0.3191120113
    5      O      -2.3404888689    -0.0804315458     0.0177961650
    6      H      -0.8837614803    -0.7383313218     1.3485321261
    7      H      -1.1851566972    -1.7342520797    -0.0965528001
    8      O       0.0676637070     1.3750261114    -0.0233464665
    9      H      -0.1606162524    -0.0089549680    -1.5291100667
   10      H       1.4588539131    -1.7000007697    -0.5412282359
   11      H      -2.2487016797     0.8479017891     0.2655706218
   12      H       0.9444758314     1.5409597986     0.3566494412
 ----------------------------------------------------------------
 Molecular Point Group                 C1    NOp =  1
 Largest Abelian Subgroup              C1    NOp =  1
 Nuclear Repulsion Energy =   243.8828673633 hartrees
 There are       24 alpha and       24 beta electrons
 Requested basis set is 6-311++G(d,p)
 There are 66 shells and 174 basis functions

 Total QAlloc Memory Limit   2000 MB
 Mega-Array Size        61 MB
 MEM_STATIC part        62 MB

                       Distance Matrix (Angstroms)
             C (  1)   C (  2)   C (  3)   O (  4)   O (  5)   H (  6)
   C (  2)  1.538740
   C (  3)  2.519287  1.510556
   O (  4)  3.454648  2.382182  1.208257
   O (  5)  1.413619  2.430780  3.762632  4.646111
   H (  6)  1.098697  2.161835  2.743247  3.407225  2.079843
   H (  7)  1.092943  2.177360  2.781042  3.878435  2.020641  1.780721
   O (  8)  2.406747  1.411305  2.413878  2.680570  2.814116  2.693240
   H (  9)  2.148242  1.101197  2.120950  3.074816  2.673925  3.055447
   H ( 10)  2.861935  2.236988  1.107001  2.020003  4.167795  3.159723
   H ( 11)  1.934674  2.535710  3.946241  4.637671  0.965205  2.356269
   H ( 12)  3.041041  1.935227  2.300551  2.107095  3.678957  3.085685
             H (  7)   O (  8)   H (  9)   H ( 10)   H ( 11)
   O (  8)  3.352988
   H (  9)  2.465472  2.057873
   H ( 10)  2.681362  3.414587  2.541305
   H ( 11)  2.815986  2.393090  2.883606  4.570416
   H ( 12)  3.932905  0.969913  2.679469  3.402146  3.268793

 A cutoff of  1.0D-11 yielded   2117 shell pairs
 There are     14832 function pairs (     15875 Cartesian)

 -------------------------------------------------------
 OpenMP Integral Computing Module                       
 Release: version 1.0, May 2013, Q-Chem Inc. Pittsburgh 
 -------------------------------------------------------
 Integral Job Info:
 Integral job number is                      11
 Integral operator is                         1
 short-range coefficients                     0
 long-range coefficients              100000000
 Omega coefficients                           0
 if combine SR and LR in K                    0
 Integral screening is                        0
 Integral computing path is                   2
 max size of driver memory is            800000
 size of driver memory is                593474
 size of scratch memory is              2260544
 max col of scratch BK array               1296
 max len of scratch array in speh3          155
 max len of scratch index in speh4           18
 max int batch size is                      520
 min int batch size is                       52
 fixed nKL is                                52
 max L of basis functions is                  2
 order of int derivative is                   0
 number of shells is                         66
 number of basis is                         180
 number of cartesian basis is               180
 number of contracted shell pairs          2117
 number of primitive shell pairs           5295
 maxK2 (contraction) of shell pair           36
 max number of K2 of shell pair               1
 max number of CS2 of shell pair            343
 max number of PS2 of shell pair            690
 mem total for path MDJ                   29320
 -------------------------------------------------------
 Smallest overlap matrix eigenvalue = 4.79E-05
 Guess from superposition of atomic densities
 Warning:  Energy on first SCF cycle will be non-variational
 A restricted hybrid HF-DFT SCF calculation will be
 performed using Pulay DIIS extrapolation
 Exchange:     0.2000 Hartree-Fock + 0.0800 Slater + 0.7200 B88
 Correlation:  0.1900 VWN1RPA + 0.8100 LYP
 Using SG-1 standard quadrature grid
 SCF converges when DIIS error is below 1.0E-08
 ---------------------------------------
  Cycle       Energy         DIIS Error
 ---------------------------------------
    1    -344.6274753475      4.68E-02
    2    -343.5521490852      6.94E-03
    3    -343.2715703936      1.23E-02
    4    -343.6781137087      1.88E-03
    5    -343.6877948210      7.47E-04
    6    -343.6891922430      2.01E-04
    7    -343.6893083060      5.12E-05
    8    -343.6893159273      1.03E-05
    9    -343.6893165990      2.51E-06
   10    -343.6893166027      5.17E-07
   11    -343.6893165884      8.49E-08
   12    -343.6893165930      4.12E-08
   13    -343.6893165943      1.65E-08
   14    -343.6893165953      3.83E-09 Convergence criterion met
 ---------------------------------------
 SCF time:  CPU 82.68 s  wall 82.82 s
 SCF   energy in the final basis set = -343.6893165953
 Total energy in the final basis set = -343.6893165953

 --------------------------------------------------------------

                    Orbital Energies (a.u.)
 --------------------------------------------------------------

 Alpha MOs
 -- Occupied --
-19.163 -19.148 -19.138 -10.294 -10.255 -10.244  -1.099  -1.057
 -1.035  -0.788  -0.676  -0.616  -0.552  -0.543  -0.513  -0.466
 -0.463  -0.446  -0.411  -0.388  -0.366  -0.321  -0.303  -0.287
 -- Virtual --
 -0.069  -0.013  -0.003   0.010   0.017   0.034   0.039   0.061
  0.069   0.077   0.091   0.093   0.107   0.117   0.117   0.123
  0.126   0.132   0.147   0.161   0.171   0.173   0.181   0.207
  0.210   0.221   0.228   0.244   0.254   0.264   0.274   0.284
  0.292   0.301   0.314   0.318   0.325   0.343   0.360   0.380
  0.388   0.439   0.463   0.473   0.515   0.540   0.544   0.555
  0.568   0.579   0.613   0.652   0.666   0.669   0.685   0.691
  0.733   0.838   0.900   0.951   0.971   1.013   1.061   1.076
  1.099   1.114   1.130   1.154   1.173   1.188   1.208   1.288
  1.309   1.364   1.405   1.438   1.448   1.492   1.502   1.512
  1.559   1.574   1.577   1.603   1.631   1.683   1.697   1.747
  1.787   1.799   1.817   1.856   1.934   1.976   2.032   2.068
  2.110   2.132   2.148   2.211   2.320   2.431   2.445   2.449
  2.503   2.548   2.594   2.619   2.662   2.681   2.730   2.822
  2.858   2.873   2.936   2.965   3.017   3.087   3.105   3.135
  3.215   3.261   3.312   3.329   3.377   3.463   3.510   3.751
  3.820   3.854   3.885   3.939   3.994   4.122   4.207   4.995
  5.036   5.072   5.105   5.374   5.422   5.607   5.630   5.723
 23.762  23.808  23.849  49.886  49.899  49.938
 --------------------------------------------------------------

          Ground-State Mulliken Net Atomic Charges

     Atom                 Charge (a.u.)
  ----------------------------------------
      1 C                    -0.196508
      2 C                    -0.262876
      3 C                     0.080378
      4 O                    -0.257902
      5 O                    -0.247040
      6 H                     0.156936
      7 H                     0.164705
      8 O                    -0.272637
      9 H                     0.203704
     10 H                     0.123044
     11 H                     0.254156
     12 H                     0.254040
  ----------------------------------------
  Sum of atomic charges =     0.000000

 -----------------------------------------------------------------
                    Cartesian Multipole Moments
 -----------------------------------------------------------------
    Charge (ESU x 10^10)
                 0.0000
    Dipole Moment (Debye)
         X       0.4724      Y      -1.3701      Z      -0.3327
       Tot       1.4870
    Quadrupole Moments (Debye-Ang)
        XX     -47.0125     XY      -1.8745     YY     -33.8606
        XZ      -2.8542     YZ       1.7563     ZZ     -35.0049
    Octopole Moments (Debye-Ang^2)
       XXX      -1.5370    XXY      10.2419    XYY       1.2615
       YYY      -0.1632    XXZ      -1.4691    XYZ       0.7760
       YYZ       2.0288    XZZ       0.4456    YZZ       1.2608
       ZZZ       0.3905
    Hexadecapole Moments (Debye-Ang^3)
      XXXX    -639.5021   XXXY     -20.8154   XXYY     -99.5978
      XYYY       2.8121   YYYY    -161.8433   XXXZ     -14.4143
      XXYZ       5.1901   XYYZ       0.9800   YYYZ       7.3104
      XXZZ    -102.3652   XYZZ      -0.1722   YYZZ     -39.7664
      XZZZ       0.7672   YZZZ      -0.0092   ZZZZ     -65.7794
 -----------------------------------------------------------------
 Calculating MO derivatives via CPSCF
   1         3          36      0.200903    0.041379
   2         3          36      0.022531    0.004584
   3         3          36      0.001660    0.000360
   4        13          26      0.000092    0.000021
   5        39           0      0.000000    0.000000    Roots Converged
 Calculating analytic Hessian of the SCF energy
 Polarizability Matrix (a.u.)
            1           2           3
    1 -57.9024405  -0.4400100  -2.8442632
    2  -0.4400100 -49.1649794  -2.9549669
    3  -2.8442632  -2.9549669 -41.1576160

 Direct stationary perturbation theory relativistic correction:

 rels  =       0.116421631545
 relv  =      -0.514295304410
 rel2e =       0.202129663886
 E_rel =      -0.195744008980

 Hessian of the SCF Energy
            1           2           3           4           5           6
    1   0.4241528  -0.0043696   0.0360355  -0.0952675  -0.0401854   0.0354193
    2  -0.0043696   0.5883061   0.0563760  -0.0087487  -0.0878648   0.0155640
    3   0.0360355   0.0563760   0.5609699   0.0289705   0.0281011  -0.1024863
    4  -0.0952675  -0.0087487   0.0289705   0.4647112  -0.0054847   0.0501110
    5  -0.0401854  -0.0878648   0.0281011  -0.0054847   0.4708449   0.0315848
    6   0.0354193   0.0155640  -0.1024863   0.0501110   0.0315848   0.5343060
    7  -0.0372743  -0.0002446   0.0011617  -0.1251597   0.0592205   0.0002384
    8  -0.0057937   0.0178142  -0.0080914   0.0349710  -0.1167120   0.0075172
    9   0.0057536  -0.0127377   0.0064733   0.0023680   0.0121175  -0.0874229
   10   0.0060372   0.0070713  -0.0069137  -0.0573725  -0.0170112  -0.0330620
   11   0.0042698  -0.0016924  -0.0002236  -0.0032041   0.0093194  -0.0064568
   12   0.0032885   0.0069393  -0.0057473  -0.0333311  -0.0116785   0.0140497
   13  -0.1879605   0.0360061  -0.0412573  -0.0563997   0.0203397  -0.0002412
   14   0.0780243  -0.1205829   0.0112531  -0.0038593   0.0025129  -0.0029300
   15  -0.0306096  -0.0007882  -0.0745529   0.0146740  -0.0077761   0.0056808
   16  -0.0525204  -0.0019048  -0.0366928   0.0015668  -0.0001242   0.0267456
   17  -0.0015246  -0.0547352  -0.0050787  -0.0027354  -0.0002035   0.0162071
   18  -0.0377530  -0.0016719  -0.2862625   0.0015366  -0.0027660  -0.0177060
   19  -0.0518232  -0.0353387  -0.0094349   0.0017330  -0.0181206  -0.0116306
   20  -0.0252056  -0.2710814  -0.0825051  -0.0024051  -0.0121119  -0.0062685
   21  -0.0087539  -0.0876727  -0.0864313   0.0007152   0.0140636   0.0049279
   22  -0.0046004  -0.0311692  -0.0099388  -0.0878584  -0.0215963  -0.0198488
   23  -0.0055929  -0.0411021  -0.0096648   0.0247105  -0.2034063  -0.0357610
   24  -0.0005184   0.0066513   0.0072875  -0.0041054  -0.0573367  -0.0821854
   25   0.0026834  -0.0049003   0.0283104  -0.0537680   0.0043614  -0.0537533
   26   0.0006364  -0.0007127   0.0175610   0.0070413  -0.0427882   0.0075189
   27  -0.0020760   0.0047287  -0.0207059  -0.0460332   0.0015105  -0.2757615
   28   0.0010060  -0.0001290   0.0003737   0.0075848   0.0216398   0.0050540
   29   0.0001187  -0.0020951   0.0009214  -0.0007557  -0.0081126  -0.0094617
   30  -0.0016258   0.0008220  -0.0006956  -0.0038218  -0.0003986   0.0152211
   31  -0.0034529   0.0432139   0.0105717   0.0001087   0.0045428   0.0023122
   32   0.0001307  -0.0203859  -0.0063936  -0.0022781   0.0025810   0.0004728
   33  -0.0002379   0.0095338   0.0015005  -0.0011232  -0.0013544   0.0011096
   34  -0.0009801   0.0005136  -0.0011860   0.0001212  -0.0075818  -0.0013445
   35  -0.0005082  -0.0058679  -0.0022555  -0.0372518  -0.0140589  -0.0179868
   36   0.0010778   0.0022552   0.0006506  -0.0099605  -0.0060672  -0.0097331
            7           8           9          10          11          12
    1  -0.0372743  -0.0057937   0.0057536   0.0060372   0.0042698   0.0032885
    2  -0.0002446   0.0178142  -0.0127377   0.0070713  -0.0016924   0.0069393
    3   0.0011617  -0.0080914   0.0064733  -0.0069137  -0.0002236  -0.0057473
    4  -0.1251597   0.0349710   0.0023680  -0.0573725  -0.0032041  -0.0333311
    5   0.0592205  -0.1167120   0.0121175  -0.0170112   0.0093194  -0.0116785
    6   0.0002384   0.0075172  -0.0874229  -0.0330620  -0.0064568   0.0140497
    7   0.7021211   0.1345376   0.2193732  -0.4703264  -0.2333761  -0.2253084
    8   0.1345376   0.6560320   0.2040025  -0.2301970  -0.2499244  -0.1476145
    9   0.2193732   0.2040025   0.3525745  -0.2236291  -0.1478654  -0.1930424
   10  -0.4703264  -0.2301970  -0.2236291   0.5293093   0.2639001   0.2712910
   11  -0.2333761  -0.2499244  -0.1478654   0.2639001   0.2456036   0.1708385
   12  -0.2253084  -0.1476145  -0.1930424   0.2712910   0.1708385   0.1797041
   13   0.0046097  -0.0105631   0.0071924  -0.0062960   0.0003373  -0.0045570
   14  -0.0018607  -0.0014468  -0.0000220  -0.0003463   0.0013179   0.0002178
   15   0.0006175   0.0033991  -0.0013234   0.0025971  -0.0002616   0.0017422
   16   0.0025185  -0.0002435   0.0019555  -0.0003680  -0.0002605  -0.0007217
   17   0.0015091  -0.0003299   0.0007610  -0.0004055  -0.0002034  -0.0006512
   18  -0.0024988   0.0008986  -0.0021950   0.0016985   0.0005394   0.0014905
   19   0.0006096  -0.0013112  -0.0009850  -0.0001004   0.0005590   0.0005156
   20   0.0013421  -0.0015047   0.0000864  -0.0005511   0.0006528  -0.0001264
   21  -0.0002462  -0.0007826   0.0001936   0.0000697   0.0003201   0.0000179
   22  -0.0090103   0.0322054   0.0070302   0.0010370   0.0116432   0.0037817
   23   0.0021154  -0.0463098  -0.0133649  -0.0044257   0.0083069   0.0002237
   24  -0.0027928  -0.0045701  -0.0012079  -0.0014153   0.0064952   0.0023261
   25  -0.0049624  -0.0011965  -0.0318574  -0.0050008   0.0008392   0.0032736
   26  -0.0020837   0.0029295   0.0136249   0.0033518   0.0006051  -0.0008799
   27  -0.0025052  -0.0001312  -0.0053244   0.0008117   0.0017472   0.0000295
   28  -0.0673340   0.0381628   0.0096229   0.0030082  -0.0380327  -0.0180780
   29   0.0417091  -0.2533404  -0.0523727  -0.0189316  -0.0188363  -0.0192667
   30   0.0118263  -0.0540882  -0.0728233  -0.0117656  -0.0262105   0.0040115
   31  -0.0008735   0.0004891  -0.0003543   0.0008388  -0.0005150   0.0001536
   32   0.0006910  -0.0013735   0.0005022  -0.0008650  -0.0001362  -0.0006154
   33   0.0009882  -0.0005940   0.0005491  -0.0008905   0.0000279  -0.0005629
   34   0.0050818   0.0089392   0.0035300  -0.0007664  -0.0061603  -0.0003078
   35  -0.0035597  -0.0058340  -0.0047316  -0.0015900   0.0049869   0.0026134
   36  -0.0008539   0.0000545   0.0035488   0.0012081   0.0010496  -0.0040189
           13          14          15          16          17          18
    1  -0.1879605   0.0780243  -0.0306096  -0.0525204  -0.0015246  -0.0377530
    2   0.0360061  -0.1205829  -0.0007882  -0.0019048  -0.0547352  -0.0016719
    3  -0.0412573   0.0112531  -0.0745529  -0.0366928  -0.0050787  -0.2862625
    4  -0.0563997  -0.0038593   0.0146740   0.0015668  -0.0027354   0.0015366
    5   0.0203397   0.0025129  -0.0077761  -0.0001242  -0.0002035  -0.0027660
    6  -0.0002412  -0.0029300   0.0056808   0.0267456   0.0162071  -0.0177060
    7   0.0046097  -0.0018607   0.0006175   0.0025185   0.0015091  -0.0024988
    8  -0.0105631  -0.0014468   0.0033991  -0.0002435  -0.0003299   0.0008986
    9   0.0071924  -0.0000220  -0.0013234   0.0019555   0.0007610  -0.0021950
   10  -0.0062960  -0.0003463   0.0025971  -0.0003680  -0.0004055   0.0016985
   11   0.0003373   0.0013179  -0.0002616  -0.0002605  -0.0002034   0.0005394
   12  -0.0045570   0.0002178   0.0017422  -0.0007217  -0.0006512   0.0014905
   13   0.3120319  -0.0429904   0.0717342  -0.0214759   0.0122762  -0.0102748
   14  -0.0429904   0.5988678   0.1111373   0.0107274  -0.0003624   0.0059908
   15   0.0717342   0.1111373   0.1040719  -0.0339726   0.0180415   0.0002344
   16  -0.0214759   0.0107274  -0.0339726   0.0713557  -0.0045594   0.0465303
   17   0.0122762  -0.0003624   0.0180415  -0.0045594   0.0510851  -0.0033393
   18  -0.0102748   0.0059908   0.0002344   0.0465303  -0.0033393   0.3106567
   19  -0.0050681   0.0397311   0.0094735   0.0010479  -0.0038242  -0.0005347
   20   0.0065802  -0.0188853  -0.0034267  -0.0009006   0.0022123  -0.0003975
   21   0.0006121   0.0075041   0.0046778  -0.0040211  -0.0286976  -0.0089695
   22   0.0031782  -0.0038291  -0.0005718   0.0014764   0.0015761  -0.0006211
   23   0.0004681   0.0031609   0.0002077   0.0017439   0.0022131  -0.0001736
   24  -0.0005620  -0.0007078   0.0016901  -0.0021282  -0.0009219   0.0033401
   25   0.0037803   0.0006284  -0.0021491  -0.0038411  -0.0019683   0.0023179
   26   0.0010000   0.0003121  -0.0019498  -0.0029295  -0.0004475   0.0010419
   27  -0.0017215  -0.0011231   0.0030425   0.0025016   0.0017108  -0.0003540
   28   0.0002891  -0.0005286  -0.0000934  -0.0001222  -0.0001127   0.0001387
   29   0.0013523   0.0007468  -0.0003035   0.0000551  -0.0000308  -0.0000590
   30  -0.0008293   0.0000040  -0.0000487   0.0000722   0.0001332  -0.0002075
   31  -0.0466397  -0.0755167  -0.0319973   0.0003188   0.0000541  -0.0007364
   32  -0.0264189  -0.4659833  -0.1180069  -0.0015501   0.0007275  -0.0003716
   33  -0.0202049  -0.1324169  -0.0449122  -0.0003363   0.0014304   0.0003813
   34  -0.0000492  -0.0001802   0.0002974   0.0000435  -0.0002853   0.0001967
   35   0.0016124   0.0003423  -0.0002729  -0.0000538   0.0000745   0.0003081
   36   0.0001094   0.0010925  -0.0003025   0.0000673   0.0004048  -0.0004085
           19          20          21          22          23          24
    1  -0.0518232  -0.0252056  -0.0087539  -0.0046004  -0.0055929  -0.0005184
    2  -0.0353387  -0.2710814  -0.0876727  -0.0311692  -0.0411021   0.0066513
    3  -0.0094349  -0.0825051  -0.0864313  -0.0099388  -0.0096648   0.0072875
    4   0.0017330  -0.0024051   0.0007152  -0.0878584   0.0247105  -0.0041054
    5  -0.0181206  -0.0121119   0.0140636  -0.0215963  -0.2034063  -0.0573367
    6  -0.0116306  -0.0062685   0.0049279  -0.0198488  -0.0357610  -0.0821854
    7   0.0006096   0.0013421  -0.0002462  -0.0090103   0.0021154  -0.0027928
    8  -0.0013112  -0.0015047  -0.0007826   0.0322054  -0.0463098  -0.0045701
    9  -0.0009850   0.0000864   0.0001936   0.0070302  -0.0133649  -0.0012079
   10  -0.0001004  -0.0005511   0.0000697   0.0010370  -0.0044257  -0.0014153
   11   0.0005590   0.0006528   0.0003201   0.0116432   0.0083069   0.0064952
   12   0.0005156  -0.0001264   0.0000179   0.0037817   0.0002237   0.0023261
   13  -0.0050681   0.0065802   0.0006121   0.0031782   0.0004681  -0.0005620
   14   0.0397311  -0.0188853   0.0075041  -0.0038291   0.0031609  -0.0007078
   15   0.0094735  -0.0034267   0.0046778  -0.0005718   0.0002077   0.0016901
   16   0.0010479  -0.0009006  -0.0040211   0.0014764   0.0017439  -0.0021282
   17  -0.0038242   0.0022123  -0.0286976   0.0015761   0.0022131  -0.0009219
   18  -0.0005347  -0.0003975  -0.0089695  -0.0006211  -0.0001736   0.0033401
   19   0.0635137   0.0202319   0.0104060  -0.0045472  -0.0048611   0.0020435
   20   0.0202319   0.3010177   0.0902768  -0.0024911  -0.0013048   0.0009481
   21   0.0104060   0.0902768   0.0836758   0.0029492   0.0021017   0.0009180
   22  -0.0045472  -0.0024911   0.0029492   0.5009408   0.0563319   0.1834404
   23  -0.0048611  -0.0013048   0.0021017   0.0563319   0.3454893   0.1140906
   24   0.0020435   0.0009481   0.0009180   0.1834404   0.1140906   0.1462193
   25   0.0008864   0.0003929  -0.0008097   0.0030635  -0.0004538  -0.0006186
   26   0.0005329   0.0004212  -0.0000793  -0.0115726  -0.0178731  -0.0361830
   27   0.0003209   0.0003594   0.0005434  -0.0041717  -0.0139715  -0.0051172
   28  -0.0006955  -0.0003168   0.0000458  -0.0042766   0.0047758  -0.0002344
   29   0.0004660   0.0008466   0.0000894   0.0029665  -0.0000140   0.0004584
   30  -0.0000714   0.0000492   0.0001524  -0.0011643   0.0011998   0.0023190
   31  -0.0058211   0.0029989  -0.0011964   0.0022902  -0.0006062   0.0002099
   32   0.0030315   0.0003068   0.0018674   0.0001892  -0.0002726   0.0004437
   33  -0.0007292   0.0003825   0.0006005   0.0002554  -0.0001979  -0.0021883
   34   0.0002649   0.0003240   0.0002293  -0.4016933  -0.0742057  -0.1733187
   35  -0.0010967  -0.0005694   0.0010091  -0.0342538  -0.0488874  -0.0293678
   36   0.0006263   0.0006220  -0.0003066  -0.1611405  -0.0446896  -0.0734013
           25          26          27          28          29          30
    1   0.0026834   0.0006364  -0.0020760   0.0010060   0.0001187  -0.0016258
    2  -0.0049003  -0.0007127   0.0047287  -0.0001290  -0.0020951   0.0008220
    3   0.0283104   0.0175610  -0.0207059   0.0003737   0.0009214  -0.0006956
    4  -0.0537680   0.0070413  -0.0460332   0.0075848  -0.0007557  -0.0038218
    5   0.0043614  -0.0427882   0.0015105   0.0216398  -0.0081126  -0.0003986
    6  -0.0537533   0.0075189  -0.2757615   0.0050540  -0.0094617   0.0152211
    7  -0.0049624  -0.0020837  -0.0025052  -0.0673340   0.0417091   0.0118263
    8  -0.0011965   0.0029295  -0.0001312   0.0381628  -0.2533404  -0.0540882
    9  -0.0318574   0.0136249  -0.0053244   0.0096229  -0.0523727  -0.0728233
   10  -0.0050008   0.0033518   0.0008117   0.0030082  -0.0189316  -0.0117656
   11   0.0008392   0.0006051   0.0017472  -0.0380327  -0.0188363  -0.0262105
   12   0.0032736  -0.0008799   0.0000295  -0.0180780  -0.0192667   0.0040115
   13   0.0037803   0.0010000  -0.0017215   0.0002891   0.0013523  -0.0008293
   14   0.0006284   0.0003121  -0.0011231  -0.0005286   0.0007468   0.0000040
   15  -0.0021491  -0.0019498   0.0030425  -0.0000934  -0.0003035  -0.0000487
   16  -0.0038411  -0.0029295   0.0025016  -0.0001222   0.0000551   0.0000722
   17  -0.0019683  -0.0004475   0.0017108  -0.0001127  -0.0000308   0.0001332
   18   0.0023179   0.0010419  -0.0003540   0.0001387  -0.0000590  -0.0002075
   19   0.0008864   0.0005329   0.0003209  -0.0006955   0.0004660  -0.0000714
   20   0.0003929   0.0004212   0.0003594  -0.0003168   0.0008466   0.0000492
   21  -0.0008097  -0.0000793   0.0005434   0.0000458   0.0000894   0.0001524
   22   0.0030635  -0.0115726  -0.0041717  -0.0042766   0.0029665  -0.0011643
   23  -0.0004538  -0.0178731  -0.0139715   0.0047758  -0.0000140   0.0011998
   24  -0.0006186  -0.0361830  -0.0051172  -0.0002344   0.0004584   0.0023190
   25   0.0586399   0.0022007   0.0517040  -0.0004623  -0.0000996   0.0034786
   26   0.0022007   0.0605805   0.0049419  -0.0003569   0.0001617  -0.0013441
   27   0.0517040   0.0049419   0.3056288  -0.0012088   0.0006762   0.0003211
   28  -0.0004623  -0.0003569  -0.0012088   0.0620730  -0.0249767   0.0053511
   29  -0.0000996   0.0001617   0.0006762  -0.0249767   0.2795085   0.0795972
   30   0.0034786  -0.0013441   0.0003211   0.0053511   0.0795972   0.0518069
   31  -0.0003209  -0.0002883  -0.0000053   0.0002998  -0.0004301   0.0000268
   32   0.0002858  -0.0000674  -0.0002282   0.0001529   0.0000405  -0.0000546
   33   0.0005538  -0.0000410  -0.0005001  -0.0000853   0.0000935   0.0000273
   34  -0.0006982   0.0024679   0.0023834  -0.0013702  -0.0014740  -0.0014770
   35  -0.0000899  -0.0031211  -0.0002208  -0.0002777   0.0011250   0.0002907
   36  -0.0004503  -0.0042115  -0.0018023  -0.0008864  -0.0003726  -0.0000842
           31          32          33          34          35          36
    1  -0.0034529   0.0001307  -0.0002379  -0.0009801  -0.0005082   0.0010778
    2   0.0432139  -0.0203859   0.0095338   0.0005136  -0.0058679   0.0022552
    3   0.0105717  -0.0063936   0.0015005  -0.0011860  -0.0022555   0.0006506
    4   0.0001087  -0.0022781  -0.0011232   0.0001212  -0.0372518  -0.0099605
    5   0.0045428   0.0025810  -0.0013544  -0.0075818  -0.0140589  -0.0060672
    6   0.0023122   0.0004728   0.0011096  -0.0013445  -0.0179868  -0.0097331
    7  -0.0008735   0.0006910   0.0009882   0.0050818  -0.0035597  -0.0008539
    8   0.0004891  -0.0013735  -0.0005940   0.0089392  -0.0058340   0.0000545
    9  -0.0003543   0.0005022   0.0005491   0.0035300  -0.0047316   0.0035488
   10   0.0008388  -0.0008650  -0.0008905  -0.0007664  -0.0015900   0.0012081
   11  -0.0005150  -0.0001362   0.0000279  -0.0061603   0.0049869   0.0010496
   12   0.0001536  -0.0006154  -0.0005629  -0.0003078   0.0026134  -0.0040189
   13  -0.0466397  -0.0264189  -0.0202049  -0.0000492   0.0016124   0.0001094
   14  -0.0755167  -0.4659833  -0.1324169  -0.0001802   0.0003423   0.0010925
   15  -0.0319973  -0.1180069  -0.0449122   0.0002974  -0.0002729  -0.0003025
   16   0.0003188  -0.0015501  -0.0003363   0.0000435  -0.0000538   0.0000673
   17   0.0000541   0.0007275   0.0014304  -0.0002853   0.0000745   0.0004048
   18  -0.0007364  -0.0003716   0.0003813   0.0001967   0.0003081  -0.0004085
   19  -0.0058211   0.0030315  -0.0007292   0.0002649  -0.0010967   0.0006263
   20   0.0029989   0.0003068   0.0003825   0.0003240  -0.0005694   0.0006220
   21  -0.0011964   0.0018674   0.0006005   0.0002293   0.0010091  -0.0003066
   22   0.0022902   0.0001892   0.0002554  -0.4016933  -0.0342538  -0.1611405
   23  -0.0006062  -0.0002726  -0.0001979  -0.0742057  -0.0488874  -0.0446896
   24   0.0002099   0.0004437  -0.0021883  -0.1733187  -0.0293678  -0.0734013
   25  -0.0003209   0.0002858   0.0005538  -0.0006982  -0.0000899  -0.0004503
   26  -0.0002883  -0.0000674  -0.0000410   0.0024679  -0.0031211  -0.0042115
   27  -0.0000053  -0.0002282  -0.0005001   0.0023834  -0.0002208  -0.0018023
   28   0.0002998   0.0001529  -0.0000853  -0.0013702  -0.0002777  -0.0008864
   29  -0.0004301   0.0000405   0.0000935  -0.0014740   0.0011250  -0.0003726
   30   0.0000268  -0.0000546   0.0000273  -0.0014770   0.0002907  -0.0000842
   31   0.0532829   0.0266408   0.0221562  -0.0000311  -0.0005833  -0.0011407
   32   0.0266408   0.4845033   0.1227835  -0.0000098   0.0000597  -0.0003993
   33   0.0221562   0.1227835   0.0435798  -0.0003463   0.0003526   0.0004154
   34  -0.0000311  -0.0000098  -0.0003463   0.4000771   0.0776525   0.1713435
   35  -0.0005833   0.0000597   0.0003526   0.0776525   0.0717503   0.0502616
   36  -0.0011407  -0.0003993   0.0004154   0.1713435   0.0502616   0.0854426
 Gradient time:  CPU 1146.94 s  wall 1147.09 s
 **********************************************************************
 **                                                                  **
 **                       VIBRATIONAL ANALYSIS                       **
 **                       --------------------                       **
 **                                                                  **
 **        VIBRATIONAL FREQUENCIES (CM**-1) AND NORMAL MODES         **
 **     FORCE CONSTANTS (mDYN/ANGSTROM) AND REDUCED MASSES (AMU)     **
 **                  INFRARED INTENSITIES (KM/MOL)                   **
 **                                                                  **
 **********************************************************************


 Mode:                 1                      2                      3
 Frequency:        87.69                 127.63                 252.08
 Force Cnst:      0.0223                 0.0344                 0.0837
 Red. Mass:       4.9220                 3.5855                 2.2370
 IR Active:          YES                    YES                    YES
 IR Intens:        4.394                  8.615                  1.697
 Raman Active:       YES                    YES                    YES
               X      Y      Z        X      Y      Z        X      Y      Z
 C          0.081 -0.076 -0.108   -0.080 -0.113 -0.130    0.021 -0.002 -0.143
 C          0.009 -0.002 -0.183    0.015 -0.130  0.012    0.020  0.100 -0.044
 C          0.018  0.044 -0.118    0.046 -0.030  0.129   -0.073 -0.029  0.149
 O         -0.153 -0.040  0.272    0.053  0.162 -0.087    0.028 -0.039 -0.022
 O          0.093  0.074  0.243    0.049  0.213  0.047   -0.065 -0.091  0.091
 H          0.276 -0.285 -0.150   -0.075 -0.414 -0.137    0.073 -0.231 -0.158
 H         -0.054 -0.005 -0.272   -0.275 -0.007 -0.378    0.087  0.066 -0.353
 O         -0.049  0.003 -0.180   -0.100 -0.140  0.048    0.059  0.091 -0.036
 H         -0.024  0.022 -0.168    0.159 -0.132 -0.020    0.152  0.094 -0.072
 H          0.161  0.131 -0.356    0.088 -0.103  0.374   -0.258 -0.145  0.467
 H          0.296  0.058  0.237    0.328  0.169  0.115   -0.197 -0.149  0.349
 H         -0.215 -0.097  0.247   -0.017  0.011 -0.209    0.171  0.153 -0.321
 TransDip   0.043 -0.019 -0.048    0.073 -0.056 -0.019   -0.031  0.028  0.005

 Mode:                 4                      5                      6
 Frequency:       291.84                 362.67                 392.56
 Force Cnst:      0.2821                 0.1180                 0.1958
 Red. Mass:       5.6223                 1.5223                 2.1568
 IR Active:          YES                    YES                    YES
 IR Intens:       20.147                 55.324                  3.130
 Raman Active:       YES                    YES                    YES
               X      Y      Z        X      Y      Z        X      Y      Z
 C         -0.075  0.006 -0.020   -0.066 -0.042 -0.016    0.111 -0.024  0.006
 C         -0.028 -0.065 -0.052   -0.001  0.002  0.067   -0.026  0.037 -0.027
 C         -0.007 -0.026 -0.048    0.032  0.012  0.029   -0.149 -0.041  0.058
 O         -0.208  0.260  0.012    0.081 -0.004 -0.036   -0.124  0.025 -0.072
 O         -0.118 -0.038  0.028   -0.064 -0.007  0.022    0.147 -0.017 -0.010
 H         -0.049  0.013 -0.026   -0.122 -0.187 -0.007    0.146  0.002  0.005
 H         -0.090 -0.001 -0.004   -0.064 -0.000 -0.138    0.143 -0.037  0.028
 O          0.391 -0.120  0.033    0.037  0.056 -0.088    0.011  0.021  0.039
 H         -0.079  0.025 -0.044    0.029  0.008  0.066   -0.065  0.098 -0.016
 H          0.274 -0.012  0.020    0.006  0.011  0.024   -0.276 -0.154  0.390
 H         -0.215 -0.067  0.167    0.025  0.026 -0.127    0.357  0.105 -0.534
 H          0.436 -0.549  0.145   -0.314 -0.224  0.846   -0.102 -0.148  0.381
 TransDip   0.017 -0.142  0.012   -0.083 -0.076  0.210    0.035 -0.033 -0.030

 Mode:                 7                      8                      9
 Frequency:       454.41                 499.58                 742.61
 Force Cnst:      0.1751                 0.2804                 1.1093
 Red. Mass:       1.4396                 1.9070                 3.4140
 IR Active:          YES                    YES                    YES
 IR Intens:      182.179                 15.873                 15.689
 Raman Active:       YES                    YES                    YES
               X      Y      Z        X      Y      Z        X      Y      Z
 C          0.021 -0.032  0.046   -0.043 -0.137  0.044   -0.084 -0.143  0.068
 C         -0.016 -0.006  0.043   -0.043  0.012  0.161   -0.155  0.050 -0.192
 C         -0.046 -0.001  0.003   -0.042  0.047 -0.032   -0.046  0.253  0.014
 O         -0.038  0.006 -0.021   -0.031 -0.011  0.010    0.161 -0.054  0.056
 O          0.101  0.033 -0.090    0.047 -0.001 -0.021    0.022  0.016 -0.024
 H         -0.053 -0.072  0.059   -0.208 -0.473  0.067    0.017  0.080  0.053
 H          0.022 -0.018  0.008    0.006 -0.022 -0.294   -0.170 -0.200  0.255
 O         -0.002  0.017 -0.037    0.074  0.084 -0.053    0.064 -0.063  0.016
 H         -0.105 -0.042  0.066   -0.151 -0.084  0.180   -0.379  0.064 -0.144
 H         -0.069 -0.016  0.043   -0.016  0.125 -0.271   -0.319  0.101  0.436
 H         -0.192 -0.205  0.896    0.235  0.048 -0.267    0.176 -0.011  0.029
 H         -0.086 -0.069  0.195    0.231  0.171 -0.451    0.168 -0.340 -0.089
 TransDip  -0.200 -0.107  0.368    0.019  0.002 -0.126   -0.126 -0.013 -0.006

 Mode:                10                     11                     12
 Frequency:       831.13                 902.38                 962.59
 Force Cnst:      1.1866                 0.7583                 1.5356
 Red. Mass:       2.9155                 1.5806                 2.8129
 IR Active:          YES                    YES                    YES
 IR Intens:       44.045                  3.054                 38.152
 Raman Active:       YES                    YES                    YES
               X      Y      Z        X      Y      Z        X      Y      Z
 C         -0.064 -0.112  0.074   -0.079 -0.128 -0.041   -0.002 -0.055  0.098
 C         -0.012  0.001 -0.114    0.095 -0.027 -0.016    0.293  0.051  0.015
 C          0.179 -0.191 -0.095   -0.058  0.011  0.044   -0.022  0.104 -0.154
 O         -0.024  0.029  0.027   -0.026  0.002 -0.027   -0.065 -0.010  0.013
 O         -0.017  0.014 -0.021   -0.002  0.005  0.011   -0.081  0.024 -0.011
 H         -0.080 -0.067  0.076    0.064  0.381 -0.051   -0.155 -0.195  0.117
 H         -0.145 -0.125  0.121   -0.179 -0.299  0.475   -0.108  0.016 -0.064
 O         -0.020  0.196  0.051    0.021  0.083  0.015   -0.000 -0.093 -0.013
 H         -0.404  0.262 -0.025    0.502  0.020 -0.094    0.106 -0.023  0.048
 H          0.243 -0.390  0.542   -0.035  0.113 -0.284   -0.506 -0.152  0.533
 H          0.116 -0.012  0.035    0.252 -0.047  0.123   -0.098  0.034 -0.035
 H          0.030  0.143 -0.037    0.019  0.117  0.007   -0.138  0.372  0.071
 TransDip   0.113 -0.180 -0.005   -0.006 -0.056  0.002   -0.073  0.177  0.049

 Mode:                13                     14                     15
 Frequency:      1069.19                1096.78                1145.49
 Force Cnst:      2.1393                 1.9404                 2.1459
 Red. Mass:       3.1763                 2.7377                 2.7757
 IR Active:          YES                    YES                    YES
 IR Intens:      141.571                 12.708                 52.745
 Raman Active:       YES                    YES                    YES
               X      Y      Z        X      Y      Z        X      Y      Z
 C          0.267 -0.133 -0.071    0.120 -0.079  0.202   -0.107 -0.029  0.025
 C         -0.066  0.012  0.108    0.055  0.047 -0.195    0.012  0.288  0.000
 C          0.016 -0.000 -0.014   -0.054 -0.050  0.146    0.027 -0.113  0.070
 O         -0.002 -0.004  0.006    0.005  0.009 -0.036    0.004  0.023 -0.012
 O         -0.220  0.113 -0.035   -0.099  0.056 -0.058    0.029 -0.018  0.006
 H          0.134  0.294 -0.051    0.129 -0.522  0.179   -0.262  0.116  0.069
 H          0.561 -0.244  0.205   -0.073  0.090 -0.227    0.234 -0.073  0.070
 O          0.003 -0.019 -0.023   -0.009  0.019  0.029    0.002 -0.166 -0.066
 H         -0.241  0.033  0.142    0.136 -0.103 -0.196   -0.152  0.585  0.017
 H         -0.013 -0.035  0.095    0.180  0.178 -0.528    0.184  0.004 -0.256
 H          0.421  0.009  0.181   -0.198  0.069 -0.062    0.376 -0.074  0.101
 H          0.012 -0.037 -0.033    0.004 -0.067  0.046   -0.116  0.253 -0.005
 TransDip   0.361 -0.110  0.054    0.102 -0.051  0.003    0.073  0.215  0.053

 Mode:                16                     17                     18
 Frequency:      1229.32                1237.85                1303.06
 Force Cnst:      1.0783                 1.1712                 1.3743
 Red. Mass:       1.2111                 1.2973                 1.3737
 IR Active:          YES                    YES                    YES
 IR Intens:       13.970                 40.777                 19.236
 Raman Active:       YES                    YES                    YES
               X      Y      Z        X      Y      Z        X      Y      Z
 C         -0.050  0.056  0.011   -0.009 -0.006  0.054   -0.027  0.036  0.062
 C          0.045 -0.036 -0.074   -0.067  0.086  0.035   -0.083 -0.112 -0.017
 C         -0.012  0.012  0.006    0.051 -0.019 -0.069   -0.018  0.051 -0.016
 O         -0.001 -0.003 -0.004   -0.011 -0.002  0.011   -0.004 -0.022 -0.003
 O         -0.012 -0.021  0.011   -0.001  0.005 -0.011   -0.016 -0.005 -0.024
 H         -0.463  0.040  0.085   -0.001 -0.093  0.055    0.236 -0.126  0.009
 H          0.524  0.060 -0.146    0.136  0.016 -0.040    0.268  0.084 -0.140
 O         -0.005  0.028  0.033   -0.035  0.000 -0.012    0.042 -0.013 -0.001
 H         -0.073 -0.426 -0.044    0.759 -0.066 -0.131    0.362  0.445 -0.116
 H         -0.007  0.024 -0.029   -0.049 -0.107  0.174    0.216  0.014  0.159
 H          0.486 -0.094  0.143    0.073 -0.010  0.021    0.225 -0.048  0.081
 H          0.014 -0.057  0.035    0.132 -0.513 -0.114   -0.134  0.544  0.100
 TransDip   0.087 -0.081 -0.006    0.133 -0.155  0.002    0.025  0.125  0.059

 Mode:                19                     20                     21
 Frequency:      1379.27                1383.71                1415.06
 Force Cnst:      1.3052                 1.3835                 1.6029
 Red. Mass:       1.1645                 1.2264                 1.3586
 IR Active:          YES                    YES                    YES
 IR Intens:        1.135                 51.637                 10.432
 Raman Active:       YES                    YES                    YES
               X      Y      Z        X      Y      Z        X      Y      Z
 C         -0.066  0.023  0.025    0.007  0.049  0.019   -0.026  0.028  0.015
 C         -0.004  0.048  0.017    0.041 -0.092  0.002    0.114 -0.004  0.035
 C          0.027 -0.036 -0.009    0.017 -0.025  0.013   -0.065  0.056  0.011
 O          0.008  0.023  0.011    0.022  0.038  0.019   -0.017 -0.047 -0.025
 O         -0.021 -0.021 -0.034   -0.019 -0.018 -0.010   -0.021 -0.019 -0.014
 H          0.736  0.009 -0.123   -0.026 -0.089  0.024    0.256  0.007 -0.036
 H         -0.105  0.091 -0.132   -0.046  0.072 -0.033   -0.114  0.077 -0.079
 O          0.009 -0.007  0.008   -0.025  0.019 -0.016   -0.041  0.013 -0.015
 H         -0.119 -0.398  0.047   -0.085  0.596  0.014   -0.179  0.224  0.098
 H         -0.250 -0.042 -0.086   -0.592 -0.001 -0.245    0.651  0.077  0.221
 H          0.348 -0.080  0.092    0.242 -0.056  0.068    0.254 -0.057  0.059
 H         -0.026  0.088  0.042    0.088 -0.324 -0.107    0.117 -0.456 -0.120
 TransDip   0.009  0.029  0.015    0.075 -0.208 -0.064    0.025 -0.093 -0.038

 Mode:                22                     23                     24
 Frequency:      1423.61                1494.44                1783.73
 Force Cnst:      1.5085                 1.4336                19.2875
 Red. Mass:       1.2633                 1.0895                10.2889
 IR Active:          YES                    YES                    YES
 IR Intens:       57.762                  1.579                174.712
 Raman Active:       YES                    YES                    YES
               X      Y      Z        X      Y      Z        X      Y      Z
 C         -0.104 -0.066  0.013    0.026 -0.067  0.044   -0.029 -0.002  0.001
 C          0.051 -0.024 -0.002   -0.013 -0.008  0.000   -0.023  0.001 -0.016
 C         -0.008 -0.007  0.004    0.001 -0.003  0.000    0.575  0.295  0.309
 O          0.006  0.008  0.003    0.001  0.002  0.001   -0.379 -0.227 -0.214
 O          0.026  0.045  0.013    0.004 -0.006  0.005    0.007 -0.001 -0.000
 H          0.327  0.147 -0.070   -0.105  0.686  0.065    0.070  0.029 -0.005
 H          0.719 -0.090 -0.136   -0.209  0.215 -0.641    0.022 -0.001 -0.028
 O         -0.014  0.011 -0.003    0.002  0.003 -0.002    0.005 -0.009 -0.002
 H         -0.101  0.107  0.024    0.051  0.047 -0.012   -0.141  0.046  0.023
 H         -0.075  0.002 -0.048   -0.019 -0.004 -0.008   -0.349  0.284 -0.030
 H         -0.466  0.119 -0.124   -0.001 -0.006  0.003   -0.016 -0.002  0.004
 H          0.034 -0.151 -0.031   -0.004  0.014  0.007    0.016 -0.096 -0.029
 TransDip  -0.240 -0.006 -0.042    0.025  0.020 -0.024    0.379  0.118  0.147

 Mode:                25                     26                     27
 Frequency:      2939.65                2981.90                2998.09
 Force Cnst:      5.5273                 5.6536                 5.6668
 Red. Mass:       1.0856                 1.0792                 1.0700
 IR Active:          YES                    YES                    YES
 IR Intens:       58.774                 23.612                 49.163
 Raman Active:       YES                    YES                    YES
               X      Y      Z        X      Y      Z        X      Y      Z
 C         -0.000  0.002 -0.003    0.004 -0.004  0.031   -0.010  0.022 -0.062
 C          0.001 -0.000  0.012   -0.015  0.000 -0.071   -0.007 -0.001 -0.034
 C          0.010 -0.079 -0.023    0.002 -0.014 -0.005   -0.001 -0.001 -0.001
 O         -0.001 -0.000 -0.000    0.000  0.001 -0.000    0.001  0.000  0.000
 O          0.000  0.000 -0.000    0.001 -0.001  0.000   -0.002  0.001 -0.000
 H          0.011  0.000  0.053   -0.079  0.004 -0.413    0.157 -0.006  0.846
 H         -0.002 -0.038 -0.015    0.009  0.054  0.025   -0.020 -0.258 -0.108
 O         -0.001  0.001 -0.000    0.001 -0.002  0.000    0.000 -0.001  0.001
 H         -0.027 -0.006 -0.159    0.179  0.015  0.867    0.081  0.004  0.411
 H         -0.095  0.933  0.288   -0.022  0.159  0.047   -0.003  0.011  0.003
 H         -0.002  0.000  0.001    0.000 -0.001 -0.002   -0.002  0.007  0.003
 H          0.008  0.010  0.007   -0.007  0.003 -0.007   -0.003  0.002 -0.005
 TransDip   0.023 -0.232 -0.078    0.046 -0.141 -0.047   -0.056  0.055 -0.211

 Mode:                28                     29                     30
 Frequency:      3083.88                3710.05                3797.87
 Force Cnst:      6.1445                 8.6412                 9.0587
 Red. Mass:       1.0966                 1.0655                 1.0660
 IR Active:          YES                    YES                    YES
 IR Intens:       28.399                 84.165                 51.021
 Raman Active:       YES                    YES                    YES
               X      Y      Z        X      Y      Z        X      Y      Z
 C         -0.011 -0.074 -0.049   -0.000  0.000 -0.000   -0.001 -0.002 -0.001
 C         -0.001 -0.001 -0.006   -0.001 -0.001 -0.001   -0.000  0.000  0.000
 C          0.001 -0.003 -0.001    0.001  0.002  0.001    0.000 -0.000  0.000
 O         -0.000  0.000  0.000   -0.000 -0.001 -0.000   -0.000 -0.000 -0.000
 O          0.001  0.001  0.001   -0.000 -0.001 -0.000   -0.004 -0.060 -0.016
 H          0.042 -0.014  0.254    0.000 -0.000  0.001   -0.004  0.002 -0.003
 H          0.085  0.898  0.325    0.001  0.003  0.001    0.000  0.011  0.006
 O          0.000  0.000  0.000   -0.055 -0.013 -0.025    0.001  0.000  0.000
 H          0.011 -0.000  0.061   -0.001  0.004  0.011    0.001 -0.000 -0.001
 H         -0.005  0.033  0.009   -0.003 -0.008 -0.004    0.000  0.000  0.000
 H         -0.009 -0.011 -0.006   -0.001  0.010  0.003    0.073  0.962  0.254
 H         -0.003  0.001 -0.001    0.892  0.204  0.397   -0.009 -0.002 -0.005
 TransDip  -0.008 -0.145 -0.089    0.278  0.027  0.091   -0.043  0.222  0.034

 STANDARD THERMODYNAMIC QUANTITIES AT   298.15 K  AND     1.00 ATM

   This Molecule has  0 Imaginary Frequencies
   Zero point vibrational energy:       59.156 kcal/mol

   Atom    1 Element C  Has Mass   12.00000
   Atom    2 Element C  Has Mass   12.00000
   Atom    3 Element C  Has Mass   12.00000
   Atom    4 Element O  Has Mass   15.99491
   Atom    5 Element O  Has Mass   15.99491
   Atom    6 Element H  Has Mass    1.00783
   Atom    7 Element H  Has Mass    1.00783
   Atom    8 Element O  Has Mass   15.99491
   Atom    9 Element H  Has Mass    1.00783
   Atom   10 Element H  Has Mass    1.00783
   Atom   11 Element H  Has Mass    1.00783
   Atom   12 Element H  Has Mass    1.00783
   Molecular Mass:    90.031710 amu
   Principal axes and moments of inertia in amu*Bohr^2:
                             1           2           3
    Eigenvalues --      218.60217   819.87746   966.22696
          X               0.99996    -0.00083    -0.00890
          Y               0.00102     0.99977     0.02144
          Z               0.00888    -0.02145     0.99973
   Rotational Symmetry Number is   1
   The Molecule is an Asymmetric Top
   Translational Enthalpy:        0.889 kcal/mol
   Rotational Enthalpy:           0.889 kcal/mol
   Vibrational Enthalpy:         61.614 kcal/mol
   gas constant (RT):             0.592 kcal/mol
   Translational Entropy:        39.405  cal/mol.K
   Rotational Entropy:           26.651  cal/mol.K
   Vibrational Entropy:          14.476  cal/mol.K

   Total Enthalpy:               63.984 kcal/mol
   Total Entropy:                80.532  cal/mol.K

 ======================================================================

 STANDARD THERMODYNAMIC QUANTITIES FOR ANHARMONIC VIBRATION -- TOSH

   Zero point vibrational energy: ************ kcal/mol

   Vibrational Enthalpy:       Infinity kcal/mol
   Vibrational Entropy:             NaN  cal/mol.K

   Total Enthalpy:             Infinity kcal/mol
   Total Entropy:                   NaN  cal/mol.K

 ======================================================================

 STANDARD THERMODYNAMIC QUANTITIES FOR ANHARMONIC VIBRATION -- VPT2

   Zero point vibrational energy: ************ kcal/mol

   Vibrational Enthalpy:       Infinity kcal/mol
   Vibrational Entropy:             NaN  cal/mol.K

   Total Enthalpy:             Infinity kcal/mol
   Total Entropy:                   NaN  cal/mol.K

 ======================================================================

Archival summary:
1\1\pikachu\FREQ\ProcedureUnspecified\BasisUnspecified\336\cher\WedDec1417:15:492016WedDec1417:15:492016\0\\#,FREQ,ProcedureUnspecified,BasisUnspecified,\\0,1\O\H,1,0.969913\C,1,1.4113,2,107.267\H,3,1.1012,1,109.361,2,-120.653,0\C,3,1.51056,1,111.364,2,-1.90681,0\H,5,1.107,3,116.589,1,-178.127,0\O,5,1.20826,3,121.977,1,2.1015,0\C,3,1.53874,1,109.264,2,121.599,0\H,8,1.09294,3,110.513,1,175.808,0\H,8,1.0987,3,108.962,1,-64.8388,0\O,8,1.41362,3,110.769,1,57.7191,0\H,11,0.965205,8,107.334,3,-54.5599,0\\\@

 Total job time:  1230.13s(wall), 1229.84s(cpu) 
 Wed Dec 14 17:15:49 2016

        *************************************************************
        *                                                           *
        *  Thank you very much for using Q-Chem.  Have a nice day.  *
        *                                                           *
        *************************************************************


 
User input: 3 of 3 
 
pikachu 127.0.1
Q-Chem Developer Version! Running on 127.0.1.*
                  Welcome to Q-Chem
     A Quantum Leap Into The Future Of Chemistry


 Q-Chem 4.4, Q-Chem, Inc., Pleasanton, CA (2016)

 Y. Shao,  Z. Gan,  E. Epifanovsky,  A. T. B. Gilbert,  M. Wormit,  
 J. Kussmann,  A. W. Lange,  A. Behn,  J. Deng,  X. Feng,  D. Ghosh,  
 M. Goldey,  P. R. Horn,  L. D. Jacobson,  I. Kaliman,  F. Rob,  
 R. Z. Khaliullin,  T. Kus,  A. Landau,  J. Liu,  E. I. Proynov,  Y. M. Rhee,  
 R. M. Richard,  M. A. Rohrdanz,  R. P. Steele,  E. J. Sundstrom,  
 H. L. Woodcock III,  P. M. Zimmerman,  D. Zuev,  B. Albrecht,  E. Alguire,  
 B. Austin,  S. A. Baeppler,  G. J. O. Beran,  Y. A. Bernard,  E. Berquist,  
 K. Brandhorst,  K. B. Bravaya,  S. T. Brown,  D. Casanova,  C.-M. Chang,  
 Y. Chen,  S. H. Chien,  K. D. Closser,  M. P. Coons,  D. L. Crittenden,  
 S. Dasgupta,  M. Diedenhofen,  R. A. DiStasio Jr.,  H. Do,  A. D. Dutoi,  
 R. G. Edgar,  P.-T. Fang,  S. Fatehi,  Q. Feng,  L. Fusti-Molnar,  
 A. Ghysels,  A. Golubeva-Zadorozhnaya,  J. Gomes,  A. Gunina,  
 M. W. D. Hanson-Heine,  P. H. P. Harbach,  A. W. Hauser,  J. E. Herr,  
 E. G. Hohenstein,  Z. C. Holden,  K. Hui,  T.-C. Jagau,  H. Ji,  B. Kaduk,  
 K. Khistyaev,  Jaehoon Kim,  Jihan Kim,  R. A. King,  P. Klunzinger,  
 K. Koh,  D. Kosenkov,  T. Kowalczyk,  C. M. Krauter,  A. Kunitsa,  
 K. U. Lao,  A. Laurent,  K. V. Lawler,  J. Lee,  D. Lefrancois,  S. Lehtola,  
 S. V. Levchenko,  C. Y. Lin,  Y.-S. Lin,  F. Liu,  E. Livshits,  
 R. C. Lochan,  A. Luenser,  P. Manohar,  S. F. Manzer,  S.-P. Mao,  Y. Mao,  
 N. Mardirossian,  A. V. Marenich,  L. A. Martinez-Martinez,  S. A. Maurer,  
 N. J. Mayhall,  J.-M. Mewes,  A. F. Morrison,  K. Nanda,  T. S. Nguyen-Beck,  
 C. M. Oana,  R. Olivares-Amaya,  D. P. O'Neill,  J. A. Parkhill,  
 T. M. Perrine,  R. Peverati,  P. A. Pieniazek,  F. Plasser,  A. Prociuk,  
 D. R. Rehn,  E. Rosta,  N. J. Russ,  N. Sergueev,  S. M. Sharada,  
 S. Sharma,  D. W. Small,  A. Sodt,  T. Stauch,  T. Stein,  D. Stuck,  
 Y.-C. Su,  A. J. W. Thom,  T. Tsuchimochi,  L. Vogt,  O. Vydrov,  T. Wang,  
 M. A. Watson,  J. Wenzel,  A. White,  C. F. Williams,  V. Vanovschi,  
 K. Yao,  S. Yeganeh,  S. R. Yost,  Z.-Q. You,  I. Y. Zhang,  X. Zhang,  
 Y. Zhao,  B. R. Brooks,  G. K. L. Chan,  D. M. Chipman,  C. J. Cramer,  
 W. A. Goddard III,  M. S. Gordon,  W. J. Hehre,  A. Klamt,  
 H. F. Schaefer III,  M. W. Schmidt,  C. D. Sherrill,  D. G. Truhlar,  
 A. Warshel,  X. Xu,  A. Aspuru-Guzik,  R. Baer,  A. T. Bell,  N. A. Besley,  
 J.-D. Chai,  A. Dreuw,  B. D. Dunietz,  T. R. Furlani,  S. R. Gwaltney,  
 C.-P. Hsu,  Y. Jung,  J. Kong,  D. S. Lambrecht,  W. Liang,  C. Ochsenfeld,  
 V. A. Rassolov,  L. V. Slipchenko,  J. E. Subotnik,  T. Van Voorhis,  
 J. M. Herbert,  A. I. Krylov,  P. M. W. Gill,  M. Head-Gordon

 Contributors to earlier versions of Q-Chem not listed above: 
 R. D. Adamson,  J. Baker,  E. F. C. Byrd,  A. K. Chakraborty,  C.-L. Cheng,  
 H. Dachsel,  R. J. Doerksen,  G. Hawkins,  A. Heyden,  S. Hirata,  
 G. Kedziora,  F. J. Keil,  C. Kelley,  P. P. Korambath,  W. Kurlancheek,  
 A. M. Lee,  M. S. Lee,  D. Liotard,  I. Lotan,  P. E. Maslen,  N. Nair,  
 D. Neuhauser,  R. Olson,  B. Peters,  J. Ritchie,  N. E. Schultz,  
 N. Shenvi,  A. C. Simmonett,  K. S. Thanthiriwatte,  Q. Wu,  W. Zhang

 Please cite Q-Chem as follows:
 Y. Shao et al., Mol. Phys. 113, 184-215 (2015)
 DOI: 10.1080/00268976.2014.952696

 Q-Chem 4.4.2 for Intel X86 EM64T Linux

 Parts of Q-Chem use Armadillo 5.200.1 (Boston Tea Smuggler).
 http://arma.sourceforge.net/

 Q-Chem begins on Wed Dec 14 17:15:49 2016  


Host: 0

     Scratch files written to /scratch/cher/qchem11476//
The previous job contains 0 fragments, simply inherited here
FILE_GEOM_ORG=        593

Checking the input file for inconsistencies... 	...done.

--------------------------------------------------------------
User input:
--------------------------------------------------------------

$molecule
   read
$end
$rem
   BASIS  =  6-311++G**
   JOB_TYPE  =  SP
   METHOD  =  B3LYP
   SOLVENT_METHOD SMD
$end

--------------------------------------------------------------
 ----------------------------------------------------------------
             Standard Nuclear Orientation (Angstroms)
    I     Atom           X                Y                Z
 ----------------------------------------------------------------
    1      C      -1.0895692148    -0.7215257452     0.2605288869
    2      C       0.0502231329     0.0287524080    -0.4505797553
    3      C       1.3810442682    -0.6500274833    -0.2270807217
    4      O       2.3056357751    -0.0851677888     0.3076603224
    5      O      -2.3315626498    -0.0906893679     0.0200786085
    6      H      -0.8701797277    -0.7675605805     1.3361144418
    7      H      -1.1748517666    -1.7412772656    -0.1233438284
    8      O       0.0749358080     1.3678552597    -0.0056367326
    9      H      -0.1563976079     0.0071459325    -1.5320031255
   10      H       1.4677811907    -1.6972516299    -0.5752888465
   11      H      -2.2400045291     0.8337890043     0.2819501421
   12      H       0.9527057510     1.5288311268     0.3742804652
 ----------------------------------------------------------------
 Nuclear Repulsion Energy =   243.8828673633 hartrees
 There are       24 alpha and       24 beta electrons
 Requested basis set is 6-311++G(d,p)
 There are 66 shells and 174 basis functions

 Total QAlloc Memory Limit   2000 MB
 Mega-Array Size        61 MB
 MEM_STATIC part        62 MB

                       Distance Matrix (Angstroms)
             C (  1)   C (  2)   C (  3)   O (  4)   O (  5)   H (  6)
   C (  2)  1.538740
   C (  3)  2.519287  1.510556
   O (  4)  3.454648  2.382182  1.208257
   O (  5)  1.413619  2.430780  3.762632  4.646111
   H (  6)  1.098697  2.161835  2.743247  3.407225  2.079843
   H (  7)  1.092943  2.177360  2.781042  3.878435  2.020641  1.780721
   O (  8)  2.406747  1.411305  2.413878  2.680570  2.814116  2.693240
   H (  9)  2.148242  1.101197  2.120950  3.074816  2.673925  3.055447
   H ( 10)  2.861935  2.236988  1.107001  2.020003  4.167795  3.159723
   H ( 11)  1.934674  2.535710  3.946241  4.637671  0.965205  2.356269
   H ( 12)  3.041041  1.935227  2.300551  2.107095  3.678957  3.085685
             H (  7)   O (  8)   H (  9)   H ( 10)   H ( 11)
   O (  8)  3.352988
   H (  9)  2.465472  2.057873
   H ( 10)  2.681362  3.414587  2.541305
   H ( 11)  2.815986  2.393090  2.883606  4.570416
   H ( 12)  3.932905  0.969913  2.679469  3.402146  3.268793

 A cutoff of  1.0D-08 yielded   2035 shell pairs
 There are     14277 function pairs (     15257 Cartesian)

 -------------------------------------------------------
 OpenMP Integral Computing Module                       
 Release: version 1.0, May 2013, Q-Chem Inc. Pittsburgh 
 -------------------------------------------------------
 Integral Job Info:
 Integral job number is                      11
 Integral operator is                         1
 short-range coefficients                     0
 long-range coefficients              100000000
 Omega coefficients                           0
 if combine SR and LR in K                    0
 Integral screening is                        0
 Integral computing path is                   2
 max size of driver memory is            800000
 size of driver memory is                593474
 size of scratch memory is              2260544
 max col of scratch BK array               1296
 max len of scratch array in speh3          155
 max len of scratch index in speh4           18
 max int batch size is                      520
 min int batch size is                       52
 fixed nKL is                                52
 max L of basis functions is                  2
 order of int derivative is                   0
 number of shells is                         66
 number of basis is                         180
 number of cartesian basis is               180
 number of contracted shell pairs          2035
 number of primitive shell pairs           4926
 maxK2 (contraction) of shell pair           36
 max number of K2 of shell pair               1
 max number of CS2 of shell pair            332
 max number of PS2 of shell pair            672
 mem total for path MDJ                   28904
 -------------------------------------------------------
 Smallest overlap matrix eigenvalue = 4.79E-05

 Q-Chem warning in module /home/taweetham/qchem/stvman/mkSTV.C, line 257:

 Overlap eigenvalue is smaller than square root of threshold


 Scale SEOQF with 1.000000e-01/1.000000e-01/1.000000e-01

 Standard Electronic Orientation quadrupole field applied
 Nucleus-field energy     =     0.0000000055 hartrees
 Guess from superposition of atomic densities
 Warning:  Energy on first SCF cycle will be non-variational
 A restricted hybrid HF-DFT SCF calculation will be
 performed using Pulay DIIS extrapolation
 Exchange:     0.2000 Hartree-Fock + 0.0800 Slater + 0.7200 B88
 Correlation:  0.1900 VWN1RPA + 0.8100 LYP
 Using SG-1 standard quadrature grid
 SCF converges when DIIS error is below 1.0E-05
 ---------------------------------------
  Cycle       Energy         DIIS Error
 ---------------------------------------
    1    -344.6274623442      4.68E-02
    2    -343.5521435286      6.94E-03
    3    -343.2719282215      1.23E-02
    4    -343.6784290426      1.88E-03
    5    -343.6880036782      7.47E-04
    6    -343.6893849103      2.01E-04
    7    -343.6895244374      5.12E-05
    8    -343.6895294940      1.03E-05
    9    -343.6895285797      2.54E-06 Convergence criterion met
 ---------------------------------------
 SCF time:  CPU 45.80 s  wall 45.88 s

 Citation of the SMD model:
 Marenich, A.V.; Cramer, C.J.; Truhlar, D.G.
 J. Phys. Chem. B 2009, 113, 6378-6396.
 iSolventCode=           1
 Solvent: water                                                           

 vradii
            1           2           3           4           5           6
    1   1.8500000   1.8500000   1.8500000   1.5200000   1.5200000   1.2000000
            7           8           9          10          11          12
    1   1.2000000   1.5200000   1.2000000   1.2000000   1.2000000   1.2000000
Changing PCM_TESSEL_METHOD to VTN
Changing PCM_VDW_RADII to SMD_RADIUS
 Discretize the solute cavity surface with Lebedev spheres
	Using 302 Lebedev grid points for each H atom
	Using 302 Lebedev grid points for other atoms
	Atomic van der Waals radii will be scaled by 1.20
 Removing interior tesserae...
 Keep 1282 surface tesserae and discard 2342 interior tesserae
 Molecular Surface Area = 110.529 Angst**2
 A restricted hybrid HF-DFT SCF calculation will be
 performed using Pulay DIIS extrapolation
 Polarizable Continuum solvation model will be applied
 Exchange:     0.2000 Hartree-Fock + 0.0800 Slater + 0.7200 B88
 Correlation:  0.1900 VWN1RPA + 0.8100 LYP
 Using SG-1 standard quadrature grid
 SCF converges when DIIS error is below 1.0E-05

 Citation of the SMD model:
 Marenich, A.V.; Cramer, C.J.; Truhlar, D.G.
 J. Phys. Chem. B 2009, 113, 6378-6396.
 iSolventCode=           1
 Solvent: water                                                           

 vradii
            1           2           3           4           5           6
    1   1.8500000   1.8500000   1.8500000   1.5200000   1.5200000   1.2000000
            7           8           9          10          11          12
    1   1.2000000   1.5200000   1.2000000   1.2000000   1.2000000   1.2000000
 ---------------------------------------
  Cycle       Energy         DIIS Error
 ---------------------------------------
    1    -343.6893095915      6.72E-07
 Time req'd to invert C: 2.78 s (CPU) 2.78 s (wall)
    2    -343.7094785818      6.56E-04
    3    -343.7094766835      6.56E-04
    4    -343.7094790538      6.56E-04
    5    -343.7094779791      6.56E-04
    6    -343.7094792888      6.56E-04
    7    -343.7094770503      6.56E-04
    8    -343.7094731735      6.56E-04
    9    -343.7094710496      6.56E-04
   10    -343.7094711758      6.56E-04
   11    -343.7094722236      6.56E-04
   12    -343.7094734944      6.56E-04
   13    -343.7094736532      6.56E-04
   14    -343.7094742667      6.56E-04
   15    -343.7094757002      6.56E-04
   16    -343.7094768536      6.56E-04
   17    -343.7116979873      7.38E-04
   18    -343.7130079006      2.86E-04
   19    -343.7132177147      7.92E-05
   20    -343.7132356750      3.98E-05
   21    -343.7132399649      6.22E-06 Convergence criterion met
 ---------------------------------------
 SCF time:  CPU 94.48 s  wall 94.55 s
(0)  E-EN(g) gas-phase elect-nuc energy                 -343.689309592 a.u.
(3)  G-ENP(liq) elect-nuc-pol free energy of system     -343.713239965 a.u.
(4)  G-CDS(liq) cavity-dispersion-solvent structure 
     free energy                                                3.7587 kcal/mol
(6)  G-S(liq) free energy of system                     -343.707250077 a.u.
(9)  DeltaG-S(liq) free energy of  solvation
     (9) = (6) - (0)                                          -11.2578 kcal/mol
 SCF   energy in the final basis set = -343.7072500769
 Total energy in the final basis set = -343.7072500769

 --------------------------------------------------------------

                    Orbital Energies (a.u.)
 --------------------------------------------------------------

 Alpha MOs
 -- Occupied --
-19.151 -19.139 -19.136 -10.280 -10.238 -10.226  -1.089  -1.050
 -1.029  -0.771  -0.661  -0.601  -0.537  -0.530  -0.504  -0.456
 -0.449  -0.437  -0.400  -0.383  -0.361  -0.316  -0.292  -0.281
 -- Virtual --
 -0.052  -0.001   0.016   0.022   0.024   0.047   0.054   0.068
  0.082   0.087   0.099   0.106   0.122   0.123   0.129   0.135
  0.140   0.143   0.163   0.172   0.185   0.188   0.193   0.218
  0.219   0.228   0.235   0.251   0.262   0.267   0.284   0.285
  0.300   0.301   0.316   0.321   0.336   0.346   0.368   0.381
  0.393   0.452   0.479   0.491   0.533   0.554   0.561   0.573
  0.587   0.595   0.631   0.670   0.683   0.687   0.704   0.710
  0.752   0.852   0.914   0.965   0.982   1.030   1.063   1.082
  1.103   1.115   1.137   1.157   1.172   1.187   1.222   1.293
  1.326   1.377   1.418   1.447   1.455   1.507   1.519   1.530
  1.576   1.590   1.595   1.617   1.649   1.700   1.715   1.764
  1.806   1.818   1.840   1.876   1.953   1.995   2.048   2.083
  2.129   2.148   2.167   2.230   2.341   2.450   2.465   2.472
  2.522   2.568   2.615   2.635   2.683   2.700   2.751   2.838
  2.869   2.884   2.953   2.982   3.029   3.094   3.110   3.140
  3.222   3.269   3.320   3.337   3.389   3.479   3.519   3.764
  3.832   3.863   3.895   3.951   3.998   4.132   4.222   5.002
  5.039   5.073   5.113   5.374   5.428   5.615   5.636   5.732
 23.779  23.825  23.865  49.895  49.903  49.948
 --------------------------------------------------------------

          Ground-State Mulliken Net Atomic Charges

     Atom                 Charge (a.u.)
  ----------------------------------------
      1 C                    -0.256295
      2 C                    -0.181986
      3 C                     0.094093
      4 O                    -0.349278
      5 O                    -0.359820
      6 H                     0.188048
      7 H                     0.195448
      8 O                    -0.354022
      9 H                     0.238529
     10 H                     0.188346
     11 H                     0.303390
     12 H                     0.293545
  ----------------------------------------
  Sum of atomic charges =     0.000000

 -----------------------------------------------------------------
                    Cartesian Multipole Moments
 -----------------------------------------------------------------
    Charge (ESU x 10^10)
                 0.0000
    Dipole Moment (Debye)
         X       0.5978      Y      -2.1152      Z      -0.5864
       Tot       2.2749
    Quadrupole Moments (Debye-Ang)
        XX     -50.3425     XY      -2.4349     YY     -33.2301
        XZ      -3.6350     YZ       2.1740     ZZ     -34.4652
    Octopole Moments (Debye-Ang^2)
       XXX      -3.2189    XXY      10.7666    XYY       1.7387
       YYY      -3.2692    XXZ      -2.0831    XYZ       1.1139
       YYZ       1.7791    XZZ       0.2731    YZZ       0.8153
       ZZZ       0.1120
    Hexadecapole Moments (Debye-Ang^3)
      XXXX    -678.2166   XXXY     -24.0753   XXYY     -99.3536
      XYYY       1.2041   YYYY    -158.8627   XXXZ     -18.6619
      XXYZ       6.2922   XYYZ       0.3907   YYYZ       8.2298
      XXZZ    -103.8090   XYZZ      -0.6380   YYZZ     -38.7476
      XZZZ       0.1268   YZZZ      -0.3473   ZZZZ     -63.4254
 -----------------------------------------------------------------
Archival summary:
1\1\pikachu\SP\ProcedureUnspecified\BasisUnspecified\336\cher\WedDec1417:18:102016WedDec1417:18:102016\0\\#,ProcedureUnspecified,BasisUnspecified,\\0,1\O\H,1,0.969913\C,1,1.4113,2,107.267\H,3,1.1012,1,109.361,2,-120.653,0\C,3,1.51056,1,111.364,2,-1.90681,0\H,5,1.107,3,116.589,1,-178.127,0\O,5,1.20826,3,121.977,1,2.1015,0\C,3,1.53874,1,109.264,2,121.599,0\H,8,1.09294,3,110.513,1,175.808,0\H,8,1.0987,3,108.962,1,-64.8388,0\O,8,1.41362,3,110.769,1,57.7191,0\H,11,0.965205,8,107.334,3,-54.5599,0\\\@

 Total job time:  140.57s(wall), 140.42s(cpu) 
 Wed Dec 14 17:18:10 2016

        *************************************************************
        *                                                           *
        *  Thank you very much for using Q-Chem.  Have a nice day.  *
        *                                                           *
        *************************************************************
