# Supplementary material for: A DFT investigation of the blue bottle experiment: E∘half-cell analysis of autoxidation catalysed by redox indicators
Source: R Soc Open Sci. 2017 Nov 8;4(11):170708. doi: 10.1098/rsos.170708 (PMC5717635; doi:10.1098/rsos.170708)
Supplement: output.zip [file rsos170708supp2.zip › B3LYP_6-311++Gdp_reducing_agents/C3H6O4.out]

pikachu 127.0.1
Q-Chem Developer Version! Running on 127.0.1.*
                  Welcome to Q-Chem
     A Quantum Leap Into The Future Of Chemistry


 Q-Chem 4.4, Q-Chem, Inc., Pleasanton, CA (2016)

 Y. Shao,  Z. Gan,  E. Epifanovsky,  A. T. B. Gilbert,  M. Wormit,  
 J. Kussmann,  A. W. Lange,  A. Behn,  J. Deng,  X. Feng,  D. Ghosh,  
 M. Goldey,  P. R. Horn,  L. D. Jacobson,  I. Kaliman,  F. Rob,  
 R. Z. Khaliullin,  T. Kus,  A. Landau,  J. Liu,  E. I. Proynov,  Y. M. Rhee,  
 R. M. Richard,  M. A. Rohrdanz,  R. P. Steele,  E. J. Sundstrom,  
 H. L. Woodcock III,  P. M. Zimmerman,  D. Zuev,  B. Albrecht,  E. Alguire,  
 B. Austin,  S. A. Baeppler,  G. J. O. Beran,  Y. A. Bernard,  E. Berquist,  
 K. Brandhorst,  K. B. Bravaya,  S. T. Brown,  D. Casanova,  C.-M. Chang,  
 Y. Chen,  S. H. Chien,  K. D. Closser,  M. P. Coons,  D. L. Crittenden,  
 S. Dasgupta,  M. Diedenhofen,  R. A. DiStasio Jr.,  H. Do,  A. D. Dutoi,  
 R. G. Edgar,  P.-T. Fang,  S. Fatehi,  Q. Feng,  L. Fusti-Molnar,  
 A. Ghysels,  A. Golubeva-Zadorozhnaya,  J. Gomes,  A. Gunina,  
 M. W. D. Hanson-Heine,  P. H. P. Harbach,  A. W. Hauser,  J. E. Herr,  
 E. G. Hohenstein,  Z. C. Holden,  K. Hui,  T.-C. Jagau,  H. Ji,  B. Kaduk,  
 K. Khistyaev,  Jaehoon Kim,  Jihan Kim,  R. A. King,  P. Klunzinger,  
 K. Koh,  D. Kosenkov,  T. Kowalczyk,  C. M. Krauter,  A. Kunitsa,  
 K. U. Lao,  A. Laurent,  K. V. Lawler,  J. Lee,  D. Lefrancois,  S. Lehtola,  
 S. V. Levchenko,  C. Y. Lin,  Y.-S. Lin,  F. Liu,  E. Livshits,  
 R. C. Lochan,  A. Luenser,  P. Manohar,  S. F. Manzer,  S.-P. Mao,  Y. Mao,  
 N. Mardirossian,  A. V. Marenich,  L. A. Martinez-Martinez,  S. A. Maurer,  
 N. J. Mayhall,  J.-M. Mewes,  A. F. Morrison,  K. Nanda,  T. S. Nguyen-Beck,  
 C. M. Oana,  R. Olivares-Amaya,  D. P. O'Neill,  J. A. Parkhill,  
 T. M. Perrine,  R. Peverati,  P. A. Pieniazek,  F. Plasser,  A. Prociuk,  
 D. R. Rehn,  E. Rosta,  N. J. Russ,  N. Sergueev,  S. M. Sharada,  
 S. Sharma,  D. W. Small,  A. Sodt,  T. Stauch,  T. Stein,  D. Stuck,  
 Y.-C. Su,  A. J. W. Thom,  T. Tsuchimochi,  L. Vogt,  O. Vydrov,  T. Wang,  
 M. A. Watson,  J. Wenzel,  A. White,  C. F. Williams,  V. Vanovschi,  
 K. Yao,  S. Yeganeh,  S. R. Yost,  Z.-Q. You,  I. Y. Zhang,  X. Zhang,  
 Y. Zhao,  B. R. Brooks,  G. K. L. Chan,  D. M. Chipman,  C. J. Cramer,  
 W. A. Goddard III,  M. S. Gordon,  W. J. Hehre,  A. Klamt,  
 H. F. Schaefer III,  M. W. Schmidt,  C. D. Sherrill,  D. G. Truhlar,  
 A. Warshel,  X. Xu,  A. Aspuru-Guzik,  R. Baer,  A. T. Bell,  N. A. Besley,  
 J.-D. Chai,  A. Dreuw,  B. D. Dunietz,  T. R. Furlani,  S. R. Gwaltney,  
 C.-P. Hsu,  Y. Jung,  J. Kong,  D. S. Lambrecht,  W. Liang,  C. Ochsenfeld,  
 V. A. Rassolov,  L. V. Slipchenko,  J. E. Subotnik,  T. Van Voorhis,  
 J. M. Herbert,  A. I. Krylov,  P. M. W. Gill,  M. Head-Gordon

 Contributors to earlier versions of Q-Chem not listed above: 
 R. D. Adamson,  J. Baker,  E. F. C. Byrd,  A. K. Chakraborty,  C.-L. Cheng,  
 H. Dachsel,  R. J. Doerksen,  G. Hawkins,  A. Heyden,  S. Hirata,  
 G. Kedziora,  F. J. Keil,  C. Kelley,  P. P. Korambath,  W. Kurlancheek,  
 A. M. Lee,  M. S. Lee,  D. Liotard,  I. Lotan,  P. E. Maslen,  N. Nair,  
 D. Neuhauser,  R. Olson,  B. Peters,  J. Ritchie,  N. E. Schultz,  
 N. Shenvi,  A. C. Simmonett,  K. S. Thanthiriwatte,  Q. Wu,  W. Zhang

 Please cite Q-Chem as follows:
 Y. Shao et al., Mol. Phys. 113, 184-215 (2015)
 DOI: 10.1080/00268976.2014.952696

 Q-Chem 4.4.2 for Intel X86 EM64T Linux

 Parts of Q-Chem use Armadillo 5.200.1 (Boston Tea Smuggler).
 http://arma.sourceforge.net/

 Q-Chem begins on Wed Dec 14 00:47:56 2016  


Host: 0

     Scratch files written to /scratch/cher/qchem7923//
FILE_GEOM_ORG=        593

Checking the input file for inconsistencies... 	...done.

--------------------------------------------------------------
User input:
--------------------------------------------------------------
$molecule
0 1
  C   -1.2857391   -0.6861381    0.2893801
  C   -0.2041663    0.1776567   -0.3522040
  C    1.2182858   -0.3296968   -0.0659279
  O    2.1288625    0.6534119    0.0763750
  O   -2.5758981   -0.2820056   -0.1224982
  H   -1.1733585   -0.6480025    1.3890902
  H   -1.1500462   -1.7258803   -0.0141407
  O   -0.3462868    1.5605735    0.0296285
  H   -0.3516172    0.1736617   -1.4382649
  O    1.5017504   -1.5002176    0.0019280
  H   -2.6174819    0.6833572   -0.0232911
  H   -0.3923266    1.5917516    1.0019141
  H    1.6471246    1.5000847   -0.0262639
$end

$rem
   BASIS  =  6-311++G**
   JOB_TYPE  =  optimization
   METHOD  =  B3LYP
$end

--------------------------------------------------------------
 ----------------------------------------------------------------
             Standard Nuclear Orientation (Angstroms)
    I     Atom           X                Y                Z
 ----------------------------------------------------------------
    1      C      -1.2857391098    -0.6861381133     0.2893801190
    2      C      -0.2041663097     0.1776566787    -0.3522039916
    3      C       1.2182857907    -0.3296968115    -0.0659278760
    4      O       2.1288624868     0.6534118941     0.0763750105
    5      O      -2.5758981092    -0.2820056249    -0.1224981942
    6      H      -1.1733585149    -0.6480024932     1.3890902188
    7      H      -1.1500462050    -1.7258803183    -0.0141406618
    8      O      -0.3462868160     1.5605734851     0.0296284829
    9      H      -0.3516172047     0.1736616588    -1.4382648922
   10      O       1.5017503942    -1.5002176093     0.0019280463
   11      H      -2.6174819128     0.6833571767    -0.0232911117
   12      H      -0.3923266205     1.5917516024     1.0019140822
   13      H       1.6471245845     1.5000846906    -0.0262639069
 ----------------------------------------------------------------
 Molecular Point Group                 C1    NOp =  1
 Largest Abelian Subgroup              C1    NOp =  1
 Nuclear Repulsion Energy =   321.4677662692 hartrees
 There are       28 alpha and       28 beta electrons
 Requested basis set is 6-311++G(d,p)
 There are 72 shells and 196 basis functions

 Total QAlloc Memory Limit   2000 MB
 Mega-Array Size        61 MB
 MEM_STATIC part        62 MB
 A cutoff of  1.0D-11 yielded   2472 shell pairs
 There are     18440 function pairs (     19764 Cartesian)

 -------------------------------------------------------
 OpenMP Integral Computing Module                       
 Release: version 1.0, May 2013, Q-Chem Inc. Pittsburgh 
 -------------------------------------------------------
 Integral Job Info:
 Integral job number is                      11
 Integral operator is                         1
 short-range coefficients                     0
 long-range coefficients              100000000
 Omega coefficients                           0
 if combine SR and LR in K                    0
 Integral screening is                        0
 Integral computing path is                   2
 max size of driver memory is            800000
 size of driver memory is                593474
 size of scratch memory is              2260544
 max col of scratch BK array               1296
 max len of scratch array in speh3          155
 max len of scratch index in speh4           18
 max int batch size is                      520
 min int batch size is                       52
 fixed nKL is                                52
 max L of basis functions is                  2
 order of int derivative is                   0
 number of shells is                         72
 number of basis is                         203
 number of cartesian basis is               203
 number of contracted shell pairs          2472
 number of primitive shell pairs           6220
 maxK2 (contraction) of shell pair           36
 max number of K2 of shell pair               1
 max number of CS2 of shell pair            399
 max number of PS2 of shell pair            816
 mem total for path MDJ                   37432
 -------------------------------------------------------
 Smallest overlap matrix eigenvalue = 3.79E-05

 Scale SEOQF with 1.000000e-01/1.000000e-01/1.000000e-01

 Standard Electronic Orientation quadrupole field applied
 Nucleus-field energy     =     0.0000000082 hartrees
 Guess from superposition of atomic densities
 Warning:  Energy on first SCF cycle will be non-variational
 A restricted hybrid HF-DFT SCF calculation will be
 performed using Pulay DIIS extrapolation
 Exchange:     0.2000 Hartree-Fock + 0.0800 Slater + 0.7200 B88
 Correlation:  0.1900 VWN1RPA + 0.8100 LYP
 Using SG-1 standard quadrature grid
 SCF converges when DIIS error is below 1.0E-08
 ---------------------------------------
  Cycle       Energy         DIIS Error
 ---------------------------------------
    1    -420.1109570943      4.49E-02
    2    -418.7733054221      7.29E-03
    3    -418.3836929283      1.29E-02
    4    -418.9412483097      2.33E-03
    5    -418.9591846116      7.61E-04
    6    -418.9608620071      2.40E-04
    7    -418.9610940185      4.94E-05
    8    -418.9611027842      1.30E-05
    9    -418.9611036230      4.22E-06
   10    -418.9611037332      1.63E-06
   11    -418.9611037201      3.28E-07
   12    -418.9611036856      5.52E-08
   13    -418.9611036903      2.73E-08
   14    -418.9611036905      1.14E-08
   15    -418.9611036906      1.89E-09 Convergence criterion met
 ---------------------------------------
 SCF time:  CPU 119.14 s  wall 119.23 s
 SCF   energy in the final basis set = -418.9611036906
 Total energy in the final basis set = -418.9611036906

 --------------------------------------------------------------

                    Orbital Energies (a.u.)
 --------------------------------------------------------------

 Alpha MOs
 -- Occupied --
-19.191 -19.188 -19.149 -19.133 -10.328 -10.273 -10.250  -1.133
 -1.085  -1.052  -1.046  -0.791  -0.686  -0.635  -0.591  -0.557
 -0.530  -0.486  -0.474  -0.468  -0.438  -0.425  -0.398  -0.377
 -0.362  -0.345  -0.309  -0.294
 -- Virtual --
 -0.045  -0.023  -0.000   0.003   0.010   0.033   0.042   0.060
  0.066   0.069   0.075   0.091   0.099   0.107   0.113   0.118
  0.123   0.132   0.135   0.138   0.149   0.166   0.178   0.191
  0.194   0.210   0.218   0.225   0.237   0.243   0.253   0.262
  0.270   0.282   0.292   0.294   0.301   0.311   0.313   0.325
  0.331   0.346   0.350   0.378   0.381   0.407   0.445   0.483
  0.492   0.502   0.537   0.548   0.556   0.595   0.602   0.611
  0.634   0.677   0.685   0.698   0.718   0.774   0.863   0.874
  0.934   0.946   1.019   1.037   1.059   1.079   1.087   1.117
  1.124   1.144   1.162   1.178   1.183   1.201   1.241   1.292
  1.305   1.316   1.375   1.400   1.419   1.459   1.491   1.514
  1.533   1.557   1.592   1.614   1.623   1.645   1.668   1.689
  1.750   1.767   1.771   1.788   1.882   1.924   1.955   1.995
  2.019   2.058   2.080   2.131   2.141   2.201   2.277   2.425
  2.459   2.491   2.527   2.562   2.591   2.670   2.697   2.782
  2.792   2.805   2.854   2.879   2.929   2.965   3.043   3.067
  3.082   3.083   3.100   3.122   3.163   3.230   3.257   3.335
  3.356   3.420   3.549   3.647   3.730   3.764   3.851   3.860
  3.916   3.987   4.014   4.097   4.222   4.955   5.033   5.042
  5.083   5.129   5.297   5.358   5.395   5.494   5.608   5.639
  5.847  23.742  23.800  23.814  49.835  49.864  49.897  49.997
 --------------------------------------------------------------

          Ground-State Mulliken Net Atomic Charges

     Atom                 Charge (a.u.)
  ----------------------------------------
      1 C                    -0.373675
      2 C                    -0.024769
      3 C                    -0.055689
      4 O                    -0.158682
      5 O                    -0.214495
      6 H                     0.175777
      7 H                     0.201619
      8 O                    -0.304498
      9 H                     0.262093
     10 O                    -0.264034
     11 H                     0.237494
     12 H                     0.263664
     13 H                     0.255194
  ----------------------------------------
  Sum of atomic charges =     0.000000

 -----------------------------------------------------------------
                    Cartesian Multipole Moments
 -----------------------------------------------------------------
    Charge (ESU x 10^10)
                 0.0000
    Dipole Moment (Debye)
         X      -1.3734      Y       3.1729      Z       1.0651
       Tot       3.6177
    Quadrupole Moments (Debye-Ang)
        XX     -53.5254     XY       1.7939     YY     -43.4472
        XZ      -2.5357     YZ       2.2246     ZZ     -38.1759
    Octopole Moments (Debye-Ang^2)
       XXX       0.5275    XXY      19.4258    XYY      -4.9624
       YYY      10.3670    XXZ       1.3963    XYZ      -0.8948
       YYZ       4.5880    XZZ       0.2431    YZZ       4.3962
       ZZZ       1.2233
    Hexadecapole Moments (Debye-Ang^3)
      XXXX    -743.1273   XXXY     -32.0788   XXYY    -148.3817
      XYYY      24.2736   YYYY    -271.7081   XXXZ      -7.8942
      XXYZ      -0.8815   XYYZ      -2.2530   YYYZ      11.1362
      XXZZ    -121.1367   XYZZ      -2.4922   YYZZ     -50.3800
      XZZZ      -1.3629   YZZZ       4.3410   ZZZZ     -60.3853
 -----------------------------------------------------------------
 Calculating analytic gradient of the SCF energy
 Gradient of SCF Energy
            1           2           3           4           5           6
    1  -0.0039986   0.0014457  -0.0025076   0.0044107  -0.0002580   0.0013895
    2   0.0033892   0.0000841   0.0093349  -0.0024875  -0.0083570  -0.0003258
    3  -0.0015553   0.0016290   0.0003114   0.0007331  -0.0016429   0.0019608
            7           8           9          10          11          12
    1   0.0002331  -0.0002378  -0.0011426   0.0019209   0.0025065   0.0009144
    2  -0.0015162   0.0016620   0.0002918  -0.0108853   0.0066066  -0.0017302
    3  -0.0003203  -0.0082699  -0.0011219   0.0006936   0.0013425   0.0065772
           13
    1  -0.0046762
    2   0.0039334
    3  -0.0003374
 Max gradient component =       1.089E-02
 RMS gradient           =       3.817E-03
 Gradient time:  CPU 33.36 s  wall 33.36 s
 Geometry Optimization Parameters
   NAtoms,    NIC,     NZ,  NCons,   NDum,   NFix, NCnnct, MaxDiis
       13      79       0       0       0       0       0       0


** GEOMETRY OPTIMIZATION IN DELOCALIZED INTERNAL COORDINATES **
   Searching for a Minimum

   Optimization Cycle:   1

                       Coordinates (Angstroms)
     ATOM                X               Y               Z
      1  C        -1.2857391098   -0.6861381133    0.2893801190
      2  C        -0.2041663097    0.1776566787   -0.3522039916
      3  C         1.2182857907   -0.3296968115   -0.0659278760
      4  O         2.1288624868    0.6534118941    0.0763750105
      5  O        -2.5758981092   -0.2820056249   -0.1224981942
      6  H        -1.1733585149   -0.6480024932    1.3890902188
      7  H        -1.1500462050   -1.7258803183   -0.0141406618
      8  O        -0.3462868160    1.5605734851    0.0296284829
      9  H        -0.3516172047    0.1736616588   -1.4382648922
     10  O         1.5017503942   -1.5002176093    0.0019280463
     11  H        -2.6174819128    0.6833571767   -0.0232911117
     12  H        -0.3923266205    1.5917516024    1.0019140822
     13  H         1.6471245845    1.5000846906   -0.0262639069
   Point Group: c1    Number of degrees of freedom:    33


   Energy is   -418.961103691


 Attempting to Generate Delocalized Internal Coordinates

 33 Hessian modes will be used to form the next step
  Hessian Eigenvalues:
     0.004269    0.005787    0.008837    0.010131    0.013883    0.022583
     0.045280    0.050547    0.053395    0.060518    0.081125    0.114563
     0.138872    0.160000    0.160000    0.160000    0.183317    0.203773
     0.220159    0.249964    0.250000    0.287758    0.298299    0.330170
     0.341248    0.346278    0.393553    0.434822    0.514780    0.525931
     0.531046    0.555450    1.017370

 Minimum Search - Taking Simple RFO Step
 Searching for Lamda that Minimizes Along All modes
 Value Taken    Lamda =  -0.00121137
 Step Taken.  Stepsize is  0.187084

                             Maximum     Tolerance    Cnvgd?
         Gradient           0.007248      0.000300      NO
         Displacement       0.082317      0.001200      NO
         Energy change     *********      0.000001      NO


 New Cartesian Coordinates Obtained by Inverse Iteration

 Displacement from previous Coordinates is:  0.332274
 ----------------------------------------------------------------
             Standard Nuclear Orientation (Angstroms)
    I     Atom           X                Y                Z
 ----------------------------------------------------------------
    1      C      -1.2832690983    -0.6829616152     0.2905078697
    2      C      -0.2012008797     0.1945571526    -0.3307912201
    3      C       1.2190779772    -0.3289776709    -0.0582659115
    4      O       2.1634741977     0.6266468933     0.0336818639
    5      O      -2.5778167738    -0.3029133154    -0.1403863238
    6      H      -1.1985804997    -0.6455411848     1.3893903210
    7      H      -1.1276371157    -1.7175109441    -0.0126325182
    8      O      -0.3481389717     1.5715623838     0.0729001905
    9      H      -0.3368137200     0.2041134093    -1.4163902765
   10      O       1.4812848169    -1.4982075161     0.0152547497
   11      H      -2.6725175972     0.6521828891    -0.0423215398
   12      H      -0.4502345978     1.6051438568     1.0342807798
   13      H       1.7314747155     1.4904618774    -0.0895026595
 ----------------------------------------------------------------
 Molecular Point Group                 C1    NOp =  1
 Largest Abelian Subgroup              C1    NOp =  1
 Nuclear Repulsion Energy =   320.9625645080 hartrees
 There are       28 alpha and       28 beta electrons
 Applying Cartesian multipole field
    Component          Value
    ---------          -----
     (2,0,0)        1.00000E-11
     (0,2,0)        2.00000E-11
     (0,0,2)       -3.00000E-11
 Nucleus-field energy     =     0.0000000082 hartrees
 Requested basis set is 6-311++G(d,p)
 There are 72 shells and 196 basis functions
 A cutoff of  1.0D-11 yielded   2471 shell pairs
 There are     18431 function pairs (     19755 Cartesian)
 Smallest overlap matrix eigenvalue = 3.72E-05
 Guess MOs from SCF MO coefficient file
 Reading MOs from coefficient file
 Reading MOs from coefficient file
 A restricted hybrid HF-DFT SCF calculation will be
 performed using Pulay DIIS extrapolation
 Exchange:     0.2000 Hartree-Fock + 0.0800 Slater + 0.7200 B88
 Correlation:  0.1900 VWN1RPA + 0.8100 LYP
 Using SG-1 standard quadrature grid
 SCF converges when DIIS error is below 1.0E-08
 Geometry optimization detected.  Setting ReadMinima to 0
 Setting SaveMinima to 0
 ---------------------------------------
  Cycle       Energy         DIIS Error
 ---------------------------------------
    1    -418.9694233888      1.12E-03
    2    -418.9614472141      1.61E-04
    3    -418.9614435664      1.79E-04
    4    -418.9615440363      6.04E-05
    5    -418.9615543764      2.16E-05
    6    -418.9615557378      8.16E-06
    7    -418.9615559586      1.69E-06
    8    -418.9615559682      4.89E-07
    9    -418.9615559772      1.68E-07
   10    -418.9615559636      8.78E-08
   11    -418.9615559695      1.48E-08
   12    -418.9615559705      2.79E-09 Convergence criterion met
 ---------------------------------------
 SCF time:  CPU 97.66 s  wall 97.93 s
 SCF   energy in the final basis set = -418.9615559705
 Total energy in the final basis set = -418.9615559705

 --------------------------------------------------------------

                    Orbital Energies (a.u.)
 --------------------------------------------------------------

 Alpha MOs
 -- Occupied --
-19.190 -19.183 -19.148 -19.133 -10.327 -10.272 -10.248  -1.133
 -1.082  -1.052  -1.046  -0.791  -0.687  -0.637  -0.589  -0.555
 -0.530  -0.485  -0.474  -0.468  -0.436  -0.424  -0.396  -0.374
 -0.359  -0.345  -0.309  -0.293
 -- Virtual --
 -0.044  -0.020  -0.001   0.003   0.011   0.033   0.043   0.060
  0.066   0.070   0.076   0.091   0.098   0.106   0.112   0.119
  0.123   0.133   0.136   0.138   0.152   0.168   0.180   0.191
  0.193   0.209   0.218   0.225   0.236   0.243   0.255   0.261
  0.269   0.283   0.294   0.295   0.302   0.312   0.316   0.324
  0.331   0.344   0.351   0.378   0.383   0.405   0.442   0.483
  0.496   0.507   0.544   0.545   0.559   0.595   0.601   0.611
  0.637   0.678   0.687   0.700   0.717   0.777   0.864   0.876
  0.934   0.946   1.019   1.043   1.057   1.078   1.085   1.114
  1.128   1.147   1.161   1.181   1.189   1.197   1.250   1.300
  1.303   1.322   1.382   1.403   1.429   1.458   1.496   1.513
  1.535   1.562   1.596   1.613   1.623   1.639   1.664   1.694
  1.743   1.766   1.770   1.780   1.877   1.925   1.956   2.002
  2.016   2.064   2.089   2.123   2.137   2.205   2.277   2.430
  2.467   2.491   2.524   2.547   2.599   2.659   2.698   2.781
  2.787   2.800   2.849   2.881   2.928   2.962   3.042   3.065
  3.082   3.087   3.091   3.129   3.168   3.235   3.254   3.339
  3.358   3.422   3.552   3.653   3.729   3.767   3.858   3.875
  3.916   3.984   4.013   4.090   4.225   4.952   5.033   5.041
  5.072   5.133   5.301   5.351   5.387   5.511   5.622   5.653
  5.850  23.742  23.807  23.819  49.837  49.867  49.901  50.003
 --------------------------------------------------------------

          Ground-State Mulliken Net Atomic Charges

     Atom                 Charge (a.u.)
  ----------------------------------------
      1 C                    -0.368214
      2 C                    -0.026648
      3 C                    -0.053962
      4 O                    -0.160731
      5 O                    -0.223520
      6 H                     0.175911
      7 H                     0.202130
      8 O                    -0.311545
      9 H                     0.262034
     10 O                    -0.261331
     11 H                     0.239314
     12 H                     0.264366
     13 H                     0.262196
  ----------------------------------------
  Sum of atomic charges =     0.000000

 -----------------------------------------------------------------
                    Cartesian Multipole Moments
 -----------------------------------------------------------------
    Charge (ESU x 10^10)
                -0.0000
    Dipole Moment (Debye)
         X      -1.3603      Y       3.2158      Z       1.0539
       Tot       3.6473
    Quadrupole Moments (Debye-Ang)
        XX     -52.7687     XY       1.6830     YY     -43.5697
        XZ      -2.7620     YZ       2.0417     ZZ     -38.0598
    Octopole Moments (Debye-Ang^2)
       XXX      -0.8916    XXY      21.0403    XYY      -4.2620
       YYY      10.2197    XXZ       1.7514    XYZ      -1.0979
       YYZ       4.0344    XZZ       0.1376    YZZ       4.7240
       ZZZ       1.2980
    Hexadecapole Moments (Debye-Ang^3)
      XXXX    -742.0257   XXXY     -33.8509   XXYY    -148.0246
      XYYY      23.5183   YYYY    -272.6635   XXXZ      -7.0232
      XXYZ      -1.4638   XYYZ      -2.9609   YYYZ      10.4977
      XXZZ    -121.6744   XYZZ      -3.0576   YYZZ     -49.8191
      XZZZ      -0.8276   YZZZ       4.4043   ZZZZ     -59.8439
 -----------------------------------------------------------------
 Calculating analytic gradient of the SCF energy
 Gradient of SCF Energy
            1           2           3           4           5           6
    1  -0.0013173   0.0016672   0.0000047   0.0018596   0.0001905   0.0001751
    2   0.0003676  -0.0020459   0.0022509  -0.0021432  -0.0005052  -0.0004196
    3  -0.0002991  -0.0029127   0.0026610   0.0003581   0.0004594   0.0004200
            7           8           9          10          11          12
    1   0.0004813  -0.0013632  -0.0000747   0.0000982  -0.0002918  -0.0006356
    2  -0.0001504   0.0017054  -0.0002726  -0.0012059   0.0010418   0.0001960
    3   0.0000307   0.0006496   0.0001855  -0.0010155  -0.0002561   0.0012291
           13
    1  -0.0007939
    2   0.0011811
    3  -0.0015102
 Max gradient component =       2.913E-03
 RMS gradient           =       1.179E-03
 Gradient time:  CPU 33.17 s  wall 33.17 s
 Geometry Optimization Parameters
   NAtoms,    NIC,     NZ,  NCons,   NDum,   NFix, NCnnct, MaxDiis
       13      79       0       0       0       0       0       0

 Cartesian Hessian Update
 Hessian Updated using BFGS Update


** GEOMETRY OPTIMIZATION IN DELOCALIZED INTERNAL COORDINATES **
   Searching for a Minimum

   Optimization Cycle:   2

                       Coordinates (Angstroms)
     ATOM                X               Y               Z
      1  C        -1.2832690983   -0.6829616152    0.2905078697
      2  C        -0.2012008797    0.1945571526   -0.3307912201
      3  C         1.2190779772   -0.3289776709   -0.0582659115
      4  O         2.1634741977    0.6266468933    0.0336818639
      5  O        -2.5778167738   -0.3029133154   -0.1403863238
      6  H        -1.1985804997   -0.6455411848    1.3893903210
      7  H        -1.1276371157   -1.7175109441   -0.0126325182
      8  O        -0.3481389717    1.5715623838    0.0729001905
      9  H        -0.3368137200    0.2041134093   -1.4163902765
     10  O         1.4812848169   -1.4982075161    0.0152547497
     11  H        -2.6725175972    0.6521828891   -0.0423215398
     12  H        -0.4502345978    1.6051438568    1.0342807798
     13  H         1.7314747155    1.4904618774   -0.0895026595
   Point Group: c1    Number of degrees of freedom:    33


   Energy is   -418.961555970

 Hessian Updated using BFGS Update

 32 Hessian modes will be used to form the next step
  Hessian Eigenvalues:
     0.004883    0.005574    0.008960    0.011799    0.013779    0.024823
     0.044579    0.050536    0.053836    0.060246    0.079360    0.113820
     0.139208    0.145594    0.161056    0.195908    0.203211    0.218895
     0.248975    0.267319    0.291363    0.298724    0.327644    0.341250
     0.345335    0.399876    0.434804    0.476465    0.520175    0.529147
     0.555466    0.984876

 Minimum Search - Taking Simple RFO Step
 Searching for Lamda that Minimizes Along All modes
 Value Taken    Lamda =  -0.00057436
 Step Taken.  Stepsize is  0.216466

                             Maximum     Tolerance    Cnvgd?
         Gradient           0.003221      0.000300      NO
         Displacement       0.126115      0.001200      NO
         Energy change     -0.000452      0.000001      NO


 New Cartesian Coordinates Obtained by Inverse Iteration

 Displacement from previous Coordinates is:  0.335204
 ----------------------------------------------------------------
             Standard Nuclear Orientation (Angstroms)
    I     Atom           X                Y                Z
 ----------------------------------------------------------------
    1      C      -1.2758788478    -0.6762213196     0.3017476774
    2      C      -0.2060452197     0.1939445162    -0.3484001909
    3      C       1.2164003873    -0.3350362147    -0.1067703638
    4      O       2.1485486198     0.6183533068     0.0794768608
    5      O      -2.5794510267    -0.3222454783    -0.1280806630
    6      H      -1.1881308240    -0.6104792343     1.3969759624
    7      H      -1.1161608617    -1.7152083899     0.0215653716
    8      O      -0.3299284165     1.5756957138     0.0376900371
    9      H      -0.3591954203     0.1939136514    -1.4310317121
   10      O       1.4785524230    -1.5018226863    -0.0460513610
   11      H      -2.6995465565     0.6275978901    -0.0459132868
   12      H      -0.4137539556     1.6322384396     0.9957007046
   13      H       1.7236921522     1.4878260211     0.0188162889
 ----------------------------------------------------------------
 Molecular Point Group                 C1    NOp =  1
 Largest Abelian Subgroup              C1    NOp =  1
 Nuclear Repulsion Energy =   321.2588065741 hartrees
 There are       28 alpha and       28 beta electrons
 Applying Cartesian multipole field
    Component          Value
    ---------          -----
     (2,0,0)        1.00000E-11
     (0,2,0)        2.00000E-11
     (0,0,2)       -3.00000E-11
 Nucleus-field energy     =     0.0000000082 hartrees
 Requested basis set is 6-311++G(d,p)
 There are 72 shells and 196 basis functions
 A cutoff of  1.0D-11 yielded   2471 shell pairs
 There are     18431 function pairs (     19755 Cartesian)
 Smallest overlap matrix eigenvalue = 3.80E-05
 Guess MOs from SCF MO coefficient file
 Reading MOs from coefficient file
 Reading MOs from coefficient file
 A restricted hybrid HF-DFT SCF calculation will be
 performed using Pulay DIIS extrapolation
 Exchange:     0.2000 Hartree-Fock + 0.0800 Slater + 0.7200 B88
 Correlation:  0.1900 VWN1RPA + 0.8100 LYP
 Using SG-1 standard quadrature grid
 SCF converges when DIIS error is below 1.0E-08
 Geometry optimization detected.  Setting ReadMinima to 0
 Setting SaveMinima to 0
 ---------------------------------------
  Cycle       Energy         DIIS Error
 ---------------------------------------
    1    -418.9584642409      1.27E-03
    2    -418.9611956952      2.06E-04
    3    -418.9609177860      3.70E-04
    4    -418.9613802494      5.54E-05
    5    -418.9613881887      2.72E-05
    6    -418.9613903384      8.09E-06
    7    -418.9613909574      2.06E-06
    8    -418.9613907926      3.76E-07
    9    -418.9613908228      2.20E-07
   10    -418.9613908249      6.98E-08
   11    -418.9613908225      1.72E-08
   12    -418.9613908218      5.09E-09 Convergence criterion met
 ---------------------------------------
 SCF time:  CPU 97.79 s  wall 97.89 s
 SCF   energy in the final basis set = -418.9613908218
 Total energy in the final basis set = -418.9613908218

 --------------------------------------------------------------

                    Orbital Energies (a.u.)
 --------------------------------------------------------------

 Alpha MOs
 -- Occupied --
-19.189 -19.183 -19.147 -19.132 -10.325 -10.271 -10.249  -1.133
 -1.083  -1.052  -1.046  -0.792  -0.689  -0.638  -0.590  -0.556
 -0.530  -0.485  -0.473  -0.469  -0.436  -0.423  -0.395  -0.375
 -0.359  -0.345  -0.309  -0.293
 -- Virtual --
 -0.042  -0.021  -0.001   0.003   0.011   0.033   0.043   0.061
  0.065   0.070   0.076   0.092   0.098   0.108   0.113   0.118
  0.123   0.133   0.136   0.139   0.150   0.170   0.181   0.190
  0.192   0.208   0.221   0.228   0.238   0.244   0.254   0.266
  0.268   0.282   0.293   0.296   0.303   0.313   0.316   0.326
  0.331   0.341   0.350   0.381   0.384   0.407   0.449   0.485
  0.495   0.507   0.545   0.552   0.559   0.595   0.604   0.614
  0.638   0.678   0.686   0.702   0.718   0.773   0.866   0.878
  0.932   0.949   1.021   1.039   1.060   1.075   1.091   1.116
  1.126   1.148   1.163   1.180   1.187   1.200   1.244   1.297
  1.316   1.320   1.381   1.403   1.436   1.450   1.497   1.517
  1.538   1.564   1.589   1.607   1.626   1.645   1.668   1.693
  1.749   1.761   1.769   1.789   1.877   1.927   1.954   2.008
  2.019   2.070   2.093   2.132   2.145   2.204   2.279   2.432
  2.469   2.499   2.525   2.558   2.598   2.658   2.680   2.777
  2.791   2.802   2.850   2.881   2.925   2.961   3.044   3.068
  3.085   3.090   3.093   3.130   3.171   3.241   3.253   3.335
  3.371   3.423   3.552   3.658   3.731   3.777   3.867   3.884
  3.917   3.982   4.014   4.099   4.228   4.957   5.036   5.039
  5.079   5.133   5.299   5.349   5.388   5.519   5.631   5.667
  5.855  23.745  23.812  23.822  49.838  49.870  49.903  50.007
 --------------------------------------------------------------

          Ground-State Mulliken Net Atomic Charges

     Atom                 Charge (a.u.)
  ----------------------------------------
      1 C                    -0.350742
      2 C                    -0.046477
      3 C                    -0.041304
      4 O                    -0.163002
      5 O                    -0.227634
      6 H                     0.173601
      7 H                     0.203377
      8 O                    -0.310730
      9 H                     0.259923
     10 O                    -0.259943
     11 H                     0.241762
     12 H                     0.264711
     13 H                     0.256458
  ----------------------------------------
  Sum of atomic charges =     0.000000

 -----------------------------------------------------------------
                    Cartesian Multipole Moments
 -----------------------------------------------------------------
    Charge (ESU x 10^10)
                 0.0000
    Dipole Moment (Debye)
         X      -1.4101      Y       3.2780      Z       1.1741
       Tot       3.7566
    Quadrupole Moments (Debye-Ang)
        XX     -52.5547     XY       1.5991     YY     -43.5336
        XZ      -2.4609     YZ       2.1798     ZZ     -38.1576
    Octopole Moments (Debye-Ang^2)
       XXX      -1.6841    XXY      21.6004    XYY      -4.0415
       YYY      10.9419    XXZ       1.9980    XYZ      -0.7653
       YYZ       5.7435    XZZ       0.1588    YZZ       4.7061
       ZZZ       2.2440
    Hexadecapole Moments (Debye-Ang^3)
      XXXX    -734.5912   XXXY     -35.6429   XXYY    -148.3735
      XYYY      23.0971   YYYY    -272.5281   XXXZ      -5.4757
      XXYZ      -1.6706   XYYZ      -1.1881   YYYZ       9.9196
      XXZZ    -121.3423   XYZZ      -3.1127   YYZZ     -50.3538
      XZZZ       0.0409   YZZZ       2.7103   ZZZZ     -60.8132
 -----------------------------------------------------------------
 Calculating analytic gradient of the SCF energy
 Gradient of SCF Energy
            1           2           3           4           5           6
    1   0.0005952  -0.0003862   0.0021331  -0.0024570   0.0000032  -0.0004020
    2  -0.0011737  -0.0023627  -0.0030641   0.0010194   0.0034655  -0.0003283
    3   0.0003185   0.0020812  -0.0095067   0.0013608   0.0011590  -0.0006665
            7           8           9          10          11          12
    1  -0.0000643  -0.0010397   0.0012215  -0.0013881  -0.0007956   0.0008914
    2   0.0005335   0.0006367  -0.0000323   0.0041852  -0.0025872   0.0008353
    3   0.0002245   0.0030589   0.0005301   0.0035899  -0.0009991  -0.0026574
           13
    1   0.0016885
    2  -0.0011273
    3   0.0015068
 Max gradient component =       9.507E-03
 RMS gradient           =       2.308E-03
 Gradient time:  CPU 33.26 s  wall 33.26 s
 Geometry Optimization Parameters
   NAtoms,    NIC,     NZ,  NCons,   NDum,   NFix, NCnnct, MaxDiis
       13      79       0       0       0       0       0       0

 Cartesian Hessian Update
 Hessian Updated using BFGS Update


** GEOMETRY OPTIMIZATION IN DELOCALIZED INTERNAL COORDINATES **
   Searching for a Minimum

   Optimization Cycle:   3

                       Coordinates (Angstroms)
     ATOM                X               Y               Z
      1  C        -1.2758788478   -0.6762213196    0.3017476774
      2  C        -0.2060452197    0.1939445162   -0.3484001909
      3  C         1.2164003873   -0.3350362147   -0.1067703638
      4  O         2.1485486198    0.6183533068    0.0794768608
      5  O        -2.5794510267   -0.3222454783   -0.1280806630
      6  H        -1.1881308240   -0.6104792343    1.3969759624
      7  H        -1.1161608617   -1.7152083899    0.0215653716
      8  O        -0.3299284165    1.5756957138    0.0376900371
      9  H        -0.3591954203    0.1939136514   -1.4310317121
     10  O         1.4785524230   -1.5018226863   -0.0460513610
     11  H        -2.6995465565    0.6275978901   -0.0459132868
     12  H        -0.4137539556    1.6322384396    0.9957007046
     13  H         1.7236921522    1.4878260211    0.0188162889
   Point Group: c1    Number of degrees of freedom:    33


   Energy is   -418.961390822

 Hessian Updated using BFGS Update

 33 Hessian modes will be used to form the next step
  Hessian Eigenvalues:
     0.004060    0.005681    0.010213    0.013602    0.018540    0.040034
     0.046657    0.050548    0.054244    0.060090    0.083674    0.114366
     0.139062    0.158571    0.160003    0.160746    0.187524    0.202755
     0.218973    0.249147    0.256088    0.290217    0.297839    0.328459
     0.341400    0.345629    0.386111    0.434806    0.492474    0.521596
     0.529225    0.555431    0.998446

 Minimum Search - Taking Simple RFO Step
 Searching for Lamda that Minimizes Along All modes
 Value Taken    Lamda =  -0.00077118
 Step Taken.  Stepsize is  0.149284

                             Maximum     Tolerance    Cnvgd?
         Gradient           0.003269      0.000300      NO
         Displacement       0.070370      0.001200      NO
         Energy change      0.000165      0.000001      NO


 New Cartesian Coordinates Obtained by Inverse Iteration

 Displacement from previous Coordinates is:  0.105782
 ----------------------------------------------------------------
             Standard Nuclear Orientation (Angstroms)
    I     Atom           X                Y                Z
 ----------------------------------------------------------------
    1      C      -1.2791693079    -0.6743793655     0.3056876388
    2      C      -0.2045412466     0.1911001844    -0.3413949822
    3      C       1.2150445049    -0.3372027356    -0.0829772206
    4      O       2.1464758999     0.6231712511     0.0693537763
    5      O      -2.5776112037    -0.3203932928    -0.1365571784
    6      H      -1.1976334163    -0.6013651989     1.4016191756
    7      H      -1.1196146344    -1.7157059236     0.0319656137
    8      O      -0.3250682296     1.5732999720     0.0368447921
    9      H      -0.3529704226     0.1875519364    -1.4254461444
   10      O       1.4916628847    -1.5036946520    -0.0798496610
   11      H      -2.6887592810     0.6318118968    -0.0512344488
   12      H      -0.4153805522     1.6272074114     0.9959372823
   13      H       1.7066674582     1.4871547322     0.0217766817
 ----------------------------------------------------------------
 Molecular Point Group                 C1    NOp =  1
 Largest Abelian Subgroup              C1    NOp =  1
 Nuclear Repulsion Energy =   321.2908832502 hartrees
 There are       28 alpha and       28 beta electrons
 Applying Cartesian multipole field
    Component          Value
    ---------          -----
     (2,0,0)        1.00000E-11
     (0,2,0)        2.00000E-11
     (0,0,2)       -3.00000E-11
 Nucleus-field energy     =     0.0000000082 hartrees
 Requested basis set is 6-311++G(d,p)
 There are 72 shells and 196 basis functions
 A cutoff of  1.0D-11 yielded   2471 shell pairs
 There are     18431 function pairs (     19755 Cartesian)
 Smallest overlap matrix eigenvalue = 3.83E-05
 Guess MOs from SCF MO coefficient file
 Reading MOs from coefficient file
 Reading MOs from coefficient file
 A restricted hybrid HF-DFT SCF calculation will be
 performed using Pulay DIIS extrapolation
 Exchange:     0.2000 Hartree-Fock + 0.0800 Slater + 0.7200 B88
 Correlation:  0.1900 VWN1RPA + 0.8100 LYP
 Using SG-1 standard quadrature grid
 SCF converges when DIIS error is below 1.0E-08
 Geometry optimization detected.  Setting ReadMinima to 0
 Setting SaveMinima to 0
 ---------------------------------------
  Cycle       Energy         DIIS Error
 ---------------------------------------
    1    -418.9563237809      9.91E-04
    2    -418.9615693670      9.88E-05
    3    -418.9615974497      9.27E-05
    4    -418.9616260784      3.53E-05
    5    -418.9616297712      1.23E-05
    6    -418.9616301879      6.13E-06
    7    -418.9616302305      2.35E-06
    8    -418.9616302081      2.70E-07
    9    -418.9616301985      1.20E-07
   10    -418.9616302114      5.12E-08
   11    -418.9616302070      1.64E-08
   12    -418.9616302069      3.70E-09 Convergence criterion met
 ---------------------------------------
 SCF time:  CPU 96.49 s  wall 96.89 s
 SCF   energy in the final basis set = -418.9616302069
 Total energy in the final basis set = -418.9616302069

 --------------------------------------------------------------

                    Orbital Energies (a.u.)
 --------------------------------------------------------------

 Alpha MOs
 -- Occupied --
-19.188 -19.184 -19.148 -19.132 -10.325 -10.271 -10.249  -1.133
 -1.084  -1.052  -1.046  -0.792  -0.689  -0.637  -0.590  -0.557
 -0.531  -0.485  -0.473  -0.469  -0.437  -0.423  -0.396  -0.376
 -0.361  -0.344  -0.310  -0.292
 -- Virtual --
 -0.043  -0.021  -0.000   0.003   0.012   0.034   0.042   0.060
  0.065   0.070   0.076   0.092   0.098   0.107   0.114   0.118
  0.123   0.132   0.135   0.140   0.150   0.170   0.181   0.190
  0.192   0.207   0.220   0.228   0.237   0.244   0.255   0.266
  0.269   0.282   0.293   0.296   0.303   0.311   0.315   0.326
  0.331   0.341   0.350   0.380   0.384   0.407   0.444   0.487
  0.494   0.505   0.544   0.550   0.558   0.595   0.604   0.612
  0.638   0.679   0.685   0.702   0.720   0.781   0.864   0.877
  0.932   0.948   1.027   1.037   1.057   1.077   1.090   1.115
  1.129   1.150   1.158   1.182   1.186   1.200   1.253   1.297
  1.304   1.319   1.378   1.401   1.431   1.453   1.493   1.515
  1.540   1.560   1.589   1.609   1.624   1.644   1.671   1.696
  1.752   1.762   1.765   1.793   1.883   1.928   1.954   2.006
  2.021   2.068   2.090   2.133   2.144   2.203   2.281   2.433
  2.469   2.496   2.524   2.560   2.600   2.662   2.683   2.779
  2.794   2.802   2.856   2.881   2.926   2.963   3.044   3.069
  3.085   3.087   3.096   3.130   3.168   3.243   3.256   3.345
  3.358   3.425   3.555   3.658   3.729   3.776   3.866   3.879
  3.917   3.984   4.017   4.100   4.224   4.956   5.036   5.039
  5.080   5.133   5.301   5.352   5.390   5.516   5.627   5.665
  5.855  23.745  23.811  23.821  49.839  49.869  49.902  50.009
 --------------------------------------------------------------

          Ground-State Mulliken Net Atomic Charges

     Atom                 Charge (a.u.)
  ----------------------------------------
      1 C                    -0.348249
      2 C                    -0.044990
      3 C                    -0.050307
      4 O                    -0.161878
      5 O                    -0.224870
      6 H                     0.170642
      7 H                     0.202889
      8 O                    -0.307078
      9 H                     0.266433
     10 O                    -0.261515
     11 H                     0.240611
     12 H                     0.262466
     13 H                     0.255845
  ----------------------------------------
  Sum of atomic charges =     0.000000

 -----------------------------------------------------------------
                    Cartesian Multipole Moments
 -----------------------------------------------------------------
    Charge (ESU x 10^10)
                 0.0000
    Dipole Moment (Debye)
         X      -1.4805      Y       3.2710      Z       1.3073
       Tot       3.8210
    Quadrupole Moments (Debye-Ang)
        XX     -52.7491     XY       1.5764     YY     -43.5506
        XZ      -2.2724     YZ       2.0526     ZZ     -38.1768
    Octopole Moments (Debye-Ang^2)
       XXX      -2.1112    XXY      21.3810    XYY      -4.4032
       YYY      10.9916    XXZ       2.5435    XYZ      -0.9050
       YYZ       5.9521    XZZ       0.0618    YZZ       4.7251
       ZZZ       2.5355
    Hexadecapole Moments (Debye-Ang^3)
      XXXX    -736.7644   XXXY     -35.0994   XXYY    -148.8384
      XYYY      23.2595   YYYY    -272.4583   XXXZ      -4.4460
      XXYZ      -2.2617   XYYZ      -0.7466   YYYZ       8.9161
      XXZZ    -121.4220   XYZZ      -3.0327   YYZZ     -50.4339
      XZZZ       0.6537   YZZZ       2.0552   ZZZZ     -60.7998
 -----------------------------------------------------------------
 Calculating analytic gradient of the SCF energy
 Gradient of SCF Energy
            1           2           3           4           5           6
    1   0.0003818   0.0000937  -0.0012222  -0.0013140   0.0002506  -0.0001211
    2  -0.0005606  -0.0005885  -0.0012954   0.0012227   0.0011507  -0.0001433
    3   0.0003669  -0.0007825   0.0040862  -0.0019470   0.0004547  -0.0004505
            7           8           9          10          11          12
    1  -0.0003050   0.0000358  -0.0001397   0.0003199   0.0000833   0.0009656
    2   0.0002455  -0.0001277   0.0005719   0.0015372  -0.0011505  -0.0000496
    3   0.0000662   0.0003008  -0.0000167  -0.0013975  -0.0004312  -0.0012899
           13
    1   0.0009713
    2  -0.0008125
    3   0.0010404
 Max gradient component =       4.086E-03
 RMS gradient           =       1.039E-03
 Gradient time:  CPU 33.16 s  wall 33.16 s
 Geometry Optimization Parameters
   NAtoms,    NIC,     NZ,  NCons,   NDum,   NFix, NCnnct, MaxDiis
       13      79       0       0       0       0       0       0

 Cartesian Hessian Update
 Hessian Updated using BFGS Update


** GEOMETRY OPTIMIZATION IN DELOCALIZED INTERNAL COORDINATES **
   Searching for a Minimum

   Optimization Cycle:   4

                       Coordinates (Angstroms)
     ATOM                X               Y               Z
      1  C        -1.2791693079   -0.6743793655    0.3056876388
      2  C        -0.2045412466    0.1911001844   -0.3413949822
      3  C         1.2150445049   -0.3372027356   -0.0829772206
      4  O         2.1464758999    0.6231712511    0.0693537763
      5  O        -2.5776112037   -0.3203932928   -0.1365571784
      6  H        -1.1976334163   -0.6013651989    1.4016191756
      7  H        -1.1196146344   -1.7157059236    0.0319656137
      8  O        -0.3250682296    1.5732999720    0.0368447921
      9  H        -0.3529704226    0.1875519364   -1.4254461444
     10  O         1.4916628847   -1.5036946520   -0.0798496610
     11  H        -2.6887592810    0.6318118968   -0.0512344488
     12  H        -0.4153805522    1.6272074114    0.9959372823
     13  H         1.7066674582    1.4871547322    0.0217766817
   Point Group: c1    Number of degrees of freedom:    33


   Energy is   -418.961630207

 Hessian Updated using BFGS Update

 33 Hessian modes will be used to form the next step
  Hessian Eigenvalues:
     0.004573    0.005718    0.010654    0.013545    0.022927    0.041725
     0.050342    0.050587    0.054642    0.060105    0.080384    0.113720
     0.139149    0.144182    0.160035    0.161119    0.192021    0.202761
     0.219702    0.248934    0.258336    0.289451    0.297691    0.327545
     0.341276    0.345302    0.387707    0.434965    0.475772    0.519809
     0.529081    0.555434    0.985325

 Minimum Search - Taking Simple RFO Step
 Searching for Lamda that Minimizes Along All modes
 Value Taken    Lamda =  -0.00040304
 Step Taken.  Stepsize is  0.179273

                             Maximum     Tolerance    Cnvgd?
         Gradient           0.001576      0.000300      NO
         Displacement       0.118603      0.001200      NO
         Energy change     -0.000239      0.000001      NO


 New Cartesian Coordinates Obtained by Inverse Iteration

 Displacement from previous Coordinates is:  0.284438
 ----------------------------------------------------------------
             Standard Nuclear Orientation (Angstroms)
    I     Atom           X                Y                Z
 ----------------------------------------------------------------
    1      C      -1.2787304528    -0.6764205329     0.2928956658
    2      C      -0.1997501907     0.1976173306    -0.3350821098
    3      C       1.2193749177    -0.3343884766    -0.0712115256
    4      O       2.1575748580     0.6244117337     0.0484639495
    5      O      -2.5738926513    -0.3087610884    -0.1458729614
    6      H      -1.1966323496    -0.6235670823     1.3915940774
    7      H      -1.1191368458    -1.7137421612     0.0002708389
    8      O      -0.3319269446     1.5727327187     0.0662284759
    9      H      -0.3427895798     0.2050963913    -1.4204159394
   10      O       1.4807580669    -1.5048976484    -0.0039217556
   11      H      -2.6736306647     0.6449309783    -0.0333456074
   12      H      -0.4588605448     1.6011429164     1.0255046876
   13      H       1.7167448349     1.4844011366    -0.0693824707
 ----------------------------------------------------------------
 Molecular Point Group                 C1    NOp =  1
 Largest Abelian Subgroup              C1    NOp =  1
 Nuclear Repulsion Energy =   321.2070014338 hartrees
 There are       28 alpha and       28 beta electrons
 Applying Cartesian multipole field
    Component          Value
    ---------          -----
     (2,0,0)        1.00000E-11
     (0,2,0)        2.00000E-11
     (0,0,2)       -3.00000E-11
 Nucleus-field energy     =     0.0000000082 hartrees
 Requested basis set is 6-311++G(d,p)
 There are 72 shells and 196 basis functions
 A cutoff of  1.0D-11 yielded   2471 shell pairs
 There are     18431 function pairs (     19755 Cartesian)
 Smallest overlap matrix eigenvalue = 3.74E-05
 Guess MOs from SCF MO coefficient file
 Reading MOs from coefficient file
 Reading MOs from coefficient file
 A restricted hybrid HF-DFT SCF calculation will be
 performed using Pulay DIIS extrapolation
 Exchange:     0.2000 Hartree-Fock + 0.0800 Slater + 0.7200 B88
 Correlation:  0.1900 VWN1RPA + 0.8100 LYP
 Using SG-1 standard quadrature grid
 SCF converges when DIIS error is below 1.0E-08
 Geometry optimization detected.  Setting ReadMinima to 0
 Setting SaveMinima to 0
 ---------------------------------------
  Cycle       Energy         DIIS Error
 ---------------------------------------
    1    -418.9554620732      1.29E-03
    2    -418.9615110219      1.48E-04
    3    -418.9614425560      2.27E-04
    4    -418.9616125269      5.61E-05
    5    -418.9616214700      2.07E-05
    6    -418.9616232675      6.96E-06
    7    -418.9616233029      1.94E-06
    8    -418.9616232908      2.75E-07
    9    -418.9616232916      1.51E-07
   10    -418.9616233066      4.42E-08
   11    -418.9616233060      1.34E-08
   12    -418.9616233052      2.49E-09 Convergence criterion met
 ---------------------------------------
 SCF time:  CPU 96.50 s  wall 96.63 s
 SCF   energy in the final basis set = -418.9616233052
 Total energy in the final basis set = -418.9616233052

 --------------------------------------------------------------

                    Orbital Energies (a.u.)
 --------------------------------------------------------------

 Alpha MOs
 -- Occupied --
-19.190 -19.184 -19.149 -19.132 -10.326 -10.271 -10.249  -1.132
 -1.083  -1.052  -1.046  -0.791  -0.687  -0.636  -0.588  -0.557
 -0.531  -0.485  -0.473  -0.469  -0.437  -0.424  -0.395  -0.375
 -0.361  -0.345  -0.309  -0.292
 -- Virtual --
 -0.043  -0.021  -0.001   0.003   0.011   0.033   0.043   0.060
  0.065   0.070   0.076   0.091   0.098   0.106   0.112   0.119
  0.123   0.133   0.136   0.139   0.152   0.168   0.181   0.191
  0.193   0.208   0.219   0.225   0.236   0.243   0.256   0.263
  0.268   0.282   0.293   0.295   0.302   0.312   0.316   0.324
  0.331   0.343   0.351   0.378   0.382   0.406   0.443   0.484
  0.494   0.506   0.544   0.544   0.559   0.594   0.602   0.612
  0.637   0.676   0.686   0.701   0.713   0.777   0.864   0.875
  0.932   0.945   1.019   1.044   1.059   1.077   1.089   1.113
  1.129   1.147   1.160   1.181   1.187   1.198   1.251   1.298
  1.304   1.321   1.380   1.400   1.428   1.457   1.498   1.513
  1.536   1.560   1.593   1.609   1.622   1.641   1.666   1.695
  1.744   1.769   1.770   1.782   1.879   1.926   1.956   2.002
  2.019   2.063   2.090   2.126   2.139   2.202   2.278   2.430
  2.467   2.491   2.525   2.551   2.600   2.665   2.700   2.779
  2.790   2.800   2.851   2.881   2.928   2.962   3.045   3.063
  3.081   3.086   3.094   3.130   3.169   3.235   3.254   3.339
  3.360   3.424   3.553   3.653   3.728   3.768   3.856   3.871
  3.916   3.985   4.014   4.093   4.225   4.953   5.034   5.040
  5.075   5.133   5.305   5.354   5.389   5.510   5.620   5.653
  5.851  23.744  23.806  23.819  49.838  49.866  49.901  50.003
 --------------------------------------------------------------

          Ground-State Mulliken Net Atomic Charges

     Atom                 Charge (a.u.)
  ----------------------------------------
      1 C                    -0.358083
      2 C                    -0.045631
      3 C                    -0.045616
      4 O                    -0.160310
      5 O                    -0.220784
      6 H                     0.172932
      7 H                     0.203163
      8 O                    -0.310425
      9 H                     0.261470
     10 O                    -0.263015
     11 H                     0.237607
     12 H                     0.265997
     13 H                     0.262695
  ----------------------------------------
  Sum of atomic charges =     0.000000

 -----------------------------------------------------------------
                    Cartesian Multipole Moments
 -----------------------------------------------------------------
    Charge (ESU x 10^10)
                 0.0000
    Dipole Moment (Debye)
         X      -1.4586      Y       3.2236      Z       1.1011
       Tot       3.7056
    Quadrupole Moments (Debye-Ang)
        XX     -52.6785     XY       1.5527     YY     -43.6735
        XZ      -2.8462     YZ       2.0148     ZZ     -38.1055
    Octopole Moments (Debye-Ang^2)
       XXX      -1.6824    XXY      21.0494    XYY      -4.6106
       YYY      10.3554    XXZ       2.1125    XYZ      -1.2069
       YYZ       4.3690    XZZ       0.0012    YZZ       4.7212
       ZZZ       1.6596
    Hexadecapole Moments (Debye-Ang^3)
      XXXX    -738.0321   XXXY     -34.0399   XXYY    -148.1971
      XYYY      23.3219   YYYY    -273.4565   XXXZ      -7.6836
      XXYZ      -1.5082   XYYZ      -2.7486   YYYZ       9.7659
      XXZZ    -121.2736   XYZZ      -3.0778   YYZZ     -50.0978
      XZZZ      -0.9592   YZZZ       3.7038   ZZZZ     -60.1942
 -----------------------------------------------------------------
 Calculating analytic gradient of the SCF energy
 Gradient of SCF Energy
            1           2           3           4           5           6
    1  -0.0009728   0.0007941  -0.0003073   0.0014226   0.0000519   0.0002028
    2   0.0014030   0.0002710   0.0022284  -0.0008216  -0.0023759   0.0000401
    3  -0.0001852   0.0001735  -0.0003636   0.0011971  -0.0003267   0.0004694
            7           8           9          10          11          12
    1   0.0001476  -0.0000942  -0.0000755   0.0001924   0.0007684  -0.0010075
    2  -0.0003898   0.0006534  -0.0000716  -0.0025514   0.0016862  -0.0006197
    3  -0.0003579  -0.0013165  -0.0001185   0.0001543   0.0004439   0.0017556
           13
    1  -0.0011224
    2   0.0005480
    3  -0.0015253
 Max gradient component =       2.551E-03
 RMS gradient           =       1.014E-03
 Gradient time:  CPU 33.05 s  wall 33.04 s
 Geometry Optimization Parameters
   NAtoms,    NIC,     NZ,  NCons,   NDum,   NFix, NCnnct, MaxDiis
       13      79       0       0       0       0       0       0

 Cartesian Hessian Update
 Hessian Updated using BFGS Update


** GEOMETRY OPTIMIZATION IN DELOCALIZED INTERNAL COORDINATES **
   Searching for a Minimum

   Optimization Cycle:   5

                       Coordinates (Angstroms)
     ATOM                X               Y               Z
      1  C        -1.2787304528   -0.6764205329    0.2928956658
      2  C        -0.1997501907    0.1976173306   -0.3350821098
      3  C         1.2193749177   -0.3343884766   -0.0712115256
      4  O         2.1575748580    0.6244117337    0.0484639495
      5  O        -2.5738926513   -0.3087610884   -0.1458729614
      6  H        -1.1966323496   -0.6235670823    1.3915940774
      7  H        -1.1191368458   -1.7137421612    0.0002708389
      8  O        -0.3319269446    1.5727327187    0.0662284759
      9  H        -0.3427895798    0.2050963913   -1.4204159394
     10  O         1.4807580669   -1.5048976484   -0.0039217556
     11  H        -2.6736306647    0.6449309783   -0.0333456074
     12  H        -0.4588605448    1.6011429164    1.0255046876
     13  H         1.7167448349    1.4844011366   -0.0693824707
   Point Group: c1    Number of degrees of freedom:    33


   Energy is   -418.961623305

 Hessian Updated using BFGS Update

 33 Hessian modes will be used to form the next step
  Hessian Eigenvalues:
     0.005583    0.005952    0.011683    0.013491    0.029973    0.040377
     0.047980    0.050544    0.054119    0.060019    0.082207    0.114336
     0.139097    0.159509    0.160032    0.163565    0.201958    0.202711
     0.219160    0.249794    0.257292    0.288647    0.297855    0.328440
     0.341271    0.345885    0.388542    0.435402    0.487959    0.521777
     0.529149    0.555479    0.996187

 Minimum Search - Taking Simple RFO Step
 Searching for Lamda that Minimizes Along All modes
 Value Taken    Lamda =  -0.00025019
 Step Taken.  Stepsize is  0.104680

                             Maximum     Tolerance    Cnvgd?
         Gradient           0.002189      0.000300      NO
         Displacement       0.071933      0.001200      NO
         Energy change      0.000007      0.000001      NO


 New Cartesian Coordinates Obtained by Inverse Iteration

 Displacement from previous Coordinates is:  0.181573
 ----------------------------------------------------------------
             Standard Nuclear Orientation (Angstroms)
    I     Atom           X                Y                Z
 ----------------------------------------------------------------
    1      C      -1.2776039116    -0.6735060309     0.3000456920
    2      C      -0.2022242580     0.1959109627    -0.3407673251
    3      C       1.2180863769    -0.3368313662    -0.0851157843
    4      O       2.1538967872     0.6198496925     0.0649287945
    5      O      -2.5766035483    -0.3189559984    -0.1416626820
    6      H      -1.1963957974    -0.6058460419     1.3970730245
    7      H      -1.1144811283    -1.7133951858     0.0215779329
    8      O      -0.3258412242     1.5748739321     0.0488892251
    9      H      -0.3510313125     0.1956989616    -1.4249605415
   10      O       1.4842072980    -1.5060507837    -0.0495201776
   11      H      -2.6925168847     0.6323224473    -0.0407719604
   12      H      -0.4372868723     1.6198084344     1.0074819827
   13      H       1.7168969287     1.4846771921    -0.0114728555
 ----------------------------------------------------------------
 Molecular Point Group                 C1    NOp =  1
 Largest Abelian Subgroup              C1    NOp =  1
 Nuclear Repulsion Energy =   321.1497164402 hartrees
 There are       28 alpha and       28 beta electrons
 Applying Cartesian multipole field
    Component          Value
    ---------          -----
     (2,0,0)        1.00000E-11
     (0,2,0)        2.00000E-11
     (0,0,2)       -3.00000E-11
 Nucleus-field energy     =     0.0000000082 hartrees
 Requested basis set is 6-311++G(d,p)
 There are 72 shells and 196 basis functions
 A cutoff of  1.0D-11 yielded   2471 shell pairs
 There are     18431 function pairs (     19755 Cartesian)
 Smallest overlap matrix eigenvalue = 3.80E-05
 Guess MOs from SCF MO coefficient file
 Reading MOs from coefficient file
 Reading MOs from coefficient file
 A restricted hybrid HF-DFT SCF calculation will be
 performed using Pulay DIIS extrapolation
 Exchange:     0.2000 Hartree-Fock + 0.0800 Slater + 0.7200 B88
 Correlation:  0.1900 VWN1RPA + 0.8100 LYP
 Using SG-1 standard quadrature grid
 SCF converges when DIIS error is below 1.0E-08
 Geometry optimization detected.  Setting ReadMinima to 0
 Setting SaveMinima to 0
 ---------------------------------------
  Cycle       Energy         DIIS Error
 ---------------------------------------
    1    -418.9587907441      7.30E-04
    2    -418.9617097291      8.86E-05
    3    -418.9616924989      1.28E-04
    4    -418.9617455934      3.41E-05
    5    -418.9617486463      1.37E-05
    6    -418.9617492436      4.41E-06
    7    -418.9617495022      1.28E-06
    8    -418.9617493810      1.64E-07
    9    -418.9617493934      1.10E-07
   10    -418.9617493960      2.64E-08
   11    -418.9617493950      7.27E-09 Convergence criterion met
 ---------------------------------------
 SCF time:  CPU 89.19 s  wall 89.22 s
 SCF   energy in the final basis set = -418.9617493950
 Total energy in the final basis set = -418.9617493950

 --------------------------------------------------------------

                    Orbital Energies (a.u.)
 --------------------------------------------------------------

 Alpha MOs
 -- Occupied --
-19.189 -19.184 -19.148 -19.132 -10.326 -10.271 -10.249  -1.132
 -1.083  -1.052  -1.046  -0.792  -0.688  -0.636  -0.589  -0.557
 -0.531  -0.485  -0.473  -0.469  -0.437  -0.423  -0.395  -0.375
 -0.360  -0.344  -0.310  -0.292
 -- Virtual --
 -0.043  -0.021  -0.001   0.003   0.011   0.033   0.043   0.060
  0.065   0.070   0.076   0.092   0.098   0.107   0.113   0.118
  0.123   0.133   0.136   0.139   0.151   0.169   0.181   0.191
  0.192   0.207   0.220   0.227   0.237   0.244   0.255   0.265
  0.268   0.282   0.293   0.296   0.303   0.311   0.316   0.325
  0.330   0.341   0.351   0.380   0.383   0.407   0.444   0.486
  0.494   0.506   0.544   0.548   0.559   0.595   0.603   0.612
  0.638   0.677   0.685   0.702   0.716   0.779   0.864   0.876
  0.932   0.947   1.023   1.041   1.058   1.076   1.091   1.115
  1.128   1.149   1.160   1.181   1.187   1.199   1.252   1.298
  1.306   1.320   1.379   1.400   1.431   1.453   1.497   1.514
  1.538   1.560   1.590   1.607   1.623   1.643   1.669   1.696
  1.749   1.764   1.767   1.787   1.880   1.926   1.954   2.005
  2.020   2.066   2.091   2.130   2.142   2.202   2.279   2.432
  2.468   2.495   2.525   2.556   2.600   2.664   2.687   2.778
  2.792   2.801   2.852   2.881   2.926   2.961   3.045   3.066
  3.085   3.085   3.094   3.130   3.169   3.239   3.254   3.341
  3.361   3.423   3.554   3.655   3.728   3.773   3.861   3.876
  3.916   3.984   4.016   4.096   4.225   4.955   5.035   5.039
  5.078   5.133   5.302   5.351   5.388   5.514   5.625   5.661
  5.853  23.744  23.808  23.820  49.838  49.867  49.902  50.006
 --------------------------------------------------------------

          Ground-State Mulliken Net Atomic Charges

     Atom                 Charge (a.u.)
  ----------------------------------------
      1 C                    -0.349281
      2 C                    -0.048885
      3 C                    -0.045678
      4 O                    -0.161886
      5 O                    -0.224267
      6 H                     0.171312
      7 H                     0.203403
      8 O                    -0.310441
      9 H                     0.263395
     10 O                    -0.261946
     11 H                     0.239713
     12 H                     0.265014
     13 H                     0.259549
  ----------------------------------------
  Sum of atomic charges =    -0.000000

 -----------------------------------------------------------------
                    Cartesian Multipole Moments
 -----------------------------------------------------------------
    Charge (ESU x 10^10)
                -0.0000
    Dipole Moment (Debye)
         X      -1.4833      Y       3.2639      Z       1.2220
       Tot       3.7877
    Quadrupole Moments (Debye-Ang)
        XX     -52.5978     XY       1.5359     YY     -43.6334
        XZ      -2.5675     YZ       2.0529     ZZ     -38.1570
    Octopole Moments (Debye-Ang^2)
       XXX      -2.2849    XXY      21.4675    XYY      -4.4526
       YYY      10.7967    XXZ       2.4330    XYZ      -1.0460
       YYZ       5.4014    XZZ       0.0112    YZZ       4.7402
       ZZZ       2.2683
    Hexadecapole Moments (Debye-Ang^3)
      XXXX    -736.2047   XXXY     -34.9911   XXYY    -148.6748
      XYYY      23.2406   YYYY    -273.2527   XXXZ      -6.1505
      XXYZ      -1.9185   XYYZ      -1.6027   YYYZ       9.1979
      XXZZ    -121.4442   XYZZ      -3.0976   YYZZ     -50.3354
      XZZZ      -0.1223   YZZZ       2.6081   ZZZZ     -60.6114
 -----------------------------------------------------------------
 Calculating analytic gradient of the SCF energy
 Gradient of SCF Energy
            1           2           3           4           5           6
    1   0.0000252   0.0001231  -0.0001088   0.0000220  -0.0001250   0.0000051
    2   0.0000024  -0.0002892  -0.0001364   0.0001375   0.0000908  -0.0000539
    3  -0.0000687   0.0000676  -0.0003587   0.0000301   0.0002007  -0.0000109
            7           8           9          10          11          12
    1   0.0000734  -0.0003134   0.0000699   0.0000378  -0.0000275   0.0000644
    2   0.0000108   0.0001384  -0.0000218   0.0001279   0.0000106   0.0000752
    3  -0.0000257   0.0001218  -0.0000151   0.0001831  -0.0001721  -0.0000053
           13
    1   0.0001537
    2  -0.0000924
    3   0.0000533
 Max gradient component =       3.587E-04
 RMS gradient           =       1.267E-04
 Gradient time:  CPU 33.01 s  wall 33.01 s
 Geometry Optimization Parameters
   NAtoms,    NIC,     NZ,  NCons,   NDum,   NFix, NCnnct, MaxDiis
       13      79       0       0       0       0       0       0

 Cartesian Hessian Update
 Hessian Updated using BFGS Update


** GEOMETRY OPTIMIZATION IN DELOCALIZED INTERNAL COORDINATES **
   Searching for a Minimum

   Optimization Cycle:   6

                       Coordinates (Angstroms)
     ATOM                X               Y               Z
      1  C        -1.2776039116   -0.6735060309    0.3000456920
      2  C        -0.2022242580    0.1959109627   -0.3407673251
      3  C         1.2180863769   -0.3368313662   -0.0851157843
      4  O         2.1538967872    0.6198496925    0.0649287945
      5  O        -2.5766035483   -0.3189559984   -0.1416626820
      6  H        -1.1963957974   -0.6058460419    1.3970730245
      7  H        -1.1144811283   -1.7133951858    0.0215779329
      8  O        -0.3258412242    1.5748739321    0.0488892251
      9  H        -0.3510313125    0.1956989616   -1.4249605415
     10  O         1.4842072980   -1.5060507837   -0.0495201776
     11  H        -2.6925168847    0.6323224473   -0.0407719604
     12  H        -0.4372868723    1.6198084344    1.0074819827
     13  H         1.7168969287    1.4846771921   -0.0114728555
   Point Group: c1    Number of degrees of freedom:    33


   Energy is   -418.961749395

 Hessian Updated using BFGS Update

 33 Hessian modes will be used to form the next step
  Hessian Eigenvalues:
     0.005383    0.005837    0.011941    0.013336    0.030072    0.040736
     0.048559    0.050530    0.054165    0.060001    0.082201    0.114217
     0.139109    0.160007    0.160087    0.168861    0.197501    0.202715
     0.219147    0.250785    0.257799    0.288280    0.297744    0.328476
     0.341266    0.345831    0.387546    0.436892    0.491224    0.520870
     0.529102    0.555883    0.998265

 Minimum Search - Taking Simple RFO Step
 Searching for Lamda that Minimizes Along All modes
 Value Taken    Lamda =  -0.00000613
 Step Taken.  Stepsize is  0.023368

                             Maximum     Tolerance    Cnvgd?
         Gradient           0.000402      0.000300      NO
         Displacement       0.015741      0.001200      NO
         Energy change     -0.000126      0.000001      NO


 New Cartesian Coordinates Obtained by Inverse Iteration

 Displacement from previous Coordinates is:  0.024097
 ----------------------------------------------------------------
             Standard Nuclear Orientation (Angstroms)
    I     Atom           X                Y                Z
 ----------------------------------------------------------------
    1      C      -1.2770676638    -0.6723090511     0.3009145774
    2      C      -0.2017006086     0.1961296316    -0.3413565369
    3      C       1.2181865300    -0.3376249243    -0.0861907738
    4      O       2.1529747118     0.6192404535     0.0675817387
    5      O      -2.5757577287    -0.3202726830    -0.1432606336
    6      H      -1.1972333156    -0.6016262613     1.3978355111
    7      H      -1.1133511763    -1.7128159595     0.0252508198
    8      O      -0.3223813645     1.5752206924     0.0473105117
    9      H      -0.3511826335     0.1953549190    -1.4254235535
   10      O       1.4846309469    -1.5069121837    -0.0564126761
   11      H      -2.6943685344     0.6302439399    -0.0392598472
   12      H      -0.4381197560     1.6203253970     1.0053033072
   13      H       1.7144730463     1.4836022452    -0.0065671195
 ----------------------------------------------------------------
 Molecular Point Group                 C1    NOp =  1
 Largest Abelian Subgroup              C1    NOp =  1
 Nuclear Repulsion Energy =   321.1859413505 hartrees
 There are       28 alpha and       28 beta electrons
 Applying Cartesian multipole field
    Component          Value
    ---------          -----
     (2,0,0)        1.00000E-11
     (0,2,0)        2.00000E-11
     (0,0,2)       -3.00000E-11
 Nucleus-field energy     =     0.0000000082 hartrees
 Requested basis set is 6-311++G(d,p)
 There are 72 shells and 196 basis functions
 A cutoff of  1.0D-11 yielded   2471 shell pairs
 There are     18431 function pairs (     19755 Cartesian)
 Smallest overlap matrix eigenvalue = 3.80E-05
 Guess MOs from SCF MO coefficient file
 Reading MOs from coefficient file
 Reading MOs from coefficient file
 A restricted hybrid HF-DFT SCF calculation will be
 performed using Pulay DIIS extrapolation
 Exchange:     0.2000 Hartree-Fock + 0.0800 Slater + 0.7200 B88
 Correlation:  0.1900 VWN1RPA + 0.8100 LYP
 Using SG-1 standard quadrature grid
 SCF converges when DIIS error is below 1.0E-08
 Geometry optimization detected.  Setting ReadMinima to 0
 Setting SaveMinima to 0
 ---------------------------------------
  Cycle       Energy         DIIS Error
 ---------------------------------------
    1    -418.9620015342      1.21E-04
    2    -418.9617528528      1.11E-05
    3    -418.9617532329      1.12E-05
    4    -418.9617532339      5.74E-06
    5    -418.9617533734      1.61E-06
    6    -418.9617534319      6.29E-07
    7    -418.9617534368      1.45E-07
    8    -418.9617534212      1.94E-08
    9    -418.9617534200      1.13E-08
   10    -418.9617534216      3.28E-09 Convergence criterion met
 ---------------------------------------
 SCF time:  CPU 77.74 s  wall 77.80 s
 SCF   energy in the final basis set = -418.9617534216
 Total energy in the final basis set = -418.9617534216

 --------------------------------------------------------------

                    Orbital Energies (a.u.)
 --------------------------------------------------------------

 Alpha MOs
 -- Occupied --
-19.189 -19.184 -19.149 -19.132 -10.325 -10.271 -10.249  -1.132
 -1.083  -1.052  -1.046  -0.792  -0.688  -0.636  -0.589  -0.557
 -0.531  -0.485  -0.473  -0.469  -0.437  -0.423  -0.395  -0.375
 -0.361  -0.344  -0.310  -0.292
 -- Virtual --
 -0.043  -0.021  -0.001   0.003   0.011   0.033   0.043   0.060
  0.065   0.070   0.076   0.092   0.098   0.107   0.113   0.118
  0.123   0.133   0.136   0.139   0.151   0.169   0.181   0.191
  0.192   0.207   0.220   0.227   0.237   0.244   0.256   0.266
  0.268   0.282   0.293   0.296   0.303   0.311   0.316   0.325
  0.330   0.341   0.351   0.380   0.383   0.407   0.444   0.486
  0.493   0.505   0.543   0.548   0.559   0.595   0.603   0.612
  0.638   0.677   0.685   0.703   0.715   0.779   0.864   0.876
  0.932   0.947   1.024   1.041   1.058   1.076   1.091   1.115
  1.129   1.149   1.159   1.181   1.187   1.199   1.253   1.298
  1.305   1.321   1.379   1.399   1.431   1.453   1.497   1.514
  1.539   1.560   1.590   1.607   1.623   1.643   1.669   1.696
  1.749   1.765   1.767   1.788   1.881   1.926   1.954   2.005
  2.020   2.066   2.091   2.131   2.143   2.202   2.279   2.432
  2.468   2.495   2.525   2.556   2.601   2.665   2.687   2.777
  2.792   2.801   2.853   2.881   2.926   2.962   3.045   3.066
  3.084   3.085   3.094   3.131   3.169   3.239   3.254   3.341
  3.361   3.423   3.554   3.656   3.728   3.773   3.861   3.876
  3.916   3.984   4.016   4.097   4.224   4.956   5.036   5.039
  5.078   5.133   5.303   5.351   5.389   5.514   5.625   5.661
  5.853  23.744  23.809  23.820  49.838  49.867  49.902  50.007
 --------------------------------------------------------------

          Ground-State Mulliken Net Atomic Charges

     Atom                 Charge (a.u.)
  ----------------------------------------
      1 C                    -0.346856
      2 C                    -0.052068
      3 C                    -0.044749
      4 O                    -0.161894
      5 O                    -0.224055
      6 H                     0.170639
      7 H                     0.203595
      8 O                    -0.310526
      9 H                     0.263799
     10 O                    -0.262240
     11 H                     0.239585
     12 H                     0.265133
     13 H                     0.259637
  ----------------------------------------
  Sum of atomic charges =    -0.000000

 -----------------------------------------------------------------
                    Cartesian Multipole Moments
 -----------------------------------------------------------------
    Charge (ESU x 10^10)
                 0.0000
    Dipole Moment (Debye)
         X      -1.5054      Y       3.2661      Z       1.2429
       Tot       3.8050
    Quadrupole Moments (Debye-Ang)
        XX     -52.5675     XY       1.5136     YY     -43.6499
        XZ      -2.5713     YZ       2.0394     ZZ     -38.1661
    Octopole Moments (Debye-Ang^2)
       XXX      -2.5292    XXY      21.4929    XYY      -4.5176
       YYY      10.8268    XXZ       2.5503    XYZ      -1.0741
       YYZ       5.5098    XZZ      -0.0189    YZZ       4.7430
       ZZZ       2.3677
    Hexadecapole Moments (Debye-Ang^3)
      XXXX    -735.3570   XXXY     -35.0876   XXYY    -148.7335
      XYYY      23.1756   YYYY    -273.3520   XXXZ      -6.2188
      XXYZ      -1.9877   XYYZ      -1.5185   YYYZ       8.9921
      XXZZ    -121.3940   XYZZ      -3.1009   YYZZ     -50.3900
      XZZZ      -0.0973   YZZZ       2.4039   ZZZZ     -60.7058
 -----------------------------------------------------------------
 Calculating analytic gradient of the SCF energy
 Gradient of SCF Energy
            1           2           3           4           5           6
    1   0.0000573   0.0000541  -0.0001595  -0.0001119  -0.0000273  -0.0000332
    2   0.0000034  -0.0000492  -0.0001997   0.0002076   0.0000335  -0.0000395
    3   0.0000340   0.0000601   0.0000099  -0.0000632   0.0001273  -0.0000252
            7           8           9          10          11          12
    1  -0.0000172  -0.0000677   0.0000661   0.0000056   0.0000682   0.0000638
    2   0.0000183  -0.0000179   0.0000522   0.0001696  -0.0000651  -0.0000172
    3  -0.0000258   0.0000104  -0.0000117   0.0000271  -0.0001043  -0.0000839
           13
    1   0.0001017
    2  -0.0000959
    3   0.0000455
 Max gradient component =       2.076E-04
 RMS gradient           =       8.097E-05
 Gradient time:  CPU 33.08 s  wall 33.07 s
 Geometry Optimization Parameters
   NAtoms,    NIC,     NZ,  NCons,   NDum,   NFix, NCnnct, MaxDiis
       13      79       0       0       0       0       0       0

 Cartesian Hessian Update
 Hessian Updated using BFGS Update


** GEOMETRY OPTIMIZATION IN DELOCALIZED INTERNAL COORDINATES **
   Searching for a Minimum

   Optimization Cycle:   7

                       Coordinates (Angstroms)
     ATOM                X               Y               Z
      1  C        -1.2770676638   -0.6723090511    0.3009145774
      2  C        -0.2017006086    0.1961296316   -0.3413565369
      3  C         1.2181865300   -0.3376249243   -0.0861907738
      4  O         2.1529747118    0.6192404535    0.0675817387
      5  O        -2.5757577287   -0.3202726830   -0.1432606336
      6  H        -1.1972333156   -0.6016262613    1.3978355111
      7  H        -1.1133511763   -1.7128159595    0.0252508198
      8  O        -0.3223813645    1.5752206924    0.0473105117
      9  H        -0.3511826335    0.1953549190   -1.4254235535
     10  O         1.4846309469   -1.5069121837   -0.0564126761
     11  H        -2.6943685344    0.6302439399   -0.0392598472
     12  H        -0.4381197560    1.6203253970    1.0053033072
     13  H         1.7144730463    1.4836022452   -0.0065671195
   Point Group: c1    Number of degrees of freedom:    33


   Energy is   -418.961753422

 Hessian Updated using BFGS Update

 33 Hessian modes will be used to form the next step
  Hessian Eigenvalues:
     0.003181    0.005796    0.010498    0.012290    0.030238    0.040921
     0.050257    0.050478    0.054321    0.061196    0.083178    0.115184
     0.139075    0.156930    0.160049    0.171122    0.201828    0.202463
     0.220822    0.248947    0.268369    0.297612    0.318514    0.329409
     0.341264    0.346195    0.407034    0.456518    0.489426    0.522115
     0.529122    0.553915    0.996973

 Minimum Search - Taking Simple RFO Step
 Searching for Lamda that Minimizes Along All modes
 Value Taken    Lamda =  -0.00000405
 Step Taken.  Stepsize is  0.031401

                             Maximum     Tolerance    Cnvgd?
         Gradient           0.000164      0.000300     YES
         Displacement       0.021124      0.001200      NO
         Energy change     -0.000004      0.000001      NO


 New Cartesian Coordinates Obtained by Inverse Iteration

 Displacement from previous Coordinates is:  0.032291
 ----------------------------------------------------------------
             Standard Nuclear Orientation (Angstroms)
    I     Atom           X                Y                Z
 ----------------------------------------------------------------
    1      C      -1.2762813422    -0.6704751373     0.3015767125
    2      C      -0.2009946598     0.1969563275    -0.3422802791
    3      C       1.2188626596    -0.3386153557    -0.0882307417
    4      O       2.1536060910     0.6171331445     0.0712027539
    5      O      -2.5750823012    -0.3224094782    -0.1455780463
    6      H      -1.1977660029    -0.5957692790     1.3983739719
    7      H      -1.1105732477    -1.7116843700     0.0297612097
    8      O      -0.3192999743     1.5763145419     0.0456169373
    9      H      -0.3520347828     0.1948444603    -1.4261097408
   10      O       1.4846421738    -1.5082772411    -0.0646001709
   11      H      -2.6992900162     0.6268424493    -0.0364856321
   12      H      -0.4411023515     1.6220802259     1.0028705764
   13      H       1.7144162076     1.4816159276    -0.0003922257
 ----------------------------------------------------------------
 Molecular Point Group                 C1    NOp =  1
 Largest Abelian Subgroup              C1    NOp =  1
 Nuclear Repulsion Energy =   321.1578743416 hartrees
 There are       28 alpha and       28 beta electrons
 Applying Cartesian multipole field
    Component          Value
    ---------          -----
     (2,0,0)        1.00000E-11
     (0,2,0)        2.00000E-11
     (0,0,2)       -3.00000E-11
 Nucleus-field energy     =     0.0000000082 hartrees
 Requested basis set is 6-311++G(d,p)
 There are 72 shells and 196 basis functions
 A cutoff of  1.0D-11 yielded   2471 shell pairs
 There are     18431 function pairs (     19755 Cartesian)
 Smallest overlap matrix eigenvalue = 3.82E-05
 Guess MOs from SCF MO coefficient file
 Reading MOs from coefficient file
 Reading MOs from coefficient file
 A restricted hybrid HF-DFT SCF calculation will be
 performed using Pulay DIIS extrapolation
 Exchange:     0.2000 Hartree-Fock + 0.0800 Slater + 0.7200 B88
 Correlation:  0.1900 VWN1RPA + 0.8100 LYP
 Using SG-1 standard quadrature grid
 SCF converges when DIIS error is below 1.0E-08
 Geometry optimization detected.  Setting ReadMinima to 0
 Setting SaveMinima to 0
 ---------------------------------------
  Cycle       Energy         DIIS Error
 ---------------------------------------
    1    -418.9611553096      1.45E-04
    2    -418.9617549811      1.44E-05
    3    -418.9617558042      1.13E-05
    4    -418.9617556625      6.20E-06
    5    -418.9617560533      1.63E-06
    6    -418.9617560945      8.67E-07
    7    -418.9617560758      2.54E-07
    8    -418.9617560569      2.48E-08
    9    -418.9617560554      1.40E-08
   10    -418.9617560571      3.87E-09 Convergence criterion met
 ---------------------------------------
 SCF time:  CPU 78.53 s  wall 78.77 s
 SCF   energy in the final basis set = -418.9617560571
 Total energy in the final basis set = -418.9617560571

 --------------------------------------------------------------

                    Orbital Energies (a.u.)
 --------------------------------------------------------------

 Alpha MOs
 -- Occupied --
-19.189 -19.184 -19.149 -19.132 -10.325 -10.271 -10.250  -1.132
 -1.083  -1.052  -1.046  -0.792  -0.688  -0.636  -0.589  -0.557
 -0.531  -0.485  -0.473  -0.469  -0.437  -0.423  -0.395  -0.375
 -0.361  -0.344  -0.310  -0.292
 -- Virtual --
 -0.043  -0.021  -0.001   0.003   0.011   0.033   0.043   0.060
  0.065   0.070   0.077   0.092   0.098   0.107   0.114   0.118
  0.123   0.133   0.136   0.139   0.151   0.169   0.181   0.191
  0.192   0.207   0.220   0.227   0.237   0.244   0.256   0.266
  0.267   0.282   0.293   0.296   0.303   0.311   0.316   0.325
  0.330   0.341   0.351   0.380   0.383   0.407   0.444   0.486
  0.493   0.505   0.543   0.548   0.559   0.595   0.604   0.612
  0.639   0.676   0.685   0.703   0.715   0.779   0.864   0.876
  0.931   0.947   1.025   1.041   1.058   1.076   1.092   1.114
  1.129   1.149   1.159   1.181   1.188   1.199   1.254   1.298
  1.305   1.321   1.378   1.398   1.431   1.453   1.497   1.514
  1.539   1.560   1.589   1.606   1.623   1.643   1.670   1.696
  1.750   1.764   1.767   1.788   1.882   1.926   1.953   2.005
  2.020   2.067   2.091   2.131   2.143   2.201   2.279   2.433
  2.469   2.495   2.525   2.557   2.601   2.666   2.686   2.776
  2.793   2.801   2.853   2.881   2.926   2.962   3.045   3.066
  3.084   3.085   3.094   3.131   3.169   3.239   3.255   3.341
  3.361   3.423   3.555   3.655   3.728   3.774   3.861   3.875
  3.915   3.984   4.016   4.097   4.224   4.956   5.036   5.038
  5.079   5.133   5.303   5.351   5.389   5.514   5.624   5.662
  5.853  23.744  23.808  23.820  49.838  49.867  49.902  50.007
 --------------------------------------------------------------

          Ground-State Mulliken Net Atomic Charges

     Atom                 Charge (a.u.)
  ----------------------------------------
      1 C                    -0.343541
      2 C                    -0.056411
      3 C                    -0.043369
      4 O                    -0.161758
      5 O                    -0.224108
      6 H                     0.169797
      7 H                     0.203854
      8 O                    -0.310850
      9 H                     0.264152
     10 O                    -0.262414
     11 H                     0.239579
     12 H                     0.265332
     13 H                     0.259736
  ----------------------------------------
  Sum of atomic charges =     0.000000

 -----------------------------------------------------------------
                    Cartesian Multipole Moments
 -----------------------------------------------------------------
    Charge (ESU x 10^10)
                -0.0000
    Dipole Moment (Debye)
         X      -1.5301      Y       3.2713      Z       1.2687
       Tot       3.8278
    Quadrupole Moments (Debye-Ang)
        XX     -52.4988     XY       1.4858     YY     -43.6806
        XZ      -2.5885     YZ       2.0285     ZZ     -38.1813
    Octopole Moments (Debye-Ang^2)
       XXX      -2.8973    XXY      21.5907    XYY      -4.5718
       YYY      10.8662    XXZ       2.7120    XYZ      -1.1185
       YYZ       5.6550    XZZ      -0.0586    YZZ       4.7527
       ZZZ       2.5017
    Hexadecapole Moments (Debye-Ang^3)
      XXXX    -734.3765   XXXY     -35.1983   XXYY    -148.8594
      XYYY      23.1439   YYYY    -273.5872   XXXZ      -6.4009
      XXYZ      -2.0568   XYYZ      -1.4413   YYYZ       8.7407
      XXZZ    -121.4067   XYZZ      -3.0951   YYZZ     -50.4637
      XZZZ      -0.0967   YZZZ       2.1433   ZZZZ     -60.8433
 -----------------------------------------------------------------
 Calculating analytic gradient of the SCF energy
 Gradient of SCF Energy
            1           2           3           4           5           6
    1   0.0000672  -0.0000137  -0.0000675   0.0000172  -0.0000450  -0.0000068
    2   0.0000031   0.0000860  -0.0001068   0.0000583  -0.0000180  -0.0000067
    3   0.0000077   0.0000395   0.0001318  -0.0000543   0.0000239  -0.0000073
            7           8           9          10          11          12
    1  -0.0000029  -0.0000082   0.0000046   0.0000314   0.0000395   0.0000121
    2   0.0000050  -0.0000574   0.0000111   0.0000689  -0.0000160  -0.0000138
    3  -0.0000056  -0.0000581  -0.0000121  -0.0000290  -0.0000319  -0.0000220
           13
    1  -0.0000279
    2  -0.0000136
    3   0.0000174
 Max gradient component =       1.318E-04
 RMS gradient           =       4.396E-05
 Gradient time:  CPU 33.00 s  wall 32.99 s
 Geometry Optimization Parameters
   NAtoms,    NIC,     NZ,  NCons,   NDum,   NFix, NCnnct, MaxDiis
       13      79       0       0       0       0       0       0

 Cartesian Hessian Update
 Hessian Updated using BFGS Update


** GEOMETRY OPTIMIZATION IN DELOCALIZED INTERNAL COORDINATES **
   Searching for a Minimum

   Optimization Cycle:   8

                       Coordinates (Angstroms)
     ATOM                X               Y               Z
      1  C        -1.2762813422   -0.6704751373    0.3015767125
      2  C        -0.2009946598    0.1969563275   -0.3422802791
      3  C         1.2188626596   -0.3386153557   -0.0882307417
      4  O         2.1536060910    0.6171331445    0.0712027539
      5  O        -2.5750823012   -0.3224094782   -0.1455780463
      6  H        -1.1977660029   -0.5957692790    1.3983739719
      7  H        -1.1105732477   -1.7116843700    0.0297612097
      8  O        -0.3192999743    1.5763145419    0.0456169373
      9  H        -0.3520347828    0.1948444603   -1.4261097408
     10  O         1.4846421738   -1.5082772411   -0.0646001709
     11  H        -2.6992900162    0.6268424493   -0.0364856321
     12  H        -0.4411023515    1.6220802259    1.0028705764
     13  H         1.7144162076    1.4816159276   -0.0003922257
   Point Group: c1    Number of degrees of freedom:    33


   Energy is   -418.961756057

 Hessian Updated using BFGS Update

 33 Hessian modes will be used to form the next step
  Hessian Eigenvalues:
     0.002563    0.005855    0.009824    0.012231    0.030229    0.041369
     0.050437    0.050524    0.054070    0.061009    0.083327    0.115195
     0.139105    0.159521    0.160356    0.172290    0.201815    0.202950
     0.220767    0.247831    0.271225    0.297528    0.315758    0.328889
     0.341285    0.346073    0.405201    0.454568    0.488756    0.521985
     0.529122    0.553878    0.994461

 Minimum Search - Taking Simple RFO Step
 Searching for Lamda that Minimizes Along All modes
 Value Taken    Lamda =   0.00000000
 Step Taken.  Stepsize is  0.011880

                             Maximum     Tolerance    Cnvgd?
         Gradient           0.000099      0.000300     YES
         Displacement       0.007435      0.001200      NO
         Energy change     -0.000003      0.000001      NO


 New Cartesian Coordinates Obtained by Inverse Iteration

 Displacement from previous Coordinates is:  0.011321
 ----------------------------------------------------------------
             Standard Nuclear Orientation (Angstroms)
    I     Atom           X                Y                Z
 ----------------------------------------------------------------
    1      C      -1.2760511284    -0.6698431852     0.3016994174
    2      C      -0.2007788540     0.1974186702    -0.3426114839
    3      C       1.2190104028    -0.3388226041    -0.0891315093
    4      O       2.1540121883     0.6162457212     0.0723575825
    5      O      -2.5748397233    -0.3235383453    -0.1467921023
    6      H      -1.1982530056    -0.5937055078     1.3984661395
    7      H      -1.1093832392    -1.7112782435     0.0313260508
    8      O      -0.3181161477     1.5768242247     0.0455505218
    9      H      -0.3523639199     0.1951490563    -1.4263420041
   10      O       1.4840498510    -1.5087122515    -0.0666231510
   11      H      -2.7017523841     0.6250899356    -0.0354921717
   12      H      -0.4419425541     1.6225982659     1.0025438122
   13      H       1.7155109676     1.4811304793     0.0007742232
 ----------------------------------------------------------------
 Molecular Point Group                 C1    NOp =  1
 Largest Abelian Subgroup              C1    NOp =  1
 Nuclear Repulsion Energy =   321.1442646052 hartrees
 There are       28 alpha and       28 beta electrons
 Applying Cartesian multipole field
    Component          Value
    ---------          -----
     (2,0,0)        1.00000E-11
     (0,2,0)        2.00000E-11
     (0,0,2)       -3.00000E-11
 Nucleus-field energy     =     0.0000000082 hartrees
 Requested basis set is 6-311++G(d,p)
 There are 72 shells and 196 basis functions
 A cutoff of  1.0D-11 yielded   2469 shell pairs
 There are     18391 function pairs (     19707 Cartesian)
 Smallest overlap matrix eigenvalue = 3.82E-05
 Guess MOs from SCF MO coefficient file
 Reading MOs from coefficient file
 Reading MOs from coefficient file
 A restricted hybrid HF-DFT SCF calculation will be
 performed using Pulay DIIS extrapolation
 Exchange:     0.2000 Hartree-Fock + 0.0800 Slater + 0.7200 B88
 Correlation:  0.1900 VWN1RPA + 0.8100 LYP
 Using SG-1 standard quadrature grid
 SCF converges when DIIS error is below 1.0E-08
 Geometry optimization detected.  Setting ReadMinima to 0
 Setting SaveMinima to 0
 ---------------------------------------
  Cycle       Energy         DIIS Error
 ---------------------------------------
    1    -418.9615758196      4.62E-05
    2    -418.9617561907      5.51E-06
    3    -418.9617564809      4.15E-06
    4    -418.9617562624      2.45E-06
    5    -418.9617563566      6.20E-07
    6    -418.9617563989      2.92E-07
    7    -418.9617563918      7.92E-08
    8    -418.9617563877      1.03E-08
    9    -418.9617563874      4.25E-09 Convergence criterion met
 ---------------------------------------
 SCF time:  CPU 70.23 s  wall 70.25 s
 SCF   energy in the final basis set = -418.9617563874
 Total energy in the final basis set = -418.9617563874

 --------------------------------------------------------------

                    Orbital Energies (a.u.)
 --------------------------------------------------------------

 Alpha MOs
 -- Occupied --
-19.189 -19.184 -19.149 -19.132 -10.325 -10.271 -10.250  -1.132
 -1.083  -1.052  -1.046  -0.792  -0.688  -0.636  -0.589  -0.557
 -0.531  -0.485  -0.473  -0.469  -0.437  -0.423  -0.395  -0.375
 -0.361  -0.344  -0.310  -0.292
 -- Virtual --
 -0.043  -0.021  -0.001   0.003   0.011   0.033   0.043   0.060
  0.065   0.070   0.077   0.092   0.097   0.107   0.114   0.118
  0.123   0.133   0.136   0.140   0.151   0.169   0.181   0.191
  0.192   0.206   0.220   0.227   0.237   0.244   0.256   0.266
  0.267   0.282   0.293   0.296   0.303   0.311   0.316   0.325
  0.330   0.341   0.351   0.380   0.383   0.407   0.444   0.487
  0.493   0.505   0.543   0.548   0.559   0.595   0.604   0.612
  0.639   0.676   0.685   0.703   0.715   0.779   0.864   0.876
  0.931   0.948   1.025   1.041   1.058   1.076   1.092   1.114
  1.129   1.149   1.159   1.181   1.188   1.199   1.255   1.298
  1.305   1.321   1.378   1.398   1.431   1.453   1.497   1.514
  1.539   1.560   1.589   1.605   1.623   1.643   1.670   1.697
  1.750   1.765   1.767   1.788   1.882   1.926   1.953   2.005
  2.020   2.067   2.091   2.131   2.143   2.201   2.279   2.433
  2.469   2.495   2.525   2.557   2.601   2.666   2.686   2.776
  2.793   2.801   2.853   2.881   2.926   2.961   3.045   3.066
  3.084   3.085   3.094   3.131   3.169   3.239   3.255   3.341
  3.361   3.423   3.555   3.655   3.728   3.774   3.861   3.875
  3.915   3.984   4.017   4.097   4.224   4.956   5.036   5.038
  5.079   5.133   5.303   5.351   5.388   5.514   5.624   5.662
  5.853  23.744  23.808  23.820  49.838  49.867  49.902  50.007
 --------------------------------------------------------------

          Ground-State Mulliken Net Atomic Charges

     Atom                 Charge (a.u.)
  ----------------------------------------
      1 C                    -0.342459
      2 C                    -0.057763
      3 C                    -0.042806
      4 O                    -0.161822
      5 O                    -0.224212
      6 H                     0.169519
      7 H                     0.203965
      8 O                    -0.311108
      9 H                     0.264176
     10 O                    -0.262463
     11 H                     0.239647
     12 H                     0.265425
     13 H                     0.259901
  ----------------------------------------
  Sum of atomic charges =     0.000000

 -----------------------------------------------------------------
                    Cartesian Multipole Moments
 -----------------------------------------------------------------
    Charge (ESU x 10^10)
                 0.0000
    Dipole Moment (Debye)
         X      -1.5372      Y       3.2737      Z       1.2752
       Tot       3.8348
    Quadrupole Moments (Debye-Ang)
        XX     -52.4608     XY       1.4785     YY     -43.6942
        XZ      -2.6030     YZ       2.0232     ZZ     -38.1849
    Octopole Moments (Debye-Ang^2)
       XXX      -3.0334    XXY      21.6423    XYY      -4.5683
       YYY      10.8760    XXZ       2.7665    XYZ      -1.1323
       YYZ       5.6918    XZZ      -0.0696    YZZ       4.7598
       ZZZ       2.5449
    Hexadecapole Moments (Debye-Ang^3)
      XXXX    -733.8833   XXXY     -35.2808   XXYY    -148.8895
      XYYY      23.1096   YYYY    -273.6933   XXXZ      -6.5301
      XXYZ      -2.0834   XYYZ      -1.4375   YYYZ       8.6541
      XXZZ    -121.4097   XYZZ      -3.1072   YYZZ     -50.4864
      XZZZ      -0.1281   YZZZ       2.0625   ZZZZ     -60.8918
 -----------------------------------------------------------------
 Calculating analytic gradient of the SCF energy
 Gradient of SCF Energy
            1           2           3           4           5           6
    1   0.0000427  -0.0000398   0.0000217   0.0000007  -0.0000184  -0.0000069
    2  -0.0000029   0.0000522  -0.0000516   0.0000305  -0.0000198  -0.0000018
    3   0.0000157  -0.0000017   0.0000204   0.0000041   0.0000003   0.0000048
            7           8           9          10          11          12
    1   0.0000022   0.0000240   0.0000088  -0.0000131   0.0000078  -0.0000147
    2  -0.0000025  -0.0000420  -0.0000133   0.0000247  -0.0000131   0.0000047
    3   0.0000037  -0.0000139  -0.0000058   0.0000024  -0.0000148  -0.0000073
           13
    1  -0.0000149
    2   0.0000350
    3  -0.0000078
 Max gradient component =       5.216E-05
 RMS gradient           =       2.122E-05
 Gradient time:  CPU 32.98 s  wall 32.98 s
 Geometry Optimization Parameters
   NAtoms,    NIC,     NZ,  NCons,   NDum,   NFix, NCnnct, MaxDiis
       13      79       0       0       0       0       0       0

 Cartesian Hessian Update
 Hessian Updated using BFGS Update


** GEOMETRY OPTIMIZATION IN DELOCALIZED INTERNAL COORDINATES **
   Searching for a Minimum

   Optimization Cycle:   9

                       Coordinates (Angstroms)
     ATOM                X               Y               Z
      1  C        -1.2760511284   -0.6698431852    0.3016994174
      2  C        -0.2007788540    0.1974186702   -0.3426114839
      3  C         1.2190104028   -0.3388226041   -0.0891315093
      4  O         2.1540121883    0.6162457212    0.0723575825
      5  O        -2.5748397233   -0.3235383453   -0.1467921023
      6  H        -1.1982530056   -0.5937055078    1.3984661395
      7  H        -1.1093832392   -1.7112782435    0.0313260508
      8  O        -0.3181161477    1.5768242247    0.0455505218
      9  H        -0.3523639199    0.1951490563   -1.4263420041
     10  O         1.4840498510   -1.5087122515   -0.0666231510
     11  H        -2.7017523841    0.6250899356   -0.0354921717
     12  H        -0.4419425541    1.6225982659    1.0025438122
     13  H         1.7155109676    1.4811304793    0.0007742232
   Point Group: c1    Number of degrees of freedom:    33


   Energy is   -418.961756387

 Hessian Updated using BFGS Update

 33 Hessian modes will be used to form the next step
  Hessian Eigenvalues:
     0.002618    0.005862    0.009187    0.012152    0.030964    0.041384
     0.049902    0.050652    0.055666    0.060773    0.083318    0.115169
     0.139132    0.159897    0.160161    0.172866    0.202134    0.203437
     0.220739    0.254329    0.263953    0.296433    0.312707    0.328760
     0.341198    0.345947    0.392269    0.452010    0.491026    0.521719
     0.529184    0.554715    0.991992

 Minimum Search - Taking Simple RFO Step
 Searching for Lamda that Minimizes Along All modes
 Value Taken    Lamda =   0.00000000
 Step Taken.  Stepsize is  0.001387

                             Maximum     Tolerance    Cnvgd?
         Gradient           0.000041      0.000300     YES
         Displacement       0.000637      0.001200     YES
         Energy change     -0.000000      0.000001     YES


                       Distance Matrix (Angstroms)
             C (  1)   C (  2)   C (  3)   O (  4)   O (  5)   H (  6)
   C (  2)  1.524300
   C (  3)  2.547088  1.538703
   O (  4)  3.670416  2.427479  1.346277
   O (  5)  1.417012  2.438423  3.794319  4.826309
   H (  6)  1.102155  2.156892  2.849750  3.802661  2.087056
   H (  7)  1.088791  2.146745  2.705469  4.008591  2.026107  1.768032
   O (  8)  2.455762  1.437775  2.459797  2.652329  2.956548  2.704851
   H (  9)  2.141854  1.094283  2.131308  2.950482  2.616426  3.052435
   O ( 10)  2.908182  2.413649  1.199748  2.232400  4.229143  3.190372
   H ( 11)  1.955294  2.555796  4.037869  4.856970  0.963530  2.408778
   H ( 12)  2.538150  1.974523  2.792435  2.935468  3.107679  2.375029
   H ( 13)  3.696848  2.331951  1.888604  0.972334  4.656792  3.840379
             H (  7)   O (  8)   H (  9)   O ( 10)   H ( 11)   H ( 12)
   O (  8)  3.382000
   H (  9)  2.516414  2.019076
   O ( 10)  2.603175  3.575041  2.850332
   H ( 11)  2.828201  2.567896  2.763863  4.698406
   H ( 12)  3.536025  0.966056  2.818709  3.828534  2.679418
   H ( 13)  4.262914  2.036370  2.822502  2.999546  4.499593  2.382889


 Final energy is   -418.96175638736952     


 ******************************
 **  OPTIMIZATION CONVERGED  **
 ******************************

                       Coordinates (Angstroms)
     ATOM                X               Y               Z
      1  C        -1.2760511284   -0.6698431852    0.3016994174
      2  C        -0.2007788540    0.1974186702   -0.3426114839
      3  C         1.2190104028   -0.3388226041   -0.0891315093
      4  O         2.1540121883    0.6162457212    0.0723575825
      5  O        -2.5748397233   -0.3235383453   -0.1467921023
      6  H        -1.1982530056   -0.5937055078    1.3984661395
      7  H        -1.1093832392   -1.7112782435    0.0313260508
      8  O        -0.3181161477    1.5768242247    0.0455505218
      9  H        -0.3523639199    0.1951490563   -1.4263420041
     10  O         1.4840498510   -1.5087122515   -0.0666231510
     11  H        -2.7017523841    0.6250899356   -0.0354921717
     12  H        -0.4419425541    1.6225982659    1.0025438122
     13  H         1.7155109676    1.4811304793    0.0007742232

Z-matrix Print:
$molecule
0 1
O 
H  1 0.966056
C  1 1.437775 2 108.866291
H  3 1.094283 1 104.954713 2 164.264433 0
C  3 1.524300 1 111.973251 2 46.578765 0
H  5 1.088791 3 109.345457 1 -176.385362 0
H  5 1.102155 3 109.361585 1 -58.800696 0
O  5 1.417012 3 111.946062 1 64.989334 0
H  8 0.963530 5 108.952118 3 -52.024461 0
C  3 1.538703 1 111.418825 2 -80.427584 0
O  10 1.199748 3 123.144990 1 163.881766 0
O  10 1.346277 3 114.416340 1 -17.761741 0
H  12 0.972334 10 107.997784 3 0.586410 0
$end


 --------------------------------------------------------------

                    Orbital Energies (a.u.)
 --------------------------------------------------------------

 Alpha MOs
 -- Occupied --
-19.189 -19.184 -19.149 -19.132 -10.325 -10.271 -10.250  -1.132
 -1.083  -1.052  -1.046  -0.792  -0.688  -0.636  -0.589  -0.557
 -0.531  -0.485  -0.473  -0.469  -0.437  -0.423  -0.395  -0.375
 -0.361  -0.344  -0.310  -0.292
 -- Virtual --
 -0.043  -0.021  -0.001   0.003   0.011   0.033   0.043   0.060
  0.065   0.070   0.077   0.092   0.097   0.107   0.114   0.118
  0.123   0.133   0.136   0.140   0.151   0.169   0.181   0.191
  0.192   0.206   0.220   0.227   0.237   0.244   0.256   0.266
  0.267   0.282   0.293   0.296   0.303   0.311   0.316   0.325
  0.330   0.341   0.351   0.380   0.383   0.407   0.444   0.487
  0.493   0.505   0.543   0.548   0.559   0.595   0.604   0.612
  0.639   0.676   0.685   0.703   0.715   0.779   0.864   0.876
  0.931   0.948   1.025   1.041   1.058   1.076   1.092   1.114
  1.129   1.149   1.159   1.181   1.188   1.199   1.255   1.298
  1.305   1.321   1.378   1.398   1.431   1.453   1.497   1.514
  1.539   1.560   1.589   1.605   1.623   1.643   1.670   1.697
  1.750   1.765   1.767   1.788   1.882   1.926   1.953   2.005
  2.020   2.067   2.091   2.131   2.143   2.201   2.279   2.433
  2.469   2.495   2.525   2.557   2.601   2.666   2.686   2.776
  2.793   2.801   2.853   2.881   2.926   2.961   3.045   3.066
  3.084   3.085   3.094   3.131   3.169   3.239   3.255   3.341
  3.361   3.423   3.555   3.655   3.728   3.774   3.861   3.875
  3.915   3.984   4.017   4.097   4.224   4.956   5.036   5.038
  5.079   5.133   5.303   5.351   5.388   5.514   5.624   5.662
  5.853  23.744  23.808  23.820  49.838  49.867  49.902  50.007
 --------------------------------------------------------------

          Ground-State Mulliken Net Atomic Charges

     Atom                 Charge (a.u.)
  ----------------------------------------
      1 C                    -0.342459
      2 C                    -0.057763
      3 C                    -0.042806
      4 O                    -0.161822
      5 O                    -0.224212
      6 H                     0.169519
      7 H                     0.203965
      8 O                    -0.311108
      9 H                     0.264176
     10 O                    -0.262463
     11 H                     0.239647
     12 H                     0.265425
     13 H                     0.259901
  ----------------------------------------
  Sum of atomic charges =     0.000000

 -----------------------------------------------------------------
                    Cartesian Multipole Moments
 -----------------------------------------------------------------
    Charge (ESU x 10^10)
                 0.0000
    Dipole Moment (Debye)
         X      -1.5372      Y       3.2737      Z       1.2752
       Tot       3.8348
    Quadrupole Moments (Debye-Ang)
        XX     -52.4608     XY       1.4785     YY     -43.6942
        XZ      -2.6030     YZ       2.0232     ZZ     -38.1849
    Octopole Moments (Debye-Ang^2)
       XXX      -3.0334    XXY      21.6423    XYY      -4.5683
       YYY      10.8760    XXZ       2.7665    XYZ      -1.1323
       YYZ       5.6918    XZZ      -0.0696    YZZ       4.7598
       ZZZ       2.5449
    Hexadecapole Moments (Debye-Ang^3)
      XXXX    -733.8833   XXXY     -35.2808   XXYY    -148.8895
      XYYY      23.1096   YYYY    -273.6933   XXXZ      -6.5301
      XXYZ      -2.0834   XYYZ      -1.4375   YYYZ       8.6541
      XXZZ    -121.4097   XYZZ      -3.1072   YYZZ     -50.4864
      XZZZ      -0.1281   YZZZ       2.0625   ZZZZ     -60.8918
 -----------------------------------------------------------------
Archival summary:
1\1\pikachu\OPT\ProcedureUnspecified\BasisUnspecified\436\cher\WedDec1401:06:412016WedDec1401:06:412016\0\\#,OPT,ProcedureUnspecified,BasisUnspecified,\\0,1\O\H,1,0.966056\C,1,1.43778,2,108.866\H,3,1.09428,1,104.955,2,164.264,0\C,3,1.5243,1,111.973,2,46.5788,0\H,5,1.08879,3,109.345,1,-176.385,0\H,5,1.10216,3,109.362,1,-58.8007,0\O,5,1.41701,3,111.946,1,64.9893,0\H,8,0.96353,5,108.952,3,-52.0245,0\C,3,1.5387,1,111.419,2,-80.4276,0\O,10,1.19975,3,123.145,1,163.882,0\O,10,1.34628,3,114.416,1,-17.7617,0\H,12,0.972334,10,107.998,3,0.58641,0\\\@

 Total job time:  1124.77s(wall), 1123.32s(cpu) 
 Wed Dec 14 01:06:41 2016

        *************************************************************
        *                                                           *
        *  Thank you very much for using Q-Chem.  Have a nice day.  *
        *                                                           *
        *************************************************************


 
User input: 2 of 3 
 
pikachu 127.0.1
Q-Chem Developer Version! Running on 127.0.1.*
                  Welcome to Q-Chem
     A Quantum Leap Into The Future Of Chemistry


 Q-Chem 4.4, Q-Chem, Inc., Pleasanton, CA (2016)

 Y. Shao,  Z. Gan,  E. Epifanovsky,  A. T. B. Gilbert,  M. Wormit,  
 J. Kussmann,  A. W. Lange,  A. Behn,  J. Deng,  X. Feng,  D. Ghosh,  
 M. Goldey,  P. R. Horn,  L. D. Jacobson,  I. Kaliman,  F. Rob,  
 R. Z. Khaliullin,  T. Kus,  A. Landau,  J. Liu,  E. I. Proynov,  Y. M. Rhee,  
 R. M. Richard,  M. A. Rohrdanz,  R. P. Steele,  E. J. Sundstrom,  
 H. L. Woodcock III,  P. M. Zimmerman,  D. Zuev,  B. Albrecht,  E. Alguire,  
 B. Austin,  S. A. Baeppler,  G. J. O. Beran,  Y. A. Bernard,  E. Berquist,  
 K. Brandhorst,  K. B. Bravaya,  S. T. Brown,  D. Casanova,  C.-M. Chang,  
 Y. Chen,  S. H. Chien,  K. D. Closser,  M. P. Coons,  D. L. Crittenden,  
 S. Dasgupta,  M. Diedenhofen,  R. A. DiStasio Jr.,  H. Do,  A. D. Dutoi,  
 R. G. Edgar,  P.-T. Fang,  S. Fatehi,  Q. Feng,  L. Fusti-Molnar,  
 A. Ghysels,  A. Golubeva-Zadorozhnaya,  J. Gomes,  A. Gunina,  
 M. W. D. Hanson-Heine,  P. H. P. Harbach,  A. W. Hauser,  J. E. Herr,  
 E. G. Hohenstein,  Z. C. Holden,  K. Hui,  T.-C. Jagau,  H. Ji,  B. Kaduk,  
 K. Khistyaev,  Jaehoon Kim,  Jihan Kim,  R. A. King,  P. Klunzinger,  
 K. Koh,  D. Kosenkov,  T. Kowalczyk,  C. M. Krauter,  A. Kunitsa,  
 K. U. Lao,  A. Laurent,  K. V. Lawler,  J. Lee,  D. Lefrancois,  S. Lehtola,  
 S. V. Levchenko,  C. Y. Lin,  Y.-S. Lin,  F. Liu,  E. Livshits,  
 R. C. Lochan,  A. Luenser,  P. Manohar,  S. F. Manzer,  S.-P. Mao,  Y. Mao,  
 N. Mardirossian,  A. V. Marenich,  L. A. Martinez-Martinez,  S. A. Maurer,  
 N. J. Mayhall,  J.-M. Mewes,  A. F. Morrison,  K. Nanda,  T. S. Nguyen-Beck,  
 C. M. Oana,  R. Olivares-Amaya,  D. P. O'Neill,  J. A. Parkhill,  
 T. M. Perrine,  R. Peverati,  P. A. Pieniazek,  F. Plasser,  A. Prociuk,  
 D. R. Rehn,  E. Rosta,  N. J. Russ,  N. Sergueev,  S. M. Sharada,  
 S. Sharma,  D. W. Small,  A. Sodt,  T. Stauch,  T. Stein,  D. Stuck,  
 Y.-C. Su,  A. J. W. Thom,  T. Tsuchimochi,  L. Vogt,  O. Vydrov,  T. Wang,  
 M. A. Watson,  J. Wenzel,  A. White,  C. F. Williams,  V. Vanovschi,  
 K. Yao,  S. Yeganeh,  S. R. Yost,  Z.-Q. You,  I. Y. Zhang,  X. Zhang,  
 Y. Zhao,  B. R. Brooks,  G. K. L. Chan,  D. M. Chipman,  C. J. Cramer,  
 W. A. Goddard III,  M. S. Gordon,  W. J. Hehre,  A. Klamt,  
 H. F. Schaefer III,  M. W. Schmidt,  C. D. Sherrill,  D. G. Truhlar,  
 A. Warshel,  X. Xu,  A. Aspuru-Guzik,  R. Baer,  A. T. Bell,  N. A. Besley,  
 J.-D. Chai,  A. Dreuw,  B. D. Dunietz,  T. R. Furlani,  S. R. Gwaltney,  
 C.-P. Hsu,  Y. Jung,  J. Kong,  D. S. Lambrecht,  W. Liang,  C. Ochsenfeld,  
 V. A. Rassolov,  L. V. Slipchenko,  J. E. Subotnik,  T. Van Voorhis,  
 J. M. Herbert,  A. I. Krylov,  P. M. W. Gill,  M. Head-Gordon

 Contributors to earlier versions of Q-Chem not listed above: 
 R. D. Adamson,  J. Baker,  E. F. C. Byrd,  A. K. Chakraborty,  C.-L. Cheng,  
 H. Dachsel,  R. J. Doerksen,  G. Hawkins,  A. Heyden,  S. Hirata,  
 G. Kedziora,  F. J. Keil,  C. Kelley,  P. P. Korambath,  W. Kurlancheek,  
 A. M. Lee,  M. S. Lee,  D. Liotard,  I. Lotan,  P. E. Maslen,  N. Nair,  
 D. Neuhauser,  R. Olson,  B. Peters,  J. Ritchie,  N. E. Schultz,  
 N. Shenvi,  A. C. Simmonett,  K. S. Thanthiriwatte,  Q. Wu,  W. Zhang

 Please cite Q-Chem as follows:
 Y. Shao et al., Mol. Phys. 113, 184-215 (2015)
 DOI: 10.1080/00268976.2014.952696

 Q-Chem 4.4.2 for Intel X86 EM64T Linux

 Parts of Q-Chem use Armadillo 5.200.1 (Boston Tea Smuggler).
 http://arma.sourceforge.net/

 Q-Chem begins on Wed Dec 14 01:06:41 2016  


Host: 0

     Scratch files written to /scratch/cher/qchem7923//
The previous job contains 0 fragments, simply inherited here
FILE_GEOM_ORG=        593

Checking the input file for inconsistencies... 	...done.

--------------------------------------------------------------
User input:
--------------------------------------------------------------

$molecule
   read
$end

$rem
   BASIS 6-311++G**
   JOB_TYPE FREQUENCY
   METHOD B3LYP
$end

--------------------------------------------------------------
 ----------------------------------------------------------------
             Standard Nuclear Orientation (Angstroms)
    I     Atom           X                Y                Z
 ----------------------------------------------------------------
    1      C      -1.2869246867    -0.6494432810     0.3203258405
    2      C      -0.2037382497     0.1970225525    -0.3382277738
    3      C       1.2118877379    -0.3401741965    -0.0643098089
    4      O       2.1508732536     0.6137573115     0.0798548576
    5      O      -2.5814646309    -0.3073260591    -0.1434042955
    6      H      -1.2147057418    -0.5478756558     1.4154126763
    7      H      -1.1241209553    -1.6977778440     0.0754656508
    8      O      -0.3161237179     1.5857586243     0.0167075672
    9      H      -0.3494349184     0.1699768129    -1.4224307219
   10      O       1.4708094552    -1.5105164697    -0.0128041750
   11      H      -2.7041238568     0.6442824943    -0.0551660453
   12      H      -0.4449186836     1.6546841834     0.9716554839
   13      H       1.7172004672     1.4788923029    -0.0144982235
 ----------------------------------------------------------------
 Molecular Point Group                 C1    NOp =  1
 Largest Abelian Subgroup              C1    NOp =  1
 Nuclear Repulsion Energy =   321.1442646052 hartrees
 There are       28 alpha and       28 beta electrons
 Requested basis set is 6-311++G(d,p)
 There are 72 shells and 196 basis functions

 Total QAlloc Memory Limit   2000 MB
 Mega-Array Size        61 MB
 MEM_STATIC part        62 MB

                       Distance Matrix (Angstroms)
             C (  1)   C (  2)   C (  3)   O (  4)   O (  5)   H (  6)
   C (  2)  1.524300
   C (  3)  2.547088  1.538703
   O (  4)  3.670416  2.427479  1.346277
   O (  5)  1.417012  2.438423  3.794319  4.826309
   H (  6)  1.102155  2.156892  2.849750  3.802661  2.087056
   H (  7)  1.088791  2.146745  2.705469  4.008591  2.026107  1.768032
   O (  8)  2.455762  1.437775  2.459797  2.652329  2.956548  2.704851
   H (  9)  2.141854  1.094283  2.131308  2.950482  2.616426  3.052435
   O ( 10)  2.908182  2.413649  1.199748  2.232400  4.229143  3.190372
   H ( 11)  1.955294  2.555796  4.037869  4.856970  0.963530  2.408778
   H ( 12)  2.538150  1.974523  2.792435  2.935468  3.107679  2.375029
   H ( 13)  3.696848  2.331951  1.888604  0.972334  4.656792  3.840379
             H (  7)   O (  8)   H (  9)   O ( 10)   H ( 11)   H ( 12)
   O (  8)  3.382000
   H (  9)  2.516414  2.019076
   O ( 10)  2.603175  3.575041  2.850332
   H ( 11)  2.828201  2.567896  2.763863  4.698406
   H ( 12)  3.536025  0.966056  2.818709  3.828534  2.679418
   H ( 13)  4.262914  2.036370  2.822502  2.999546  4.499593  2.382889


 A cutoff of  1.0D-11 yielded   2469 shell pairs
 There are     18391 function pairs (     19707 Cartesian)

 -------------------------------------------------------
 OpenMP Integral Computing Module                       
 Release: version 1.0, May 2013, Q-Chem Inc. Pittsburgh 
 -------------------------------------------------------
 Integral Job Info:
 Integral job number is                      11
 Integral operator is                         1
 short-range coefficients                     0
 long-range coefficients              100000000
 Omega coefficients                           0
 if combine SR and LR in K                    0
 Integral screening is                        0
 Integral computing path is                   2
 max size of driver memory is            800000
 size of driver memory is                593474
 size of scratch memory is              2260544
 max col of scratch BK array               1296
 max len of scratch array in speh3          155
 max len of scratch index in speh4           18
 max int batch size is                      520
 min int batch size is                       52
 fixed nKL is                                52
 max L of basis functions is                  2
 order of int derivative is                   0
 number of shells is                         72
 number of basis is                         203
 number of cartesian basis is               203
 number of contracted shell pairs          2469
 number of primitive shell pairs           6194
 maxK2 (contraction) of shell pair           36
 max number of K2 of shell pair               1
 max number of CS2 of shell pair            403
 max number of PS2 of shell pair            816
 mem total for path MDJ                   37016
 -------------------------------------------------------
 Smallest overlap matrix eigenvalue = 3.82E-05
 Guess from superposition of atomic densities
 Warning:  Energy on first SCF cycle will be non-variational
 A restricted hybrid HF-DFT SCF calculation will be
 performed using Pulay DIIS extrapolation
 Exchange:     0.2000 Hartree-Fock + 0.0800 Slater + 0.7200 B88
 Correlation:  0.1900 VWN1RPA + 0.8100 LYP
 Using SG-1 standard quadrature grid
 SCF converges when DIIS error is below 1.0E-08
 ---------------------------------------
  Cycle       Energy         DIIS Error
 ---------------------------------------
    1    -420.1300015264      4.51E-02
    2    -418.7730344949      7.32E-03
    3    -418.3957491752      1.28E-02
    4    -418.9430956859      2.25E-03
    5    -418.9598897269      7.50E-04
    6    -418.9615169898      2.36E-04
    7    -418.9617408555      4.80E-05
    8    -418.9617490114      1.24E-05
    9    -418.9617499132      3.92E-06
   10    -418.9617500174      1.52E-06
   11    -418.9617500019      3.24E-07
   12    -418.9617499682      5.58E-08
   13    -418.9617499724      3.06E-08
   14    -418.9617499728      1.05E-08
   15    -418.9617499728      1.71E-09 Convergence criterion met
 ---------------------------------------
 SCF time:  CPU 118.60 s  wall 118.72 s
 SCF   energy in the final basis set = -418.9617499728
 Total energy in the final basis set = -418.9617499728

 --------------------------------------------------------------

                    Orbital Energies (a.u.)
 --------------------------------------------------------------

 Alpha MOs
 -- Occupied --
-19.189 -19.184 -19.149 -19.132 -10.325 -10.271 -10.250  -1.132
 -1.083  -1.052  -1.046  -0.792  -0.688  -0.636  -0.589  -0.557
 -0.531  -0.485  -0.473  -0.469  -0.437  -0.423  -0.395  -0.375
 -0.361  -0.344  -0.310  -0.292
 -- Virtual --
 -0.043  -0.021  -0.001   0.003   0.011   0.033   0.043   0.060
  0.065   0.070   0.077   0.092   0.097   0.107   0.114   0.118
  0.123   0.133   0.136   0.140   0.151   0.169   0.181   0.191
  0.192   0.206   0.220   0.227   0.237   0.244   0.256   0.266
  0.267   0.282   0.293   0.296   0.303   0.311   0.316   0.325
  0.330   0.341   0.351   0.380   0.383   0.407   0.444   0.487
  0.493   0.505   0.543   0.548   0.559   0.595   0.604   0.612
  0.639   0.676   0.685   0.703   0.715   0.779   0.864   0.876
  0.931   0.948   1.025   1.041   1.058   1.076   1.092   1.114
  1.129   1.149   1.159   1.181   1.188   1.199   1.255   1.298
  1.305   1.321   1.378   1.398   1.431   1.453   1.498   1.514
  1.539   1.560   1.589   1.605   1.623   1.643   1.670   1.697
  1.750   1.765   1.767   1.788   1.882   1.926   1.953   2.005
  2.020   2.067   2.091   2.131   2.143   2.201   2.279   2.433
  2.469   2.495   2.525   2.557   2.601   2.666   2.686   2.776
  2.793   2.801   2.853   2.881   2.926   2.961   3.045   3.066
  3.084   3.085   3.094   3.131   3.169   3.239   3.255   3.341
  3.361   3.423   3.555   3.655   3.728   3.774   3.861   3.875
  3.915   3.984   4.017   4.097   4.224   4.956   5.036   5.038
  5.079   5.133   5.303   5.351   5.388   5.514   5.624   5.662
  5.853  23.744  23.808  23.820  49.838  49.867  49.902  50.007
 --------------------------------------------------------------

          Ground-State Mulliken Net Atomic Charges

     Atom                 Charge (a.u.)
  ----------------------------------------
      1 C                    -0.342584
      2 C                    -0.057669
      3 C                    -0.042796
      4 O                    -0.161890
      5 O                    -0.224178
      6 H                     0.169566
      7 H                     0.203984
      8 O                    -0.311139
      9 H                     0.264140
     10 O                    -0.262390
     11 H                     0.239635
     12 H                     0.265430
     13 H                     0.259891
  ----------------------------------------
  Sum of atomic charges =     0.000000

 -----------------------------------------------------------------
                    Cartesian Multipole Moments
 -----------------------------------------------------------------
    Charge (ESU x 10^10)
                 0.0000
    Dipole Moment (Debye)
         X      -1.5273      Y       3.3104      Z       1.1893
       Tot       3.8349
    Quadrupole Moments (Debye-Ang)
        XX     -52.3991     XY       1.4192     YY     -43.5657
        XZ      -2.7271     YZ       2.2132     ZZ     -38.2891
    Octopole Moments (Debye-Ang^2)
       XXX      -1.8294    XXY      21.3101    XYY      -4.5366
       YYY      10.4669    XXZ       1.7353    XYZ      -0.9296
       YYZ       5.2253    XZZ       0.1855    YZZ       4.3242
       ZZZ       1.0618
    Hexadecapole Moments (Debye-Ang^3)
      XXXX    -734.3737   XXXY     -34.3540   XXYY    -148.0230
      XYYY      23.6243   YYYY    -272.9165   XXXZ      -7.8347
      XXYZ      -1.3450   XYYZ      -2.6867   YYYZ      11.8950
      XXZZ    -121.3837   XYZZ      -2.7555   YYZZ     -50.6428
      XZZZ      -1.5811   YZZZ       4.3039   ZZZZ     -61.1378
 -----------------------------------------------------------------
 Calculating MO derivatives via CPSCF
   1         3          39      0.186407    0.038437
   2         3          39      0.021974    0.003987
   3         3          39      0.001593    0.000282
   4        13          29      0.000090    0.000017
   5        42           0      0.000000    0.000000    Roots Converged
 Calculating analytic Hessian of the SCF energy
 Polarizability Matrix (a.u.)
            1           2           3
    1 -57.6206498   0.3566782  -0.9250577
    2   0.3566782 -57.1635865  -0.2558324
    3  -0.9250577  -0.2558324 -42.3467072

 Direct stationary perturbation theory relativistic correction:

 rels  =       0.146563205792
 relv  =      -0.657533723930
 rel2e =       0.264288860800
 E_rel =      -0.246681657338

 Hessian of the SCF Energy
            1           2           3           4           5           6
    1   0.4401495  -0.0323515   0.0025261  -0.1110478  -0.0471308   0.0387477
    2  -0.0323515   0.6086117   0.0467654  -0.0218747  -0.1051201   0.0220381
    3   0.0025261   0.0467654   0.5483958   0.0346969   0.0352042  -0.1095061
    4  -0.1110478  -0.0218747   0.0346969   0.4579251   0.0178499   0.0070657
    5  -0.0471308  -0.1051201   0.0352042   0.0178499   0.4452228  -0.0015267
    6   0.0387477   0.0220381  -0.1095061   0.0070657  -0.0015267   0.5814778
    7  -0.0318913  -0.0020482  -0.0041703  -0.1465250   0.0314431  -0.0081257
    8  -0.0075039   0.0191869  -0.0099935  -0.0014640  -0.0689991   0.0073434
    9   0.0101482  -0.0087953   0.0060366  -0.0102806   0.0118358  -0.0976948
   10   0.0009444   0.0064251  -0.0058787  -0.0333058  -0.0320773  -0.0057991
   11   0.0020103   0.0004718  -0.0005215  -0.0023817  -0.0085439  -0.0037834
   12   0.0000015   0.0035090  -0.0020616  -0.0111916  -0.0100619   0.0193558
   13  -0.1949748   0.0119319  -0.0549796  -0.0523997   0.0121834  -0.0102514
   14   0.0530149  -0.1026578   0.0132050  -0.0137725   0.0035313  -0.0058444
   15  -0.0539352   0.0002392  -0.0844301   0.0084390  -0.0034695   0.0071489
   16  -0.0469158  -0.0009303  -0.0011445   0.0000760   0.0020512   0.0261437
   17  -0.0000158  -0.0581180  -0.0282695  -0.0036854  -0.0008504   0.0196240
   18  -0.0015424  -0.0279516  -0.2795384   0.0025501  -0.0046451  -0.0173137
   19  -0.0502663   0.0240836   0.0092010   0.0063788  -0.0186835  -0.0084513
   20   0.0316498  -0.3017495  -0.0618196   0.0009088  -0.0165987  -0.0061293
   21   0.0107586  -0.0688400  -0.0680952  -0.0017423   0.0138168   0.0032812
   22   0.0001158  -0.0258469  -0.0070997  -0.0601408   0.0115352   0.0100527
   23   0.0057541  -0.0465339  -0.0127272   0.0053637  -0.1817989  -0.0012056
   24  -0.0018696   0.0122586   0.0019668   0.0096677  -0.0445771  -0.0968895
   25   0.0020677  -0.0017707   0.0253783  -0.0546051  -0.0005834  -0.0446250
   26   0.0009016  -0.0000625   0.0213750   0.0025521  -0.0427951   0.0096869
   27  -0.0008920   0.0026497  -0.0168003  -0.0346887  -0.0031322  -0.3015870
   28   0.0013039  -0.0008062  -0.0004288   0.0017274   0.0296370  -0.0044843
   29  -0.0039835  -0.0055954   0.0022217   0.0141664  -0.0239322   0.0030598
   30  -0.0009682   0.0010181  -0.0009444  -0.0031858   0.0060144   0.0210353
   31  -0.0107520   0.0427905   0.0040242  -0.0006129   0.0042420   0.0012854
   32  -0.0008096  -0.0091794  -0.0024322  -0.0027113   0.0027149   0.0000782
   33  -0.0030687   0.0159471  -0.0005083  -0.0003703  -0.0011800   0.0014189
   34   0.0014382  -0.0005864  -0.0025076  -0.0027073  -0.0004177   0.0019742
   35  -0.0012238   0.0026830  -0.0032073   0.0057065  -0.0068477  -0.0436278
   36   0.0000656   0.0018767   0.0052713  -0.0003619   0.0010060  -0.0110031
   37  -0.0001715   0.0009839   0.0003828  -0.0047628  -0.0100492  -0.0035325
   38  -0.0003117  -0.0019367   0.0001993  -0.0006578   0.0040172   0.0002866
   39   0.0000282  -0.0007151   0.0002140  -0.0005984   0.0007154   0.0002764
            7           8           9          10          11          12
    1  -0.0318913  -0.0075039   0.0101482   0.0009444   0.0020103   0.0000015
    2  -0.0020482   0.0191869  -0.0087953   0.0064251   0.0004718   0.0035090
    3  -0.0041703  -0.0099935   0.0060366  -0.0058787  -0.0005215  -0.0020616
    4  -0.1465250  -0.0014640  -0.0102806  -0.0333058  -0.0023817  -0.0111916
    5   0.0314431  -0.0689991   0.0118358  -0.0320773  -0.0085439  -0.0100619
    6  -0.0081257   0.0073434  -0.0976948  -0.0057991  -0.0037834   0.0193558
    7   0.5331027  -0.1030178   0.0534849  -0.2282172  -0.1028113  -0.0272420
    8  -0.1030178   1.0019261  -0.0227597  -0.0434092  -0.1562719  -0.0047580
    9   0.0534849  -0.0227597   0.2306061  -0.0288924  -0.0155505  -0.0555987
   10  -0.2282172  -0.0434092  -0.0288924   0.3884633  -0.0594759   0.0610376
   11  -0.1028113  -0.1562719  -0.0155505  -0.0594759   0.6250762  -0.0220234
   12  -0.0272420  -0.0047580  -0.0555987   0.0610376  -0.0220234   0.0406714
   13   0.0039509  -0.0084964   0.0046134  -0.0062079  -0.0016584  -0.0020693
   14  -0.0008846  -0.0060496   0.0017444  -0.0009644   0.0013186  -0.0002254
   15   0.0017474   0.0032559   0.0002277   0.0013926  -0.0001326   0.0001780
   16   0.0024139  -0.0009100   0.0007265  -0.0003448  -0.0000865  -0.0002501
   17   0.0009287  -0.0004576  -0.0001496  -0.0001154  -0.0001416  -0.0002289
   18  -0.0013996   0.0016123  -0.0009969   0.0009437   0.0003622   0.0004526
   19   0.0000050  -0.0032547  -0.0003169   0.0004285   0.0012659   0.0001178
   20   0.0001167  -0.0031579   0.0002671   0.0001057   0.0010153  -0.0000370
   21  -0.0001274  -0.0008553   0.0004437  -0.0000262   0.0002115   0.0001226
   22  -0.0063643   0.0196308   0.0086720  -0.0047646   0.0130479   0.0020607
   23  -0.0059156  -0.0351081  -0.0095094   0.0029058   0.0078512   0.0025421
   24  -0.0024549  -0.0004262   0.0025895   0.0009006   0.0019627   0.0032182
   25  -0.0029263   0.0017563  -0.0337140  -0.0031908  -0.0007428   0.0038824
   26  -0.0004539   0.0012590   0.0093910   0.0008843   0.0006787  -0.0002413
   27  -0.0033452   0.0018612  -0.0056174  -0.0001631   0.0004951   0.0001922
   28  -0.1493381   0.1619858  -0.0128845   0.0292323  -0.0424479   0.0028496
   29   0.1714746  -0.7077657   0.0323076  -0.0258665  -0.0999530  -0.0032768
   30  -0.0125676   0.0301500  -0.0764540   0.0027254  -0.0057194   0.0140565
   31  -0.0010196   0.0020647  -0.0005416   0.0008900  -0.0005304   0.0001656
   32   0.0004732  -0.0006132   0.0000799  -0.0006160  -0.0003920  -0.0002008
   33   0.0006111  -0.0005055   0.0000933  -0.0003816  -0.0001007  -0.0002195
   34   0.0018455   0.0042771   0.0028200  -0.0015641  -0.0015608  -0.0023396
   35   0.0004211  -0.0007453  -0.0014509  -0.0005786   0.0002047  -0.0000864
   36   0.0006913  -0.0000894   0.0007285  -0.0005952   0.0009163  -0.0000869
   37   0.0249640  -0.0216587   0.0061650  -0.1423631   0.1953717  -0.0270226
   38   0.0102741  -0.0432035   0.0025895   0.1527823  -0.3713141   0.0350887
   39   0.0028980  -0.0048353  -0.0043636  -0.0252636   0.0438836  -0.0202805
           13          14          15          16          17          18
    1  -0.1949748   0.0530149  -0.0539352  -0.0469158  -0.0000158  -0.0015424
    2   0.0119319  -0.1026578   0.0002392  -0.0009303  -0.0581180  -0.0279516
    3  -0.0549796   0.0132050  -0.0844301  -0.0011445  -0.0282695  -0.2795384
    4  -0.0523997  -0.0137725   0.0084390   0.0000760  -0.0036854   0.0025501
    5   0.0121834   0.0035313  -0.0034695   0.0020512  -0.0008504  -0.0046451
    6  -0.0102514  -0.0058444   0.0071489   0.0261437   0.0196240  -0.0173137
    7   0.0039509  -0.0008846   0.0017474   0.0024139   0.0009287  -0.0013996
    8  -0.0084964  -0.0060496   0.0032559  -0.0009100  -0.0004576   0.0016123
    9   0.0046134   0.0017444   0.0002277   0.0007265  -0.0001496  -0.0009969
   10  -0.0062079  -0.0009644   0.0013926  -0.0003448  -0.0001154   0.0009437
   11  -0.0016584   0.0013186  -0.0001326  -0.0000865  -0.0001416   0.0003622
   12  -0.0020693  -0.0002254   0.0001780  -0.0002501  -0.0002289   0.0004526
   13   0.3204992  -0.1021817   0.0906585  -0.0180773   0.0034768  -0.0147998
   14  -0.1021817   0.6027569   0.0353112   0.0017138   0.0045635   0.0043385
   15   0.0906585   0.0353112   0.0926097  -0.0386679   0.0101417  -0.0078034
   16  -0.0180773   0.0017138  -0.0386679   0.0626394   0.0008053   0.0117522
   17   0.0034768   0.0045635   0.0101417   0.0008053   0.0536331   0.0255757
   18  -0.0147998   0.0043385  -0.0078034   0.0117522   0.0255757   0.3094251
   19  -0.0142402   0.0385931   0.0029154   0.0017019   0.0000169   0.0009117
   20   0.0063813  -0.0063250   0.0011116  -0.0005092  -0.0008799  -0.0010127
   21  -0.0046258   0.0149833   0.0038700   0.0025168  -0.0304809  -0.0076297
   22   0.0043649  -0.0031835   0.0006846   0.0009088   0.0009693  -0.0009480
   23  -0.0003722   0.0035905   0.0002390   0.0020519   0.0034344   0.0000517
   24  -0.0003622  -0.0004896   0.0017868  -0.0008199   0.0012663   0.0036281
   25   0.0029535   0.0011250  -0.0013374  -0.0031635  -0.0023283   0.0019586
   26   0.0016860   0.0004788  -0.0020495  -0.0032473  -0.0012379   0.0011877
   27  -0.0014966  -0.0011392   0.0028387   0.0016650   0.0016896   0.0000737
   28  -0.0014649   0.0008545   0.0001720  -0.0003210   0.0002785   0.0006340
   29   0.0018212   0.0030616  -0.0008860   0.0007771   0.0002884  -0.0007578
   30  -0.0005304  -0.0006962   0.0004032  -0.0004124   0.0004954   0.0006030
   31  -0.0432785   0.0247996  -0.0123892   0.0006591  -0.0002889  -0.0006134
   32   0.0733173  -0.5040232  -0.0445239  -0.0013486   0.0001529  -0.0005990
   33  -0.0056123  -0.0619713  -0.0157335  -0.0005094   0.0013833   0.0000566
   34  -0.0012968   0.0004041   0.0004320   0.0003758   0.0000956   0.0004564
   35   0.0004780  -0.0003440   0.0008565  -0.0004666  -0.0005547   0.0020004
   36  -0.0006631   0.0007432  -0.0008323  -0.0011569  -0.0011131  -0.0006992
   37   0.0001716   0.0004815  -0.0001118   0.0000472  -0.0001373   0.0000965
   38   0.0014329   0.0000983  -0.0000937   0.0000991   0.0001680  -0.0001623
   39   0.0001186   0.0000404  -0.0002637   0.0001570   0.0000659  -0.0002578
           19          20          21          22          23          24
    1  -0.0502663   0.0316498   0.0107586   0.0001158   0.0057541  -0.0018696
    2   0.0240836  -0.3017495  -0.0688400  -0.0258469  -0.0465339   0.0122586
    3   0.0092010  -0.0618196  -0.0680952  -0.0070997  -0.0127272   0.0019668
    4   0.0063788   0.0009088  -0.0017423  -0.0601408   0.0053637   0.0096677
    5  -0.0186835  -0.0165987   0.0138168   0.0115352  -0.1817989  -0.0445771
    6  -0.0084513  -0.0061293   0.0032812   0.0100527  -0.0012056  -0.0968895
    7   0.0000050   0.0001167  -0.0001274  -0.0063643  -0.0059156  -0.0024549
    8  -0.0032547  -0.0031579  -0.0008553   0.0196308  -0.0351081  -0.0004262
    9  -0.0003169   0.0002671   0.0004437   0.0086720  -0.0095094   0.0025895
   10   0.0004285   0.0001057  -0.0000262  -0.0047646   0.0029058   0.0009006
   11   0.0012659   0.0010153   0.0002115   0.0130479   0.0078512   0.0019627
   12   0.0001178  -0.0000370   0.0001226   0.0020607   0.0025421   0.0032182
   13  -0.0142402   0.0063813  -0.0046258   0.0043649  -0.0003722  -0.0003622
   14   0.0385931  -0.0063250   0.0149833  -0.0031835   0.0035905  -0.0004896
   15   0.0029154   0.0011116   0.0038700   0.0006846   0.0002390   0.0017868
   16   0.0017019  -0.0005092   0.0025168   0.0009088   0.0020519  -0.0008199
   17   0.0000169  -0.0008799  -0.0304809   0.0009693   0.0034344   0.0012663
   18   0.0009117  -0.0010127  -0.0076297  -0.0009480   0.0000517   0.0036281
   19   0.0662814  -0.0398854  -0.0059920  -0.0042617  -0.0066199   0.0021792
   20  -0.0398854   0.3254499   0.0650916  -0.0026168  -0.0020776   0.0015731
   21  -0.0059920   0.0650916   0.0680463   0.0021055   0.0033129   0.0004540
   22  -0.0042617  -0.0026168   0.0021055   0.0773896  -0.0239825  -0.0795777
   23  -0.0066199  -0.0020776   0.0033129  -0.0239825   0.3187483   0.0659837
   24   0.0021792   0.0015731   0.0004540  -0.0795777   0.0659837   0.5924566
   25   0.0007749   0.0002479  -0.0007556   0.0024696   0.0008640   0.0056190
   26   0.0004927   0.0006302  -0.0001368  -0.0010877  -0.0140919  -0.0412924
   27   0.0002122   0.0002826   0.0004473   0.0006909  -0.0072625  -0.0087421
   28  -0.0011768   0.0021103   0.0003578  -0.0051093   0.0108089   0.0007115
   29   0.0019804   0.0019383   0.0001864   0.0103694  -0.0045574  -0.0008843
   30  -0.0000727  -0.0001019  -0.0006711  -0.0026679   0.0021009   0.0008710
   31  -0.0061363   0.0008987  -0.0027922   0.0036802  -0.0009741  -0.0001266
   32   0.0015184   0.0015923   0.0018812   0.0017240  -0.0002794  -0.0000444
   33  -0.0014892   0.0000481  -0.0000082   0.0002827  -0.0001419  -0.0013181
   34  -0.0000232   0.0001734   0.0003557  -0.0140449   0.0064138   0.0652573
   35   0.0006279   0.0003906   0.0007340  -0.0007628  -0.0457124   0.0048928
   36   0.0008572   0.0007170  -0.0002912   0.0683062  -0.0420604  -0.4950745
   37   0.0005342   0.0004190  -0.0000329   0.0057568   0.0037021   0.0008757
   38  -0.0001354  -0.0002280   0.0000951   0.0002034  -0.0034649  -0.0002233
   39  -0.0000722   0.0000093   0.0000302  -0.0025620  -0.0013234  -0.0049468
           25          26          27          28          29          30
    1   0.0020677   0.0009016  -0.0008920   0.0013039  -0.0039835  -0.0009682
    2  -0.0017707  -0.0000625   0.0026497  -0.0008062  -0.0055954   0.0010181
    3   0.0253783   0.0213750  -0.0168003  -0.0004288   0.0022217  -0.0009444
    4  -0.0546051   0.0025521  -0.0346887   0.0017274   0.0141664  -0.0031858
    5  -0.0005834  -0.0427951  -0.0031322   0.0296370  -0.0239322   0.0060144
    6  -0.0446250   0.0096869  -0.3015870  -0.0044843   0.0030598   0.0210353
    7  -0.0029263  -0.0004539  -0.0033452  -0.1493381   0.1714746  -0.0125676
    8   0.0017563   0.0012590   0.0018612   0.1619858  -0.7077657   0.0301500
    9  -0.0337140   0.0093910  -0.0056174  -0.0128845   0.0323076  -0.0764540
   10  -0.0031908   0.0008843  -0.0001631   0.0292323  -0.0258665   0.0027254
   11  -0.0007428   0.0006787   0.0004951  -0.0424479  -0.0999530  -0.0057194
   12   0.0038824  -0.0002413   0.0001922   0.0028496  -0.0032768   0.0140565
   13   0.0029535   0.0016860  -0.0014966  -0.0014649   0.0018212  -0.0005304
   14   0.0011250   0.0004788  -0.0011392   0.0008545   0.0030616  -0.0006962
   15  -0.0013374  -0.0020495   0.0028387   0.0001720  -0.0008860   0.0004032
   16  -0.0031635  -0.0032473   0.0016650  -0.0003210   0.0007771  -0.0004124
   17  -0.0023283  -0.0012379   0.0016896   0.0002785   0.0002884   0.0004954
   18   0.0019586   0.0011877   0.0000737   0.0006340  -0.0007578   0.0006030
   19   0.0007749   0.0004927   0.0002122  -0.0011768   0.0019804  -0.0000727
   20   0.0002479   0.0006302   0.0002826   0.0021103   0.0019383  -0.0001019
   21  -0.0007556  -0.0001368   0.0004473   0.0003578   0.0001864  -0.0006711
   22   0.0024696  -0.0010877   0.0006909  -0.0051093   0.0103694  -0.0026679
   23   0.0008640  -0.0140919  -0.0072625   0.0108089  -0.0045574   0.0021009
   24   0.0056190  -0.0412924  -0.0087421   0.0007115  -0.0008843   0.0008710
   25   0.0577024  -0.0012150   0.0387623  -0.0019238   0.0011593   0.0042537
   26  -0.0012150   0.0622557   0.0063707   0.0008030  -0.0004080  -0.0014035
   27   0.0387623   0.0063707   0.3276957  -0.0003887  -0.0002691   0.0008984
   28  -0.0019238   0.0008030  -0.0003887   0.1337500  -0.1581835   0.0160990
   29   0.0011593  -0.0004080  -0.0002691  -0.1581835   0.8357806  -0.0319067
   30   0.0042537  -0.0014035   0.0008984   0.0160990  -0.0319067   0.0338622
   31  -0.0004224  -0.0002627   0.0003265   0.0002859  -0.0015201   0.0002518
   32   0.0001889   0.0000554  -0.0001418   0.0000186  -0.0001987   0.0000635
   33   0.0006154  -0.0000369  -0.0004333  -0.0001754   0.0003011  -0.0000226
   34   0.0004844  -0.0014531  -0.0009621  -0.0004343  -0.0013726  -0.0005274
   35   0.0012410  -0.0064631  -0.0012542  -0.0000962  -0.0002620   0.0006123
   36   0.0009848  -0.0025195   0.0014556  -0.0008573   0.0012539  -0.0004040
   37  -0.0002204   0.0004001   0.0002796  -0.0065312  -0.0108224  -0.0023975
   38   0.0000577  -0.0002993  -0.0001500  -0.0049629   0.0016035  -0.0006269
   39  -0.0010224  -0.0003314  -0.0004216  -0.0016048  -0.0013499   0.0067665
           31          32          33          34          35          36
    1  -0.0107520  -0.0008096  -0.0030687   0.0014382  -0.0012238   0.0000656
    2   0.0427905  -0.0091794   0.0159471  -0.0005864   0.0026830   0.0018767
    3   0.0040242  -0.0024322  -0.0005083  -0.0025076  -0.0032073   0.0052713
    4  -0.0006129  -0.0027113  -0.0003703  -0.0027073   0.0057065  -0.0003619
    5   0.0042420   0.0027149  -0.0011800  -0.0004177  -0.0068477   0.0010060
    6   0.0012854   0.0000782   0.0014189   0.0019742  -0.0436278  -0.0110031
    7  -0.0010196   0.0004732   0.0006111   0.0018455   0.0004211   0.0006913
    8   0.0020647  -0.0006132  -0.0005055   0.0042771  -0.0007453  -0.0000894
    9  -0.0005416   0.0000799   0.0000933   0.0028200  -0.0014509   0.0007285
   10   0.0008900  -0.0006160  -0.0003816  -0.0015641  -0.0005786  -0.0005952
   11  -0.0005304  -0.0003920  -0.0001007  -0.0015608   0.0002047   0.0009163
   12   0.0001656  -0.0002008  -0.0002195  -0.0023396  -0.0000864  -0.0000869
   13  -0.0432785   0.0733173  -0.0056123  -0.0012968   0.0004780  -0.0006631
   14   0.0247996  -0.5040232  -0.0619713   0.0004041  -0.0003440   0.0007432
   15  -0.0123892  -0.0445239  -0.0157335   0.0004320   0.0008565  -0.0008323
   16   0.0006591  -0.0013486  -0.0005094   0.0003758  -0.0004666  -0.0011569
   17  -0.0002889   0.0001529   0.0013833   0.0000956  -0.0005547  -0.0011131
   18  -0.0006134  -0.0005990   0.0000566   0.0004564   0.0020004  -0.0006992
   19  -0.0061363   0.0015184  -0.0014892  -0.0000232   0.0006279   0.0008572
   20   0.0008987   0.0015923   0.0000481   0.0001734   0.0003906   0.0007170
   21  -0.0027922   0.0018812  -0.0000082   0.0003557   0.0007340  -0.0002912
   22   0.0036802   0.0017240   0.0002827  -0.0140449  -0.0007628   0.0683062
   23  -0.0009741  -0.0002794  -0.0001419   0.0064138  -0.0457124  -0.0420604
   24  -0.0001266  -0.0000444  -0.0013181   0.0652573   0.0048928  -0.4950745
   25  -0.0004224   0.0001889   0.0006154   0.0004844   0.0012410   0.0009848
   26  -0.0002627   0.0000554  -0.0000369  -0.0014531  -0.0064631  -0.0025195
   27   0.0003265  -0.0001418  -0.0004333  -0.0009621  -0.0012542   0.0014556
   28   0.0002859   0.0000186  -0.0001754  -0.0004343  -0.0000962  -0.0008573
   29  -0.0015201  -0.0001987   0.0003011  -0.0013726  -0.0002620   0.0012539
   30   0.0002518   0.0000635  -0.0000226  -0.0005274   0.0006123  -0.0004040
   31   0.0585478  -0.0707565   0.0113537  -0.0010649  -0.0004561  -0.0009551
   32  -0.0707565   0.5096850   0.0464751  -0.0007146   0.0002396  -0.0006883
   33   0.0113537   0.0464751   0.0166182  -0.0012741  -0.0002780  -0.0001001
   34  -0.0010649  -0.0007146  -0.0012741   0.0188221  -0.0056943  -0.0678270
   35  -0.0004561   0.0002396  -0.0002780  -0.0056943   0.0566471   0.0403264
   36  -0.0009551  -0.0006883  -0.0001001  -0.0678270   0.0403264   0.5012246
   37  -0.0007763  -0.0002837   0.0000182  -0.0018305   0.0008038   0.0015112
   38  -0.0000066   0.0002460   0.0000598   0.0004357   0.0007642  -0.0003688
   39   0.0000110   0.0000525   0.0001568   0.0041423   0.0004820  -0.0001887
           37          38          39
    1  -0.0001715  -0.0003117   0.0000282
    2   0.0009839  -0.0019367  -0.0007151
    3   0.0003828   0.0001993   0.0002140
    4  -0.0047628  -0.0006578  -0.0005984
    5  -0.0100492   0.0040172   0.0007154
    6  -0.0035325   0.0002866   0.0002764
    7   0.0249640   0.0102741   0.0028980
    8  -0.0216587  -0.0432035  -0.0048353
    9   0.0061650   0.0025895  -0.0043636
   10  -0.1423631   0.1527823  -0.0252636
   11   0.1953717  -0.3713141   0.0438836
   12  -0.0270226   0.0350887  -0.0202805
   13   0.0001716   0.0014329   0.0001186
   14   0.0004815   0.0000983   0.0000404
   15  -0.0001118  -0.0000937  -0.0002637
   16   0.0000472   0.0000991   0.0001570
   17  -0.0001373   0.0001680   0.0000659
   18   0.0000965  -0.0001623  -0.0002578
   19   0.0005342  -0.0001354  -0.0000722
   20   0.0004190  -0.0002280   0.0000093
   21  -0.0000329   0.0000951   0.0000302
   22   0.0057568   0.0002034  -0.0025620
   23   0.0037021  -0.0034649  -0.0013234
   24   0.0008757  -0.0002233  -0.0049468
   25  -0.0002204   0.0000577  -0.0010224
   26   0.0004001  -0.0002993  -0.0003314
   27   0.0002796  -0.0001500  -0.0004216
   28  -0.0065312  -0.0049629  -0.0016048
   29  -0.0108224   0.0016035  -0.0013499
   30  -0.0023975  -0.0006269   0.0067665
   31  -0.0007763  -0.0000066   0.0000110
   32  -0.0002837   0.0002460   0.0000525
   33   0.0000182   0.0000598   0.0001568
   34  -0.0018305   0.0004357   0.0041423
   35   0.0008038   0.0007642   0.0004820
   36   0.0015112  -0.0003688  -0.0001887
   37   0.1251820  -0.1592108   0.0237684
   38  -0.1592108   0.4135493  -0.0366941
   39   0.0237684  -0.0366941   0.0232788
 Gradient time:  CPU 1668.70 s  wall 1668.87 s
 **********************************************************************
 **                                                                  **
 **                       VIBRATIONAL ANALYSIS                       **
 **                       --------------------                       **
 **                                                                  **
 **        VIBRATIONAL FREQUENCIES (CM**-1) AND NORMAL MODES         **
 **     FORCE CONSTANTS (mDYN/ANGSTROM) AND REDUCED MASSES (AMU)     **
 **                  INFRARED INTENSITIES (KM/MOL)                   **
 **                                                                  **
 **********************************************************************


 Mode:                 1                      2                      3
 Frequency:        72.37                 123.15                 194.84
 Force Cnst:      0.0212                 0.0333                 0.0894
 Red. Mass:       6.8712                 3.7256                 3.9979
 IR Active:          YES                    YES                    YES
 IR Intens:        2.483                 12.196                  6.703
 Raman Active:       YES                    YES                    YES
               X      Y      Z        X      Y      Z        X      Y      Z
 C          0.040  0.078  0.128    0.010 -0.129 -0.159   -0.141  0.045  0.169
 C          0.003 -0.025 -0.077    0.016 -0.094 -0.103   -0.016 -0.146  0.144
 C         -0.001 -0.015 -0.024    0.026 -0.007  0.001    0.050 -0.047  0.029
 O         -0.069 -0.019  0.398   -0.043  0.057  0.056   -0.060  0.075 -0.063
 O          0.003 -0.033  0.154   -0.005  0.246  0.160   -0.015  0.151 -0.138
 H          0.105  0.273  0.107    0.209 -0.439 -0.143   -0.318  0.256  0.160
 H          0.044  0.039  0.299   -0.206 -0.090 -0.471   -0.239 -0.024  0.390
 O          0.021  0.031 -0.294   -0.104 -0.115 -0.055   -0.018 -0.110  0.027
 H         -0.036 -0.216 -0.065    0.078 -0.052 -0.112   -0.045 -0.236  0.149
 O          0.026 -0.022 -0.302    0.096  0.012  0.068    0.219 -0.015 -0.103
 H         -0.015 -0.019 -0.028    0.291  0.278  0.235    0.159  0.201 -0.422
 H         -0.200  0.179 -0.335   -0.001 -0.158 -0.036   -0.081 -0.037  0.014
 H         -0.079 -0.021  0.408   -0.080  0.029 -0.022   -0.199  0.016  0.016
 TransDip  -0.040  0.024  0.019    0.072 -0.055 -0.066   -0.069 -0.015  0.044

 Mode:                 4                      5                      6
 Frequency:       288.74                 353.93                 387.20
 Force Cnst:      0.2161                 0.1648                 0.1780
 Red. Mass:       4.4001                 2.2329                 2.0147
 IR Active:          YES                    YES                    YES
 IR Intens:       43.334                 44.793                 51.886
 Raman Active:       YES                    YES                    YES
               X      Y      Z        X      Y      Z        X      Y      Z
 C         -0.096  0.039 -0.080   -0.101 -0.018 -0.010    0.060 -0.025  0.070
 C         -0.019 -0.016 -0.074   -0.004  0.015  0.086    0.001 -0.033  0.029
 C         -0.007 -0.045 -0.027    0.059  0.014  0.062   -0.046 -0.001 -0.017
 O         -0.164  0.093  0.011    0.164 -0.053 -0.001   -0.096  0.035  0.010
 O         -0.174 -0.062  0.029   -0.105  0.001 -0.032    0.165  0.055 -0.100
 H         -0.047 -0.016 -0.081   -0.163 -0.147  0.002   -0.001 -0.016  0.072
 H         -0.080  0.048 -0.119   -0.105  0.008 -0.126    0.045 -0.028  0.078
 O          0.336  0.001  0.022   -0.083  0.037 -0.071   -0.009 -0.026 -0.021
 H         -0.027  0.073 -0.073    0.061 -0.060  0.078   -0.101 -0.081  0.046
 O          0.144 -0.010  0.055    0.078  0.015 -0.038   -0.071 -0.008 -0.008
 H         -0.486 -0.153  0.553   -0.409 -0.111  0.731   -0.155 -0.078  0.848
 H          0.192 -0.034  0.004    0.033  0.161 -0.066    0.332  0.021  0.021
 H         -0.345  0.009  0.013    0.277 -0.003 -0.025   -0.130  0.003 -0.136
 TransDip  -0.204 -0.026  0.047   -0.040  0.006  0.210   -0.051 -0.048  0.220

 Mode:                 7                      8                      9
 Frequency:       428.77                 454.67                 509.57
 Force Cnst:      0.2254                 0.1528                 0.9147
 Red. Mass:       2.0813                 1.2546                 5.9788
 IR Active:          YES                    YES                    YES
 IR Intens:       39.093                114.083                  4.813
 Raman Active:       YES                    YES                    YES
               X      Y      Z        X      Y      Z        X      Y      Z
 C         -0.007  0.112  0.012   -0.037 -0.077  0.009    0.089  0.093 -0.070
 C         -0.016  0.006 -0.158   -0.019 -0.008  0.061   -0.022  0.157  0.059
 C          0.023 -0.006 -0.113   -0.018  0.025  0.012   -0.023 -0.216  0.052
 O          0.043 -0.030  0.070    0.005  0.018  0.033   -0.199 -0.115 -0.033
 O         -0.034 -0.011 -0.002   -0.023 -0.015  0.006    0.058 -0.020  0.018
 H          0.053  0.450 -0.021   -0.074 -0.206  0.020    0.108 -0.088 -0.053
 H         -0.049  0.033  0.332   -0.017 -0.045 -0.125    0.237  0.149 -0.235
 O         -0.099 -0.073  0.065    0.035  0.020 -0.038   -0.186  0.258 -0.004
 H         -0.100  0.094 -0.145   -0.044 -0.024  0.065    0.061  0.256  0.048
 O          0.057  0.012  0.048   -0.021  0.028 -0.025    0.260 -0.178  0.017
 H         -0.139 -0.030  0.070    0.181  0.042 -0.304    0.043 -0.012 -0.090
 H          0.585 -0.282  0.174    0.815  0.129  0.060    0.353  0.348  0.068
 H          0.175 -0.000 -0.218    0.097  0.024 -0.294   -0.286 -0.178 -0.201
 TransDip   0.165 -0.023 -0.111    0.317  0.030 -0.125    0.063  0.022 -0.023

 Mode:                10                     11                     12
 Frequency:       620.29                 726.75                 739.39
 Force Cnst:      0.8108                 1.6341                 0.3690
 Red. Mass:       3.5766                 5.2512                 1.1455
 IR Active:          YES                    YES                    YES
 IR Intens:       20.475                 21.924                 75.837
 Raman Active:       YES                    YES                    YES
               X      Y      Z        X      Y      Z        X      Y      Z
 C          0.041  0.129 -0.113   -0.037 -0.051  0.060   -0.015 -0.025  0.017
 C          0.179 -0.024  0.023    0.088  0.000  0.044   -0.003 -0.012 -0.017
 C          0.064 -0.030  0.259    0.289 -0.103 -0.270    0.037 -0.008 -0.044
 O         -0.015  0.134 -0.063    0.056  0.224  0.096    0.023  0.019 -0.037
 O         -0.060 -0.029  0.044   -0.068  0.005 -0.017   -0.005  0.000 -0.005
 H          0.100  0.307 -0.127   -0.143 -0.173  0.071   -0.027 -0.017  0.016
 H          0.004  0.081  0.084   -0.087 -0.031 -0.055   -0.028 -0.029  0.022
 O         -0.062 -0.083 -0.007   -0.048  0.104  0.021   -0.023  0.033 -0.015
 H          0.615 -0.029 -0.040   -0.210  0.050  0.084   -0.044  0.017 -0.008
 O         -0.118 -0.092 -0.098   -0.126 -0.218  0.057   -0.015 -0.020  0.029
 H         -0.174 -0.040  0.007   -0.034  0.012 -0.035    0.032  0.005  0.004
 H          0.388 -0.119  0.059   -0.295  0.156 -0.016    0.349  0.029  0.039
 H         -0.276  0.015 -0.038   -0.319 -0.018 -0.575   -0.211  0.009  0.902
 TransDip   0.140 -0.003  0.036    0.039 -0.094 -0.110    0.046 -0.031  0.273

 Mode:                13                     14                     15
 Frequency:       867.73                 925.13                1039.41
 Force Cnst:      1.1263                 2.2464                 1.2471
 Red. Mass:       2.5387                 4.4548                 1.9591
 IR Active:          YES                    YES                    YES
 IR Intens:       33.262                 40.040                 27.988
 Raman Active:       YES                    YES                    YES
               X      Y      Z        X      Y      Z        X      Y      Z
 C         -0.075 -0.196  0.004    0.021 -0.080 -0.044    0.008  0.033  0.158
 C         -0.015 -0.060 -0.161    0.344 -0.067  0.144    0.110 -0.063 -0.132
 C         -0.001 -0.006  0.126   -0.000  0.085 -0.212    0.031  0.032  0.054
 O          0.022  0.015 -0.012   -0.158 -0.155  0.007   -0.036 -0.046 -0.013
 O          0.016  0.012 -0.001   -0.097  0.007  0.005   -0.025  0.001 -0.033
 H          0.023  0.379 -0.048   -0.079  0.285 -0.073    0.024 -0.514  0.199
 H         -0.247 -0.350  0.551   -0.178 -0.193  0.340   -0.128  0.126 -0.346
 O          0.017  0.178  0.043   -0.035  0.044  0.003   -0.019  0.093  0.022
 H          0.155  0.130 -0.181    0.598  0.029  0.102    0.013 -0.314 -0.107
 O          0.003 -0.019 -0.032   -0.011  0.130  0.040   -0.007  0.031 -0.013
 H          0.313  0.034  0.188    0.038  0.020  0.078   -0.271 -0.020 -0.143
 H         -0.064 -0.010  0.051   -0.014  0.233 -0.006    0.023 -0.494  0.074
 H         -0.013 -0.014 -0.160    0.067 -0.046  0.030   -0.049 -0.051 -0.057
 TransDip   0.003 -0.185  0.004    0.176  0.100 -0.001    0.059 -0.153 -0.043

 Mode:                16                     17                     18
 Frequency:      1065.76                1111.78                1180.19
 Force Cnst:      3.3557                 2.7946                 1.8262
 Red. Mass:       5.0143                 3.8374                 2.2254
 IR Active:          YES                    YES                    YES
 IR Intens:      129.280                 36.456                 21.048
 Raman Active:       YES                    YES                    YES
               X      Y      Z        X      Y      Z        X      Y      Z
 C         -0.341  0.154 -0.146   -0.190 -0.092  0.134   -0.063  0.011 -0.042
 C          0.016 -0.167  0.037    0.118  0.366 -0.066   -0.044  0.038 -0.015
 C         -0.019  0.000 -0.075   -0.027 -0.026 -0.003    0.232  0.091  0.061
 O          0.018  0.010  0.014   -0.032  0.012 -0.010   -0.041 -0.120 -0.007
 O          0.305 -0.086  0.125    0.071 -0.019  0.011    0.027 -0.012  0.024
 H         -0.147 -0.044 -0.113   -0.292 -0.230  0.171   -0.285  0.071 -0.032
 H         -0.580  0.119 -0.201   -0.192 -0.063  0.010    0.211  0.039  0.015
 O         -0.007  0.073  0.019    0.006 -0.135 -0.058   -0.000 -0.034 -0.007
 H          0.238 -0.085 -0.000    0.458  0.472 -0.121   -0.295  0.034  0.020
 O         -0.008  0.019  0.011    0.022 -0.041  0.004   -0.030  0.078 -0.009
 H         -0.350 -0.159 -0.184    0.132 -0.015  0.017    0.212  0.006  0.084
 H         -0.011  0.025  0.026   -0.034 -0.266 -0.059    0.021 -0.010 -0.006
 H          0.065  0.032 -0.012    0.048  0.044  0.039   -0.658 -0.410 -0.149
 TransDip  -0.338 -0.033 -0.132   -0.100  0.163  0.027    0.096  0.109  0.020

 Mode:                19                     20                     21
 Frequency:      1182.24                1277.48                1293.34
 Force Cnst:      0.9222                 1.2524                 1.4134
 Red. Mass:       1.1198                 1.3025                 1.4341
 IR Active:          YES                    YES                    YES
 IR Intens:       40.154                  5.512                 46.481
 Raman Active:       YES                    YES                    YES
               X      Y      Z        X      Y      Z        X      Y      Z
 C          0.034 -0.019  0.043   -0.046  0.051  0.073    0.030 -0.043 -0.013
 C         -0.018 -0.004 -0.025   -0.059 -0.084 -0.039   -0.132  0.053  0.087
 C          0.032  0.014  0.024   -0.005 -0.001 -0.035    0.022  0.002 -0.053
 O          0.002 -0.020 -0.001    0.021 -0.001  0.009    0.023 -0.011  0.012
 O          0.008  0.012 -0.018   -0.018 -0.014 -0.024    0.007  0.023 -0.007
 H          0.407 -0.060  0.025    0.136 -0.134  0.077    0.318  0.063 -0.028
 H         -0.456 -0.078 -0.019    0.391  0.171 -0.160   -0.104 -0.090  0.111
 O         -0.002 -0.040  0.009   -0.003 -0.009  0.021    0.015  0.028 -0.027
 H         -0.017  0.374 -0.031    0.635  0.231 -0.147    0.555 -0.256  0.002
 O         -0.004  0.018 -0.004   -0.004  0.016  0.004   -0.001  0.013  0.009
 H         -0.401 -0.031 -0.183    0.341  0.024  0.149   -0.252 -0.007 -0.098
 H          0.011  0.483 -0.032   -0.013  0.297 -0.008    0.031 -0.524  0.024
 H         -0.160 -0.097 -0.033   -0.110 -0.064 -0.040   -0.276 -0.155 -0.054
 TransDip  -0.123  0.159  0.026    0.066 -0.030  0.020   -0.162 -0.140 -0.044

 Mode:                22                     23                     24
 Frequency:      1353.50                1375.75                1399.94
 Force Cnst:      2.0447                 1.3647                 1.3867
 Red. Mass:       1.8944                 1.2238                 1.2009
 IR Active:          YES                    YES                    YES
 IR Intens:      349.829                 17.522                 60.891
 Raman Active:       YES                    YES                    YES
               X      Y      Z        X      Y      Z        X      Y      Z
 C         -0.032  0.014  0.004   -0.067  0.043  0.004   -0.012  0.004 -0.001
 C         -0.081 -0.007  0.027    0.058  0.033  0.035    0.028 -0.080  0.060
 C          0.193  0.069  0.025   -0.036 -0.015 -0.001   -0.028 -0.009  0.007
 O         -0.130 -0.025 -0.020    0.023  0.003  0.003    0.017  0.004  0.003
 O          0.001 -0.010 -0.016   -0.023 -0.045 -0.034   -0.003  0.009 -0.002
 H          0.369  0.013 -0.009    0.680  0.048 -0.026    0.084 -0.060  0.007
 H         -0.038  0.021 -0.017   -0.251  0.047 -0.089    0.191  0.012  0.076
 O          0.010  0.002 -0.015   -0.001 -0.000 -0.007   -0.001  0.024 -0.055
 H          0.056  0.121  0.008   -0.269 -0.164  0.088   -0.190  0.795  0.079
 O         -0.021 -0.049 -0.002    0.005  0.012  0.000    0.000  0.012 -0.002
 H          0.119  0.001  0.053    0.504  0.014  0.191   -0.070  0.002 -0.023
 H          0.008 -0.141 -0.004   -0.016 -0.100  0.003   -0.019 -0.494 -0.011
 H          0.748  0.396  0.130   -0.166 -0.088 -0.019   -0.068 -0.035 -0.019
 TransDip   0.503  0.322  0.049   -0.082 -0.106 -0.003   -0.096 -0.229 -0.030

 Mode:                25                     26                     27
 Frequency:      1422.64                1504.23                1842.44
 Force Cnst:      1.5754                 1.4439                20.9880
 Red. Mass:       1.3212                 1.0831                10.4938
 IR Active:          YES                    YES                    YES
 IR Intens:       43.935                  2.677                282.728
 Raman Active:       YES                    YES                    YES
               X      Y      Z        X      Y      Z        X      Y      Z
 C         -0.117 -0.084  0.008   -0.018  0.055 -0.055    0.007  0.018 -0.006
 C          0.058  0.018 -0.015    0.005  0.012 -0.010    0.017 -0.037  0.011
 C         -0.008  0.007  0.005    0.001 -0.001  0.001   -0.191  0.719 -0.038
 O         -0.003  0.001 -0.002   -0.000  0.000 -0.000    0.037 -0.045  0.008
 O          0.018  0.045  0.005   -0.003  0.005 -0.002   -0.006 -0.007  0.001
 H          0.430  0.196 -0.049    0.124 -0.672  0.029   -0.031 -0.026 -0.011
 H          0.696  0.038 -0.024    0.126 -0.112  0.694   -0.068  0.022  0.006
 O         -0.005 -0.005  0.013   -0.001 -0.006  0.007    0.003 -0.009 -0.002
 H         -0.139 -0.189  0.014   -0.023 -0.091 -0.006    0.015  0.040  0.004
 O          0.003 -0.008 -0.001   -0.000  0.000 -0.001    0.116 -0.454  0.022
 H         -0.406 -0.001 -0.163   -0.010  0.004 -0.007    0.052  0.002  0.008
 H          0.011  0.120  0.004    0.006  0.082 -0.001    0.025 -0.012  0.007
 H          0.009  0.007  0.006    0.003  0.002  0.001   -0.402 -0.194 -0.083
 TransDip  -0.191  0.073 -0.056   -0.017 -0.012  0.048   -0.129  0.523 -0.014

 Mode:                28                     29                     30
 Frequency:      2963.82                3068.01                3133.20
 Force Cnst:      5.5544                 6.0098                 6.3074
 Red. Mass:       1.0732                 1.0837                 1.0905
 IR Active:          YES                    YES                    YES
 IR Intens:       52.534                  5.984                  3.312
 Raman Active:       YES                    YES                    YES
               X      Y      Z        X      Y      Z        X      Y      Z
 C         -0.002  0.002 -0.077   -0.001  0.005 -0.005    0.010 -0.081 -0.029
 C          0.001 -0.002  0.005   -0.011 -0.001 -0.082   -0.001 -0.001 -0.005
 C         -0.000  0.001 -0.000   -0.000  0.001 -0.001   -0.000 -0.001  0.000
 O          0.000 -0.000  0.000    0.000 -0.000 -0.000    0.000  0.000 -0.000
 O         -0.002  0.000 -0.000   -0.000 -0.000  0.000    0.001  0.002  0.001
 H          0.043  0.102  0.978   -0.000  0.006  0.068    0.003  0.002  0.118
 H          0.022 -0.128 -0.052    0.013 -0.060 -0.016   -0.136  0.952  0.227
 O          0.000  0.000  0.000   -0.000 -0.001  0.001    0.000  0.001  0.000
 H         -0.013 -0.004 -0.074    0.140  0.018  0.982    0.006  0.001  0.053
 O          0.000 -0.000  0.000   -0.000 -0.000 -0.000    0.000  0.001 -0.000
 H         -0.004  0.004  0.001    0.000  0.002 -0.001   -0.006 -0.014 -0.005
 H          0.001  0.008  0.007   -0.000  0.007 -0.014    0.001  0.002 -0.001
 H         -0.001  0.000 -0.001    0.000  0.002 -0.002    0.000  0.002 -0.000
 TransDip  -0.082  0.006 -0.217    0.020 -0.030 -0.069    0.021 -0.049 -0.025

 Mode:                31                     32                     33
 Frequency:      3682.41                3783.16                3820.19
 Force Cnst:      8.5091                 8.9925                 9.1691
 Red. Mass:       1.0650                 1.0664                 1.0664
 IR Active:          YES                    YES                    YES
 IR Intens:      122.178                 34.498                 34.336
 Raman Active:       YES                    YES                    YES
               X      Y      Z        X      Y      Z        X      Y      Z
 C         -0.000 -0.000  0.000   -0.000  0.000  0.001   -0.001 -0.002 -0.001
 C          0.000  0.001  0.000   -0.000  0.001 -0.002   -0.000  0.000  0.000
 C         -0.000 -0.005  0.000    0.000  0.000  0.000    0.000 -0.000  0.000
 O          0.026 -0.056  0.006   -0.001  0.002 -0.000    0.000 -0.000  0.000
 O          0.000  0.000  0.000    0.000 -0.002 -0.000    0.010 -0.061 -0.005
 H          0.000  0.000 -0.001   -0.003 -0.003 -0.005   -0.003 -0.000 -0.003
 H         -0.001 -0.002 -0.000    0.001  0.002 -0.000   -0.002  0.012  0.005
 O         -0.000 -0.001 -0.002    0.009 -0.006 -0.061   -0.000  0.000  0.002
 H          0.000 -0.001 -0.002    0.003 -0.000  0.013    0.000  0.000 -0.001
 O          0.000  0.002 -0.000   -0.000  0.000 -0.000   -0.000  0.000  0.000
 H          0.002 -0.007 -0.001   -0.007  0.039  0.004   -0.141  0.983  0.089
 H         -0.003  0.004  0.034   -0.136  0.083  0.984    0.004 -0.003 -0.039
 H         -0.410  0.904 -0.093    0.017 -0.030  0.002   -0.004  0.008 -0.001
 TransDip  -0.157  0.317 -0.009   -0.040  0.074  0.168   -0.074  0.172 -0.015

 STANDARD THERMODYNAMIC QUANTITIES AT   298.15 K  AND     1.00 ATM

   This Molecule has  0 Imaginary Frequencies
   Zero point vibrational energy:       63.176 kcal/mol

   Atom    1 Element C  Has Mass   12.00000
   Atom    2 Element C  Has Mass   12.00000
   Atom    3 Element C  Has Mass   12.00000
   Atom    4 Element O  Has Mass   15.99491
   Atom    5 Element O  Has Mass   15.99491
   Atom    6 Element H  Has Mass    1.00783
   Atom    7 Element H  Has Mass    1.00783
   Atom    8 Element O  Has Mass   15.99491
   Atom    9 Element H  Has Mass    1.00783
   Atom   10 Element O  Has Mass   15.99491
   Atom   11 Element H  Has Mass    1.00783
   Atom   12 Element H  Has Mass    1.00783
   Atom   13 Element H  Has Mass    1.00783
   Molecular Mass:   106.026620 amu
   Principal axes and moments of inertia in amu*Bohr^2:
                             1           2           3
    Eigenvalues --      385.01172   986.27892  1313.51320
          X               0.99987     0.01482    -0.00625
          Y              -0.01479     0.99988     0.00439
          Z               0.00632    -0.00430     0.99997
   Rotational Symmetry Number is   1
   The Molecule is an Asymmetric Top
   Translational Enthalpy:        0.889 kcal/mol
   Rotational Enthalpy:           0.889 kcal/mol
   Vibrational Enthalpy:         66.039 kcal/mol
   gas constant (RT):             0.592 kcal/mol
   Translational Entropy:        39.892  cal/mol.K
   Rotational Entropy:           27.702  cal/mol.K
   Vibrational Entropy:          16.927  cal/mol.K

   Total Enthalpy:               68.408 kcal/mol
   Total Entropy:                84.522  cal/mol.K

 ======================================================================

 STANDARD THERMODYNAMIC QUANTITIES FOR ANHARMONIC VIBRATION -- TOSH

   Zero point vibrational energy: ************ kcal/mol

   Vibrational Enthalpy:       Infinity kcal/mol
   Vibrational Entropy:             NaN  cal/mol.K

   Total Enthalpy:             Infinity kcal/mol
   Total Entropy:                   NaN  cal/mol.K

 ======================================================================

 STANDARD THERMODYNAMIC QUANTITIES FOR ANHARMONIC VIBRATION -- VPT2

   Zero point vibrational energy: ************ kcal/mol

   Vibrational Enthalpy:       Infinity kcal/mol
   Vibrational Entropy:             NaN  cal/mol.K

   Total Enthalpy:             Infinity kcal/mol
   Total Entropy:                   NaN  cal/mol.K

 ======================================================================

Archival summary:
1\1\pikachu\FREQ\ProcedureUnspecified\BasisUnspecified\436\cher\WedDec1401:36:292016WedDec1401:36:292016\0\\#,FREQ,ProcedureUnspecified,BasisUnspecified,\\0,1\O\H,1,0.966056\C,1,1.43778,2,108.866\H,3,1.09428,1,104.955,2,164.264,0\C,3,1.5243,1,111.973,2,46.5788,0\H,5,1.08879,3,109.345,1,-176.385,0\H,5,1.10216,3,109.362,1,-58.8007,0\O,5,1.41701,3,111.946,1,64.9893,0\H,8,0.96353,5,108.952,3,-52.0245,0\C,3,1.5387,1,111.419,2,-80.4276,0\O,10,1.19975,3,123.145,1,163.882,0\O,10,1.34628,3,114.416,1,-17.7617,0\H,12,0.972334,10,107.998,3,0.58641,0\\\@

 Total job time:  1787.87s(wall), 1787.58s(cpu) 
 Wed Dec 14 01:36:29 2016

        *************************************************************
        *                                                           *
        *  Thank you very much for using Q-Chem.  Have a nice day.  *
        *                                                           *
        *************************************************************


 
User input: 3 of 3 
 
pikachu 127.0.1
Q-Chem Developer Version! Running on 127.0.1.*
                  Welcome to Q-Chem
     A Quantum Leap Into The Future Of Chemistry


 Q-Chem 4.4, Q-Chem, Inc., Pleasanton, CA (2016)

 Y. Shao,  Z. Gan,  E. Epifanovsky,  A. T. B. Gilbert,  M. Wormit,  
 J. Kussmann,  A. W. Lange,  A. Behn,  J. Deng,  X. Feng,  D. Ghosh,  
 M. Goldey,  P. R. Horn,  L. D. Jacobson,  I. Kaliman,  F. Rob,  
 R. Z. Khaliullin,  T. Kus,  A. Landau,  J. Liu,  E. I. Proynov,  Y. M. Rhee,  
 R. M. Richard,  M. A. Rohrdanz,  R. P. Steele,  E. J. Sundstrom,  
 H. L. Woodcock III,  P. M. Zimmerman,  D. Zuev,  B. Albrecht,  E. Alguire,  
 B. Austin,  S. A. Baeppler,  G. J. O. Beran,  Y. A. Bernard,  E. Berquist,  
 K. Brandhorst,  K. B. Bravaya,  S. T. Brown,  D. Casanova,  C.-M. Chang,  
 Y. Chen,  S. H. Chien,  K. D. Closser,  M. P. Coons,  D. L. Crittenden,  
 S. Dasgupta,  M. Diedenhofen,  R. A. DiStasio Jr.,  H. Do,  A. D. Dutoi,  
 R. G. Edgar,  P.-T. Fang,  S. Fatehi,  Q. Feng,  L. Fusti-Molnar,  
 A. Ghysels,  A. Golubeva-Zadorozhnaya,  J. Gomes,  A. Gunina,  
 M. W. D. Hanson-Heine,  P. H. P. Harbach,  A. W. Hauser,  J. E. Herr,  
 E. G. Hohenstein,  Z. C. Holden,  K. Hui,  T.-C. Jagau,  H. Ji,  B. Kaduk,  
 K. Khistyaev,  Jaehoon Kim,  Jihan Kim,  R. A. King,  P. Klunzinger,  
 K. Koh,  D. Kosenkov,  T. Kowalczyk,  C. M. Krauter,  A. Kunitsa,  
 K. U. Lao,  A. Laurent,  K. V. Lawler,  J. Lee,  D. Lefrancois,  S. Lehtola,  
 S. V. Levchenko,  C. Y. Lin,  Y.-S. Lin,  F. Liu,  E. Livshits,  
 R. C. Lochan,  A. Luenser,  P. Manohar,  S. F. Manzer,  S.-P. Mao,  Y. Mao,  
 N. Mardirossian,  A. V. Marenich,  L. A. Martinez-Martinez,  S. A. Maurer,  
 N. J. Mayhall,  J.-M. Mewes,  A. F. Morrison,  K. Nanda,  T. S. Nguyen-Beck,  
 C. M. Oana,  R. Olivares-Amaya,  D. P. O'Neill,  J. A. Parkhill,  
 T. M. Perrine,  R. Peverati,  P. A. Pieniazek,  F. Plasser,  A. Prociuk,  
 D. R. Rehn,  E. Rosta,  N. J. Russ,  N. Sergueev,  S. M. Sharada,  
 S. Sharma,  D. W. Small,  A. Sodt,  T. Stauch,  T. Stein,  D. Stuck,  
 Y.-C. Su,  A. J. W. Thom,  T. Tsuchimochi,  L. Vogt,  O. Vydrov,  T. Wang,  
 M. A. Watson,  J. Wenzel,  A. White,  C. F. Williams,  V. Vanovschi,  
 K. Yao,  S. Yeganeh,  S. R. Yost,  Z.-Q. You,  I. Y. Zhang,  X. Zhang,  
 Y. Zhao,  B. R. Brooks,  G. K. L. Chan,  D. M. Chipman,  C. J. Cramer,  
 W. A. Goddard III,  M. S. Gordon,  W. J. Hehre,  A. Klamt,  
 H. F. Schaefer III,  M. W. Schmidt,  C. D. Sherrill,  D. G. Truhlar,  
 A. Warshel,  X. Xu,  A. Aspuru-Guzik,  R. Baer,  A. T. Bell,  N. A. Besley,  
 J.-D. Chai,  A. Dreuw,  B. D. Dunietz,  T. R. Furlani,  S. R. Gwaltney,  
 C.-P. Hsu,  Y. Jung,  J. Kong,  D. S. Lambrecht,  W. Liang,  C. Ochsenfeld,  
 V. A. Rassolov,  L. V. Slipchenko,  J. E. Subotnik,  T. Van Voorhis,  
 J. M. Herbert,  A. I. Krylov,  P. M. W. Gill,  M. Head-Gordon

 Contributors to earlier versions of Q-Chem not listed above: 
 R. D. Adamson,  J. Baker,  E. F. C. Byrd,  A. K. Chakraborty,  C.-L. Cheng,  
 H. Dachsel,  R. J. Doerksen,  G. Hawkins,  A. Heyden,  S. Hirata,  
 G. Kedziora,  F. J. Keil,  C. Kelley,  P. P. Korambath,  W. Kurlancheek,  
 A. M. Lee,  M. S. Lee,  D. Liotard,  I. Lotan,  P. E. Maslen,  N. Nair,  
 D. Neuhauser,  R. Olson,  B. Peters,  J. Ritchie,  N. E. Schultz,  
 N. Shenvi,  A. C. Simmonett,  K. S. Thanthiriwatte,  Q. Wu,  W. Zhang

 Please cite Q-Chem as follows:
 Y. Shao et al., Mol. Phys. 113, 184-215 (2015)
 DOI: 10.1080/00268976.2014.952696

 Q-Chem 4.4.2 for Intel X86 EM64T Linux

 Parts of Q-Chem use Armadillo 5.200.1 (Boston Tea Smuggler).
 http://arma.sourceforge.net/

 Q-Chem begins on Wed Dec 14 01:36:29 2016  


Host: 0

     Scratch files written to /scratch/cher/qchem7923//
The previous job contains 0 fragments, simply inherited here
FILE_GEOM_ORG=        593

Checking the input file for inconsistencies... 	...done.

--------------------------------------------------------------
User input:
--------------------------------------------------------------

$molecule
   read
$end
$rem
   BASIS  =  6-311++G**
   JOB_TYPE  =  SP
   METHOD  =  B3LYP
   SOLVENT_METHOD SMD
$end

--------------------------------------------------------------
 ----------------------------------------------------------------
             Standard Nuclear Orientation (Angstroms)
    I     Atom           X                Y                Z
 ----------------------------------------------------------------
    1      C      -1.2760511284    -0.6698431852     0.3016994174
    2      C      -0.2007788540     0.1974186702    -0.3426114839
    3      C       1.2190104028    -0.3388226041    -0.0891315093
    4      O       2.1540121883     0.6162457212     0.0723575825
    5      O      -2.5748397233    -0.3235383453    -0.1467921023
    6      H      -1.1982530056    -0.5937055078     1.3984661395
    7      H      -1.1093832392    -1.7112782435     0.0313260508
    8      O      -0.3181161477     1.5768242247     0.0455505218
    9      H      -0.3523639199     0.1951490563    -1.4263420041
   10      O       1.4840498510    -1.5087122515    -0.0666231510
   11      H      -2.7017523841     0.6250899356    -0.0354921717
   12      H      -0.4419425541     1.6225982659     1.0025438122
   13      H       1.7155109676     1.4811304793     0.0007742232
 ----------------------------------------------------------------
 Nuclear Repulsion Energy =   321.1442646052 hartrees
 There are       28 alpha and       28 beta electrons
 Requested basis set is 6-311++G(d,p)
 There are 72 shells and 196 basis functions

 Total QAlloc Memory Limit   2000 MB
 Mega-Array Size        61 MB
 MEM_STATIC part        62 MB

                       Distance Matrix (Angstroms)
             C (  1)   C (  2)   C (  3)   O (  4)   O (  5)   H (  6)
   C (  2)  1.524300
   C (  3)  2.547088  1.538703
   O (  4)  3.670416  2.427479  1.346277
   O (  5)  1.417012  2.438423  3.794319  4.826309
   H (  6)  1.102155  2.156892  2.849750  3.802661  2.087056
   H (  7)  1.088791  2.146745  2.705469  4.008591  2.026107  1.768032
   O (  8)  2.455762  1.437775  2.459797  2.652329  2.956548  2.704851
   H (  9)  2.141854  1.094283  2.131308  2.950482  2.616426  3.052435
   O ( 10)  2.908182  2.413649  1.199748  2.232400  4.229143  3.190372
   H ( 11)  1.955294  2.555796  4.037869  4.856970  0.963530  2.408778
   H ( 12)  2.538150  1.974523  2.792435  2.935468  3.107679  2.375029
   H ( 13)  3.696848  2.331951  1.888604  0.972334  4.656792  3.840379
             H (  7)   O (  8)   H (  9)   O ( 10)   H ( 11)   H ( 12)
   O (  8)  3.382000
   H (  9)  2.516414  2.019076
   O ( 10)  2.603175  3.575041  2.850332
   H ( 11)  2.828201  2.567896  2.763863  4.698406
   H ( 12)  3.536025  0.966056  2.818709  3.828534  2.679418
   H ( 13)  4.262914  2.036370  2.822502  2.999546  4.499593  2.382889


 A cutoff of  1.0D-08 yielded   2361 shell pairs
 There are     17598 function pairs (     18835 Cartesian)

 -------------------------------------------------------
 OpenMP Integral Computing Module                       
 Release: version 1.0, May 2013, Q-Chem Inc. Pittsburgh 
 -------------------------------------------------------
 Integral Job Info:
 Integral job number is                      11
 Integral operator is                         1
 short-range coefficients                     0
 long-range coefficients              100000000
 Omega coefficients                           0
 if combine SR and LR in K                    0
 Integral screening is                        0
 Integral computing path is                   2
 max size of driver memory is            800000
 size of driver memory is                593474
 size of scratch memory is              2260544
 max col of scratch BK array               1296
 max len of scratch array in speh3          155
 max len of scratch index in speh4           18
 max int batch size is                      520
 min int batch size is                       52
 fixed nKL is                                52
 max L of basis functions is                  2
 order of int derivative is                   0
 number of shells is                         72
 number of basis is                         203
 number of cartesian basis is               203
 number of contracted shell pairs          2361
 number of primitive shell pairs           5750
 maxK2 (contraction) of shell pair           36
 max number of K2 of shell pair               1
 max number of CS2 of shell pair            392
 max number of PS2 of shell pair            780
 mem total for path MDJ                   36392
 -------------------------------------------------------
 Smallest overlap matrix eigenvalue = 3.82E-05

 Q-Chem warning in module /home/taweetham/qchem/stvman/mkSTV.C, line 257:

 Overlap eigenvalue is smaller than square root of threshold


 Scale SEOQF with 1.000000e-01/1.000000e-01/1.000000e-01

 Standard Electronic Orientation quadrupole field applied
 Nucleus-field energy     =     0.0000000082 hartrees
 Guess from superposition of atomic densities
 Warning:  Energy on first SCF cycle will be non-variational
 A restricted hybrid HF-DFT SCF calculation will be
 performed using Pulay DIIS extrapolation
 Exchange:     0.2000 Hartree-Fock + 0.0800 Slater + 0.7200 B88
 Correlation:  0.1900 VWN1RPA + 0.8100 LYP
 Using SG-1 standard quadrature grid
 SCF converges when DIIS error is below 1.0E-05
 ---------------------------------------
  Cycle       Energy         DIIS Error
 ---------------------------------------
    1    -420.1300156884      4.51E-02
    2    -418.7730295651      7.32E-03
    3    -418.3959409519      1.28E-02
    4    -418.9432885429      2.25E-03
    5    -418.9600111466      7.50E-04
    6    -418.9615683835      2.36E-04
    7    -418.9618227619      4.80E-05
    8    -418.9618301458      1.24E-05
    9    -418.9618295675      3.96E-06 Convergence criterion met
 ---------------------------------------
 SCF time:  CPU 62.07 s  wall 62.08 s

 Citation of the SMD model:
 Marenich, A.V.; Cramer, C.J.; Truhlar, D.G.
 J. Phys. Chem. B 2009, 113, 6378-6396.
 iSolventCode=           1
 Solvent: water                                                           

 vradii
            1           2           3           4           5           6
    1   1.8500000   1.8500000   1.8500000   1.5200000   1.5200000   1.2000000
            7           8           9          10          11          12
    1   1.2000000   1.5200000   1.2000000   1.5200000   1.2000000   1.2000000
           13
    1   1.2000000
Changing PCM_TESSEL_METHOD to VTN
Changing PCM_VDW_RADII to SMD_RADIUS
 Discretize the solute cavity surface with Lebedev spheres
	Using 302 Lebedev grid points for each H atom
	Using 302 Lebedev grid points for other atoms
	Atomic van der Waals radii will be scaled by 1.20
 Removing interior tesserae...
 Keep 1425 surface tesserae and discard 2501 interior tesserae
 Molecular Surface Area = 121.916 Angst**2
 A restricted hybrid HF-DFT SCF calculation will be
 performed using Pulay DIIS extrapolation
 Polarizable Continuum solvation model will be applied
 Exchange:     0.2000 Hartree-Fock + 0.0800 Slater + 0.7200 B88
 Correlation:  0.1900 VWN1RPA + 0.8100 LYP
 Using SG-1 standard quadrature grid
 SCF converges when DIIS error is below 1.0E-05

 Citation of the SMD model:
 Marenich, A.V.; Cramer, C.J.; Truhlar, D.G.
 J. Phys. Chem. B 2009, 113, 6378-6396.
 iSolventCode=           1
 Solvent: water                                                           

 vradii
            1           2           3           4           5           6
    1   1.8500000   1.8500000   1.8500000   1.5200000   1.5200000   1.2000000
            7           8           9          10          11          12
    1   1.2000000   1.5200000   1.2000000   1.5200000   1.2000000   1.2000000
           13
    1   1.2000000
 ---------------------------------------
  Cycle       Energy         DIIS Error
 ---------------------------------------
    1    -418.9617562756      1.57E-06
 Time req'd to invert C: 3.78 s (CPU) 3.78 s (wall)
    2    -418.9918712256      7.82E-04
    3    -418.9918697419      7.82E-04
    4    -418.9918711383      7.82E-04
    5    -418.9918688719      7.82E-04
    6    -418.9918679836      7.82E-04
    7    -418.9918673837      7.82E-04
    8    -418.9918700469      7.82E-04
    9    -418.9918737764      7.82E-04
   10    -418.9918743357      7.82E-04
   11    -418.9918754506      7.82E-04
   12    -418.9918773477      7.82E-04
   13    -418.9918766498      7.82E-04
   14    -418.9918758731      7.82E-04
   15    -418.9918766689      7.82E-04
   16    -418.9918707860      7.82E-04
   17    -418.9964575070      7.34E-04
   18    -418.9978485936      3.92E-04
   19    -418.9983386518      8.96E-05
   20    -418.9983597927      5.51E-05
   21    -418.9983666904      6.50E-06 Convergence criterion met
 ---------------------------------------
 SCF time:  CPU 125.77 s  wall 126.05 s
(0)  E-EN(g) gas-phase elect-nuc energy                 -418.961756276 a.u.
(3)  G-ENP(liq) elect-nuc-pol free energy of system     -418.998366690 a.u.
(4)  G-CDS(liq) cavity-dispersion-solvent structure 
     free energy                                                4.3486 kcal/mol
(6)  G-S(liq) free energy of system                     -418.991436785 a.u.
(9)  DeltaG-S(liq) free energy of  solvation
     (9) = (6) - (0)                                          -18.6248 kcal/mol
 SCF   energy in the final basis set = -418.9914367847
 Total energy in the final basis set = -418.9914367847

 --------------------------------------------------------------

                    Orbital Energies (a.u.)
 --------------------------------------------------------------

 Alpha MOs
 -- Occupied --
-19.181 -19.151 -19.136 -19.135 -10.325 -10.249 -10.226  -1.127
 -1.057  -1.047  -1.031  -0.769  -0.668  -0.624  -0.568  -0.538
 -0.508  -0.481  -0.469  -0.456  -0.425  -0.410  -0.381  -0.356
 -0.345  -0.343  -0.300  -0.287
 -- Virtual --
 -0.022  -0.002   0.016   0.021   0.024   0.052   0.052   0.062
  0.077   0.084   0.093   0.101   0.111   0.120   0.125   0.130
  0.136   0.144   0.151   0.160   0.169   0.187   0.198   0.203
  0.207   0.228   0.232   0.237   0.243   0.254   0.268   0.270
  0.279   0.282   0.294   0.299   0.308   0.310   0.319   0.334
  0.340   0.355   0.368   0.383   0.389   0.427   0.460   0.505
  0.516   0.531   0.565   0.570   0.586   0.614   0.618   0.632
  0.654   0.697   0.708   0.725   0.730   0.786   0.872   0.896
  0.953   0.970   1.038   1.056   1.065   1.091   1.108   1.131
  1.135   1.147   1.161   1.173   1.186   1.203   1.269   1.319
  1.325   1.334   1.401   1.420   1.449   1.480   1.515   1.536
  1.557   1.581   1.612   1.628   1.642   1.663   1.686   1.717
  1.769   1.786   1.794   1.806   1.899   1.952   1.979   2.034
  2.044   2.092   2.125   2.154   2.169   2.223   2.303   2.458
  2.495   2.525   2.549   2.587   2.614   2.691   2.717   2.801
  2.809   2.818   2.855   2.892   2.938   2.977   3.055   3.086
  3.096   3.111   3.115   3.147   3.176   3.260   3.269   3.347
  3.363   3.438   3.555   3.658   3.750   3.798   3.872   3.893
  3.941   3.995   4.016   4.117   4.242   4.963   5.031   5.048
  5.104   5.127   5.320   5.365   5.403   5.524   5.643   5.684
  5.852  23.765  23.814  23.840  49.845  49.893  49.919  50.005
 --------------------------------------------------------------

          Ground-State Mulliken Net Atomic Charges

     Atom                 Charge (a.u.)
  ----------------------------------------
      1 C                    -0.367131
      2 C                     0.022755
      3 C                     0.046546
      4 O                    -0.238782
      5 O                    -0.356378
      6 H                     0.218973
      7 H                     0.197241
      8 O                    -0.351153
      9 H                     0.288793
     10 O                    -0.390763
     11 H                     0.303631
     12 H                     0.313200
     13 H                     0.313069
  ----------------------------------------
  Sum of atomic charges =     0.000000

 -----------------------------------------------------------------
                    Cartesian Multipole Moments
 -----------------------------------------------------------------
    Charge (ESU x 10^10)
                -0.0000
    Dipole Moment (Debye)
         X      -1.8611      Y       4.7062      Z       1.8653
       Tot       5.3936
    Quadrupole Moments (Debye-Ang)
        XX     -55.4478     XY       2.0335     YY     -44.8411
        XZ      -3.2610     YZ       2.4108     ZZ     -37.5190
    Octopole Moments (Debye-Ang^2)
       XXX      -3.4018    XXY      27.6464    XYY      -5.7712
       YYY      15.5887    XXZ       4.0781    XYZ      -1.2505
       YYZ       6.9060    XZZ      -0.4165    YZZ       5.7515
       ZZZ       3.8163
    Hexadecapole Moments (Debye-Ang^3)
      XXXX    -768.0549   XXXY     -37.6947   XXYY    -153.8825
      XYYY      28.3593   YYYY    -281.6232   XXXZ     -10.3003
      XXYZ      -2.3133   XYYZ      -1.9839   YYYZ      10.3514
      XXZZ    -122.8732   XYZZ      -2.9736   YYZZ     -50.3300
      XZZZ      -1.6151   YZZZ       2.6299   ZZZZ     -57.8808
 -----------------------------------------------------------------
Archival summary:
1\1\pikachu\SP\ProcedureUnspecified\BasisUnspecified\436\cher\WedDec1401:39:372016WedDec1401:39:372016\0\\#,ProcedureUnspecified,BasisUnspecified,\\0,1\O\H,1,0.966056\C,1,1.43778,2,108.866\H,3,1.09428,1,104.955,2,164.264,0\C,3,1.5243,1,111.973,2,46.5788,0\H,5,1.08879,3,109.345,1,-176.385,0\H,5,1.10216,3,109.362,1,-58.8007,0\O,5,1.41701,3,111.946,1,64.9893,0\H,8,0.96353,5,108.952,3,-52.0245,0\C,3,1.5387,1,111.419,2,-80.4276,0\O,10,1.19975,3,123.145,1,163.882,0\O,10,1.34628,3,114.416,1,-17.7617,0\H,12,0.972334,10,107.998,3,0.58641,0\\\@

 Total job time:  188.30s(wall), 188.02s(cpu) 
 Wed Dec 14 01:39:37 2016

        *************************************************************
        *                                                           *
        *  Thank you very much for using Q-Chem.  Have a nice day.  *
        *                                                           *
        *************************************************************
