# Supplementary material for: A DFT investigation of the blue bottle experiment: E∘half-cell analysis of autoxidation catalysed by redox indicators
Source: R Soc Open Sci. 2017 Nov 8;4(11):170708. doi: 10.1098/rsos.170708 (PMC5717635; doi:10.1098/rsos.170708)
Supplement: output.zip [file rsos170708supp2.zip › B3LYP_6-311++Gdp_reducing_agents/C3H7NO2S.out]

pikachu 127.0.1
Q-Chem Developer Version! Running on 127.0.1.*
                  Welcome to Q-Chem
     A Quantum Leap Into The Future Of Chemistry


 Q-Chem 4.4, Q-Chem, Inc., Pleasanton, CA (2016)

 Y. Shao,  Z. Gan,  E. Epifanovsky,  A. T. B. Gilbert,  M. Wormit,  
 J. Kussmann,  A. W. Lange,  A. Behn,  J. Deng,  X. Feng,  D. Ghosh,  
 M. Goldey,  P. R. Horn,  L. D. Jacobson,  I. Kaliman,  F. Rob,  
 R. Z. Khaliullin,  T. Kus,  A. Landau,  J. Liu,  E. I. Proynov,  Y. M. Rhee,  
 R. M. Richard,  M. A. Rohrdanz,  R. P. Steele,  E. J. Sundstrom,  
 H. L. Woodcock III,  P. M. Zimmerman,  D. Zuev,  B. Albrecht,  E. Alguire,  
 B. Austin,  S. A. Baeppler,  G. J. O. Beran,  Y. A. Bernard,  E. Berquist,  
 K. Brandhorst,  K. B. Bravaya,  S. T. Brown,  D. Casanova,  C.-M. Chang,  
 Y. Chen,  S. H. Chien,  K. D. Closser,  M. P. Coons,  D. L. Crittenden,  
 S. Dasgupta,  M. Diedenhofen,  R. A. DiStasio Jr.,  H. Do,  A. D. Dutoi,  
 R. G. Edgar,  P.-T. Fang,  S. Fatehi,  Q. Feng,  L. Fusti-Molnar,  
 A. Ghysels,  A. Golubeva-Zadorozhnaya,  J. Gomes,  A. Gunina,  
 M. W. D. Hanson-Heine,  P. H. P. Harbach,  A. W. Hauser,  J. E. Herr,  
 E. G. Hohenstein,  Z. C. Holden,  K. Hui,  T.-C. Jagau,  H. Ji,  B. Kaduk,  
 K. Khistyaev,  Jaehoon Kim,  Jihan Kim,  R. A. King,  P. Klunzinger,  
 K. Koh,  D. Kosenkov,  T. Kowalczyk,  C. M. Krauter,  A. Kunitsa,  
 K. U. Lao,  A. Laurent,  K. V. Lawler,  J. Lee,  D. Lefrancois,  S. Lehtola,  
 S. V. Levchenko,  C. Y. Lin,  Y.-S. Lin,  F. Liu,  E. Livshits,  
 R. C. Lochan,  A. Luenser,  P. Manohar,  S. F. Manzer,  S.-P. Mao,  Y. Mao,  
 N. Mardirossian,  A. V. Marenich,  L. A. Martinez-Martinez,  S. A. Maurer,  
 N. J. Mayhall,  J.-M. Mewes,  A. F. Morrison,  K. Nanda,  T. S. Nguyen-Beck,  
 C. M. Oana,  R. Olivares-Amaya,  D. P. O'Neill,  J. A. Parkhill,  
 T. M. Perrine,  R. Peverati,  P. A. Pieniazek,  F. Plasser,  A. Prociuk,  
 D. R. Rehn,  E. Rosta,  N. J. Russ,  N. Sergueev,  S. M. Sharada,  
 S. Sharma,  D. W. Small,  A. Sodt,  T. Stauch,  T. Stein,  D. Stuck,  
 Y.-C. Su,  A. J. W. Thom,  T. Tsuchimochi,  L. Vogt,  O. Vydrov,  T. Wang,  
 M. A. Watson,  J. Wenzel,  A. White,  C. F. Williams,  V. Vanovschi,  
 K. Yao,  S. Yeganeh,  S. R. Yost,  Z.-Q. You,  I. Y. Zhang,  X. Zhang,  
 Y. Zhao,  B. R. Brooks,  G. K. L. Chan,  D. M. Chipman,  C. J. Cramer,  
 W. A. Goddard III,  M. S. Gordon,  W. J. Hehre,  A. Klamt,  
 H. F. Schaefer III,  M. W. Schmidt,  C. D. Sherrill,  D. G. Truhlar,  
 A. Warshel,  X. Xu,  A. Aspuru-Guzik,  R. Baer,  A. T. Bell,  N. A. Besley,  
 J.-D. Chai,  A. Dreuw,  B. D. Dunietz,  T. R. Furlani,  S. R. Gwaltney,  
 C.-P. Hsu,  Y. Jung,  J. Kong,  D. S. Lambrecht,  W. Liang,  C. Ochsenfeld,  
 V. A. Rassolov,  L. V. Slipchenko,  J. E. Subotnik,  T. Van Voorhis,  
 J. M. Herbert,  A. I. Krylov,  P. M. W. Gill,  M. Head-Gordon

 Contributors to earlier versions of Q-Chem not listed above: 
 R. D. Adamson,  J. Baker,  E. F. C. Byrd,  A. K. Chakraborty,  C.-L. Cheng,  
 H. Dachsel,  R. J. Doerksen,  G. Hawkins,  A. Heyden,  S. Hirata,  
 G. Kedziora,  F. J. Keil,  C. Kelley,  P. P. Korambath,  W. Kurlancheek,  
 A. M. Lee,  M. S. Lee,  D. Liotard,  I. Lotan,  P. E. Maslen,  N. Nair,  
 D. Neuhauser,  R. Olson,  B. Peters,  J. Ritchie,  N. E. Schultz,  
 N. Shenvi,  A. C. Simmonett,  K. S. Thanthiriwatte,  Q. Wu,  W. Zhang

 Please cite Q-Chem as follows:
 Y. Shao et al., Mol. Phys. 113, 184-215 (2015)
 DOI: 10.1080/00268976.2014.952696

 Q-Chem 4.4.2 for Intel X86 EM64T Linux

 Parts of Q-Chem use Armadillo 5.200.1 (Boston Tea Smuggler).
 http://arma.sourceforge.net/

 Q-Chem begins on Wed Dec 14 12:14:58 2016  


Host: 0

     Scratch files written to /scratch/cher/qchem10713//
FILE_GEOM_ORG=        593

Checking the input file for inconsistencies... 	...done.

--------------------------------------------------------------
User input:
--------------------------------------------------------------
$molecule
0 1
  S    2.5214570    0.0755022    0.1071988
  C    0.8308478    0.6745238   -0.3328812
  C   -0.2187746   -0.2263305    0.3212646
  C   -1.6319886    0.3713041    0.1042873
  O   -1.8590829    1.5508742    0.1596333
  O   -2.5783578   -0.5492181   -0.1112783
  N   -0.2070337   -1.6344421   -0.1026205
  H    3.1854746    1.1580546   -0.3403813
  H    0.7103620    0.6648492   -1.4192421
  H    0.6949232    1.6931049    0.0245314
  H   -0.0693824   -0.2065343    1.4064249
  H   -2.1063114   -1.4116146   -0.1301350
  H    0.3802820   -2.2085728    0.4901556
  H    0.1273556   -1.7379887   -1.0562752
$end

$rem
   BASIS  =  6-311++G**
   JOB_TYPE  =  optimization
   METHOD  =  B3LYP
   SYM_IGNORE  TRUE
$end

--------------------------------------------------------------
 ----------------------------------------------------------------
             Standard Nuclear Orientation (Angstroms)
    I     Atom           X                Y                Z
 ----------------------------------------------------------------
    1      S       2.5214570000     0.0755022000     0.1071988000
    2      C       0.8308478000     0.6745238000    -0.3328812000
    3      C      -0.2187746000    -0.2263305000     0.3212646000
    4      C      -1.6319886000     0.3713041000     0.1042873000
    5      O      -1.8590829000     1.5508742000     0.1596333000
    6      O      -2.5783578000    -0.5492181000    -0.1112783000
    7      N      -0.2070337000    -1.6344421000    -0.1026205000
    8      H       3.1854746000     1.1580546000    -0.3403813000
    9      H       0.7103620000     0.6648492000    -1.4192421000
   10      H       0.6949232000     1.6931049000     0.0245314000
   11      H      -0.0693824000    -0.2065343000     1.4064249000
   12      H      -2.1063114000    -1.4116146000    -0.1301350000
   13      H       0.3802820000    -2.2085728000     0.4901556000
   14      H       0.1273556000    -1.7379887000    -1.0562752000
 ----------------------------------------------------------------
 Nuclear Repulsion Energy =   373.4786500477 hartrees
 There are       32 alpha and       32 beta electrons
 Requested basis set is 6-311++G(d,p)
 There are 84 shells and 211 basis functions

 Total QAlloc Memory Limit   2000 MB
 Mega-Array Size        61 MB
 MEM_STATIC part        62 MB
 A cutoff of  1.0D-11 yielded   3260 shell pairs
 There are     20936 function pairs (     22337 Cartesian)

 -------------------------------------------------------
 OpenMP Integral Computing Module                       
 Release: version 1.0, May 2013, Q-Chem Inc. Pittsburgh 
 -------------------------------------------------------
 Integral Job Info:
 Integral job number is                      11
 Integral operator is                         1
 short-range coefficients                     0
 long-range coefficients              100000000
 Omega coefficients                           0
 if combine SR and LR in K                    0
 Integral screening is                        0
 Integral computing path is                   2
 max size of driver memory is            800000
 size of driver memory is                593474
 size of scratch memory is              4103008
 max col of scratch BK array               1296
 max len of scratch array in speh3          155
 max len of scratch index in speh4           18
 max int batch size is                      520
 min int batch size is                       52
 fixed nKL is                                52
 max L of basis functions is                  2
 order of int derivative is                   0
 number of shells is                         84
 number of basis is                         218
 number of cartesian basis is               218
 number of contracted shell pairs          3260
 number of primitive shell pairs           7777
 maxK2 (contraction) of shell pair           36
 max number of K2 of shell pair               1
 max number of CS2 of shell pair            493
 max number of PS2 of shell pair            978
 mem total for path MDJ                   33896
 -------------------------------------------------------
 Smallest overlap matrix eigenvalue = 1.67E-05

 Scale SEOQF with 1.000000e-01/1.000000e-01/1.000000e-01

 Standard Electronic Orientation quadrupole field applied
 Nucleus-field energy     =     0.0000000112 hartrees
 Guess from superposition of atomic densities
 Warning:  Energy on first SCF cycle will be non-variational
 A restricted hybrid HF-DFT SCF calculation will be
 performed using Pulay DIIS extrapolation
 Exchange:     0.2000 Hartree-Fock + 0.0800 Slater + 0.7200 B88
 Correlation:  0.1900 VWN1RPA + 0.8100 LYP
 Using SG-1 standard quadrature grid
 SCF converges when DIIS error is below 1.0E-08
 Inaccurate integrated density:
   Number of electrons =    64
   Numerical integral  =    59.718201693579
   Relative error      =    -6.6903098538 %
 ---------------------------------------
  Cycle       Energy         DIIS Error
 ---------------------------------------
    1    -707.7641947047      4.95E-01
    2    -635.1359739202      8.56E-02
    3    -367.4083773079      1.70E-01
    4    -672.6513847745      6.51E-02
    5    -667.0178052627      6.92E-02
    6    -714.2462407181      2.75E-02
    7    -713.9727006783      3.42E-02
    8    -721.8923757391      5.83E-03
    9    -721.8638144059      6.82E-03
   10    -722.0490013254      1.90E-03
   11    -722.0604569502      1.14E-03
   12    -722.0662205406      4.00E-04
   13    -722.0667636717      2.09E-04
   14    -722.0669653798      9.08E-05
   15    -722.0670076201      1.86E-05
   16    -722.0670092959      7.78E-06
   17    -722.0670094850      1.62E-06
   18    -722.0670094082      1.98E-07
   19    -722.0670094160      7.29E-08
   20    -722.0670094232      2.14E-08
   21    -722.0670094194      4.85E-09 Convergence criterion met
 ---------------------------------------
 SCF time:  CPU 235.38 s  wall 235.83 s
 SCF   energy in the final basis set = -722.0670094194
 Total energy in the final basis set = -722.0670094194

 --------------------------------------------------------------

                    Orbital Energies (a.u.)
 --------------------------------------------------------------

 Alpha MOs
 -- Occupied --
-88.863 -19.170 -19.117 -14.346 -10.311 -10.250 -10.227  -7.950
 -5.914  -5.910  -5.904  -1.114  -1.034  -0.937  -0.812  -0.736
 -0.649  -0.611  -0.566  -0.528  -0.499  -0.468  -0.455  -0.448
 -0.436  -0.399  -0.384  -0.352  -0.329  -0.320  -0.278  -0.261
 -- Virtual --
 -0.036  -0.013  -0.006   0.001   0.008   0.017   0.028   0.039
  0.045   0.062   0.067   0.067   0.078   0.086   0.091   0.095
  0.100   0.111   0.117   0.119   0.125   0.133   0.137   0.140
  0.147   0.157   0.164   0.171   0.179   0.186   0.204   0.207
  0.221   0.236   0.241   0.254   0.260   0.271   0.285   0.292
  0.298   0.308   0.317   0.325   0.333   0.339   0.349   0.351
  0.362   0.387   0.402   0.428   0.455   0.468   0.483   0.508
  0.514   0.543   0.576   0.585   0.608   0.628   0.636   0.661
  0.676   0.692   0.697   0.727   0.729   0.759   0.798   0.815
  0.825   0.856   0.879   0.918   0.935   0.951   0.990   1.012
  1.037   1.057   1.097   1.149   1.150   1.166   1.198   1.208
  1.225   1.275   1.331   1.337   1.411   1.436   1.444   1.449
  1.498   1.533   1.555   1.571   1.597   1.606   1.621   1.653
  1.660   1.674   1.713   1.750   1.754   1.775   1.788   1.812
  1.859   1.896   1.944   2.006   2.020   2.032   2.049   2.091
  2.142   2.169   2.202   2.265   2.288   2.446   2.481   2.516
  2.522   2.550   2.574   2.607   2.615   2.688   2.700   2.786
  2.794   2.798   2.848   2.874   2.898   2.936   2.958   3.040
  3.090   3.117   3.154   3.195   3.243   3.355   3.391   3.493
  3.577   3.680   3.744   3.832   3.960   4.024   4.092   4.199
  4.704   4.822   4.982   5.058   5.152   5.403   5.559   5.870
  7.897  17.319  17.383  17.450  23.756  23.805  23.837  35.565
 49.859  50.018 189.064
 --------------------------------------------------------------

          Ground-State Mulliken Net Atomic Charges

     Atom                 Charge (a.u.)
  ----------------------------------------
      1 S                    -0.096728
      2 C                    -0.327583
      3 C                    -0.182606
      4 C                    -0.002018
      5 O                    -0.277899
      6 O                    -0.181760
      7 N                    -0.438248
      8 H                     0.072830
      9 H                     0.200244
     10 H                     0.204749
     11 H                     0.211935
     12 H                     0.301032
     13 H                     0.269319
     14 H                     0.246732
  ----------------------------------------
  Sum of atomic charges =     0.000000

 -----------------------------------------------------------------
                    Cartesian Multipole Moments
 -----------------------------------------------------------------
    Charge (ESU x 10^10)
                -0.0000
    Dipole Moment (Debye)
         X       3.1871      Y      -2.4450      Z      -0.6228
       Tot       4.0649
    Quadrupole Moments (Debye-Ang)
        XX     -61.2440     XY       7.4149     YY     -49.6350
        XZ      -1.5331     YZ      -1.3409     ZZ     -48.1351
    Octopole Moments (Debye-Ang^2)
       XXX      19.8337    XXY      -0.1077    XYY       9.7221
       YYY     -15.8520    XXZ      -3.4111    XYZ      -2.7024
       YYZ      -2.1393    XZZ      -8.1401    YZZ      -3.5864
       ZZZ      -4.4575
    Hexadecapole Moments (Debye-Ang^3)
      XXXX   -1122.0457   XXXY      51.2420   XXYY    -232.8969
      XYYY      15.3829   YYYY    -307.4336   XXXZ      -9.3520
      XXYZ     -11.0540   XYYZ       2.3970   YYYZ      -6.3770
      XXZZ    -204.7543   XYZZ      -2.1147   YYZZ     -62.0450
      XZZZ      -3.1155   YZZZ      -2.5352   ZZZZ     -83.8173
 -----------------------------------------------------------------
 Calculating analytic gradient of the SCF energy
 Gradient of SCF Energy
            1           2           3           4           5           6
    1   0.0000134  -0.0000220  -0.0000052   0.0000841  -0.0000220  -0.0000418
    2  -0.0000085   0.0000184  -0.0000482   0.0000359  -0.0000101  -0.0000471
    3  -0.0000114   0.0000211   0.0000050  -0.0000500   0.0000463   0.0000221
            7           8           9          10          11          12
    1  -0.0000317   0.0000073   0.0000001   0.0000062   0.0000019   0.0000160
    2   0.0000234  -0.0000022  -0.0000008   0.0000036  -0.0000009   0.0000466
    3   0.0000028  -0.0000058  -0.0000101   0.0000055   0.0000200  -0.0000001
           13          14
    1   0.0000099  -0.0000162
    2  -0.0000060  -0.0000042
    3  -0.0000175  -0.0000281
 Max gradient component =       8.410E-05
 RMS gradient           =       2.594E-05
 Gradient time:  CPU 42.16 s  wall 42.17 s
 Geometry Optimization Parameters
   NAtoms,    NIC,     NZ,  NCons,   NDum,   NFix, NCnnct, MaxDiis
       14      87       0       0       0       0       0       0


** GEOMETRY OPTIMIZATION IN DELOCALIZED INTERNAL COORDINATES **
   Searching for a Minimum

   Optimization Cycle:   1

                       Coordinates (Angstroms)
     ATOM                X               Y               Z
      1  S         2.5214570000    0.0755022000    0.1071988000
      2  C         0.8308478000    0.6745238000   -0.3328812000
      3  C        -0.2187746000   -0.2263305000    0.3212646000
      4  C        -1.6319886000    0.3713041000    0.1042873000
      5  O        -1.8590829000    1.5508742000    0.1596333000
      6  O        -2.5783578000   -0.5492181000   -0.1112783000
      7  N        -0.2070337000   -1.6344421000   -0.1026205000
      8  H         3.1854746000    1.1580546000   -0.3403813000
      9  H         0.7103620000    0.6648492000   -1.4192421000
     10  H         0.6949232000    1.6931049000    0.0245314000
     11  H        -0.0693824000   -0.2065343000    1.4064249000
     12  H        -2.1063114000   -1.4116146000   -0.1301350000
     13  H         0.3802820000   -2.2085728000    0.4901556000
     14  H         0.1273556000   -1.7379887000   -1.0562752000
   Point Group: c1    Number of degrees of freedom:    36


   Energy is   -722.067009419


 Attempting to Generate Delocalized Internal Coordinates

 36 Hessian modes will be used to form the next step
  Hessian Eigenvalues:
     0.002000    0.002611    0.005199    0.006309    0.007993    0.023886
     0.036857    0.039896    0.050905    0.051056    0.059374    0.067634
     0.109237    0.135981    0.160000    0.160000    0.160000    0.160000
     0.179214    0.189012    0.220359    0.227517    0.249925    0.250000
     0.259059    0.276808    0.294158    0.341763    0.344609    0.350457
     0.356713    0.450033    0.454918    0.507461    0.577232    1.035739

 Minimum Search - Taking Simple RFO Step
 Searching for Lamda that Minimizes Along All modes
 Value Taken    Lamda =   0.00000000
 Step Taken.  Stepsize is  0.007438

                             Maximum     Tolerance    Cnvgd?
         Gradient           0.000079      0.000300     YES
         Displacement       0.003048      0.001200      NO
         Energy change     *********      0.000001      NO


 New Cartesian Coordinates Obtained by Inverse Iteration

 Displacement from previous Coordinates is:  0.008774
 ----------------------------------------------------------------
             Standard Nuclear Orientation (Angstroms)
    I     Atom           X                Y                Z
 ----------------------------------------------------------------
    1      S       2.5213629897     0.0752242495     0.1067982048
    2      C       0.8307760495     0.6747000807    -0.3325826905
    3      C      -0.2187855199    -0.2264838400     0.3211664088
    4      C      -1.6320833442     0.3711857131     0.1045143400
    5      O      -1.8583530985     1.5510573943     0.1567856939
    6      O      -2.5787367836    -0.5491007764    -0.1106929002
    7      N      -0.2066965736    -1.6344445975    -0.1032556030
    8      H       3.1853354457     1.1579826372    -0.3403230467
    9      H       0.7100439553     0.6658687782    -1.4189052462
   10      H       0.6949832904     1.6930135399     0.0256252735
   11      H      -0.0693251732    -0.2071665728     1.4062952123
   12      H      -2.1074867712    -1.4119987297    -0.1279913412
   13      H       0.3800403068    -2.2088215667     0.4898418496
   14      H       0.1286960267    -1.7375044098    -1.0565938552
 ----------------------------------------------------------------
 Nuclear Repulsion Energy =   373.4822899194 hartrees
 There are       32 alpha and       32 beta electrons
 Applying Cartesian multipole field
    Component          Value
    ---------          -----
     (2,0,0)        1.00000E-11
     (0,2,0)        2.00000E-11
     (0,0,2)       -3.00000E-11
 Nucleus-field energy     =     0.0000000112 hartrees
 Requested basis set is 6-311++G(d,p)
 There are 84 shells and 211 basis functions
 A cutoff of  1.0D-11 yielded   3260 shell pairs
 There are     20936 function pairs (     22337 Cartesian)
 Smallest overlap matrix eigenvalue = 1.66E-05
 Guess MOs from SCF MO coefficient file
 Reading MOs from coefficient file
 Reading MOs from coefficient file
 A restricted hybrid HF-DFT SCF calculation will be
 performed using Pulay DIIS extrapolation
 Exchange:     0.2000 Hartree-Fock + 0.0800 Slater + 0.7200 B88
 Correlation:  0.1900 VWN1RPA + 0.8100 LYP
 Using SG-1 standard quadrature grid
 SCF converges when DIIS error is below 1.0E-08
 Geometry optimization detected.  Setting ReadMinima to 0
 Setting SaveMinima to 0
 ---------------------------------------
  Cycle       Energy         DIIS Error
 ---------------------------------------
    1    -722.0670875956      4.92E-05
    2    -722.0670091366      4.06E-06
    3    -722.0670090063      5.75E-06
    4    -722.0670091237      1.72E-06
    5    -722.0670091666      5.82E-07
    6    -722.0670091758      2.22E-07
    7    -722.0670091587      5.36E-08
    8    -722.0670091672      1.51E-08
    9    -722.0670091667      5.12E-09 Convergence criterion met
 ---------------------------------------
 SCF time:  CPU 90.06 s  wall 90.23 s
 SCF   energy in the final basis set = -722.0670091667
 Total energy in the final basis set = -722.0670091667

 --------------------------------------------------------------

                    Orbital Energies (a.u.)
 --------------------------------------------------------------

 Alpha MOs
 -- Occupied --
-88.863 -19.170 -19.117 -14.346 -10.311 -10.250 -10.227  -7.950
 -5.914  -5.910  -5.904  -1.114  -1.034  -0.937  -0.812  -0.736
 -0.649  -0.611  -0.566  -0.528  -0.499  -0.468  -0.455  -0.448
 -0.436  -0.399  -0.384  -0.352  -0.329  -0.320  -0.278  -0.261
 -- Virtual --
 -0.036  -0.013  -0.006   0.001   0.008   0.017   0.028   0.039
  0.045   0.062   0.067   0.067   0.078   0.086   0.091   0.095
  0.100   0.111   0.117   0.119   0.125   0.133   0.136   0.140
  0.147   0.157   0.164   0.171   0.179   0.186   0.204   0.207
  0.221   0.236   0.240   0.254   0.260   0.271   0.285   0.292
  0.298   0.308   0.317   0.325   0.333   0.339   0.349   0.351
  0.362   0.387   0.402   0.428   0.455   0.468   0.483   0.508
  0.514   0.543   0.575   0.585   0.608   0.628   0.636   0.661
  0.676   0.692   0.697   0.727   0.729   0.759   0.798   0.815
  0.825   0.856   0.879   0.918   0.935   0.951   0.990   1.012
  1.037   1.056   1.097   1.149   1.150   1.166   1.198   1.208
  1.225   1.275   1.331   1.337   1.412   1.436   1.445   1.449
  1.498   1.533   1.555   1.571   1.597   1.606   1.621   1.653
  1.660   1.674   1.713   1.750   1.754   1.775   1.789   1.812
  1.859   1.896   1.944   2.007   2.020   2.032   2.049   2.091
  2.141   2.169   2.202   2.265   2.288   2.446   2.481   2.516
  2.522   2.550   2.573   2.607   2.615   2.688   2.700   2.786
  2.794   2.798   2.848   2.874   2.899   2.936   2.958   3.040
  3.090   3.117   3.154   3.195   3.243   3.355   3.390   3.493
  3.576   3.680   3.744   3.832   3.960   4.024   4.092   4.199
  4.704   4.822   4.982   5.058   5.152   5.403   5.559   5.870
  7.897  17.319  17.383  17.450  23.756  23.806  23.837  35.565
 49.859  50.018 189.064
 --------------------------------------------------------------

          Ground-State Mulliken Net Atomic Charges

     Atom                 Charge (a.u.)
  ----------------------------------------
      1 S                    -0.096837
      2 C                    -0.327983
      3 C                    -0.182228
      4 C                    -0.001902
      5 O                    -0.277880
      6 O                    -0.181680
      7 N                    -0.438100
      8 H                     0.072829
      9 H                     0.200384
     10 H                     0.204755
     11 H                     0.211794
     12 H                     0.300926
     13 H                     0.269232
     14 H                     0.246692
  ----------------------------------------
  Sum of atomic charges =     0.000000

 -----------------------------------------------------------------
                    Cartesian Multipole Moments
 -----------------------------------------------------------------
    Charge (ESU x 10^10)
                 0.0000
    Dipole Moment (Debye)
         X       3.1833      Y      -2.4450      Z      -0.6137
       Tot       4.0606
    Quadrupole Moments (Debye-Ang)
        XX     -61.2322     XY       7.4184     YY     -49.6352
        XZ      -1.5505     YZ      -1.3372     ZZ     -48.1352
    Octopole Moments (Debye-Ang^2)
       XXX      19.7924    XXY      -0.1167    XYY       9.7110
       YYY     -15.8458    XXZ      -3.3640    XYZ      -2.7034
       YYZ      -2.0883    XZZ      -8.1445    YZZ      -3.5744
       ZZZ      -4.4083
    Hexadecapole Moments (Debye-Ang^3)
      XXXX   -1121.9403   XXXY      51.2814   XXYY    -232.8470
      XYYY      15.4174   YYYY    -307.4701   XXXZ      -9.4172
      XXYZ     -11.0061   XYYZ       2.3319   YYYZ      -6.3130
      XXZZ    -204.7401   XYZZ      -2.1171   YYZZ     -62.0390
      XZZZ      -3.1330   YZZZ      -2.4689   ZZZZ     -83.7707
 -----------------------------------------------------------------
 Calculating analytic gradient of the SCF energy
 Gradient of SCF Energy
            1           2           3           4           5           6
    1   0.0000062   0.0000040   0.0000278  -0.0000780   0.0000543  -0.0000223
    2  -0.0000016  -0.0000014  -0.0000028   0.0000036   0.0000105   0.0000355
    3  -0.0000128   0.0000043  -0.0001061   0.0003711  -0.0001130  -0.0001346
            7           8           9          10          11          12
    1   0.0000172   0.0000024   0.0000004   0.0000004  -0.0000206  -0.0000032
    2   0.0000115  -0.0000049  -0.0000001  -0.0000001  -0.0000060  -0.0000453
    3  -0.0000399  -0.0000049  -0.0000028   0.0000176  -0.0000120   0.0000635
           13          14
    1  -0.0000090   0.0000202
    2  -0.0000147   0.0000158
    3  -0.0000171  -0.0000134
 Max gradient component =       3.711E-04
 RMS gradient           =       6.940E-05
 Gradient time:  CPU 41.98 s  wall 42.03 s
 Geometry Optimization Parameters
   NAtoms,    NIC,     NZ,  NCons,   NDum,   NFix, NCnnct, MaxDiis
       14      87       0       0       0       0       0       0

 Cartesian Hessian Update
 Hessian Updated using BFGS Update


** GEOMETRY OPTIMIZATION IN DELOCALIZED INTERNAL COORDINATES **
   Searching for a Minimum

   Optimization Cycle:   2

                       Coordinates (Angstroms)
     ATOM                X               Y               Z
      1  S         2.5213629897    0.0752242495    0.1067982048
      2  C         0.8307760495    0.6747000807   -0.3325826905
      3  C        -0.2187855199   -0.2264838400    0.3211664088
      4  C        -1.6320833442    0.3711857131    0.1045143400
      5  O        -1.8583530985    1.5510573943    0.1567856939
      6  O        -2.5787367836   -0.5491007764   -0.1106929002
      7  N        -0.2066965736   -1.6344445975   -0.1032556030
      8  H         3.1853354457    1.1579826372   -0.3403230467
      9  H         0.7100439553    0.6658687782   -1.4189052462
     10  H         0.6949832904    1.6930135399    0.0256252735
     11  H        -0.0693251732   -0.2071665728    1.4062952123
     12  H        -2.1074867712   -1.4119987297   -0.1279913412
     13  H         0.3800403068   -2.2088215667    0.4898418496
     14  H         0.1286960267   -1.7375044098   -1.0565938552
   Point Group: c1    Number of degrees of freedom:    36


   Energy is   -722.067009167

 Hessian Updated using BFGS Update

 34 Hessian modes will be used to form the next step
  Hessian Eigenvalues:
     0.001999    0.003239    0.005017    0.006089    0.019214    0.036051
     0.038768    0.041499    0.050449    0.051969    0.059353    0.068086
     0.109184    0.136000    0.151710    0.160687    0.185094    0.189531
     0.220101    0.226738    0.249602    0.250281    0.259039    0.276756
     0.293992    0.341400    0.344380    0.350440    0.356566    0.449577
     0.454830    0.508364    0.576745    1.035658

 Minimum Search - Taking Simple RFO Step
 Searching for Lamda that Minimizes Along All modes
 Value Taken    Lamda =  -0.00000106
 Step Taken.  Stepsize is  0.006193

                             Maximum     Tolerance    Cnvgd?
         Gradient           0.000100      0.000300     YES
         Displacement       0.002147      0.001200      NO
         Energy change      0.000000      0.000001     YES


                       Distance Matrix (Angstroms)
             S (  1)   C (  2)   C (  3)   C (  4)   O (  5)   O (  6)
   C (  2)  1.846757
   C (  3)  2.765031  1.530065
   C (  4)  4.163978  2.519693  1.549696
   O (  5)  4.621958  2.870348  2.423810  1.202509
   O (  6)  5.142772  3.629284  2.420734  1.337682  2.236328
   N (  7)  3.226360  2.541867  1.470590  2.469301  3.597640  2.608563
   H (  8)  1.346530  2.403658  3.733946  4.901475  5.083347  6.015928
   H (  9)  2.440801  1.093047  2.164917  2.809485  3.140545  3.742145
   H ( 10)  2.441207  1.087987  2.146343  2.677441  2.560641  3.970252
   H ( 11)  2.912062  2.147456  1.095544  2.114554  2.802364  2.952172
   H ( 12)  4.867567  3.609648  2.274727  1.860058  2.987117  0.983346
   H ( 13)  3.154180  3.032201  2.077669  3.294474  4.388396  3.445240
   H ( 14)  3.219367  2.614544  2.074162  2.982464  4.029304  3.104388
             N (  7)   H (  8)   H (  9)   H ( 10)   H ( 11)   H ( 12)
   H (  8)  4.399970
   H (  9)  2.804066  2.744555
   H ( 10)  3.449872  2.573331  1.772547
   H ( 11)  2.082003  3.937909  3.058000  2.470041
   H ( 12)  1.913922  5.887602  3.731283  4.185515  2.821304
   H ( 13)  1.012884  4.460294  3.466419  3.941954  2.246873  2.684108
   H ( 14)  1.015856  4.270824  2.499087  3.641474  2.906367  2.443107
             H ( 13)
   H ( 14)  1.636086

 Final energy is   -722.06700916674583     


 ******************************
 **  OPTIMIZATION CONVERGED  **
 ******************************

                       Coordinates (Angstroms)
     ATOM                X               Y               Z
      1  S         2.5213629897    0.0752242495    0.1067982048
      2  C         0.8307760495    0.6747000807   -0.3325826905
      3  C        -0.2187855199   -0.2264838400    0.3211664088
      4  C        -1.6320833442    0.3711857131    0.1045143400
      5  O        -1.8583530985    1.5510573943    0.1567856939
      6  O        -2.5787367836   -0.5491007764   -0.1106929002
      7  N        -0.2066965736   -1.6344445975   -0.1032556030
      8  H         3.1853354457    1.1579826372   -0.3403230467
      9  H         0.7100439553    0.6658687782   -1.4189052462
     10  H         0.6949832904    1.6930135399    0.0256252735
     11  H        -0.0693251732   -0.2071665728    1.4062952123
     12  H        -2.1074867712   -1.4119987297   -0.1279913412
     13  H         0.3800403068   -2.2088215667    0.4898418496
     14  H         0.1286960267   -1.7375044098   -1.0565938552

Z-matrix Print:
$molecule
0 1
S 
H  1 1.346530
C  1 1.846757 2 96.394618
H  3 1.087987 1 109.861414 2 -48.478898 0
H  3 1.093047 1 109.569381 2 70.902819 0
C  3 1.530065 1 109.578921 2 -168.162793 0
H  6 1.095544 3 108.616918 1 58.855038 0
N  6 1.470590 3 115.782051 1 -62.221317 0
H  8 1.012884 6 112.252442 3 91.520690 0
H  8 1.015856 6 111.758178 3 -29.354309 0
C  6 1.549696 3 109.797511 1 172.963772 0
O  11 1.202509 6 122.951907 3 -38.896272 0
O  11 1.337682 6 113.738128 3 142.746790 0
H  13 0.983346 11 105.509003 6 -3.232273 0
$end


 --------------------------------------------------------------

                    Orbital Energies (a.u.)
 --------------------------------------------------------------

 Alpha MOs
 -- Occupied --
-88.863 -19.170 -19.117 -14.346 -10.311 -10.250 -10.227  -7.950
 -5.914  -5.910  -5.904  -1.114  -1.034  -0.937  -0.812  -0.736
 -0.649  -0.611  -0.566  -0.528  -0.499  -0.468  -0.455  -0.448
 -0.436  -0.399  -0.384  -0.352  -0.329  -0.320  -0.278  -0.261
 -- Virtual --
 -0.036  -0.013  -0.006   0.001   0.008   0.017   0.028   0.039
  0.045   0.062   0.067   0.067   0.078   0.086   0.091   0.095
  0.100   0.111   0.117   0.119   0.125   0.133   0.136   0.140
  0.147   0.157   0.164   0.171   0.179   0.186   0.204   0.207
  0.221   0.236   0.240   0.254   0.260   0.271   0.285   0.292
  0.298   0.308   0.317   0.325   0.333   0.339   0.349   0.351
  0.362   0.387   0.402   0.428   0.455   0.468   0.483   0.508
  0.514   0.543   0.575   0.585   0.608   0.628   0.636   0.661
  0.676   0.692   0.697   0.727   0.729   0.759   0.798   0.815
  0.825   0.856   0.879   0.918   0.935   0.951   0.990   1.012
  1.037   1.056   1.097   1.149   1.150   1.166   1.198   1.208
  1.225   1.275   1.331   1.337   1.412   1.436   1.445   1.449
  1.498   1.533   1.555   1.571   1.597   1.606   1.621   1.653
  1.660   1.674   1.713   1.750   1.754   1.775   1.789   1.812
  1.859   1.896   1.944   2.007   2.020   2.032   2.049   2.091
  2.141   2.169   2.202   2.265   2.288   2.446   2.481   2.516
  2.522   2.550   2.573   2.607   2.615   2.688   2.700   2.786
  2.794   2.798   2.848   2.874   2.899   2.936   2.958   3.040
  3.090   3.117   3.154   3.195   3.243   3.355   3.390   3.493
  3.576   3.680   3.744   3.832   3.960   4.024   4.092   4.199
  4.704   4.822   4.982   5.058   5.152   5.403   5.559   5.870
  7.897  17.319  17.383  17.450  23.756  23.806  23.837  35.565
 49.859  50.018 189.064
 --------------------------------------------------------------

          Ground-State Mulliken Net Atomic Charges

     Atom                 Charge (a.u.)
  ----------------------------------------
      1 S                    -0.096837
      2 C                    -0.327983
      3 C                    -0.182228
      4 C                    -0.001902
      5 O                    -0.277880
      6 O                    -0.181680
      7 N                    -0.438100
      8 H                     0.072829
      9 H                     0.200384
     10 H                     0.204755
     11 H                     0.211794
     12 H                     0.300926
     13 H                     0.269232
     14 H                     0.246692
  ----------------------------------------
  Sum of atomic charges =     0.000000

 -----------------------------------------------------------------
                    Cartesian Multipole Moments
 -----------------------------------------------------------------
    Charge (ESU x 10^10)
                 0.0000
    Dipole Moment (Debye)
         X       3.1833      Y      -2.4450      Z      -0.6137
       Tot       4.0606
    Quadrupole Moments (Debye-Ang)
        XX     -61.2322     XY       7.4184     YY     -49.6352
        XZ      -1.5505     YZ      -1.3372     ZZ     -48.1352
    Octopole Moments (Debye-Ang^2)
       XXX      19.7924    XXY      -0.1167    XYY       9.7110
       YYY     -15.8458    XXZ      -3.3640    XYZ      -2.7034
       YYZ      -2.0883    XZZ      -8.1445    YZZ      -3.5744
       ZZZ      -4.4083
    Hexadecapole Moments (Debye-Ang^3)
      XXXX   -1121.9403   XXXY      51.2814   XXYY    -232.8470
      XYYY      15.4174   YYYY    -307.4701   XXXZ      -9.4172
      XXYZ     -11.0061   XYYZ       2.3319   YYYZ      -6.3130
      XXZZ    -204.7401   XYZZ      -2.1171   YYZZ     -62.0390
      XZZZ      -3.1330   YZZZ      -2.4689   ZZZZ     -83.7707
 -----------------------------------------------------------------
Archival summary:
1\1\pikachu\OPT\ProcedureUnspecified\BasisUnspecified\12137\cher\WedDec1412:21:492016WedDec1412:21:492016\0\\#,OPT,ProcedureUnspecified,BasisUnspecified,\\0,1\S\H,1,1.34653\C,1,1.84676,2,96.3946\H,3,1.08799,1,109.861,2,-48.4789,0\H,3,1.09305,1,109.569,2,70.9028,0\C,3,1.53007,1,109.579,2,-168.163,0\H,6,1.09554,3,108.617,1,58.855,0\N,6,1.47059,3,115.782,1,-62.2213,0\H,8,1.01288,6,112.252,3,91.5207,0\H,8,1.01586,6,111.758,3,-29.3543,0\C,6,1.5497,3,109.798,1,172.964,0\O,11,1.20251,6,122.952,3,-38.8963,0\O,11,1.33768,6,113.738,3,142.747,0\H,13,0.983346,11,105.509,6,-3.23227,0\\\@

 Total job time:  410.86s(wall), 410.18s(cpu) 
 Wed Dec 14 12:21:49 2016

        *************************************************************
        *                                                           *
        *  Thank you very much for using Q-Chem.  Have a nice day.  *
        *                                                           *
        *************************************************************


 
User input: 2 of 3 
 
pikachu 127.0.1
Q-Chem Developer Version! Running on 127.0.1.*
                  Welcome to Q-Chem
     A Quantum Leap Into The Future Of Chemistry


 Q-Chem 4.4, Q-Chem, Inc., Pleasanton, CA (2016)

 Y. Shao,  Z. Gan,  E. Epifanovsky,  A. T. B. Gilbert,  M. Wormit,  
 J. Kussmann,  A. W. Lange,  A. Behn,  J. Deng,  X. Feng,  D. Ghosh,  
 M. Goldey,  P. R. Horn,  L. D. Jacobson,  I. Kaliman,  F. Rob,  
 R. Z. Khaliullin,  T. Kus,  A. Landau,  J. Liu,  E. I. Proynov,  Y. M. Rhee,  
 R. M. Richard,  M. A. Rohrdanz,  R. P. Steele,  E. J. Sundstrom,  
 H. L. Woodcock III,  P. M. Zimmerman,  D. Zuev,  B. Albrecht,  E. Alguire,  
 B. Austin,  S. A. Baeppler,  G. J. O. Beran,  Y. A. Bernard,  E. Berquist,  
 K. Brandhorst,  K. B. Bravaya,  S. T. Brown,  D. Casanova,  C.-M. Chang,  
 Y. Chen,  S. H. Chien,  K. D. Closser,  M. P. Coons,  D. L. Crittenden,  
 S. Dasgupta,  M. Diedenhofen,  R. A. DiStasio Jr.,  H. Do,  A. D. Dutoi,  
 R. G. Edgar,  P.-T. Fang,  S. Fatehi,  Q. Feng,  L. Fusti-Molnar,  
 A. Ghysels,  A. Golubeva-Zadorozhnaya,  J. Gomes,  A. Gunina,  
 M. W. D. Hanson-Heine,  P. H. P. Harbach,  A. W. Hauser,  J. E. Herr,  
 E. G. Hohenstein,  Z. C. Holden,  K. Hui,  T.-C. Jagau,  H. Ji,  B. Kaduk,  
 K. Khistyaev,  Jaehoon Kim,  Jihan Kim,  R. A. King,  P. Klunzinger,  
 K. Koh,  D. Kosenkov,  T. Kowalczyk,  C. M. Krauter,  A. Kunitsa,  
 K. U. Lao,  A. Laurent,  K. V. Lawler,  J. Lee,  D. Lefrancois,  S. Lehtola,  
 S. V. Levchenko,  C. Y. Lin,  Y.-S. Lin,  F. Liu,  E. Livshits,  
 R. C. Lochan,  A. Luenser,  P. Manohar,  S. F. Manzer,  S.-P. Mao,  Y. Mao,  
 N. Mardirossian,  A. V. Marenich,  L. A. Martinez-Martinez,  S. A. Maurer,  
 N. J. Mayhall,  J.-M. Mewes,  A. F. Morrison,  K. Nanda,  T. S. Nguyen-Beck,  
 C. M. Oana,  R. Olivares-Amaya,  D. P. O'Neill,  J. A. Parkhill,  
 T. M. Perrine,  R. Peverati,  P. A. Pieniazek,  F. Plasser,  A. Prociuk,  
 D. R. Rehn,  E. Rosta,  N. J. Russ,  N. Sergueev,  S. M. Sharada,  
 S. Sharma,  D. W. Small,  A. Sodt,  T. Stauch,  T. Stein,  D. Stuck,  
 Y.-C. Su,  A. J. W. Thom,  T. Tsuchimochi,  L. Vogt,  O. Vydrov,  T. Wang,  
 M. A. Watson,  J. Wenzel,  A. White,  C. F. Williams,  V. Vanovschi,  
 K. Yao,  S. Yeganeh,  S. R. Yost,  Z.-Q. You,  I. Y. Zhang,  X. Zhang,  
 Y. Zhao,  B. R. Brooks,  G. K. L. Chan,  D. M. Chipman,  C. J. Cramer,  
 W. A. Goddard III,  M. S. Gordon,  W. J. Hehre,  A. Klamt,  
 H. F. Schaefer III,  M. W. Schmidt,  C. D. Sherrill,  D. G. Truhlar,  
 A. Warshel,  X. Xu,  A. Aspuru-Guzik,  R. Baer,  A. T. Bell,  N. A. Besley,  
 J.-D. Chai,  A. Dreuw,  B. D. Dunietz,  T. R. Furlani,  S. R. Gwaltney,  
 C.-P. Hsu,  Y. Jung,  J. Kong,  D. S. Lambrecht,  W. Liang,  C. Ochsenfeld,  
 V. A. Rassolov,  L. V. Slipchenko,  J. E. Subotnik,  T. Van Voorhis,  
 J. M. Herbert,  A. I. Krylov,  P. M. W. Gill,  M. Head-Gordon

 Contributors to earlier versions of Q-Chem not listed above: 
 R. D. Adamson,  J. Baker,  E. F. C. Byrd,  A. K. Chakraborty,  C.-L. Cheng,  
 H. Dachsel,  R. J. Doerksen,  G. Hawkins,  A. Heyden,  S. Hirata,  
 G. Kedziora,  F. J. Keil,  C. Kelley,  P. P. Korambath,  W. Kurlancheek,  
 A. M. Lee,  M. S. Lee,  D. Liotard,  I. Lotan,  P. E. Maslen,  N. Nair,  
 D. Neuhauser,  R. Olson,  B. Peters,  J. Ritchie,  N. E. Schultz,  
 N. Shenvi,  A. C. Simmonett,  K. S. Thanthiriwatte,  Q. Wu,  W. Zhang

 Please cite Q-Chem as follows:
 Y. Shao et al., Mol. Phys. 113, 184-215 (2015)
 DOI: 10.1080/00268976.2014.952696

 Q-Chem 4.4.2 for Intel X86 EM64T Linux

 Parts of Q-Chem use Armadillo 5.200.1 (Boston Tea Smuggler).
 http://arma.sourceforge.net/

 Q-Chem begins on Wed Dec 14 12:21:49 2016  


Host: 0

     Scratch files written to /scratch/cher/qchem10713//
The previous job contains 0 fragments, simply inherited here
FILE_GEOM_ORG=        593

Checking the input file for inconsistencies... 	...done.

--------------------------------------------------------------
User input:
--------------------------------------------------------------
$molecule
   read
$end

$rem
   BASIS 6-311++G**
   JOB_TYPE FREQUENCY
   METHOD B3LYP
   SYM_IGNORE  TRUE
$end

--------------------------------------------------------------
 ----------------------------------------------------------------
             Standard Nuclear Orientation (Angstroms)
    I     Atom           X                Y                Z
 ----------------------------------------------------------------
    1      S       2.5213629897     0.0752242495     0.1067982048
    2      C       0.8307760495     0.6747000807    -0.3325826905
    3      C      -0.2187855199    -0.2264838400     0.3211664088
    4      C      -1.6320833442     0.3711857131     0.1045143400
    5      O      -1.8583530985     1.5510573943     0.1567856939
    6      O      -2.5787367836    -0.5491007764    -0.1106929002
    7      N      -0.2066965736    -1.6344445975    -0.1032556030
    8      H       3.1853354457     1.1579826372    -0.3403230467
    9      H       0.7100439553     0.6658687782    -1.4189052462
   10      H       0.6949832904     1.6930135399     0.0256252735
   11      H      -0.0693251732    -0.2071665728     1.4062952123
   12      H      -2.1074867712    -1.4119987297    -0.1279913412
   13      H       0.3800403068    -2.2088215667     0.4898418496
   14      H       0.1286960267    -1.7375044098    -1.0565938552
 ----------------------------------------------------------------
 Nuclear Repulsion Energy =   373.4822899194 hartrees
 There are       32 alpha and       32 beta electrons
 Requested basis set is 6-311++G(d,p)
 There are 84 shells and 211 basis functions

 Total QAlloc Memory Limit   2000 MB
 Mega-Array Size        61 MB
 MEM_STATIC part        62 MB

                       Distance Matrix (Angstroms)
             S (  1)   C (  2)   C (  3)   C (  4)   O (  5)   O (  6)
   C (  2)  1.846757
   C (  3)  2.765031  1.530065
   C (  4)  4.163978  2.519693  1.549696
   O (  5)  4.621958  2.870348  2.423810  1.202509
   O (  6)  5.142772  3.629284  2.420734  1.337682  2.236328
   N (  7)  3.226360  2.541867  1.470590  2.469301  3.597640  2.608563
   H (  8)  1.346530  2.403658  3.733946  4.901475  5.083347  6.015928
   H (  9)  2.440801  1.093047  2.164917  2.809485  3.140545  3.742145
   H ( 10)  2.441207  1.087987  2.146343  2.677441  2.560641  3.970252
   H ( 11)  2.912062  2.147456  1.095544  2.114554  2.802364  2.952172
   H ( 12)  4.867567  3.609648  2.274727  1.860058  2.987117  0.983346
   H ( 13)  3.154180  3.032201  2.077669  3.294474  4.388396  3.445240
   H ( 14)  3.219367  2.614544  2.074162  2.982464  4.029304  3.104388
             N (  7)   H (  8)   H (  9)   H ( 10)   H ( 11)   H ( 12)
   H (  8)  4.399970
   H (  9)  2.804066  2.744555
   H ( 10)  3.449872  2.573331  1.772547
   H ( 11)  2.082003  3.937909  3.058000  2.470041
   H ( 12)  1.913922  5.887602  3.731283  4.185515  2.821304
   H ( 13)  1.012884  4.460294  3.466419  3.941954  2.246873  2.684108
   H ( 14)  1.015856  4.270824  2.499087  3.641474  2.906367  2.443107
             H ( 13)
   H ( 14)  1.636086

 A cutoff of  1.0D-11 yielded   3260 shell pairs
 There are     20936 function pairs (     22337 Cartesian)

 -------------------------------------------------------
 OpenMP Integral Computing Module                       
 Release: version 1.0, May 2013, Q-Chem Inc. Pittsburgh 
 -------------------------------------------------------
 Integral Job Info:
 Integral job number is                      11
 Integral operator is                         1
 short-range coefficients                     0
 long-range coefficients              100000000
 Omega coefficients                           0
 if combine SR and LR in K                    0
 Integral screening is                        0
 Integral computing path is                   2
 max size of driver memory is            800000
 size of driver memory is                593474
 size of scratch memory is              4103008
 max col of scratch BK array               1296
 max len of scratch array in speh3          155
 max len of scratch index in speh4           18
 max int batch size is                      520
 min int batch size is                       52
 fixed nKL is                                52
 max L of basis functions is                  2
 order of int derivative is                   0
 number of shells is                         84
 number of basis is                         218
 number of cartesian basis is               218
 number of contracted shell pairs          3260
 number of primitive shell pairs           7777
 maxK2 (contraction) of shell pair           36
 max number of K2 of shell pair               1
 max number of CS2 of shell pair            493
 max number of PS2 of shell pair            978
 mem total for path MDJ                   33896
 -------------------------------------------------------
 Smallest overlap matrix eigenvalue = 1.66E-05
 Guess from superposition of atomic densities
 Warning:  Energy on first SCF cycle will be non-variational
 A restricted hybrid HF-DFT SCF calculation will be
 performed using Pulay DIIS extrapolation
 Exchange:     0.2000 Hartree-Fock + 0.0800 Slater + 0.7200 B88
 Correlation:  0.1900 VWN1RPA + 0.8100 LYP
 Using SG-1 standard quadrature grid
 SCF converges when DIIS error is below 1.0E-08
 Inaccurate integrated density:
   Number of electrons =    64
   Numerical integral  =    59.718203601976
   Relative error      =    -6.6903068719 %
 ---------------------------------------
  Cycle       Energy         DIIS Error
 ---------------------------------------
    1    -707.7640325895      4.95E-01
    2    -635.1361484523      8.56E-02
    3    -367.3795339773      1.70E-01
    4    -672.6550176954      6.51E-02
    5    -667.0256823013      6.92E-02
    6    -714.2431772778      2.75E-02
    7    -713.9753744958      3.41E-02
    8    -721.8926926070      5.83E-03
    9    -721.8644043951      6.81E-03
   10    -722.0489941842      1.90E-03
   11    -722.0604613317      1.14E-03
   12    -722.0662191407      4.00E-04
   13    -722.0667630439      2.09E-04
   14    -722.0669650443      9.07E-05
   15    -722.0670071687      1.85E-05
   16    -722.0670088523      7.77E-06
   17    -722.0670090340      1.62E-06
   18    -722.0670089576      1.98E-07
   19    -722.0670089661      7.22E-08
   20    -722.0670089724      2.13E-08
   21    -722.0670089690      5.03E-09 Convergence criterion met
 ---------------------------------------
 SCF time:  CPU 235.21 s  wall 235.81 s
 SCF   energy in the final basis set = -722.0670089690
 Total energy in the final basis set = -722.0670089690

 --------------------------------------------------------------

                    Orbital Energies (a.u.)
 --------------------------------------------------------------

 Alpha MOs
 -- Occupied --
-88.863 -19.170 -19.117 -14.346 -10.311 -10.250 -10.227  -7.950
 -5.914  -5.910  -5.904  -1.114  -1.034  -0.937  -0.812  -0.736
 -0.649  -0.611  -0.566  -0.528  -0.499  -0.468  -0.455  -0.448
 -0.436  -0.399  -0.384  -0.352  -0.329  -0.320  -0.278  -0.261
 -- Virtual --
 -0.036  -0.013  -0.006   0.001   0.008   0.017   0.028   0.039
  0.045   0.062   0.067   0.067   0.078   0.086   0.091   0.095
  0.100   0.111   0.117   0.119   0.125   0.133   0.136   0.140
  0.147   0.157   0.164   0.171   0.179   0.186   0.204   0.207
  0.221   0.236   0.240   0.254   0.260   0.271   0.285   0.292
  0.298   0.308   0.317   0.325   0.333   0.339   0.349   0.351
  0.362   0.387   0.402   0.428   0.455   0.468   0.483   0.508
  0.514   0.543   0.575   0.585   0.608   0.628   0.636   0.661
  0.676   0.692   0.697   0.727   0.729   0.759   0.798   0.815
  0.825   0.856   0.879   0.918   0.935   0.951   0.990   1.012
  1.037   1.056   1.097   1.149   1.150   1.166   1.198   1.208
  1.225   1.275   1.331   1.337   1.412   1.436   1.445   1.449
  1.498   1.533   1.555   1.571   1.597   1.606   1.621   1.653
  1.660   1.674   1.713   1.750   1.754   1.775   1.789   1.812
  1.859   1.896   1.944   2.007   2.020   2.032   2.049   2.091
  2.141   2.169   2.202   2.265   2.288   2.446   2.481   2.516
  2.522   2.550   2.573   2.607   2.615   2.688   2.700   2.786
  2.794   2.798   2.848   2.874   2.899   2.936   2.958   3.040
  3.090   3.117   3.154   3.195   3.243   3.355   3.390   3.493
  3.576   3.680   3.744   3.832   3.960   4.024   4.092   4.199
  4.704   4.822   4.982   5.058   5.152   5.403   5.559   5.870
  7.897  17.319  17.383  17.450  23.756  23.806  23.837  35.565
 49.859  50.018 189.064
 --------------------------------------------------------------

          Ground-State Mulliken Net Atomic Charges

     Atom                 Charge (a.u.)
  ----------------------------------------
      1 S                    -0.096837
      2 C                    -0.327983
      3 C                    -0.182227
      4 C                    -0.001902
      5 O                    -0.277880
      6 O                    -0.181680
      7 N                    -0.438101
      8 H                     0.072829
      9 H                     0.200384
     10 H                     0.204755
     11 H                     0.211794
     12 H                     0.300926
     13 H                     0.269232
     14 H                     0.246692
  ----------------------------------------
  Sum of atomic charges =     0.000000

 -----------------------------------------------------------------
                    Cartesian Multipole Moments
 -----------------------------------------------------------------
    Charge (ESU x 10^10)
                -0.0000
    Dipole Moment (Debye)
         X       3.1833      Y      -2.4450      Z      -0.6137
       Tot       4.0606
    Quadrupole Moments (Debye-Ang)
        XX     -61.2322     XY       7.4184     YY     -49.6352
        XZ      -1.5505     YZ      -1.3372     ZZ     -48.1352
    Octopole Moments (Debye-Ang^2)
       XXX      19.7924    XXY      -0.1167    XYY       9.7110
       YYY     -15.8458    XXZ      -3.3640    XYZ      -2.7034
       YYZ      -2.0883    XZZ      -8.1445    YZZ      -3.5744
       ZZZ      -4.4083
    Hexadecapole Moments (Debye-Ang^3)
      XXXX   -1121.9404   XXXY      51.2814   XXYY    -232.8470
      XYYY      15.4174   YYYY    -307.4701   XXXZ      -9.4172
      XXYZ     -11.0061   XYYZ       2.3319   YYYZ      -6.3130
      XXZZ    -204.7401   XYZZ      -2.1171   YYZZ     -62.0390
      XZZZ      -3.1330   YZZZ      -2.4689   ZZZZ     -83.7707
 -----------------------------------------------------------------
 Calculating MO derivatives via CPSCF
   1         3          42      0.192920    0.037199
   2         3          42      0.024660    0.004233
   3         3          42      0.001804    0.000337
   4        12          33      0.000115    0.000025
   5        44           1      0.000001    0.000001
   6        45           0      0.000000    0.000000    Roots Converged
 Calculating analytic Hessian of the SCF energy
 Polarizability Matrix (a.u.)
            1           2           3
    1 -86.8802412  -0.2650558  -1.2050986
    2  -0.2650558 -72.7137456  -0.8498459
    3  -1.2050986  -0.8498459 -56.4916386

 Direct stationary perturbation theory relativistic correction:

 rels  =       0.700834631163
 relv  =      -2.660557268563
 rel2e =       0.715486825614
 E_rel =      -1.244235811786

 Hessian of the SCF Energy
            1           2           3           4           5           6
    1   0.2231844   0.0514247  -0.0034514  -0.0966044   0.0435631  -0.0290476
    2   0.0514247   0.2475617  -0.1037147   0.0173775  -0.0629477   0.0178599
    3  -0.0034514  -0.1037147   0.0705065  -0.0175471   0.0186940  -0.0427153
    4  -0.0966044   0.0173775  -0.0175471   0.3420211   0.0043979  -0.0126580
    5   0.0435631  -0.0629477   0.0186940   0.0043979   0.5262100   0.0483486
    6  -0.0290476   0.0178599  -0.0427153  -0.0126580   0.0483486   0.5405185
    7  -0.0260720  -0.0169121   0.0092833  -0.1166085  -0.0324599   0.0364918
    8   0.0059769   0.0073611  -0.0037102  -0.0401539  -0.1045752   0.0287698
    9  -0.0035263  -0.0039357   0.0041129   0.0372769   0.0226303  -0.1026918
   10   0.0001884   0.0003059   0.0005904  -0.0327025  -0.0041205  -0.0013625
   11  -0.0012806  -0.0053849   0.0022126  -0.0131927   0.0136567  -0.0062156
   12   0.0010821   0.0019388  -0.0009992   0.0153240  -0.0066462   0.0031739
   13  -0.0001292   0.0003161   0.0001826  -0.0000212   0.0005391  -0.0004950
   14  -0.0008446   0.0021241  -0.0005188  -0.0021689  -0.0037694   0.0015742
   15  -0.0001059  -0.0004158   0.0004069  -0.0014792   0.0004755   0.0000738
   16  -0.0012151  -0.0019846   0.0011244  -0.0021476   0.0049762  -0.0037698
   17  -0.0006387  -0.0000745   0.0000281   0.0011708   0.0016101   0.0000762
   18  -0.0002034  -0.0008824   0.0005051  -0.0022626   0.0030466  -0.0014241
   19   0.0013573   0.0006047   0.0008137   0.0017083  -0.0235954  -0.0081058
   20   0.0001567   0.0010874   0.0000178   0.0004487  -0.0345165  -0.0100556
   21   0.0005534   0.0000167  -0.0006024  -0.0035734   0.0094471   0.0056613
   22  -0.0710780  -0.0797651   0.0299180  -0.0126764  -0.0191157   0.0091164
   23  -0.1047013  -0.1877929   0.0781446   0.0063745   0.0073732  -0.0032036
   24   0.0416720   0.0797996  -0.0348594  -0.0032128  -0.0033998   0.0017028
   25  -0.0152617   0.0053505  -0.0234610  -0.0429382  -0.0053902  -0.0304433
   26   0.0048385   0.0001740   0.0095482  -0.0030915  -0.0503428  -0.0064302
   27  -0.0031508   0.0009491   0.0005713  -0.0230628  -0.0080740  -0.3085985
   28  -0.0149472   0.0238649   0.0025946  -0.0438196   0.0327938   0.0160591
   29   0.0018827  -0.0025001   0.0003635   0.0257937  -0.2901475  -0.0888591
   30  -0.0032753   0.0089030   0.0024876   0.0109728  -0.0885905  -0.0821440
   31   0.0014621   0.0005795   0.0005977   0.0019044  -0.0013826   0.0254116
   32   0.0002513   0.0004978  -0.0007887   0.0014881  -0.0008640   0.0207111
   33  -0.0000010  -0.0007985   0.0005295  -0.0004595   0.0026685  -0.0158561
   34  -0.0002404  -0.0003613  -0.0000990  -0.0001971   0.0017618   0.0002935
   35   0.0004821   0.0006373  -0.0001359   0.0003395  -0.0025022  -0.0002387
   36   0.0000136   0.0002036  -0.0001346   0.0004104  -0.0006238   0.0000731
   37  -0.0002547  -0.0007196   0.0001386   0.0009707  -0.0022201  -0.0002356
   38  -0.0006250  -0.0005840   0.0000840   0.0013617  -0.0016859  -0.0004424
   39  -0.0002745   0.0003478   0.0006147   0.0001277   0.0000887  -0.0007756
   40  -0.0003895  -0.0000811  -0.0006848   0.0011110   0.0002524  -0.0012549
   41  -0.0004858  -0.0001592  -0.0002245  -0.0001457   0.0025012  -0.0018945
   42  -0.0002849  -0.0002713  -0.0004236   0.0001438   0.0019351   0.0030019
            7           8           9          10          11          12
    1  -0.0260720   0.0059769  -0.0035263   0.0001884  -0.0012806   0.0010821
    2  -0.0169121   0.0073611  -0.0039357   0.0003059  -0.0053849   0.0019388
    3   0.0092833  -0.0037102   0.0041129   0.0005904   0.0022126  -0.0009992
    4  -0.1166085  -0.0401539   0.0372769  -0.0327025  -0.0131927   0.0153240
    5  -0.0324599  -0.1045752   0.0226303  -0.0041205   0.0136567  -0.0066462
    6   0.0364918   0.0287698  -0.1026918  -0.0013625  -0.0062156   0.0031739
    7   0.4390372   0.0127231   0.0124985  -0.1327174   0.0016570  -0.0080753
    8   0.0127231   0.4720226   0.0046044   0.0265942  -0.0720640   0.0086932
    9   0.0124985   0.0046044   0.5714161  -0.0057373   0.0041559  -0.0918046
   10  -0.1327174   0.0265942  -0.0057373   0.5209404  -0.0745898   0.0402957
   11   0.0016570  -0.0720640   0.0041559  -0.0745898   1.0136809   0.0465282
   12  -0.0080753   0.0086932  -0.0918046   0.0402957   0.0465282   0.2342230
   13   0.0006681   0.0314031  -0.0002901  -0.1387883   0.1406531   0.0014864
   14   0.0137406  -0.0261937  -0.0004233   0.1509845  -0.7027036  -0.0238938
   15  -0.0020080   0.0032144   0.0193530   0.0025034  -0.0256918  -0.0767925
   16  -0.0345315  -0.0251488  -0.0089849  -0.2379416  -0.0478135  -0.0304717
   17  -0.0024554  -0.0050205  -0.0048997  -0.1000500  -0.1591261  -0.0231353
   18  -0.0109061  -0.0087702   0.0193412  -0.0344926  -0.0155312  -0.0612798
   19  -0.0631723   0.0285891   0.0056098  -0.0087793   0.0159714   0.0062571
   20  -0.0143616  -0.1839534  -0.0258771   0.0050824  -0.0270801  -0.0064330
   21  -0.0102895  -0.0296675  -0.1096947   0.0002743   0.0043172   0.0025157
   22  -0.0062639   0.0039082  -0.0024802   0.0007446  -0.0026245   0.0009831
   23   0.0024508  -0.0022981   0.0003238  -0.0000431   0.0005294  -0.0003130
   24  -0.0004738  -0.0004468  -0.0008189   0.0000092   0.0001736   0.0006564
   25   0.0007927   0.0002573   0.0250686   0.0023901  -0.0011357   0.0010046
   26   0.0001715  -0.0008317   0.0206770   0.0010362   0.0002952  -0.0003836
   27   0.0003908  -0.0011722  -0.0144747  -0.0010934   0.0013413  -0.0003239
   28   0.0045409  -0.0192887  -0.0091756  -0.0000314  -0.0035948  -0.0007120
   29   0.0014812  -0.0174808  -0.0071819   0.0002491  -0.0029230  -0.0003210
   30  -0.0026335   0.0137454   0.0044015   0.0002927  -0.0006830   0.0005278
   31  -0.0517049  -0.0003688  -0.0452024  -0.0050141   0.0016195  -0.0333206
   32   0.0025659  -0.0472136   0.0053180   0.0004846   0.0001016   0.0119805
   33  -0.0355386  -0.0049707  -0.2971254  -0.0038309   0.0012378  -0.0060194
   34  -0.0075358  -0.0109916  -0.0033884   0.0315857  -0.0180956   0.0036938
   35  -0.0008154   0.0043930   0.0017129  -0.0003967  -0.0534684  -0.0044697
   36  -0.0013507  -0.0000956  -0.0006954   0.0035840  -0.0082960  -0.0034022
   37  -0.0035244  -0.0077347   0.0031459  -0.0008856   0.0001269   0.0003130
   38   0.0209652  -0.0196124   0.0201019  -0.0043631  -0.0047075  -0.0020246
   39   0.0088395  -0.0090211   0.0078945  -0.0007374  -0.0031166  -0.0000994
   40  -0.0029082  -0.0057653  -0.0048143   0.0010110   0.0022993   0.0021397
   41   0.0112492  -0.0045334  -0.0372067  -0.0011736  -0.0008061  -0.0015205
   42   0.0037716  -0.0011728  -0.0092137  -0.0002955  -0.0004323  -0.0003757
           13          14          15          16          17          18
    1  -0.0001292  -0.0008446  -0.0001059  -0.0012151  -0.0006387  -0.0002034
    2   0.0003161   0.0021241  -0.0004158  -0.0019846  -0.0000745  -0.0008824
    3   0.0001826  -0.0005188   0.0004069   0.0011244   0.0000281   0.0005051
    4  -0.0000212  -0.0021689  -0.0014792  -0.0021476   0.0011708  -0.0022626
    5   0.0005391  -0.0037694   0.0004755   0.0049762   0.0016101   0.0030466
    6  -0.0004950   0.0015742   0.0000738  -0.0037698   0.0000762  -0.0014241
    7   0.0006681   0.0137406  -0.0020080  -0.0345315  -0.0024554  -0.0109061
    8   0.0314031  -0.0261937   0.0032144  -0.0251488  -0.0050205  -0.0087702
    9  -0.0002901  -0.0004233   0.0193530  -0.0089849  -0.0048997   0.0193412
   10  -0.1387883   0.1509845   0.0025034  -0.2379416  -0.1000500  -0.0344926
   11   0.1406531  -0.7027036  -0.0256918  -0.0478135  -0.1591261  -0.0155312
   12   0.0014864  -0.0238938  -0.0767925  -0.0304717  -0.0231353  -0.0612798
   13   0.1259963  -0.1357592   0.0027881   0.0277707  -0.0473755  -0.0020456
   14  -0.1357592   0.8294138   0.0381778  -0.0272004  -0.0986856  -0.0128953
   15   0.0027881   0.0381778   0.0352340  -0.0003918  -0.0155978   0.0131674
   16   0.0277707  -0.0272004  -0.0003918   0.4115276  -0.0507994   0.0472578
   17  -0.0473755  -0.0986856  -0.0155978  -0.0507994   0.5797477   0.0437843
   18  -0.0020456  -0.0128953   0.0131674   0.0472578   0.0437843   0.0452105
   19  -0.0024691   0.0088148  -0.0011350  -0.0101168   0.0215080   0.0016409
   20   0.0063468  -0.0043990   0.0005497   0.0055828  -0.0016374  -0.0000632
   21  -0.0019237   0.0015781   0.0011539  -0.0014670   0.0022511   0.0054793
   22  -0.0001530   0.0008117  -0.0001737  -0.0012379  -0.0002509  -0.0004543
   23   0.0000083  -0.0000235   0.0000292   0.0003835   0.0003973   0.0002032
   24  -0.0000481  -0.0000949  -0.0001386   0.0000007   0.0000344  -0.0001783
   25  -0.0003425   0.0007938  -0.0004169  -0.0004384  -0.0000618  -0.0002415
   26   0.0002322   0.0000197   0.0004697  -0.0000238  -0.0003133  -0.0001261
   27   0.0004614  -0.0007943   0.0005546   0.0006042   0.0000709   0.0001451
   28  -0.0013414   0.0018800   0.0002422   0.0003823   0.0015400   0.0002777
   29   0.0021913   0.0017936   0.0000253   0.0001257   0.0011809   0.0001099
   30   0.0005107   0.0002493  -0.0008247  -0.0001214  -0.0000260   0.0000772
   31  -0.0009727   0.0002119   0.0041110  -0.0034098  -0.0007151   0.0040430
   32   0.0010166  -0.0005469  -0.0017448   0.0009428   0.0007907  -0.0005892
   33  -0.0000780  -0.0004102   0.0012427  -0.0003380   0.0006482   0.0003713
   34  -0.0089362  -0.0129401  -0.0033899  -0.1447190   0.1754333  -0.0014817
   35  -0.0021515   0.0046697  -0.0005326   0.1423104  -0.3221114  -0.0090116
   36  -0.0019746  -0.0015104   0.0065769  -0.0043007  -0.0034053  -0.0211497
   37  -0.0006061   0.0018165  -0.0001033  -0.0020265   0.0022786   0.0013285
   38   0.0019831  -0.0009448   0.0003305  -0.0012195   0.0026842   0.0010167
   39   0.0015308  -0.0012816  -0.0000266   0.0012183  -0.0006775   0.0000588
   40  -0.0006753  -0.0001408  -0.0004409  -0.0018964   0.0004159  -0.0024598
   41   0.0005966  -0.0007543   0.0007107  -0.0001316   0.0005577  -0.0002915
   42  -0.0001049   0.0002432   0.0000193  -0.0003601   0.0008485  -0.0003239
           19          20          21          22          23          24
    1   0.0013573   0.0001567   0.0005534  -0.0710780  -0.1047013   0.0416720
    2   0.0006047   0.0010874   0.0000167  -0.0797651  -0.1877929   0.0797996
    3   0.0008137   0.0000178  -0.0006024   0.0299180   0.0781446  -0.0348594
    4   0.0017083   0.0004487  -0.0035734  -0.0126764   0.0063745  -0.0032128
    5  -0.0235954  -0.0345165   0.0094471  -0.0191157   0.0073732  -0.0033998
    6  -0.0081058  -0.0100556   0.0056613   0.0091164  -0.0032036   0.0017028
    7  -0.0631723  -0.0143616  -0.0102895  -0.0062639   0.0024508  -0.0004738
    8   0.0285891  -0.1839534  -0.0296675   0.0039082  -0.0022981  -0.0004468
    9   0.0056098  -0.0258771  -0.1096947  -0.0024802   0.0003238  -0.0008189
   10  -0.0087793   0.0050824   0.0002743   0.0007446  -0.0000431   0.0000092
   11   0.0159714  -0.0270801   0.0043172  -0.0026245   0.0005294   0.0001736
   12   0.0062571  -0.0064330   0.0025157   0.0009831  -0.0003130   0.0006564
   13  -0.0024691   0.0063468  -0.0019237  -0.0001530   0.0000083  -0.0000481
   14   0.0088148  -0.0043990   0.0015781   0.0008117  -0.0000235  -0.0000949
   15  -0.0011350   0.0005497   0.0011539  -0.0001737   0.0000292  -0.0001386
   16  -0.0101168   0.0055828  -0.0014670  -0.0012379   0.0003835   0.0000007
   17   0.0215080  -0.0016374   0.0022511  -0.0002509   0.0003973   0.0000344
   18   0.0016409  -0.0000632   0.0054793  -0.0004543   0.0002032  -0.0001783
   19   0.3054340  -0.1870323   0.0151255   0.0009273  -0.0014829  -0.0009351
   20  -0.1870323   0.4825708  -0.0504350   0.0005317   0.0002742  -0.0001568
   21   0.0151255  -0.0504350   0.6781087   0.0000736   0.0002521   0.0005413
   22   0.0009273   0.0005317   0.0000736   0.0875971   0.0968253  -0.0374508
   23  -0.0014829   0.0002742   0.0002521   0.0968253   0.1805358  -0.0750889
   24  -0.0009351  -0.0001568   0.0005413  -0.0374508  -0.0750889   0.0326240
   25   0.0003499   0.0014488  -0.0005645   0.0006361  -0.0002254   0.0002532
   26   0.0008152   0.0022451   0.0006089  -0.0004767  -0.0001103  -0.0006762
   27  -0.0000103  -0.0003104   0.0019653  -0.0003010   0.0000037   0.0000182
   28  -0.0036140  -0.0047817   0.0021023   0.0017118  -0.0004975   0.0000118
   29  -0.0028662  -0.0022478   0.0018784  -0.0003220   0.0009190  -0.0002002
   30   0.0031888   0.0028721  -0.0000729   0.0009521  -0.0003836   0.0001464
   31   0.0006898   0.0014057   0.0033534   0.0002673  -0.0000789  -0.0002764
   32  -0.0029240  -0.0089635  -0.0372316   0.0003065  -0.0000865   0.0000385
   33  -0.0007412  -0.0030265  -0.0094721  -0.0002650   0.0000911   0.0004553
   34   0.0059390  -0.0029954   0.0024846  -0.0002229   0.0003294   0.0001163
   35  -0.0056615  -0.0044076  -0.0001772   0.0004363  -0.0002331  -0.0000784
   36   0.0003675   0.0007796  -0.0089912   0.0000897  -0.0000265   0.0000304
   37  -0.1582897   0.1573976  -0.1543379  -0.0001585   0.0003550  -0.0001294
   38   0.1249268  -0.1598932   0.1127041  -0.0002265   0.0004537  -0.0000669
   39  -0.1259271   0.1206268  -0.1905998   0.0001319  -0.0003921  -0.0004844
   40  -0.0699643   0.0307698   0.1481888  -0.0000937   0.0003022   0.0004632
   41   0.0223320  -0.0590790  -0.0155423  -0.0000385   0.0000618   0.0001629
   42   0.1038510  -0.0284883  -0.3759924  -0.0001398   0.0003601   0.0003048
           25          26          27          28          29          30
    1  -0.0152617   0.0048385  -0.0031508  -0.0149472   0.0018827  -0.0032753
    2   0.0053505   0.0001740   0.0009491   0.0238649  -0.0025001   0.0089030
    3  -0.0234610   0.0095482   0.0005713   0.0025946   0.0003635   0.0024876
    4  -0.0429382  -0.0030915  -0.0230628  -0.0438196   0.0257937   0.0109728
    5  -0.0053902  -0.0503428  -0.0080740   0.0327938  -0.2901475  -0.0885905
    6  -0.0304433  -0.0064302  -0.3085985   0.0160591  -0.0888591  -0.0821440
    7   0.0007927   0.0001715   0.0003908   0.0045409   0.0014812  -0.0026335
    8   0.0002573  -0.0008317  -0.0011722  -0.0192887  -0.0174808   0.0137454
    9   0.0250686   0.0206770  -0.0144747  -0.0091756  -0.0071819   0.0044015
   10   0.0023901   0.0010362  -0.0010934  -0.0000314   0.0002491   0.0002927
   11  -0.0011357   0.0002952   0.0013413  -0.0035948  -0.0029230  -0.0006830
   12   0.0010046  -0.0003836  -0.0003239  -0.0007120  -0.0003210   0.0005278
   13  -0.0003425   0.0002322   0.0004614  -0.0013414   0.0021913   0.0005107
   14   0.0007938   0.0000197  -0.0007943   0.0018800   0.0017936   0.0002493
   15  -0.0004169   0.0004697   0.0005546   0.0002422   0.0000253  -0.0008247
   16  -0.0004384  -0.0000238   0.0006042   0.0003823   0.0001257  -0.0001214
   17  -0.0000618  -0.0003133   0.0000709   0.0015400   0.0011809  -0.0000260
   18  -0.0002415  -0.0001261   0.0001451   0.0002777   0.0001099   0.0000772
   19   0.0003499   0.0008152  -0.0000103  -0.0036140  -0.0028662   0.0031888
   20   0.0014488   0.0022451  -0.0003104  -0.0047817  -0.0022478   0.0028721
   21  -0.0005645   0.0006089   0.0019653   0.0021023   0.0018784  -0.0000729
   22   0.0006361  -0.0004767  -0.0003010   0.0017118  -0.0003220   0.0009521
   23  -0.0002254  -0.0001103   0.0000037  -0.0004975   0.0009190  -0.0003836
   24   0.0002532  -0.0006762   0.0000182   0.0000118  -0.0002002   0.0001464
   25   0.0556116   0.0026261   0.0249437   0.0017707  -0.0004770   0.0025273
   26   0.0026261   0.0489430   0.0050324  -0.0031232   0.0018734  -0.0299494
   27   0.0249437   0.0050324   0.3298064  -0.0006648   0.0003077  -0.0098286
   28   0.0017707  -0.0031232  -0.0006648   0.0544206  -0.0288758  -0.0112841
   29  -0.0004770   0.0018734   0.0003077  -0.0288758   0.3093175   0.0933009
   30   0.0025273  -0.0299494  -0.0098286  -0.0112841   0.0933009   0.0845190
   31  -0.0028947  -0.0029500   0.0020329   0.0007492   0.0003660  -0.0008307
   32  -0.0031586  -0.0016735   0.0013180   0.0002529   0.0006242   0.0000224
   33   0.0018412   0.0018695   0.0003177   0.0000870   0.0001298   0.0005941
   34   0.0001050  -0.0002306   0.0000081   0.0007209   0.0006349  -0.0001640
   35   0.0000595   0.0001747  -0.0000464  -0.0003645  -0.0005210   0.0002063
   36   0.0001444   0.0000895  -0.0001631  -0.0000317  -0.0000190   0.0000558
   37  -0.0000717   0.0001314  -0.0001464  -0.0006898  -0.0004565  -0.0001515
   38   0.0000585   0.0000257  -0.0001025  -0.0003953  -0.0002798  -0.0001120
   39   0.0000258  -0.0000065   0.0001909  -0.0000940  -0.0001271   0.0002313
   40   0.0002911   0.0000445  -0.0000118   0.0001470   0.0002728   0.0000161
   41  -0.0001459  -0.0004793   0.0014768   0.0005897   0.0003914   0.0004451
   42  -0.0006815  -0.0007232  -0.0001807   0.0005876   0.0005928  -0.0001704
           31          32          33          34          35          36
    1   0.0014621   0.0002513  -0.0000010  -0.0002404   0.0004821   0.0000136
    2   0.0005795   0.0004978  -0.0007985  -0.0003613   0.0006373   0.0002036
    3   0.0005977  -0.0007887   0.0005295  -0.0000990  -0.0001359  -0.0001346
    4   0.0019044   0.0014881  -0.0004595  -0.0001971   0.0003395   0.0004104
    5  -0.0013826  -0.0008640   0.0026685   0.0017618  -0.0025022  -0.0006238
    6   0.0254116   0.0207111  -0.0158561   0.0002935  -0.0002387   0.0000731
    7  -0.0517049   0.0025659  -0.0355386  -0.0075358  -0.0008154  -0.0013507
    8  -0.0003688  -0.0472136  -0.0049707  -0.0109916   0.0043930  -0.0000956
    9  -0.0452024   0.0053180  -0.2971254  -0.0033884   0.0017129  -0.0006954
   10  -0.0050141   0.0004846  -0.0038309   0.0315857  -0.0003967   0.0035840
   11   0.0016195   0.0001016   0.0012378  -0.0180956  -0.0534684  -0.0082960
   12  -0.0333206   0.0119805  -0.0060194   0.0036938  -0.0044697  -0.0034022
   13  -0.0009727   0.0010166  -0.0000780  -0.0089362  -0.0021515  -0.0019746
   14   0.0002119  -0.0005469  -0.0004102  -0.0129401   0.0046697  -0.0015104
   15   0.0041110  -0.0017448   0.0012427  -0.0033899  -0.0005326   0.0065769
   16  -0.0034098   0.0009428  -0.0003380  -0.1447190   0.1423104  -0.0043007
   17  -0.0007151   0.0007907   0.0006482   0.1754333  -0.3221114  -0.0034053
   18   0.0040430  -0.0005892   0.0003713  -0.0014817  -0.0090116  -0.0211497
   19   0.0006898  -0.0029240  -0.0007412   0.0059390  -0.0056615   0.0003675
   20   0.0014057  -0.0089635  -0.0030265  -0.0029954  -0.0044076   0.0007796
   21   0.0033534  -0.0372316  -0.0094721   0.0024846  -0.0001772  -0.0089912
   22   0.0002673   0.0003065  -0.0002650  -0.0002229   0.0004363   0.0000897
   23  -0.0000789  -0.0000865   0.0000911   0.0003294  -0.0002331  -0.0000265
   24  -0.0002764   0.0000385   0.0004553   0.0001163  -0.0000784   0.0000304
   25  -0.0028947  -0.0031586   0.0018412   0.0001050   0.0000595   0.0001444
   26  -0.0029500  -0.0016735   0.0018695  -0.0002306   0.0001747   0.0000895
   27   0.0020329   0.0013180   0.0003177   0.0000081  -0.0000464  -0.0001631
   28   0.0007492   0.0002529   0.0000870   0.0007209  -0.0003645  -0.0000317
   29   0.0003660   0.0006242   0.0001298   0.0006349  -0.0005210  -0.0000190
   30  -0.0008307   0.0000224   0.0005941  -0.0001640   0.0002063   0.0000558
   31   0.0577391  -0.0001606   0.0394753  -0.0002278   0.0005028  -0.0009495
   32  -0.0001606   0.0616579   0.0043416   0.0005413  -0.0005512  -0.0001785
   33   0.0394753   0.0043416   0.3232536   0.0003320  -0.0001199  -0.0003844
   34  -0.0002278   0.0005413   0.0003320   0.1211325  -0.1357591   0.0017969
   35   0.0005028  -0.0005512  -0.0001199  -0.1357591   0.3747427   0.0132998
   36  -0.0009495  -0.0001785  -0.0003844   0.0017969   0.0132998   0.0275686
   37   0.0009380   0.0003015   0.0005636   0.0025411   0.0010471  -0.0024802
   38  -0.0000009   0.0023024  -0.0000549   0.0024260  -0.0007707  -0.0012466
   39   0.0006408  -0.0012833   0.0009737  -0.0013372   0.0003366   0.0001175
   40   0.0004739  -0.0019085  -0.0010468   0.0000549  -0.0000290   0.0046811
   41   0.0009716  -0.0060754  -0.0016056   0.0002469  -0.0000516   0.0010294
   42   0.0009139  -0.0019141   0.0011193   0.0011351  -0.0007452   0.0004982
           37          38          39          40          41          42
    1  -0.0002547  -0.0006250  -0.0002745  -0.0003895  -0.0004858  -0.0002849
    2  -0.0007196  -0.0005840   0.0003478  -0.0000811  -0.0001592  -0.0002713
    3   0.0001386   0.0000840   0.0006147  -0.0006848  -0.0002245  -0.0004236
    4   0.0009707   0.0013617   0.0001277   0.0011110  -0.0001457   0.0001438
    5  -0.0022201  -0.0016859   0.0000887   0.0002524   0.0025012   0.0019351
    6  -0.0002356  -0.0004424  -0.0007756  -0.0012549  -0.0018945   0.0030019
    7  -0.0035244   0.0209652   0.0088395  -0.0029082   0.0112492   0.0037716
    8  -0.0077347  -0.0196124  -0.0090211  -0.0057653  -0.0045334  -0.0011728
    9   0.0031459   0.0201019   0.0078945  -0.0048143  -0.0372067  -0.0092137
   10  -0.0008856  -0.0043631  -0.0007374   0.0010110  -0.0011736  -0.0002955
   11   0.0001269  -0.0047075  -0.0031166   0.0022993  -0.0008061  -0.0004323
   12   0.0003130  -0.0020246  -0.0000994   0.0021397  -0.0015205  -0.0003757
   13  -0.0006061   0.0019831   0.0015308  -0.0006753   0.0005966  -0.0001049
   14   0.0018165  -0.0009448  -0.0012816  -0.0001408  -0.0007543   0.0002432
   15  -0.0001033   0.0003305  -0.0000266  -0.0004409   0.0007107   0.0000193
   16  -0.0020265  -0.0012195   0.0012183  -0.0018964  -0.0001316  -0.0003601
   17   0.0022786   0.0026842  -0.0006775   0.0004159   0.0005577   0.0008485
   18   0.0013285   0.0010167   0.0000588  -0.0024598  -0.0002915  -0.0003239
   19  -0.1582897   0.1249268  -0.1259271  -0.0699643   0.0223320   0.1038510
   20   0.1573976  -0.1598932   0.1206268   0.0307698  -0.0590790  -0.0284883
   21  -0.1543379   0.1127041  -0.1905998   0.1481888  -0.0155423  -0.3759924
   22  -0.0001585  -0.0002265   0.0001319  -0.0000937  -0.0000385  -0.0001398
   23   0.0003550   0.0004537  -0.0003921   0.0003022   0.0000618   0.0003601
   24  -0.0001294  -0.0000669  -0.0004844   0.0004632   0.0001629   0.0003048
   25  -0.0000717   0.0000585   0.0000258   0.0002911  -0.0001459  -0.0006815
   26   0.0001314   0.0000257  -0.0000065   0.0000445  -0.0004793  -0.0007232
   27  -0.0001464  -0.0001025   0.0001909  -0.0000118   0.0014768  -0.0001807
   28  -0.0006898  -0.0003953  -0.0000940   0.0001470   0.0005897   0.0005876
   29  -0.0004565  -0.0002798  -0.0001271   0.0002728   0.0003914   0.0005928
   30  -0.0001515  -0.0001120   0.0002313   0.0000161   0.0004451  -0.0001704
   31   0.0009380  -0.0000009   0.0006408   0.0004739   0.0009716   0.0009139
   32   0.0003015   0.0023024  -0.0012833  -0.0019085  -0.0060754  -0.0019141
   33   0.0005636  -0.0000549   0.0009737  -0.0010468  -0.0016056   0.0011193
   34   0.0025411   0.0024260  -0.0013372   0.0000549   0.0002469   0.0011351
   35   0.0010471  -0.0007707   0.0003366  -0.0000290  -0.0000516  -0.0007452
   36  -0.0024802  -0.0012466   0.0001175   0.0046811   0.0010294   0.0004982
   37   0.1567002  -0.1423433   0.1403960   0.0053570  -0.0099803   0.0116988
   38  -0.1423433   0.1799178  -0.1273554  -0.0025476   0.0030944  -0.0028320
   39   0.1403960  -0.1273554   0.2033031  -0.0245406   0.0218613  -0.0213988
   40   0.0053570  -0.0025476  -0.0245406   0.0674813  -0.0238848  -0.1202350
   41  -0.0099803   0.0030944   0.0218613  -0.0238848   0.0653317   0.0325995
   42   0.0116988  -0.0028320  -0.0213988  -0.1202350   0.0325995   0.4031359
 Gradient time:  CPU 2179.54 s  wall 2181.55 s
 **********************************************************************
 **                                                                  **
 **                       VIBRATIONAL ANALYSIS                       **
 **                       --------------------                       **
 **                                                                  **
 **        VIBRATIONAL FREQUENCIES (CM**-1) AND NORMAL MODES         **
 **     FORCE CONSTANTS (mDYN/ANGSTROM) AND REDUCED MASSES (AMU)     **
 **                  INFRARED INTENSITIES (KM/MOL)                   **
 **                                                                  **
 **********************************************************************


 Mode:                 1                      2                      3
 Frequency:        66.07                  85.46                 155.41
 Force Cnst:      0.0131                 0.0156                 0.0162
 Red. Mass:       5.0823                 3.6324                 1.1363
 IR Active:          YES                    YES                    YES
 IR Intens:        1.547                 11.406                 20.127
 Raman Active:       YES                    YES                    YES
               X      Y      Z        X      Y      Z        X      Y      Z
 S          0.011  0.034  0.106   -0.012 -0.124 -0.090    0.019  0.013 -0.034
 C          0.032 -0.002 -0.022    0.007  0.169  0.232   -0.009 -0.035 -0.010
 C          0.010 -0.047 -0.127   -0.010  0.077  0.078   -0.008 -0.021  0.005
 C          0.010 -0.012 -0.012   -0.024 -0.002 -0.023    0.002 -0.002 -0.002
 O          0.062  0.005 -0.198   -0.085 -0.008 -0.157    0.027  0.003 -0.001
 O         -0.074 -0.016  0.355    0.023 -0.069  0.042   -0.020  0.021 -0.011
 N         -0.047 -0.009 -0.250    0.100  0.100  0.008   -0.020 -0.029  0.030
 H          0.024  0.068  0.207    0.038  0.007  0.302   -0.112  0.464  0.866
 H          0.117  0.027 -0.031   -0.088  0.490  0.241   -0.023 -0.027 -0.008
 H         -0.021 -0.016 -0.002    0.135  0.086  0.519   -0.006 -0.035 -0.010
 H          0.019 -0.176 -0.123   -0.103  0.008  0.093    0.001 -0.006  0.002
 H         -0.107 -0.030  0.315    0.067 -0.045  0.087   -0.047  0.007  0.008
 H          0.173 -0.023 -0.479    0.200  0.133 -0.059   -0.027 -0.026  0.040
 H         -0.324  0.100 -0.361    0.044  0.178 -0.021   -0.049 -0.059  0.024
 TransDip  -0.023  0.010 -0.031    0.022  0.063  0.085   -0.055  0.042  0.126

 Mode:                 4                      5                      6
 Frequency:       172.81                 252.79                 304.01
 Force Cnst:      0.0685                 0.4066                 0.0631
 Red. Mass:       3.8918                10.8009                 1.1595
 IR Active:          YES                    YES                    YES
 IR Intens:       10.708                  3.108                 14.214
 Raman Active:       YES                    YES                    YES
               X      Y      Z        X      Y      Z        X      Y      Z
 S          0.059  0.112 -0.064    0.398  0.005 -0.009    0.005  0.002 -0.003
 C         -0.061 -0.037  0.238    0.182 -0.116  0.061   -0.002  0.004  0.019
 C         -0.042 -0.154  0.128   -0.072  0.070 -0.012   -0.010 -0.013 -0.030
 C          0.025 -0.033  0.004   -0.185  0.058 -0.031   -0.013  0.005 -0.019
 O          0.160 -0.002 -0.112   -0.415  0.010  0.024    0.003  0.009 -0.009
 O         -0.063  0.072 -0.059   -0.077 -0.072  0.005   -0.030  0.008  0.060
 N         -0.111 -0.118  0.012   -0.275  0.057 -0.013    0.034 -0.011 -0.055
 H         -0.129  0.034 -0.532    0.134  0.089 -0.196   -0.015  0.018  0.002
 H         -0.154  0.145  0.247    0.259 -0.144  0.055    0.007  0.062  0.017
 H         -0.123 -0.105  0.405    0.265 -0.075 -0.008   -0.015 -0.015  0.064
 H         -0.121 -0.255  0.141   -0.168  0.037  0.002   -0.042 -0.007 -0.025
 H         -0.169  0.017  0.001    0.056 -0.011 -0.018    0.013  0.034 -0.186
 H         -0.086 -0.180 -0.073   -0.363 -0.035 -0.014   -0.537 -0.147  0.373
 H         -0.160 -0.043 -0.014   -0.284  0.021 -0.013    0.670 -0.099  0.183
 TransDip  -0.093 -0.040  0.026    0.054 -0.010 -0.014    0.031 -0.066  0.096

 Mode:                 7                      8                      9
 Frequency:       352.72                 412.25                 522.80
 Force Cnst:      0.2783                 0.2611                 1.0233
 Red. Mass:       3.7969                 2.6074                 6.3547
 IR Active:          YES                    YES                    YES
 IR Intens:       16.665                  4.703                  1.363
 Raman Active:       YES                    YES                    YES
               X      Y      Z        X      Y      Z        X      Y      Z
 S         -0.061  0.010 -0.009    0.019 -0.010 -0.005    0.058 -0.018  0.010
 C         -0.031 -0.049  0.005   -0.062 -0.159 -0.001    0.002  0.138 -0.081
 C          0.033  0.028  0.126   -0.019 -0.012  0.195   -0.053  0.169  0.085
 C          0.072  0.040  0.083   -0.038  0.014  0.097   -0.042 -0.217  0.036
 O         -0.008  0.037 -0.070   -0.040  0.021 -0.065    0.295 -0.178  0.007
 O          0.282 -0.109  0.002   -0.051  0.047 -0.022   -0.189 -0.139 -0.046
 N         -0.227  0.065 -0.086    0.157  0.091 -0.096   -0.155  0.282  0.007
 H         -0.069  0.063  0.108   -0.133  0.073 -0.026    0.159 -0.064  0.048
 H         -0.112 -0.161  0.013   -0.138 -0.559  0.007    0.010 -0.075 -0.079
 H         -0.044 -0.015 -0.097   -0.005 -0.023 -0.375    0.126  0.213 -0.263
 H          0.138 -0.074  0.110    0.011 -0.085  0.190    0.012  0.253  0.074
 H          0.544  0.002 -0.057   -0.096  0.033 -0.088   -0.185 -0.139 -0.148
 H         -0.565 -0.231 -0.041    0.166  0.005 -0.190   -0.392  0.066  0.026
 H         -0.044  0.130 -0.028    0.282  0.398 -0.085    0.002  0.350  0.057
 TransDip   0.100 -0.060  0.060   -0.039  0.035  0.045   -0.035  0.007  0.013

 Mode:                10                     11                     12
 Frequency:       588.77                 692.21                 773.08
 Force Cnst:      0.7205                 1.6798                 1.9292
 Red. Mass:       3.5276                 5.9502                 5.4787
 IR Active:          YES                    YES                    YES
 IR Intens:        9.942                  9.067                  3.626
 Raman Active:       YES                    YES                    YES
               X      Y      Z        X      Y      Z        X      Y      Z
 S         -0.019  0.002  0.006   -0.134  0.046 -0.043   -0.094  0.041 -0.024
 C          0.080  0.141 -0.097    0.305 -0.169  0.147    0.334 -0.125  0.041
 C          0.200 -0.048  0.081    0.147  0.035  0.043    0.057  0.014 -0.036
 C          0.049 -0.058  0.227    0.192 -0.064 -0.270   -0.236  0.072  0.191
 O         -0.127 -0.087 -0.103   -0.093 -0.166  0.061    0.094  0.176 -0.027
 O         -0.072  0.127 -0.061   -0.043  0.112  0.066   -0.126 -0.202 -0.078
 N         -0.034 -0.058 -0.011   -0.044  0.140  0.022    0.054 -0.011  0.000
 H          0.318 -0.153  0.124   -0.277  0.118 -0.071   -0.243  0.105 -0.084
 H          0.028  0.216 -0.088    0.222 -0.311  0.151    0.371  0.119  0.034
 H          0.024  0.096  0.019    0.274 -0.102 -0.048    0.427 -0.160  0.181
 H          0.561 -0.096  0.026   -0.204  0.073  0.094    0.246 -0.053 -0.060
 H         -0.314  0.016 -0.019   -0.320 -0.009 -0.088    0.251 -0.030  0.048
 H         -0.263 -0.282 -0.005   -0.211 -0.097 -0.051   -0.053 -0.093  0.021
 H         -0.050 -0.114 -0.007   -0.139  0.145 -0.009   -0.111 -0.148 -0.038
 TransDip   0.042 -0.062  0.068    0.058 -0.060 -0.048    0.024  0.041  0.038

 Mode:                13                     14                     15
 Frequency:       802.58                 852.54                 871.70
 Force Cnst:      0.6939                 0.5644                 0.6307
 Red. Mass:       1.8285                 1.3180                 1.4089
 IR Active:          YES                    YES                    YES
 IR Intens:        9.700                122.080                 70.764
 Raman Active:       YES                    YES                    YES
               X      Y      Z        X      Y      Z        X      Y      Z
 S         -0.014  0.015 -0.021    0.010 -0.008  0.004   -0.012  0.007 -0.012
 C          0.055  0.110  0.022   -0.054  0.008  0.011    0.066  0.028  0.042
 C          0.020 -0.024  0.114    0.053 -0.036  0.003   -0.080  0.039 -0.020
 C         -0.042  0.040 -0.119   -0.015  0.018 -0.058    0.018 -0.019  0.059
 O          0.011  0.057  0.033    0.001  0.023  0.025    0.001 -0.027 -0.003
 O         -0.036 -0.053  0.022   -0.017 -0.021 -0.033    0.035  0.023 -0.040
 N         -0.004 -0.103 -0.011    0.072  0.072 -0.012   -0.056 -0.059 -0.048
 H          0.622 -0.274  0.214   -0.012 -0.001 -0.014    0.057 -0.019  0.032
 H          0.001 -0.326  0.030   -0.068 -0.063  0.014    0.136 -0.184  0.035
 H         -0.054  0.229 -0.355   -0.108  0.014 -0.028    0.079  0.109 -0.184
 H         -0.174 -0.088  0.138    0.048 -0.058  0.003   -0.121 -0.040 -0.009
 H          0.098  0.012 -0.136   -0.046 -0.055  0.744   -0.166 -0.090  0.718
 H          0.018 -0.188 -0.108   -0.413 -0.311  0.067    0.157  0.288  0.099
 H         -0.010  0.027 -0.031   -0.263 -0.205 -0.081    0.403  0.046  0.090
 TransDip   0.023  0.058 -0.078   -0.232 -0.210  0.165    0.097  0.117  0.222

 Mode:                16                     17                     18
 Frequency:       910.53                 941.64                1021.33
 Force Cnst:      0.7135                 0.8707                 1.2357
 Red. Mass:       1.4606                 1.6666                 2.0106
 IR Active:          YES                    YES                    YES
 IR Intens:       57.193                  7.653                 46.646
 Raman Active:       YES                    YES                    YES
               X      Y      Z        X      Y      Z        X      Y      Z
 S         -0.002  0.016  0.009   -0.013  0.034 -0.020    0.004 -0.014 -0.007
 C         -0.007 -0.084 -0.099    0.008 -0.105  0.037   -0.078 -0.007  0.106
 C          0.046 -0.020  0.082   -0.063 -0.067 -0.087    0.201 -0.015 -0.075
 C         -0.002  0.021 -0.086   -0.004 -0.015  0.074    0.026  0.035 -0.014
 O         -0.001  0.024  0.024   -0.001 -0.020 -0.019   -0.005  0.046  0.004
 O         -0.025 -0.028 -0.005    0.028  0.023 -0.004   -0.065 -0.064 -0.013
 N         -0.047 -0.004 -0.004    0.026  0.118  0.024   -0.083  0.040  0.010
 H          0.252 -0.112  0.072    0.776 -0.346  0.223   -0.030  0.013  0.012
 H         -0.229  0.424 -0.080   -0.004 -0.016  0.038    0.145 -0.290  0.088
 H          0.079 -0.243  0.383   -0.171 -0.157  0.114   -0.573  0.003 -0.093
 H          0.142  0.131  0.062   -0.125 -0.118 -0.074    0.380 -0.079 -0.098
 H         -0.046 -0.047  0.299    0.011  0.017 -0.066   -0.040 -0.044 -0.046
 H          0.145  0.069 -0.103   -0.051  0.163  0.125    0.237  0.404  0.069
 H          0.332  0.376  0.076   -0.112 -0.092  0.007    0.247  0.023  0.111
 TransDip   0.126  0.176  0.108   -0.050 -0.071 -0.016    0.180  0.121 -0.028

 Mode:                19                     20                     21
 Frequency:      1115.53                1134.99                1209.35
 Force Cnst:      0.8686                 2.0632                 2.2715
 Red. Mass:       1.1847                 2.7184                 2.6361
 IR Active:          YES                    YES                    YES
 IR Intens:       14.023                  8.278                 30.064
 Raman Active:       YES                    YES                    YES
               X      Y      Z        X      Y      Z        X      Y      Z
 S         -0.001 -0.007 -0.009   -0.001  0.013 -0.008    0.002  0.001 -0.001
 C          0.027  0.026 -0.003   -0.081 -0.120  0.103   -0.013 -0.009  0.004
 C         -0.044 -0.073 -0.012    0.050  0.291 -0.037   -0.057  0.023 -0.046
 C         -0.044 -0.015  0.003   -0.057 -0.035  0.017    0.280  0.085  0.098
 O          0.002 -0.006 -0.002    0.022 -0.049 -0.005   -0.036  0.090 -0.006
 O          0.029  0.027  0.004    0.001  0.039 -0.003   -0.067 -0.136 -0.028
 N          0.009  0.007  0.044    0.030 -0.132 -0.044    0.018 -0.028  0.009
 H         -0.057  0.029 -0.007    0.294 -0.135  0.068    0.049 -0.021  0.012
 H          0.577  0.052 -0.058   -0.010 -0.089  0.104   -0.016  0.017  0.003
 H         -0.456 -0.034  0.005   -0.121 -0.122  0.096   -0.054 -0.015  0.007
 H          0.023  0.288 -0.028    0.210  0.678 -0.065   -0.369  0.348 -0.001
 H          0.057  0.034  0.062    0.085  0.060  0.044   -0.573 -0.332 -0.119
 H         -0.055 -0.297 -0.188   -0.067 -0.340 -0.141   -0.141 -0.282 -0.090
 H          0.070  0.457  0.017   -0.087 -0.082 -0.094   -0.058  0.189 -0.034
 TransDip  -0.075 -0.093 -0.007   -0.039  0.083  0.001    0.123  0.109  0.061

 Mode:                22                     23                     24
 Frequency:      1244.44                1275.63                1331.50
 Force Cnst:      1.2748                 1.3158                 1.3927
 Red. Mass:       1.3972                 1.3724                 1.3333
 IR Active:          YES                    YES                    YES
 IR Intens:       10.602                  2.085                 10.671
 Raman Active:       YES                    YES                    YES
               X      Y      Z        X      Y      Z        X      Y      Z
 S         -0.003  0.007 -0.008   -0.004  0.010 -0.002   -0.004  0.005 -0.005
 C         -0.043 -0.018  0.003   -0.091  0.007  0.066   -0.110 -0.021 -0.031
 C         -0.118  0.013  0.091    0.020 -0.082 -0.097    0.113  0.012  0.036
 C          0.060  0.019 -0.059   -0.015  0.002 -0.003   -0.004  0.003  0.026
 O         -0.006  0.009  0.011   -0.003  0.006 -0.001    0.001 -0.006 -0.004
 O         -0.004 -0.022  0.009    0.010  0.003  0.001   -0.014  0.001 -0.006
 N          0.018  0.001 -0.037   -0.014  0.011  0.051   -0.012  0.002 -0.019
 H          0.083 -0.038  0.010    0.087 -0.035  0.025    0.049 -0.018  0.015
 H          0.574  0.063 -0.050    0.012 -0.164  0.057    0.652  0.078 -0.098
 H          0.142 -0.008  0.042    0.777  0.169 -0.120    0.289 -0.028  0.107
 H          0.660 -0.053 -0.019    0.269  0.124 -0.142   -0.606 -0.049  0.144
 H         -0.144 -0.079 -0.067   -0.005 -0.001  0.006    0.090  0.048  0.029
 H         -0.014  0.166  0.140   -0.019 -0.185 -0.128    0.032  0.087  0.027
 H         -0.105 -0.262 -0.044    0.093  0.333  0.048    0.007 -0.144  0.002
 TransDip  -0.070  0.053 -0.056   -0.026 -0.015 -0.035   -0.082  0.055 -0.033

 Mode:                25                     26                     27
 Frequency:      1404.40                1413.87                1485.56
 Force Cnst:      1.4890                 1.8226                 1.4211
 Red. Mass:       1.2813                 1.5474                 1.0929
 IR Active:          YES                    YES                    YES
 IR Intens:        9.980                449.718                  4.875
 Raman Active:       YES                    YES                    YES
               X      Y      Z        X      Y      Z        X      Y      Z
 S         -0.001 -0.001  0.001    0.001  0.000 -0.000    0.001 -0.001  0.001
 C          0.020  0.029  0.006    0.004  0.002  0.004   -0.006 -0.067  0.051
 C          0.014 -0.126  0.042   -0.049 -0.013 -0.007    0.017 -0.015  0.007
 C         -0.018 -0.006  0.007    0.137  0.053  0.022   -0.005 -0.001 -0.000
 O         -0.002  0.008 -0.001   -0.015 -0.054 -0.006    0.001  0.001  0.001
 O          0.008  0.004  0.002   -0.119 -0.006 -0.017    0.002  0.000  0.000
 N         -0.010  0.019 -0.062    0.007 -0.011  0.001   -0.002  0.002 -0.006
 H         -0.027  0.011 -0.005    0.005 -0.002  0.002    0.006 -0.006 -0.002
 H         -0.111 -0.112  0.024   -0.016  0.014  0.005   -0.016  0.688  0.021
 H          0.052  0.020  0.034    0.004  0.015 -0.032   -0.043  0.205 -0.682
 H         -0.050  0.868  0.039    0.056  0.041 -0.023   -0.023  0.063  0.013
 H          0.024  0.015 -0.013    0.850  0.439  0.171   -0.013 -0.006 -0.004
 H          0.039  0.282  0.140    0.016  0.024  0.025    0.002  0.042  0.027
 H         -0.070 -0.280 -0.050   -0.003  0.069 -0.011   -0.017 -0.023 -0.007
 TransDip  -0.039 -0.094  0.000    0.602  0.303  0.085    0.012  0.046 -0.053

 Mode:                28                     29                     30
 Frequency:      1663.77                1832.84                2706.05
 Force Cnst:      1.7820                19.6111                 4.4813
 Red. Mass:       1.0926                 9.9084                 1.0387
 IR Active:          YES                    YES                    YES
 IR Intens:       33.720                333.468                  2.136
 Raman Active:       YES                    YES                    YES
               X      Y      Z        X      Y      Z        X      Y      Z
 S         -0.000 -0.000  0.000    0.000 -0.002  0.001   -0.016 -0.025  0.010
 C         -0.004  0.002 -0.001    0.001  0.010 -0.004    0.000  0.000  0.000
 C          0.026  0.007 -0.004    0.015 -0.035  0.003   -0.000 -0.000 -0.000
 C         -0.011 -0.004 -0.002   -0.152  0.710  0.030    0.000 -0.000 -0.000
 O          0.002 -0.000  0.000    0.098 -0.437 -0.018   -0.000  0.000  0.000
 O          0.004  0.002  0.001    0.038 -0.058  0.001   -0.000  0.000  0.000
 N          0.029 -0.066 -0.022    0.002 -0.006  0.000   -0.000  0.000  0.000
 H          0.001 -0.002 -0.005   -0.023  0.016 -0.005    0.490  0.806 -0.332
 H          0.001 -0.017 -0.004   -0.027 -0.007 -0.010   -0.000  0.000  0.003
 H          0.010 -0.003  0.017   -0.047  0.014  0.010    0.001 -0.006 -0.004
 H         -0.016 -0.034  0.002   -0.005  0.033 -0.000    0.001  0.000  0.001
 H         -0.022 -0.011 -0.013   -0.465 -0.184 -0.093    0.001  0.001  0.000
 H         -0.234  0.326  0.571   -0.011 -0.028 -0.005    0.001  0.001 -0.000
 H         -0.355  0.580 -0.199    0.006  0.001  0.004    0.001 -0.000 -0.000
 TransDip  -0.139  0.107  0.061   -0.189  0.552  0.037   -0.034 -0.030  0.011

 Mode:                31                     32                     33
 Frequency:      3043.42                3058.66                3139.59
 Force Cnst:      5.8873                 5.8979                 6.3880
 Red. Mass:       1.0788                 1.0700                 1.0999
 IR Active:          YES                    YES                    YES
 IR Intens:        5.942                 13.746                  0.995
 Raman Active:       YES                    YES                    YES
               X      Y      Z        X      Y      Z        X      Y      Z
 S          0.000  0.000 -0.000    0.000  0.000  0.000   -0.000  0.000  0.000
 C          0.004 -0.010  0.038   -0.008  0.024 -0.056    0.005 -0.074 -0.054
 C         -0.010 -0.001 -0.070   -0.006 -0.001 -0.043   -0.001 -0.001 -0.005
 C         -0.001 -0.000 -0.001   -0.001  0.001 -0.001    0.000 -0.001  0.000
 O         -0.000  0.000 -0.000   -0.000 -0.000  0.000    0.000  0.000 -0.000
 O          0.000 -0.000 -0.000    0.000 -0.000  0.000    0.000 -0.000 -0.000
 N         -0.000 -0.000  0.002    0.000 -0.000  0.001    0.000  0.000  0.000
 H          0.002  0.001  0.001   -0.005 -0.003  0.002    0.004  0.004 -0.001
 H         -0.049 -0.014 -0.506    0.070  0.020  0.783    0.032 -0.005  0.330
 H         -0.011  0.129  0.057    0.034 -0.301 -0.126   -0.101  0.878  0.312
 H          0.124  0.012  0.836    0.075  0.005  0.512    0.006  0.000  0.056
 H         -0.000  0.004 -0.001   -0.000  0.002 -0.001   -0.001  0.004  0.000
 H         -0.005  0.001 -0.006   -0.004  0.002 -0.003   -0.001 -0.000 -0.000
 H          0.005 -0.001 -0.014    0.001  0.006 -0.005    0.001  0.003 -0.000
 TransDip   0.073 -0.029 -0.000   -0.034  0.015 -0.113   -0.023 -0.007 -0.021

 Mode:                34                     35                     36
 Frequency:      3470.16                3508.61                3590.05
 Force Cnst:      7.5504                 7.6298                 8.2991
 Red. Mass:       1.0642                 1.0519                 1.0929
 IR Active:          YES                    YES                    YES
 IR Intens:      273.655                  1.793                 14.343
 Raman Active:       YES                    YES                    YES
               X      Y      Z        X      Y      Z        X      Y      Z
 S          0.000  0.000 -0.000   -0.000 -0.000 -0.000   -0.000  0.000  0.000
 C          0.000 -0.000  0.000   -0.000  0.000  0.001    0.000 -0.000  0.000
 C          0.001  0.002  0.001    0.001  0.001 -0.001   -0.001 -0.000 -0.001
 C         -0.003 -0.008 -0.001    0.000  0.001 -0.000    0.000 -0.000 -0.000
 O          0.001  0.003  0.000   -0.000 -0.001 -0.000    0.000  0.000 -0.000
 O          0.027 -0.053 -0.001   -0.005  0.010  0.000    0.001 -0.001 -0.000
 N          0.006 -0.007 -0.005    0.037 -0.028 -0.032   -0.021  0.031 -0.072
 H          0.001 -0.001 -0.000   -0.000  0.001  0.001    0.000 -0.000 -0.000
 H         -0.000  0.000 -0.001   -0.002 -0.002 -0.003   -0.001 -0.001 -0.001
 H         -0.001 -0.004 -0.000    0.001  0.002  0.000   -0.000  0.000  0.000
 H          0.001 -0.002 -0.003    0.001  0.003  0.008    0.004 -0.000  0.016
 H         -0.398  0.895  0.026    0.077 -0.167 -0.005   -0.010  0.022 -0.000
 H         -0.068  0.067 -0.076   -0.281  0.300 -0.334    0.482 -0.477  0.498
 H         -0.043  0.013  0.137   -0.245  0.077  0.785   -0.183  0.056  0.498
 TransDip  -0.334  0.410  0.025    0.031 -0.013  0.026    0.011 -0.047  0.111

 STANDARD THERMODYNAMIC QUANTITIES AT   298.15 K  AND     1.00 ATM

   This Molecule has  0 Imaginary Frequencies
   Zero point vibrational energy:       67.772 kcal/mol

   Atom    1 Element S  Has Mass   31.97207
   Atom    2 Element C  Has Mass   12.00000
   Atom    3 Element C  Has Mass   12.00000
   Atom    4 Element C  Has Mass   12.00000
   Atom    5 Element O  Has Mass   15.99491
   Atom    6 Element O  Has Mass   15.99491
   Atom    7 Element N  Has Mass   14.00307
   Atom    8 Element H  Has Mass    1.00783
   Atom    9 Element H  Has Mass    1.00783
   Atom   10 Element H  Has Mass    1.00783
   Atom   11 Element H  Has Mass    1.00783
   Atom   12 Element H  Has Mass    1.00783
   Atom   13 Element H  Has Mass    1.00783
   Atom   14 Element H  Has Mass    1.00783
   Molecular Mass:   121.019770 amu
   Principal axes and moments of inertia in amu*Bohr^2:
                             1           2           3
    Eigenvalues --      401.39877  1540.15716  1876.46201
          X               0.99986     0.01625    -0.00243
          Y              -0.01634     0.99911    -0.03887
          Z               0.00179     0.03890     0.99924
   Rotational Symmetry Number is   1
   The Molecule is an Asymmetric Top
   Translational Enthalpy:        0.889 kcal/mol
   Rotational Enthalpy:           0.889 kcal/mol
   Vibrational Enthalpy:         71.153 kcal/mol
   gas constant (RT):             0.592 kcal/mol
   Translational Entropy:        40.287  cal/mol.K
   Rotational Entropy:           28.541  cal/mol.K
   Vibrational Entropy:          21.000  cal/mol.K

   Total Enthalpy:               73.523 kcal/mol
   Total Entropy:                89.827  cal/mol.K

 ======================================================================

 STANDARD THERMODYNAMIC QUANTITIES FOR ANHARMONIC VIBRATION -- TOSH

   Zero point vibrational energy: ************ kcal/mol

   Vibrational Enthalpy:       Infinity kcal/mol
   Vibrational Entropy:             NaN  cal/mol.K

   Total Enthalpy:             Infinity kcal/mol
   Total Entropy:                   NaN  cal/mol.K

 ======================================================================

 STANDARD THERMODYNAMIC QUANTITIES FOR ANHARMONIC VIBRATION -- VPT2

   Zero point vibrational energy: ************ kcal/mol

   Vibrational Enthalpy:       Infinity kcal/mol
   Vibrational Entropy:             NaN  cal/mol.K

   Total Enthalpy:             Infinity kcal/mol
   Total Entropy:                   NaN  cal/mol.K

 ======================================================================

Archival summary:
1\1\pikachu\FREQ\ProcedureUnspecified\BasisUnspecified\12137\cher\WedDec1413:02:072016WedDec1413:02:072016\0\\#,FREQ,ProcedureUnspecified,BasisUnspecified,\\0,1\S\H,1,1.34653\C,1,1.84676,2,96.3946\H,3,1.08799,1,109.861,2,-48.4789,0\H,3,1.09305,1,109.569,2,70.9028,0\C,3,1.53007,1,109.579,2,-168.163,0\H,6,1.09554,3,108.617,1,58.855,0\N,6,1.47059,3,115.782,1,-62.2213,0\H,8,1.01288,6,112.252,3,91.5207,0\H,8,1.01586,6,111.758,3,-29.3543,0\C,6,1.5497,3,109.798,1,172.964,0\O,11,1.20251,6,122.952,3,-38.8963,0\O,11,1.33768,6,113.738,3,142.747,0\H,13,0.983346,11,105.509,6,-3.23227,0\\\@

 Total job time:  2417.67s(wall), 2415.06s(cpu) 
 Wed Dec 14 13:02:07 2016

        *************************************************************
        *                                                           *
        *  Thank you very much for using Q-Chem.  Have a nice day.  *
        *                                                           *
        *************************************************************


 
User input: 3 of 3 
 
pikachu 127.0.1
Q-Chem Developer Version! Running on 127.0.1.*
                  Welcome to Q-Chem
     A Quantum Leap Into The Future Of Chemistry


 Q-Chem 4.4, Q-Chem, Inc., Pleasanton, CA (2016)

 Y. Shao,  Z. Gan,  E. Epifanovsky,  A. T. B. Gilbert,  M. Wormit,  
 J. Kussmann,  A. W. Lange,  A. Behn,  J. Deng,  X. Feng,  D. Ghosh,  
 M. Goldey,  P. R. Horn,  L. D. Jacobson,  I. Kaliman,  F. Rob,  
 R. Z. Khaliullin,  T. Kus,  A. Landau,  J. Liu,  E. I. Proynov,  Y. M. Rhee,  
 R. M. Richard,  M. A. Rohrdanz,  R. P. Steele,  E. J. Sundstrom,  
 H. L. Woodcock III,  P. M. Zimmerman,  D. Zuev,  B. Albrecht,  E. Alguire,  
 B. Austin,  S. A. Baeppler,  G. J. O. Beran,  Y. A. Bernard,  E. Berquist,  
 K. Brandhorst,  K. B. Bravaya,  S. T. Brown,  D. Casanova,  C.-M. Chang,  
 Y. Chen,  S. H. Chien,  K. D. Closser,  M. P. Coons,  D. L. Crittenden,  
 S. Dasgupta,  M. Diedenhofen,  R. A. DiStasio Jr.,  H. Do,  A. D. Dutoi,  
 R. G. Edgar,  P.-T. Fang,  S. Fatehi,  Q. Feng,  L. Fusti-Molnar,  
 A. Ghysels,  A. Golubeva-Zadorozhnaya,  J. Gomes,  A. Gunina,  
 M. W. D. Hanson-Heine,  P. H. P. Harbach,  A. W. Hauser,  J. E. Herr,  
 E. G. Hohenstein,  Z. C. Holden,  K. Hui,  T.-C. Jagau,  H. Ji,  B. Kaduk,  
 K. Khistyaev,  Jaehoon Kim,  Jihan Kim,  R. A. King,  P. Klunzinger,  
 K. Koh,  D. Kosenkov,  T. Kowalczyk,  C. M. Krauter,  A. Kunitsa,  
 K. U. Lao,  A. Laurent,  K. V. Lawler,  J. Lee,  D. Lefrancois,  S. Lehtola,  
 S. V. Levchenko,  C. Y. Lin,  Y.-S. Lin,  F. Liu,  E. Livshits,  
 R. C. Lochan,  A. Luenser,  P. Manohar,  S. F. Manzer,  S.-P. Mao,  Y. Mao,  
 N. Mardirossian,  A. V. Marenich,  L. A. Martinez-Martinez,  S. A. Maurer,  
 N. J. Mayhall,  J.-M. Mewes,  A. F. Morrison,  K. Nanda,  T. S. Nguyen-Beck,  
 C. M. Oana,  R. Olivares-Amaya,  D. P. O'Neill,  J. A. Parkhill,  
 T. M. Perrine,  R. Peverati,  P. A. Pieniazek,  F. Plasser,  A. Prociuk,  
 D. R. Rehn,  E. Rosta,  N. J. Russ,  N. Sergueev,  S. M. Sharada,  
 S. Sharma,  D. W. Small,  A. Sodt,  T. Stauch,  T. Stein,  D. Stuck,  
 Y.-C. Su,  A. J. W. Thom,  T. Tsuchimochi,  L. Vogt,  O. Vydrov,  T. Wang,  
 M. A. Watson,  J. Wenzel,  A. White,  C. F. Williams,  V. Vanovschi,  
 K. Yao,  S. Yeganeh,  S. R. Yost,  Z.-Q. You,  I. Y. Zhang,  X. Zhang,  
 Y. Zhao,  B. R. Brooks,  G. K. L. Chan,  D. M. Chipman,  C. J. Cramer,  
 W. A. Goddard III,  M. S. Gordon,  W. J. Hehre,  A. Klamt,  
 H. F. Schaefer III,  M. W. Schmidt,  C. D. Sherrill,  D. G. Truhlar,  
 A. Warshel,  X. Xu,  A. Aspuru-Guzik,  R. Baer,  A. T. Bell,  N. A. Besley,  
 J.-D. Chai,  A. Dreuw,  B. D. Dunietz,  T. R. Furlani,  S. R. Gwaltney,  
 C.-P. Hsu,  Y. Jung,  J. Kong,  D. S. Lambrecht,  W. Liang,  C. Ochsenfeld,  
 V. A. Rassolov,  L. V. Slipchenko,  J. E. Subotnik,  T. Van Voorhis,  
 J. M. Herbert,  A. I. Krylov,  P. M. W. Gill,  M. Head-Gordon

 Contributors to earlier versions of Q-Chem not listed above: 
 R. D. Adamson,  J. Baker,  E. F. C. Byrd,  A. K. Chakraborty,  C.-L. Cheng,  
 H. Dachsel,  R. J. Doerksen,  G. Hawkins,  A. Heyden,  S. Hirata,  
 G. Kedziora,  F. J. Keil,  C. Kelley,  P. P. Korambath,  W. Kurlancheek,  
 A. M. Lee,  M. S. Lee,  D. Liotard,  I. Lotan,  P. E. Maslen,  N. Nair,  
 D. Neuhauser,  R. Olson,  B. Peters,  J. Ritchie,  N. E. Schultz,  
 N. Shenvi,  A. C. Simmonett,  K. S. Thanthiriwatte,  Q. Wu,  W. Zhang

 Please cite Q-Chem as follows:
 Y. Shao et al., Mol. Phys. 113, 184-215 (2015)
 DOI: 10.1080/00268976.2014.952696

 Q-Chem 4.4.2 for Intel X86 EM64T Linux

 Parts of Q-Chem use Armadillo 5.200.1 (Boston Tea Smuggler).
 http://arma.sourceforge.net/

 Q-Chem begins on Wed Dec 14 13:02:07 2016  


Host: 0

     Scratch files written to /scratch/cher/qchem10713//
The previous job contains 0 fragments, simply inherited here
FILE_GEOM_ORG=        593

Checking the input file for inconsistencies... 	...done.

--------------------------------------------------------------
User input:
--------------------------------------------------------------

$molecule
   read
$end
$rem
   BASIS  =  6-311++G**
   JOB_TYPE  =  SP
   METHOD  =  B3LYP
   SOLVENT_METHOD SMD
$end


--------------------------------------------------------------
 ----------------------------------------------------------------
             Standard Nuclear Orientation (Angstroms)
    I     Atom           X                Y                Z
 ----------------------------------------------------------------
    1      S       2.5213629897     0.0752242495     0.1067982048
    2      C       0.8307760495     0.6747000807    -0.3325826905
    3      C      -0.2187855199    -0.2264838400     0.3211664088
    4      C      -1.6320833442     0.3711857131     0.1045143400
    5      O      -1.8583530985     1.5510573943     0.1567856939
    6      O      -2.5787367836    -0.5491007764    -0.1106929002
    7      N      -0.2066965736    -1.6344445975    -0.1032556030
    8      H       3.1853354457     1.1579826372    -0.3403230467
    9      H       0.7100439553     0.6658687782    -1.4189052462
   10      H       0.6949832904     1.6930135399     0.0256252735
   11      H      -0.0693251732    -0.2071665728     1.4062952123
   12      H      -2.1074867712    -1.4119987297    -0.1279913412
   13      H       0.3800403068    -2.2088215667     0.4898418496
   14      H       0.1286960267    -1.7375044098    -1.0565938552
 ----------------------------------------------------------------
 Nuclear Repulsion Energy =   373.4822899194 hartrees
 There are       32 alpha and       32 beta electrons
 Requested basis set is 6-311++G(d,p)
 There are 84 shells and 211 basis functions

 Total QAlloc Memory Limit   2000 MB
 Mega-Array Size        61 MB
 MEM_STATIC part        62 MB

                       Distance Matrix (Angstroms)
             S (  1)   C (  2)   C (  3)   C (  4)   O (  5)   O (  6)
   C (  2)  1.846757
   C (  3)  2.765031  1.530065
   C (  4)  4.163978  2.519693  1.549696
   O (  5)  4.621958  2.870348  2.423810  1.202509
   O (  6)  5.142772  3.629284  2.420734  1.337682  2.236328
   N (  7)  3.226360  2.541867  1.470590  2.469301  3.597640  2.608563
   H (  8)  1.346530  2.403658  3.733946  4.901475  5.083347  6.015928
   H (  9)  2.440801  1.093047  2.164917  2.809485  3.140545  3.742145
   H ( 10)  2.441207  1.087987  2.146343  2.677441  2.560641  3.970252
   H ( 11)  2.912062  2.147456  1.095544  2.114554  2.802364  2.952172
   H ( 12)  4.867567  3.609648  2.274727  1.860058  2.987117  0.983346
   H ( 13)  3.154180  3.032201  2.077669  3.294474  4.388396  3.445240
   H ( 14)  3.219367  2.614544  2.074162  2.982464  4.029304  3.104388
             N (  7)   H (  8)   H (  9)   H ( 10)   H ( 11)   H ( 12)
   H (  8)  4.399970
   H (  9)  2.804066  2.744555
   H ( 10)  3.449872  2.573331  1.772547
   H ( 11)  2.082003  3.937909  3.058000  2.470041
   H ( 12)  1.913922  5.887602  3.731283  4.185515  2.821304
   H ( 13)  1.012884  4.460294  3.466419  3.941954  2.246873  2.684108
   H ( 14)  1.015856  4.270824  2.499087  3.641474  2.906367  2.443107
             H ( 13)
   H ( 14)  1.636086

 A cutoff of  1.0D-08 yielded   3095 shell pairs
 There are     19898 function pairs (     21216 Cartesian)

 -------------------------------------------------------
 OpenMP Integral Computing Module                       
 Release: version 1.0, May 2013, Q-Chem Inc. Pittsburgh 
 -------------------------------------------------------
 Integral Job Info:
 Integral job number is                      11
 Integral operator is                         1
 short-range coefficients                     0
 long-range coefficients              100000000
 Omega coefficients                           0
 if combine SR and LR in K                    0
 Integral screening is                        0
 Integral computing path is                   2
 max size of driver memory is            800000
 size of driver memory is                593474
 size of scratch memory is              4103008
 max col of scratch BK array               1296
 max len of scratch array in speh3          155
 max len of scratch index in speh4           18
 max int batch size is                      520
 min int batch size is                       52
 fixed nKL is                                52
 max L of basis functions is                  2
 order of int derivative is                   0
 number of shells is                         84
 number of basis is                         218
 number of cartesian basis is               218
 number of contracted shell pairs          3095
 number of primitive shell pairs           7173
 maxK2 (contraction) of shell pair           36
 max number of K2 of shell pair               1
 max number of CS2 of shell pair            474
 max number of PS2 of shell pair            936
 mem total for path MDJ                   33688
 -------------------------------------------------------
 Smallest overlap matrix eigenvalue = 1.66E-05

 Q-Chem warning in module /home/taweetham/qchem/stvman/mkSTV.C, line 257:

 Overlap eigenvalue is smaller than square root of threshold


 Scale SEOQF with 1.000000e-01/1.000000e-01/1.000000e-01

 Standard Electronic Orientation quadrupole field applied
 Nucleus-field energy     =     0.0000000112 hartrees
 Guess from superposition of atomic densities
 Warning:  Energy on first SCF cycle will be non-variational
 A restricted hybrid HF-DFT SCF calculation will be
 performed using Pulay DIIS extrapolation
 Exchange:     0.2000 Hartree-Fock + 0.0800 Slater + 0.7200 B88
 Correlation:  0.1900 VWN1RPA + 0.8100 LYP
 Using SG-1 standard quadrature grid
 SCF converges when DIIS error is below 1.0E-05
 Inaccurate integrated density:
   Number of electrons =    64
   Numerical integral  =    59.718203590996
   Relative error      =    -6.6903068891 %
 ---------------------------------------
  Cycle       Energy         DIIS Error
 ---------------------------------------
    1    -707.7640324898      4.95E-01
    2    -635.1361291695      8.56E-02
    3    -367.3794744718      1.70E-01
    4    -672.6548298371      6.51E-02
    5    -667.0252825126      6.92E-02
    6    -714.2427753458      2.75E-02
    7    -713.9755518782      3.41E-02
    8    -721.8926362413      5.83E-03
    9    -721.8641317065      6.81E-03
   10    -722.0487361114      1.90E-03
   11    -722.0603070051      1.14E-03
   12    -722.0660134333      4.00E-04
   13    -722.0665692772      2.09E-04
   14    -722.0667654517      9.07E-05
   15    -722.0668061576      1.86E-05
   16    -722.0668071525      7.79E-06 Convergence criterion met
 ---------------------------------------
 SCF time:  CPU 154.58 s  wall 154.84 s

 Citation of the SMD model:
 Marenich, A.V.; Cramer, C.J.; Truhlar, D.G.
 J. Phys. Chem. B 2009, 113, 6378-6396.
 iSolventCode=           1
 Solvent: water                                                           

 vradii
            1           2           3           4           5           6
    1   2.4900000   1.8500000   1.8500000   1.8500000   1.5200000   1.5200000
            7           8           9          10          11          12
    1   1.8900000   1.2000000   1.2000000   1.2000000   1.2000000   1.2000000
           13          14
    1   1.2000000   1.2000000
Changing PCM_TESSEL_METHOD to VTN
Changing PCM_VDW_RADII to SMD_RADIUS
 Discretize the solute cavity surface with Lebedev spheres
	Using 302 Lebedev grid points for each H atom
	Using 302 Lebedev grid points for other atoms
	Atomic van der Waals radii will be scaled by 1.20
 Removing interior tesserae...
 Keep 1283 surface tesserae and discard 2945 interior tesserae
 Molecular Surface Area = 151.612 Angst**2
 A restricted hybrid HF-DFT SCF calculation will be
 performed using Pulay DIIS extrapolation
 Polarizable Continuum solvation model will be applied
 Exchange:     0.2000 Hartree-Fock + 0.0800 Slater + 0.7200 B88
 Correlation:  0.1900 VWN1RPA + 0.8100 LYP
 Using SG-1 standard quadrature grid
 SCF converges when DIIS error is below 1.0E-05

 Citation of the SMD model:
 Marenich, A.V.; Cramer, C.J.; Truhlar, D.G.
 J. Phys. Chem. B 2009, 113, 6378-6396.
 iSolventCode=           1
 Solvent: water                                                           

 vradii
            1           2           3           4           5           6
    1   2.4900000   1.8500000   1.8500000   1.8500000   1.5200000   1.5200000
            7           8           9          10          11          12
    1   1.8900000   1.2000000   1.2000000   1.2000000   1.2000000   1.2000000
           13          14
    1   1.2000000   1.2000000
 ---------------------------------------
  Cycle       Energy         DIIS Error
 ---------------------------------------
    1    -722.0670089415      1.69E-06
 Time req'd to invert C: 2.70 s (CPU) 2.70 s (wall)
    2    -722.0886882013      5.48E-04
    3    -722.0886865717      5.48E-04
    4    -722.0886890909      5.48E-04
    5    -722.0886902178      5.48E-04
    6    -722.0886830261      5.48E-04
    7    -722.0886816194      5.48E-04
    8    -722.0886888069      5.48E-04
    9    -722.0886886627      5.48E-04
   10    -722.0886918882      5.48E-04
   11    -722.0886931135      5.48E-04
   12    -722.0886918967      5.48E-04
   13    -722.0886890529      5.48E-04
   14    -722.0886878463      5.48E-04
   15    -722.0886891082      5.48E-04
   16    -722.0886878245      5.48E-04
   17    -722.0915172643      5.75E-04
   18    -722.0926690452      2.46E-04
   19    -722.0928926340      6.60E-05
   20    -722.0929057295      3.86E-05
   21    -722.0929100688      5.20E-06 Convergence criterion met
 ---------------------------------------
 SCF time:  CPU 147.94 s  wall 148.33 s
(0)  E-EN(g) gas-phase elect-nuc energy                 -722.067008942 a.u.
(3)  G-ENP(liq) elect-nuc-pol free energy of system     -722.092910069 a.u.
(4)  G-CDS(liq) cavity-dispersion-solvent structure 
     free energy                                                3.8521 kcal/mol
(6)  G-S(liq) free energy of system                     -722.086771328 a.u.
(9)  DeltaG-S(liq) free energy of  solvation
     (9) = (6) - (0)                                          -12.4011 kcal/mol
 SCF   energy in the final basis set = -722.0867713279
 Total energy in the final basis set = -722.0867713279

 --------------------------------------------------------------

                    Orbital Energies (a.u.)
 --------------------------------------------------------------

 Alpha MOs
 -- Occupied --
-88.847 -19.174 -19.129 -14.315 -10.318 -10.230 -10.206  -7.934
 -5.898  -5.894  -5.888  -1.120  -1.044  -0.909  -0.791  -0.719
 -0.635  -0.608  -0.546  -0.509  -0.486  -0.464  -0.455  -0.437
 -0.423  -0.381  -0.378  -0.341  -0.336  -0.313  -0.271  -0.246
 -- Virtual --
 -0.021  -0.005   0.010   0.013   0.021   0.027   0.039   0.051
  0.056   0.066   0.069   0.081   0.089   0.091   0.099   0.104
  0.111   0.118   0.127   0.132   0.142   0.143   0.149   0.152
  0.161   0.167   0.179   0.189   0.195   0.202   0.220   0.225
  0.229   0.241   0.253   0.259   0.266   0.278   0.280   0.284
  0.294   0.307   0.322   0.326   0.339   0.346   0.356   0.359
  0.373   0.393   0.404   0.445   0.469   0.482   0.494   0.523
  0.530   0.559   0.593   0.602   0.623   0.649   0.656   0.678
  0.693   0.709   0.715   0.742   0.747   0.767   0.816   0.836
  0.847   0.875   0.888   0.936   0.954   0.970   1.004   1.025
  1.048   1.063   1.102   1.138   1.141   1.162   1.184   1.210
  1.231   1.287   1.343   1.350   1.423   1.454   1.464   1.469
  1.508   1.551   1.570   1.587   1.618   1.627   1.638   1.673
  1.680   1.690   1.728   1.761   1.773   1.791   1.811   1.830
  1.876   1.919   1.960   2.028   2.040   2.056   2.068   2.114
  2.157   2.190   2.225   2.288   2.310   2.470   2.505   2.538
  2.547   2.573   2.597   2.630   2.636   2.703   2.723   2.807
  2.813   2.822   2.850   2.882   2.905   2.945   2.984   3.052
  3.101   3.117   3.176   3.190   3.254   3.356   3.381   3.504
  3.569   3.681   3.766   3.831   3.973   4.012   4.115   4.215
  4.738   4.849   4.978   5.042   5.135   5.397   5.553   5.859
  7.913  17.334  17.400  17.466  23.772  23.817  23.844  35.596
 49.854  50.007 189.080
 --------------------------------------------------------------

          Ground-State Mulliken Net Atomic Charges

     Atom                 Charge (a.u.)
  ----------------------------------------
      1 S                    -0.182390
      2 C                    -0.362215
      3 C                    -0.124457
      4 C                     0.079043
      5 O                    -0.409518
      6 O                    -0.253332
      7 N                    -0.474065
      8 H                     0.104511
      9 H                     0.241242
     10 H                     0.204435
     11 H                     0.256801
     12 H                     0.333423
     13 H                     0.305073
     14 H                     0.281449
  ----------------------------------------
  Sum of atomic charges =    -0.000000

 -----------------------------------------------------------------
                    Cartesian Multipole Moments
 -----------------------------------------------------------------
    Charge (ESU x 10^10)
                -0.0000
    Dipole Moment (Debye)
         X       3.9651      Y      -3.4652      Z      -0.8577
       Tot       5.3353
    Quadrupole Moments (Debye-Ang)
        XX     -64.4844     XY       9.3676     YY     -50.1789
        XZ      -1.9565     YZ      -1.5535     ZZ     -47.6959
    Octopole Moments (Debye-Ang^2)
       XXX      25.6245    XXY      -2.8593    XYY      13.0260
       YYY     -20.8626    XXZ      -4.6658    XYZ      -2.8238
       YYZ      -2.6527    XZZ      -8.1366    YZZ      -4.3124
       ZZZ      -5.0452
    Hexadecapole Moments (Debye-Ang^3)
      XXXX   -1161.8409   XXXY      65.6244   XXYY    -238.7080
      XYYY      23.0834   YYYY    -311.1107   XXXZ     -13.4035
      XXYZ     -12.3967   XYYZ       2.3636   YYYZ      -7.0343
      XXZZ    -207.6146   XYZZ      -1.2482   YYZZ     -61.8463
      XZZZ      -4.4215   YZZZ      -2.9185   ZZZZ     -82.0195
 -----------------------------------------------------------------
Archival summary:
1\1\pikachu\SP\ProcedureUnspecified\BasisUnspecified\12137\cher\WedDec1413:07:102016WedDec1413:07:102016\0\\#,ProcedureUnspecified,BasisUnspecified,\\0,1\S\H,1,1.34653\C,1,1.84676,2,96.3946\H,3,1.08799,1,109.861,2,-48.4789,0\H,3,1.09305,1,109.569,2,70.9028,0\C,3,1.53007,1,109.579,2,-168.163,0\H,6,1.09554,3,108.617,1,58.855,0\N,6,1.47059,3,115.782,1,-62.2213,0\H,8,1.01288,6,112.252,3,91.5207,0\H,8,1.01586,6,111.758,3,-29.3543,0\C,6,1.5497,3,109.798,1,172.964,0\O,11,1.20251,6,122.952,3,-38.8963,0\O,11,1.33768,6,113.738,3,142.747,0\H,13,0.983346,11,105.509,6,-3.23227,0\\\@

 Total job time:  303.36s(wall), 302.72s(cpu) 
 Wed Dec 14 13:07:10 2016

        *************************************************************
        *                                                           *
        *  Thank you very much for using Q-Chem.  Have a nice day.  *
        *                                                           *
        *************************************************************
