# Supplementary material for: A DFT investigation of the blue bottle experiment: E∘half-cell analysis of autoxidation catalysed by redox indicators
Source: R Soc Open Sci. 2017 Nov 8;4(11):170708. doi: 10.1098/rsos.170708 (PMC5717635; doi:10.1098/rsos.170708)
Supplement: output.zip [file rsos170708supp2.zip › B3LYP_6-311++Gdp_reducing_agents/C3H7NO3S.out]

TWL02 127.0.1
Q-Chem Developer Version! Running on 127.0.1.*
                  Welcome to Q-Chem
     A Quantum Leap Into The Future Of Chemistry


 Q-Chem 4.4, Q-Chem, Inc., Pleasanton, CA (2016)

 Y. Shao,  Z. Gan,  E. Epifanovsky,  A. T. B. Gilbert,  M. Wormit,  
 J. Kussmann,  A. W. Lange,  A. Behn,  J. Deng,  X. Feng,  D. Ghosh,  
 M. Goldey,  P. R. Horn,  L. D. Jacobson,  I. Kaliman,  F. Rob,  
 R. Z. Khaliullin,  T. Kus,  A. Landau,  J. Liu,  E. I. Proynov,  Y. M. Rhee,  
 R. M. Richard,  M. A. Rohrdanz,  R. P. Steele,  E. J. Sundstrom,  
 H. L. Woodcock III,  P. M. Zimmerman,  D. Zuev,  B. Albrecht,  E. Alguire,  
 B. Austin,  S. A. Baeppler,  G. J. O. Beran,  Y. A. Bernard,  E. Berquist,  
 K. Brandhorst,  K. B. Bravaya,  S. T. Brown,  D. Casanova,  C.-M. Chang,  
 Y. Chen,  S. H. Chien,  K. D. Closser,  M. P. Coons,  D. L. Crittenden,  
 S. Dasgupta,  M. Diedenhofen,  R. A. DiStasio Jr.,  H. Do,  A. D. Dutoi,  
 R. G. Edgar,  P.-T. Fang,  S. Fatehi,  Q. Feng,  L. Fusti-Molnar,  
 A. Ghysels,  A. Golubeva-Zadorozhnaya,  J. Gomes,  A. Gunina,  
 M. W. D. Hanson-Heine,  P. H. P. Harbach,  A. W. Hauser,  J. E. Herr,  
 E. G. Hohenstein,  Z. C. Holden,  K. Hui,  T.-C. Jagau,  H. Ji,  B. Kaduk,  
 K. Khistyaev,  Jaehoon Kim,  Jihan Kim,  R. A. King,  P. Klunzinger,  
 K. Koh,  D. Kosenkov,  T. Kowalczyk,  C. M. Krauter,  A. Kunitsa,  
 K. U. Lao,  A. Laurent,  K. V. Lawler,  J. Lee,  D. Lefrancois,  S. Lehtola,  
 S. V. Levchenko,  C. Y. Lin,  Y.-S. Lin,  F. Liu,  E. Livshits,  
 R. C. Lochan,  A. Luenser,  P. Manohar,  S. F. Manzer,  S.-P. Mao,  Y. Mao,  
 N. Mardirossian,  A. V. Marenich,  L. A. Martinez-Martinez,  S. A. Maurer,  
 N. J. Mayhall,  J.-M. Mewes,  A. F. Morrison,  K. Nanda,  T. S. Nguyen-Beck,  
 C. M. Oana,  R. Olivares-Amaya,  D. P. O'Neill,  J. A. Parkhill,  
 T. M. Perrine,  R. Peverati,  P. A. Pieniazek,  F. Plasser,  A. Prociuk,  
 D. R. Rehn,  E. Rosta,  N. J. Russ,  N. Sergueev,  S. M. Sharada,  
 S. Sharma,  D. W. Small,  A. Sodt,  T. Stauch,  T. Stein,  D. Stuck,  
 Y.-C. Su,  A. J. W. Thom,  T. Tsuchimochi,  L. Vogt,  O. Vydrov,  T. Wang,  
 M. A. Watson,  J. Wenzel,  A. White,  C. F. Williams,  V. Vanovschi,  
 K. Yao,  S. Yeganeh,  S. R. Yost,  Z.-Q. You,  I. Y. Zhang,  X. Zhang,  
 Y. Zhao,  B. R. Brooks,  G. K. L. Chan,  D. M. Chipman,  C. J. Cramer,  
 W. A. Goddard III,  M. S. Gordon,  W. J. Hehre,  A. Klamt,  
 H. F. Schaefer III,  M. W. Schmidt,  C. D. Sherrill,  D. G. Truhlar,  
 A. Warshel,  X. Xu,  A. Aspuru-Guzik,  R. Baer,  A. T. Bell,  N. A. Besley,  
 J.-D. Chai,  A. Dreuw,  B. D. Dunietz,  T. R. Furlani,  S. R. Gwaltney,  
 C.-P. Hsu,  Y. Jung,  J. Kong,  D. S. Lambrecht,  W. Liang,  C. Ochsenfeld,  
 V. A. Rassolov,  L. V. Slipchenko,  J. E. Subotnik,  T. Van Voorhis,  
 J. M. Herbert,  A. I. Krylov,  P. M. W. Gill,  M. Head-Gordon

 Contributors to earlier versions of Q-Chem not listed above: 
 R. D. Adamson,  J. Baker,  E. F. C. Byrd,  A. K. Chakraborty,  C.-L. Cheng,  
 H. Dachsel,  R. J. Doerksen,  G. Hawkins,  A. Heyden,  S. Hirata,  
 G. Kedziora,  F. J. Keil,  C. Kelley,  P. P. Korambath,  W. Kurlancheek,  
 A. M. Lee,  M. S. Lee,  D. Liotard,  I. Lotan,  P. E. Maslen,  N. Nair,  
 D. Neuhauser,  R. Olson,  B. Peters,  J. Ritchie,  N. E. Schultz,  
 N. Shenvi,  A. C. Simmonett,  K. S. Thanthiriwatte,  Q. Wu,  W. Zhang

 Please cite Q-Chem as follows:
 Y. Shao et al., Mol. Phys. 113, 184-215 (2015)
 DOI: 10.1080/00268976.2014.952696

 Q-Chem 4.4.2 for Intel X86 EM64T Linux

 Parts of Q-Chem use Armadillo 5.200.1 (Boston Tea Smuggler).
 http://arma.sourceforge.net/

 Q-Chem begins on Mon Dec 12 18:22:42 2016  


Host: 0

     Scratch files written to /scratch/cher/qchem2346//
FILE_GEOM_ORG=        593

Checking the input file for inconsistencies... 	...done.

--------------------------------------------------------------
User input:
--------------------------------------------------------------
$molecule
0 1
  S   -2.2285646    0.1424267   -0.4555270
  C   -0.5140649   -0.4239398   -0.7163532
  C    0.5188508    0.2545065    0.1918209
  C    1.8970408   -0.4398946    0.0769197
  O    2.0289969   -1.6192444   -0.1470187
  O    2.9308823    0.3896076    0.2871882
  N    0.6988058    1.7022053    0.0092152
  H   -0.3045281   -0.2091809   -1.7737340
  H   -0.4730594   -1.5081395   -0.5892701
  H    0.2047986    0.0981155    1.2328832
  H    2.5280471    1.2836206    0.4104121
  H   -0.0953797    2.2135327    0.3876870
  H    0.7365924    1.9291106   -0.9851160
  O   -2.5601932   -0.5772639    1.0476292
  H   -2.4395259    0.1098500    1.7243492
$end

$rem
   BASIS  =  6-311++G**
   JOB_TYPE  =  optimization
   METHOD  =  B3LYP
   SYM_IGNORE  TRUE
$end

--------------------------------------------------------------
 ----------------------------------------------------------------
             Standard Nuclear Orientation (Angstroms)
    I     Atom           X                Y                Z
 ----------------------------------------------------------------
    1      S      -2.2285646000     0.1424267000    -0.4555270000
    2      C      -0.5140649000    -0.4239398000    -0.7163532000
    3      C       0.5188508000     0.2545065000     0.1918209000
    4      C       1.8970408000    -0.4398946000     0.0769197000
    5      O       2.0289969000    -1.6192444000    -0.1470187000
    6      O       2.9308823000     0.3896076000     0.2871882000
    7      N       0.6988058000     1.7022053000     0.0092152000
    8      H      -0.3045281000    -0.2091809000    -1.7737340000
    9      H      -0.4730594000    -1.5081395000    -0.5892701000
   10      H       0.2047986000     0.0981155000     1.2328832000
   11      H       2.5280471000     1.2836206000     0.4104121000
   12      H      -0.0953797000     2.2135327000     0.3876870000
   13      H       0.7365924000     1.9291106000    -0.9851160000
   14      O      -2.5601932000    -0.5772639000     1.0476292000
   15      H      -2.4395259000     0.1098500000     1.7243492000
 ----------------------------------------------------------------
 Nuclear Repulsion Energy =   463.5905010534 hartrees
 There are       36 alpha and       36 beta electrons
 Requested basis set is 6-311++G(d,p)
 There are 90 shells and 233 basis functions

 Total QAlloc Memory Limit   2000 MB
 Mega-Array Size        61 MB
 MEM_STATIC part        62 MB
 A cutoff of  1.0D-11 yielded   3681 shell pairs
 There are     24900 function pairs (     26579 Cartesian)

 -------------------------------------------------------
 OpenMP Integral Computing Module                       
 Release: version 1.0, May 2013, Q-Chem Inc. Pittsburgh 
 -------------------------------------------------------
 Integral Job Info:
 Integral job number is                      11
 Integral operator is                         1
 short-range coefficients                     0
 long-range coefficients              100000000
 Omega coefficients                           0
 if combine SR and LR in K                    0
 Integral screening is                        0
 Integral computing path is                   2
 max size of driver memory is            800000
 size of driver memory is                593474
 size of scratch memory is              4103008
 max col of scratch BK array               1296
 max len of scratch array in speh3          155
 max len of scratch index in speh4           18
 max int batch size is                      520
 min int batch size is                       52
 fixed nKL is                                52
 max L of basis functions is                  2
 order of int derivative is                   0
 number of shells is                         90
 number of basis is                         241
 number of cartesian basis is               241
 number of contracted shell pairs          3681
 number of primitive shell pairs           8771
 maxK2 (contraction) of shell pair           36
 max number of K2 of shell pair               1
 max number of CS2 of shell pair            574
 max number of PS2 of shell pair           1104
 mem total for path MDJ                   41384
 -------------------------------------------------------
 Smallest overlap matrix eigenvalue = 1.79E-05

 Scale SEOQF with 1.000000e-01/1.000000e-01/1.000000e-01

 Standard Electronic Orientation quadrupole field applied
 Nucleus-field energy     =     0.0000000114 hartrees
 Guess from superposition of atomic densities
 Warning:  Energy on first SCF cycle will be non-variational
 A restricted hybrid HF-DFT SCF calculation will be
 performed using Pulay DIIS extrapolation
 Exchange:     0.2000 Hartree-Fock + 0.0800 Slater + 0.7200 B88
 Correlation:  0.1900 VWN1RPA + 0.8100 LYP
 Using SG-1 standard quadrature grid
 SCF converges when DIIS error is below 1.0E-08
 Inaccurate integrated density:
   Number of electrons =    72
   Numerical integral  =    67.718487388407
   Relative error      =    -5.9465452939 %
 ---------------------------------------
  Cycle       Energy         DIIS Error
 ---------------------------------------
    1    -783.0188893391      4.49E-01
    2    -699.2154899511      8.16E-02
    3    -394.1587696484      1.61E-01
    4    -713.3805136484      6.70E-02
    5    -691.6069174802      8.76E-02
    6    -793.1857104907      2.14E-02
    7    -763.4725444182      4.80E-02
    8    -796.3554861083      1.27E-02
    9    -796.7058795597      1.02E-02
   10    -797.2116242443      3.76E-03
   11    -797.2695511026      1.84E-03
   12    -797.2850383638      6.83E-04
   13    -797.2873640080      2.95E-04
   14    -797.2877771708      1.80E-04
   15    -797.2879489030      5.78E-05
   16    -797.2879722605      2.16E-05
   17    -797.2879754330      5.11E-06
   18    -797.2879757212      2.57E-06
   19    -797.2879756605      3.54E-07
   20    -797.2879756815      1.16E-07
   21    -797.2879756813      4.12E-08
   22    -797.2879756784      7.21E-09 Convergence criterion met
 ---------------------------------------
 SCF time:  CPU 151.80 s  wall 151.97 s
 SCF   energy in the final basis set = -797.2879756784
 Total energy in the final basis set = -797.2879756784

 --------------------------------------------------------------

                    Orbital Energies (a.u.)
 --------------------------------------------------------------

 Alpha MOs
 -- Occupied --
-88.906 -19.178 -19.174 -19.121 -14.350 -10.316 -10.252 -10.226
 -7.988  -5.955  -5.948  -5.940  -1.116  -1.059  -1.035  -0.940
 -0.809  -0.731  -0.650  -0.613  -0.572  -0.530  -0.516  -0.497
 -0.475  -0.455  -0.446  -0.431  -0.415  -0.397  -0.387  -0.332
 -0.321  -0.318  -0.286  -0.256
 -- Virtual --
 -0.058  -0.034  -0.011  -0.002   0.007   0.008   0.025   0.032
  0.042   0.045   0.060   0.066   0.074   0.078   0.085   0.092
  0.097   0.104   0.111   0.116   0.119   0.128   0.134   0.137
  0.139   0.146   0.158   0.161   0.173   0.182   0.187   0.208
  0.211   0.215   0.225   0.233   0.238   0.248   0.254   0.268
  0.274   0.283   0.290   0.297   0.303   0.314   0.319   0.324
  0.327   0.336   0.336   0.345   0.363   0.386   0.395   0.404
  0.453   0.466   0.485   0.504   0.504   0.525   0.544   0.581
  0.591   0.597   0.627   0.634   0.666   0.673   0.697   0.704
  0.727   0.742   0.766   0.790   0.820   0.841   0.862   0.878
  0.909   0.913   0.942   0.991   1.002   1.034   1.054   1.061
  1.103   1.129   1.132   1.152   1.155   1.167   1.199   1.211
  1.228   1.253   1.325   1.334   1.381   1.416   1.443   1.451
  1.500   1.527   1.551   1.571   1.578   1.593   1.624   1.645
  1.651   1.679   1.693   1.733   1.741   1.760   1.769   1.776
  1.820   1.846   1.882   1.937   1.975   2.010   2.020   2.033
  2.058   2.130   2.151   2.184   2.267   2.292   2.439   2.478
  2.511   2.522   2.537   2.566   2.593   2.641   2.686   2.723
  2.780   2.795   2.804   2.830   2.840   2.888   2.912   2.935
  2.967   3.042   3.065   3.072   3.089   3.108   3.141   3.183
  3.190   3.240   3.364   3.381   3.494   3.573   3.681   3.720
  3.795   3.831   3.952   4.027   4.114   4.209   4.673   4.807
  4.964   4.982   5.017   5.054   5.153   5.396   5.445   5.546
  5.861   7.879  17.299  17.367  17.409  23.754  23.804  23.823
 35.556  49.844  49.856  50.012 189.034
 --------------------------------------------------------------

          Ground-State Mulliken Net Atomic Charges

     Atom                 Charge (a.u.)
  ----------------------------------------
      1 S                     0.235498
      2 C                    -0.706620
      3 C                     0.004948
      4 C                    -0.142190
      5 O                    -0.275613
      6 O                    -0.175889
      7 N                    -0.402659
      8 H                     0.205831
      9 H                     0.257077
     10 H                     0.214219
     11 H                     0.305034
     12 H                     0.266045
     13 H                     0.244245
     14 O                    -0.293383
     15 H                     0.263456
  ----------------------------------------
  Sum of atomic charges =     0.000000

 -----------------------------------------------------------------
                    Cartesian Multipole Moments
 -----------------------------------------------------------------
    Charge (ESU x 10^10)
                 0.0000
    Dipole Moment (Debye)
         X      -1.9964      Y       4.6169      Z       0.2538
       Tot       5.0365
    Quadrupole Moments (Debye-Ang)
        XX     -71.8065     XY       2.2530     YY     -58.1987
        XZ      -2.3791     YZ       0.5681     ZZ     -49.3206
    Octopole Moments (Debye-Ang^2)
       XXX     -14.9707    XXY      23.7594    XYY      -4.6200
       YYY      13.2964    XXZ       6.3308    XYZ      -7.6659
       YYZ      -0.8717    XZZ      -2.3989    YZZ       5.6747
       ZZZ       8.4207
    Hexadecapole Moments (Debye-Ang^3)
      XXXX   -1453.3360   XXXY       3.1973   XXYY    -294.2303
      XYYY      20.5427   YYYY    -329.2358   XXXZ     -21.9931
      XXYZ      11.0788   XYYZ      -0.8531   YYYZ      -4.3290
      XXZZ    -232.6290   XYZZ      -7.4116   YYZZ     -79.6021
      XZZZ     -27.2221   YZZZ      -1.4661   ZZZZ    -143.6052
 -----------------------------------------------------------------
 Calculating analytic gradient of the SCF energy
 Gradient of SCF Energy
            1           2           3           4           5           6
    1  -0.0011598  -0.0008407   0.0000807  -0.0011912   0.0003693   0.0038796
    2   0.0000625   0.0009912   0.0004844   0.0079057  -0.0099311  -0.0029186
    3   0.0036853   0.0006448  -0.0007247   0.0003649  -0.0019255  -0.0003045
            7           8           9          10          11          12
    1   0.0039345   0.0011399   0.0008676  -0.0017161  -0.0031205  -0.0026998
    2  -0.0005506  -0.0000909  -0.0014550   0.0003266   0.0045269   0.0006690
    3   0.0025892  -0.0014768   0.0000251   0.0012605   0.0006864   0.0002792
           13          14          15
    1  -0.0000196  -0.0013600   0.0018362
    2  -0.0004857  -0.0058475   0.0063130
    3  -0.0022417  -0.0062351   0.0033730
 Max gradient component =       9.931E-03
 RMS gradient           =       3.036E-03
 Gradient time:  CPU 26.64 s  wall 26.65 s
 Geometry Optimization Parameters
   NAtoms,    NIC,     NZ,  NCons,   NDum,   NFix, NCnnct, MaxDiis
       15      92       0       0       0       0       0       0


** GEOMETRY OPTIMIZATION IN DELOCALIZED INTERNAL COORDINATES **
   Searching for a Minimum

   Optimization Cycle:   1

                       Coordinates (Angstroms)
     ATOM                X               Y               Z
      1  S        -2.2285646000    0.1424267000   -0.4555270000
      2  C        -0.5140649000   -0.4239398000   -0.7163532000
      3  C         0.5188508000    0.2545065000    0.1918209000
      4  C         1.8970408000   -0.4398946000    0.0769197000
      5  O         2.0289969000   -1.6192444000   -0.1470187000
      6  O         2.9308823000    0.3896076000    0.2871882000
      7  N         0.6988058000    1.7022053000    0.0092152000
      8  H        -0.3045281000   -0.2091809000   -1.7737340000
      9  H        -0.4730594000   -1.5081395000   -0.5892701000
     10  H         0.2047986000    0.0981155000    1.2328832000
     11  H         2.5280471000    1.2836206000    0.4104121000
     12  H        -0.0953797000    2.2135327000    0.3876870000
     13  H         0.7365924000    1.9291106000   -0.9851160000
     14  O        -2.5601932000   -0.5772639000    1.0476292000
     15  H        -2.4395259000    0.1098500000    1.7243492000
   Point Group: c1    Number of degrees of freedom:    39


   Energy is   -797.287975678


 Attempting to Generate Delocalized Internal Coordinates

 39 Hessian modes will be used to form the next step
  Hessian Eigenvalues:
     0.002000    0.002893    0.004732    0.005668    0.006356    0.008024
     0.023310    0.038626    0.041443    0.044769    0.050728    0.056449
     0.068439    0.116702    0.139847    0.160000    0.160000    0.160000
     0.160000    0.181756    0.189909    0.220409    0.242875    0.249931
     0.250000    0.250000    0.278635    0.290918    0.337788    0.338386
     0.345377    0.357133    0.359821    0.442437    0.447297    0.498076
     0.529858    0.567466    1.010696

 Minimum Search - Taking Simple RFO Step
 Searching for Lamda that Minimizes Along All modes
 Value Taken    Lamda =  -0.00094983
 Step Taken.  Stepsize is  0.268089

                             Maximum     Tolerance    Cnvgd?
         Gradient           0.006497      0.000300      NO
         Displacement       0.108747      0.001200      NO
         Energy change     *********      0.000001      NO


 New Cartesian Coordinates Obtained by Inverse Iteration

 Displacement from previous Coordinates is:  0.590411
 ----------------------------------------------------------------
             Standard Nuclear Orientation (Angstroms)
    I     Atom           X                Y                Z
 ----------------------------------------------------------------
    1      S      -2.2157042294     0.1897864047    -0.4325504440
    2      C      -0.5128499459    -0.4093358567    -0.6831425376
    3      C       0.5436807811     0.2744999494     0.1942624140
    4      C       1.9122519176    -0.4368878172     0.0735876850
    5      O       2.0267823182    -1.6185060361    -0.1171384576
    6      O       2.9634700317     0.3765639371     0.2474071632
    7      N       0.7286936208     1.7182797620    -0.0156983117
    8      H      -0.3161194662    -0.2202237473    -1.7452326491
    9      H      -0.4944226452    -1.4889512159    -0.5331558007
   10      H       0.2583675958     0.1357774991     1.2433811619
   11      H       2.5923274897     1.2804657867     0.3498504046
   12      H      -0.0248686203     2.2509383726     0.4058206030
   13      H       0.7230451956     1.9451770873    -1.0082164556
   14      O      -2.6269882106    -0.6416759285     0.9959805199
   15      H      -2.6289669330    -0.0105957972     1.7259304048
 ----------------------------------------------------------------
 Nuclear Repulsion Energy =   462.4704080786 hartrees
 There are       36 alpha and       36 beta electrons
 Applying Cartesian multipole field
    Component          Value
    ---------          -----
     (2,0,0)        1.00000E-11
     (0,2,0)        2.00000E-11
     (0,0,2)       -3.00000E-11
 Nucleus-field energy     =     0.0000000119 hartrees
 Requested basis set is 6-311++G(d,p)
 There are 90 shells and 233 basis functions
 A cutoff of  1.0D-11 yielded   3670 shell pairs
 There are     24812 function pairs (     26478 Cartesian)
 Smallest overlap matrix eigenvalue = 1.76E-05
 Guess MOs from SCF MO coefficient file
 Reading MOs from coefficient file
 Reading MOs from coefficient file
 A restricted hybrid HF-DFT SCF calculation will be
 performed using Pulay DIIS extrapolation
 Exchange:     0.2000 Hartree-Fock + 0.0800 Slater + 0.7200 B88
 Correlation:  0.1900 VWN1RPA + 0.8100 LYP
 Using SG-1 standard quadrature grid
 SCF converges when DIIS error is below 1.0E-08
 Geometry optimization detected.  Setting ReadMinima to 0
 Setting SaveMinima to 0
 ---------------------------------------
  Cycle       Energy         DIIS Error
 ---------------------------------------
    1    -797.2863492914      1.60E-03
    2    -797.2878338586      2.68E-04
    3    -797.2873876046      4.13E-04
    4    -797.2882539468      6.85E-05
    5    -797.2882750398      1.62E-05
    6    -797.2882764508      7.09E-06
    7    -797.2882767234      1.93E-06
    8    -797.2882767065      6.49E-07
    9    -797.2882767388      3.63E-07
   10    -797.2882767463      9.87E-08
   11    -797.2882767424      3.80E-08
   12    -797.2882767424      8.80E-09 Convergence criterion met
 ---------------------------------------
 SCF time:  CPU 76.42 s  wall 76.56 s
 SCF   energy in the final basis set = -797.2882767424
 Total energy in the final basis set = -797.2882767424

 --------------------------------------------------------------

                    Orbital Energies (a.u.)
 --------------------------------------------------------------

 Alpha MOs
 -- Occupied --
-88.905 -19.175 -19.173 -19.119 -14.347 -10.314 -10.250 -10.226
 -7.987  -5.954  -5.947  -5.939  -1.116  -1.056  -1.036  -0.938
 -0.809  -0.731  -0.650  -0.614  -0.570  -0.530  -0.516  -0.497
 -0.474  -0.455  -0.446  -0.431  -0.413  -0.395  -0.385  -0.332
 -0.321  -0.317  -0.285  -0.254
 -- Virtual --
 -0.057  -0.034  -0.009  -0.001   0.007   0.009   0.026   0.032
  0.040   0.045   0.060   0.069   0.074   0.078   0.086   0.091
  0.097   0.105   0.112   0.117   0.119   0.128   0.136   0.137
  0.141   0.147   0.157   0.162   0.173   0.183   0.188   0.206
  0.209   0.218   0.224   0.234   0.238   0.250   0.254   0.266
  0.274   0.283   0.292   0.296   0.303   0.313   0.321   0.323
  0.328   0.336   0.338   0.348   0.360   0.390   0.396   0.406
  0.455   0.467   0.486   0.506   0.511   0.528   0.543   0.585
  0.591   0.599   0.629   0.636   0.666   0.679   0.698   0.705
  0.735   0.741   0.767   0.794   0.820   0.838   0.864   0.879
  0.907   0.913   0.941   0.993   1.004   1.035   1.054   1.062
  1.106   1.125   1.139   1.150   1.155   1.166   1.198   1.212
  1.228   1.254   1.325   1.335   1.383   1.417   1.446   1.454
  1.498   1.532   1.552   1.569   1.581   1.600   1.626   1.643
  1.652   1.681   1.698   1.732   1.747   1.760   1.776   1.781
  1.820   1.847   1.885   1.938   1.978   2.019   2.024   2.040
  2.058   2.128   2.149   2.191   2.265   2.292   2.443   2.477
  2.518   2.524   2.535   2.565   2.592   2.636   2.686   2.720
  2.779   2.790   2.805   2.830   2.839   2.885   2.914   2.931
  2.968   3.035   3.063   3.078   3.095   3.115   3.147   3.187
  3.192   3.242   3.364   3.387   3.500   3.578   3.687   3.728
  3.802   3.838   3.953   4.026   4.113   4.210   4.685   4.814
  4.966   4.980   5.015   5.055   5.156   5.399   5.461   5.558
  5.866   7.878  17.300  17.367  17.411  23.758  23.810  23.830
 35.561  49.849  49.858  50.019 189.031
 --------------------------------------------------------------

          Ground-State Mulliken Net Atomic Charges

     Atom                 Charge (a.u.)
  ----------------------------------------
      1 S                     0.231583
      2 C                    -0.705216
      3 C                    -0.003287
      4 C                    -0.123924
      5 O                    -0.273430
      6 O                    -0.175786
      7 N                    -0.414725
      8 H                     0.210410
      9 H                     0.257011
     10 H                     0.226900
     11 H                     0.302526
     12 H                     0.264252
     13 H                     0.244111
     14 O                    -0.305538
     15 H                     0.265114
  ----------------------------------------
  Sum of atomic charges =     0.000000

 -----------------------------------------------------------------
                    Cartesian Multipole Moments
 -----------------------------------------------------------------
    Charge (ESU x 10^10)
                 0.0000
    Dipole Moment (Debye)
         X      -2.0821      Y       4.6328      Z       0.4059
       Tot       5.0954
    Quadrupole Moments (Debye-Ang)
        XX     -70.9481     XY       2.3505     YY     -58.2742
        XZ      -3.1753     YZ       0.4268     ZZ     -48.9768
    Octopole Moments (Debye-Ang^2)
       XXX     -18.7165    XXY      24.1534    XYY      -4.1007
       YYY      12.7626    XXZ       9.8177    XYZ      -6.7914
       YYZ      -1.3390    XZZ      -4.2001    YZZ       4.6780
       ZZZ       9.5172
    Hexadecapole Moments (Debye-Ang^3)
      XXXX   -1465.5976   XXXY       0.5388   XXYY    -300.8299
      XYYY      18.3453   YYYY    -333.9105   XXXZ     -30.6506
      XXYZ      12.0435   XYYZ       1.2245   YYYZ       0.5363
      XXZZ    -227.8742   XYZZ      -6.2381   YYZZ     -78.5762
      XZZZ     -28.7986   YZZZ       1.0261   ZZZZ    -135.0266
 -----------------------------------------------------------------
 Calculating analytic gradient of the SCF energy
 Gradient of SCF Energy
            1           2           3           4           5           6
    1   0.0002120  -0.0006296  -0.0007046   0.0000201   0.0002926   0.0008185
    2   0.0008729  -0.0014589  -0.0008958   0.0017555  -0.0010167  -0.0020835
    3   0.0010639  -0.0005629  -0.0001805  -0.0001183  -0.0000280  -0.0001041
            7           8           9          10          11          12
    1   0.0012117  -0.0000447   0.0007974   0.0001198  -0.0006142  -0.0006120
    2   0.0007718   0.0000930  -0.0000435   0.0000340   0.0014644   0.0003726
    3   0.0009219   0.0000171   0.0000815  -0.0000700   0.0002925  -0.0005393
           13          14          15
    1  -0.0002146   0.0002855  -0.0009379
    2   0.0000662   0.0000330   0.0000349
    3  -0.0005746  -0.0008049   0.0006058
 Max gradient component =       2.083E-03
 RMS gradient           =       7.410E-04
 Gradient time:  CPU 26.37 s  wall 26.37 s
 Geometry Optimization Parameters
   NAtoms,    NIC,     NZ,  NCons,   NDum,   NFix, NCnnct, MaxDiis
       15      92       0       0       0       0       0       0

 Cartesian Hessian Update
 Hessian Updated using BFGS Update


** GEOMETRY OPTIMIZATION IN DELOCALIZED INTERNAL COORDINATES **
   Searching for a Minimum

   Optimization Cycle:   2

                       Coordinates (Angstroms)
     ATOM                X               Y               Z
      1  S        -2.2157042294    0.1897864047   -0.4325504440
      2  C        -0.5128499459   -0.4093358567   -0.6831425376
      3  C         0.5436807811    0.2744999494    0.1942624140
      4  C         1.9122519176   -0.4368878172    0.0735876850
      5  O         2.0267823182   -1.6185060361   -0.1171384576
      6  O         2.9634700317    0.3765639371    0.2474071632
      7  N         0.7286936208    1.7182797620   -0.0156983117
      8  H        -0.3161194662   -0.2202237473   -1.7452326491
      9  H        -0.4944226452   -1.4889512159   -0.5331558007
     10  H         0.2583675958    0.1357774991    1.2433811619
     11  H         2.5923274897    1.2804657867    0.3498504046
     12  H        -0.0248686203    2.2509383726    0.4058206030
     13  H         0.7230451956    1.9451770873   -1.0082164556
     14  O        -2.6269882106   -0.6416759285    0.9959805199
     15  H        -2.6289669330   -0.0105957972    1.7259304048
   Point Group: c1    Number of degrees of freedom:    39


   Energy is   -797.288276742

 Hessian Updated using BFGS Update

 37 Hessian modes will be used to form the next step
  Hessian Eigenvalues:
     0.002721    0.002874    0.004579    0.005844    0.007854    0.009104
     0.023247    0.038403    0.039543    0.045702    0.050593    0.056275
     0.068010    0.113982    0.139542    0.155112    0.162734    0.179911
     0.190138    0.214802    0.241365    0.248001    0.249944    0.260015
     0.278631    0.291060    0.334699    0.338157    0.344153    0.355079
     0.361084    0.430734    0.444908    0.472184    0.520891    0.567401
     0.966449

 Minimum Search - Taking Simple RFO Step
 Searching for Lamda that Minimizes Along All modes
 Value Taken    Lamda =  -0.00054223
 Step Taken.  Stepsize is  0.287044

                             Maximum     Tolerance    Cnvgd?
         Gradient           0.002109      0.000300      NO
         Displacement       0.106460      0.001200      NO
         Energy change     -0.000301      0.000001      NO


 New Cartesian Coordinates Obtained by Inverse Iteration

 Displacement from previous Coordinates is:  0.587142
 ----------------------------------------------------------------
             Standard Nuclear Orientation (Angstroms)
    I     Atom           X                Y                Z
 ----------------------------------------------------------------
    1      S      -2.2202014927     0.1317743834    -0.4990358106
    2      C      -0.5053629896    -0.4401572239    -0.7113412664
    3      C       0.5262231203     0.2441034328     0.1949846651
    4      C       1.9089779714    -0.4383447263     0.0787921664
    5      O       2.0483618422    -1.6133613964    -0.1152407654
    6      O       2.9440250829     0.3958421252     0.2456511968
    7      N       0.6810529016     1.6950721980     0.0216302616
    8      H      -0.2913881864    -0.2394192238    -1.7664972067
    9      H      -0.4855370225    -1.5197711117    -0.5714398603
   10      H       0.2372276383     0.0745549804     1.2371997006
   11      H       2.5631430970     1.2914242331     0.3420619999
   12      H      -0.0612917876     2.2067487903     0.4822506182
   13      H       0.6557235912     1.9581246716    -0.9596813106
   14      O      -2.5745582841    -0.5434074547     1.0265455949
   15      H      -2.4976965822     0.1421287222     1.6952057163
 ----------------------------------------------------------------
 Nuclear Repulsion Energy =   463.5545177379 hartrees
 There are       36 alpha and       36 beta electrons
 Applying Cartesian multipole field
    Component          Value
    ---------          -----
     (2,0,0)        1.00000E-11
     (0,2,0)        2.00000E-11
     (0,0,2)       -3.00000E-11
 Nucleus-field energy     =     0.0000000115 hartrees
 Requested basis set is 6-311++G(d,p)
 There are 90 shells and 233 basis functions
 A cutoff of  1.0D-11 yielded   3679 shell pairs
 There are     24894 function pairs (     26572 Cartesian)
 Smallest overlap matrix eigenvalue = 1.78E-05
 Guess MOs from SCF MO coefficient file
 Reading MOs from coefficient file
 Reading MOs from coefficient file
 A restricted hybrid HF-DFT SCF calculation will be
 performed using Pulay DIIS extrapolation
 Exchange:     0.2000 Hartree-Fock + 0.0800 Slater + 0.7200 B88
 Correlation:  0.1900 VWN1RPA + 0.8100 LYP
 Using SG-1 standard quadrature grid
 SCF converges when DIIS error is below 1.0E-08
 Geometry optimization detected.  Setting ReadMinima to 0
 Setting SaveMinima to 0
 ---------------------------------------
  Cycle       Energy         DIIS Error
 ---------------------------------------
    1    -797.2896037058      1.74E-03
    2    -797.2880772218      1.85E-04
    3    -797.2881269497      1.94E-04
    4    -797.2883049307      8.04E-05
    5    -797.2883338078      2.66E-05
    6    -797.2883373425      8.21E-06
    7    -797.2883378723      4.32E-06
    8    -797.2883380405      8.87E-07
    9    -797.2883379529      3.24E-07
   10    -797.2883379662      1.22E-07
   11    -797.2883379690      2.65E-08
   12    -797.2883379688      1.27E-08
   13    -797.2883379683      2.95E-09 Convergence criterion met
 ---------------------------------------
 SCF time:  CPU 81.61 s  wall 81.81 s
 SCF   energy in the final basis set = -797.2883379683
 Total energy in the final basis set = -797.2883379683

 --------------------------------------------------------------

                    Orbital Energies (a.u.)
 --------------------------------------------------------------

 Alpha MOs
 -- Occupied --
-88.905 -19.175 -19.173 -19.119 -14.347 -10.314 -10.251 -10.226
 -7.988  -5.954  -5.947  -5.939  -1.118  -1.057  -1.038  -0.939
 -0.810  -0.733  -0.651  -0.616  -0.570  -0.531  -0.518  -0.497
 -0.475  -0.455  -0.446  -0.429  -0.415  -0.395  -0.386  -0.332
 -0.320  -0.317  -0.284  -0.255
 -- Virtual --
 -0.058  -0.034  -0.009  -0.001   0.007   0.009   0.026   0.032
  0.041   0.044   0.060   0.067   0.073   0.079   0.086   0.091
  0.097   0.104   0.112   0.116   0.121   0.128   0.133   0.137
  0.141   0.146   0.159   0.162   0.173   0.183   0.190   0.207
  0.211   0.216   0.227   0.235   0.239   0.248   0.256   0.268
  0.274   0.283   0.292   0.297   0.305   0.314   0.320   0.324
  0.328   0.336   0.338   0.346   0.363   0.389   0.394   0.406
  0.455   0.468   0.486   0.507   0.514   0.533   0.543   0.586
  0.591   0.598   0.630   0.634   0.664   0.677   0.701   0.705
  0.727   0.745   0.767   0.797   0.822   0.836   0.862   0.878
  0.907   0.914   0.941   0.992   1.005   1.035   1.055   1.060
  1.101   1.128   1.130   1.153   1.154   1.166   1.202   1.211
  1.228   1.258   1.325   1.336   1.386   1.418   1.444   1.455
  1.498   1.529   1.547   1.573   1.582   1.604   1.629   1.643
  1.649   1.681   1.696   1.733   1.748   1.758   1.777   1.780
  1.819   1.849   1.887   1.939   1.982   2.020   2.031   2.044
  2.060   2.125   2.151   2.193   2.266   2.294   2.442   2.481
  2.517   2.528   2.536   2.566   2.595   2.635   2.685   2.719
  2.777   2.789   2.805   2.830   2.839   2.883   2.915   2.928
  2.969   3.037   3.066   3.081   3.095   3.116   3.148   3.190
  3.197   3.246   3.366   3.391   3.503   3.580   3.689   3.728
  3.807   3.844   3.955   4.025   4.111   4.209   4.693   4.820
  4.965   4.981   5.018   5.056   5.157   5.401   5.470   5.567
  5.869   7.878  17.299  17.367  17.408  23.759  23.813  23.834
 35.564  49.850  49.859  50.022 189.032
 --------------------------------------------------------------

          Ground-State Mulliken Net Atomic Charges

     Atom                 Charge (a.u.)
  ----------------------------------------
      1 S                     0.232098
      2 C                    -0.660874
      3 C                    -0.042409
      4 C                    -0.126511
      5 O                    -0.271336
      6 O                    -0.177330
      7 N                    -0.408471
      8 H                     0.206117
      9 H                     0.253217
     10 H                     0.223931
     11 H                     0.301150
     12 H                     0.265951
     13 H                     0.244542
     14 O                    -0.305787
     15 H                     0.265712
  ----------------------------------------
  Sum of atomic charges =     0.000000

 -----------------------------------------------------------------
                    Cartesian Multipole Moments
 -----------------------------------------------------------------
    Charge (ESU x 10^10)
                -0.0000
    Dipole Moment (Debye)
         X      -2.0166      Y       4.6507      Z       0.2829
       Tot       5.0769
    Quadrupole Moments (Debye-Ang)
        XX     -71.6568     XY       2.2584     YY     -57.8665
        XZ      -2.4403     YZ       0.8852     ZZ     -49.2469
    Octopole Moments (Debye-Ang^2)
       XXX     -16.6822    XXY      24.4697    XYY      -4.6869
       YYY      14.0340    XXZ       7.4966    XYZ      -7.6302
       YYZ       0.1586    XZZ      -2.7466    YZZ       5.8489
       ZZZ       9.9459
    Hexadecapole Moments (Debye-Ang^3)
      XXXX   -1457.0923   XXXY       4.1680   XXYY    -294.5369
      XYYY      22.5413   YYYY    -324.9356   XXXZ     -26.7162
      XXYZ      11.4930   XYYZ      -3.0253   YYYZ      -3.4085
      XXZZ    -232.8004   XYZZ      -7.9629   YYZZ     -78.5160
      XZZZ     -30.1728   YZZZ      -1.5077   ZZZZ    -143.8366
 -----------------------------------------------------------------
 Calculating analytic gradient of the SCF energy
 Gradient of SCF Energy
            1           2           3           4           5           6
    1   0.0001304   0.0002952  -0.0003930   0.0003933   0.0000612  -0.0016026
    2  -0.0008699   0.0002276  -0.0022587  -0.0025276   0.0045416   0.0004408
    3  -0.0020528  -0.0006203  -0.0000576   0.0016404   0.0001044   0.0000371
            7           8           9          10          11          12
    1  -0.0009980  -0.0005201  -0.0008922   0.0011427   0.0013553   0.0003141
    2   0.0009013  -0.0001419   0.0006633   0.0002456  -0.0015651  -0.0003459
    3  -0.0001278   0.0009964  -0.0001927  -0.0005152  -0.0007601  -0.0004081
           13          14          15
    1   0.0005168   0.0004001  -0.0002033
    2   0.0002453   0.0038130  -0.0033692
    3   0.0005224   0.0033349  -0.0019010
 Max gradient component =       4.542E-03
 RMS gradient           =       1.461E-03
 Gradient time:  CPU 26.52 s  wall 26.53 s
 Geometry Optimization Parameters
   NAtoms,    NIC,     NZ,  NCons,   NDum,   NFix, NCnnct, MaxDiis
       15      92       0       0       0       0       0       0

 Cartesian Hessian Update
 Hessian Updated using BFGS Update


** GEOMETRY OPTIMIZATION IN DELOCALIZED INTERNAL COORDINATES **
   Searching for a Minimum

   Optimization Cycle:   3

                       Coordinates (Angstroms)
     ATOM                X               Y               Z
      1  S        -2.2202014927    0.1317743834   -0.4990358106
      2  C        -0.5053629896   -0.4401572239   -0.7113412664
      3  C         0.5262231203    0.2441034328    0.1949846651
      4  C         1.9089779714   -0.4383447263    0.0787921664
      5  O         2.0483618422   -1.6133613964   -0.1152407654
      6  O         2.9440250829    0.3958421252    0.2456511968
      7  N         0.6810529016    1.6950721980    0.0216302616
      8  H        -0.2913881864   -0.2394192238   -1.7664972067
      9  H        -0.4855370225   -1.5197711117   -0.5714398603
     10  H         0.2372276383    0.0745549804    1.2371997006
     11  H         2.5631430970    1.2914242331    0.3420619999
     12  H        -0.0612917876    2.2067487903    0.4822506182
     13  H         0.6557235912    1.9581246716   -0.9596813106
     14  O        -2.5745582841   -0.5434074547    1.0265455949
     15  H        -2.4976965822    0.1421287222    1.6952057163
   Point Group: c1    Number of degrees of freedom:    39


   Energy is   -797.288337968

 Hessian Updated using BFGS Update

 38 Hessian modes will be used to form the next step
  Hessian Eigenvalues:
     0.002825    0.003342    0.004699    0.005353    0.007582    0.012810
     0.024332    0.038846    0.040225    0.045855    0.050509    0.056516
     0.069307    0.117235    0.139855    0.158235    0.160523    0.161167
     0.180260    0.189883    0.215880    0.242589    0.249942    0.251088
     0.256679    0.278847    0.291181    0.337999    0.338156    0.344882
     0.354574    0.359408    0.436469    0.445220    0.485158    0.528215
     0.567604    0.989906

 Minimum Search - Taking Simple RFO Step
 Searching for Lamda that Minimizes Along All modes
 Value Taken    Lamda =  -0.00029785
 Step Taken.  Stepsize is  0.116270

                             Maximum     Tolerance    Cnvgd?
         Gradient           0.003233      0.000300      NO
         Displacement       0.045363      0.001200      NO
         Energy change     -0.000061      0.000001      NO


 New Cartesian Coordinates Obtained by Inverse Iteration

 Displacement from previous Coordinates is:  0.217785
 ----------------------------------------------------------------
             Standard Nuclear Orientation (Angstroms)
    I     Atom           X                Y                Z
 ----------------------------------------------------------------
    1      S      -2.2201785424     0.1521291663    -0.4778496274
    2      C      -0.5084432392    -0.4266320147    -0.7032202634
    3      C       0.5310356719     0.2590417870     0.1915095321
    4      C       1.9060759649    -0.4387602906     0.0712955463
    5      O       2.0324722019    -1.6198540545    -0.1082687901
    6      O       2.9461092176     0.3868878954     0.2554411897
    7      N       0.7003226388     1.7049648556    -0.0010584881
    8      H      -0.2987539574    -0.2330064300    -1.7620588272
    9      H      -0.4867146812    -1.5063614292    -0.5565382636
   10      H       0.2401278364     0.1032406945     1.2366504612
   11      H       2.5643537773     1.2835169157     0.3597789630
   12      H      -0.0315858564     2.2296898623     0.4635450663
   13      H       0.6594257161     1.9520360138    -0.9867275746
   14      O      -2.5922439594    -0.5839033142     1.0130716869
   15      H      -2.5133038888     0.0823227425     1.7055150890
 ----------------------------------------------------------------
 Nuclear Repulsion Energy =   463.2962916438 hartrees
 There are       36 alpha and       36 beta electrons
 Applying Cartesian multipole field
    Component          Value
    ---------          -----
     (2,0,0)        1.00000E-11
     (0,2,0)        2.00000E-11
     (0,0,2)       -3.00000E-11
 Nucleus-field energy     =     0.0000000116 hartrees
 Requested basis set is 6-311++G(d,p)
 There are 90 shells and 233 basis functions
 A cutoff of  1.0D-11 yielded   3679 shell pairs
 There are     24879 function pairs (     26554 Cartesian)
 Smallest overlap matrix eigenvalue = 1.76E-05
 Guess MOs from SCF MO coefficient file
 Reading MOs from coefficient file
 Reading MOs from coefficient file
 A restricted hybrid HF-DFT SCF calculation will be
 performed using Pulay DIIS extrapolation
 Exchange:     0.2000 Hartree-Fock + 0.0800 Slater + 0.7200 B88
 Correlation:  0.1900 VWN1RPA + 0.8100 LYP
 Using SG-1 standard quadrature grid
 SCF converges when DIIS error is below 1.0E-08
 Geometry optimization detected.  Setting ReadMinima to 0
 Setting SaveMinima to 0
 ---------------------------------------
  Cycle       Energy         DIIS Error
 ---------------------------------------
    1    -797.2821079852      7.14E-04
    2    -797.2883965182      7.74E-05
    3    -797.2884048029      8.08E-05
    4    -797.2884376330      3.26E-05
    5    -797.2884427910      1.15E-05
    6    -797.2884431931      4.42E-06
    7    -797.2884431713      1.08E-06
    8    -797.2884431586      3.79E-07
    9    -797.2884431591      1.04E-07
   10    -797.2884431712      4.05E-08
   11    -797.2884431679      1.25E-08
   12    -797.2884431679      6.62E-09 Convergence criterion met
 ---------------------------------------
 SCF time:  CPU 74.66 s  wall 74.76 s
 SCF   energy in the final basis set = -797.2884431679
 Total energy in the final basis set = -797.2884431679

 --------------------------------------------------------------

                    Orbital Energies (a.u.)
 --------------------------------------------------------------

 Alpha MOs
 -- Occupied --
-88.905 -19.175 -19.173 -19.119 -14.348 -10.314 -10.251 -10.226
 -7.987  -5.954  -5.947  -5.939  -1.117  -1.057  -1.037  -0.939
 -0.810  -0.732  -0.650  -0.615  -0.570  -0.531  -0.518  -0.498
 -0.475  -0.455  -0.446  -0.430  -0.415  -0.395  -0.386  -0.332
 -0.320  -0.318  -0.284  -0.255
 -- Virtual --
 -0.058  -0.034  -0.009  -0.002   0.007   0.010   0.026   0.032
  0.041   0.045   0.060   0.067   0.074   0.079   0.086   0.091
  0.097   0.104   0.112   0.117   0.120   0.128   0.134   0.136
  0.140   0.146   0.159   0.162   0.173   0.183   0.190   0.207
  0.210   0.217   0.226   0.234   0.238   0.248   0.256   0.267
  0.274   0.282   0.292   0.296   0.304   0.313   0.320   0.324
  0.328   0.335   0.338   0.347   0.362   0.390   0.395   0.406
  0.454   0.467   0.486   0.508   0.512   0.531   0.542   0.584
  0.591   0.598   0.629   0.635   0.664   0.677   0.699   0.705
  0.730   0.742   0.768   0.796   0.821   0.836   0.860   0.880
  0.908   0.912   0.941   0.992   1.002   1.034   1.054   1.061
  1.103   1.127   1.133   1.153   1.155   1.166   1.200   1.210
  1.229   1.259   1.324   1.336   1.385   1.415   1.445   1.453
  1.498   1.530   1.550   1.572   1.581   1.603   1.628   1.642
  1.649   1.680   1.695   1.734   1.750   1.758   1.775   1.781
  1.819   1.847   1.886   1.939   1.984   2.019   2.026   2.041
  2.060   2.124   2.149   2.192   2.265   2.291   2.442   2.480
  2.515   2.525   2.534   2.566   2.595   2.638   2.687   2.715
  2.781   2.791   2.804   2.831   2.838   2.883   2.912   2.928
  2.967   3.038   3.066   3.078   3.095   3.115   3.146   3.187
  3.195   3.245   3.363   3.390   3.500   3.579   3.687   3.727
  3.803   3.840   3.955   4.025   4.108   4.209   4.691   4.820
  4.965   4.981   5.018   5.055   5.156   5.400   5.462   5.561
  5.867   7.879  17.299  17.367  17.409  23.759  23.811  23.832
 35.563  49.849  49.859  50.020 189.033
 --------------------------------------------------------------

          Ground-State Mulliken Net Atomic Charges

     Atom                 Charge (a.u.)
  ----------------------------------------
      1 S                     0.233019
      2 C                    -0.690581
      3 C                    -0.022878
      4 C                    -0.125624
      5 O                    -0.271673
      6 O                    -0.175764
      7 N                    -0.406030
      8 H                     0.207195
      9 H                     0.256414
     10 H                     0.223088
     11 H                     0.301081
     12 H                     0.264970
     13 H                     0.244347
     14 O                    -0.301957
     15 H                     0.264393
  ----------------------------------------
  Sum of atomic charges =     0.000000

 -----------------------------------------------------------------
                    Cartesian Multipole Moments
 -----------------------------------------------------------------
    Charge (ESU x 10^10)
                 0.0000
    Dipole Moment (Debye)
         X      -2.0016      Y       4.6602      Z       0.3368
       Tot       5.0830
    Quadrupole Moments (Debye-Ang)
        XX     -71.7159     XY       2.2741     YY     -58.0320
        XZ      -2.6087     YZ       0.8425     ZZ     -49.0808
    Octopole Moments (Debye-Ang^2)
       XXX     -16.1323    XXY      23.9722    XYY      -4.4553
       YYY      13.8332    XXZ       7.7264    XYZ      -6.9848
       YYZ      -0.1403    XZZ      -2.9566    YZZ       5.6251
       ZZZ       9.9442
    Hexadecapole Moments (Debye-Ang^3)
      XXXX   -1460.4209   XXXY       2.3433   XXYY    -296.9097
      XYYY      20.8319   YYYY    -328.6566   XXXZ     -27.2680
      XXYZ      12.2336   XYYZ      -1.3971   YYYZ      -0.9241
      XXZZ    -231.6402   XYZZ      -7.3210   YYZZ     -78.3872
      XZZZ     -30.2787   YZZZ      -0.2045   ZZZZ    -140.7888
 -----------------------------------------------------------------
 Calculating analytic gradient of the SCF energy
 Gradient of SCF Energy
            1           2           3           4           5           6
    1  -0.0000327   0.0003120   0.0001836  -0.0002169  -0.0001089  -0.0004764
    2   0.0000251  -0.0000597  -0.0006573   0.0002865   0.0002287   0.0004675
    3  -0.0002434   0.0002428   0.0008738  -0.0031757   0.0012701   0.0006602
            7           8           9          10          11          12
    1   0.0002841  -0.0001536  -0.0001285  -0.0000075   0.0003293  -0.0000867
    2   0.0001956  -0.0000078   0.0000702   0.0001846  -0.0005658  -0.0000828
    3  -0.0001716   0.0001138   0.0000607   0.0000523   0.0005882  -0.0000923
           13          14          15
    1  -0.0000668  -0.0000403   0.0002090
    2  -0.0001500   0.0002675  -0.0002023
    3  -0.0001232   0.0002748  -0.0003305
 Max gradient component =       3.176E-03
 RMS gradient           =       5.898E-04
 Gradient time:  CPU 26.60 s  wall 26.60 s
 Geometry Optimization Parameters
   NAtoms,    NIC,     NZ,  NCons,   NDum,   NFix, NCnnct, MaxDiis
       15      92       0       0       0       0       0       0

 Cartesian Hessian Update
 Hessian Updated using BFGS Update


** GEOMETRY OPTIMIZATION IN DELOCALIZED INTERNAL COORDINATES **
   Searching for a Minimum

   Optimization Cycle:   4

                       Coordinates (Angstroms)
     ATOM                X               Y               Z
      1  S        -2.2201785424    0.1521291663   -0.4778496274
      2  C        -0.5084432392   -0.4266320147   -0.7032202634
      3  C         0.5310356719    0.2590417870    0.1915095321
      4  C         1.9060759649   -0.4387602906    0.0712955463
      5  O         2.0324722019   -1.6198540545   -0.1082687901
      6  O         2.9461092176    0.3868878954    0.2554411897
      7  N         0.7003226388    1.7049648556   -0.0010584881
      8  H        -0.2987539574   -0.2330064300   -1.7620588272
      9  H        -0.4867146812   -1.5063614292   -0.5565382636
     10  H         0.2401278364    0.1032406945    1.2366504612
     11  H         2.5643537773    1.2835169157    0.3597789630
     12  H        -0.0315858564    2.2296898623    0.4635450663
     13  H         0.6594257161    1.9520360138   -0.9867275746
     14  O        -2.5922439594   -0.5839033142    1.0130716869
     15  H        -2.5133038888    0.0823227425    1.7055150890
   Point Group: c1    Number of degrees of freedom:    39


   Energy is   -797.288443168

 Hessian Updated using BFGS Update

 39 Hessian modes will be used to form the next step
  Hessian Eigenvalues:
     0.002552    0.003430    0.004567    0.005386    0.007516    0.016067
     0.030226    0.039171    0.042676    0.046443    0.050807    0.056042
     0.070253    0.115419    0.139998    0.154788    0.159502    0.160894
     0.162001    0.180028    0.188137    0.215884    0.241641    0.247589
     0.249943    0.255467    0.278789    0.291821    0.335023    0.338248
     0.344279    0.354559    0.358367    0.432958    0.444810    0.471239
     0.519225    0.567216    0.968934

 Minimum Search - Taking Simple RFO Step
 Searching for Lamda that Minimizes Along All modes
 Value Taken    Lamda =  -0.00030933
 Step Taken.  Stepsize is  0.219682

                             Maximum     Tolerance    Cnvgd?
         Gradient           0.000914      0.000300      NO
         Displacement       0.077081      0.001200      NO
         Energy change     -0.000105      0.000001      NO


 New Cartesian Coordinates Obtained by Inverse Iteration

 Displacement from previous Coordinates is:  0.443815
 ----------------------------------------------------------------
             Standard Nuclear Orientation (Angstroms)
    I     Atom           X                Y                Z
 ----------------------------------------------------------------
    1      S      -2.2118586809     0.1830891181    -0.4543159309
    2      C      -0.5023389594    -0.4053060202    -0.6821813924
    3      C       0.5397560283     0.2747329030     0.2128479812
    4      C       1.9046119450    -0.4469039156     0.1027906929
    5      O       2.0135430172    -1.6347710383    -0.0612758391
    6      O       2.9541881612     0.3847905823     0.1825088636
    7      N       0.7336608400     1.7148615375     0.0074251303
    8      H      -0.2864942930    -0.2140234538    -1.7419910063
    9      H      -0.4810609474    -1.4861502574    -0.5343355390
   10      H       0.2352488260     0.1322970801     1.2574262832
   11      H       2.5707948121     1.2869456200     0.2570682433
   12      H       0.0092443383     2.2558087491     0.4675288686
   13      H       0.6921600955     1.9497341552    -0.9820528990
   14      O      -2.6321237968    -0.6451517321     0.9719284262
   15      H      -2.6106324860    -0.0046409281     1.6977138174
 ----------------------------------------------------------------
 Nuclear Repulsion Energy =   462.9114629653 hartrees
 There are       36 alpha and       36 beta electrons
 Applying Cartesian multipole field
    Component          Value
    ---------          -----
     (2,0,0)        1.00000E-11
     (0,2,0)        2.00000E-11
     (0,0,2)       -3.00000E-11
 Nucleus-field energy     =     0.0000000119 hartrees
 Requested basis set is 6-311++G(d,p)
 There are 90 shells and 233 basis functions
 A cutoff of  1.0D-11 yielded   3672 shell pairs
 There are     24809 function pairs (     26472 Cartesian)
 Smallest overlap matrix eigenvalue = 1.74E-05
 Guess MOs from SCF MO coefficient file
 Reading MOs from coefficient file
 Reading MOs from coefficient file
 A restricted hybrid HF-DFT SCF calculation will be
 performed using Pulay DIIS extrapolation
 Exchange:     0.2000 Hartree-Fock + 0.0800 Slater + 0.7200 B88
 Correlation:  0.1900 VWN1RPA + 0.8100 LYP
 Using SG-1 standard quadrature grid
 SCF converges when DIIS error is below 1.0E-08
 Geometry optimization detected.  Setting ReadMinima to 0
 Setting SaveMinima to 0
 ---------------------------------------
  Cycle       Energy         DIIS Error
 ---------------------------------------
    1    -797.2702094877      1.52E-03
    2    -797.2878551489      2.11E-04
    3    -797.2875423976      3.50E-04
    4    -797.2881385511      7.35E-05
    5    -797.2881627577      2.30E-05
    6    -797.2881655798      8.79E-06
    7    -797.2881659375      3.34E-06
    8    -797.2881658085      8.33E-07
    9    -797.2881658022      3.67E-07
   10    -797.2881658388      1.11E-07
   11    -797.2881658339      4.14E-08
   12    -797.2881658341      1.17E-08
   13    -797.2881658336      3.11E-09 Convergence criterion met
 ---------------------------------------
 SCF time:  CPU 81.34 s  wall 82.01 s
 SCF   energy in the final basis set = -797.2881658336
 Total energy in the final basis set = -797.2881658336

 --------------------------------------------------------------

                    Orbital Energies (a.u.)
 --------------------------------------------------------------

 Alpha MOs
 -- Occupied --
-88.905 -19.176 -19.172 -19.119 -14.349 -10.314 -10.251 -10.226
 -7.987  -5.954  -5.947  -5.939  -1.115  -1.057  -1.035  -0.940
 -0.810  -0.731  -0.649  -0.613  -0.571  -0.531  -0.517  -0.499
 -0.474  -0.455  -0.445  -0.431  -0.414  -0.394  -0.386  -0.331
 -0.320  -0.319  -0.284  -0.255
 -- Virtual --
 -0.057  -0.034  -0.010  -0.002   0.007   0.008   0.027   0.032
  0.039   0.045   0.060   0.067   0.074   0.078   0.086   0.092
  0.097   0.105   0.112   0.116   0.120   0.127   0.135   0.137
  0.142   0.147   0.157   0.162   0.172   0.184   0.187   0.206
  0.210   0.217   0.226   0.235   0.240   0.249   0.254   0.266
  0.273   0.284   0.292   0.298   0.303   0.313   0.320   0.323
  0.329   0.335   0.337   0.349   0.359   0.390   0.395   0.406
  0.456   0.467   0.487   0.505   0.511   0.527   0.542   0.586
  0.590   0.603   0.629   0.635   0.664   0.680   0.697   0.705
  0.733   0.740   0.763   0.797   0.819   0.831   0.859   0.878
  0.907   0.917   0.943   0.993   1.003   1.034   1.059   1.064
  1.103   1.123   1.138   1.149   1.154   1.169   1.197   1.212
  1.226   1.258   1.328   1.334   1.383   1.421   1.445   1.450
  1.497   1.533   1.550   1.568   1.582   1.601   1.627   1.644
  1.653   1.677   1.695   1.733   1.745   1.759   1.779   1.782
  1.816   1.853   1.886   1.940   1.982   2.020   2.022   2.038
  2.062   2.123   2.157   2.193   2.266   2.296   2.440   2.477
  2.515   2.529   2.534   2.565   2.595   2.639   2.687   2.723
  2.777   2.789   2.806   2.832   2.838   2.884   2.914   2.924
  2.967   3.041   3.067   3.077   3.096   3.112   3.150   3.189
  3.192   3.245   3.364   3.387   3.501   3.576   3.685   3.726
  3.799   3.836   3.955   4.026   4.108   4.206   4.688   4.819
  4.966   4.984   5.017   5.056   5.155   5.400   5.453   5.557
  5.866   7.880  17.299  17.367  17.410  23.758  23.806  23.829
 35.563  49.848  49.859  50.016 189.035
 --------------------------------------------------------------

          Ground-State Mulliken Net Atomic Charges

     Atom                 Charge (a.u.)
  ----------------------------------------
      1 S                     0.230716
      2 C                    -0.698453
      3 C                    -0.019841
      4 C                    -0.114939
      5 O                    -0.272416
      6 O                    -0.180472
      7 N                    -0.417757
      8 H                     0.209162
      9 H                     0.258149
     10 H                     0.220742
     11 H                     0.305979
     12 H                     0.267877
     13 H                     0.247124
     14 O                    -0.299338
     15 H                     0.263468
  ----------------------------------------
  Sum of atomic charges =     0.000000

 -----------------------------------------------------------------
                    Cartesian Multipole Moments
 -----------------------------------------------------------------
    Charge (ESU x 10^10)
                -0.0000
    Dipole Moment (Debye)
         X      -2.1006      Y       4.7114      Z       0.4006
       Tot       5.1740
    Quadrupole Moments (Debye-Ang)
        XX     -71.3644     XY       2.3063     YY     -58.1819
        XZ      -3.2023     YZ       0.6139     ZZ     -49.0290
    Octopole Moments (Debye-Ang^2)
       XXX     -18.4678    XXY      23.7237    XYY      -4.0765
       YYY      14.3464    XXZ       9.5229    XYZ      -6.6784
       YYZ      -1.4486    XZZ      -3.8546    YZZ       4.7912
       ZZZ       9.7321
    Hexadecapole Moments (Debye-Ang^3)
      XXXX   -1462.9579   XXXY      -1.6791   XXYY    -300.8430
      XYYY      18.9693   YYYY    -334.6100   XXXZ     -30.3866
      XXYZ      11.7923   XYYZ      -1.0175   YYYZ       3.0549
      XXZZ    -228.1977   XYZZ      -6.9790   YYZZ     -78.3729
      XZZZ     -29.9843   YZZZ       2.2714   ZZZZ    -134.6910
 -----------------------------------------------------------------
 Calculating analytic gradient of the SCF energy
 Gradient of SCF Energy
            1           2           3           4           5           6
    1  -0.0001562  -0.0002941   0.0002524  -0.0012645  -0.0000401   0.0004861
    2   0.0007915  -0.0003831   0.0018543   0.0007010  -0.0037543   0.0016295
    3   0.0022584   0.0009909  -0.0039747   0.0069914  -0.0033333  -0.0011800
            7           8           9          10          11          12
    1   0.0017464   0.0004266   0.0008314  -0.0003347  -0.0007614  -0.0009966
    2  -0.0005329   0.0001250  -0.0006469  -0.0002126   0.0006997   0.0001961
    3   0.0015572  -0.0009170   0.0002212   0.0007352  -0.0012142  -0.0000657
           13          14          15
    1   0.0003147  -0.0000987  -0.0001114
    2  -0.0003602  -0.0033084   0.0032014
    3  -0.0005080  -0.0036639   0.0021025
 Max gradient component =       6.991E-03
 RMS gradient           =       1.877E-03
 Gradient time:  CPU 26.52 s  wall 26.52 s
 Geometry Optimization Parameters
   NAtoms,    NIC,     NZ,  NCons,   NDum,   NFix, NCnnct, MaxDiis
       15      92       0       0       0       0       0       0

 Cartesian Hessian Update
 Hessian Updated using BFGS Update


** GEOMETRY OPTIMIZATION IN DELOCALIZED INTERNAL COORDINATES **
   Searching for a Minimum

   Optimization Cycle:   5

                       Coordinates (Angstroms)
     ATOM                X               Y               Z
      1  S        -2.2118586809    0.1830891181   -0.4543159309
      2  C        -0.5023389594   -0.4053060202   -0.6821813924
      3  C         0.5397560283    0.2747329030    0.2128479812
      4  C         1.9046119450   -0.4469039156    0.1027906929
      5  O         2.0135430172   -1.6347710383   -0.0612758391
      6  O         2.9541881612    0.3847905823    0.1825088636
      7  N         0.7336608400    1.7148615375    0.0074251303
      8  H        -0.2864942930   -0.2140234538   -1.7419910063
      9  H        -0.4810609474   -1.4861502574   -0.5343355390
     10  H         0.2352488260    0.1322970801    1.2574262832
     11  H         2.5707948121    1.2869456200    0.2570682433
     12  H         0.0092443383    2.2558087491    0.4675288686
     13  H         0.6921600955    1.9497341552   -0.9820528990
     14  O        -2.6321237968   -0.6451517321    0.9719284262
     15  H        -2.6106324860   -0.0046409281    1.6977138174
   Point Group: c1    Number of degrees of freedom:    39


   Energy is   -797.288165834

 Hessian Updated using BFGS Update

 39 Hessian modes will be used to form the next step
  Hessian Eigenvalues:
     0.003012    0.003498    0.004805    0.005263    0.010969    0.019332
     0.037889    0.040163    0.045813    0.049486    0.053204    0.056087
     0.071935    0.116402    0.139947    0.157476    0.159436    0.160890
     0.161661    0.182960    0.188024    0.216070    0.242154    0.249571
     0.253212    0.261989    0.278948    0.292161    0.337488    0.338329
     0.344685    0.354565    0.359933    0.435187    0.445263    0.474179
     0.527822    0.567986    0.983038

 Minimum Search - Taking Simple RFO Step
 Searching for Lamda that Minimizes Along All modes
 Value Taken    Lamda =  -0.00066111
 Step Taken.  Stepsize is  0.155383

                             Maximum     Tolerance    Cnvgd?
         Gradient           0.003596      0.000300      NO
         Displacement       0.059505      0.001200      NO
         Energy change      0.000277      0.000001      NO


 New Cartesian Coordinates Obtained by Inverse Iteration

 Displacement from previous Coordinates is:  0.305550
 ----------------------------------------------------------------
             Standard Nuclear Orientation (Angstroms)
    I     Atom           X                Y                Z
 ----------------------------------------------------------------
    1      S      -2.2172140873     0.1523843498    -0.4784910576
    2      C      -0.5033286962    -0.4220520550    -0.7004575257
    3      C       0.5336827777     0.2614238334     0.1994512986
    4      C       1.9077415514    -0.4427613594     0.0836957901
    5      O       2.0290186371    -1.6276674318    -0.0752757310
    6      O       2.9528605742     0.3858085562     0.2197717475
    7      N       0.7058995628     1.7068792835     0.0078225858
    8      H      -0.2892015148    -0.2259642980    -1.7582457664
    9      H      -0.4798889788    -1.5023148695    -0.5567357684
   10      H       0.2371758558     0.1051009634     1.2429853938
   11      H       2.5725588099     1.2860684357     0.3047545750
   12      H      -0.0136663305     2.2354923862     0.4869396697
   13      H       0.6508271557     1.9580265998    -0.9760947495
   14      O      -2.5986726506    -0.5969335957     1.0034434830
   15      H      -2.5590937662     0.0718216015     1.6975217552
 ----------------------------------------------------------------
 Nuclear Repulsion Energy =   463.0629490074 hartrees
 There are       36 alpha and       36 beta electrons
 Applying Cartesian multipole field
    Component          Value
    ---------          -----
     (2,0,0)        1.00000E-11
     (0,2,0)        2.00000E-11
     (0,0,2)       -3.00000E-11
 Nucleus-field energy     =     0.0000000117 hartrees
 Requested basis set is 6-311++G(d,p)
 There are 90 shells and 233 basis functions
 A cutoff of  1.0D-11 yielded   3674 shell pairs
 There are     24850 function pairs (     26521 Cartesian)
 Smallest overlap matrix eigenvalue = 1.77E-05
 Guess MOs from SCF MO coefficient file
 Reading MOs from coefficient file
 Reading MOs from coefficient file
 A restricted hybrid HF-DFT SCF calculation will be
 performed using Pulay DIIS extrapolation
 Exchange:     0.2000 Hartree-Fock + 0.0800 Slater + 0.7200 B88
 Correlation:  0.1900 VWN1RPA + 0.8100 LYP
 Using SG-1 standard quadrature grid
 SCF converges when DIIS error is below 1.0E-08
 Geometry optimization detected.  Setting ReadMinima to 0
 Setting SaveMinima to 0
 ---------------------------------------
  Cycle       Energy         DIIS Error
 ---------------------------------------
    1    -797.2923264468      1.08E-03
    2    -797.2884235588      9.85E-05
    3    -797.2884301593      1.16E-04
    4    -797.2884936455      5.08E-05
    5    -797.2885053081      1.42E-05
    6    -797.2885062195      3.97E-06
    7    -797.2885066003      1.95E-06
    8    -797.2885066548      5.21E-07
    9    -797.2885066398      1.79E-07
   10    -797.2885066357      7.15E-08
   11    -797.2885066332      2.20E-08
   12    -797.2885066361      6.90E-09 Convergence criterion met
 ---------------------------------------
 SCF time:  CPU 75.40 s  wall 75.49 s
 SCF   energy in the final basis set = -797.2885066361
 Total energy in the final basis set = -797.2885066361

 --------------------------------------------------------------

                    Orbital Energies (a.u.)
 --------------------------------------------------------------

 Alpha MOs
 -- Occupied --
-88.905 -19.175 -19.172 -19.119 -14.348 -10.314 -10.251 -10.226
 -7.987  -5.954  -5.947  -5.939  -1.116  -1.057  -1.036  -0.939
 -0.810  -0.732  -0.650  -0.614  -0.570  -0.531  -0.518  -0.498
 -0.474  -0.455  -0.445  -0.430  -0.414  -0.394  -0.386  -0.332
 -0.320  -0.319  -0.284  -0.255
 -- Virtual --
 -0.058  -0.034  -0.010  -0.002   0.007   0.010   0.026   0.032
  0.040   0.045   0.060   0.067   0.073   0.078   0.086   0.091
  0.097   0.104   0.112   0.116   0.121   0.127   0.134   0.136
  0.141   0.146   0.158   0.162   0.172   0.183   0.189   0.207
  0.210   0.216   0.226   0.235   0.239   0.249   0.256   0.267
  0.273   0.282   0.292   0.297   0.304   0.313   0.320   0.324
  0.328   0.336   0.338   0.348   0.361   0.390   0.395   0.406
  0.455   0.467   0.487   0.507   0.514   0.531   0.541   0.584
  0.590   0.600   0.630   0.634   0.663   0.678   0.699   0.705
  0.730   0.742   0.766   0.798   0.821   0.833   0.859   0.879
  0.907   0.914   0.942   0.993   1.002   1.034   1.057   1.061
  1.102   1.126   1.135   1.153   1.153   1.167   1.200   1.211
  1.229   1.260   1.326   1.334   1.385   1.416   1.444   1.452
  1.497   1.532   1.548   1.572   1.582   1.604   1.628   1.642
  1.649   1.680   1.695   1.733   1.749   1.758   1.776   1.782
  1.817   1.850   1.887   1.940   1.984   2.020   2.025   2.040
  2.061   2.122   2.151   2.194   2.264   2.293   2.441   2.479
  2.516   2.528   2.533   2.566   2.596   2.635   2.687   2.715
  2.778   2.789   2.805   2.831   2.837   2.882   2.910   2.927
  2.966   3.037   3.066   3.079   3.096   3.114   3.148   3.188
  3.195   3.246   3.362   3.389   3.500   3.578   3.686   3.727
  3.803   3.838   3.955   4.026   4.107   4.206   4.692   4.820
  4.966   4.981   5.017   5.055   5.156   5.400   5.461   5.561
  5.867   7.880  17.299  17.367  17.409  23.758  23.809  23.832
 35.563  49.849  49.859  50.020 189.034
 --------------------------------------------------------------

          Ground-State Mulliken Net Atomic Charges

     Atom                 Charge (a.u.)
  ----------------------------------------
      1 S                     0.230665
      2 C                    -0.677433
      3 C                    -0.034252
      4 C                    -0.121301
      5 O                    -0.271189
      6 O                    -0.177681
      7 N                    -0.409902
      8 H                     0.207418
      9 H                     0.254861
     10 H                     0.224058
     11 H                     0.301996
     12 H                     0.266078
     13 H                     0.245124
     14 O                    -0.302847
     15 H                     0.264404
  ----------------------------------------
  Sum of atomic charges =     0.000000

 -----------------------------------------------------------------
                    Cartesian Multipole Moments
 -----------------------------------------------------------------
    Charge (ESU x 10^10)
                -0.0000
    Dipole Moment (Debye)
         X      -2.0705      Y       4.7113      Z       0.3262
       Tot       5.1565
    Quadrupole Moments (Debye-Ang)
        XX     -71.4377     XY       2.2543     YY     -58.0572
        XZ      -2.8775     YZ       0.9130     ZZ     -49.0932
    Octopole Moments (Debye-Ang^2)
       XXX     -17.8856    XXY      24.2724    XYY      -4.4503
       YYY      14.5651    XXZ       8.4764    XYZ      -6.9395
       YYZ      -0.5291    XZZ      -3.3312    YZZ       5.6031
       ZZZ       9.8383
    Hexadecapole Moments (Debye-Ang^3)
      XXXX   -1458.7137   XXXY       1.1205   XXYY    -298.1386
      XYYY      20.6540   YYYY    -330.1506   XXXZ     -30.0640
      XXYZ      12.5194   XYYZ      -1.9994   YYYZ       0.8256
      XXZZ    -230.5063   XYZZ      -7.7538   YYZZ     -78.3905
      XZZZ     -30.6522   YZZZ       0.9234   ZZZZ    -139.6206
 -----------------------------------------------------------------
 Calculating analytic gradient of the SCF energy
 Gradient of SCF Energy
            1           2           3           4           5           6
    1   0.0000019   0.0000544  -0.0000665  -0.0003027   0.0001642   0.0002434
    2  -0.0000715   0.0000770  -0.0001432  -0.0000657  -0.0000343   0.0000782
    3   0.0002914  -0.0000706  -0.0004134  -0.0002293   0.0000933   0.0002967
            7           8           9          10          11          12
    1  -0.0000255   0.0001361  -0.0000674  -0.0000075   0.0000782  -0.0002138
    2   0.0001761  -0.0000854  -0.0000081   0.0001464  -0.0001267   0.0000051
    3   0.0004206  -0.0000306   0.0000363   0.0001622  -0.0002633  -0.0001588
           13          14          15
    1   0.0001661  -0.0000337  -0.0001275
    2  -0.0000726  -0.0000655   0.0001903
    3  -0.0001101  -0.0001782   0.0001538
 Max gradient component =       4.206E-04
 RMS gradient           =       1.666E-04
 Gradient time:  CPU 26.46 s  wall 26.53 s
 Geometry Optimization Parameters
   NAtoms,    NIC,     NZ,  NCons,   NDum,   NFix, NCnnct, MaxDiis
       15      92       0       0       0       0       0       0

 Cartesian Hessian Update
 Hessian Updated using BFGS Update


** GEOMETRY OPTIMIZATION IN DELOCALIZED INTERNAL COORDINATES **
   Searching for a Minimum

   Optimization Cycle:   6

                       Coordinates (Angstroms)
     ATOM                X               Y               Z
      1  S        -2.2172140873    0.1523843498   -0.4784910576
      2  C        -0.5033286962   -0.4220520550   -0.7004575257
      3  C         0.5336827777    0.2614238334    0.1994512986
      4  C         1.9077415514   -0.4427613594    0.0836957901
      5  O         2.0290186371   -1.6276674318   -0.0752757310
      6  O         2.9528605742    0.3858085562    0.2197717475
      7  N         0.7058995628    1.7068792835    0.0078225858
      8  H        -0.2892015148   -0.2259642980   -1.7582457664
      9  H        -0.4798889788   -1.5023148695   -0.5567357684
     10  H         0.2371758558    0.1051009634    1.2429853938
     11  H         2.5725588099    1.2860684357    0.3047545750
     12  H        -0.0136663305    2.2354923862    0.4869396697
     13  H         0.6508271557    1.9580265998   -0.9760947495
     14  O        -2.5986726506   -0.5969335957    1.0034434830
     15  H        -2.5590937662    0.0718216015    1.6975217552
   Point Group: c1    Number of degrees of freedom:    39


   Energy is   -797.288506636

 Hessian Updated using BFGS Update

 39 Hessian modes will be used to form the next step
  Hessian Eigenvalues:
     0.002999    0.003577    0.004793    0.005180    0.010510    0.020319
     0.038427    0.039855    0.045996    0.048459    0.053062    0.056057
     0.071479    0.116278    0.140047    0.157475    0.159323    0.160893
     0.161673    0.182992    0.188167    0.215841    0.241996    0.249587
     0.252472    0.264498    0.281383    0.292043    0.337241    0.338182
     0.344779    0.354580    0.360404    0.435039    0.445197    0.475034
     0.525661    0.567307    0.982988

 Minimum Search - Taking Simple RFO Step
 Searching for Lamda that Minimizes Along All modes
 Value Taken    Lamda =  -0.00003638
 Step Taken.  Stepsize is  0.073398

                             Maximum     Tolerance    Cnvgd?
         Gradient           0.000439      0.000300      NO
         Displacement       0.025808      0.001200      NO
         Energy change     -0.000341      0.000001      NO


 New Cartesian Coordinates Obtained by Inverse Iteration

 Displacement from previous Coordinates is:  0.092177
 ----------------------------------------------------------------
             Standard Nuclear Orientation (Angstroms)
    I     Atom           X                Y                Z
 ----------------------------------------------------------------
    1      S      -2.2175236176     0.1500766972    -0.4857852786
    2      C      -0.5037474605    -0.4261437178    -0.6999415848
    3      C       0.5322062408     0.2609384873     0.1986953771
    4      C       1.9064292310    -0.4421363350     0.0843624587
    5      O       2.0282670670    -1.6243902550    -0.0909493407
    6      O       2.9499880698     0.3870748956     0.2256612703
    7      N       0.7042770596     1.7053601876     0.0007470696
    8      H      -0.2885978816    -0.2340990691    -1.7580792981
    9      H      -0.4806989424    -1.5057285370    -0.5518606632
   10      H       0.2370066645     0.1063226504     1.2425095270
   11      H       2.5682490382     1.2848770356     0.3268597611
   12      H      -0.0013712962     2.2381138471     0.4950765775
   13      H       0.6297127806     1.9561127412    -0.9817534144
   14      O      -2.5989369712    -0.5893235692     1.0013709863
   15      H      -2.5365610820     0.0782573412     1.6941722523
 ----------------------------------------------------------------
 Nuclear Repulsion Energy =   463.2102864130 hartrees
 There are       36 alpha and       36 beta electrons
 Applying Cartesian multipole field
    Component          Value
    ---------          -----
     (2,0,0)        1.00000E-11
     (0,2,0)        2.00000E-11
     (0,0,2)       -3.00000E-11
 Nucleus-field energy     =     0.0000000117 hartrees
 Requested basis set is 6-311++G(d,p)
 There are 90 shells and 233 basis functions
 A cutoff of  1.0D-11 yielded   3676 shell pairs
 There are     24858 function pairs (     26530 Cartesian)
 Smallest overlap matrix eigenvalue = 1.76E-05
 Guess MOs from SCF MO coefficient file
 Reading MOs from coefficient file
 Reading MOs from coefficient file
 A restricted hybrid HF-DFT SCF calculation will be
 performed using Pulay DIIS extrapolation
 Exchange:     0.2000 Hartree-Fock + 0.0800 Slater + 0.7200 B88
 Correlation:  0.1900 VWN1RPA + 0.8100 LYP
 Using SG-1 standard quadrature grid
 SCF converges when DIIS error is below 1.0E-08
 Geometry optimization detected.  Setting ReadMinima to 0
 Setting SaveMinima to 0
 ---------------------------------------
  Cycle       Energy         DIIS Error
 ---------------------------------------
    1    -797.2912679324      3.02E-04
    2    -797.2884802363      3.61E-05
    3    -797.2884789573      4.51E-05
    4    -797.2884879319      1.82E-05
    5    -797.2884894818      4.94E-06
    6    -797.2884894775      1.29E-06
    7    -797.2884894488      3.19E-07
    8    -797.2884895089      9.40E-08
    9    -797.2884895027      3.86E-08
   10    -797.2884894998      1.32E-08
   11    -797.2884895003      3.95E-09 Convergence criterion met
 ---------------------------------------
 SCF time:  CPU 67.28 s  wall 67.38 s
 SCF   energy in the final basis set = -797.2884895003
 Total energy in the final basis set = -797.2884895003

 --------------------------------------------------------------

                    Orbital Energies (a.u.)
 --------------------------------------------------------------

 Alpha MOs
 -- Occupied --
-88.905 -19.175 -19.172 -19.119 -14.348 -10.313 -10.251 -10.226
 -7.987  -5.954  -5.947  -5.939  -1.116  -1.057  -1.036  -0.939
 -0.810  -0.732  -0.650  -0.614  -0.569  -0.531  -0.519  -0.499
 -0.474  -0.455  -0.445  -0.430  -0.415  -0.394  -0.386  -0.332
 -0.320  -0.319  -0.283  -0.255
 -- Virtual --
 -0.058  -0.034  -0.009  -0.001   0.007   0.009   0.026   0.032
  0.040   0.045   0.060   0.067   0.073   0.079   0.085   0.091
  0.097   0.104   0.112   0.116   0.121   0.128   0.134   0.136
  0.141   0.146   0.159   0.162   0.172   0.184   0.189   0.207
  0.210   0.216   0.226   0.235   0.239   0.248   0.256   0.267
  0.274   0.282   0.292   0.297   0.304   0.313   0.320   0.324
  0.329   0.335   0.338   0.348   0.361   0.390   0.394   0.406
  0.456   0.467   0.486   0.508   0.514   0.532   0.541   0.583
  0.590   0.599   0.629   0.635   0.662   0.678   0.699   0.705
  0.729   0.742   0.766   0.798   0.821   0.831   0.858   0.879
  0.907   0.914   0.941   0.993   1.003   1.033   1.055   1.061
  1.102   1.126   1.134   1.153   1.155   1.167   1.200   1.210
  1.229   1.262   1.326   1.335   1.385   1.417   1.445   1.452
  1.497   1.531   1.548   1.573   1.581   1.605   1.629   1.641
  1.649   1.679   1.695   1.734   1.748   1.757   1.777   1.783
  1.817   1.848   1.887   1.939   1.987   2.020   2.026   2.040
  2.061   2.119   2.148   2.194   2.264   2.291   2.441   2.480
  2.514   2.527   2.533   2.565   2.597   2.635   2.686   2.713
  2.780   2.788   2.804   2.831   2.835   2.880   2.906   2.928
  2.966   3.038   3.066   3.079   3.095   3.115   3.149   3.189
  3.195   3.244   3.363   3.389   3.501   3.577   3.686   3.728
  3.803   3.838   3.955   4.025   4.106   4.207   4.693   4.822
  4.966   4.982   5.018   5.056   5.156   5.401   5.463   5.560
  5.868   7.880  17.299  17.367  17.408  23.758  23.810  23.832
 35.563  49.849  49.859  50.019 189.034
 --------------------------------------------------------------

          Ground-State Mulliken Net Atomic Charges

     Atom                 Charge (a.u.)
  ----------------------------------------
      1 S                     0.231551
      2 C                    -0.683636
      3 C                    -0.031638
      4 C                    -0.118839
      5 O                    -0.271546
      6 O                    -0.176204
      7 N                    -0.407706
      8 H                     0.207249
      9 H                     0.256300
     10 H                     0.221325
     11 H                     0.300792
     12 H                     0.265253
     13 H                     0.245426
     14 O                    -0.302568
     15 H                     0.264241
  ----------------------------------------
  Sum of atomic charges =     0.000000

 -----------------------------------------------------------------
                    Cartesian Multipole Moments
 -----------------------------------------------------------------
    Charge (ESU x 10^10)
                 0.0000
    Dipole Moment (Debye)
         X      -2.0367      Y       4.7037      Z       0.3916
       Tot       5.1407
    Quadrupole Moments (Debye-Ang)
        XX     -71.6862     XY       2.2462     YY     -57.9857
        XZ      -2.5963     YZ       0.9679     ZZ     -49.0456
    Octopole Moments (Debye-Ang^2)
       XXX     -16.9965    XXY      24.0182    XYY      -4.4432
       YYY      14.5519    XXZ       8.4599    XYZ      -6.7849
       YYZ       0.0354    XZZ      -3.0717    YZZ       5.7362
       ZZZ      10.2749
    Hexadecapole Moments (Debye-Ang^3)
      XXXX   -1459.9602   XXXY       1.0943   XXYY    -297.7944
      XYYY      20.6553   YYYY    -328.9461   XXXZ     -28.2060
      XXYZ      12.4921   XYYZ      -1.6593   YYYZ       0.5671
      XXZZ    -231.1688   XYZZ      -7.6396   YYZZ     -78.1079
      XZZZ     -30.7328   YZZZ       0.4290   ZZZZ    -140.1534
 -----------------------------------------------------------------
 Calculating analytic gradient of the SCF energy
 Gradient of SCF Energy
            1           2           3           4           5           6
    1  -0.0000798   0.0001101   0.0000754  -0.0001846  -0.0001903  -0.0001428
    2   0.0000914  -0.0000318  -0.0000297  -0.0006933   0.0006084   0.0005248
    3  -0.0003353   0.0001881  -0.0003386   0.0015582  -0.0004761  -0.0008161
            7           8           9          10          11          12
    1   0.0001507  -0.0001786  -0.0000625   0.0002909   0.0002029   0.0001013
    2  -0.0000314  -0.0000167  -0.0000093  -0.0000602  -0.0002866  -0.0000258
    3  -0.0004481   0.0000780   0.0000737  -0.0000567   0.0007280  -0.0000787
           13          14          15
    1  -0.0002141   0.0000109   0.0001103
    2  -0.0000381   0.0002192  -0.0002209
    3  -0.0000959   0.0002930  -0.0002735
 Max gradient component =       1.558E-03
 RMS gradient           =       3.710E-04
 Gradient time:  CPU 26.34 s  wall 26.36 s
 Geometry Optimization Parameters
   NAtoms,    NIC,     NZ,  NCons,   NDum,   NFix, NCnnct, MaxDiis
       15      92       0       0       0       0       0       0

 Cartesian Hessian Update
 Hessian Updated using BFGS Update


** GEOMETRY OPTIMIZATION IN DELOCALIZED INTERNAL COORDINATES **
   Searching for a Minimum

   Optimization Cycle:   7

                       Coordinates (Angstroms)
     ATOM                X               Y               Z
      1  S        -2.2175236176    0.1500766972   -0.4857852786
      2  C        -0.5037474605   -0.4261437178   -0.6999415848
      3  C         0.5322062408    0.2609384873    0.1986953771
      4  C         1.9064292310   -0.4421363350    0.0843624587
      5  O         2.0282670670   -1.6243902550   -0.0909493407
      6  O         2.9499880698    0.3870748956    0.2256612703
      7  N         0.7042770596    1.7053601876    0.0007470696
      8  H        -0.2885978816   -0.2340990691   -1.7580792981
      9  H        -0.4806989424   -1.5057285370   -0.5518606632
     10  H         0.2370066645    0.1063226504    1.2425095270
     11  H         2.5682490382    1.2848770356    0.3268597611
     12  H        -0.0013712962    2.2381138471    0.4950765775
     13  H         0.6297127806    1.9561127412   -0.9817534144
     14  O        -2.5989369712   -0.5893235692    1.0013709863
     15  H        -2.5365610820    0.0782573412    1.6941722523
   Point Group: c1    Number of degrees of freedom:    39


   Energy is   -797.288489500

 Hessian Updated using BFGS Update

 39 Hessian modes will be used to form the next step
  Hessian Eigenvalues:
     0.002782    0.003564    0.004814    0.007823    0.010808    0.034909
     0.039158    0.039624    0.046009    0.052075    0.053836    0.056681
     0.071669    0.116740    0.139996    0.157978    0.158990    0.161208
     0.161847    0.183969    0.191517    0.216294    0.241889    0.249544
     0.258079    0.263446    0.284269    0.292045    0.337447    0.338198
     0.344783    0.354572    0.360275    0.435139    0.445515    0.474693
     0.526327    0.566120    0.985593

 Minimum Search - Taking Simple RFO Step
 Searching for Lamda that Minimizes Along All modes
 Value Taken    Lamda =  -0.00006573
 Step Taken.  Stepsize is  0.072762

                             Maximum     Tolerance    Cnvgd?
         Gradient           0.000656      0.000300      NO
         Displacement       0.030769      0.001200      NO
         Energy change      0.000017      0.000001      NO


 New Cartesian Coordinates Obtained by Inverse Iteration

 Displacement from previous Coordinates is:  0.113860
 ----------------------------------------------------------------
             Standard Nuclear Orientation (Angstroms)
    I     Atom           X                Y                Z
 ----------------------------------------------------------------
    1      S      -2.2161397218     0.1519167433    -0.4895302718
    2      C      -0.5020787977    -0.4241158322    -0.7009406587
    3      C       0.5320038607     0.2597033443     0.2023343024
    4      C       1.9059874945    -0.4438997035     0.0873903364
    5      O       2.0277574195    -1.6303104370    -0.0582632121
    6      O       2.9489454015     0.3890087712     0.2085414575
    7      N       0.7058682394     1.7044174403     0.0093140037
    8      H      -0.2841855901    -0.2284149169    -1.7579166738
    9      H      -0.4790013636    -1.5042287383    -0.5565464126
   10      H       0.2343781070     0.1017427835     1.2449415697
   11      H       2.5658495401     1.2885511497     0.2889723202
   12      H       0.0052750195     2.2372657554     0.5105850422
   13      H       0.6267424710     1.9600024401    -0.9714940933
   14      O      -2.6011828789    -0.5913815465     0.9947025551
   15      H      -2.5415203012     0.0750551465     1.6889954351
 ----------------------------------------------------------------
 Nuclear Repulsion Energy =   463.2329892269 hartrees
 There are       36 alpha and       36 beta electrons
 Applying Cartesian multipole field
    Component          Value
    ---------          -----
     (2,0,0)        1.00000E-11
     (0,2,0)        2.00000E-11
     (0,0,2)       -3.00000E-11
 Nucleus-field energy     =     0.0000000117 hartrees
 Requested basis set is 6-311++G(d,p)
 There are 90 shells and 233 basis functions
 A cutoff of  1.0D-11 yielded   3676 shell pairs
 There are     24858 function pairs (     26530 Cartesian)
 Smallest overlap matrix eigenvalue = 1.76E-05
 Guess MOs from SCF MO coefficient file
 Reading MOs from coefficient file
 Reading MOs from coefficient file
 A restricted hybrid HF-DFT SCF calculation will be
 performed using Pulay DIIS extrapolation
 Exchange:     0.2000 Hartree-Fock + 0.0800 Slater + 0.7200 B88
 Correlation:  0.1900 VWN1RPA + 0.8100 LYP
 Using SG-1 standard quadrature grid
 SCF converges when DIIS error is below 1.0E-08
 Geometry optimization detected.  Setting ReadMinima to 0
 Setting SaveMinima to 0
 ---------------------------------------
  Cycle       Energy         DIIS Error
 ---------------------------------------
    1    -797.2865648924      4.79E-04
    2    -797.2885039054      4.01E-05
    3    -797.2885054309      5.20E-05
    4    -797.2885179504      1.70E-05
    5    -797.2885190669      6.63E-06
    6    -797.2885192805      2.21E-06
    7    -797.2885193789      9.07E-07
    8    -797.2885193266      1.10E-07
    9    -797.2885193257      5.77E-08
   10    -797.2885193297      1.75E-08
   11    -797.2885193287      5.15E-09 Convergence criterion met
 ---------------------------------------
 SCF time:  CPU 67.80 s  wall 68.18 s
 SCF   energy in the final basis set = -797.2885193287
 Total energy in the final basis set = -797.2885193287

 --------------------------------------------------------------

                    Orbital Energies (a.u.)
 --------------------------------------------------------------

 Alpha MOs
 -- Occupied --
-88.905 -19.175 -19.172 -19.119 -14.348 -10.313 -10.251 -10.226
 -7.987  -5.954  -5.947  -5.939  -1.116  -1.057  -1.036  -0.939
 -0.810  -0.732  -0.650  -0.614  -0.569  -0.532  -0.519  -0.499
 -0.473  -0.455  -0.445  -0.430  -0.415  -0.394  -0.386  -0.332
 -0.320  -0.319  -0.283  -0.255
 -- Virtual --
 -0.058  -0.034  -0.010  -0.002   0.007   0.010   0.026   0.032
  0.040   0.045   0.060   0.067   0.073   0.079   0.086   0.091
  0.097   0.104   0.112   0.116   0.121   0.127   0.134   0.136
  0.141   0.146   0.159   0.162   0.171   0.184   0.189   0.206
  0.210   0.216   0.227   0.235   0.239   0.248   0.256   0.267
  0.273   0.282   0.293   0.297   0.304   0.313   0.320   0.324
  0.329   0.335   0.338   0.348   0.361   0.391   0.395   0.406
  0.455   0.467   0.487   0.507   0.514   0.532   0.541   0.584
  0.590   0.600   0.629   0.634   0.662   0.678   0.699   0.705
  0.729   0.741   0.766   0.799   0.822   0.830   0.857   0.879
  0.907   0.915   0.942   0.993   1.002   1.033   1.057   1.061
  1.102   1.126   1.134   1.152   1.155   1.167   1.201   1.211
  1.229   1.262   1.325   1.334   1.386   1.416   1.443   1.452
  1.497   1.532   1.548   1.572   1.581   1.605   1.628   1.642
  1.649   1.679   1.694   1.734   1.750   1.758   1.777   1.783
  1.816   1.851   1.887   1.941   1.987   2.020   2.026   2.040
  2.062   2.119   2.151   2.196   2.264   2.292   2.440   2.479
  2.514   2.529   2.532   2.566   2.597   2.636   2.688   2.713
  2.778   2.788   2.805   2.832   2.837   2.879   2.906   2.928
  2.966   3.038   3.066   3.079   3.096   3.115   3.149   3.190
  3.196   3.247   3.361   3.390   3.500   3.578   3.686   3.728
  3.803   3.838   3.956   4.026   4.105   4.205   4.693   4.822
  4.966   4.982   5.018   5.056   5.156   5.401   5.462   5.561
  5.868   7.880  17.299  17.367  17.408  23.758  23.809  23.833
 35.564  49.849  49.859  50.020 189.034
 --------------------------------------------------------------

          Ground-State Mulliken Net Atomic Charges

     Atom                 Charge (a.u.)
  ----------------------------------------
      1 S                     0.231196
      2 C                    -0.677960
      3 C                    -0.036538
      4 C                    -0.118736
      5 O                    -0.271025
      6 O                    -0.177942
      7 N                    -0.410521
      8 H                     0.206468
      9 H                     0.255876
     10 H                     0.222665
     11 H                     0.302100
     12 H                     0.266339
     13 H                     0.245968
     14 O                    -0.302083
     15 H                     0.264194
  ----------------------------------------
  Sum of atomic charges =     0.000000

 -----------------------------------------------------------------
                    Cartesian Multipole Moments
 -----------------------------------------------------------------
    Charge (ESU x 10^10)
                 0.0000
    Dipole Moment (Debye)
         X      -2.0568      Y       4.7298      Z       0.3330
       Tot       5.1684
    Quadrupole Moments (Debye-Ang)
        XX     -71.7088     XY       2.2760     YY     -57.9850
        XZ      -2.8015     YZ       1.0297     ZZ     -49.0567
    Octopole Moments (Debye-Ang^2)
       XXX     -17.2969    XXY      24.0404    XYY      -4.4542
       YYY      14.9138    XXZ       8.1805    XYZ      -6.7015
       YYZ      -0.2996    XZZ      -3.1538    YZZ       5.6541
       ZZZ      10.1602
    Hexadecapole Moments (Debye-Ang^3)
      XXXX   -1459.6067   XXXY       1.1035   XXYY    -298.0437
      XYYY      21.3038   YYYY    -329.5330   XXXZ     -29.9625
      XXYZ      12.6347   XYYZ      -2.6700   YYYZ       1.7727
      XXZZ    -231.0071   XYZZ      -7.7226   YYZZ     -78.1196
      XZZZ     -31.6139   YZZZ       1.2275   ZZZZ    -139.7572
 -----------------------------------------------------------------
 Calculating analytic gradient of the SCF energy
 Gradient of SCF Energy
            1           2           3           4           5           6
    1  -0.0000356   0.0001113   0.0000334  -0.0004052   0.0000036  -0.0003983
    2   0.0001623  -0.0001521   0.0000378  -0.0004470   0.0003273   0.0007413
    3  -0.0003146   0.0003095   0.0000082  -0.0004616   0.0002297   0.0002487
            7           8           9          10          11          12
    1   0.0002838  -0.0001490  -0.0000356   0.0000708   0.0002745   0.0000075
    2  -0.0001774  -0.0000371  -0.0000035   0.0000329  -0.0003306  -0.0000865
    3   0.0000579   0.0000800   0.0000047   0.0000365  -0.0001039  -0.0000931
           13          14          15
    1   0.0001047   0.0000169   0.0001171
    2  -0.0000395   0.0000841  -0.0001119
    3   0.0000025   0.0002194  -0.0002239
 Max gradient component =       7.413E-04
 RMS gradient           =       2.250E-04
 Gradient time:  CPU 26.30 s  wall 26.31 s
 Geometry Optimization Parameters
   NAtoms,    NIC,     NZ,  NCons,   NDum,   NFix, NCnnct, MaxDiis
       15      92       0       0       0       0       0       0

 Cartesian Hessian Update
 Hessian Updated using BFGS Update


** GEOMETRY OPTIMIZATION IN DELOCALIZED INTERNAL COORDINATES **
   Searching for a Minimum

   Optimization Cycle:   8

                       Coordinates (Angstroms)
     ATOM                X               Y               Z
      1  S        -2.2161397218    0.1519167433   -0.4895302718
      2  C        -0.5020787977   -0.4241158322   -0.7009406587
      3  C         0.5320038607    0.2597033443    0.2023343024
      4  C         1.9059874945   -0.4438997035    0.0873903364
      5  O         2.0277574195   -1.6303104370   -0.0582632121
      6  O         2.9489454015    0.3890087712    0.2085414575
      7  N         0.7058682394    1.7044174403    0.0093140037
      8  H        -0.2841855901   -0.2284149169   -1.7579166738
      9  H        -0.4790013636   -1.5042287383   -0.5565464126
     10  H         0.2343781070    0.1017427835    1.2449415697
     11  H         2.5658495401    1.2885511497    0.2889723202
     12  H         0.0052750195    2.2372657554    0.5105850422
     13  H         0.6267424710    1.9600024401   -0.9714940933
     14  O        -2.6011828789   -0.5913815465    0.9947025551
     15  H        -2.5415203012    0.0750551465    1.6889954351
   Point Group: c1    Number of degrees of freedom:    39


   Energy is   -797.288519329

 Hessian Updated using BFGS Update

 39 Hessian modes will be used to form the next step
  Hessian Eigenvalues:
     0.002738    0.003528    0.004821    0.008197    0.010278    0.037929
     0.038799    0.041958    0.045990    0.049187    0.055781    0.056046
     0.072569    0.116219    0.139753    0.157146    0.158991    0.161221
     0.161650    0.187956    0.193964    0.215718    0.241792    0.250991
     0.251451    0.268071    0.284499    0.293195    0.337350    0.338412
     0.344787    0.355456    0.360990    0.435147    0.445268    0.473350
     0.526045    0.565371    0.982271

 Minimum Search - Taking Simple RFO Step
 Searching for Lamda that Minimizes Along All modes
 Value Taken    Lamda =  -0.00002180
 Step Taken.  Stepsize is  0.048577

                             Maximum     Tolerance    Cnvgd?
         Gradient           0.000834      0.000300      NO
         Displacement       0.019088      0.001200      NO
         Energy change     -0.000030      0.000001      NO


 New Cartesian Coordinates Obtained by Inverse Iteration

 Displacement from previous Coordinates is:  0.076083
 ----------------------------------------------------------------
             Standard Nuclear Orientation (Angstroms)
    I     Atom           X                Y                Z
 ----------------------------------------------------------------
    1      S      -2.2150846952     0.1425688464    -0.4881634051
    2      C      -0.4984726612    -0.4253117526    -0.7036602984
    3      C       0.5334864812     0.2587505722     0.2018694084
    4      C       1.9088438207    -0.4449154676     0.0869121364
    5      O       2.0295863914    -1.6317844135    -0.0589739686
    6      O       2.9530979736     0.3866434855     0.2048409070
    7      N       0.7025620207     1.7046717006     0.0115935686
    8      H      -0.2803665151    -0.2256476644    -1.7601263042
    9      H      -0.4706565152    -1.5058363952    -0.5624774160
   10      H       0.2338025478     0.0982131428     1.2435925311
   11      H       2.5693979661     1.2866374440     0.2852486057
   12      H       0.0030457832     2.2349308839     0.5174270404
   13      H       0.6178019111     1.9620942607    -0.9683716025
   14      O      -2.5920306951    -0.5882527354     1.0041484533
   15      H      -2.5663149140     0.0925504925     1.6872260441
 ----------------------------------------------------------------
 Nuclear Repulsion Energy =   463.1286928561 hartrees
 There are       36 alpha and       36 beta electrons
 Applying Cartesian multipole field
    Component          Value
    ---------          -----
     (2,0,0)        1.00000E-11
     (0,2,0)        2.00000E-11
     (0,0,2)       -3.00000E-11
 Nucleus-field energy     =     0.0000000117 hartrees
 Requested basis set is 6-311++G(d,p)
 There are 90 shells and 233 basis functions
 A cutoff of  1.0D-11 yielded   3672 shell pairs
 There are     24846 function pairs (     26517 Cartesian)
 Smallest overlap matrix eigenvalue = 1.77E-05
 Guess MOs from SCF MO coefficient file
 Reading MOs from coefficient file
 Reading MOs from coefficient file
 A restricted hybrid HF-DFT SCF calculation will be
 performed using Pulay DIIS extrapolation
 Exchange:     0.2000 Hartree-Fock + 0.0800 Slater + 0.7200 B88
 Correlation:  0.1900 VWN1RPA + 0.8100 LYP
 Using SG-1 standard quadrature grid
 SCF converges when DIIS error is below 1.0E-08
 Geometry optimization detected.  Setting ReadMinima to 0
 Setting SaveMinima to 0
 ---------------------------------------
  Cycle       Energy         DIIS Error
 ---------------------------------------
    1    -797.2861593769      2.40E-04
    2    -797.2885103764      4.01E-05
    3    -797.2885109553      4.01E-05
    4    -797.2885169437      2.03E-05
    5    -797.2885189285      5.01E-06
    6    -797.2885190333      1.67E-06
    7    -797.2885190156      6.75E-07
    8    -797.2885190358      1.61E-07
    9    -797.2885190401      4.74E-08
   10    -797.2885190358      1.60E-08
   11    -797.2885190377      4.90E-09 Convergence criterion met
 ---------------------------------------
 SCF time:  CPU 67.59 s  wall 67.71 s
 SCF   energy in the final basis set = -797.2885190377
 Total energy in the final basis set = -797.2885190377

 --------------------------------------------------------------

                    Orbital Energies (a.u.)
 --------------------------------------------------------------

 Alpha MOs
 -- Occupied --
-88.905 -19.175 -19.172 -19.118 -14.348 -10.313 -10.251 -10.226
 -7.987  -5.954  -5.947  -5.939  -1.116  -1.057  -1.036  -0.939
 -0.810  -0.732  -0.649  -0.614  -0.569  -0.531  -0.519  -0.499
 -0.473  -0.455  -0.445  -0.430  -0.415  -0.394  -0.386  -0.332
 -0.320  -0.319  -0.283  -0.255
 -- Virtual --
 -0.058  -0.034  -0.010  -0.001   0.007   0.010   0.026   0.032
  0.040   0.045   0.060   0.067   0.073   0.079   0.086   0.091
  0.098   0.104   0.112   0.116   0.121   0.127   0.134   0.136
  0.142   0.146   0.159   0.162   0.171   0.184   0.189   0.206
  0.211   0.215   0.227   0.236   0.239   0.249   0.257   0.267
  0.272   0.282   0.293   0.298   0.304   0.314   0.320   0.324
  0.329   0.336   0.338   0.348   0.361   0.390   0.395   0.406
  0.456   0.467   0.487   0.507   0.516   0.532   0.540   0.583
  0.590   0.601   0.630   0.634   0.662   0.678   0.700   0.705
  0.728   0.742   0.766   0.799   0.822   0.830   0.857   0.879
  0.907   0.915   0.942   0.993   1.001   1.033   1.057   1.061
  1.102   1.126   1.134   1.152   1.154   1.167   1.201   1.211
  1.230   1.263   1.326   1.334   1.385   1.416   1.443   1.452
  1.496   1.534   1.547   1.573   1.582   1.605   1.628   1.641
  1.648   1.679   1.693   1.734   1.750   1.758   1.776   1.783
  1.816   1.850   1.888   1.941   1.987   2.020   2.024   2.040
  2.062   2.118   2.149   2.196   2.263   2.292   2.440   2.479
  2.515   2.529   2.532   2.566   2.598   2.632   2.687   2.712
  2.777   2.788   2.805   2.831   2.836   2.879   2.905   2.928
  2.965   3.036   3.065   3.079   3.096   3.116   3.150   3.189
  3.196   3.247   3.360   3.389   3.499   3.578   3.685   3.727
  3.803   3.837   3.956   4.027   4.105   4.204   4.693   4.822
  4.966   4.982   5.017   5.056   5.156   5.401   5.461   5.560
  5.868   7.881  17.299  17.368  17.409  23.757  23.809  23.832
 35.564  49.849  49.859  50.020 189.035
 --------------------------------------------------------------

          Ground-State Mulliken Net Atomic Charges

     Atom                 Charge (a.u.)
  ----------------------------------------
      1 S                     0.228944
      2 C                    -0.665073
      3 C                    -0.047220
      4 C                    -0.118443
      5 O                    -0.271044
      6 O                    -0.177447
      7 N                    -0.408825
      8 H                     0.206615
      9 H                     0.253524
     10 H                     0.224529
     11 H                     0.301552
     12 H                     0.266114
     13 H                     0.245554
     14 O                    -0.303145
     15 H                     0.264367
  ----------------------------------------
  Sum of atomic charges =    -0.000000

 -----------------------------------------------------------------
                    Cartesian Multipole Moments
 -----------------------------------------------------------------
    Charge (ESU x 10^10)
                 0.0000
    Dipole Moment (Debye)
         X      -2.1129      Y       4.7515      Z       0.3254
       Tot       5.2103
    Quadrupole Moments (Debye-Ang)
        XX     -71.3961     XY       2.2013     YY     -58.0054
        XZ      -2.8575     YZ       1.1085     ZZ     -49.1166
    Octopole Moments (Debye-Ang^2)
       XXX     -18.9020    XXY      24.4111    XYY      -4.6699
       YYY      15.2462    XXZ       8.6970    XYZ      -6.8665
       YYZ      -0.2722    XZZ      -3.3090    YZZ       5.9275
       ZZZ       9.9080
    Hexadecapole Moments (Debye-Ang^3)
      XXXX   -1454.8562   XXXY       0.7877   XXYY    -298.0339
      XYYY      21.1416   YYYY    -329.6030   XXXZ     -31.2028
      XXYZ      12.9399   XYYZ      -2.5741   YYYZ       1.5232
      XXZZ    -230.4890   XYZZ      -8.1814   YYZZ     -78.2364
      XZZZ     -30.8737   YZZZ       1.2256   ZZZZ    -140.5877
 -----------------------------------------------------------------
 Calculating analytic gradient of the SCF energy
 Gradient of SCF Energy
            1           2           3           4           5           6
    1   0.0000288   0.0000144   0.0000062  -0.0000496   0.0000888   0.0004314
    2  -0.0002608   0.0002146   0.0000253   0.0001019  -0.0002294  -0.0002688
    3   0.0004185  -0.0002574  -0.0002640  -0.0000126   0.0000236   0.0001128
            7           8           9          10          11          12
    1  -0.0002164   0.0002678  -0.0000859  -0.0000491  -0.0001389  -0.0001348
    2   0.0001180  -0.0000817  -0.0000520   0.0001064   0.0000595   0.0000782
    3   0.0001974  -0.0000612   0.0000363   0.0001083  -0.0001102  -0.0000575
           13          14          15
    1   0.0000372   0.0000051  -0.0002051
    2  -0.0000553  -0.0000532   0.0002972
    3  -0.0001177  -0.0002717   0.0002554
 Max gradient component =       4.314E-04
 RMS gradient           =       1.728E-04
 Gradient time:  CPU 26.42 s  wall 26.43 s
 Geometry Optimization Parameters
   NAtoms,    NIC,     NZ,  NCons,   NDum,   NFix, NCnnct, MaxDiis
       15      92       0       0       0       0       0       0

 Cartesian Hessian Update
 Hessian Updated using BFGS Update


** GEOMETRY OPTIMIZATION IN DELOCALIZED INTERNAL COORDINATES **
   Searching for a Minimum

   Optimization Cycle:   9

                       Coordinates (Angstroms)
     ATOM                X               Y               Z
      1  S        -2.2150846952    0.1425688464   -0.4881634051
      2  C        -0.4984726612   -0.4253117526   -0.7036602984
      3  C         0.5334864812    0.2587505722    0.2018694084
      4  C         1.9088438207   -0.4449154676    0.0869121364
      5  O         2.0295863914   -1.6317844135   -0.0589739686
      6  O         2.9530979736    0.3866434855    0.2048409070
      7  N         0.7025620207    1.7046717006    0.0115935686
      8  H        -0.2803665151   -0.2256476644   -1.7601263042
      9  H        -0.4706565152   -1.5058363952   -0.5624774160
     10  H         0.2338025478    0.0982131428    1.2435925311
     11  H         2.5693979661    1.2866374440    0.2852486057
     12  H         0.0030457832    2.2349308839    0.5174270404
     13  H         0.6178019111    1.9620942607   -0.9683716025
     14  O        -2.5920306951   -0.5882527354    1.0041484533
     15  H        -2.5663149140    0.0925504925    1.6872260441
   Point Group: c1    Number of degrees of freedom:    39


   Energy is   -797.288519038

 Hessian Updated using BFGS Update

 39 Hessian modes will be used to form the next step
  Hessian Eigenvalues:
     0.002500    0.004499    0.005119    0.008192    0.012528    0.037929
     0.039507    0.041377    0.046637    0.051531    0.055186    0.056552
     0.072189    0.116700    0.140863    0.158103    0.159364    0.161277
     0.161953    0.191096    0.195922    0.216894    0.242431    0.250564
     0.263775    0.270773    0.291801    0.327018    0.338062    0.338485
     0.344789    0.356466    0.362648    0.436465    0.445549    0.472092
     0.528707    0.563993    0.983473

 Minimum Search - Taking Simple RFO Step
 Searching for Lamda that Minimizes Along All modes
 Value Taken    Lamda =  -0.00001560
 Step Taken.  Stepsize is  0.035117

                             Maximum     Tolerance    Cnvgd?
         Gradient           0.000803      0.000300      NO
         Displacement       0.016996      0.001200      NO
         Energy change      0.000000      0.000001     YES


 New Cartesian Coordinates Obtained by Inverse Iteration

 Displacement from previous Coordinates is:  0.056460
 ----------------------------------------------------------------
             Standard Nuclear Orientation (Angstroms)
    I     Atom           X                Y                Z
 ----------------------------------------------------------------
    1      S      -2.2154274886     0.1484647245    -0.4899255444
    2      C      -0.4999479688    -0.4234540887    -0.7017511221
    3      C       0.5327490845     0.2606412322     0.2030901400
    4      C       1.9069198076    -0.4450427096     0.0897091349
    5      O       2.0260881429    -1.6325482143    -0.0511078598
    6      O       2.9518588925     0.3861734755     0.2023464032
    7      N       0.7052207024     1.7056372405     0.0093159942
    8      H      -0.2813261757    -0.2260332074    -1.7584190470
    9      H      -0.4741385742    -1.5036916665    -0.5585468272
   10      H       0.2328669218     0.1024076863     1.2449619916
   11      H       2.5694313779     1.2867984383     0.2805650271
   12      H       0.0112256300     2.2393467742     0.5188271340
   13      H       0.6158911571     1.9623033316    -0.9703308552
   14      O      -2.5995254524    -0.5931337303     0.9953509511
   15      H      -2.5531871570     0.0774431137     1.6870001796
 ----------------------------------------------------------------
 Nuclear Repulsion Energy =   463.1407767784 hartrees
 There are       36 alpha and       36 beta electrons
 Applying Cartesian multipole field
    Component          Value
    ---------          -----
     (2,0,0)        1.00000E-11
     (0,2,0)        2.00000E-11
     (0,0,2)       -3.00000E-11
 Nucleus-field energy     =     0.0000000117 hartrees
 Requested basis set is 6-311++G(d,p)
 There are 90 shells and 233 basis functions
 A cutoff of  1.0D-11 yielded   3676 shell pairs
 There are     24858 function pairs (     26530 Cartesian)
 Smallest overlap matrix eigenvalue = 1.77E-05
 Guess MOs from SCF MO coefficient file
 Reading MOs from coefficient file
 Reading MOs from coefficient file
 A restricted hybrid HF-DFT SCF calculation will be
 performed using Pulay DIIS extrapolation
 Exchange:     0.2000 Hartree-Fock + 0.0800 Slater + 0.7200 B88
 Correlation:  0.1900 VWN1RPA + 0.8100 LYP
 Using SG-1 standard quadrature grid
 SCF converges when DIIS error is below 1.0E-08
 Geometry optimization detected.  Setting ReadMinima to 0
 Setting SaveMinima to 0
 ---------------------------------------
  Cycle       Energy         DIIS Error
 ---------------------------------------
    1    -797.2892598712      1.97E-04
    2    -797.2885234526      2.48E-05
    3    -797.2885258732      1.50E-05
    4    -797.2885261629      1.28E-05
    5    -797.2885269322      2.77E-06
    6    -797.2885270279      9.02E-07
    7    -797.2885270058      3.05E-07
    8    -797.2885270186      6.63E-08
    9    -797.2885270274      2.92E-08
   10    -797.2885270264      1.07E-08
   11    -797.2885270257      2.78E-09 Convergence criterion met
 ---------------------------------------
 SCF time:  CPU 66.13 s  wall 66.58 s
 SCF   energy in the final basis set = -797.2885270257
 Total energy in the final basis set = -797.2885270257

 --------------------------------------------------------------

                    Orbital Energies (a.u.)
 --------------------------------------------------------------

 Alpha MOs
 -- Occupied --
-88.905 -19.175 -19.172 -19.118 -14.348 -10.313 -10.251 -10.226
 -7.987  -5.954  -5.947  -5.939  -1.116  -1.057  -1.036  -0.939
 -0.810  -0.732  -0.650  -0.614  -0.569  -0.532  -0.519  -0.499
 -0.473  -0.455  -0.445  -0.430  -0.415  -0.394  -0.386  -0.332
 -0.320  -0.320  -0.283  -0.255
 -- Virtual --
 -0.058  -0.034  -0.010  -0.001   0.007   0.010   0.026   0.032
  0.040   0.045   0.060   0.067   0.073   0.079   0.086   0.091
  0.098   0.104   0.112   0.116   0.121   0.127   0.134   0.136
  0.141   0.146   0.159   0.162   0.171   0.184   0.189   0.206
  0.211   0.216   0.227   0.236   0.239   0.248   0.256   0.267
  0.273   0.282   0.293   0.298   0.304   0.313   0.320   0.324
  0.329   0.335   0.338   0.348   0.361   0.391   0.395   0.406
  0.456   0.467   0.487   0.507   0.515   0.532   0.540   0.583
  0.590   0.601   0.630   0.634   0.662   0.678   0.699   0.705
  0.729   0.741   0.766   0.799   0.822   0.829   0.857   0.879
  0.907   0.915   0.942   0.993   1.002   1.033   1.057   1.061
  1.102   1.126   1.134   1.152   1.155   1.167   1.201   1.211
  1.230   1.264   1.326   1.334   1.386   1.416   1.443   1.452
  1.496   1.533   1.547   1.572   1.582   1.605   1.628   1.641
  1.649   1.679   1.694   1.734   1.750   1.758   1.777   1.783
  1.816   1.851   1.888   1.941   1.988   2.020   2.025   2.040
  2.062   2.118   2.150   2.196   2.263   2.292   2.440   2.479
  2.514   2.529   2.532   2.566   2.598   2.634   2.688   2.712
  2.777   2.788   2.805   2.832   2.836   2.879   2.904   2.928
  2.965   3.037   3.066   3.079   3.096   3.116   3.150   3.190
  3.196   3.247   3.360   3.390   3.499   3.578   3.685   3.728
  3.803   3.837   3.955   4.027   4.104   4.204   4.694   4.822
  4.966   4.982   5.017   5.056   5.156   5.401   5.462   5.560
  5.868   7.881  17.299  17.367  17.408  23.758  23.809  23.832
 35.564  49.849  49.859  50.020 189.035
 --------------------------------------------------------------

          Ground-State Mulliken Net Atomic Charges

     Atom                 Charge (a.u.)
  ----------------------------------------
      1 S                     0.230312
      2 C                    -0.672754
      3 C                    -0.041734
      4 C                    -0.117841
      5 O                    -0.270809
      6 O                    -0.177498
      7 N                    -0.409734
      8 H                     0.206369
      9 H                     0.255155
     10 H                     0.222980
     11 H                     0.301613
     12 H                     0.266261
     13 H                     0.245921
     14 O                    -0.302465
     15 H                     0.264224
  ----------------------------------------
  Sum of atomic charges =     0.000000

 -----------------------------------------------------------------
                    Cartesian Multipole Moments
 -----------------------------------------------------------------
    Charge (ESU x 10^10)
                -0.0000
    Dipole Moment (Debye)
         X      -2.0750      Y       4.7481      Z       0.3347
       Tot       5.1925
    Quadrupole Moments (Debye-Ang)
        XX     -71.5852     XY       2.2531     YY     -58.0027
        XZ      -2.8378     YZ       1.0925     ZZ     -49.0617
    Octopole Moments (Debye-Ang^2)
       XXX     -17.8442    XXY      24.1873    XYY      -4.5186
       YYY      15.1998    XXZ       8.4212    XYZ      -6.6593
       YYZ      -0.3068    XZZ      -3.2336    YZZ       5.7766
       ZZZ      10.1008
    Hexadecapole Moments (Debye-Ang^3)
      XXXX   -1457.7884   XXXY       0.9124   XXYY    -298.3051
      XYYY      21.1596   YYYY    -329.9306   XXXZ     -30.7704
      XXYZ      12.8883   XYYZ      -2.7296   YYYZ       2.2322
      XXZZ    -230.7364   XYZZ      -7.8969   YYZZ     -78.1294
      XZZZ     -31.6055   YZZZ       1.5146   ZZZZ    -139.8713
 -----------------------------------------------------------------
 Calculating analytic gradient of the SCF energy
 Gradient of SCF Energy
            1           2           3           4           5           6
    1  -0.0000059   0.0000084   0.0000036  -0.0000954   0.0000419   0.0001375
    2   0.0000294  -0.0000043   0.0000317  -0.0000935   0.0000312  -0.0000170
    3  -0.0000505   0.0000862  -0.0000876  -0.0000060   0.0000509   0.0000613
            7           8           9          10          11          12
    1  -0.0000605   0.0000132  -0.0000001  -0.0000152  -0.0000068  -0.0000240
    2   0.0000201  -0.0000500  -0.0000106   0.0000393  -0.0000193   0.0000221
    3   0.0000460  -0.0000013   0.0000361   0.0000245  -0.0000459  -0.0000706
           13          14          15
    1   0.0000214  -0.0000223   0.0000041
    2  -0.0000285  -0.0000156   0.0000651
    3  -0.0000550   0.0000185  -0.0000067
 Max gradient component =       1.375E-04
 RMS gradient           =       4.637E-05
 Gradient time:  CPU 26.43 s  wall 26.44 s
 Geometry Optimization Parameters
   NAtoms,    NIC,     NZ,  NCons,   NDum,   NFix, NCnnct, MaxDiis
       15      92       0       0       0       0       0       0

 Cartesian Hessian Update
 Hessian Updated using BFGS Update


** GEOMETRY OPTIMIZATION IN DELOCALIZED INTERNAL COORDINATES **
   Searching for a Minimum

   Optimization Cycle:  10

                       Coordinates (Angstroms)
     ATOM                X               Y               Z
      1  S        -2.2154274886    0.1484647245   -0.4899255444
      2  C        -0.4999479688   -0.4234540887   -0.7017511221
      3  C         0.5327490845    0.2606412322    0.2030901400
      4  C         1.9069198076   -0.4450427096    0.0897091349
      5  O         2.0260881429   -1.6325482143   -0.0511078598
      6  O         2.9518588925    0.3861734755    0.2023464032
      7  N         0.7052207024    1.7056372405    0.0093159942
      8  H        -0.2813261757   -0.2260332074   -1.7584190470
      9  H        -0.4741385742   -1.5036916665   -0.5585468272
     10  H         0.2328669218    0.1024076863    1.2449619916
     11  H         2.5694313779    1.2867984383    0.2805650271
     12  H         0.0112256300    2.2393467742    0.5188271340
     13  H         0.6158911571    1.9623033316   -0.9703308552
     14  O        -2.5995254524   -0.5931337303    0.9953509511
     15  H        -2.5531871570    0.0774431137    1.6870001796
   Point Group: c1    Number of degrees of freedom:    39


   Energy is   -797.288527026

 Hessian Updated using BFGS Update

 39 Hessian modes will be used to form the next step
  Hessian Eigenvalues:
     0.002334    0.004606    0.005462    0.008196    0.013235    0.037918
     0.038670    0.041289    0.046964    0.050237    0.055161    0.056351
     0.072199    0.116733    0.141176    0.157628    0.159190    0.161271
     0.162178    0.189804    0.193929    0.216719    0.242289    0.250240
     0.266261    0.274115    0.291670    0.310818    0.337839    0.338185
     0.344827    0.356390    0.360591    0.436043    0.445537    0.472534
     0.528023    0.563748    0.984613

 Minimum Search - Taking Simple RFO Step
 Searching for Lamda that Minimizes Along All modes
 Value Taken    Lamda =  -0.00000115
 Step Taken.  Stepsize is  0.016637

                             Maximum     Tolerance    Cnvgd?
         Gradient           0.000149      0.000300     YES
         Displacement       0.005931      0.001200      NO
         Energy change     -0.000008      0.000001      NO


 New Cartesian Coordinates Obtained by Inverse Iteration

 Displacement from previous Coordinates is:  0.019898
 ----------------------------------------------------------------
             Standard Nuclear Orientation (Angstroms)
    I     Atom           X                Y                Z
 ----------------------------------------------------------------
    1      S      -2.2152238978     0.1468916710    -0.4912586525
    2      C      -0.4994044626    -0.4240571922    -0.7024174967
    3      C       0.5325668230     0.2598130074     0.2035560876
    4      C       1.9068723431    -0.4452072028     0.0901929104
    5      O       2.0265137233    -1.6329678447    -0.0481169839
    6      O       2.9509200052     0.3873576841     0.1996398848
    7      N       0.7055942752     1.7047093836     0.0099132837
    8      H      -0.2803424314    -0.2256529571    -1.7587954453
    9      H      -0.4731216327    -1.5043836498    -0.5600128602
   10      H       0.2324335982     0.1009674660     1.2451984810
   11      H       2.5676389422     1.2876627457     0.2777346251
   12      H       0.0149319864     2.2390079536     0.5232162034
   13      H       0.6122970732     1.9623904693    -0.9690448591
   14      O      -2.5983686115    -0.5918274061     0.9956667970
   15      H      -2.5546088337     0.0806082719     1.6856137249
 ----------------------------------------------------------------
 Nuclear Repulsion Energy =   463.1788732261 hartrees
 There are       36 alpha and       36 beta electrons
 Applying Cartesian multipole field
    Component          Value
    ---------          -----
     (2,0,0)        1.00000E-11
     (0,2,0)        2.00000E-11
     (0,0,2)       -3.00000E-11
 Nucleus-field energy     =     0.0000000117 hartrees
 Requested basis set is 6-311++G(d,p)
 There are 90 shells and 233 basis functions
 A cutoff of  1.0D-11 yielded   3675 shell pairs
 There are     24857 function pairs (     26529 Cartesian)
 Smallest overlap matrix eigenvalue = 1.77E-05
 Guess MOs from SCF MO coefficient file
 Reading MOs from coefficient file
 Reading MOs from coefficient file
 A restricted hybrid HF-DFT SCF calculation will be
 performed using Pulay DIIS extrapolation
 Exchange:     0.2000 Hartree-Fock + 0.0800 Slater + 0.7200 B88
 Correlation:  0.1900 VWN1RPA + 0.8100 LYP
 Using SG-1 standard quadrature grid
 SCF converges when DIIS error is below 1.0E-08
 Geometry optimization detected.  Setting ReadMinima to 0
 Setting SaveMinima to 0
 ---------------------------------------
  Cycle       Energy         DIIS Error
 ---------------------------------------
    1    -797.2888692275      6.52E-05
    2    -797.2885268136      6.70E-06
    3    -797.2885268677      5.17E-06
    4    -797.2885271755      2.77E-06
    5    -797.2885271237      6.57E-07
    6    -797.2885271583      3.67E-07
    7    -797.2885271599      1.01E-07
    8    -797.2885271550      1.62E-08
    9    -797.2885271578      1.07E-08
   10    -797.2885271588      2.93E-09 Convergence criterion met
 ---------------------------------------
 SCF time:  CPU 59.05 s  wall 59.14 s
 SCF   energy in the final basis set = -797.2885271588
 Total energy in the final basis set = -797.2885271588

 --------------------------------------------------------------

                    Orbital Energies (a.u.)
 --------------------------------------------------------------

 Alpha MOs
 -- Occupied --
-88.905 -19.175 -19.172 -19.118 -14.348 -10.313 -10.251 -10.226
 -7.987  -5.954  -5.947  -5.939  -1.116  -1.057  -1.036  -0.939
 -0.810  -0.732  -0.650  -0.614  -0.569  -0.532  -0.519  -0.499
 -0.473  -0.455  -0.445  -0.430  -0.415  -0.394  -0.386  -0.331
 -0.320  -0.320  -0.283  -0.255
 -- Virtual --
 -0.058  -0.034  -0.010  -0.001   0.007   0.010   0.026   0.032
  0.040   0.045   0.060   0.067   0.073   0.079   0.086   0.091
  0.098   0.104   0.112   0.116   0.121   0.127   0.134   0.136
  0.141   0.146   0.159   0.162   0.171   0.184   0.189   0.206
  0.211   0.216   0.227   0.236   0.239   0.249   0.256   0.267
  0.273   0.282   0.293   0.298   0.304   0.313   0.320   0.324
  0.329   0.335   0.338   0.348   0.361   0.391   0.395   0.407
  0.456   0.466   0.487   0.507   0.515   0.532   0.540   0.583
  0.590   0.601   0.630   0.634   0.661   0.678   0.699   0.705
  0.729   0.741   0.766   0.800   0.822   0.828   0.856   0.879
  0.907   0.915   0.942   0.993   1.002   1.033   1.058   1.061
  1.102   1.126   1.134   1.152   1.155   1.167   1.201   1.211
  1.230   1.264   1.326   1.334   1.386   1.416   1.442   1.452
  1.496   1.534   1.547   1.573   1.582   1.606   1.628   1.641
  1.649   1.679   1.694   1.734   1.750   1.759   1.777   1.783
  1.815   1.851   1.888   1.941   1.988   2.020   2.025   2.040
  2.062   2.117   2.150   2.196   2.263   2.292   2.440   2.479
  2.514   2.529   2.532   2.566   2.598   2.634   2.688   2.711
  2.777   2.787   2.804   2.832   2.836   2.878   2.904   2.929
  2.965   3.037   3.066   3.079   3.096   3.116   3.150   3.190
  3.196   3.247   3.360   3.390   3.499   3.578   3.685   3.728
  3.803   3.837   3.956   4.027   4.104   4.204   4.694   4.823
  4.966   4.982   5.017   5.056   5.156   5.401   5.462   5.561
  5.868   7.881  17.299  17.367  17.408  23.758  23.809  23.833
 35.564  49.849  49.859  50.020 189.035
 --------------------------------------------------------------

          Ground-State Mulliken Net Atomic Charges

     Atom                 Charge (a.u.)
  ----------------------------------------
      1 S                     0.230106
      2 C                    -0.670745
      3 C                    -0.043548
      4 C                    -0.117238
      5 O                    -0.270951
      6 O                    -0.177582
      7 N                    -0.409957
      8 H                     0.206195
      9 H                     0.254929
     10 H                     0.223060
     11 H                     0.301743
     12 H                     0.266254
     13 H                     0.246065
     14 O                    -0.302569
     15 H                     0.264238
  ----------------------------------------
  Sum of atomic charges =     0.000000

 -----------------------------------------------------------------
                    Cartesian Multipole Moments
 -----------------------------------------------------------------
    Charge (ESU x 10^10)
                 0.0000
    Dipole Moment (Debye)
         X      -2.0847      Y       4.7554      Z       0.3340
       Tot       5.2030
    Quadrupole Moments (Debye-Ang)
        XX     -71.5866     XY       2.2481     YY     -57.9878
        XZ      -2.8352     YZ       1.1259     ZZ     -49.0625
    Octopole Moments (Debye-Ang^2)
       XXX     -18.0459    XXY      24.1985    XYY      -4.5352
       YYY      15.3209    XXZ       8.4616    XYZ      -6.6453
       YYZ      -0.2736    XZZ      -3.2284    YZZ       5.8267
       ZZZ      10.1062
    Hexadecapole Moments (Debye-Ang^3)
      XXXX   -1457.1193   XXXY       0.7172   XXYY    -298.2659
      XYYY      21.2171   YYYY    -329.7112   XXXZ     -30.9479
      XXYZ      12.9648   XYYZ      -2.8120   YYYZ       2.3643
      XXZZ    -230.6937   XYZZ      -7.9839   YYZZ     -78.0980
      XZZZ     -31.6225   YZZZ       1.5755   ZZZZ    -140.0211
 -----------------------------------------------------------------
 Calculating analytic gradient of the SCF energy
 Gradient of SCF Energy
            1           2           3           4           5           6
    1   0.0000159   0.0000086  -0.0000096  -0.0000867  -0.0000233  -0.0000809
    2  -0.0000226  -0.0000147   0.0000426  -0.0001131   0.0000525   0.0001738
    3  -0.0000306  -0.0000122   0.0000085  -0.0000284   0.0000738   0.0000292
            7           8           9          10          11          12
    1   0.0000951   0.0000143  -0.0000258   0.0000229   0.0000593   0.0000169
    2  -0.0000883  -0.0000507  -0.0000122   0.0000273  -0.0000382  -0.0000054
    3  -0.0000331   0.0000109   0.0000274   0.0000193   0.0000012  -0.0000469
           13          14          15
    1   0.0000188  -0.0000071  -0.0000184
    2  -0.0000291   0.0000482   0.0000298
    3  -0.0000366   0.0000389  -0.0000216
 Max gradient component =       1.738E-04
 RMS gradient           =       4.972E-05
 Gradient time:  CPU 26.35 s  wall 26.35 s
 Geometry Optimization Parameters
   NAtoms,    NIC,     NZ,  NCons,   NDum,   NFix, NCnnct, MaxDiis
       15      92       0       0       0       0       0       0

 Cartesian Hessian Update
 Hessian Updated using BFGS Update


** GEOMETRY OPTIMIZATION IN DELOCALIZED INTERNAL COORDINATES **
   Searching for a Minimum

   Optimization Cycle:  11

                       Coordinates (Angstroms)
     ATOM                X               Y               Z
      1  S        -2.2152238978    0.1468916710   -0.4912586525
      2  C        -0.4994044626   -0.4240571922   -0.7024174967
      3  C         0.5325668230    0.2598130074    0.2035560876
      4  C         1.9068723431   -0.4452072028    0.0901929104
      5  O         2.0265137233   -1.6329678447   -0.0481169839
      6  O         2.9509200052    0.3873576841    0.1996398848
      7  N         0.7055942752    1.7047093836    0.0099132837
      8  H        -0.2803424314   -0.2256529571   -1.7587954453
      9  H        -0.4731216327   -1.5043836498   -0.5600128602
     10  H         0.2324335982    0.1009674660    1.2451984810
     11  H         2.5676389422    1.2876627457    0.2777346251
     12  H         0.0149319864    2.2390079536    0.5232162034
     13  H         0.6122970732    1.9623904693   -0.9690448591
     14  O        -2.5983686115   -0.5918274061    0.9956667970
     15  H        -2.5546088337    0.0806082719    1.6856137249
   Point Group: c1    Number of degrees of freedom:    39


   Energy is   -797.288527159

 Hessian Updated using BFGS Update

 39 Hessian modes will be used to form the next step
  Hessian Eigenvalues:
     0.001696    0.004614    0.005998    0.008203    0.013432    0.037967
     0.039488    0.041152    0.047642    0.054907    0.055380    0.056492
     0.072644    0.116865    0.141797    0.159061    0.160490    0.161541
     0.162260    0.190599    0.205308    0.217842    0.242501    0.248586
     0.268948    0.290120    0.291796    0.337634    0.337934    0.341607
     0.344882    0.358513    0.426681    0.442332    0.449057    0.477407
     0.527721    0.560531    0.983959

 Minimum Search - Taking Simple RFO Step
 Searching for Lamda that Minimizes Along All modes
 Value Taken    Lamda =   0.00000000
 Step Taken.  Stepsize is  0.006165

                             Maximum     Tolerance    Cnvgd?
         Gradient           0.000186      0.000300     YES
         Displacement       0.002343      0.001200      NO
         Energy change     -0.000000      0.000001     YES


                       Distance Matrix (Angstroms)
             S (  1)   C (  2)   C (  3)   C (  4)   O (  5)   O (  6)
   C (  2)  1.820606
   C (  3)  2.836525  1.534090
   C (  4)  4.204800  2.533544  1.548748
   O (  5)  4.621322  2.875732  2.424425  1.201757
   O (  6)  5.217682  3.657436  2.421717  1.339843  2.235537
   N (  7)  3.348007  2.547761  1.468047  2.464073  3.590026  2.610153
   H (  8)  2.342905  1.096944  2.178835  2.872433  3.198209  3.827833
   H (  9)  2.401324  1.089989  2.169525  2.684957  2.554750  3.984949
   H ( 10)  3.001403  2.145797  1.095596  2.106203  2.810324  2.926667
   H ( 11)  4.976795  3.646565  2.281117  1.864034  2.988156  0.981607
   H ( 12)  3.221755  2.976346  2.070590  3.312395  4.400577  3.486164
   H ( 13)  3.393993  2.646149  2.068845  2.931627  3.971740  3.052165
   O ( 14)  1.703952  2.705049  3.339983  4.597671  4.854173  5.690964
   H ( 15)  2.204166  3.190806  3.429178  4.767249  5.189301  5.710785
             N (  7)   H (  8)   H (  9)   H ( 10)   H ( 11)   H ( 12)
   H (  8)  2.797624
   H (  9)  3.465900  1.763348
   H ( 10)  2.078894  3.064898  2.516694
   H ( 11)  1.926880  3.814260  4.212312  2.792385
   H ( 12)  1.012901  3.371842  3.927412  2.267109  2.735257
   H ( 13)  1.016594  2.491595  3.655676  2.917544  2.415177  1.631014
   O ( 14)  4.142700  3.618617  2.787395  2.925008  5.543965  3.881518
   H ( 15)  4.009314  4.138845  3.447844  2.821699  5.447617  3.551394
             H ( 13)   O ( 14)
   O ( 14)  4.548900
   H ( 15)  4.540662  0.964423

 Final energy is   -797.28852715878816     


 ******************************
 **  OPTIMIZATION CONVERGED  **
 ******************************

                       Coordinates (Angstroms)
     ATOM                X               Y               Z
      1  S        -2.2152238978    0.1468916710   -0.4912586525
      2  C        -0.4994044626   -0.4240571922   -0.7024174967
      3  C         0.5325668230    0.2598130074    0.2035560876
      4  C         1.9068723431   -0.4452072028    0.0901929104
      5  O         2.0265137233   -1.6329678447   -0.0481169839
      6  O         2.9509200052    0.3873576841    0.1996398848
      7  N         0.7055942752    1.7047093836    0.0099132837
      8  H        -0.2803424314   -0.2256529571   -1.7587954453
      9  H        -0.4731216327   -1.5043836498   -0.5600128602
     10  H         0.2324335982    0.1009674660    1.2451984810
     11  H         2.5676389422    1.2876627457    0.2777346251
     12  H         0.0149319864    2.2390079536    0.5232162034
     13  H         0.6122970732    1.9623904693   -0.9690448591
     14  O        -2.5983686115   -0.5918274061    0.9956667970
     15  H        -2.5546088337    0.0806082719    1.6856137249

Z-matrix Print:
$molecule
0 1
S 
O  1 1.703952
H  2 0.964423 1 108.167808
C  1 1.820606 2 100.204821 3 102.577304 0
H  4 1.089989 1 108.565949 2 50.400586 0
H  4 1.096944 1 104.074306 2 164.653224 0
C  4 1.534090 1 115.193809 2 -73.948570 0
H  7 1.095596 4 108.213897 1 57.956769 0
N  7 1.468047 4 116.112800 1 -62.939235 0
H  9 1.012901 7 111.836776 4 83.940923 0
H  9 1.016594 7 111.449609 4 -35.735094 0
C  7 1.548748 4 110.534331 1 171.570273 0
O  12 1.201757 7 123.139821 4 -36.128092 0
O  12 1.339843 7 113.741767 4 145.707785 0
H  14 0.981607 12 105.792901 7 -3.250662 0
$end


 --------------------------------------------------------------

                    Orbital Energies (a.u.)
 --------------------------------------------------------------

 Alpha MOs
 -- Occupied --
-88.905 -19.175 -19.172 -19.118 -14.348 -10.313 -10.251 -10.226
 -7.987  -5.954  -5.947  -5.939  -1.116  -1.057  -1.036  -0.939
 -0.810  -0.732  -0.650  -0.614  -0.569  -0.532  -0.519  -0.499
 -0.473  -0.455  -0.445  -0.430  -0.415  -0.394  -0.386  -0.331
 -0.320  -0.320  -0.283  -0.255
 -- Virtual --
 -0.058  -0.034  -0.010  -0.001   0.007   0.010   0.026   0.032
  0.040   0.045   0.060   0.067   0.073   0.079   0.086   0.091
  0.098   0.104   0.112   0.116   0.121   0.127   0.134   0.136
  0.141   0.146   0.159   0.162   0.171   0.184   0.189   0.206
  0.211   0.216   0.227   0.236   0.239   0.249   0.256   0.267
  0.273   0.282   0.293   0.298   0.304   0.313   0.320   0.324
  0.329   0.335   0.338   0.348   0.361   0.391   0.395   0.407
  0.456   0.466   0.487   0.507   0.515   0.532   0.540   0.583
  0.590   0.601   0.630   0.634   0.661   0.678   0.699   0.705
  0.729   0.741   0.766   0.800   0.822   0.828   0.856   0.879
  0.907   0.915   0.942   0.993   1.002   1.033   1.058   1.061
  1.102   1.126   1.134   1.152   1.155   1.167   1.201   1.211
  1.230   1.264   1.326   1.334   1.386   1.416   1.442   1.452
  1.496   1.534   1.547   1.573   1.582   1.606   1.628   1.641
  1.649   1.679   1.694   1.734   1.750   1.759   1.777   1.783
  1.815   1.851   1.888   1.941   1.988   2.020   2.025   2.040
  2.062   2.117   2.150   2.196   2.263   2.292   2.440   2.479
  2.514   2.529   2.532   2.566   2.598   2.634   2.688   2.711
  2.777   2.787   2.804   2.832   2.836   2.878   2.904   2.929
  2.965   3.037   3.066   3.079   3.096   3.116   3.150   3.190
  3.196   3.247   3.360   3.390   3.499   3.578   3.685   3.728
  3.803   3.837   3.956   4.027   4.104   4.204   4.694   4.823
  4.966   4.982   5.017   5.056   5.156   5.401   5.462   5.561
  5.868   7.881  17.299  17.367  17.408  23.758  23.809  23.833
 35.564  49.849  49.859  50.020 189.035
 --------------------------------------------------------------

          Ground-State Mulliken Net Atomic Charges

     Atom                 Charge (a.u.)
  ----------------------------------------
      1 S                     0.230106
      2 C                    -0.670745
      3 C                    -0.043548
      4 C                    -0.117238
      5 O                    -0.270951
      6 O                    -0.177582
      7 N                    -0.409957
      8 H                     0.206195
      9 H                     0.254929
     10 H                     0.223060
     11 H                     0.301743
     12 H                     0.266254
     13 H                     0.246065
     14 O                    -0.302569
     15 H                     0.264238
  ----------------------------------------
  Sum of atomic charges =     0.000000

 -----------------------------------------------------------------
                    Cartesian Multipole Moments
 -----------------------------------------------------------------
    Charge (ESU x 10^10)
                 0.0000
    Dipole Moment (Debye)
         X      -2.0847      Y       4.7554      Z       0.3340
       Tot       5.2030
    Quadrupole Moments (Debye-Ang)
        XX     -71.5866     XY       2.2481     YY     -57.9878
        XZ      -2.8352     YZ       1.1259     ZZ     -49.0625
    Octopole Moments (Debye-Ang^2)
       XXX     -18.0459    XXY      24.1985    XYY      -4.5352
       YYY      15.3209    XXZ       8.4616    XYZ      -6.6453
       YYZ      -0.2736    XZZ      -3.2284    YZZ       5.8267
       ZZZ      10.1062
    Hexadecapole Moments (Debye-Ang^3)
      XXXX   -1457.1193   XXXY       0.7172   XXYY    -298.2659
      XYYY      21.2171   YYYY    -329.7112   XXXZ     -30.9479
      XXYZ      12.9648   XYYZ      -2.8120   YYYZ       2.3643
      XXZZ    -230.6937   XYZZ      -7.9839   YYZZ     -78.0980
      XZZZ     -31.6225   YZZZ       1.5755   ZZZZ    -140.0211
 -----------------------------------------------------------------
Archival summary:
1\1\TWL02\OPT\ProcedureUnspecified\BasisUnspecified\13137\cher\MonDec1218:42:072016MonDec1218:42:072016\0\\#,OPT,ProcedureUnspecified,BasisUnspecified,\\0,1\S\O,1,1.70395\H,2,0.964423,1,108.168\C,1,1.82061,2,100.205,3,102.577,0\H,4,1.08999,1,108.566,2,50.4006,0\H,4,1.09694,1,104.074,2,164.653,0\C,4,1.53409,1,115.194,2,-73.9486,0\H,7,1.0956,4,108.214,1,57.9568,0\N,7,1.46805,4,116.113,1,-62.9392,0\H,9,1.0129,7,111.837,4,83.9409,0\H,9,1.01659,7,111.45,4,-35.7351,0\C,7,1.54875,4,110.534,1,171.57,0\O,12,1.20176,7,123.14,4,-36.1281,0\O,12,1.33984,7,113.742,4,145.708,0\H,14,0.981607,12,105.793,7,-3.25066,0\\\@

 Total job time:  1164.51s(wall), 1161.72s(cpu) 
 Mon Dec 12 18:42:07 2016

        *************************************************************
        *                                                           *
        *  Thank you very much for using Q-Chem.  Have a nice day.  *
        *                                                           *
        *************************************************************


 
User input: 2 of 3 
 
TWL02 127.0.1
Q-Chem Developer Version! Running on 127.0.1.*
                  Welcome to Q-Chem
     A Quantum Leap Into The Future Of Chemistry


 Q-Chem 4.4, Q-Chem, Inc., Pleasanton, CA (2016)

 Y. Shao,  Z. Gan,  E. Epifanovsky,  A. T. B. Gilbert,  M. Wormit,  
 J. Kussmann,  A. W. Lange,  A. Behn,  J. Deng,  X. Feng,  D. Ghosh,  
 M. Goldey,  P. R. Horn,  L. D. Jacobson,  I. Kaliman,  F. Rob,  
 R. Z. Khaliullin,  T. Kus,  A. Landau,  J. Liu,  E. I. Proynov,  Y. M. Rhee,  
 R. M. Richard,  M. A. Rohrdanz,  R. P. Steele,  E. J. Sundstrom,  
 H. L. Woodcock III,  P. M. Zimmerman,  D. Zuev,  B. Albrecht,  E. Alguire,  
 B. Austin,  S. A. Baeppler,  G. J. O. Beran,  Y. A. Bernard,  E. Berquist,  
 K. Brandhorst,  K. B. Bravaya,  S. T. Brown,  D. Casanova,  C.-M. Chang,  
 Y. Chen,  S. H. Chien,  K. D. Closser,  M. P. Coons,  D. L. Crittenden,  
 S. Dasgupta,  M. Diedenhofen,  R. A. DiStasio Jr.,  H. Do,  A. D. Dutoi,  
 R. G. Edgar,  P.-T. Fang,  S. Fatehi,  Q. Feng,  L. Fusti-Molnar,  
 A. Ghysels,  A. Golubeva-Zadorozhnaya,  J. Gomes,  A. Gunina,  
 M. W. D. Hanson-Heine,  P. H. P. Harbach,  A. W. Hauser,  J. E. Herr,  
 E. G. Hohenstein,  Z. C. Holden,  K. Hui,  T.-C. Jagau,  H. Ji,  B. Kaduk,  
 K. Khistyaev,  Jaehoon Kim,  Jihan Kim,  R. A. King,  P. Klunzinger,  
 K. Koh,  D. Kosenkov,  T. Kowalczyk,  C. M. Krauter,  A. Kunitsa,  
 K. U. Lao,  A. Laurent,  K. V. Lawler,  J. Lee,  D. Lefrancois,  S. Lehtola,  
 S. V. Levchenko,  C. Y. Lin,  Y.-S. Lin,  F. Liu,  E. Livshits,  
 R. C. Lochan,  A. Luenser,  P. Manohar,  S. F. Manzer,  S.-P. Mao,  Y. Mao,  
 N. Mardirossian,  A. V. Marenich,  L. A. Martinez-Martinez,  S. A. Maurer,  
 N. J. Mayhall,  J.-M. Mewes,  A. F. Morrison,  K. Nanda,  T. S. Nguyen-Beck,  
 C. M. Oana,  R. Olivares-Amaya,  D. P. O'Neill,  J. A. Parkhill,  
 T. M. Perrine,  R. Peverati,  P. A. Pieniazek,  F. Plasser,  A. Prociuk,  
 D. R. Rehn,  E. Rosta,  N. J. Russ,  N. Sergueev,  S. M. Sharada,  
 S. Sharma,  D. W. Small,  A. Sodt,  T. Stauch,  T. Stein,  D. Stuck,  
 Y.-C. Su,  A. J. W. Thom,  T. Tsuchimochi,  L. Vogt,  O. Vydrov,  T. Wang,  
 M. A. Watson,  J. Wenzel,  A. White,  C. F. Williams,  V. Vanovschi,  
 K. Yao,  S. Yeganeh,  S. R. Yost,  Z.-Q. You,  I. Y. Zhang,  X. Zhang,  
 Y. Zhao,  B. R. Brooks,  G. K. L. Chan,  D. M. Chipman,  C. J. Cramer,  
 W. A. Goddard III,  M. S. Gordon,  W. J. Hehre,  A. Klamt,  
 H. F. Schaefer III,  M. W. Schmidt,  C. D. Sherrill,  D. G. Truhlar,  
 A. Warshel,  X. Xu,  A. Aspuru-Guzik,  R. Baer,  A. T. Bell,  N. A. Besley,  
 J.-D. Chai,  A. Dreuw,  B. D. Dunietz,  T. R. Furlani,  S. R. Gwaltney,  
 C.-P. Hsu,  Y. Jung,  J. Kong,  D. S. Lambrecht,  W. Liang,  C. Ochsenfeld,  
 V. A. Rassolov,  L. V. Slipchenko,  J. E. Subotnik,  T. Van Voorhis,  
 J. M. Herbert,  A. I. Krylov,  P. M. W. Gill,  M. Head-Gordon

 Contributors to earlier versions of Q-Chem not listed above: 
 R. D. Adamson,  J. Baker,  E. F. C. Byrd,  A. K. Chakraborty,  C.-L. Cheng,  
 H. Dachsel,  R. J. Doerksen,  G. Hawkins,  A. Heyden,  S. Hirata,  
 G. Kedziora,  F. J. Keil,  C. Kelley,  P. P. Korambath,  W. Kurlancheek,  
 A. M. Lee,  M. S. Lee,  D. Liotard,  I. Lotan,  P. E. Maslen,  N. Nair,  
 D. Neuhauser,  R. Olson,  B. Peters,  J. Ritchie,  N. E. Schultz,  
 N. Shenvi,  A. C. Simmonett,  K. S. Thanthiriwatte,  Q. Wu,  W. Zhang

 Please cite Q-Chem as follows:
 Y. Shao et al., Mol. Phys. 113, 184-215 (2015)
 DOI: 10.1080/00268976.2014.952696

 Q-Chem 4.4.2 for Intel X86 EM64T Linux

 Parts of Q-Chem use Armadillo 5.200.1 (Boston Tea Smuggler).
 http://arma.sourceforge.net/

 Q-Chem begins on Mon Dec 12 18:42:07 2016  


Host: 0

     Scratch files written to /scratch/cher/qchem2346//
The previous job contains 0 fragments, simply inherited here
FILE_GEOM_ORG=        593

Checking the input file for inconsistencies... 	...done.

--------------------------------------------------------------
User input:
--------------------------------------------------------------

$molecule
   read
$end

$rem
   BASIS 6-311++G**
   JOB_TYPE FREQUENCY
   METHOD B3LYP
   SYM_IGNORE  TRUE
$end

--------------------------------------------------------------
 ----------------------------------------------------------------
             Standard Nuclear Orientation (Angstroms)
    I     Atom           X                Y                Z
 ----------------------------------------------------------------
    1      S      -2.2152238978     0.1468916710    -0.4912586525
    2      C      -0.4994044626    -0.4240571922    -0.7024174967
    3      C       0.5325668230     0.2598130074     0.2035560876
    4      C       1.9068723431    -0.4452072028     0.0901929104
    5      O       2.0265137233    -1.6329678447    -0.0481169839
    6      O       2.9509200052     0.3873576841     0.1996398848
    7      N       0.7055942752     1.7047093836     0.0099132837
    8      H      -0.2803424314    -0.2256529571    -1.7587954453
    9      H      -0.4731216327    -1.5043836498    -0.5600128602
   10      H       0.2324335982     0.1009674660     1.2451984810
   11      H       2.5676389422     1.2876627457     0.2777346251
   12      H       0.0149319864     2.2390079536     0.5232162034
   13      H       0.6122970732     1.9623904693    -0.9690448591
   14      O      -2.5983686115    -0.5918274061     0.9956667970
   15      H      -2.5546088337     0.0806082719     1.6856137249
 ----------------------------------------------------------------
 Nuclear Repulsion Energy =   463.1788732261 hartrees
 There are       36 alpha and       36 beta electrons
 Requested basis set is 6-311++G(d,p)
 There are 90 shells and 233 basis functions

 Total QAlloc Memory Limit   2000 MB
 Mega-Array Size        61 MB
 MEM_STATIC part        62 MB

                       Distance Matrix (Angstroms)
             S (  1)   C (  2)   C (  3)   C (  4)   O (  5)   O (  6)
   C (  2)  1.820606
   C (  3)  2.836525  1.534090
   C (  4)  4.204800  2.533544  1.548748
   O (  5)  4.621322  2.875732  2.424425  1.201757
   O (  6)  5.217682  3.657436  2.421717  1.339843  2.235537
   N (  7)  3.348007  2.547761  1.468047  2.464073  3.590026  2.610153
   H (  8)  2.342905  1.096944  2.178835  2.872433  3.198209  3.827833
   H (  9)  2.401324  1.089989  2.169525  2.684957  2.554750  3.984949
   H ( 10)  3.001403  2.145797  1.095596  2.106203  2.810324  2.926667
   H ( 11)  4.976795  3.646565  2.281117  1.864034  2.988156  0.981607
   H ( 12)  3.221755  2.976346  2.070590  3.312395  4.400577  3.486164
   H ( 13)  3.393993  2.646149  2.068845  2.931627  3.971740  3.052165
   O ( 14)  1.703952  2.705049  3.339983  4.597671  4.854173  5.690964
   H ( 15)  2.204166  3.190806  3.429178  4.767249  5.189301  5.710785
             N (  7)   H (  8)   H (  9)   H ( 10)   H ( 11)   H ( 12)
   H (  8)  2.797624
   H (  9)  3.465900  1.763348
   H ( 10)  2.078894  3.064898  2.516694
   H ( 11)  1.926880  3.814260  4.212312  2.792385
   H ( 12)  1.012901  3.371842  3.927412  2.267109  2.735257
   H ( 13)  1.016594  2.491595  3.655676  2.917544  2.415177  1.631014
   O ( 14)  4.142700  3.618617  2.787395  2.925008  5.543965  3.881518
   H ( 15)  4.009314  4.138845  3.447844  2.821699  5.447617  3.551394
             H ( 13)   O ( 14)
   O ( 14)  4.548900
   H ( 15)  4.540662  0.964423

 A cutoff of  1.0D-11 yielded   3675 shell pairs
 There are     24857 function pairs (     26529 Cartesian)

 -------------------------------------------------------
 OpenMP Integral Computing Module                       
 Release: version 1.0, May 2013, Q-Chem Inc. Pittsburgh 
 -------------------------------------------------------
 Integral Job Info:
 Integral job number is                      11
 Integral operator is                         1
 short-range coefficients                     0
 long-range coefficients              100000000
 Omega coefficients                           0
 if combine SR and LR in K                    0
 Integral screening is                        0
 Integral computing path is                   2
 max size of driver memory is            800000
 size of driver memory is                593474
 size of scratch memory is              4103008
 max col of scratch BK array               1296
 max len of scratch array in speh3          155
 max len of scratch index in speh4           18
 max int batch size is                      520
 min int batch size is                       52
 fixed nKL is                                52
 max L of basis functions is                  2
 order of int derivative is                   0
 number of shells is                         90
 number of basis is                         241
 number of cartesian basis is               241
 number of contracted shell pairs          3675
 number of primitive shell pairs           8752
 maxK2 (contraction) of shell pair           36
 max number of K2 of shell pair               1
 max number of CS2 of shell pair            576
 max number of PS2 of shell pair           1116
 mem total for path MDJ                   41176
 -------------------------------------------------------
 Smallest overlap matrix eigenvalue = 1.77E-05
 Guess from superposition of atomic densities
 Warning:  Energy on first SCF cycle will be non-variational
 A restricted hybrid HF-DFT SCF calculation will be
 performed using Pulay DIIS extrapolation
 Exchange:     0.2000 Hartree-Fock + 0.0800 Slater + 0.7200 B88
 Correlation:  0.1900 VWN1RPA + 0.8100 LYP
 Using SG-1 standard quadrature grid
 SCF converges when DIIS error is below 1.0E-08
 Inaccurate integrated density:
   Number of electrons =    72
   Numerical integral  =    67.718457995935
   Relative error      =    -5.9465861168 %
 ---------------------------------------
  Cycle       Energy         DIIS Error
 ---------------------------------------
    1    -783.0417713343      4.49E-01
    2    -699.3152711003      8.13E-02
    3    -393.9576132288      1.60E-01
    4    -713.3330671180      6.58E-02
    5    -684.1543490977      8.53E-02
    6    -793.1492352123      2.13E-02
    7    -764.7709609403      4.75E-02
    8    -796.3289417775      1.29E-02
    9    -796.7254918764      1.01E-02
   10    -797.2165195758      3.73E-03
   11    -797.2728187763      1.78E-03
   12    -797.2867573290      5.67E-04
   13    -797.2884163260      1.45E-04
   14    -797.2884952550      7.50E-05
   15    -797.2885238223      2.11E-05
   16    -797.2885263725      1.06E-05
   17    -797.2885269338      4.31E-06
   18    -797.2885271082      2.35E-06
   19    -797.2885270585      4.16E-07
   20    -797.2885270781      1.36E-07
   21    -797.2885270793      4.42E-08
   22    -797.2885270763      7.04E-09 Convergence criterion met
 ---------------------------------------
 SCF time:  CPU 150.12 s  wall 150.29 s
 SCF   energy in the final basis set = -797.2885270763
 Total energy in the final basis set = -797.2885270763

 --------------------------------------------------------------

                    Orbital Energies (a.u.)
 --------------------------------------------------------------

 Alpha MOs
 -- Occupied --
-88.905 -19.175 -19.172 -19.118 -14.348 -10.313 -10.251 -10.226
 -7.987  -5.954  -5.947  -5.939  -1.116  -1.057  -1.036  -0.939
 -0.810  -0.732  -0.650  -0.614  -0.569  -0.532  -0.519  -0.499
 -0.473  -0.455  -0.445  -0.430  -0.415  -0.394  -0.386  -0.331
 -0.320  -0.320  -0.283  -0.255
 -- Virtual --
 -0.058  -0.034  -0.010  -0.001   0.007   0.010   0.026   0.032
  0.040   0.045   0.060   0.067   0.073   0.079   0.086   0.091
  0.098   0.104   0.112   0.116   0.121   0.127   0.134   0.136
  0.141   0.146   0.159   0.162   0.171   0.184   0.189   0.206
  0.211   0.216   0.227   0.236   0.239   0.249   0.256   0.267
  0.273   0.282   0.293   0.298   0.304   0.313   0.320   0.324
  0.329   0.335   0.338   0.348   0.361   0.391   0.395   0.407
  0.456   0.466   0.487   0.507   0.515   0.532   0.540   0.583
  0.590   0.601   0.630   0.634   0.661   0.678   0.699   0.705
  0.729   0.741   0.766   0.800   0.822   0.828   0.856   0.879
  0.907   0.915   0.942   0.993   1.002   1.033   1.058   1.061
  1.102   1.126   1.134   1.152   1.155   1.167   1.201   1.211
  1.230   1.264   1.326   1.334   1.386   1.416   1.442   1.452
  1.496   1.534   1.547   1.573   1.582   1.606   1.628   1.641
  1.649   1.679   1.694   1.734   1.750   1.759   1.777   1.783
  1.815   1.851   1.888   1.941   1.988   2.020   2.025   2.040
  2.062   2.117   2.150   2.196   2.263   2.292   2.440   2.479
  2.514   2.529   2.532   2.566   2.598   2.634   2.688   2.711
  2.777   2.787   2.804   2.832   2.836   2.878   2.904   2.929
  2.965   3.037   3.066   3.079   3.096   3.116   3.150   3.190
  3.196   3.247   3.360   3.390   3.499   3.578   3.685   3.728
  3.803   3.837   3.956   4.027   4.104   4.204   4.694   4.823
  4.966   4.982   5.017   5.056   5.156   5.401   5.462   5.561
  5.868   7.881  17.299  17.367  17.408  23.758  23.809  23.833
 35.564  49.849  49.859  50.020 189.035
 --------------------------------------------------------------

          Ground-State Mulliken Net Atomic Charges

     Atom                 Charge (a.u.)
  ----------------------------------------
      1 S                     0.230106
      2 C                    -0.670745
      3 C                    -0.043549
      4 C                    -0.117238
      5 O                    -0.270951
      6 O                    -0.177582
      7 N                    -0.409957
      8 H                     0.206195
      9 H                     0.254929
     10 H                     0.223060
     11 H                     0.301743
     12 H                     0.266254
     13 H                     0.246065
     14 O                    -0.302569
     15 H                     0.264238
  ----------------------------------------
  Sum of atomic charges =     0.000000

 -----------------------------------------------------------------
                    Cartesian Multipole Moments
 -----------------------------------------------------------------
    Charge (ESU x 10^10)
                 0.0000
    Dipole Moment (Debye)
         X      -2.0847      Y       4.7554      Z       0.3340
       Tot       5.2030
    Quadrupole Moments (Debye-Ang)
        XX     -71.5866     XY       2.2481     YY     -57.9879
        XZ      -2.8352     YZ       1.1259     ZZ     -49.0625
    Octopole Moments (Debye-Ang^2)
       XXX     -18.0459    XXY      24.1985    XYY      -4.5352
       YYY      15.3209    XXZ       8.4616    XYZ      -6.6453
       YYZ      -0.2736    XZZ      -3.2284    YZZ       5.8267
       ZZZ      10.1062
    Hexadecapole Moments (Debye-Ang^3)
      XXXX   -1457.1193   XXXY       0.7172   XXYY    -298.2659
      XYYY      21.2171   YYYY    -329.7112   XXXZ     -30.9479
      XXYZ      12.9648   XYYZ      -2.8120   YYYZ       2.3643
      XXZZ    -230.6937   XYZZ      -7.9839   YYZZ     -78.0980
      XZZZ     -31.6225   YZZZ       1.5755   ZZZZ    -140.0211
 -----------------------------------------------------------------
 Calculating MO derivatives via CPSCF
   1         3          45      0.192131    0.034256
   2         3          45      0.025362    0.004242
   3         3          45      0.001877    0.000343
   4        12          36      0.000131    0.000026
   5        46           2      0.000002    0.000001
   6        48           0      0.000000    0.000000    Roots Converged
 Calculating analytic Hessian of the SCF energy
 Polarizability Matrix (a.u.)
            1           2           3
    1 -89.5202149   0.3241282   1.4549260
    2   0.3241282 -74.9364597  -0.7429713
    3   1.4549260  -0.7429713 -63.7771816

 Direct stationary perturbation theory relativistic correction:

 rels  =       0.731300953562
 relv  =      -2.825937075671
 rel2e =       0.799238106431
 E_rel =      -1.295398015677

 Hessian of the SCF Energy
            1           2           3           4           5           6
    1   0.1984967  -0.0474846  -0.0297590  -0.1115444   0.0453781  -0.0224188
    2  -0.0474846   0.1012842  -0.0732652   0.0312296  -0.0536580   0.0166926
    3  -0.0297590  -0.0732652   0.2159355   0.0054173  -0.0027130  -0.0390584
    4  -0.1115444   0.0312296   0.0054173   0.3413631   0.0141413   0.0003129
    5   0.0453781  -0.0536580  -0.0027130   0.0141413   0.5304871  -0.0594497
    6  -0.0224188   0.0166926  -0.0390584   0.0003129  -0.0594497   0.5201337
    7  -0.0351880  -0.0031941  -0.0128851  -0.1009375  -0.0240930  -0.0410491
    8   0.0077788   0.0030882   0.0099838  -0.0235171  -0.0927456  -0.0268356
    9  -0.0003276  -0.0001714   0.0048186  -0.0377268  -0.0177963  -0.1189366
   10   0.0000277  -0.0003408  -0.0005495  -0.0313320  -0.0009238  -0.0036896
   11  -0.0058478  -0.0024426  -0.0040233  -0.0037081   0.0123040   0.0066036
   12  -0.0035736  -0.0002638  -0.0029182  -0.0192912   0.0092262   0.0028336
   13   0.0003848   0.0008119  -0.0005128  -0.0007131   0.0005556   0.0003376
   14   0.0010043   0.0014021   0.0011712  -0.0041927  -0.0029765  -0.0027541
   15   0.0008006   0.0005983   0.0002289   0.0003033  -0.0010054  -0.0000201
   16  -0.0026855  -0.0002523  -0.0025195  -0.0016284   0.0054106   0.0044506
   17  -0.0000825   0.0007446   0.0002007   0.0010918   0.0016427   0.0001605
   18   0.0004661  -0.0000072   0.0004080   0.0012589  -0.0018860  -0.0009161
   19   0.0019537  -0.0019798  -0.0010118  -0.0032225  -0.0265708   0.0030932
   20   0.0023266   0.0013263  -0.0002061  -0.0055282  -0.0316677   0.0026868
   21  -0.0000871   0.0003549   0.0000356   0.0010586  -0.0193067   0.0051600
   22  -0.0039917  -0.0075738   0.0210948  -0.0558758  -0.0103757   0.0548291
   23   0.0029649   0.0005904  -0.0069521  -0.0111853  -0.0521991   0.0454787
   24   0.0038501  -0.0002457  -0.0049268   0.0488692   0.0484456  -0.2824627
   25  -0.0155108   0.0295442  -0.0025647  -0.0389330   0.0063839  -0.0022962
   26   0.0057211  -0.0042036   0.0017269  -0.0029015  -0.3167820   0.0368085
   27   0.0056233  -0.0045414   0.0004899  -0.0047514   0.0369781  -0.0528707
   28   0.0014530   0.0005460  -0.0010108   0.0044531   0.0021975  -0.0242522
   29   0.0005978   0.0000165  -0.0001246   0.0031372   0.0023306  -0.0140871
   30   0.0019319   0.0004868  -0.0006379   0.0016429   0.0005630  -0.0208993
   31  -0.0002732   0.0001693   0.0003714   0.0001290   0.0014636  -0.0000667
   32   0.0008990   0.0000680   0.0002964  -0.0001239  -0.0028981  -0.0002194
   33  -0.0000781   0.0000065   0.0000974  -0.0001178   0.0004213   0.0000190
   34  -0.0002282   0.0001062   0.0003672   0.0008925  -0.0018738   0.0001605
   35  -0.0001790   0.0011287   0.0004414   0.0011189  -0.0011556   0.0001892
   36   0.0004256  -0.0000642   0.0004259   0.0001810  -0.0005088  -0.0006725
   37  -0.0005103  -0.0004772   0.0002637   0.0004000   0.0008093   0.0014912
   38  -0.0010095   0.0000120   0.0002726   0.0003839   0.0024575   0.0016660
   39   0.0000977  -0.0000112  -0.0000745  -0.0007022  -0.0019976   0.0028406
   40  -0.0309196  -0.0050017   0.0206464  -0.0032937  -0.0137010   0.0238334
   41  -0.0097728  -0.0567521   0.0472722   0.0001989   0.0059718  -0.0086416
   42   0.0418209   0.0700013  -0.1542244   0.0029284   0.0078346  -0.0134742
   43  -0.0014643   0.0038971   0.0026524   0.0002428   0.0011981   0.0052642
   44  -0.0022946   0.0073953   0.0259193  -0.0001447  -0.0011111   0.0017015
   45   0.0012278  -0.0095704  -0.0205995   0.0006170   0.0011946  -0.0016763
            7           8           9          10          11          12
    1  -0.0351880   0.0077788  -0.0003276   0.0000277  -0.0058478  -0.0035736
    2  -0.0031941   0.0030882  -0.0001714  -0.0003408  -0.0024426  -0.0002638
    3  -0.0128851   0.0099838   0.0048186  -0.0005495  -0.0040233  -0.0029182
    4  -0.1009375  -0.0235171  -0.0377268  -0.0313320  -0.0037081  -0.0192912
    5  -0.0240930  -0.0927456  -0.0177963  -0.0009238   0.0123040   0.0092262
    6  -0.0410491  -0.0268356  -0.1189366  -0.0036896   0.0066036   0.0028336
    7   0.4404360   0.0164129  -0.0323453  -0.1303494   0.0059185   0.0022745
    8   0.0164129   0.4755487  -0.0158614   0.0330465  -0.0754045  -0.0018828
    9  -0.0323453  -0.0158614   0.5566634   0.0058539  -0.0008745  -0.0907600
   10  -0.1303494   0.0330465   0.0058539   0.5149708  -0.0307042  -0.0011497
   11   0.0059185  -0.0754045  -0.0008745  -0.0307042   1.0122378   0.0931628
   12   0.0022745  -0.0018828  -0.0907600  -0.0011497   0.0931628   0.2352803
   13   0.0043665   0.0290663   0.0027225  -0.1178508   0.0885122   0.0090574
   14   0.0119540  -0.0292502  -0.0061867   0.0982472  -0.7189010  -0.0738764
   15   0.0010491  -0.0071589   0.0187303   0.0101228  -0.0737565  -0.0839228
   16  -0.0388965  -0.0235995  -0.0049298  -0.2526833  -0.0393786  -0.0080143
   17  -0.0007340  -0.0034265  -0.0002078  -0.0919824  -0.1445043  -0.0117183
   18   0.0021453  -0.0001412   0.0215324  -0.0142860  -0.0105991  -0.0560288
   19  -0.0694643   0.0138307   0.0083583  -0.0053368   0.0168691  -0.0052885
   20  -0.0306939  -0.1917758   0.0082525   0.0025289  -0.0288182   0.0029816
   21   0.0175183   0.0220048  -0.0987900  -0.0019493  -0.0072310   0.0013219
   22   0.0039156   0.0035047  -0.0230069   0.0021478  -0.0009246  -0.0010331
   23   0.0016422   0.0007659  -0.0152486   0.0005507   0.0007828   0.0007653
   24   0.0025270   0.0041434  -0.0188136   0.0015873  -0.0010743  -0.0001249
   25   0.0020435  -0.0189857   0.0052283  -0.0000659  -0.0042879  -0.0002274
   26  -0.0008260  -0.0125500   0.0027290  -0.0000982  -0.0024392  -0.0003813
   27   0.0004434  -0.0191145   0.0034682  -0.0000340  -0.0009438   0.0005288
   28  -0.0677418  -0.0109770   0.0759677  -0.0099990  -0.0021767   0.0321817
   29  -0.0054775  -0.0498652   0.0236556   0.0026490   0.0021677  -0.0143392
   30   0.0687951   0.0348136  -0.2767471   0.0035507  -0.0006309  -0.0038008
   31  -0.0082608  -0.0095010   0.0001149   0.0287409  -0.0264288  -0.0027843
   32   0.0003177   0.0059616  -0.0010746  -0.0067488  -0.0492105  -0.0049184
   33   0.0000318  -0.0004933  -0.0004341   0.0009774  -0.0045221  -0.0040531
   34   0.0011643  -0.0093026  -0.0071092  -0.0015434  -0.0011059  -0.0008222
   35   0.0266343  -0.0197452  -0.0177466  -0.0054221  -0.0050568   0.0007503
   36  -0.0062582   0.0030687   0.0031662  -0.0001306   0.0021536   0.0004643
   37  -0.0033996  -0.0067688   0.0068363   0.0018457   0.0022760  -0.0013809
   38   0.0028682  -0.0107563   0.0389251  -0.0013639  -0.0006233   0.0011896
   39  -0.0022877   0.0002787  -0.0030747   0.0005263   0.0008891  -0.0002912
   40   0.0015289  -0.0007627  -0.0007261   0.0022575   0.0003089   0.0003261
   41  -0.0005970  -0.0005914   0.0020936   0.0001164  -0.0001403  -0.0005389
   42   0.0000141  -0.0026564  -0.0014502  -0.0013628   0.0008848   0.0015099
   43   0.0007830  -0.0002254   0.0010899  -0.0008300   0.0006779  -0.0002746
   44  -0.0001324   0.0007462  -0.0004879   0.0004453   0.0000481  -0.0001566
   45   0.0000269  -0.0001489   0.0006271   0.0005331  -0.0000382  -0.0000389
           13          14          15          16          17          18
    1   0.0003848   0.0010043   0.0008006  -0.0026855  -0.0000825   0.0004661
    2   0.0008119   0.0014021   0.0005983  -0.0002523   0.0007446  -0.0000072
    3  -0.0005128   0.0011712   0.0002289  -0.0025195   0.0002007   0.0004080
    4  -0.0007131  -0.0041927   0.0003033  -0.0016284   0.0010918   0.0012589
    5   0.0005556  -0.0029765  -0.0010054   0.0054106   0.0016427  -0.0018860
    6   0.0003376  -0.0027541  -0.0000201   0.0044506   0.0001605  -0.0009161
    7   0.0043665   0.0119540   0.0010491  -0.0388965  -0.0007340   0.0021453
    8   0.0290663  -0.0292502  -0.0071589  -0.0235995  -0.0034265  -0.0001412
    9   0.0027225  -0.0061867   0.0187303  -0.0049298  -0.0002078   0.0215324
   10  -0.1178508   0.0982472   0.0101228  -0.2526833  -0.0919824  -0.0142860
   11   0.0885122  -0.7189010  -0.0737565  -0.0393786  -0.1445043  -0.0105991
   12   0.0090574  -0.0738764  -0.0839228  -0.0080143  -0.0117183  -0.0560288
   13   0.1088758  -0.0707281  -0.0059470   0.0198861  -0.0585505  -0.0061755
   14  -0.0707281   0.8416623   0.0943714  -0.0384272  -0.0904078  -0.0126914
   15  -0.0059470   0.0943714   0.0430931  -0.0040368  -0.0131353   0.0128918
   16   0.0198861  -0.0384272  -0.0040368   0.4068794  -0.0328976   0.0062843
   17  -0.0585505  -0.0904078  -0.0131353  -0.0328976   0.5908230   0.0540213
   18  -0.0061755  -0.0126914   0.0128918   0.0062843   0.0540213   0.0396142
   19  -0.0022471   0.0088191   0.0022496  -0.0074863   0.0211922  -0.0002708
   20   0.0055470  -0.0048362  -0.0008719   0.0057469  -0.0040739  -0.0002043
   21   0.0025652  -0.0015472   0.0010894   0.0003212  -0.0004034   0.0049510
   22  -0.0003255   0.0006846   0.0004731  -0.0003668  -0.0000929   0.0002113
   23   0.0003555  -0.0002967  -0.0005996   0.0000875  -0.0004077   0.0000330
   24  -0.0004527   0.0007139   0.0003589  -0.0006252  -0.0002914   0.0000133
   25  -0.0008591   0.0024918   0.0002160   0.0004760   0.0016780   0.0001595
   26   0.0024216   0.0011253   0.0007828   0.0000922   0.0008826   0.0001012
   27   0.0000676   0.0007808  -0.0006981   0.0001036   0.0004551   0.0001476
   28  -0.0002695   0.0008062  -0.0042577  -0.0026182   0.0004102  -0.0045826
   29   0.0008883  -0.0011661   0.0020869   0.0009798   0.0006557   0.0013047
   30   0.0000637   0.0000855   0.0010927   0.0001046  -0.0005501  -0.0000035
   31  -0.0102298  -0.0115183  -0.0015224  -0.1171929   0.1577818   0.0135921
   32  -0.0012084   0.0056035  -0.0001819   0.1230403  -0.3550928  -0.0297217
   33  -0.0010535  -0.0008623   0.0068810   0.0096809  -0.0299157  -0.0222451
   34   0.0000690   0.0014118   0.0003885  -0.0012851   0.0025813  -0.0010177
   35   0.0023104  -0.0015872  -0.0003461  -0.0005031   0.0027417  -0.0005682
   36  -0.0010600   0.0015596   0.0000846  -0.0015588   0.0019230  -0.0002070
   37  -0.0007116  -0.0003897   0.0002673  -0.0022615  -0.0000417   0.0021902
   38   0.0005115  -0.0005287  -0.0007043   0.0001145   0.0004171   0.0002037
   39  -0.0000313  -0.0003661  -0.0000423  -0.0002760  -0.0006220   0.0001548
   40  -0.0006506   0.0003099   0.0000155  -0.0006297  -0.0003458  -0.0000269
   41  -0.0004104   0.0002515  -0.0001061  -0.0001961   0.0002547   0.0001285
   42   0.0006885  -0.0004896   0.0002981   0.0013348   0.0001381  -0.0002960
   43   0.0002748  -0.0004730  -0.0001220   0.0004927  -0.0000080   0.0000519
   44  -0.0000828  -0.0000943   0.0000265  -0.0002174  -0.0002490   0.0000267
   45  -0.0002698   0.0000914  -0.0000654  -0.0003196  -0.0000548  -0.0000166
           19          20          21          22          23          24
    1   0.0019537   0.0023266  -0.0000871  -0.0039917   0.0029649   0.0038501
    2  -0.0019798   0.0013263   0.0003549  -0.0075738   0.0005904  -0.0002457
    3  -0.0010118  -0.0002061   0.0000356   0.0210948  -0.0069521  -0.0049268
    4  -0.0032225  -0.0055282   0.0010586  -0.0558758  -0.0111853   0.0488692
    5  -0.0265708  -0.0316677  -0.0193067  -0.0103757  -0.0521991   0.0484456
    6   0.0030932   0.0026868   0.0051600   0.0548291   0.0454787  -0.2824627
    7  -0.0694643  -0.0306939   0.0175183   0.0039156   0.0016422   0.0025270
    8   0.0138307  -0.1917758   0.0220048   0.0035047   0.0007659   0.0041434
    9   0.0083583   0.0082525  -0.0987900  -0.0230069  -0.0152486  -0.0188136
   10  -0.0053368   0.0025289  -0.0019493   0.0021478   0.0005507   0.0015873
   11   0.0168691  -0.0288182  -0.0072310  -0.0009246   0.0007828  -0.0010743
   12  -0.0052885   0.0029816   0.0013219  -0.0010331   0.0007653  -0.0001249
   13  -0.0022471   0.0055470   0.0025652  -0.0003255   0.0003555  -0.0004527
   14   0.0088191  -0.0048362  -0.0015472   0.0006846  -0.0002967   0.0007139
   15   0.0022496  -0.0008719   0.0010894   0.0004731  -0.0005996   0.0003589
   16  -0.0074863   0.0057469   0.0003212  -0.0003668   0.0000875  -0.0006252
   17   0.0211922  -0.0040739  -0.0004034  -0.0000929  -0.0004077  -0.0002914
   18  -0.0002708  -0.0002043   0.0049510   0.0002113   0.0000330   0.0000133
   19   0.3267131  -0.1650536  -0.1270526   0.0005144   0.0011417   0.0006780
   20  -0.1650536   0.5019030  -0.0119606   0.0017723   0.0022724   0.0006673
   21  -0.1270526  -0.0119606   0.6412295   0.0005178  -0.0007564   0.0021192
   22   0.0005144   0.0017723   0.0005178   0.0630908   0.0133577  -0.0539193
   23   0.0011417   0.0022724  -0.0007564   0.0133577   0.0533849  -0.0496892
   24   0.0006780   0.0006673   0.0021192  -0.0539193  -0.0496892   0.3069677
   25  -0.0036313  -0.0039500  -0.0033572   0.0007148  -0.0081597   0.0008781
   26  -0.0016418  -0.0009622  -0.0019028  -0.0001948  -0.0035131   0.0003439
   27  -0.0037703  -0.0030743  -0.0016953  -0.0016177   0.0294861  -0.0038530
   28  -0.0000289  -0.0001871   0.0014689  -0.0028641  -0.0020991  -0.0028908
   29  -0.0104116  -0.0137855   0.0360874  -0.0023746  -0.0005604  -0.0015523
   30   0.0011015   0.0023920  -0.0032684  -0.0025222  -0.0019309  -0.0009540
   31   0.0040322  -0.0038673  -0.0010391   0.0001024  -0.0002362  -0.0001239
   32  -0.0055683  -0.0036457   0.0003958   0.0000685   0.0002154   0.0002497
   33   0.0013664  -0.0006851  -0.0087082  -0.0001269  -0.0000473  -0.0001239
   34  -0.2133689   0.1617340   0.1672234  -0.0000198   0.0000620   0.0000557
   35   0.1320888  -0.1485411  -0.0888079  -0.0000153  -0.0000775   0.0000165
   36   0.1330092  -0.0867933  -0.1472375   0.0000444   0.0000472   0.0000609
   37  -0.0279141   0.0300697  -0.0570355   0.0002584  -0.0000062  -0.0003490
   38   0.0183374  -0.0771180   0.0738078  -0.0004508  -0.0004256  -0.0015901
   39  -0.0133461   0.0862526  -0.3968979   0.0007352   0.0005194   0.0000525
   40  -0.0006199  -0.0004612   0.0002824  -0.0057671   0.0014054  -0.0000190
   41  -0.0011804  -0.0000691  -0.0007916   0.0032654  -0.0008545   0.0000478
   42   0.0013206   0.0007837   0.0010198   0.0039621  -0.0007818   0.0012512
   43   0.0001067   0.0000159  -0.0004351  -0.0015333   0.0001187  -0.0000656
   44   0.0001273  -0.0002084   0.0000570  -0.0006509   0.0003227  -0.0001852
   45  -0.0004366  -0.0002209  -0.0003291   0.0003583  -0.0003239   0.0004353
           25          26          27          28          29          30
    1  -0.0155108   0.0057211   0.0056233   0.0014530   0.0005978   0.0019319
    2   0.0295442  -0.0042036  -0.0045414   0.0005460   0.0000165   0.0004868
    3  -0.0025647   0.0017269   0.0004899  -0.0010108  -0.0001246  -0.0006379
    4  -0.0389330  -0.0029015  -0.0047514   0.0044531   0.0031372   0.0016429
    5   0.0063839  -0.3167820   0.0369781   0.0021975   0.0023306   0.0005630
    6  -0.0022962   0.0368085  -0.0528707  -0.0242522  -0.0140871  -0.0208993
    7   0.0020435  -0.0008260   0.0004434  -0.0677418  -0.0054775   0.0687951
    8  -0.0189857  -0.0125500  -0.0191145  -0.0109770  -0.0498652   0.0348136
    9   0.0052283   0.0027290   0.0034682   0.0759677   0.0236556  -0.2767471
   10  -0.0000659  -0.0000982  -0.0000340  -0.0099990   0.0026490   0.0035507
   11  -0.0042879  -0.0024392  -0.0009438  -0.0021767   0.0021677  -0.0006309
   12  -0.0002274  -0.0003813   0.0005288   0.0321817  -0.0143392  -0.0038008
   13  -0.0008591   0.0024216   0.0000676  -0.0002695   0.0008883   0.0000637
   14   0.0024918   0.0011253   0.0007808   0.0008062  -0.0011661   0.0000855
   15   0.0002160   0.0007828  -0.0006981  -0.0042577   0.0020869   0.0010927
   16   0.0004760   0.0000922   0.0001036  -0.0026182   0.0009798   0.0001046
   17   0.0016780   0.0008826   0.0004551   0.0004102   0.0006557  -0.0005501
   18   0.0001595   0.0001012   0.0001476  -0.0045826   0.0013047  -0.0000035
   19  -0.0036313  -0.0016418  -0.0037703  -0.0000289  -0.0104116   0.0011015
   20  -0.0039500  -0.0009622  -0.0030743  -0.0001871  -0.0137855   0.0023920
   21  -0.0033572  -0.0019028  -0.0016953   0.0014689   0.0360874  -0.0032684
   22   0.0007148  -0.0001948  -0.0016177  -0.0028641  -0.0023746  -0.0025222
   23  -0.0081597  -0.0035131   0.0294861  -0.0020991  -0.0005604  -0.0019309
   24   0.0008781   0.0003439  -0.0038530  -0.0028908  -0.0015523  -0.0009540
   25   0.0509707  -0.0019343   0.0044157   0.0006773   0.0002475  -0.0002303
   26  -0.0019343   0.3378559  -0.0390203   0.0001439   0.0004183  -0.0001984
   27   0.0044157  -0.0390203   0.0534913   0.0008757   0.0000933   0.0003619
   28   0.0006773   0.0001439   0.0008757   0.0761260   0.0111840  -0.0743277
   29   0.0002475   0.0004183   0.0000933   0.0111840   0.0651829  -0.0357360
   30  -0.0002303  -0.0001984   0.0003619  -0.0743277  -0.0357360   0.3013554
   31   0.0007216   0.0004473   0.0003159  -0.0002984   0.0005669  -0.0002158
   32  -0.0004503  -0.0004556  -0.0003241   0.0001599  -0.0006152   0.0001478
   33   0.0000669  -0.0000002   0.0000754   0.0011523   0.0001409  -0.0002800
   34  -0.0006842  -0.0003960  -0.0000359   0.0007439   0.0000941  -0.0003675
   35  -0.0001874  -0.0001737   0.0000169  -0.0001594   0.0017110   0.0003404
   36  -0.0000899  -0.0000197   0.0002026  -0.0006729   0.0013747   0.0006671
   37   0.0003915   0.0003235  -0.0000347   0.0005268  -0.0022662   0.0004011
   38   0.0006987   0.0003591  -0.0001959   0.0002600  -0.0065149   0.0005282
   39  -0.0004264  -0.0002918  -0.0001534  -0.0008346   0.0004979   0.0015255
   40   0.0037107  -0.0011588  -0.0015363   0.0006349   0.0004689   0.0004395
   41  -0.0029697   0.0005447  -0.0006846   0.0000036  -0.0001010  -0.0003244
   42  -0.0012464  -0.0005937   0.0006865   0.0008199   0.0005415   0.0015103
   43  -0.0000219   0.0000018  -0.0000648  -0.0007952  -0.0002837  -0.0003673
   44  -0.0001193  -0.0001065   0.0000885  -0.0001118   0.0001256   0.0000134
   45  -0.0005261  -0.0000843  -0.0001818   0.0003632   0.0000564   0.0000781
           31          32          33          34          35          36
    1  -0.0002732   0.0008990  -0.0000781  -0.0002282  -0.0001790   0.0004256
    2   0.0001693   0.0000680   0.0000065   0.0001062   0.0011287  -0.0000642
    3   0.0003714   0.0002964   0.0000974   0.0003672   0.0004414   0.0004259
    4   0.0001290  -0.0001239  -0.0001178   0.0008925   0.0011189   0.0001810
    5   0.0014636  -0.0028981   0.0004213  -0.0018738  -0.0011556  -0.0005088
    6  -0.0000667  -0.0002194   0.0000190   0.0001605   0.0001892  -0.0006725
    7  -0.0082608   0.0003177   0.0000318   0.0011643   0.0266343  -0.0062582
    8  -0.0095010   0.0059616  -0.0004933  -0.0093026  -0.0197452   0.0030687
    9   0.0001149  -0.0010746  -0.0004341  -0.0071092  -0.0177466   0.0031662
   10   0.0287409  -0.0067488   0.0009774  -0.0015434  -0.0054221  -0.0001306
   11  -0.0264288  -0.0492105  -0.0045221  -0.0011059  -0.0050568   0.0021536
   12  -0.0027843  -0.0049184  -0.0040531  -0.0008222   0.0007503   0.0004643
   13  -0.0102298  -0.0012084  -0.0010535   0.0000690   0.0023104  -0.0010600
   14  -0.0115183   0.0056035  -0.0008623   0.0014118  -0.0015872   0.0015596
   15  -0.0015224  -0.0001819   0.0068810   0.0003885  -0.0003461   0.0000846
   16  -0.1171929   0.1230403   0.0096809  -0.0012851  -0.0005031  -0.0015588
   17   0.1577818  -0.3550928  -0.0299157   0.0025813   0.0027417   0.0019230
   18   0.0135921  -0.0297217  -0.0222451  -0.0010177  -0.0005682  -0.0002070
   19   0.0040322  -0.0055683   0.0013664  -0.2133689   0.1320888   0.1330092
   20  -0.0038673  -0.0036457  -0.0006851   0.1617340  -0.1485411  -0.0867933
   21  -0.0010391   0.0003958  -0.0087082   0.1672234  -0.0888079  -0.1472375
   22   0.0001024   0.0000685  -0.0001269  -0.0000198  -0.0000153   0.0000444
   23  -0.0002362   0.0002154  -0.0000473   0.0000620  -0.0000775   0.0000472
   24  -0.0001239   0.0002497  -0.0001239   0.0000557   0.0000165   0.0000609
   25   0.0007216  -0.0004503   0.0000669  -0.0006842  -0.0001874  -0.0000899
   26   0.0004473  -0.0004556  -0.0000002  -0.0003960  -0.0001737  -0.0000197
   27   0.0003159  -0.0003241   0.0000754  -0.0000359   0.0000169   0.0002026
   28  -0.0002984   0.0001599   0.0011523   0.0007439  -0.0001594  -0.0006729
   29   0.0005669  -0.0006152   0.0001409   0.0000941   0.0017110   0.0013747
   30  -0.0002158   0.0001478  -0.0002800  -0.0003675   0.0003404   0.0006671
   31   0.0997055  -0.1113137  -0.0097421   0.0020649   0.0018053   0.0021515
   32  -0.1113137   0.4013993   0.0352453   0.0002751  -0.0012746  -0.0006518
   33  -0.0097421   0.0352453   0.0287892   0.0025696   0.0011171   0.0008829
   34   0.0020649   0.0002751   0.0025696   0.2121203  -0.1501138  -0.1546979
   35   0.0018053  -0.0012746   0.0011171  -0.1501138   0.1659378   0.0987199
   36   0.0021515  -0.0006518   0.0008829  -0.1546979   0.0987199   0.1629317
   37   0.0007121   0.0006220  -0.0047341   0.0003252  -0.0071988   0.0284552
   38   0.0003979   0.0000103  -0.0004307  -0.0032562   0.0062649  -0.0215432
   39  -0.0008084   0.0008161  -0.0008067  -0.0066945   0.0058906  -0.0202804
   40   0.0002086   0.0000881  -0.0000092  -0.0001079   0.0002064  -0.0000363
   41   0.0003274  -0.0002013   0.0000352   0.0000413  -0.0000113   0.0005565
   42  -0.0003861  -0.0000232  -0.0001459  -0.0000568  -0.0000562  -0.0007058
   43  -0.0001622  -0.0000570   0.0000164  -0.0001425  -0.0003854   0.0002376
   44  -0.0000943   0.0001356  -0.0000098  -0.0002575  -0.0001609   0.0001778
   45   0.0001429  -0.0000359   0.0000521   0.0000369   0.0000427   0.0002171
           37          38          39          40          41          42
    1  -0.0005103  -0.0010095   0.0000977  -0.0309196  -0.0097728   0.0418209
    2  -0.0004772   0.0000120  -0.0000112  -0.0050017  -0.0567521   0.0700013
    3   0.0002637   0.0002726  -0.0000745   0.0206464   0.0472722  -0.1542244
    4   0.0004000   0.0003839  -0.0007022  -0.0032937   0.0001989   0.0029284
    5   0.0008093   0.0024575  -0.0019976  -0.0137010   0.0059718   0.0078346
    6   0.0014912   0.0016660   0.0028406   0.0238334  -0.0086416  -0.0134742
    7  -0.0033996   0.0028682  -0.0022877   0.0015289  -0.0005970   0.0000141
    8  -0.0067688  -0.0107563   0.0002787  -0.0007627  -0.0005914  -0.0026564
    9   0.0068363   0.0389251  -0.0030747  -0.0007261   0.0020936  -0.0014502
   10   0.0018457  -0.0013639   0.0005263   0.0022575   0.0001164  -0.0013628
   11   0.0022760  -0.0006233   0.0008891   0.0003089  -0.0001403   0.0008848
   12  -0.0013809   0.0011896  -0.0002912   0.0003261  -0.0005389   0.0015099
   13  -0.0007116   0.0005115  -0.0000313  -0.0006506  -0.0004104   0.0006885
   14  -0.0003897  -0.0005287  -0.0003661   0.0003099   0.0002515  -0.0004896
   15   0.0002673  -0.0007043  -0.0000423   0.0000155  -0.0001061   0.0002981
   16  -0.0022615   0.0001145  -0.0002760  -0.0006297  -0.0001961   0.0013348
   17  -0.0000417   0.0004171  -0.0006220  -0.0003458   0.0002547   0.0001381
   18   0.0021902   0.0002037   0.0001548  -0.0000269   0.0001285  -0.0002960
   19  -0.0279141   0.0183374  -0.0133461  -0.0006199  -0.0011804   0.0013206
   20   0.0300697  -0.0771180   0.0862526  -0.0004612  -0.0000691   0.0007837
   21  -0.0570355   0.0738078  -0.3968979   0.0002824  -0.0007916   0.0010198
   22   0.0002584  -0.0004508   0.0007352  -0.0057671   0.0032654   0.0039621
   23  -0.0000062  -0.0004256   0.0005194   0.0014054  -0.0008545  -0.0007818
   24  -0.0003490  -0.0015901   0.0000525  -0.0000190   0.0000478   0.0012512
   25   0.0003915   0.0006987  -0.0004264   0.0037107  -0.0029697  -0.0012464
   26   0.0003235   0.0003591  -0.0002918  -0.0011588   0.0005447  -0.0005937
   27  -0.0000347  -0.0001959  -0.0001534  -0.0015363  -0.0006846   0.0006865
   28   0.0005268   0.0002600  -0.0008346   0.0006349   0.0000036   0.0008199
   29  -0.0022662  -0.0065149   0.0004979   0.0004689  -0.0001010   0.0005415
   30   0.0004011   0.0005282   0.0015255   0.0004395  -0.0003244   0.0015103
   31   0.0007121   0.0003979  -0.0008084   0.0002086   0.0003274  -0.0003861
   32   0.0006220   0.0000103   0.0008161   0.0000881  -0.0002013  -0.0000232
   33  -0.0047341  -0.0004307  -0.0008067  -0.0000092   0.0000352  -0.0001459
   34   0.0003252  -0.0032562  -0.0066945  -0.0001079   0.0000413  -0.0000568
   35  -0.0071988   0.0062649   0.0058906   0.0002064  -0.0000113  -0.0000562
   36   0.0284552  -0.0215432  -0.0202804  -0.0000363   0.0005565  -0.0007058
   37   0.0301061  -0.0177251   0.0240534   0.0001822   0.0007291  -0.0006707
   38  -0.0177251   0.0862995  -0.0916469   0.0001410   0.0001643  -0.0005564
   39   0.0240534  -0.0916469   0.4171161   0.0000128  -0.0002605  -0.0000054
   40   0.0001822   0.0001410   0.0000128   0.0399246   0.0389864  -0.0339730
   41   0.0007291   0.0001643  -0.0002605   0.0389864   0.3338643   0.1898549
   42  -0.0006707  -0.0005564  -0.0000054  -0.0339730   0.1898549   0.4290275
   43   0.0000492   0.0000924  -0.0000182  -0.0064588  -0.0285424  -0.0151935
   44   0.0000443  -0.0000179   0.0000517  -0.0204839  -0.2823304  -0.2648817
   45   0.0002466   0.0000745  -0.0000629  -0.0092293  -0.2286410  -0.2650014
           43          44          45
    1  -0.0014643  -0.0022946   0.0012278
    2   0.0038971   0.0073953  -0.0095704
    3   0.0026524   0.0259193  -0.0205995
    4   0.0002428  -0.0001447   0.0006170
    5   0.0011981  -0.0011111   0.0011946
    6   0.0052642   0.0017015  -0.0016763
    7   0.0007830  -0.0001324   0.0000269
    8  -0.0002254   0.0007462  -0.0001489
    9   0.0010899  -0.0004879   0.0006271
   10  -0.0008300   0.0004453   0.0005331
   11   0.0006779   0.0000481  -0.0000382
   12  -0.0002746  -0.0001566  -0.0000389
   13   0.0002748  -0.0000828  -0.0002698
   14  -0.0004730  -0.0000943   0.0000914
   15  -0.0001220   0.0000265  -0.0000654
   16   0.0004927  -0.0002174  -0.0003196
   17  -0.0000080  -0.0002490  -0.0000548
   18   0.0000519   0.0000267  -0.0000166
   19   0.0001067   0.0001273  -0.0004366
   20   0.0000159  -0.0002084  -0.0002209
   21  -0.0004351   0.0000570  -0.0003291
   22  -0.0015333  -0.0006509   0.0003583
   23   0.0001187   0.0003227  -0.0003239
   24  -0.0000656  -0.0001852   0.0004353
   25  -0.0000219  -0.0001193  -0.0005261
   26   0.0000018  -0.0001065  -0.0000843
   27  -0.0000648   0.0000885  -0.0001818
   28  -0.0007952  -0.0001118   0.0003632
   29  -0.0002837   0.0001256   0.0000564
   30  -0.0003673   0.0000134   0.0000781
   31  -0.0001622  -0.0000943   0.0001429
   32  -0.0000570   0.0001356  -0.0000359
   33   0.0000164  -0.0000098   0.0000521
   34  -0.0001425  -0.0002575   0.0000369
   35  -0.0003854  -0.0001609   0.0000427
   36   0.0002376   0.0001778   0.0002171
   37   0.0000492   0.0000443   0.0002466
   38   0.0000924  -0.0000179   0.0000745
   39  -0.0000182   0.0000517  -0.0000629
   40  -0.0064588  -0.0204839  -0.0092293
   41  -0.0285424  -0.2823304  -0.2286410
   42  -0.0151935  -0.2648817  -0.2650014
   43   0.0094591   0.0239728   0.0072287
   44   0.0239728   0.2755052   0.2376588
   45   0.0072287   0.2376588   0.2865623
 Gradient time:  CPU 1451.91 s  wall 1452.51 s
 **********************************************************************
 **                                                                  **
 **                       VIBRATIONAL ANALYSIS                       **
 **                       --------------------                       **
 **                                                                  **
 **        VIBRATIONAL FREQUENCIES (CM**-1) AND NORMAL MODES         **
 **     FORCE CONSTANTS (mDYN/ANGSTROM) AND REDUCED MASSES (AMU)     **
 **                  INFRARED INTENSITIES (KM/MOL)                   **
 **                                                                  **
 **********************************************************************


 Mode:                 1                      2                      3
 Frequency:        58.68                  67.38                  89.75
 Force Cnst:      0.0134                 0.0143                 0.0233
 Red. Mass:       6.6072                 5.3469                 4.9115
 IR Active:          YES                    YES                    YES
 IR Intens:        1.030                  3.259                  5.411
 Raman Active:       YES                    YES                    YES
               X      Y      Z        X      Y      Z        X      Y      Z
 S          0.004 -0.084 -0.082   -0.037 -0.009  0.068   -0.024 -0.072 -0.065
 C         -0.006 -0.146  0.019   -0.031  0.063 -0.100    0.018  0.121 -0.205
 C         -0.027 -0.109  0.013   -0.014  0.083 -0.143   -0.064  0.011 -0.031
 C          0.022 -0.001 -0.044   -0.043  0.007  0.013   -0.076 -0.021  0.028
 O          0.119  0.037 -0.281   -0.083  0.018 -0.112   -0.112 -0.039  0.148
 O         -0.043  0.051  0.199   -0.013 -0.072  0.349   -0.059 -0.034 -0.067
 N         -0.117 -0.089  0.083    0.080  0.057 -0.248   -0.034  0.031  0.141
 H          0.019 -0.207  0.012   -0.109  0.092 -0.109    0.000  0.385 -0.159
 H         -0.015 -0.138  0.077    0.011  0.061 -0.118    0.133  0.095 -0.430
 H          0.002 -0.170  0.013   -0.060  0.202 -0.137   -0.168 -0.120 -0.083
 H         -0.108  0.015  0.286    0.036 -0.047  0.277   -0.046 -0.027 -0.069
 H         -0.228 -0.166  0.015   -0.032  0.126 -0.467    0.067 -0.001  0.309
 H         -0.030 -0.068  0.080    0.324 -0.042 -0.298   -0.150  0.172  0.190
 O          0.050  0.359  0.155    0.142 -0.108  0.065    0.334  0.064  0.098
 H         -0.011  0.584 -0.061    0.198 -0.148  0.101    0.253  0.184 -0.015
 TransDip  -0.028 -0.017 -0.000    0.035  0.002 -0.046   -0.024  0.055 -0.044

 Mode:                 4                      5                      6
 Frequency:       162.19                 229.63                 308.10
 Force Cnst:      0.0925                 0.1541                 0.0646
 Red. Mass:       5.9681                 4.9591                 1.1559
 IR Active:          YES                    YES                    YES
 IR Intens:        7.885                  3.537                 16.870
 Raman Active:       YES                    YES                    YES
               X      Y      Z        X      Y      Z        X      Y      Z
 S          0.050  0.212  0.074   -0.158 -0.056  0.030   -0.019 -0.004 -0.004
 C         -0.067 -0.102 -0.148   -0.046  0.131 -0.175   -0.004  0.015 -0.014
 C         -0.060 -0.190 -0.108    0.056 -0.040 -0.133   -0.009 -0.012  0.027
 C          0.020 -0.043  0.007    0.122 -0.036 -0.035   -0.007  0.004  0.017
 O          0.195 -0.039  0.128    0.231 -0.040  0.096    0.010  0.009  0.010
 O         -0.108  0.116  0.036    0.063  0.030  0.051    0.002  0.013 -0.058
 N         -0.188 -0.169 -0.063    0.138 -0.022  0.019    0.027 -0.016  0.060
 H         -0.070 -0.073 -0.141   -0.237  0.462 -0.155   -0.002  0.071 -0.002
 H         -0.247 -0.112 -0.182    0.084  0.091 -0.490   -0.006  0.008 -0.061
 H         -0.101 -0.242 -0.127    0.042 -0.123 -0.149   -0.042 -0.010  0.018
 H         -0.253  0.062 -0.014   -0.009  0.012 -0.033    0.024 -0.005  0.193
 H         -0.295 -0.262 -0.111    0.273 -0.022  0.199   -0.433 -0.058 -0.508
 H         -0.157 -0.167 -0.066    0.018  0.114  0.068    0.689 -0.126 -0.037
 O          0.108 -0.038 -0.036   -0.202  0.060  0.066    0.004  0.001  0.005
 H          0.346 -0.210  0.118   -0.100  0.091  0.031   -0.017  0.012 -0.004
 TransDip  -0.057 -0.060 -0.036   -0.032  0.037 -0.035    0.051 -0.070 -0.099

 Mode:                 7                      8                      9
 Frequency:       320.32                 357.27                 363.51
 Force Cnst:      0.2140                 0.1040                 0.2064
 Red. Mass:       3.5406                 1.3830                 2.6513
 IR Active:          YES                    YES                    YES
 IR Intens:       71.166                 54.343                 24.895
 Raman Active:       YES                    YES                    YES
               X      Y      Z        X      Y      Z        X      Y      Z
 S         -0.133  0.049 -0.069   -0.011 -0.016 -0.013   -0.114  0.023 -0.043
 C         -0.096  0.025  0.129   -0.002 -0.008  0.020   -0.073 -0.053  0.044
 C         -0.021 -0.020  0.095   -0.019 -0.006  0.041    0.029  0.037 -0.057
 C          0.008 -0.038  0.030   -0.026 -0.009  0.022    0.068  0.027 -0.040
 O          0.119 -0.022 -0.026    0.006 -0.001 -0.023    0.024  0.017  0.044
 O         -0.066  0.051 -0.008   -0.081  0.048 -0.012    0.180 -0.085  0.019
 N          0.158 -0.046 -0.025    0.104 -0.018  0.004   -0.098  0.060  0.061
 H          0.041 -0.219  0.115    0.053 -0.035  0.027   -0.019 -0.373 -0.001
 H         -0.249  0.045  0.325    0.003 -0.004  0.054   -0.199 -0.017  0.346
 H          0.004  0.071  0.113   -0.025  0.039  0.045    0.114 -0.018 -0.038
 H         -0.173  0.023 -0.067   -0.159  0.026 -0.026    0.333 -0.040  0.064
 H          0.354  0.114  0.071    0.209  0.085  0.038   -0.226 -0.076  0.032
 H          0.041 -0.096 -0.027    0.082 -0.028  0.004   -0.039  0.135  0.074
 O          0.194 -0.066 -0.020   -0.026  0.024 -0.023    0.056 -0.006 -0.025
 H         -0.606  0.116 -0.150    0.901 -0.205  0.146    0.596 -0.151  0.084
 TransDip  -0.257  0.080  0.019    0.230 -0.028  0.047    0.145 -0.066 -0.013

 Mode:                10                     11                     12
 Frequency:       424.16                 519.96                 599.83
 Force Cnst:      0.2697                 1.0133                 0.8082
 Red. Mass:       2.5444                 6.3612                 3.8124
 IR Active:          YES                    YES                    YES
 IR Intens:        7.567                  0.400                  8.093
 Raman Active:       YES                    YES                    YES
               X      Y      Z        X      Y      Z        X      Y      Z
 S         -0.037  0.001 -0.018    0.061 -0.028 -0.001    0.029  0.013  0.017
 C          0.037  0.134  0.047    0.015  0.139  0.121   -0.035 -0.131 -0.156
 C         -0.019 -0.008  0.200   -0.006  0.176 -0.060   -0.209  0.061  0.025
 C          0.027 -0.031  0.099   -0.049 -0.205 -0.094   -0.095  0.015  0.240
 O          0.062 -0.008 -0.057    0.263 -0.211  0.008    0.157  0.084 -0.069
 O          0.070 -0.056 -0.021   -0.215 -0.111 -0.004    0.046 -0.130 -0.081
 N         -0.131 -0.048 -0.118   -0.128  0.287  0.017    0.029  0.071  0.004
 H          0.120  0.541  0.136   -0.004 -0.061  0.079   -0.020 -0.253 -0.170
 H          0.089  0.086 -0.348    0.103  0.159  0.297   -0.013 -0.111  0.012
 H         -0.024  0.080  0.208    0.092  0.241 -0.020   -0.586  0.161 -0.075
 H          0.142 -0.028 -0.085   -0.252 -0.137  0.091    0.286 -0.059  0.047
 H         -0.109  0.027 -0.168   -0.404  0.070 -0.119    0.273  0.276  0.112
 H         -0.315 -0.327 -0.173    0.056  0.345  0.012    0.082  0.158  0.026
 O          0.013  0.011 -0.017   -0.006  0.007 -0.014   -0.027 -0.011  0.033
 H          0.235 -0.041  0.021    0.077 -0.017  0.005   -0.081  0.011  0.017
 TransDip   0.051 -0.045  0.056   -0.004 -0.003 -0.020   -0.025  0.067  0.057

 Mode:                13                     14                     15
 Frequency:       675.64                 715.57                 766.71
 Force Cnst:      1.4557                 3.8441                 1.9463
 Red. Mass:       5.4125                12.7419                 5.6194
 IR Active:          YES                    YES                    YES
 IR Intens:        4.874                 73.667                  2.155
 Raman Active:       YES                    YES                    YES
               X      Y      Z        X      Y      Z        X      Y      Z
 S         -0.114  0.079 -0.047    0.130  0.114 -0.304   -0.099  0.024  0.050
 C          0.337 -0.074 -0.145   -0.092  0.099  0.066    0.328 -0.062 -0.036
 C          0.142  0.015  0.008   -0.072 -0.002  0.031    0.024 -0.002  0.044
 C          0.111 -0.105  0.199   -0.090  0.084 -0.220   -0.200  0.139 -0.225
 O         -0.086 -0.117 -0.079    0.064  0.085  0.076    0.106  0.167  0.079
 O         -0.031  0.103 -0.034   -0.014 -0.089  0.038   -0.142 -0.204  0.028
 N         -0.035  0.091 -0.011    0.006 -0.096 -0.001    0.043 -0.062  0.011
 H          0.483 -0.383 -0.163    0.061  0.140  0.094    0.528 -0.087  0.010
 H          0.147 -0.025  0.211   -0.139  0.086 -0.044    0.330 -0.041  0.091
 H         -0.126  0.059 -0.066    0.140 -0.094  0.075    0.188 -0.138  0.072
 H         -0.287  0.011  0.022    0.191 -0.011 -0.040    0.279 -0.039 -0.137
 H         -0.201 -0.112 -0.018    0.139  0.076 -0.008   -0.043 -0.093 -0.066
 H         -0.144  0.066 -0.009    0.099 -0.122 -0.014   -0.117 -0.219 -0.020
 O         -0.057 -0.077  0.167   -0.169 -0.282  0.565    0.012  0.027 -0.048
 H         -0.034  0.005  0.092    0.241  0.003  0.284   -0.068 -0.004 -0.015
 TransDip   0.055 -0.042 -0.016    0.152  0.099 -0.207   -0.021  0.041  0.008

 Mode:                16                     17                     18
 Frequency:       824.38                 845.61                 864.28
 Force Cnst:      0.9629                 0.5211                 0.8344
 Red. Mass:       2.4049                 1.2370                 1.8960
 IR Active:          YES                    YES                    YES
 IR Intens:        3.807                114.655                 40.859
 Raman Active:       YES                    YES                    YES
               X      Y      Z        X      Y      Z        X      Y      Z
 S          0.024 -0.036  0.013   -0.009  0.003  0.005   -0.001  0.006 -0.020
 C          0.024  0.259 -0.012    0.045  0.009  0.019   -0.057 -0.044  0.052
 C          0.025  0.005 -0.095   -0.033  0.030 -0.007    0.144 -0.046 -0.057
 C         -0.033  0.013  0.104    0.014 -0.003 -0.043   -0.055  0.027  0.115
 O          0.010  0.045 -0.020   -0.004 -0.014  0.020    0.012  0.064 -0.009
 O         -0.013 -0.022 -0.024    0.016  0.014 -0.035   -0.066 -0.045 -0.054
 N         -0.014 -0.147  0.001   -0.058 -0.063 -0.041    0.074  0.048 -0.020
 H          0.023 -0.451 -0.138    0.085  0.026  0.032   -0.186  0.192  0.063
 H         -0.186  0.331  0.586    0.071  0.012  0.027   -0.020 -0.076 -0.205
 H         -0.168 -0.099 -0.163   -0.021  0.051  0.000    0.160  0.047 -0.031
 H          0.058 -0.001  0.016   -0.065 -0.097  0.858    0.083 -0.052  0.585
 H         -0.080 -0.263  0.028    0.317  0.176  0.187   -0.262 -0.420  0.040
 H         -0.104 -0.121  0.018    0.166  0.139  0.007   -0.416  0.033  0.010
 O         -0.019  0.009 -0.002    0.002  0.002 -0.005    0.007 -0.008  0.008
 H          0.026  0.018 -0.013   -0.001  0.001 -0.005    0.020 -0.017  0.017
 TransDip  -0.024 -0.033  0.047    0.163  0.115  0.279   -0.128 -0.094  0.129

 Mode:                19                     20                     21
 Frequency:       911.18                1026.82                1115.95
 Force Cnst:      0.8894                 1.3605                 1.5122
 Red. Mass:       1.8182                 2.1901                 2.0610
 IR Active:          YES                    YES                    YES
 IR Intens:       98.710                 55.887                 13.043
 Raman Active:       YES                    YES                    YES
               X      Y      Z        X      Y      Z        X      Y      Z
 S         -0.017  0.014 -0.014    0.012 -0.019  0.012   -0.002  0.011 -0.012
 C          0.032 -0.030  0.106   -0.075  0.018 -0.129   -0.050 -0.059 -0.066
 C          0.073  0.032 -0.117    0.194 -0.044  0.118    0.092  0.232  0.048
 C         -0.016  0.006  0.110    0.032  0.030  0.019    0.033  0.000 -0.005
 O          0.007  0.035 -0.026   -0.000  0.046  0.005    0.007 -0.017 -0.001
 O         -0.036 -0.033 -0.004   -0.075 -0.061 -0.007   -0.035 -0.013 -0.001
 N         -0.089 -0.095 -0.004   -0.085  0.047 -0.023   -0.018 -0.103  0.053
 H         -0.092  0.262  0.131    0.064 -0.223 -0.142   -0.559 -0.100 -0.192
 H          0.181 -0.056 -0.139   -0.558  0.020 -0.038    0.441 -0.035  0.069
 H          0.146  0.163 -0.071    0.340 -0.132  0.145    0.046  0.068  0.009
 H         -0.004  0.017 -0.429   -0.060 -0.050  0.008   -0.063 -0.026  0.023
 H          0.192  0.026  0.204    0.273  0.406  0.053    0.039  0.086 -0.073
 H          0.534  0.415  0.091    0.293  0.023 -0.047   -0.135 -0.478 -0.031
 O          0.012 -0.004 -0.001   -0.011 -0.002  0.000    0.009  0.011 -0.002
 H          0.010 -0.020  0.014    0.023  0.100 -0.102   -0.078 -0.178  0.190
 TransDip   0.192  0.249 -0.047    0.209  0.112  0.036    0.029  0.101  0.047

 Mode:                22                     23                     24
 Frequency:      1121.74                1154.76                1204.87
 Force Cnst:      1.1048                 0.8615                 2.2240
 Red. Mass:       1.4903                 1.0966                 2.6002
 IR Active:          YES                    YES                    YES
 IR Intens:        5.894                 42.710                 30.087
 Raman Active:       YES                    YES                    YES
               X      Y      Z        X      Y      Z        X      Y      Z
 S          0.006 -0.006  0.015    0.004 -0.014 -0.017    0.003 -0.001  0.002
 C         -0.046 -0.023 -0.075    0.001  0.010 -0.016   -0.013  0.002 -0.001
 C          0.014  0.114  0.054    0.006 -0.020  0.022   -0.075  0.001  0.029
 C         -0.064 -0.022 -0.032   -0.014 -0.001 -0.012    0.296  0.071 -0.035
 O          0.011 -0.033  0.001    0.000 -0.000  0.002   -0.030  0.089  0.017
 O          0.023  0.038  0.011    0.006  0.005  0.003   -0.079 -0.127 -0.009
 N          0.021 -0.080 -0.009    0.000  0.003 -0.015    0.022 -0.021 -0.007
 H          0.360 -0.025  0.011    0.109 -0.010  0.003    0.048  0.021  0.017
 H         -0.259 -0.028 -0.091   -0.166  0.008 -0.017   -0.037  0.001 -0.007
 H          0.149  0.581  0.163   -0.017  0.095  0.032   -0.324  0.401  0.008
 H          0.103  0.059 -0.031    0.018  0.009 -0.009   -0.603 -0.278 -0.052
 H         -0.149 -0.432  0.125   -0.017 -0.080  0.046   -0.176 -0.275  0.005
 H         -0.002  0.252  0.082    0.049  0.139  0.018   -0.049  0.202  0.051
 O         -0.009 -0.010  0.001    0.011  0.058 -0.000   -0.000 -0.001 -0.000
 H          0.051  0.160 -0.170   -0.283 -0.611  0.678    0.009  0.023 -0.026
 TransDip  -0.042  0.010 -0.065   -0.081 -0.104  0.162    0.148  0.087 -0.037

 Mode:                25                     26                     27
 Frequency:      1241.22                1277.27                1329.59
 Force Cnst:      1.2374                 1.2871                 1.3648
 Red. Mass:       1.3632                 1.3390                 1.3104
 IR Active:          YES                    YES                    YES
 IR Intens:        4.266                  3.043                  2.008
 Raman Active:       YES                    YES                    YES
               X      Y      Z        X      Y      Z        X      Y      Z
 S          0.005 -0.003  0.006   -0.000  0.009  0.001    0.000  0.001 -0.004
 C         -0.067 -0.006 -0.011   -0.096  0.034 -0.055    0.097  0.010 -0.025
 C         -0.070  0.050 -0.103    0.007 -0.094  0.067   -0.122 -0.019  0.011
 C          0.044  0.001  0.067   -0.012  0.004  0.002   -0.000 -0.008  0.031
 O         -0.002  0.009 -0.009   -0.002  0.007  0.001   -0.000  0.010 -0.003
 O         -0.006 -0.016 -0.012    0.008  0.001  0.001    0.016 -0.003 -0.005
 N          0.007 -0.009  0.043   -0.005  0.020 -0.045    0.015  0.001 -0.011
 H          0.641  0.023  0.140    0.085 -0.203 -0.062   -0.552 -0.029 -0.166
 H          0.094 -0.008 -0.053    0.833  0.073  0.207   -0.178  0.025  0.083
 H          0.576 -0.115  0.064    0.191  0.007  0.143    0.695  0.064  0.272
 H         -0.127 -0.059  0.023   -0.008 -0.001 -0.004   -0.113 -0.049  0.008
 H          0.024  0.183 -0.120   -0.038 -0.148  0.079   -0.047 -0.081  0.001
 H         -0.125 -0.282 -0.025    0.112  0.277  0.017   -0.007  0.123  0.022
 O         -0.002  0.007  0.002    0.001 -0.002  0.001    0.001 -0.001  0.001
 H         -0.060 -0.057  0.070   -0.007 -0.003  0.003    0.001 -0.001  0.000
 TransDip  -0.037  0.022  0.050   -0.028 -0.044  0.020    0.014 -0.042 -0.012

 Mode:                28                     29                     30
 Frequency:      1391.40                1408.45                1440.75
 Force Cnst:      1.4564                 1.8078                 1.3482
 Red. Mass:       1.2768                 1.5468                 1.1024
 IR Active:          YES                    YES                    YES
 IR Intens:        3.364                451.958                 14.065
 Raman Active:       YES                    YES                    YES
               X      Y      Z        X      Y      Z        X      Y      Z
 S         -0.002  0.001 -0.001    0.001 -0.000  0.000    0.003 -0.002 -0.001
 C          0.014  0.031  0.012    0.001 -0.002 -0.007   -0.010 -0.045 -0.066
 C          0.019 -0.117 -0.059   -0.052  0.003  0.004    0.021 -0.033 -0.011
 C         -0.009  0.001 -0.012    0.143  0.040  0.010   -0.010 -0.001 -0.002
 O         -0.002  0.001  0.002   -0.020 -0.053 -0.007    0.001  0.003 -0.000
 O         -0.002  0.005  0.000   -0.119  0.005 -0.003    0.005  0.000  0.000
 N         -0.022  0.012  0.063    0.008 -0.013 -0.008   -0.006  0.005  0.012
 H         -0.070 -0.188 -0.054   -0.011  0.048  0.001    0.008  0.651  0.086
 H          0.098  0.011 -0.127   -0.002  0.010  0.067   -0.053  0.069  0.717
 H         -0.008  0.827  0.068    0.067 -0.039  0.035   -0.014  0.161  0.005
 H          0.114  0.047  0.024    0.895  0.359  0.058   -0.026 -0.010  0.002
 H          0.090  0.306 -0.088    0.013 -0.010 -0.003    0.020  0.077 -0.027
 H         -0.088 -0.292 -0.013    0.004  0.094  0.020   -0.027 -0.058 -0.004
 O          0.001 -0.000  0.001    0.000  0.001 -0.000   -0.001 -0.001  0.001
 H         -0.005 -0.003  0.004   -0.008 -0.005  0.005   -0.005  0.004 -0.004
 TransDip   0.012 -0.055 -0.015    0.629  0.253  0.067   -0.076  0.027  0.089

 Mode:                31                     32                     33
 Frequency:      1668.90                1833.83                3031.50
 Force Cnst:      1.7896                19.7853                 5.7905
 Red. Mass:       1.0905                 9.9856                 1.0694
 IR Active:          YES                    YES                    YES
 IR Intens:       32.478                329.354                  2.297
 Raman Active:       YES                    YES                    YES
               X      Y      Z        X      Y      Z        X      Y      Z
 S         -0.001  0.000 -0.000   -0.001 -0.001 -0.001    0.000 -0.000 -0.000
 C         -0.002  0.001 -0.000    0.004  0.008  0.006    0.014 -0.009 -0.067
 C          0.025  0.004  0.011    0.010 -0.036 -0.007   -0.008 -0.004  0.028
 C         -0.011 -0.003 -0.000   -0.091  0.718  0.084   -0.000 -0.001  0.000
 O          0.002 -0.000 -0.000    0.060 -0.444 -0.051    0.000  0.000  0.000
 O          0.003  0.001 -0.000    0.033 -0.058 -0.006   -0.000  0.000  0.000
 N          0.020 -0.070  0.018    0.002 -0.006 -0.001    0.000 -0.000 -0.001
 H         -0.008 -0.016 -0.002   -0.026 -0.001  0.005   -0.184 -0.169  0.854
 H          0.010  0.000 -0.010   -0.053  0.017 -0.017    0.004  0.274 -0.052
 H         -0.016 -0.035 -0.007    0.012  0.027  0.008    0.102  0.050 -0.333
 H         -0.022 -0.010  0.011   -0.481 -0.145 -0.020    0.000  0.001  0.000
 H         -0.073  0.418 -0.558   -0.015 -0.029 -0.005   -0.002 -0.001  0.002
 H         -0.369  0.570  0.195    0.009  0.007 -0.002    0.000 -0.005  0.007
 O          0.000 -0.000  0.000   -0.000 -0.000  0.001   -0.000  0.000  0.000
 H         -0.002  0.000  0.000    0.008  0.002 -0.002   -0.000 -0.001  0.001
 TransDip  -0.119  0.120 -0.068   -0.142  0.562  0.047    0.018 -0.002 -0.045

 Mode:                34                     35                     36
 Frequency:      3049.11                3122.65                3494.05
 Force Cnst:      5.9210                 6.2970                 7.6114
 Red. Mass:       1.0809                 1.0961                 1.0582
 IR Active:          YES                    YES                    YES
 IR Intens:        9.244                  0.637                147.662
 Raman Active:       YES                    YES                    YES
               X      Y      Z        X      Y      Z        X      Y      Z
 S          0.000  0.000 -0.000   -0.000  0.000  0.000    0.000  0.000  0.000
 C          0.005 -0.009 -0.024   -0.005 -0.082  0.034    0.000 -0.000 -0.000
 C          0.022  0.011 -0.073   -0.001 -0.001  0.005    0.001  0.002  0.001
 C          0.001 -0.001 -0.001   -0.000 -0.001 -0.000   -0.002 -0.005 -0.000
 O          0.000  0.000  0.000    0.000  0.000  0.000    0.001  0.002  0.000
 O         -0.000  0.000 -0.000    0.000 -0.000  0.000    0.016 -0.039 -0.004
 N         -0.000  0.000  0.002    0.000  0.001 -0.000    0.018 -0.026  0.028
 H         -0.063 -0.061  0.311    0.062  0.045 -0.289   -0.002 -0.001  0.002
 H         -0.003  0.160 -0.029   -0.010  0.940 -0.123   -0.000 -0.001 -0.000
 H         -0.266 -0.127  0.881    0.014  0.007 -0.053    0.002  0.000 -0.005
 H          0.000 -0.004 -0.002   -0.000  0.003  0.000   -0.221  0.656  0.062
 H          0.007  0.000 -0.004   -0.001 -0.001 -0.000   -0.236  0.186  0.205
 H         -0.002 -0.002 -0.015    0.001  0.002  0.001   -0.036  0.151 -0.597
 O         -0.000 -0.000  0.000    0.000 -0.000 -0.000    0.000  0.000  0.000
 H         -0.001  0.000  0.000    0.000  0.001 -0.000    0.000 -0.001 -0.001
 TransDip  -0.018  0.033 -0.090   -0.017  0.001  0.019   -0.199  0.334 -0.015

 Mode:                37                     38                     39
 Frequency:      3506.18                3588.15                3807.36
 Force Cnst:      7.6745                 8.2720                 9.1233
 Red. Mass:       1.0596                 1.0905                 1.0682
 IR Active:          YES                    YES                    YES
 IR Intens:      105.338                  9.046                 65.158
 Raman Active:       YES                    YES                    YES
               X      Y      Z        X      Y      Z        X      Y      Z
 S          0.000 -0.000 -0.000   -0.000 -0.000 -0.000   -0.000 -0.000  0.001
 C         -0.000 -0.001  0.000    0.000 -0.000 -0.000    0.000 -0.000  0.000
 C         -0.000  0.001 -0.002   -0.001 -0.001  0.001   -0.000  0.000  0.000
 C         -0.002 -0.005 -0.001    0.000 -0.001 -0.000    0.000 -0.000 -0.000
 O          0.000  0.002  0.000    0.000  0.000  0.000   -0.000 -0.000 -0.000
 O          0.016 -0.040 -0.004    0.001 -0.002 -0.000   -0.000 -0.000 -0.000
 N         -0.017  0.023 -0.031   -0.039  0.026  0.065    0.000 -0.000 -0.000
 H          0.001  0.002  0.001   -0.001 -0.001  0.000   -0.001  0.000  0.001
 H         -0.002 -0.003 -0.001   -0.000 -0.000 -0.000   -0.001 -0.000 -0.000
 H         -0.002 -0.004  0.010    0.006  0.002 -0.012    0.000  0.000 -0.000
 H         -0.229  0.670  0.062   -0.014  0.040  0.005   -0.000  0.001  0.000
 H          0.192 -0.158 -0.176    0.596 -0.464 -0.458   -0.002  0.001  0.002
 H          0.037 -0.154  0.611   -0.052  0.120 -0.441    0.001 -0.000  0.000
 O         -0.000 -0.000  0.000   -0.000 -0.000 -0.000   -0.002 -0.044 -0.046
 H         -0.000  0.000 -0.000    0.000  0.002  0.002    0.044  0.700  0.710
 TransDip  -0.188  0.269  0.023    0.027 -0.023 -0.089   -0.070  0.106  0.225

 STANDARD THERMODYNAMIC QUANTITIES AT   298.15 K  AND     1.00 ATM

   This Molecule has  0 Imaginary Frequencies
   Zero point vibrational energy:       71.362 kcal/mol

   Atom    1 Element S  Has Mass   31.97207
   Atom    2 Element C  Has Mass   12.00000
   Atom    3 Element C  Has Mass   12.00000
   Atom    4 Element C  Has Mass   12.00000
   Atom    5 Element O  Has Mass   15.99491
   Atom    6 Element O  Has Mass   15.99491
   Atom    7 Element N  Has Mass   14.00307
   Atom    8 Element H  Has Mass    1.00783
   Atom    9 Element H  Has Mass    1.00783
   Atom   10 Element H  Has Mass    1.00783
   Atom   11 Element H  Has Mass    1.00783
   Atom   12 Element H  Has Mass    1.00783
   Atom   13 Element H  Has Mass    1.00783
   Atom   14 Element O  Has Mass   15.99491
   Atom   15 Element H  Has Mass    1.00783
   Molecular Mass:   137.014680 amu
   Principal axes and moments of inertia in amu*Bohr^2:
                             1           2           3
    Eigenvalues --      535.66361  2073.07266  2325.95249
          X               0.99988     0.01101    -0.01103
          Y              -0.01035     0.99823     0.05852
          Z               0.01166    -0.05840     0.99823
   Rotational Symmetry Number is   1
   The Molecule is an Asymmetric Top
   Translational Enthalpy:        0.889 kcal/mol
   Rotational Enthalpy:           0.889 kcal/mol
   Vibrational Enthalpy:         75.389 kcal/mol
   gas constant (RT):             0.592 kcal/mol
   Translational Entropy:        40.657  cal/mol.K
   Rotational Entropy:           29.336  cal/mol.K
   Vibrational Entropy:          25.616  cal/mol.K

   Total Enthalpy:               77.759 kcal/mol
   Total Entropy:                95.609  cal/mol.K

 ======================================================================

 STANDARD THERMODYNAMIC QUANTITIES FOR ANHARMONIC VIBRATION -- TOSH

   Zero point vibrational energy: ************ kcal/mol

   Vibrational Enthalpy:       Infinity kcal/mol
   Vibrational Entropy:             NaN  cal/mol.K

   Total Enthalpy:             Infinity kcal/mol
   Total Entropy:                   NaN  cal/mol.K

 ======================================================================

 STANDARD THERMODYNAMIC QUANTITIES FOR ANHARMONIC VIBRATION -- VPT2

   Zero point vibrational energy: ************ kcal/mol

   Vibrational Enthalpy:       Infinity kcal/mol
   Vibrational Entropy:             NaN  cal/mol.K

   Total Enthalpy:             Infinity kcal/mol
   Total Entropy:                   NaN  cal/mol.K

 ======================================================================

Archival summary:
1\1\TWL02\FREQ\ProcedureUnspecified\BasisUnspecified\13137\cher\MonDec1219:08:502016MonDec1219:08:502016\0\\#,FREQ,ProcedureUnspecified,BasisUnspecified,\\0,1\S\O,1,1.70395\H,2,0.964423,1,108.168\C,1,1.82061,2,100.205,3,102.577,0\H,4,1.08999,1,108.566,2,50.4006,0\H,4,1.09694,1,104.074,2,164.653,0\C,4,1.53409,1,115.194,2,-73.9486,0\H,7,1.0956,4,108.214,1,57.9568,0\N,7,1.46805,4,116.113,1,-62.9392,0\H,9,1.0129,7,111.837,4,83.9409,0\H,9,1.01659,7,111.45,4,-35.7351,0\C,7,1.54875,4,110.534,1,171.57,0\O,12,1.20176,7,123.14,4,-36.1281,0\O,12,1.33984,7,113.742,4,145.708,0\H,14,0.981607,12,105.793,7,-3.25066,0\\\@

 Total job time:  1602.98s(wall), 1602.20s(cpu) 
 Mon Dec 12 19:08:50 2016

        *************************************************************
        *                                                           *
        *  Thank you very much for using Q-Chem.  Have a nice day.  *
        *                                                           *
        *************************************************************


 
User input: 3 of 3 
 
TWL02 127.0.1
Q-Chem Developer Version! Running on 127.0.1.*
                  Welcome to Q-Chem
     A Quantum Leap Into The Future Of Chemistry


 Q-Chem 4.4, Q-Chem, Inc., Pleasanton, CA (2016)

 Y. Shao,  Z. Gan,  E. Epifanovsky,  A. T. B. Gilbert,  M. Wormit,  
 J. Kussmann,  A. W. Lange,  A. Behn,  J. Deng,  X. Feng,  D. Ghosh,  
 M. Goldey,  P. R. Horn,  L. D. Jacobson,  I. Kaliman,  F. Rob,  
 R. Z. Khaliullin,  T. Kus,  A. Landau,  J. Liu,  E. I. Proynov,  Y. M. Rhee,  
 R. M. Richard,  M. A. Rohrdanz,  R. P. Steele,  E. J. Sundstrom,  
 H. L. Woodcock III,  P. M. Zimmerman,  D. Zuev,  B. Albrecht,  E. Alguire,  
 B. Austin,  S. A. Baeppler,  G. J. O. Beran,  Y. A. Bernard,  E. Berquist,  
 K. Brandhorst,  K. B. Bravaya,  S. T. Brown,  D. Casanova,  C.-M. Chang,  
 Y. Chen,  S. H. Chien,  K. D. Closser,  M. P. Coons,  D. L. Crittenden,  
 S. Dasgupta,  M. Diedenhofen,  R. A. DiStasio Jr.,  H. Do,  A. D. Dutoi,  
 R. G. Edgar,  P.-T. Fang,  S. Fatehi,  Q. Feng,  L. Fusti-Molnar,  
 A. Ghysels,  A. Golubeva-Zadorozhnaya,  J. Gomes,  A. Gunina,  
 M. W. D. Hanson-Heine,  P. H. P. Harbach,  A. W. Hauser,  J. E. Herr,  
 E. G. Hohenstein,  Z. C. Holden,  K. Hui,  T.-C. Jagau,  H. Ji,  B. Kaduk,  
 K. Khistyaev,  Jaehoon Kim,  Jihan Kim,  R. A. King,  P. Klunzinger,  
 K. Koh,  D. Kosenkov,  T. Kowalczyk,  C. M. Krauter,  A. Kunitsa,  
 K. U. Lao,  A. Laurent,  K. V. Lawler,  J. Lee,  D. Lefrancois,  S. Lehtola,  
 S. V. Levchenko,  C. Y. Lin,  Y.-S. Lin,  F. Liu,  E. Livshits,  
 R. C. Lochan,  A. Luenser,  P. Manohar,  S. F. Manzer,  S.-P. Mao,  Y. Mao,  
 N. Mardirossian,  A. V. Marenich,  L. A. Martinez-Martinez,  S. A. Maurer,  
 N. J. Mayhall,  J.-M. Mewes,  A. F. Morrison,  K. Nanda,  T. S. Nguyen-Beck,  
 C. M. Oana,  R. Olivares-Amaya,  D. P. O'Neill,  J. A. Parkhill,  
 T. M. Perrine,  R. Peverati,  P. A. Pieniazek,  F. Plasser,  A. Prociuk,  
 D. R. Rehn,  E. Rosta,  N. J. Russ,  N. Sergueev,  S. M. Sharada,  
 S. Sharma,  D. W. Small,  A. Sodt,  T. Stauch,  T. Stein,  D. Stuck,  
 Y.-C. Su,  A. J. W. Thom,  T. Tsuchimochi,  L. Vogt,  O. Vydrov,  T. Wang,  
 M. A. Watson,  J. Wenzel,  A. White,  C. F. Williams,  V. Vanovschi,  
 K. Yao,  S. Yeganeh,  S. R. Yost,  Z.-Q. You,  I. Y. Zhang,  X. Zhang,  
 Y. Zhao,  B. R. Brooks,  G. K. L. Chan,  D. M. Chipman,  C. J. Cramer,  
 W. A. Goddard III,  M. S. Gordon,  W. J. Hehre,  A. Klamt,  
 H. F. Schaefer III,  M. W. Schmidt,  C. D. Sherrill,  D. G. Truhlar,  
 A. Warshel,  X. Xu,  A. Aspuru-Guzik,  R. Baer,  A. T. Bell,  N. A. Besley,  
 J.-D. Chai,  A. Dreuw,  B. D. Dunietz,  T. R. Furlani,  S. R. Gwaltney,  
 C.-P. Hsu,  Y. Jung,  J. Kong,  D. S. Lambrecht,  W. Liang,  C. Ochsenfeld,  
 V. A. Rassolov,  L. V. Slipchenko,  J. E. Subotnik,  T. Van Voorhis,  
 J. M. Herbert,  A. I. Krylov,  P. M. W. Gill,  M. Head-Gordon

 Contributors to earlier versions of Q-Chem not listed above: 
 R. D. Adamson,  J. Baker,  E. F. C. Byrd,  A. K. Chakraborty,  C.-L. Cheng,  
 H. Dachsel,  R. J. Doerksen,  G. Hawkins,  A. Heyden,  S. Hirata,  
 G. Kedziora,  F. J. Keil,  C. Kelley,  P. P. Korambath,  W. Kurlancheek,  
 A. M. Lee,  M. S. Lee,  D. Liotard,  I. Lotan,  P. E. Maslen,  N. Nair,  
 D. Neuhauser,  R. Olson,  B. Peters,  J. Ritchie,  N. E. Schultz,  
 N. Shenvi,  A. C. Simmonett,  K. S. Thanthiriwatte,  Q. Wu,  W. Zhang

 Please cite Q-Chem as follows:
 Y. Shao et al., Mol. Phys. 113, 184-215 (2015)
 DOI: 10.1080/00268976.2014.952696

 Q-Chem 4.4.2 for Intel X86 EM64T Linux

 Parts of Q-Chem use Armadillo 5.200.1 (Boston Tea Smuggler).
 http://arma.sourceforge.net/

 Q-Chem begins on Mon Dec 12 19:08:50 2016  


Host: 0

     Scratch files written to /scratch/cher/qchem2346//
The previous job contains 0 fragments, simply inherited here
FILE_GEOM_ORG=        593

Checking the input file for inconsistencies... 	...done.

--------------------------------------------------------------
User input:
--------------------------------------------------------------

$molecule
   read
$end
$rem
   BASIS  =  6-311++G**
   JOB_TYPE  =  SP
   METHOD  =  B3LYP
   SOLVENT_METHOD SMD
$end


--------------------------------------------------------------
 ----------------------------------------------------------------
             Standard Nuclear Orientation (Angstroms)
    I     Atom           X                Y                Z
 ----------------------------------------------------------------
    1      S      -2.2152238978     0.1468916710    -0.4912586525
    2      C      -0.4994044626    -0.4240571922    -0.7024174967
    3      C       0.5325668230     0.2598130074     0.2035560876
    4      C       1.9068723431    -0.4452072028     0.0901929104
    5      O       2.0265137233    -1.6329678447    -0.0481169839
    6      O       2.9509200052     0.3873576841     0.1996398848
    7      N       0.7055942752     1.7047093836     0.0099132837
    8      H      -0.2803424314    -0.2256529571    -1.7587954453
    9      H      -0.4731216327    -1.5043836498    -0.5600128602
   10      H       0.2324335982     0.1009674660     1.2451984810
   11      H       2.5676389422     1.2876627457     0.2777346251
   12      H       0.0149319864     2.2390079536     0.5232162034
   13      H       0.6122970732     1.9623904693    -0.9690448591
   14      O      -2.5983686115    -0.5918274061     0.9956667970
   15      H      -2.5546088337     0.0806082719     1.6856137249
 ----------------------------------------------------------------
 Nuclear Repulsion Energy =   463.1788732261 hartrees
 There are       36 alpha and       36 beta electrons
 Requested basis set is 6-311++G(d,p)
 There are 90 shells and 233 basis functions

 Total QAlloc Memory Limit   2000 MB
 Mega-Array Size        61 MB
 MEM_STATIC part        62 MB

                       Distance Matrix (Angstroms)
             S (  1)   C (  2)   C (  3)   C (  4)   O (  5)   O (  6)
   C (  2)  1.820606
   C (  3)  2.836525  1.534090
   C (  4)  4.204800  2.533544  1.548748
   O (  5)  4.621322  2.875732  2.424425  1.201757
   O (  6)  5.217682  3.657436  2.421717  1.339843  2.235537
   N (  7)  3.348007  2.547761  1.468047  2.464073  3.590026  2.610153
   H (  8)  2.342905  1.096944  2.178835  2.872433  3.198209  3.827833
   H (  9)  2.401324  1.089989  2.169525  2.684957  2.554750  3.984949
   H ( 10)  3.001403  2.145797  1.095596  2.106203  2.810324  2.926667
   H ( 11)  4.976795  3.646565  2.281117  1.864034  2.988156  0.981607
   H ( 12)  3.221755  2.976346  2.070590  3.312395  4.400577  3.486164
   H ( 13)  3.393993  2.646149  2.068845  2.931627  3.971740  3.052165
   O ( 14)  1.703952  2.705049  3.339983  4.597671  4.854173  5.690964
   H ( 15)  2.204166  3.190806  3.429178  4.767249  5.189301  5.710785
             N (  7)   H (  8)   H (  9)   H ( 10)   H ( 11)   H ( 12)
   H (  8)  2.797624
   H (  9)  3.465900  1.763348
   H ( 10)  2.078894  3.064898  2.516694
   H ( 11)  1.926880  3.814260  4.212312  2.792385
   H ( 12)  1.012901  3.371842  3.927412  2.267109  2.735257
   H ( 13)  1.016594  2.491595  3.655676  2.917544  2.415177  1.631014
   O ( 14)  4.142700  3.618617  2.787395  2.925008  5.543965  3.881518
   H ( 15)  4.009314  4.138845  3.447844  2.821699  5.447617  3.551394
             H ( 13)   O ( 14)
   O ( 14)  4.548900
   H ( 15)  4.540662  0.964423

 A cutoff of  1.0D-08 yielded   3472 shell pairs
 There are     23438 function pairs (     25001 Cartesian)

 -------------------------------------------------------
 OpenMP Integral Computing Module                       
 Release: version 1.0, May 2013, Q-Chem Inc. Pittsburgh 
 -------------------------------------------------------
 Integral Job Info:
 Integral job number is                      11
 Integral operator is                         1
 short-range coefficients                     0
 long-range coefficients              100000000
 Omega coefficients                           0
 if combine SR and LR in K                    0
 Integral screening is                        0
 Integral computing path is                   2
 max size of driver memory is            800000
 size of driver memory is                593474
 size of scratch memory is              4103008
 max col of scratch BK array               1296
 max len of scratch array in speh3          155
 max len of scratch index in speh4           18
 max int batch size is                      520
 min int batch size is                       52
 fixed nKL is                                52
 max L of basis functions is                  2
 order of int derivative is                   0
 number of shells is                         90
 number of basis is                         241
 number of cartesian basis is               241
 number of contracted shell pairs          3472
 number of primitive shell pairs           8055
 maxK2 (contraction) of shell pair           36
 max number of K2 of shell pair               1
 max number of CS2 of shell pair            550
 max number of PS2 of shell pair           1062
 mem total for path MDJ                   40552
 -------------------------------------------------------
 Smallest overlap matrix eigenvalue = 1.77E-05

 Q-Chem warning in module /home/taweetham/qchem/stvman/mkSTV.C, line 257:

 Overlap eigenvalue is smaller than square root of threshold


 Scale SEOQF with 1.000000e-01/1.000000e-01/1.000000e-01

 Standard Electronic Orientation quadrupole field applied
 Nucleus-field energy     =     0.0000000117 hartrees
 Guess from superposition of atomic densities
 Warning:  Energy on first SCF cycle will be non-variational
 A restricted hybrid HF-DFT SCF calculation will be
 performed using Pulay DIIS extrapolation
 Exchange:     0.2000 Hartree-Fock + 0.0800 Slater + 0.7200 B88
 Correlation:  0.1900 VWN1RPA + 0.8100 LYP
 Using SG-1 standard quadrature grid
 SCF converges when DIIS error is below 1.0E-05
 Inaccurate integrated density:
   Number of electrons =    72
   Numerical integral  =    67.718457985076
   Relative error      =    -5.9465861318 %
 ---------------------------------------
  Cycle       Energy         DIIS Error
 ---------------------------------------
    1    -783.0417712192      4.49E-01
    2    -699.3152573495      8.13E-02
    3    -393.9575980869      1.60E-01
    4    -713.3328971607      6.58E-02
    5    -684.1538624099      8.53E-02
    6    -793.1490457750      2.13E-02
    7    -764.7706439552      4.75E-02
    8    -796.3287945842      1.29E-02
    9    -796.7253362443      1.01E-02
   10    -797.2164225987      3.73E-03
   11    -797.2727655619      1.78E-03
   12    -797.2866596951      5.67E-04
   13    -797.2883643855      1.45E-04
   14    -797.2884300095      7.50E-05
   15    -797.2884609863      2.12E-05
   16    -797.2884637537      1.06E-05
   17    -797.2884639566      4.28E-06 Convergence criterion met
 ---------------------------------------
 SCF time:  CPU 100.08 s  wall 100.16 s

 Citation of the SMD model:
 Marenich, A.V.; Cramer, C.J.; Truhlar, D.G.
 J. Phys. Chem. B 2009, 113, 6378-6396.
 iSolventCode=           1
 Solvent: water                                                           

 vradii
            1           2           3           4           5           6
    1   2.4900000   1.8500000   1.8500000   1.8500000   1.5200000   1.5200000
            7           8           9          10          11          12
    1   1.8900000   1.2000000   1.2000000   1.2000000   1.2000000   1.2000000
           13          14          15
    1   1.2000000   1.5200000   1.2000000
Changing PCM_TESSEL_METHOD to VTN
Changing PCM_VDW_RADII to SMD_RADIUS
 Discretize the solute cavity surface with Lebedev spheres
	Using 302 Lebedev grid points for each H atom
	Using 302 Lebedev grid points for other atoms
	Atomic van der Waals radii will be scaled by 1.20
 Removing interior tesserae...
 Keep 1448 surface tesserae and discard 3082 interior tesserae
 Molecular Surface Area = 160.560 Angst**2
 A restricted hybrid HF-DFT SCF calculation will be
 performed using Pulay DIIS extrapolation
 Polarizable Continuum solvation model will be applied
 Exchange:     0.2000 Hartree-Fock + 0.0800 Slater + 0.7200 B88
 Correlation:  0.1900 VWN1RPA + 0.8100 LYP
 Using SG-1 standard quadrature grid
 SCF converges when DIIS error is below 1.0E-05

 Citation of the SMD model:
 Marenich, A.V.; Cramer, C.J.; Truhlar, D.G.
 J. Phys. Chem. B 2009, 113, 6378-6396.
 iSolventCode=           1
 Solvent: water                                                           

 vradii
            1           2           3           4           5           6
    1   2.4900000   1.8500000   1.8500000   1.8500000   1.5200000   1.5200000
            7           8           9          10          11          12
    1   1.8900000   1.2000000   1.2000000   1.2000000   1.2000000   1.2000000
           13          14          15
    1   1.2000000   1.5200000   1.2000000
 ---------------------------------------
  Cycle       Energy         DIIS Error
 ---------------------------------------
    1    -797.2885268828      2.43E-06
 Time req'd to invert C: 2.14 s (CPU) 2.14 s (wall)
    2    -797.3171778964      6.23E-04
    3    -797.3171878688      6.22E-04
    4    -797.3171713552      6.23E-04
    5    -797.3171905664      6.22E-04
    6    -797.3172020815      6.22E-04
    7    -797.3172143256      6.22E-04
    8    -797.3172143255      6.22E-04
    9    -797.3172149667      6.22E-04
   10    -797.3172186843      6.22E-04
   11    -797.3172197331      6.22E-04
   12    -797.3172166710      6.22E-04
   13    -797.3172188662      6.22E-04
   14    -797.3172191045      6.22E-04
   15    -797.3172209763      6.22E-04
   16    -797.3171969654      6.22E-04
   17    -797.3215922555      6.16E-04
   18    -797.3231685977      2.95E-04
   19    -797.3235708983      7.02E-05
   20    -797.3235883546      4.19E-05
   21    -797.3235954063      8.49E-06 Convergence criterion met
 ---------------------------------------
 SCF time:  CPU 94.93 s  wall 95.09 s
(0)  E-EN(g) gas-phase elect-nuc energy                 -797.288526883 a.u.
(3)  G-ENP(liq) elect-nuc-pol free energy of system     -797.323595406 a.u.
(4)  G-CDS(liq) cavity-dispersion-solvent structure 
     free energy                                                3.7925 kcal/mol
(6)  G-S(liq) free energy of system                     -797.317551644 a.u.
(9)  DeltaG-S(liq) free energy of  solvation
     (9) = (6) - (0)                                          -18.2133 kcal/mol
 SCF   energy in the final basis set = -797.3175516440
 Total energy in the final basis set = -797.3175516440

 --------------------------------------------------------------

                    Orbital Energies (a.u.)
 --------------------------------------------------------------

 Alpha MOs
 -- Occupied --
-88.891 -19.173 -19.161 -19.129 -14.314 -10.318 -10.228 -10.205
 -7.973  -5.940  -5.933  -5.925  -1.120  -1.044  -1.042  -0.907
 -0.788  -0.714  -0.635  -0.610  -0.546  -0.512  -0.503  -0.487
 -0.463  -0.455  -0.433  -0.417  -0.409  -0.383  -0.371  -0.341
 -0.313  -0.306  -0.273  -0.242
 -- Virtual --
 -0.037  -0.016   0.000   0.016   0.019   0.025   0.035   0.046
  0.056   0.058   0.059   0.078   0.086   0.090   0.093   0.104
  0.109   0.112   0.119   0.127   0.140   0.142   0.144   0.150
  0.155   0.159   0.176   0.185   0.188   0.196   0.207   0.224
  0.227   0.229   0.237   0.245   0.248   0.256   0.265   0.275
  0.278   0.283   0.287   0.299   0.306   0.311   0.318   0.324
  0.337   0.350   0.354   0.357   0.366   0.393   0.402   0.409
  0.469   0.484   0.499   0.526   0.532   0.555   0.559   0.603
  0.609   0.613   0.652   0.657   0.682   0.701   0.718   0.722
  0.745   0.757   0.780   0.816   0.842   0.854   0.882   0.882
  0.922   0.932   0.964   1.008   1.018   1.042   1.064   1.072
  1.106   1.130   1.138   1.147   1.153   1.166   1.197   1.220
  1.226   1.275   1.336   1.353   1.409   1.430   1.465   1.472
  1.506   1.551   1.564   1.594   1.602   1.632   1.647   1.656
  1.677   1.691   1.713   1.748   1.764   1.771   1.798   1.806
  1.840   1.868   1.915   1.957   2.016   2.042   2.053   2.067
  2.081   2.144   2.166   2.222   2.289   2.314   2.468   2.502
  2.543   2.556   2.559   2.585   2.630   2.660   2.704   2.737
  2.803   2.811   2.826   2.839   2.846   2.885   2.913   2.942
  2.993   3.052   3.074   3.091   3.113   3.119   3.170   3.188
  3.211   3.258   3.364   3.382   3.512   3.573   3.688   3.750
  3.816   3.839   3.971   4.017   4.129   4.223   4.732   4.853
  4.976   4.980   5.027   5.042   5.141   5.397   5.477   5.556
  5.859   7.895  17.313  17.382  17.423  23.776  23.821  23.841
 35.598  49.856  49.863  50.010 189.049
 --------------------------------------------------------------

          Ground-State Mulliken Net Atomic Charges

     Atom                 Charge (a.u.)
  ----------------------------------------
      1 S                     0.191636
      2 C                    -0.689829
      3 C                    -0.024881
      4 C                    -0.010974
      5 O                    -0.407009
      6 O                    -0.251128
      7 N                    -0.451875
      8 H                     0.258438
      9 H                     0.246427
     10 H                     0.282309
     11 H                     0.334754
     12 H                     0.300679
     13 H                     0.281450
     14 O                    -0.387666
     15 H                     0.327667
  ----------------------------------------
  Sum of atomic charges =     0.000000

 -----------------------------------------------------------------
                    Cartesian Multipole Moments
 -----------------------------------------------------------------
    Charge (ESU x 10^10)
                 0.0000
    Dipole Moment (Debye)
         X      -2.4618      Y       6.6741      Z       0.4570
       Tot       7.1283
    Quadrupole Moments (Debye-Ang)
        XX     -76.3128     XY       3.0127     YY     -59.0687
        XZ      -3.4194     YZ       1.1942     ZZ     -47.9982
    Octopole Moments (Debye-Ang^2)
       XXX     -20.8626    XXY      33.1350    XYY      -6.8611
       YYY      23.2484    XXZ       9.7474    XYZ      -7.5354
       YYZ      -0.5274    XZZ      -3.7407    YZZ       7.6512
       ZZZ      10.6360
    Hexadecapole Moments (Debye-Ang^3)
      XXXX   -1521.7807   XXXY       5.2552   XXYY    -310.1749
      XYYY      27.5570   YYYY    -335.4666   XXXZ     -35.1661
      XXYZ      14.8977   XYYZ      -2.5898   YYYZ       1.8612
      XXZZ    -232.0086   XYZZ      -8.9330   YYZZ     -78.1628
      XZZZ     -34.5919   YZZZ       1.7236   ZZZZ    -134.4620
 -----------------------------------------------------------------
Archival summary:
1\1\TWL02\SP\ProcedureUnspecified\BasisUnspecified\13137\cher\MonDec1219:12:052016MonDec1219:12:052016\0\\#,ProcedureUnspecified,BasisUnspecified,\\0,1\S\O,1,1.70395\H,2,0.964423,1,108.168\C,1,1.82061,2,100.205,3,102.577,0\H,4,1.08999,1,108.566,2,50.4006,0\H,4,1.09694,1,104.074,2,164.653,0\C,4,1.53409,1,115.194,2,-73.9486,0\H,7,1.0956,4,108.214,1,57.9568,0\N,7,1.46805,4,116.113,1,-62.9392,0\H,9,1.0129,7,111.837,4,83.9409,0\H,9,1.01659,7,111.45,4,-35.7351,0\C,7,1.54875,4,110.534,1,171.57,0\O,12,1.20176,7,123.14,4,-36.1281,0\O,12,1.33984,7,113.742,4,145.708,0\H,14,0.981607,12,105.793,7,-3.25066,0\\\@

 Total job time:  195.40s(wall), 195.15s(cpu) 
 Mon Dec 12 19:12:05 2016

        *************************************************************
        *                                                           *
        *  Thank you very much for using Q-Chem.  Have a nice day.  *
        *                                                           *
        *************************************************************
