# Supplementary material for: A DFT investigation of the blue bottle experiment: E∘half-cell analysis of autoxidation catalysed by redox indicators
Source: R Soc Open Sci. 2017 Nov 8;4(11):170708. doi: 10.1098/rsos.170708 (PMC5717635; doi:10.1098/rsos.170708)
Supplement: output.zip [file rsos170708supp2.zip › B3LYP_6-311++Gdp_reducing_agents/C3H7NO4S.out]

TWL02 127.0.1
Q-Chem Developer Version! Running on 127.0.1.*
                  Welcome to Q-Chem
     A Quantum Leap Into The Future Of Chemistry


 Q-Chem 4.4, Q-Chem, Inc., Pleasanton, CA (2016)

 Y. Shao,  Z. Gan,  E. Epifanovsky,  A. T. B. Gilbert,  M. Wormit,  
 J. Kussmann,  A. W. Lange,  A. Behn,  J. Deng,  X. Feng,  D. Ghosh,  
 M. Goldey,  P. R. Horn,  L. D. Jacobson,  I. Kaliman,  F. Rob,  
 R. Z. Khaliullin,  T. Kus,  A. Landau,  J. Liu,  E. I. Proynov,  Y. M. Rhee,  
 R. M. Richard,  M. A. Rohrdanz,  R. P. Steele,  E. J. Sundstrom,  
 H. L. Woodcock III,  P. M. Zimmerman,  D. Zuev,  B. Albrecht,  E. Alguire,  
 B. Austin,  S. A. Baeppler,  G. J. O. Beran,  Y. A. Bernard,  E. Berquist,  
 K. Brandhorst,  K. B. Bravaya,  S. T. Brown,  D. Casanova,  C.-M. Chang,  
 Y. Chen,  S. H. Chien,  K. D. Closser,  M. P. Coons,  D. L. Crittenden,  
 S. Dasgupta,  M. Diedenhofen,  R. A. DiStasio Jr.,  H. Do,  A. D. Dutoi,  
 R. G. Edgar,  P.-T. Fang,  S. Fatehi,  Q. Feng,  L. Fusti-Molnar,  
 A. Ghysels,  A. Golubeva-Zadorozhnaya,  J. Gomes,  A. Gunina,  
 M. W. D. Hanson-Heine,  P. H. P. Harbach,  A. W. Hauser,  J. E. Herr,  
 E. G. Hohenstein,  Z. C. Holden,  K. Hui,  T.-C. Jagau,  H. Ji,  B. Kaduk,  
 K. Khistyaev,  Jaehoon Kim,  Jihan Kim,  R. A. King,  P. Klunzinger,  
 K. Koh,  D. Kosenkov,  T. Kowalczyk,  C. M. Krauter,  A. Kunitsa,  
 K. U. Lao,  A. Laurent,  K. V. Lawler,  J. Lee,  D. Lefrancois,  S. Lehtola,  
 S. V. Levchenko,  C. Y. Lin,  Y.-S. Lin,  F. Liu,  E. Livshits,  
 R. C. Lochan,  A. Luenser,  P. Manohar,  S. F. Manzer,  S.-P. Mao,  Y. Mao,  
 N. Mardirossian,  A. V. Marenich,  L. A. Martinez-Martinez,  S. A. Maurer,  
 N. J. Mayhall,  J.-M. Mewes,  A. F. Morrison,  K. Nanda,  T. S. Nguyen-Beck,  
 C. M. Oana,  R. Olivares-Amaya,  D. P. O'Neill,  J. A. Parkhill,  
 T. M. Perrine,  R. Peverati,  P. A. Pieniazek,  F. Plasser,  A. Prociuk,  
 D. R. Rehn,  E. Rosta,  N. J. Russ,  N. Sergueev,  S. M. Sharada,  
 S. Sharma,  D. W. Small,  A. Sodt,  T. Stauch,  T. Stein,  D. Stuck,  
 Y.-C. Su,  A. J. W. Thom,  T. Tsuchimochi,  L. Vogt,  O. Vydrov,  T. Wang,  
 M. A. Watson,  J. Wenzel,  A. White,  C. F. Williams,  V. Vanovschi,  
 K. Yao,  S. Yeganeh,  S. R. Yost,  Z.-Q. You,  I. Y. Zhang,  X. Zhang,  
 Y. Zhao,  B. R. Brooks,  G. K. L. Chan,  D. M. Chipman,  C. J. Cramer,  
 W. A. Goddard III,  M. S. Gordon,  W. J. Hehre,  A. Klamt,  
 H. F. Schaefer III,  M. W. Schmidt,  C. D. Sherrill,  D. G. Truhlar,  
 A. Warshel,  X. Xu,  A. Aspuru-Guzik,  R. Baer,  A. T. Bell,  N. A. Besley,  
 J.-D. Chai,  A. Dreuw,  B. D. Dunietz,  T. R. Furlani,  S. R. Gwaltney,  
 C.-P. Hsu,  Y. Jung,  J. Kong,  D. S. Lambrecht,  W. Liang,  C. Ochsenfeld,  
 V. A. Rassolov,  L. V. Slipchenko,  J. E. Subotnik,  T. Van Voorhis,  
 J. M. Herbert,  A. I. Krylov,  P. M. W. Gill,  M. Head-Gordon

 Contributors to earlier versions of Q-Chem not listed above: 
 R. D. Adamson,  J. Baker,  E. F. C. Byrd,  A. K. Chakraborty,  C.-L. Cheng,  
 H. Dachsel,  R. J. Doerksen,  G. Hawkins,  A. Heyden,  S. Hirata,  
 G. Kedziora,  F. J. Keil,  C. Kelley,  P. P. Korambath,  W. Kurlancheek,  
 A. M. Lee,  M. S. Lee,  D. Liotard,  I. Lotan,  P. E. Maslen,  N. Nair,  
 D. Neuhauser,  R. Olson,  B. Peters,  J. Ritchie,  N. E. Schultz,  
 N. Shenvi,  A. C. Simmonett,  K. S. Thanthiriwatte,  Q. Wu,  W. Zhang

 Please cite Q-Chem as follows:
 Y. Shao et al., Mol. Phys. 113, 184-215 (2015)
 DOI: 10.1080/00268976.2014.952696

 Q-Chem 4.4.2 for Intel X86 EM64T Linux

 Parts of Q-Chem use Armadillo 5.200.1 (Boston Tea Smuggler).
 http://arma.sourceforge.net/

 Q-Chem begins on Mon Dec 12 19:12:05 2016  


Host: 0

     Scratch files written to /scratch/cher/qchem2431//
FILE_GEOM_ORG=        593

Checking the input file for inconsistencies... 	...done.

--------------------------------------------------------------
User input:
--------------------------------------------------------------
$molecule
0 1
  S    1.9527171   -0.2597201   -0.2071778
  C    0.2910013    0.4855649   -0.4455990
  C   -0.8433701   -0.3146455    0.1946610
  C   -2.1728557    0.4764508    0.0850523
  O   -2.2298668    1.6808025    0.1476078
  O   -3.2483084   -0.3113958   -0.0481852
  N   -1.0535563   -1.6782872   -0.3207779
  O    2.9232855    0.7039967   -0.7933406
  H    0.1726381    0.5597616   -1.5331774
  H    0.3416627    1.4983182   -0.0371817
  H   -0.6406736   -0.4020745    1.2679923
  H   -2.8887866   -1.2311854   -0.1118377
  H   -0.4423322   -2.3538964    0.1297522
  H   -0.8802407   -1.7288532   -1.3237132
  O    1.8316258   -0.0520832    1.4802935
  H    2.6066099   -0.4933206    1.8727655
$end

$rem
   BASIS  =  6-311++G**
   JOB_TYPE  =  optimization
   METHOD  =  B3LYP
   SYM_IGNORE  TRUE
$end

--------------------------------------------------------------
 ----------------------------------------------------------------
             Standard Nuclear Orientation (Angstroms)
    I     Atom           X                Y                Z
 ----------------------------------------------------------------
    1      S       1.9527171000    -0.2597201000    -0.2071778000
    2      C       0.2910013000     0.4855649000    -0.4455990000
    3      C      -0.8433701000    -0.3146455000     0.1946610000
    4      C      -2.1728557000     0.4764508000     0.0850523000
    5      O      -2.2298668000     1.6808025000     0.1476078000
    6      O      -3.2483084000    -0.3113958000    -0.0481852000
    7      N      -1.0535563000    -1.6782872000    -0.3207779000
    8      O       2.9232855000     0.7039967000    -0.7933406000
    9      H       0.1726381000     0.5597616000    -1.5331774000
   10      H       0.3416627000     1.4983182000    -0.0371817000
   11      H      -0.6406736000    -0.4020745000     1.2679923000
   12      H      -2.8887866000    -1.2311854000    -0.1118377000
   13      H      -0.4423322000    -2.3538964000     0.1297522000
   14      H      -0.8802407000    -1.7288532000    -1.3237132000
   15      O       1.8316258000    -0.0520832000     1.4802935000
   16      H       2.6066099000    -0.4933206000     1.8727655000
 ----------------------------------------------------------------
 Nuclear Repulsion Energy =   571.8512548095 hartrees
 There are       40 alpha and       40 beta electrons
 Requested basis set is 6-311++G(d,p)
 There are 96 shells and 255 basis functions

 Total QAlloc Memory Limit   2000 MB
 Mega-Array Size        61 MB
 MEM_STATIC part        62 MB
 A cutoff of  1.0D-11 yielded   4105 shell pairs
 There are     29075 function pairs (     31059 Cartesian)

 -------------------------------------------------------
 OpenMP Integral Computing Module                       
 Release: version 1.0, May 2013, Q-Chem Inc. Pittsburgh 
 -------------------------------------------------------
 Integral Job Info:
 Integral job number is                      11
 Integral operator is                         1
 short-range coefficients                     0
 long-range coefficients              100000000
 Omega coefficients                           0
 if combine SR and LR in K                    0
 Integral screening is                        0
 Integral computing path is                   2
 max size of driver memory is            800000
 size of driver memory is                593474
 size of scratch memory is              4103008
 max col of scratch BK array               1296
 max len of scratch array in speh3          155
 max len of scratch index in speh4           18
 max int batch size is                      520
 min int batch size is                       52
 fixed nKL is                                52
 max L of basis functions is                  2
 order of int derivative is                   0
 number of shells is                         96
 number of basis is                         264
 number of cartesian basis is               264
 number of contracted shell pairs          4105
 number of primitive shell pairs           9791
 maxK2 (contraction) of shell pair           36
 max number of K2 of shell pair               1
 max number of CS2 of shell pair            652
 max number of PS2 of shell pair           1242
 mem total for path MDJ                   50744
 -------------------------------------------------------
 Smallest overlap matrix eigenvalue = 1.49E-05

 Scale SEOQF with 1.000000e-01/1.000000e-01/1.000000e-01

 Standard Electronic Orientation quadrupole field applied
 Nucleus-field energy     =     0.0000000129 hartrees
 Guess from superposition of atomic densities
 Warning:  Energy on first SCF cycle will be non-variational
 A restricted hybrid HF-DFT SCF calculation will be
 performed using Pulay DIIS extrapolation
 Exchange:     0.2000 Hartree-Fock + 0.0800 Slater + 0.7200 B88
 Correlation:  0.1900 VWN1RPA + 0.8100 LYP
 Using SG-1 standard quadrature grid
 SCF converges when DIIS error is below 1.0E-08
 Inaccurate integrated density:
   Number of electrons =    80
   Numerical integral  =    75.717839752709
   Relative error      =    -5.3527003091 %
 ---------------------------------------
  Cycle       Energy         DIIS Error
 ---------------------------------------
    1    -858.2847609490      4.09E-01
    2    -772.9258285410      7.69E-02
    3    -393.3296557408      1.55E-01
    4    -748.9891192722      6.84E-02
    5    -712.1353099310      7.88E-02
    6    -839.4592736717      4.76E-02
    7    -857.6753955794      3.31E-02
    8    -861.6200484059      3.46E-02
    9    -863.0321489253      2.70E-02
   10    -869.8425555344      1.33E-02
   11    -868.2609504649      1.99E-02
   12    -872.2868803836      5.68E-03
   13    -872.3242931187      5.34E-03
   14    -872.4722405813      2.08E-03
   15    -872.5008982866      1.05E-03
   16    -872.5067534134      8.12E-04
   17    -872.5111392846      2.70E-04
   18    -872.5117056093      7.47E-05
   19    -872.5117356844      4.12E-05
   20    -872.5117441275      1.48E-05
   21    -872.5117458411      5.75E-06
   22    -872.5117460095      1.14E-06
   23    -872.5117460224      4.41E-07
   24    -872.5117459859      9.28E-08
   25    -872.5117459903      2.18E-08
   26    -872.5117459915      9.05E-09 Convergence criterion met
 ---------------------------------------
 SCF time:  CPU 233.86 s  wall 234.27 s
 SCF   energy in the final basis set = -872.5117459915
 Total energy in the final basis set = -872.5117459915

 --------------------------------------------------------------

                    Orbital Energies (a.u.)
 --------------------------------------------------------------

 Alpha MOs
 -- Occupied --
-89.013 -19.188 -19.178 -19.131 -19.124 -14.359 -10.319 -10.261
-10.231  -8.086  -6.050  -6.047  -6.041  -1.119  -1.102  -1.039
 -1.033  -0.948  -0.815  -0.732  -0.656  -0.618  -0.577  -0.553
 -0.532  -0.513  -0.490  -0.475  -0.459  -0.454  -0.439  -0.419
 -0.407  -0.399  -0.361  -0.335  -0.331  -0.328  -0.289  -0.274
 -- Virtual --
 -0.052  -0.039  -0.015  -0.007  -0.002   0.004   0.013   0.028
  0.036   0.042   0.044   0.063   0.068   0.071   0.085   0.087
  0.089   0.097   0.100   0.113   0.114   0.116   0.124   0.132
  0.138   0.140   0.148   0.157   0.161   0.170   0.173   0.184
  0.199   0.204   0.212   0.220   0.227   0.235   0.237   0.252
  0.254   0.268   0.277   0.283   0.289   0.293   0.297   0.299
  0.314   0.317   0.321   0.326   0.331   0.336   0.356   0.358
  0.370   0.377   0.400   0.405   0.424   0.451   0.459   0.490
  0.508   0.520   0.530   0.543   0.575   0.586   0.606   0.627
  0.640   0.655   0.688   0.699   0.705   0.716   0.753   0.782
  0.807   0.813   0.824   0.858   0.868   0.889   0.899   0.917
  0.991   1.012   1.044   1.049   1.070   1.092   1.106   1.114
  1.135   1.144   1.159   1.171   1.174   1.191   1.201   1.224
  1.249   1.267   1.317   1.331   1.383   1.413   1.437   1.468
  1.493   1.537   1.548   1.560   1.582   1.588   1.605   1.624
  1.635   1.645   1.666   1.695   1.744   1.751   1.761   1.786
  1.803   1.819   1.856   1.881   1.942   1.992   2.003   2.018
  2.030   2.073   2.099   2.144   2.189   2.257   2.281   2.438
  2.479   2.497   2.518   2.524   2.559   2.588   2.669   2.683
  2.703   2.772   2.784   2.799   2.807   2.817   2.839   2.860
  2.889   2.904   2.921   2.947   2.962   2.978   3.008   3.050
  3.063   3.089   3.118   3.172   3.183   3.185   3.260   3.354
  3.380   3.487   3.512   3.569   3.674   3.718   3.816   3.852
  3.958   4.025   4.091   4.188   4.680   4.804   4.950   4.970
  4.983   5.016   5.047   5.056   5.152   5.163   5.393   5.467
  5.544   5.860   8.000  17.290  17.326  17.403  23.748  23.806
 23.824  35.550  49.840  49.852  49.867  50.011 189.132
 --------------------------------------------------------------

          Ground-State Mulliken Net Atomic Charges

     Atom                 Charge (a.u.)
  ----------------------------------------
      1 S                     0.492596
      2 C                    -0.925682
      3 C                     0.102943
      4 C                    -0.112927
      5 O                    -0.264994
      6 O                    -0.175120
      7 N                    -0.423575
      8 O                    -0.387320
      9 H                     0.240757
     10 H                     0.335590
     11 H                     0.267341
     12 H                     0.302905
     13 H                     0.274176
     14 H                     0.260202
     15 O                    -0.254197
     16 H                     0.267305
  ----------------------------------------
  Sum of atomic charges =    -0.000000

 -----------------------------------------------------------------
                    Cartesian Multipole Moments
 -----------------------------------------------------------------
    Charge (ESU x 10^10)
                 0.0000
    Dipole Moment (Debye)
         X       1.3949      Y      -5.8196      Z       0.5062
       Tot       6.0058
    Quadrupole Moments (Debye-Ang)
        XX     -78.5874     XY       0.3520     YY     -62.5161
        XZ       7.7944     YZ      -0.4765     ZZ     -56.6400
    Octopole Moments (Debye-Ang^2)
       XXX      26.5268    XXY     -37.4156    XYY       7.8695
       YYY     -17.5695    XXZ      28.2334    XYZ      -1.5030
       YYZ       0.7216    XZZ       1.7072    YZZ      -7.2781
       ZZZ       2.7680
    Hexadecapole Moments (Debye-Ang^3)
      XXXX   -1760.9493   XXXY     -16.5629   XXYY    -346.1433
      XYYY      22.0778   YYYY    -345.2720   XXXZ      96.7829
      XXYZ      -3.6420   XYYZ      10.8750   YYYZ      -0.8113
      XXZZ    -272.0552   XYZZ     -10.8356   YYZZ     -86.8639
      XZZZ      26.5490   YZZZ      -2.5303   ZZZZ    -186.8092
 -----------------------------------------------------------------
 Calculating analytic gradient of the SCF energy
 Gradient of SCF Energy
            1           2           3           4           5           6
    1  -0.0008104   0.0017372   0.0002183   0.0012368   0.0001348  -0.0041630
    2  -0.0005442  -0.0027646   0.0005564  -0.0080919   0.0102719   0.0028789
    3   0.0052768   0.0019780  -0.0004444  -0.0013367   0.0004937   0.0000219
            7           8           9          10          11          12
    1  -0.0042149   0.0025423  -0.0007366  -0.0010588   0.0009472   0.0028838
    2   0.0006384   0.0014350   0.0006177   0.0016645  -0.0008929  -0.0047694
    3   0.0018057  -0.0023560  -0.0015204   0.0000809   0.0010030  -0.0002717
           13          14          15          16
    1   0.0021988   0.0007209  -0.0071982   0.0055619
    2  -0.0011163   0.0007179   0.0031544  -0.0037559
    3   0.0007719  -0.0020048  -0.0045047   0.0010068
 Max gradient component =       1.027E-02
 RMS gradient           =       3.097E-03
 Gradient time:  CPU 34.63 s  wall 34.64 s
 Geometry Optimization Parameters
   NAtoms,    NIC,     NZ,  NCons,   NDum,   NFix, NCnnct, MaxDiis
       16     101       0       0       0       0       0       0


** GEOMETRY OPTIMIZATION IN DELOCALIZED INTERNAL COORDINATES **
   Searching for a Minimum

   Optimization Cycle:   1

                       Coordinates (Angstroms)
     ATOM                X               Y               Z
      1  S         1.9527171000   -0.2597201000   -0.2071778000
      2  C         0.2910013000    0.4855649000   -0.4455990000
      3  C        -0.8433701000   -0.3146455000    0.1946610000
      4  C        -2.1728557000    0.4764508000    0.0850523000
      5  O        -2.2298668000    1.6808025000    0.1476078000
      6  O        -3.2483084000   -0.3113958000   -0.0481852000
      7  N        -1.0535563000   -1.6782872000   -0.3207779000
      8  O         2.9232855000    0.7039967000   -0.7933406000
      9  H         0.1726381000    0.5597616000   -1.5331774000
     10  H         0.3416627000    1.4983182000   -0.0371817000
     11  H        -0.6406736000   -0.4020745000    1.2679923000
     12  H        -2.8887866000   -1.2311854000   -0.1118377000
     13  H        -0.4423322000   -2.3538964000    0.1297522000
     14  H        -0.8802407000   -1.7288532000   -1.3237132000
     15  O         1.8316258000   -0.0520832000    1.4802935000
     16  H         2.6066099000   -0.4933206000    1.8727655000
   Point Group: c1    Number of degrees of freedom:    42


   Energy is   -872.511745991


 Attempting to Generate Delocalized Internal Coordinates

 42 Hessian modes will be used to form the next step
  Hessian Eigenvalues:
     0.002000    0.002442    0.004971    0.005376    0.006005    0.007816
     0.023609    0.037251    0.039781    0.039877    0.050941    0.051867
     0.067791    0.086807    0.096288    0.128918    0.160000    0.160000
     0.160000    0.160000    0.160810    0.179143    0.188997    0.220076
     0.234241    0.249931    0.250000    0.250000    0.275724    0.295394
     0.340706    0.341513    0.344478    0.353536    0.353978    0.444891
     0.449213    0.495634    0.525013    0.572507    0.807686    1.012284

 Minimum Search - Taking Simple RFO Step
 Searching for Lamda that Minimizes Along All modes
 Value Taken    Lamda =  -0.00074625
 Step Taken.  Stepsize is  0.137125

                             Maximum     Tolerance    Cnvgd?
         Gradient           0.006389      0.000300      NO
         Displacement       0.057490      0.001200      NO
         Energy change     *********      0.000001      NO


 New Cartesian Coordinates Obtained by Inverse Iteration

 Displacement from previous Coordinates is:  0.220231
 ----------------------------------------------------------------
             Standard Nuclear Orientation (Angstroms)
    I     Atom           X                Y                Z
 ----------------------------------------------------------------
    1      S       1.9509226302    -0.2731171758    -0.2048334546
    2      C       0.2927896323     0.4807334625    -0.4430443025
    3      C      -0.8468346975    -0.3230908360     0.1835806857
    4      C      -2.1729162350     0.4748822177     0.0877130823
    5      O      -2.2230229084     1.6731014477     0.1680981587
    6      O      -3.2578912811    -0.2974604925    -0.0388963540
    7      N      -1.0534836478    -1.6830243201    -0.3439619614
    8      O       2.9151516136     0.6908349600    -0.7952319984
    9      H       0.1847633363     0.5640994089    -1.5284909153
   10      H       0.3546571220     1.4850084149    -0.0216730246
   11      H      -0.6530800822    -0.4157053389     1.2561949059
   12      H      -2.9227512178    -1.2191681746    -0.1157107721
   13      H      -0.4741404701    -2.3717627910     0.1221681657
   14      H      -0.8646608574    -1.7416217277    -1.3411634399
   15      O       1.8481785022    -0.0410943532     1.4857998342
   16      H       2.6418685608    -0.4231819020     1.8865854902
 ----------------------------------------------------------------
 Nuclear Repulsion Energy =   571.6899935771 hartrees
 There are       40 alpha and       40 beta electrons
 Applying Cartesian multipole field
    Component          Value
    ---------          -----
     (2,0,0)        1.00000E-11
     (0,2,0)        2.00000E-11
     (0,0,2)       -3.00000E-11
 Nucleus-field energy     =     0.0000000129 hartrees
 Requested basis set is 6-311++G(d,p)
 There are 96 shells and 255 basis functions
 A cutoff of  1.0D-11 yielded   4100 shell pairs
 There are     29040 function pairs (     31024 Cartesian)
 Smallest overlap matrix eigenvalue = 1.50E-05
 Guess MOs from SCF MO coefficient file
 Reading MOs from coefficient file
 Reading MOs from coefficient file
 A restricted hybrid HF-DFT SCF calculation will be
 performed using Pulay DIIS extrapolation
 Exchange:     0.2000 Hartree-Fock + 0.0800 Slater + 0.7200 B88
 Correlation:  0.1900 VWN1RPA + 0.8100 LYP
 Using SG-1 standard quadrature grid
 SCF converges when DIIS error is below 1.0E-08
 Geometry optimization detected.  Setting ReadMinima to 0
 Setting SaveMinima to 0
 ---------------------------------------
  Cycle       Energy         DIIS Error
 ---------------------------------------
    1    -872.5242773792      5.81E-04
    2    -872.5120287398      1.12E-04
    3    -872.5119044899      1.85E-04
    4    -872.5121174360      3.85E-05
    5    -872.5121228363      2.35E-05
    6    -872.5121259660      5.09E-06
    7    -872.5121260505      2.07E-06
    8    -872.5121261100      7.58E-07
    9    -872.5121261390      2.62E-07
   10    -872.5121261450      6.58E-08
   11    -872.5121261384      2.24E-08
   12    -872.5121261388      6.41E-09 Convergence criterion met
 ---------------------------------------
 SCF time:  CPU 96.39 s  wall 96.60 s
 SCF   energy in the final basis set = -872.5121261388
 Total energy in the final basis set = -872.5121261388

 --------------------------------------------------------------

                    Orbital Energies (a.u.)
 --------------------------------------------------------------

 Alpha MOs
 -- Occupied --
-89.012 -19.185 -19.178 -19.130 -19.123 -14.357 -10.319 -10.260
-10.230  -8.086  -6.050  -6.047  -6.041  -1.121  -1.100  -1.041
 -1.033  -0.946  -0.815  -0.732  -0.657  -0.620  -0.576  -0.552
 -0.533  -0.512  -0.490  -0.476  -0.459  -0.455  -0.437  -0.420
 -0.407  -0.399  -0.360  -0.336  -0.330  -0.327  -0.288  -0.273
 -- Virtual --
 -0.052  -0.039  -0.014  -0.007  -0.001   0.004   0.012   0.028
  0.037   0.042   0.045   0.064   0.067   0.072   0.085   0.088
  0.090   0.097   0.101   0.113   0.114   0.117   0.124   0.133
  0.138   0.140   0.149   0.159   0.160   0.170   0.174   0.184
  0.199   0.203   0.214   0.220   0.228   0.235   0.238   0.252
  0.255   0.268   0.276   0.284   0.289   0.293   0.297   0.299
  0.315   0.318   0.320   0.326   0.332   0.336   0.358   0.360
  0.370   0.378   0.401   0.407   0.424   0.454   0.460   0.490
  0.510   0.523   0.533   0.543   0.577   0.587   0.609   0.629
  0.642   0.657   0.688   0.699   0.706   0.718   0.754   0.783
  0.807   0.815   0.823   0.859   0.868   0.889   0.897   0.918
  0.992   1.012   1.043   1.050   1.071   1.091   1.107   1.115
  1.136   1.145   1.158   1.171   1.174   1.191   1.202   1.222
  1.248   1.273   1.317   1.331   1.384   1.412   1.437   1.474
  1.491   1.538   1.550   1.560   1.584   1.588   1.608   1.624
  1.633   1.644   1.668   1.699   1.745   1.752   1.761   1.793
  1.801   1.821   1.857   1.884   1.939   1.996   2.014   2.021
  2.033   2.074   2.099   2.139   2.193   2.257   2.283   2.441
  2.481   2.498   2.517   2.527   2.561   2.589   2.669   2.682
  2.696   2.770   2.783   2.799   2.807   2.814   2.841   2.861
  2.883   2.904   2.923   2.949   2.964   2.973   3.013   3.052
  3.071   3.090   3.123   3.173   3.187   3.190   3.261   3.353
  3.385   3.492   3.515   3.574   3.678   3.724   3.824   3.862
  3.958   4.024   4.091   4.189   4.689   4.810   4.949   4.969
  4.982   5.019   5.048   5.057   5.154   5.165   5.395   5.483
  5.555   5.864   8.000  17.292  17.328  17.402  23.751  23.812
 23.831  35.554  49.842  49.853  49.870  50.016 189.132
 --------------------------------------------------------------

          Ground-State Mulliken Net Atomic Charges

     Atom                 Charge (a.u.)
  ----------------------------------------
      1 S                     0.501894
      2 C                    -0.915379
      3 C                     0.098057
      4 C                    -0.110859
      5 O                    -0.261784
      6 O                    -0.173039
      7 N                    -0.425706
      8 O                    -0.389191
      9 H                     0.240640
     10 H                     0.334948
     11 H                     0.267043
     12 H                     0.299067
     13 H                     0.273526
     14 H                     0.259095
     15 O                    -0.270497
     16 H                     0.272187
  ----------------------------------------
  Sum of atomic charges =     0.000000

 -----------------------------------------------------------------
                    Cartesian Multipole Moments
 -----------------------------------------------------------------
    Charge (ESU x 10^10)
                 0.0000
    Dipole Moment (Debye)
         X       1.3378      Y      -5.7577      Z       0.4618
       Tot       5.9291
    Quadrupole Moments (Debye-Ang)
        XX     -77.9704     XY       0.7349     YY     -62.4547
        XZ       7.9386     YZ      -0.3813     ZZ     -56.6157
    Octopole Moments (Debye-Ang^2)
       XXX      26.8381    XXY     -36.6965    XYY       7.2068
       YYY     -16.9809    XXZ      28.5027    XYZ      -0.6242
       YYZ       0.3480    XZZ       1.9710    YZZ      -6.6856
       ZZZ       2.5790
    Hexadecapole Moments (Debye-Ang^3)
      XXXX   -1753.3953   XXXY     -11.8845   XXYY    -345.8366
      XYYY      23.4091   YYYY    -342.9236   XXXZ     100.7815
      XXYZ      -3.6310   XYYZ       9.9048   YYYZ      -3.1954
      XXZZ    -271.1193   XYZZ      -9.5048   YYZZ     -87.2597
      XZZZ      27.3820   YZZZ      -3.5654   ZZZZ    -187.5013
 -----------------------------------------------------------------
 Calculating analytic gradient of the SCF energy
 Gradient of SCF Energy
            1           2           3           4           5           6
    1  -0.0010529   0.0012310   0.0004999  -0.0002282  -0.0001549  -0.0011839
    2  -0.0007585  -0.0003754   0.0013480  -0.0021449   0.0012650   0.0026387
    3   0.0014111   0.0000255   0.0010260  -0.0016346   0.0005274   0.0004511
            7           8           9          10          11          12
    1  -0.0010795   0.0002734  -0.0002933  -0.0004278   0.0000825   0.0008935
    2  -0.0009571   0.0006345   0.0003780   0.0003122  -0.0001231  -0.0017898
    3   0.0001961  -0.0002077  -0.0000539  -0.0001223  -0.0002388   0.0002310
           13          14          15          16
    1   0.0004891   0.0004060   0.0000841   0.0004611
    2  -0.0003292  -0.0000769   0.0000211  -0.0000426
    3  -0.0001792  -0.0005697  -0.0010258   0.0001637
 Max gradient component =       2.639E-03
 RMS gradient           =       8.627E-04
 Gradient time:  CPU 36.20 s  wall 36.22 s
 Geometry Optimization Parameters
   NAtoms,    NIC,     NZ,  NCons,   NDum,   NFix, NCnnct, MaxDiis
       16     101       0       0       0       0       0       0

 Cartesian Hessian Update
 Hessian Updated using BFGS Update


** GEOMETRY OPTIMIZATION IN DELOCALIZED INTERNAL COORDINATES **
   Searching for a Minimum

   Optimization Cycle:   2

                       Coordinates (Angstroms)
     ATOM                X               Y               Z
      1  S         1.9509226302   -0.2731171758   -0.2048334546
      2  C         0.2927896323    0.4807334625   -0.4430443025
      3  C        -0.8468346975   -0.3230908360    0.1835806857
      4  C        -2.1729162350    0.4748822177    0.0877130823
      5  O        -2.2230229084    1.6731014477    0.1680981587
      6  O        -3.2578912811   -0.2974604925   -0.0388963540
      7  N        -1.0534836478   -1.6830243201   -0.3439619614
      8  O         2.9151516136    0.6908349600   -0.7952319984
      9  H         0.1847633363    0.5640994089   -1.5284909153
     10  H         0.3546571220    1.4850084149   -0.0216730246
     11  H        -0.6530800822   -0.4157053389    1.2561949059
     12  H        -2.9227512178   -1.2191681746   -0.1157107721
     13  H        -0.4741404701   -2.3717627910    0.1221681657
     14  H        -0.8646608574   -1.7416217277   -1.3411634399
     15  O         1.8481785022   -0.0410943532    1.4857998342
     16  H         2.6418685608   -0.4231819020    1.8865854902
   Point Group: c1    Number of degrees of freedom:    42


   Energy is   -872.512126139

 Hessian Updated using BFGS Update

 40 Hessian modes will be used to form the next step
  Hessian Eigenvalues:
     0.002059    0.002462    0.005198    0.005372    0.005889    0.008354
     0.023586    0.035735    0.039705    0.039889    0.049735    0.051509
     0.067764    0.088380    0.095196    0.128839    0.154767    0.160602
     0.162009    0.178758    0.189138    0.220057    0.234217    0.249649
     0.249999    0.269618    0.277477    0.295511    0.334279    0.341501
     0.342910    0.347306    0.361777    0.436428    0.447831    0.471890
     0.525989    0.575412    0.802228    0.984153

 Minimum Search - Taking Simple RFO Step
 Searching for Lamda that Minimizes Along All modes
 Value Taken    Lamda =  -0.00023772
 Step Taken.  Stepsize is  0.211169

                             Maximum     Tolerance    Cnvgd?
         Gradient           0.001680      0.000300      NO
         Displacement       0.087115      0.001200      NO
         Energy change     -0.000380      0.000001      NO


 New Cartesian Coordinates Obtained by Inverse Iteration

 Displacement from previous Coordinates is:  0.327742
 ----------------------------------------------------------------
             Standard Nuclear Orientation (Angstroms)
    I     Atom           X                Y                Z
 ----------------------------------------------------------------
    1      S       1.9492543420    -0.2641270676    -0.2292182398
    2      C       0.2861671540     0.4839734948    -0.4527852085
    3      C      -0.8409531626    -0.3159434651     0.2002334466
    4      C      -2.1709510997     0.4746459096     0.1194419975
    5      O      -2.2307363596     1.6681863068     0.2226692193
    6      O      -3.2415137865    -0.2976803815    -0.0954767170
    7      N      -1.0483050974    -1.6818210786    -0.3052234341
    8      O       2.9077592076     0.7191514488    -0.7934672420
    9      H       0.1666751743     0.5522348459    -1.5370729867
   10      H       0.3584551787     1.4905201551    -0.0414734523
   11      H      -0.6338551372    -0.3927235342     1.2713099922
   12      H      -2.9015052741    -1.2091378878    -0.2113349070
   13      H      -0.4758194550    -2.3659020510     0.1729665167
   14      H      -0.8699680219    -1.7611139437    -1.3013091394
   15      O       1.8385620589    -0.0667845146     1.4683302853
   16      H       2.6262842786    -0.4540454369     1.8695439691
 ----------------------------------------------------------------
 Nuclear Repulsion Energy =   572.4025908088 hartrees
 There are       40 alpha and       40 beta electrons
 Applying Cartesian multipole field
    Component          Value
    ---------          -----
     (2,0,0)        1.00000E-11
     (0,2,0)        2.00000E-11
     (0,0,2)       -3.00000E-11
 Nucleus-field energy     =     0.0000000129 hartrees
 Requested basis set is 6-311++G(d,p)
 There are 96 shells and 255 basis functions
 A cutoff of  1.0D-11 yielded   4102 shell pairs
 There are     29053 function pairs (     31037 Cartesian)
 Smallest overlap matrix eigenvalue = 1.49E-05
 Guess MOs from SCF MO coefficient file
 Reading MOs from coefficient file
 Reading MOs from coefficient file
 A restricted hybrid HF-DFT SCF calculation will be
 performed using Pulay DIIS extrapolation
 Exchange:     0.2000 Hartree-Fock + 0.0800 Slater + 0.7200 B88
 Correlation:  0.1900 VWN1RPA + 0.8100 LYP
 Using SG-1 standard quadrature grid
 SCF converges when DIIS error is below 1.0E-08
 Geometry optimization detected.  Setting ReadMinima to 0
 Setting SaveMinima to 0
 ---------------------------------------
  Cycle       Energy         DIIS Error
 ---------------------------------------
    1    -872.5090345780      1.03E-03
    2    -872.5117080042      1.46E-04
    3    -872.5113658315      2.94E-04
    4    -872.5118773257      4.21E-05
    5    -872.5118849507      2.26E-05
    6    -872.5118872674      9.19E-06
    7    -872.5118878799      3.75E-06
    8    -872.5118879492      1.11E-06
    9    -872.5118878853      2.16E-07
   10    -872.5118879062      1.02E-07
   11    -872.5118879096      2.86E-08
   12    -872.5118879067      1.13E-08
   13    -872.5118879081      3.76E-09 Convergence criterion met
 ---------------------------------------
 SCF time:  CPU 103.34 s  wall 103.53 s
 SCF   energy in the final basis set = -872.5118879081
 Total energy in the final basis set = -872.5118879081

 --------------------------------------------------------------

                    Orbital Energies (a.u.)
 --------------------------------------------------------------

 Alpha MOs
 -- Occupied --
-89.013 -19.184 -19.176 -19.130 -19.122 -14.357 -10.317 -10.259
-10.231  -8.086  -6.050  -6.047  -6.041  -1.121  -1.100  -1.041
 -1.033  -0.947  -0.815  -0.732  -0.657  -0.620  -0.576  -0.552
 -0.534  -0.512  -0.491  -0.475  -0.458  -0.456  -0.437  -0.419
 -0.407  -0.398  -0.360  -0.335  -0.331  -0.327  -0.288  -0.273
 -- Virtual --
 -0.052  -0.037  -0.013  -0.008  -0.001   0.004   0.013   0.027
  0.037   0.042   0.045   0.064   0.068   0.071   0.084   0.088
  0.091   0.098   0.101   0.113   0.114   0.116   0.125   0.133
  0.138   0.140   0.150   0.158   0.161   0.170   0.175   0.185
  0.197   0.205   0.213   0.219   0.229   0.236   0.239   0.254
  0.257   0.267   0.276   0.284   0.290   0.294   0.297   0.300
  0.315   0.317   0.321   0.326   0.332   0.339   0.358   0.361
  0.371   0.379   0.401   0.405   0.424   0.454   0.463   0.490
  0.512   0.523   0.534   0.548   0.582   0.585   0.612   0.629
  0.639   0.658   0.692   0.699   0.707   0.720   0.752   0.784
  0.805   0.812   0.822   0.858   0.866   0.890   0.902   0.917
  0.996   1.015   1.045   1.053   1.069   1.088   1.108   1.115
  1.134   1.142   1.158   1.172   1.176   1.190   1.204   1.222
  1.252   1.270   1.317   1.330   1.390   1.416   1.433   1.476
  1.492   1.540   1.549   1.561   1.586   1.590   1.609   1.627
  1.635   1.646   1.669   1.699   1.742   1.751   1.769   1.798
  1.800   1.826   1.861   1.886   1.940   1.995   2.019   2.026
  2.032   2.079   2.097   2.146   2.197   2.261   2.290   2.440
  2.483   2.497   2.521   2.530   2.564   2.590   2.671   2.682
  2.708   2.767   2.779   2.801   2.808   2.819   2.843   2.862
  2.887   2.903   2.923   2.950   2.969   2.972   3.013   3.058
  3.075   3.092   3.124   3.174   3.191   3.196   3.265   3.358
  3.388   3.499   3.516   3.576   3.683   3.726   3.830   3.868
  3.959   4.023   4.092   4.188   4.696   4.817   4.951   4.971
  4.984   5.018   5.048   5.058   5.154   5.166   5.397   5.491
  5.566   5.868   7.999  17.292  17.327  17.403  23.754  23.814
 23.835  35.558  49.843  49.856  49.871  50.019 189.133
 --------------------------------------------------------------

          Ground-State Mulliken Net Atomic Charges

     Atom                 Charge (a.u.)
  ----------------------------------------
      1 S                     0.511060
      2 C                    -0.886903
      3 C                     0.066445
      4 C                    -0.111309
      5 O                    -0.259833
      6 O                    -0.176490
      7 N                    -0.432580
      8 O                    -0.387426
      9 H                     0.236936
     10 H                     0.334420
     11 H                     0.268547
     12 H                     0.301605
     13 H                     0.276413
     14 H                     0.261939
     15 O                    -0.274792
     16 H                     0.271969
  ----------------------------------------
  Sum of atomic charges =    -0.000000

 -----------------------------------------------------------------
                    Cartesian Multipole Moments
 -----------------------------------------------------------------
    Charge (ESU x 10^10)
                -0.0000
    Dipole Moment (Debye)
         X       1.3945      Y      -5.7995      Z       0.3366
       Tot       5.9743
    Quadrupole Moments (Debye-Ang)
        XX     -78.0702     XY       0.5927     YY     -62.3970
        XZ       8.0017     YZ      -0.3877     ZZ     -56.5921
    Octopole Moments (Debye-Ang^2)
       XXX      27.6207    XXY     -37.2482    XYY       7.1458
       YYY     -17.6649    XXZ      27.4888    XYZ      -0.9218
       YYZ      -0.1428    XZZ       1.8317    YZZ      -7.0649
       ZZZ       2.7577
    Hexadecapole Moments (Debye-Ang^3)
      XXXX   -1746.4671   XXXY     -14.7494   XXYY    -345.4791
      XYYY      22.6278   YYYY    -342.5176   XXXZ     101.5456
      XXYZ      -2.3302   XYYZ      13.5328   YYYZ      -3.4854
      XXZZ    -270.1909   XYZZ      -9.3467   YYZZ     -87.1235
      XZZZ      29.3392   YZZZ      -3.7208   ZZZZ    -187.4640
 -----------------------------------------------------------------
 Calculating analytic gradient of the SCF energy
 Gradient of SCF Energy
            1           2           3           4           5           6
    1  -0.0010023   0.0006591   0.0011008  -0.0008832   0.0001209   0.0023059
    2  -0.0000894   0.0005674   0.0012996   0.0012535  -0.0024884  -0.0014385
    3  -0.0006449  -0.0005274  -0.0024891   0.0075345  -0.0030924  -0.0006724
            7           8           9          10          11          12
    1  -0.0001680  -0.0002071   0.0002658   0.0000542  -0.0009431  -0.0008176
    2  -0.0007989   0.0000784  -0.0000785  -0.0004620   0.0001632   0.0016502
    3   0.0011934   0.0004294   0.0005320  -0.0001637  -0.0000628  -0.0020983
           13          14          15          16
    1   0.0001227  -0.0009504   0.0021529  -0.0018107
    2   0.0004029  -0.0002020  -0.0008231   0.0009655
    3  -0.0005158   0.0004653   0.0004990  -0.0003869
 Max gradient component =       7.534E-03
 RMS gradient           =       1.564E-03
 Gradient time:  CPU 35.01 s  wall 35.03 s
 Geometry Optimization Parameters
   NAtoms,    NIC,     NZ,  NCons,   NDum,   NFix, NCnnct, MaxDiis
       16     101       0       0       0       0       0       0

 Cartesian Hessian Update
 Hessian Updated using BFGS Update


** GEOMETRY OPTIMIZATION IN DELOCALIZED INTERNAL COORDINATES **
   Searching for a Minimum

   Optimization Cycle:   3

                       Coordinates (Angstroms)
     ATOM                X               Y               Z
      1  S         1.9492543420   -0.2641270676   -0.2292182398
      2  C         0.2861671540    0.4839734948   -0.4527852085
      3  C        -0.8409531626   -0.3159434651    0.2002334466
      4  C        -2.1709510997    0.4746459096    0.1194419975
      5  O        -2.2307363596    1.6681863068    0.2226692193
      6  O        -3.2415137865   -0.2976803815   -0.0954767170
      7  N        -1.0483050974   -1.6818210786   -0.3052234341
      8  O         2.9077592076    0.7191514488   -0.7934672420
      9  H         0.1666751743    0.5522348459   -1.5370729867
     10  H         0.3584551787    1.4905201551   -0.0414734523
     11  H        -0.6338551372   -0.3927235342    1.2713099922
     12  H        -2.9015052741   -1.2091378878   -0.2113349070
     13  H        -0.4758194550   -2.3659020510    0.1729665167
     14  H        -0.8699680219   -1.7611139437   -1.3013091394
     15  O         1.8385620589   -0.0667845146    1.4683302853
     16  H         2.6262842786   -0.4540454369    1.8695439691
   Point Group: c1    Number of degrees of freedom:    42


   Energy is   -872.511887908

 Hessian Updated using BFGS Update

 41 Hessian modes will be used to form the next step
  Hessian Eigenvalues:
     0.001903    0.003027    0.005042    0.005369    0.005699    0.016657
     0.034403    0.038953    0.039869    0.044432    0.050603    0.051434
     0.073302    0.088369    0.094774    0.128803    0.156880    0.160156
     0.160606    0.161930    0.180685    0.191275    0.220320    0.234270
     0.249574    0.250736    0.264442    0.280639    0.295205    0.329244
     0.341360    0.342206    0.345674    0.357399    0.438257    0.447914
     0.473643    0.527090    0.574842    0.801578    0.992913

 Minimum Search - Taking Simple RFO Step
 Searching for Lamda that Minimizes Along All modes
 Value Taken    Lamda =  -0.00061172
 Step Taken.  Stepsize is  0.134282

                             Maximum     Tolerance    Cnvgd?
         Gradient           0.002538      0.000300      NO
         Displacement       0.048063      0.001200      NO
         Energy change      0.000238      0.000001      NO


 New Cartesian Coordinates Obtained by Inverse Iteration

 Displacement from previous Coordinates is:  0.231857
 ----------------------------------------------------------------
             Standard Nuclear Orientation (Angstroms)
    I     Atom           X                Y                Z
 ----------------------------------------------------------------
    1      S       1.9528921225    -0.2568682655    -0.2290078515
    2      C       0.2893237824     0.4890195150    -0.4606441791
    3      C      -0.8401184489    -0.3124160950     0.1859028905
    4      C      -2.1704142971     0.4769261897     0.0940940718
    5      O      -2.2313194416     1.6717495070     0.1911563248
    6      O      -3.2465160806    -0.3052421618    -0.0492105381
    7      N      -1.0408549339    -1.6769433104    -0.3230901074
    8      O       2.9167364531     0.7317545268    -0.7750112861
    9      H       0.1751799582     0.5574345199    -1.5459947858
   10      H       0.3578981276     1.4958135349    -0.0483084462
   11      H      -0.6380408063    -0.3892330978     1.2584079106
   12      H      -2.9069658968    -1.2207879081    -0.1337281823
   13      H      -0.4784254564    -2.3618437570     0.1664204836
   14      H      -0.8420712430    -1.7547872974    -1.3156467309
   15      O       1.8215320314    -0.0802247518     1.4691046123
   16      H       2.6007141295    -0.4849183487     1.8726899139
 ----------------------------------------------------------------
 Nuclear Repulsion Energy =   572.3519394762 hartrees
 There are       40 alpha and       40 beta electrons
 Applying Cartesian multipole field
    Component          Value
    ---------          -----
     (2,0,0)        1.00000E-11
     (0,2,0)        2.00000E-11
     (0,0,2)       -3.00000E-11
 Nucleus-field energy     =     0.0000000129 hartrees
 Requested basis set is 6-311++G(d,p)
 There are 96 shells and 255 basis functions
 A cutoff of  1.0D-11 yielded   4106 shell pairs
 There are     29084 function pairs (     31068 Cartesian)
 Smallest overlap matrix eigenvalue = 1.50E-05
 Guess MOs from SCF MO coefficient file
 Reading MOs from coefficient file
 Reading MOs from coefficient file
 A restricted hybrid HF-DFT SCF calculation will be
 performed using Pulay DIIS extrapolation
 Exchange:     0.2000 Hartree-Fock + 0.0800 Slater + 0.7200 B88
 Correlation:  0.1900 VWN1RPA + 0.8100 LYP
 Using SG-1 standard quadrature grid
 SCF converges when DIIS error is below 1.0E-08
 Geometry optimization detected.  Setting ReadMinima to 0
 Setting SaveMinima to 0
 ---------------------------------------
  Cycle       Energy         DIIS Error
 ---------------------------------------
    1    -872.5095675831      7.37E-04
    2    -872.5121228270      6.07E-05
    3    -872.5121238511      8.30E-05
    4    -872.5121598532      3.58E-05
    5    -872.5121672376      9.81E-06
    6    -872.5121677465      3.56E-06
    7    -872.5121678017      1.01E-06
    8    -872.5121678216      3.88E-07
    9    -872.5121678084      1.28E-07
   10    -872.5121678032      5.73E-08
   11    -872.5121678073      2.59E-08
   12    -872.5121678077      6.73E-09 Convergence criterion met
 ---------------------------------------
 SCF time:  CPU 94.84 s  wall 95.21 s
 SCF   energy in the final basis set = -872.5121678077
 Total energy in the final basis set = -872.5121678077

 --------------------------------------------------------------

                    Orbital Energies (a.u.)
 --------------------------------------------------------------

 Alpha MOs
 -- Occupied --
-89.012 -19.184 -19.176 -19.130 -19.122 -14.356 -10.318 -10.259
-10.231  -8.086  -6.050  -6.046  -6.041  -1.121  -1.100  -1.041
 -1.033  -0.947  -0.815  -0.732  -0.657  -0.620  -0.576  -0.552
 -0.535  -0.512  -0.490  -0.475  -0.459  -0.455  -0.438  -0.419
 -0.407  -0.398  -0.360  -0.335  -0.331  -0.327  -0.288  -0.273
 -- Virtual --
 -0.052  -0.038  -0.013  -0.008  -0.001   0.005   0.013   0.028
  0.037   0.042   0.044   0.063   0.067   0.071   0.085   0.088
  0.090   0.098   0.101   0.114   0.115   0.117   0.125   0.133
  0.138   0.141   0.149   0.158   0.161   0.170   0.175   0.185
  0.199   0.204   0.212   0.220   0.229   0.236   0.238   0.254
  0.255   0.268   0.275   0.284   0.290   0.294   0.297   0.299
  0.315   0.318   0.322   0.326   0.332   0.337   0.359   0.360
  0.371   0.379   0.401   0.405   0.425   0.454   0.462   0.489
  0.512   0.527   0.533   0.545   0.578   0.586   0.608   0.627
  0.639   0.657   0.692   0.700   0.706   0.719   0.754   0.783
  0.806   0.817   0.821   0.857   0.867   0.889   0.898   0.917
  0.995   1.015   1.043   1.050   1.067   1.091   1.108   1.115
  1.134   1.145   1.158   1.172   1.175   1.189   1.204   1.223
  1.253   1.273   1.316   1.331   1.390   1.414   1.433   1.475
  1.491   1.540   1.550   1.561   1.587   1.589   1.610   1.624
  1.636   1.645   1.669   1.701   1.744   1.753   1.768   1.794
  1.801   1.824   1.859   1.886   1.941   1.998   2.017   2.023
  2.033   2.078   2.096   2.141   2.196   2.260   2.284   2.441
  2.482   2.495   2.518   2.528   2.564   2.592   2.670   2.684
  2.697   2.772   2.783   2.799   2.807   2.816   2.842   2.862
  2.879   2.905   2.926   2.949   2.966   2.973   3.012   3.055
  3.073   3.092   3.123   3.173   3.189   3.191   3.264   3.355
  3.388   3.496   3.516   3.576   3.682   3.725   3.828   3.866
  3.959   4.024   4.090   4.190   4.696   4.818   4.951   4.972
  4.983   5.018   5.048   5.057   5.154   5.166   5.397   5.488
  5.562   5.867   8.000  17.292  17.327  17.403  23.754  23.813
 23.834  35.557  49.843  49.855  49.870  50.019 189.133
 --------------------------------------------------------------

          Ground-State Mulliken Net Atomic Charges

     Atom                 Charge (a.u.)
  ----------------------------------------
      1 S                     0.510333
      2 C                    -0.903500
      3 C                     0.074299
      4 C                    -0.109406
      5 O                    -0.260945
      6 O                    -0.174467
      7 N                    -0.424375
      8 O                    -0.385867
      9 H                     0.237087
     10 H                     0.333774
     11 H                     0.272660
     12 H                     0.299011
     13 H                     0.273929
     14 H                     0.259808
     15 O                    -0.273018
     16 H                     0.270678
  ----------------------------------------
  Sum of atomic charges =    -0.000000

 -----------------------------------------------------------------
                    Cartesian Multipole Moments
 -----------------------------------------------------------------
    Charge (ESU x 10^10)
                -0.0000
    Dipole Moment (Debye)
         X       1.3770      Y      -5.8215      Z       0.3666
       Tot       5.9934
    Quadrupole Moments (Debye-Ang)
        XX     -78.2837     XY       0.4696     YY     -62.3818
        XZ       7.7195     YZ      -0.5621     ZZ     -56.4988
    Octopole Moments (Debye-Ang^2)
       XXX      26.4277    XXY     -37.8411    XYY       7.0027
       YYY     -18.2338    XXZ      27.2888    XYZ      -0.7397
       YYZ       0.7012    XZZ       2.1261    YZZ      -7.1664
       ZZZ       2.9676
    Hexadecapole Moments (Debye-Ang^3)
      XXXX   -1752.2827   XXXY     -16.4072   XXYY    -345.3647
      XYYY      22.2751   YYYY    -343.4638   XXXZ      99.9193
      XXYZ      -3.7131   XYYZ      12.3416   YYYZ      -2.2590
      XXZZ    -270.4595   XYZZ     -10.3807   YYZZ     -86.7915
      XZZZ      29.2388   YZZZ      -2.6879   ZZZZ    -185.7105
 -----------------------------------------------------------------
 Calculating analytic gradient of the SCF energy
 Gradient of SCF Energy
            1           2           3           4           5           6
    1  -0.0005974   0.0000251   0.0003604  -0.0000061   0.0000236   0.0011911
    2   0.0003454   0.0002229   0.0002925   0.0010769  -0.0012459  -0.0011786
    3  -0.0000974  -0.0002683   0.0002283  -0.0010650   0.0004243   0.0003386
            7           8           9          10          11          12
    1  -0.0001948   0.0001852   0.0002753   0.0000496  -0.0002339  -0.0006692
    2   0.0000252   0.0000152  -0.0001722  -0.0002819  -0.0001717   0.0008515
    3   0.0002360  -0.0000241   0.0002092   0.0000198   0.0002010   0.0000717
           13          14          15          16
    1  -0.0000975  -0.0000820   0.0005634  -0.0007928
    2   0.0001718   0.0000905  -0.0003198   0.0002782
    3  -0.0001683   0.0001805  -0.0000743  -0.0002120
 Max gradient component =       1.246E-03
 RMS gradient           =       4.739E-04
 Gradient time:  CPU 35.62 s  wall 35.64 s
 Geometry Optimization Parameters
   NAtoms,    NIC,     NZ,  NCons,   NDum,   NFix, NCnnct, MaxDiis
       16     101       0       0       0       0       0       0

 Cartesian Hessian Update
 Hessian Updated using BFGS Update


** GEOMETRY OPTIMIZATION IN DELOCALIZED INTERNAL COORDINATES **
   Searching for a Minimum

   Optimization Cycle:   4

                       Coordinates (Angstroms)
     ATOM                X               Y               Z
      1  S         1.9528921225   -0.2568682655   -0.2290078515
      2  C         0.2893237824    0.4890195150   -0.4606441791
      3  C        -0.8401184489   -0.3124160950    0.1859028905
      4  C        -2.1704142971    0.4769261897    0.0940940718
      5  O        -2.2313194416    1.6717495070    0.1911563248
      6  O        -3.2465160806   -0.3052421618   -0.0492105381
      7  N        -1.0408549339   -1.6769433104   -0.3230901074
      8  O         2.9167364531    0.7317545268   -0.7750112861
      9  H         0.1751799582    0.5574345199   -1.5459947858
     10  H         0.3578981276    1.4958135349   -0.0483084462
     11  H        -0.6380408063   -0.3892330978    1.2584079106
     12  H        -2.9069658968   -1.2207879081   -0.1337281823
     13  H        -0.4784254564   -2.3618437570    0.1664204836
     14  H        -0.8420712430   -1.7547872974   -1.3156467309
     15  O         1.8215320314   -0.0802247518    1.4691046123
     16  H         2.6007141295   -0.4849183487    1.8726899139
   Point Group: c1    Number of degrees of freedom:    42


   Energy is   -872.512167808

 Hessian Updated using BFGS Update

 42 Hessian modes will be used to form the next step
  Hessian Eigenvalues:
     0.001952    0.002930    0.005102    0.005369    0.005648    0.018151
     0.034803    0.039157    0.039838    0.049179    0.049943    0.053631
     0.070703    0.088353    0.094538    0.128801    0.154516    0.160000
     0.160512    0.160752    0.161905    0.178833    0.189309    0.219637
     0.233520    0.249536    0.251909    0.261985    0.275493    0.295210
     0.328582    0.341290    0.342306    0.345431    0.358067    0.435666
     0.447817    0.469876    0.524911    0.573993    0.801734    0.985279

 Minimum Search - Taking Simple RFO Step
 Searching for Lamda that Minimizes Along All modes
 Value Taken    Lamda =  -0.00010213
 Step Taken.  Stepsize is  0.142157

                             Maximum     Tolerance    Cnvgd?
         Gradient           0.001401      0.000300      NO
         Displacement       0.054836      0.001200      NO
         Energy change     -0.000280      0.000001      NO


 New Cartesian Coordinates Obtained by Inverse Iteration

 Displacement from previous Coordinates is:  0.232601
 ----------------------------------------------------------------
             Standard Nuclear Orientation (Angstroms)
    I     Atom           X                Y                Z
 ----------------------------------------------------------------
    1      S       1.9508288697    -0.2693398183    -0.2124805860
    2      C       0.2879864383     0.4831095978    -0.4404970030
    3      C      -0.8491827207    -0.3230264888     0.1865266021
    4      C      -2.1755669247     0.4757538732     0.0936342133
    5      O      -2.2243982154     1.6744490958     0.1621262455
    6      O      -3.2583677743    -0.2969805246    -0.0542450870
    7      N      -1.0486167828    -1.6806507318    -0.3432855346
    8      O       2.9118460173     0.6985652353    -0.7997301928
    9      H       0.1765414036     0.5680232910    -1.5256605055
   10      H       0.3546132093     1.4856001807    -0.0157094052
   11      H      -0.6526244630    -0.4140905179     1.2588636138
   12      H      -2.9219544733    -1.2174553348    -0.1202570302
   13      H      -0.4915253274    -2.3732563408     0.1429143798
   14      H      -0.8370301586    -1.7447971774    -1.3348389666
   15      O       1.8508990308    -0.0504968049     1.4823803405
   16      H       2.6461018711    -0.4359747344     1.8773930160
 ----------------------------------------------------------------
 Nuclear Repulsion Energy =   571.6218650453 hartrees
 There are       40 alpha and       40 beta electrons
 Applying Cartesian multipole field
    Component          Value
    ---------          -----
     (2,0,0)        1.00000E-11
     (0,2,0)        2.00000E-11
     (0,0,2)       -3.00000E-11
 Nucleus-field energy     =     0.0000000129 hartrees
 Requested basis set is 6-311++G(d,p)
 There are 96 shells and 255 basis functions
 A cutoff of  1.0D-11 yielded   4102 shell pairs
 There are     29056 function pairs (     31040 Cartesian)
 Smallest overlap matrix eigenvalue = 1.49E-05
 Guess MOs from SCF MO coefficient file
 Reading MOs from coefficient file
 Reading MOs from coefficient file
 A restricted hybrid HF-DFT SCF calculation will be
 performed using Pulay DIIS extrapolation
 Exchange:     0.2000 Hartree-Fock + 0.0800 Slater + 0.7200 B88
 Correlation:  0.1900 VWN1RPA + 0.8100 LYP
 Using SG-1 standard quadrature grid
 SCF converges when DIIS error is below 1.0E-08
 Geometry optimization detected.  Setting ReadMinima to 0
 Setting SaveMinima to 0
 ---------------------------------------
  Cycle       Energy         DIIS Error
 ---------------------------------------
    1    -872.5081880568      7.96E-04
    2    -872.5120327318      9.83E-05
    3    -872.5118693022      1.99E-04
    4    -872.5121097357      3.16E-05
    5    -872.5121140624      1.59E-05
    6    -872.5121156544      3.97E-06
    7    -872.5121156991      2.68E-06
    8    -872.5121157040      6.30E-07
    9    -872.5121157050      1.69E-07
   10    -872.5121157088      6.92E-08
   11    -872.5121157120      1.83E-08
   12    -872.5121157122      5.57E-09 Convergence criterion met
 ---------------------------------------
 SCF time:  CPU 96.60 s  wall 96.67 s
 SCF   energy in the final basis set = -872.5121157122
 Total energy in the final basis set = -872.5121157122

 --------------------------------------------------------------

                    Orbital Energies (a.u.)
 --------------------------------------------------------------

 Alpha MOs
 -- Occupied --
-89.012 -19.184 -19.178 -19.130 -19.123 -14.357 -10.318 -10.260
-10.230  -8.085  -6.049  -6.046  -6.041  -1.121  -1.100  -1.041
 -1.033  -0.947  -0.814  -0.732  -0.656  -0.620  -0.575  -0.552
 -0.535  -0.512  -0.490  -0.475  -0.459  -0.455  -0.437  -0.419
 -0.407  -0.399  -0.360  -0.336  -0.331  -0.328  -0.288  -0.273
 -- Virtual --
 -0.052  -0.038  -0.013  -0.008  -0.001   0.004   0.012   0.028
  0.037   0.042   0.045   0.063   0.068   0.071   0.085   0.088
  0.090   0.097   0.101   0.113   0.114   0.117   0.124   0.133
  0.138   0.140   0.149   0.159   0.160   0.170   0.174   0.185
  0.200   0.203   0.214   0.220   0.228   0.235   0.238   0.253
  0.255   0.268   0.276   0.284   0.289   0.293   0.297   0.299
  0.315   0.317   0.320   0.326   0.332   0.337   0.359   0.360
  0.370   0.379   0.400   0.406   0.424   0.454   0.462   0.489
  0.511   0.526   0.534   0.543   0.576   0.587   0.609   0.629
  0.641   0.656   0.688   0.699   0.706   0.719   0.753   0.783
  0.806   0.813   0.821   0.858   0.867   0.888   0.897   0.918
  0.994   1.013   1.043   1.049   1.072   1.090   1.108   1.115
  1.136   1.144   1.158   1.171   1.175   1.190   1.203   1.222
  1.249   1.273   1.318   1.331   1.384   1.415   1.435   1.473
  1.490   1.538   1.549   1.560   1.585   1.587   1.607   1.626
  1.633   1.644   1.667   1.699   1.745   1.748   1.760   1.795
  1.801   1.822   1.859   1.885   1.939   1.999   2.014   2.021
  2.033   2.075   2.095   2.137   2.194   2.258   2.283   2.442
  2.481   2.498   2.516   2.527   2.561   2.591   2.668   2.681
  2.693   2.772   2.782   2.797   2.807   2.814   2.841   2.860
  2.879   2.903   2.924   2.949   2.965   2.973   3.013   3.054
  3.071   3.090   3.123   3.172   3.187   3.191   3.259   3.354
  3.384   3.494   3.515   3.573   3.677   3.725   3.824   3.862
  3.958   4.023   4.090   4.189   4.694   4.814   4.949   4.970
  4.982   5.019   5.048   5.058   5.154   5.165   5.396   5.483
  5.556   5.864   7.999  17.292  17.327  17.403  23.752  23.812
 23.831  35.555  49.842  49.854  49.870  50.015 189.132
 --------------------------------------------------------------

          Ground-State Mulliken Net Atomic Charges

     Atom                 Charge (a.u.)
  ----------------------------------------
      1 S                     0.502164
      2 C                    -0.916126
      3 C                     0.094838
      4 C                    -0.106820
      5 O                    -0.261341
      6 O                    -0.172446
      7 N                    -0.424638
      8 O                    -0.385896
      9 H                     0.240371
     10 H                     0.334364
     11 H                     0.265299
     12 H                     0.297756
     13 H                     0.273415
     14 H                     0.259707
     15 O                    -0.272483
     16 H                     0.271836
  ----------------------------------------
  Sum of atomic charges =     0.000000

 -----------------------------------------------------------------
                    Cartesian Multipole Moments
 -----------------------------------------------------------------
    Charge (ESU x 10^10)
                -0.0000
    Dipole Moment (Debye)
         X       1.3453      Y      -5.7766      Z       0.5155
       Tot       5.9535
    Quadrupole Moments (Debye-Ang)
        XX     -77.9256     XY       0.7255     YY     -62.3993
        XZ       7.6606     YZ      -0.4250     ZZ     -56.6839
    Octopole Moments (Debye-Ang^2)
       XXX      27.4327    XXY     -36.9101    XYY       7.1116
       YYY     -17.4696    XXZ      29.0561    XYZ      -0.4957
       YYZ       0.8017    XZZ       1.8931    YZZ      -6.7773
       ZZZ       2.9702
    Hexadecapole Moments (Debye-Ang^3)
      XXXX   -1752.0276   XXXY     -12.4296   XXYY    -345.9061
      XYYY      23.9462   YYYY    -342.6537   XXXZ      98.9596
      XXYZ      -3.6612   XYYZ       9.7187   YYYZ      -3.0456
      XXZZ    -271.7284   XYZZ      -9.7335   YYZZ     -87.1955
      XZZZ      26.7073   YZZZ      -3.0841   ZZZZ    -187.9891
 -----------------------------------------------------------------
 Calculating analytic gradient of the SCF energy
 Gradient of SCF Energy
            1           2           3           4           5           6
    1  -0.0000258   0.0002177  -0.0003293  -0.0004951   0.0002531  -0.0008914
    2   0.0002432  -0.0005872   0.0002617  -0.0013009   0.0011071   0.0011321
    3   0.0006094   0.0002202  -0.0008331   0.0028488  -0.0010722  -0.0013001
            7           8           9          10          11          12
    1  -0.0000343   0.0001307  -0.0002699  -0.0000869  -0.0000259   0.0005527
    2  -0.0002580  -0.0000198   0.0000999   0.0002507   0.0001507  -0.0007104
    3  -0.0004995  -0.0001687  -0.0001638   0.0001033  -0.0002289   0.0008797
           13          14          15          16
    1   0.0001424   0.0004602  -0.0002285   0.0006303
    2  -0.0002559   0.0000176   0.0000363  -0.0001670
    3   0.0001059  -0.0003008  -0.0004036   0.0002033
 Max gradient component =       2.849E-03
 RMS gradient           =       6.661E-04
 Gradient time:  CPU 35.22 s  wall 35.24 s
 Geometry Optimization Parameters
   NAtoms,    NIC,     NZ,  NCons,   NDum,   NFix, NCnnct, MaxDiis
       16     101       0       0       0       0       0       0

 Cartesian Hessian Update
 Hessian Updated using BFGS Update


** GEOMETRY OPTIMIZATION IN DELOCALIZED INTERNAL COORDINATES **
   Searching for a Minimum

   Optimization Cycle:   5

                       Coordinates (Angstroms)
     ATOM                X               Y               Z
      1  S         1.9508288697   -0.2693398183   -0.2124805860
      2  C         0.2879864383    0.4831095978   -0.4404970030
      3  C        -0.8491827207   -0.3230264888    0.1865266021
      4  C        -2.1755669247    0.4757538732    0.0936342133
      5  O        -2.2243982154    1.6744490958    0.1621262455
      6  O        -3.2583677743   -0.2969805246   -0.0542450870
      7  N        -1.0486167828   -1.6806507318   -0.3432855346
      8  O         2.9118460173    0.6985652353   -0.7997301928
      9  H         0.1765414036    0.5680232910   -1.5256605055
     10  H         0.3546132093    1.4856001807   -0.0157094052
     11  H        -0.6526244630   -0.4140905179    1.2588636138
     12  H        -2.9219544733   -1.2174553348   -0.1202570302
     13  H        -0.4915253274   -2.3732563408    0.1429143798
     14  H        -0.8370301586   -1.7447971774   -1.3348389666
     15  O         1.8508990308   -0.0504968049    1.4823803405
     16  H         2.6461018711   -0.4359747344    1.8773930160
   Point Group: c1    Number of degrees of freedom:    42


   Energy is   -872.512115712

 Hessian Updated using BFGS Update

 42 Hessian modes will be used to form the next step
  Hessian Eigenvalues:
     0.001782    0.004363    0.005009    0.005384    0.007346    0.027470
     0.035822    0.039105    0.040072    0.048374    0.049953    0.054406
     0.071722    0.088642    0.094965    0.128825    0.153922    0.160038
     0.160055    0.161246    0.162122    0.182931    0.189463    0.221467
     0.232565    0.250672    0.251650    0.269992    0.280985    0.295214
     0.331961    0.341110    0.342919    0.345160    0.359603    0.437030
     0.447673    0.468520    0.524931    0.573645    0.801511    0.986595

 Minimum Search - Taking Simple RFO Step
 Searching for Lamda that Minimizes Along All modes
 Value Taken    Lamda =  -0.00016786
 Step Taken.  Stepsize is  0.106733

                             Maximum     Tolerance    Cnvgd?
         Gradient           0.001241      0.000300      NO
         Displacement       0.040355      0.001200      NO
         Energy change      0.000052      0.000001      NO


 New Cartesian Coordinates Obtained by Inverse Iteration

 Displacement from previous Coordinates is:  0.160459
 ----------------------------------------------------------------
             Standard Nuclear Orientation (Angstroms)
    I     Atom           X                Y                Z
 ----------------------------------------------------------------
    1      S       1.9504947139    -0.2721601181    -0.2143315511
    2      C       0.2874136557     0.4801400947    -0.4427300834
    3      C      -0.8486780186    -0.3223219168     0.1909574883
    4      C      -2.1748221371     0.4768278588     0.0965283587
    5      O      -2.2293403237     1.6714651775     0.2129437409
    6      O      -3.2551514511    -0.2945892013    -0.0746366138
    7      N      -1.0504620417    -1.6825378642    -0.3307604866
    8      O       2.9096812576     0.6940048861    -0.8071293021
    9      H       0.1737626144     0.5595411334    -1.5280468608
   10      H       0.3557714631     1.4847414871    -0.0234138625
   11      H      -0.6495179913    -0.4082730761     1.2632451618
   12      H      -2.9158046207    -1.2108482899    -0.1745489425
   13      H      -0.4918661851    -2.3728287673     0.1568101699
   14      H      -0.8450561210    -1.7529197899    -1.3230499188
   15      O       1.8531831670    -0.0446710627     1.4798934646
   16      H       2.6499420184    -0.4261377512     1.8754033374
 ----------------------------------------------------------------
 Nuclear Repulsion Energy =   571.6066083992 hartrees
 There are       40 alpha and       40 beta electrons
 Applying Cartesian multipole field
    Component          Value
    ---------          -----
     (2,0,0)        1.00000E-11
     (0,2,0)        2.00000E-11
     (0,0,2)       -3.00000E-11
 Nucleus-field energy     =     0.0000000129 hartrees
 Requested basis set is 6-311++G(d,p)
 There are 96 shells and 255 basis functions
 A cutoff of  1.0D-11 yielded   4100 shell pairs
 There are     29048 function pairs (     31032 Cartesian)
 Smallest overlap matrix eigenvalue = 1.50E-05
 Guess MOs from SCF MO coefficient file
 Reading MOs from coefficient file
 Reading MOs from coefficient file
 A restricted hybrid HF-DFT SCF calculation will be
 performed using Pulay DIIS extrapolation
 Exchange:     0.2000 Hartree-Fock + 0.0800 Slater + 0.7200 B88
 Correlation:  0.1900 VWN1RPA + 0.8100 LYP
 Using SG-1 standard quadrature grid
 SCF converges when DIIS error is below 1.0E-08
 Geometry optimization detected.  Setting ReadMinima to 0
 Setting SaveMinima to 0
 ---------------------------------------
  Cycle       Energy         DIIS Error
 ---------------------------------------
    1    -872.5083829315      6.67E-04
    2    -872.5121284608      5.64E-05
    3    -872.5121397696      6.39E-05
    4    -872.5121624052      2.24E-05
    5    -872.5121642747      1.12E-05
    6    -872.5121651816      3.73E-06
    7    -872.5121652860      2.05E-06
    8    -872.5121652664      5.64E-07
    9    -872.5121652196      1.16E-07
   10    -872.5121652352      4.67E-08
   11    -872.5121652369      1.07E-08
   12    -872.5121652368      3.36E-09 Convergence criterion met
 ---------------------------------------
 SCF time:  CPU 93.99 s  wall 94.09 s
 SCF   energy in the final basis set = -872.5121652368
 Total energy in the final basis set = -872.5121652368

 --------------------------------------------------------------

                    Orbital Energies (a.u.)
 --------------------------------------------------------------

 Alpha MOs
 -- Occupied --
-89.012 -19.184 -19.177 -19.130 -19.123 -14.357 -10.318 -10.260
-10.231  -8.086  -6.050  -6.047  -6.041  -1.121  -1.100  -1.041
 -1.033  -0.947  -0.815  -0.732  -0.657  -0.620  -0.576  -0.552
 -0.534  -0.512  -0.490  -0.475  -0.458  -0.455  -0.437  -0.419
 -0.407  -0.399  -0.360  -0.335  -0.331  -0.328  -0.288  -0.273
 -- Virtual --
 -0.052  -0.038  -0.014  -0.008  -0.001   0.005   0.013   0.028
  0.037   0.042   0.045   0.063   0.068   0.071   0.084   0.088
  0.091   0.097   0.101   0.113   0.114   0.116   0.124   0.133
  0.138   0.140   0.150   0.159   0.160   0.170   0.174   0.185
  0.198   0.203   0.214   0.220   0.229   0.235   0.238   0.253
  0.256   0.268   0.275   0.284   0.289   0.293   0.297   0.299
  0.315   0.317   0.320   0.326   0.332   0.337   0.358   0.361
  0.371   0.379   0.401   0.406   0.424   0.454   0.460   0.490
  0.511   0.524   0.533   0.544   0.578   0.586   0.610   0.630
  0.640   0.657   0.689   0.698   0.707   0.718   0.753   0.783
  0.805   0.816   0.820   0.858   0.867   0.889   0.899   0.917
  0.993   1.014   1.044   1.051   1.070   1.090   1.108   1.114
  1.135   1.144   1.158   1.172   1.173   1.190   1.204   1.223
  1.247   1.274   1.317   1.331   1.384   1.412   1.433   1.473
  1.489   1.539   1.549   1.561   1.584   1.588   1.608   1.625
  1.633   1.644   1.668   1.698   1.743   1.751   1.765   1.795
  1.800   1.823   1.859   1.885   1.941   1.997   2.015   2.021
  2.032   2.075   2.097   2.142   2.195   2.258   2.285   2.440
  2.481   2.498   2.518   2.527   2.563   2.591   2.670   2.683
  2.697   2.769   2.781   2.799   2.806   2.815   2.842   2.862
  2.881   2.902   2.924   2.949   2.966   2.972   3.013   3.054
  3.071   3.092   3.122   3.172   3.187   3.192   3.263   3.352
  3.386   3.493   3.515   3.574   3.678   3.724   3.825   3.862
  3.959   4.024   4.089   4.187   4.694   4.815   4.949   4.969
  4.982   5.018   5.048   5.057   5.154   5.165   5.396   5.484
  5.558   5.865   7.999  17.292  17.327  17.402  23.751  23.811
 23.832  35.556  49.842  49.854  49.870  50.017 189.132
 --------------------------------------------------------------

          Ground-State Mulliken Net Atomic Charges

     Atom                 Charge (a.u.)
  ----------------------------------------
      1 S                     0.504324
      2 C                    -0.905906
      3 C                     0.085592
      4 C                    -0.110254
      5 O                    -0.259784
      6 O                    -0.174912
      7 N                    -0.428054
      8 O                    -0.386201
      9 H                     0.238811
     10 H                     0.334424
     11 H                     0.267631
     12 H                     0.299423
     13 H                     0.274814
     14 H                     0.260368
     15 O                    -0.272193
     16 H                     0.271918
  ----------------------------------------
  Sum of atomic charges =     0.000000

 -----------------------------------------------------------------
                    Cartesian Multipole Moments
 -----------------------------------------------------------------
    Charge (ESU x 10^10)
                 0.0000
    Dipole Moment (Debye)
         X       1.3788      Y      -5.7746      Z       0.3999
       Tot       5.9504
    Quadrupole Moments (Debye-Ang)
        XX     -77.9696     XY       0.7583     YY     -62.3805
        XZ       8.0570     YZ      -0.4842     ZZ     -56.7259
    Octopole Moments (Debye-Ang^2)
       XXX      28.1077    XXY     -36.6764    XYY       7.1938
       YYY     -17.2921    XXZ      28.2306    XYZ      -0.3946
       YYZ       0.0892    XZZ       1.8553    YZZ      -6.8574
       ZZZ       2.6446
    Hexadecapole Moments (Debye-Ang^3)
      XXXX   -1751.8547   XXXY     -11.7161   XXYY    -346.1101
      XYYY      24.2563   YYYY    -341.9812   XXXZ     102.5519
      XXYZ      -3.7259   XYYZ      11.4714   YYYZ      -4.8355
      XXZZ    -271.9093   XYZZ      -9.1495   YYZZ     -87.3715
      XZZZ      28.1667   YZZZ      -4.4642   ZZZZ    -188.9335
 -----------------------------------------------------------------
 Calculating analytic gradient of the SCF energy
 Gradient of SCF Energy
            1           2           3           4           5           6
    1   0.0000595   0.0001593  -0.0002461   0.0003948  -0.0003337  -0.0007777
    2  -0.0001289  -0.0003274   0.0001525  -0.0007000   0.0008592   0.0004995
    3   0.0003826   0.0003245   0.0000506  -0.0014397   0.0005081   0.0007584
            7           8           9          10          11          12
    1  -0.0000432  -0.0000732  -0.0003041  -0.0000649   0.0003029   0.0003233
    2  -0.0003224   0.0000303   0.0001586   0.0002170  -0.0000870  -0.0002319
    3   0.0004070  -0.0000327  -0.0000942  -0.0000506  -0.0001055  -0.0004996
           13          14          15          16
    1   0.0003679  -0.0001611  -0.0001468   0.0005431
    2  -0.0001012  -0.0000145   0.0000942  -0.0000981
    3   0.0000495  -0.0001983  -0.0002181   0.0001578
 Max gradient component =       1.440E-03
 RMS gradient           =       3.912E-04
 Gradient time:  CPU 35.90 s  wall 35.92 s
 Geometry Optimization Parameters
   NAtoms,    NIC,     NZ,  NCons,   NDum,   NFix, NCnnct, MaxDiis
       16     101       0       0       0       0       0       0

 Cartesian Hessian Update
 Hessian Updated using BFGS Update


** GEOMETRY OPTIMIZATION IN DELOCALIZED INTERNAL COORDINATES **
   Searching for a Minimum

   Optimization Cycle:   6

                       Coordinates (Angstroms)
     ATOM                X               Y               Z
      1  S         1.9504947139   -0.2721601181   -0.2143315511
      2  C         0.2874136557    0.4801400947   -0.4427300834
      3  C        -0.8486780186   -0.3223219168    0.1909574883
      4  C        -2.1748221371    0.4768278588    0.0965283587
      5  O        -2.2293403237    1.6714651775    0.2129437409
      6  O        -3.2551514511   -0.2945892013   -0.0746366138
      7  N        -1.0504620417   -1.6825378642   -0.3307604866
      8  O         2.9096812576    0.6940048861   -0.8071293021
      9  H         0.1737626144    0.5595411334   -1.5280468608
     10  H         0.3557714631    1.4847414871   -0.0234138625
     11  H        -0.6495179913   -0.4082730761    1.2632451618
     12  H        -2.9158046207   -1.2108482899   -0.1745489425
     13  H        -0.4918661851   -2.3728287673    0.1568101699
     14  H        -0.8450561210   -1.7529197899   -1.3230499188
     15  O         1.8531831670   -0.0446710627    1.4798934646
     16  H         2.6499420184   -0.4261377512    1.8754033374
   Point Group: c1    Number of degrees of freedom:    42


   Energy is   -872.512165237

 Hessian Updated using BFGS Update

 42 Hessian modes will be used to form the next step
  Hessian Eigenvalues:
     0.001841    0.004244    0.005084    0.005370    0.008236    0.034583
     0.038558    0.039667    0.041790    0.048475    0.049881    0.055281
     0.071021    0.088437    0.094358    0.128524    0.152189    0.159905
     0.160335    0.160691    0.161796    0.184427    0.188874    0.219082
     0.231686    0.249150    0.252904    0.257753    0.274015    0.295352
     0.329023    0.341092    0.342390    0.345175    0.357447    0.434796
     0.447678    0.467410    0.524361    0.573703    0.801527    0.981895

 Minimum Search - Taking Simple RFO Step
 Searching for Lamda that Minimizes Along All modes
 Value Taken    Lamda =  -0.00010058
 Step Taken.  Stepsize is  0.151208

                             Maximum     Tolerance    Cnvgd?
         Gradient           0.001265      0.000300      NO
         Displacement       0.072137      0.001200      NO
         Energy change     -0.000050      0.000001      NO


 New Cartesian Coordinates Obtained by Inverse Iteration

 Displacement from previous Coordinates is:  0.292070
 ----------------------------------------------------------------
             Standard Nuclear Orientation (Angstroms)
    I     Atom           X                Y                Z
 ----------------------------------------------------------------
    1      S       1.9539759573    -0.2531479088    -0.2353981773
    2      C       0.2883908573     0.4904449071    -0.4641107384
    3      C      -0.8379893784    -0.3113122078     0.1877677616
    4      C      -2.1688135956     0.4772759667     0.0980912030
    5      O      -2.2301943236     1.6719107638     0.1943883826
    6      O      -3.2435420016    -0.3052508433    -0.0540754137
    7      N      -1.0392064798    -1.6757240757    -0.3198044926
    8      O       2.9144831982     0.7448276129    -0.7694858159
    9      H       0.1719361483     0.5566080084    -1.5493560932
   10      H       0.3577830089     1.4978358953    -0.0536704661
   11      H      -0.6331209891    -0.3852305327     1.2599135402
   12      H      -2.9031052834    -1.2205539883    -0.1380989547
   13      H      -0.4885024870    -2.3630655832     0.1789801035
   14      H      -0.8311555488    -1.7588695424    -1.3097517146
   15      O       1.8151872749    -0.0898013428     1.4643372583
   16      H       2.5934236423    -0.4965143293     1.8674077174
 ----------------------------------------------------------------
 Nuclear Repulsion Energy =   572.5208022768 hartrees
 There are       40 alpha and       40 beta electrons
 Applying Cartesian multipole field
    Component          Value
    ---------          -----
     (2,0,0)        1.00000E-11
     (0,2,0)        2.00000E-11
     (0,0,2)       -3.00000E-11
 Nucleus-field energy     =     0.0000000129 hartrees
 Requested basis set is 6-311++G(d,p)
 There are 96 shells and 255 basis functions
 A cutoff of  1.0D-11 yielded   4109 shell pairs
 There are     29126 function pairs (     31121 Cartesian)
 Smallest overlap matrix eigenvalue = 1.49E-05
 Guess MOs from SCF MO coefficient file
 Reading MOs from coefficient file
 Reading MOs from coefficient file
 A restricted hybrid HF-DFT SCF calculation will be
 performed using Pulay DIIS extrapolation
 Exchange:     0.2000 Hartree-Fock + 0.0800 Slater + 0.7200 B88
 Correlation:  0.1900 VWN1RPA + 0.8100 LYP
 Using SG-1 standard quadrature grid
 SCF converges when DIIS error is below 1.0E-08
 Geometry optimization detected.  Setting ReadMinima to 0
 Setting SaveMinima to 0
 ---------------------------------------
  Cycle       Energy         DIIS Error
 ---------------------------------------
    1    -872.5100289277      1.00E-03
    2    -872.5120301283      1.18E-04
    3    -872.5118401375      2.24E-04
    4    -872.5121440196      4.77E-05
    5    -872.5121570481      1.29E-05
    6    -872.5121579586      4.56E-06
    7    -872.5121581707      2.90E-06
    8    -872.5121581687      6.77E-07
    9    -872.5121581524      1.62E-07
   10    -872.5121581374      7.11E-08
   11    -872.5121581455      2.49E-08
   12    -872.5121581451      6.64E-09 Convergence criterion met
 ---------------------------------------
 SCF time:  CPU 96.81 s  wall 96.91 s
 SCF   energy in the final basis set = -872.5121581451
 Total energy in the final basis set = -872.5121581451

 --------------------------------------------------------------

                    Orbital Energies (a.u.)
 --------------------------------------------------------------

 Alpha MOs
 -- Occupied --
-89.012 -19.184 -19.176 -19.131 -19.122 -14.356 -10.317 -10.259
-10.231  -8.086  -6.050  -6.047  -6.041  -1.121  -1.100  -1.041
 -1.033  -0.947  -0.815  -0.732  -0.657  -0.620  -0.575  -0.552
 -0.535  -0.512  -0.490  -0.475  -0.459  -0.455  -0.438  -0.419
 -0.406  -0.398  -0.360  -0.335  -0.331  -0.328  -0.288  -0.273
 -- Virtual --
 -0.052  -0.038  -0.013  -0.008  -0.001   0.005   0.013   0.028
  0.037   0.042   0.044   0.063   0.067   0.071   0.085   0.088
  0.091   0.098   0.101   0.114   0.115   0.117   0.125   0.133
  0.138   0.141   0.149   0.158   0.161   0.170   0.175   0.185
  0.200   0.204   0.212   0.220   0.230   0.237   0.239   0.254
  0.256   0.268   0.275   0.284   0.290   0.294   0.297   0.299
  0.315   0.318   0.322   0.326   0.332   0.337   0.359   0.360
  0.371   0.379   0.401   0.405   0.425   0.453   0.463   0.489
  0.513   0.528   0.533   0.545   0.578   0.587   0.608   0.627
  0.638   0.656   0.693   0.700   0.706   0.719   0.754   0.784
  0.806   0.817   0.819   0.857   0.867   0.889   0.898   0.917
  0.996   1.015   1.043   1.050   1.067   1.091   1.109   1.115
  1.134   1.145   1.158   1.173   1.176   1.189   1.205   1.224
  1.255   1.272   1.317   1.331   1.392   1.415   1.433   1.474
  1.492   1.540   1.550   1.562   1.588   1.589   1.609   1.625
  1.636   1.645   1.669   1.702   1.744   1.752   1.769   1.795
  1.801   1.825   1.860   1.887   1.941   1.999   2.018   2.024
  2.033   2.079   2.094   2.141   2.197   2.260   2.284   2.441
  2.482   2.495   2.517   2.528   2.564   2.593   2.670   2.684
  2.697   2.772   2.783   2.798   2.807   2.816   2.843   2.862
  2.877   2.905   2.926   2.949   2.966   2.973   3.012   3.055
  3.073   3.093   3.124   3.172   3.189   3.192   3.265   3.355
  3.388   3.497   3.516   3.576   3.683   3.725   3.828   3.867
  3.960   4.024   4.089   4.190   4.698   4.819   4.952   4.972
  4.984   5.018   5.048   5.057   5.154   5.166   5.397   5.489
  5.563   5.867   8.000  17.291  17.328  17.403  23.754  23.813
 23.834  35.558  49.843  49.856  49.870  50.019 189.133
 --------------------------------------------------------------

          Ground-State Mulliken Net Atomic Charges

     Atom                 Charge (a.u.)
  ----------------------------------------
      1 S                     0.514153
      2 C                    -0.902647
      3 C                     0.068855
      4 C                    -0.107827
      5 O                    -0.260924
      6 O                    -0.174535
      7 N                    -0.424221
      8 O                    -0.385026
      9 H                     0.236129
     10 H                     0.333772
     11 H                     0.273364
     12 H                     0.298801
     13 H                     0.273875
     14 H                     0.260073
     15 O                    -0.274096
     16 H                     0.270256
  ----------------------------------------
  Sum of atomic charges =     0.000000

 -----------------------------------------------------------------
                    Cartesian Multipole Moments
 -----------------------------------------------------------------
    Charge (ESU x 10^10)
                 0.0000
    Dipole Moment (Debye)
         X       1.3944      Y      -5.8527      Z       0.3594
       Tot       6.0272
    Quadrupole Moments (Debye-Ang)
        XX     -78.3078     XY       0.4203     YY     -62.3515
        XZ       7.5930     YZ      -0.5962     ZZ     -56.4800
    Octopole Moments (Debye-Ang^2)
       XXX      26.5249    XXY     -38.1345    XYY       6.8395
       YYY     -18.7171    XXZ      27.1505    XYZ      -0.6741
       YYZ       0.8470    XZZ       2.1687    YZZ      -7.2632
       ZZZ       3.0849
    Hexadecapole Moments (Debye-Ang^3)
      XXXX   -1750.1300   XXXY     -17.7469   XXYY    -345.2437
      XYYY      21.9822   YYYY    -343.6075   XXXZ      99.2041
      XXYZ      -3.6399   XYYZ      12.7018   YYYZ      -2.0961
      XXZZ    -270.1704   XYZZ     -10.5944   YYZZ     -86.7351
      XZZZ      29.4078   YZZZ      -2.3836   ZZZZ    -185.3345
 -----------------------------------------------------------------
 Calculating analytic gradient of the SCF energy
 Gradient of SCF Energy
            1           2           3           4           5           6
    1  -0.0001434  -0.0000695   0.0005444   0.0000020   0.0001666   0.0013990
    2  -0.0001067   0.0006691  -0.0001020   0.0015109  -0.0016269  -0.0014306
    3  -0.0005648  -0.0002939   0.0000613   0.0002989  -0.0000844  -0.0001132
            7           8           9          10          11          12
    1  -0.0001064  -0.0000990   0.0004400   0.0000429  -0.0004056  -0.0007983
    2   0.0003502   0.0000527  -0.0002074  -0.0003094  -0.0000432   0.0008104
    3   0.0000507   0.0001278   0.0001999   0.0000002   0.0003025   0.0001458
           13          14          15          16
    1  -0.0003004  -0.0000969   0.0003259  -0.0009012
    2   0.0002379   0.0000369  -0.0001157   0.0002739
    3  -0.0001808   0.0002731   0.0001072  -0.0003303
 Max gradient component =       1.627E-03
 RMS gradient           =       5.357E-04
 Gradient time:  CPU 35.30 s  wall 35.32 s
 Geometry Optimization Parameters
   NAtoms,    NIC,     NZ,  NCons,   NDum,   NFix, NCnnct, MaxDiis
       16     101       0       0       0       0       0       0

 Cartesian Hessian Update
 Hessian Updated using BFGS Update


** GEOMETRY OPTIMIZATION IN DELOCALIZED INTERNAL COORDINATES **
   Searching for a Minimum

   Optimization Cycle:   7

                       Coordinates (Angstroms)
     ATOM                X               Y               Z
      1  S         1.9539759573   -0.2531479088   -0.2353981773
      2  C         0.2883908573    0.4904449071   -0.4641107384
      3  C        -0.8379893784   -0.3113122078    0.1877677616
      4  C        -2.1688135956    0.4772759667    0.0980912030
      5  O        -2.2301943236    1.6719107638    0.1943883826
      6  O        -3.2435420016   -0.3052508433   -0.0540754137
      7  N        -1.0392064798   -1.6757240757   -0.3198044926
      8  O         2.9144831982    0.7448276129   -0.7694858159
      9  H         0.1719361483    0.5566080084   -1.5493560932
     10  H         0.3577830089    1.4978358953   -0.0536704661
     11  H        -0.6331209891   -0.3852305327    1.2599135402
     12  H        -2.9031052834   -1.2205539883   -0.1380989547
     13  H        -0.4885024870   -2.3630655832    0.1789801035
     14  H        -0.8311555488   -1.7588695424   -1.3097517146
     15  O         1.8151872749   -0.0898013428    1.4643372583
     16  H         2.5934236423   -0.4965143293    1.8674077174
   Point Group: c1    Number of degrees of freedom:    42


   Energy is   -872.512158145

 Hessian Updated using BFGS Update

 42 Hessian modes will be used to form the next step
  Hessian Eigenvalues:
     0.002545    0.004245    0.005346    0.005588    0.008068    0.034928
     0.037791    0.039482    0.040256    0.049842    0.052394    0.054476
     0.071825    0.088889    0.095275    0.129762    0.155551    0.160000
     0.160356    0.161497    0.163599    0.183946    0.191888    0.222148
     0.233863    0.251018    0.253599    0.271648    0.295106    0.313636
     0.332501    0.341321    0.343320    0.345411    0.367457    0.439861
     0.448574    0.473300    0.527147    0.573699    0.801518    0.999487

 Minimum Search - Taking Simple RFO Step
 Searching for Lamda that Minimizes Along All modes
 Value Taken    Lamda =  -0.00007386
 Step Taken.  Stepsize is  0.083743

                             Maximum     Tolerance    Cnvgd?
         Gradient           0.002156      0.000300      NO
         Displacement       0.040707      0.001200      NO
         Energy change      0.000007      0.000001      NO


 New Cartesian Coordinates Obtained by Inverse Iteration

 Displacement from previous Coordinates is:  0.164690
 ----------------------------------------------------------------
             Standard Nuclear Orientation (Angstroms)
    I     Atom           X                Y                Z
 ----------------------------------------------------------------
    1      S       1.9520661112    -0.2628669773    -0.2236541615
    2      C       0.2871625978     0.4848692252    -0.4513709521
    3      C      -0.8447096077    -0.3179922171     0.1894526890
    4      C      -2.1728386803     0.4770467734     0.0974190240
    5      O      -2.2290289784     1.6723501484     0.1996156296
    6      O      -3.2510735433    -0.2986760074    -0.0659044739
    7      N      -1.0455426863    -1.6794722562    -0.3279427195
    8      O       2.9119525714     0.7173442922    -0.7913644722
    9      H       0.1720282110     0.5595061539    -1.5366243741
   10      H       0.3557755962     1.4903485331    -0.0350215169
   11      H      -0.6429828486    -0.3994648770     1.2615694489
   12      H      -2.9111996318    -1.2152207359    -0.1538319377
   13      H      -0.4945232911    -2.3698042212     0.1673676157
   14      H      -0.8334741394    -1.7552514729    -1.3180724131
   15      O       1.8382758050    -0.0652733776     1.4739029168
   16      H       2.6276625140    -0.4580101834     1.8715937970
 ----------------------------------------------------------------
 Nuclear Repulsion Energy =   571.9333673035 hartrees
 There are       40 alpha and       40 beta electrons
 Applying Cartesian multipole field
    Component          Value
    ---------          -----
     (2,0,0)        1.00000E-11
     (0,2,0)        2.00000E-11
     (0,0,2)       -3.00000E-11
 Nucleus-field energy     =     0.0000000129 hartrees
 Requested basis set is 6-311++G(d,p)
 There are 96 shells and 255 basis functions
 A cutoff of  1.0D-11 yielded   4100 shell pairs
 There are     29057 function pairs (     31041 Cartesian)
 Smallest overlap matrix eigenvalue = 1.50E-05
 Guess MOs from SCF MO coefficient file
 Reading MOs from coefficient file
 Reading MOs from coefficient file
 A restricted hybrid HF-DFT SCF calculation will be
 performed using Pulay DIIS extrapolation
 Exchange:     0.2000 Hartree-Fock + 0.0800 Slater + 0.7200 B88
 Correlation:  0.1900 VWN1RPA + 0.8100 LYP
 Using SG-1 standard quadrature grid
 SCF converges when DIIS error is below 1.0E-08
 Geometry optimization detected.  Setting ReadMinima to 0
 Setting SaveMinima to 0
 ---------------------------------------
  Cycle       Energy         DIIS Error
 ---------------------------------------
    1    -872.5097989139      5.63E-04
    2    -872.5121515869      7.01E-05
    3    -872.5120465487      1.53E-04
    4    -872.5121914893      1.82E-05
    5    -872.5121928055      8.89E-06
    6    -872.5121932609      2.82E-06
    7    -872.5121933201      1.32E-06
    8    -872.5121933023      2.30E-07
    9    -872.5121933084      6.40E-08
   10    -872.5121933121      2.39E-08
   11    -872.5121933120      1.62E-08
   12    -872.5121933117      3.33E-09 Convergence criterion met
 ---------------------------------------
 SCF time:  CPU 92.90 s  wall 92.95 s
 SCF   energy in the final basis set = -872.5121933117
 Total energy in the final basis set = -872.5121933117

 --------------------------------------------------------------

                    Orbital Energies (a.u.)
 --------------------------------------------------------------

 Alpha MOs
 -- Occupied --
-89.012 -19.184 -19.177 -19.130 -19.123 -14.357 -10.318 -10.260
-10.231  -8.086  -6.050  -6.046  -6.041  -1.121  -1.100  -1.041
 -1.033  -0.947  -0.815  -0.732  -0.657  -0.620  -0.576  -0.552
 -0.535  -0.512  -0.490  -0.475  -0.459  -0.455  -0.437  -0.419
 -0.407  -0.398  -0.360  -0.335  -0.331  -0.328  -0.288  -0.273
 -- Virtual --
 -0.052  -0.038  -0.013  -0.008  -0.001   0.005   0.013   0.028
  0.037   0.042   0.044   0.063   0.068   0.071   0.085   0.088
  0.091   0.097   0.101   0.113   0.114   0.117   0.124   0.133
  0.138   0.140   0.149   0.158   0.160   0.170   0.175   0.185
  0.199   0.203   0.213   0.220   0.229   0.236   0.239   0.254
  0.255   0.268   0.275   0.284   0.290   0.294   0.297   0.299
  0.315   0.317   0.321   0.326   0.332   0.337   0.359   0.360
  0.371   0.379   0.401   0.405   0.424   0.454   0.462   0.489
  0.511   0.526   0.533   0.544   0.577   0.586   0.609   0.629
  0.639   0.656   0.690   0.699   0.706   0.719   0.753   0.783
  0.805   0.816   0.820   0.857   0.867   0.889   0.898   0.917
  0.994   1.014   1.044   1.050   1.069   1.090   1.108   1.114
  1.135   1.144   1.158   1.172   1.175   1.189   1.204   1.223
  1.251   1.273   1.317   1.331   1.387   1.414   1.433   1.474
  1.490   1.540   1.549   1.561   1.586   1.588   1.608   1.625
  1.634   1.644   1.668   1.700   1.744   1.751   1.766   1.795
  1.801   1.824   1.859   1.886   1.941   1.998   2.016   2.022
  2.033   2.077   2.095   2.141   2.196   2.259   2.284   2.441
  2.481   2.496   2.517   2.527   2.563   2.592   2.669   2.683
  2.696   2.771   2.782   2.798   2.806   2.815   2.842   2.862
  2.878   2.903   2.925   2.949   2.966   2.973   3.013   3.055
  3.072   3.092   3.123   3.172   3.188   3.192   3.263   3.353
  3.387   3.495   3.515   3.575   3.680   3.725   3.826   3.864
  3.959   4.024   4.089   4.188   4.696   4.817   4.950   4.971
  4.983   5.018   5.048   5.057   5.154   5.165   5.396   5.486
  5.560   5.866   7.999  17.292  17.327  17.403  23.752  23.812
 23.832  35.557  49.842  49.855  49.870  50.017 189.132
 --------------------------------------------------------------

          Ground-State Mulliken Net Atomic Charges

     Atom                 Charge (a.u.)
  ----------------------------------------
      1 S                     0.508009
      2 C                    -0.906187
      3 C                     0.079554
      4 C                    -0.108277
      5 O                    -0.260411
      6 O                    -0.174318
      7 N                    -0.425798
      8 O                    -0.385326
      9 H                     0.237886
     10 H                     0.334124
     11 H                     0.269547
     12 H                     0.298808
     13 H                     0.274212
     14 H                     0.260198
     15 O                    -0.273264
     16 H                     0.271242
  ----------------------------------------
  Sum of atomic charges =     0.000000

 -----------------------------------------------------------------
                    Cartesian Multipole Moments
 -----------------------------------------------------------------
    Charge (ESU x 10^10)
                 0.0000
    Dipole Moment (Debye)
         X       1.3808      Y      -5.8121      Z       0.4033
       Tot       5.9874
    Quadrupole Moments (Debye-Ang)
        XX     -78.1049     XY       0.6139     YY     -62.3652
        XZ       7.7866     YZ      -0.5376     ZZ     -56.6294
    Octopole Moments (Debye-Ang^2)
       XXX      27.4326    XXY     -37.3682    XYY       7.0079
       YYY     -18.0211    XXZ      27.9743    XYZ      -0.4789
       YYZ       0.5421    XZZ       1.9912    YZZ      -7.0431
       ZZZ       2.9030
    Hexadecapole Moments (Debye-Ang^3)
      XXXX   -1751.3200   XXXY     -14.5161   XXYY    -345.8333
      XYYY      23.3179   YYYY    -342.6823   XXXZ     100.5833
      XXYZ      -3.7406   XYYZ      11.7402   YYYZ      -3.5137
      XXZZ    -271.2907   XYZZ      -9.8991   YYZZ     -87.1047
      XZZZ      28.4126   YZZZ      -3.4010   ZZZZ    -187.4444
 -----------------------------------------------------------------
 Calculating analytic gradient of the SCF energy
 Gradient of SCF Energy
            1           2           3           4           5           6
    1  -0.0000692  -0.0000331  -0.0000204   0.0000834  -0.0000326   0.0000052
    2   0.0001762  -0.0000320   0.0000189   0.0000503  -0.0000743  -0.0001164
    3   0.0000328  -0.0000469  -0.0001231   0.0001377  -0.0000473  -0.0000201
            7           8           9          10          11          12
    1   0.0000078   0.0000348  -0.0000271   0.0000218  -0.0000364  -0.0000539
    2  -0.0000111  -0.0000393   0.0000016  -0.0000202  -0.0000169   0.0000905
    3   0.0000613  -0.0000341   0.0000063   0.0000030   0.0000138   0.0000457
           13          14          15          16
    1   0.0000249  -0.0000059   0.0001123  -0.0000115
    2  -0.0000002   0.0000130  -0.0000680   0.0000279
    3  -0.0000233  -0.0000083  -0.0000004   0.0000029
 Max gradient component =       1.762E-04
 RMS gradient           =       5.638E-05
 Gradient time:  CPU 35.24 s  wall 35.25 s
 Geometry Optimization Parameters
   NAtoms,    NIC,     NZ,  NCons,   NDum,   NFix, NCnnct, MaxDiis
       16     101       0       0       0       0       0       0

 Cartesian Hessian Update
 Hessian Updated using BFGS Update


** GEOMETRY OPTIMIZATION IN DELOCALIZED INTERNAL COORDINATES **
   Searching for a Minimum

   Optimization Cycle:   8

                       Coordinates (Angstroms)
     ATOM                X               Y               Z
      1  S         1.9520661112   -0.2628669773   -0.2236541615
      2  C         0.2871625978    0.4848692252   -0.4513709521
      3  C        -0.8447096077   -0.3179922171    0.1894526890
      4  C        -2.1728386803    0.4770467734    0.0974190240
      5  O        -2.2290289784    1.6723501484    0.1996156296
      6  O        -3.2510735433   -0.2986760074   -0.0659044739
      7  N        -1.0455426863   -1.6794722562   -0.3279427195
      8  O         2.9119525714    0.7173442922   -0.7913644722
      9  H         0.1720282110    0.5595061539   -1.5366243741
     10  H         0.3557755962    1.4903485331   -0.0350215169
     11  H        -0.6429828486   -0.3994648770    1.2615694489
     12  H        -2.9111996318   -1.2152207359   -0.1538319377
     13  H        -0.4945232911   -2.3698042212    0.1673676157
     14  H        -0.8334741394   -1.7552514729   -1.3180724131
     15  O         1.8382758050   -0.0652733776    1.4739029168
     16  H         2.6276625140   -0.4580101834    1.8715937970
   Point Group: c1    Number of degrees of freedom:    42


   Energy is   -872.512193312

 Hessian Updated using BFGS Update

 42 Hessian modes will be used to form the next step
  Hessian Eigenvalues:
     0.002581    0.004268    0.005337    0.005614    0.008064    0.034858
     0.037955    0.039471    0.040221    0.049843    0.051814    0.054502
     0.071478    0.089743    0.095204    0.130000    0.154102    0.160001
     0.160350    0.161459    0.164520    0.184043    0.191493    0.222262
     0.233837    0.250969    0.253793    0.272405    0.295217    0.321362
     0.331920    0.341374    0.343456    0.345404    0.370044    0.439219
     0.448334    0.469853    0.527115    0.573857    0.801517    0.995923

 Minimum Search - Taking Simple RFO Step
 Searching for Lamda that Minimizes Along All modes
 Value Taken    Lamda =  -0.00000119
 Step Taken.  Stepsize is  0.011012

                             Maximum     Tolerance    Cnvgd?
         Gradient           0.000134      0.000300     YES
         Displacement       0.004159      0.001200      NO
         Energy change     -0.000035      0.000001      NO


 New Cartesian Coordinates Obtained by Inverse Iteration

 Displacement from previous Coordinates is:  0.015279
 ----------------------------------------------------------------
             Standard Nuclear Orientation (Angstroms)
    I     Atom           X                Y                Z
 ----------------------------------------------------------------
    1      S       1.9520130308    -0.2633700874    -0.2243446048
    2      C       0.2870826546     0.4844657146    -0.4514755064
    3      C      -0.8445189493    -0.3181754644     0.1900374686
    4      C      -2.1725382076     0.4772456270     0.0982696933
    5      O      -2.2286191197     1.6723055198     0.2039062583
    6      O      -3.2505851511    -0.2980039060    -0.0682051043
    7      N      -1.0456770290    -1.6796487550    -0.3273846186
    8      O       2.9110120942     0.7178075733    -0.7918722326
    9      H       0.1715100143     0.5588030435    -1.5367244598
   10      H       0.3557058940     1.4901406438    -0.0355044790
   11      H      -0.6421108888    -0.3994311944     1.2620177154
   12      H      -2.9102768017    -1.2143832771    -0.1578883480
   13      H      -0.4965263951    -2.3704241841     0.1693996068
   14      H      -0.8317145255    -1.7561199575    -1.3170514595
   15      O       1.8374943928    -0.0649659932     1.4730599927
   16      H       2.6272989871    -0.4568125027     1.8708941778
 ----------------------------------------------------------------
 Nuclear Repulsion Energy =   571.9668403663 hartrees
 There are       40 alpha and       40 beta electrons
 Applying Cartesian multipole field
    Component          Value
    ---------          -----
     (2,0,0)        1.00000E-11
     (0,2,0)        2.00000E-11
     (0,0,2)       -3.00000E-11
 Nucleus-field energy     =     0.0000000129 hartrees
 Requested basis set is 6-311++G(d,p)
 There are 96 shells and 255 basis functions
 A cutoff of  1.0D-11 yielded   4101 shell pairs
 There are     29058 function pairs (     31042 Cartesian)
 Smallest overlap matrix eigenvalue = 1.50E-05
 Guess MOs from SCF MO coefficient file
 Reading MOs from coefficient file
 Reading MOs from coefficient file
 A restricted hybrid HF-DFT SCF calculation will be
 performed using Pulay DIIS extrapolation
 Exchange:     0.2000 Hartree-Fock + 0.0800 Slater + 0.7200 B88
 Correlation:  0.1900 VWN1RPA + 0.8100 LYP
 Using SG-1 standard quadrature grid
 SCF converges when DIIS error is below 1.0E-08
 Geometry optimization detected.  Setting ReadMinima to 0
 Setting SaveMinima to 0
 ---------------------------------------
  Cycle       Energy         DIIS Error
 ---------------------------------------
    1    -872.5119115324      5.76E-05
    2    -872.5121940271      4.70E-06
    3    -872.5121941653      5.34E-06
    4    -872.5121940935      2.23E-06
    5    -872.5121941300      8.45E-07
    6    -872.5121941600      3.16E-07
    7    -872.5121941686      1.64E-07
    8    -872.5121941610      4.17E-08
    9    -872.5121941589      1.26E-08
   10    -872.5121941595      5.44E-09 Convergence criterion met
 ---------------------------------------
 SCF time:  CPU 77.47 s  wall 77.63 s
 SCF   energy in the final basis set = -872.5121941595
 Total energy in the final basis set = -872.5121941595

 --------------------------------------------------------------

                    Orbital Energies (a.u.)
 --------------------------------------------------------------

 Alpha MOs
 -- Occupied --
-89.012 -19.184 -19.177 -19.130 -19.122 -14.357 -10.318 -10.260
-10.231  -8.086  -6.050  -6.047  -6.041  -1.121  -1.100  -1.041
 -1.033  -0.947  -0.815  -0.732  -0.657  -0.620  -0.576  -0.552
 -0.535  -0.512  -0.490  -0.475  -0.459  -0.455  -0.437  -0.419
 -0.407  -0.398  -0.360  -0.335  -0.331  -0.328  -0.288  -0.273
 -- Virtual --
 -0.052  -0.038  -0.013  -0.008  -0.001   0.005   0.013   0.028
  0.037   0.042   0.044   0.063   0.068   0.071   0.085   0.088
  0.091   0.097   0.101   0.113   0.114   0.117   0.124   0.133
  0.138   0.140   0.149   0.158   0.160   0.170   0.175   0.185
  0.199   0.203   0.213   0.220   0.229   0.236   0.239   0.254
  0.255   0.268   0.275   0.284   0.290   0.294   0.297   0.299
  0.315   0.317   0.321   0.326   0.332   0.337   0.359   0.360
  0.371   0.379   0.401   0.405   0.424   0.454   0.462   0.489
  0.511   0.526   0.533   0.544   0.577   0.586   0.609   0.629
  0.639   0.656   0.690   0.699   0.706   0.719   0.753   0.783
  0.805   0.816   0.819   0.857   0.867   0.889   0.898   0.917
  0.995   1.014   1.044   1.050   1.069   1.090   1.108   1.114
  1.135   1.144   1.158   1.172   1.175   1.189   1.205   1.223
  1.251   1.273   1.317   1.331   1.387   1.413   1.433   1.473
  1.490   1.540   1.549   1.561   1.586   1.588   1.608   1.625
  1.634   1.644   1.669   1.700   1.744   1.751   1.766   1.795
  1.801   1.824   1.859   1.886   1.941   1.998   2.016   2.022
  2.033   2.077   2.095   2.141   2.196   2.259   2.284   2.441
  2.481   2.496   2.517   2.527   2.563   2.592   2.669   2.683
  2.696   2.771   2.782   2.798   2.806   2.815   2.842   2.862
  2.878   2.903   2.925   2.949   2.966   2.973   3.013   3.055
  3.072   3.092   3.123   3.172   3.188   3.192   3.263   3.353
  3.387   3.495   3.515   3.575   3.679   3.725   3.825   3.864
  3.959   4.024   4.089   4.188   4.696   4.817   4.950   4.971
  4.983   5.018   5.048   5.057   5.154   5.165   5.396   5.486
  5.559   5.866   7.999  17.291  17.327  17.403  23.752  23.812
 23.833  35.557  49.842  49.855  49.870  50.017 189.132
 --------------------------------------------------------------

          Ground-State Mulliken Net Atomic Charges

     Atom                 Charge (a.u.)
  ----------------------------------------
      1 S                     0.508897
      2 C                    -0.906074
      3 C                     0.078334
      4 C                    -0.108206
      5 O                    -0.260312
      6 O                    -0.174385
      7 N                    -0.425902
      8 O                    -0.385326
      9 H                     0.237661
     10 H                     0.334221
     11 H                     0.269670
     12 H                     0.298876
     13 H                     0.274271
     14 H                     0.260283
     15 O                    -0.273170
     16 H                     0.271163
  ----------------------------------------
  Sum of atomic charges =    -0.000000

 -----------------------------------------------------------------
                    Cartesian Multipole Moments
 -----------------------------------------------------------------
    Charge (ESU x 10^10)
                 0.0000
    Dipole Moment (Debye)
         X       1.3865      Y      -5.8163      Z       0.3984
       Tot       5.9925
    Quadrupole Moments (Debye-Ang)
        XX     -78.0994     XY       0.6145     YY     -62.3619
        XZ       7.7991     YZ      -0.5461     ZZ     -56.6333
    Octopole Moments (Debye-Ang^2)
       XXX      27.5168    XXY     -37.3462    XYY       7.0014
       YYY     -18.0398    XXZ      27.9398    XYZ      -0.4329
       YYZ       0.5084    XZZ       2.0041    YZZ      -7.0480
       ZZZ       2.9073
    Hexadecapole Moments (Debye-Ang^3)
      XXXX   -1750.6362   XXXY     -14.4916   XXYY    -345.7981
      XYYY      23.3788   YYYY    -342.6541   XXXZ     100.7697
      XXYZ      -3.7597   XYYZ      11.8618   YYYZ      -3.7157
      XXZZ    -271.2483   XYZZ      -9.8467   YYZZ     -87.1317
      XZZZ      28.5633   YZZZ      -3.5135   ZZZZ    -187.4958
 -----------------------------------------------------------------
 Calculating analytic gradient of the SCF energy
 Gradient of SCF Energy
            1           2           3           4           5           6
    1   0.0000483   0.0000261   0.0000053   0.0000803  -0.0000319  -0.0000354
    2  -0.0001164   0.0000464  -0.0000149   0.0000260  -0.0000085  -0.0000635
    3  -0.0000367   0.0000646  -0.0000605   0.0000038   0.0000067   0.0000358
            7           8           9          10          11          12
    1  -0.0000036  -0.0000574  -0.0000051  -0.0000252  -0.0000047  -0.0000108
    2  -0.0000068   0.0000369   0.0000020   0.0000240  -0.0000121   0.0000263
    3   0.0000671   0.0000104   0.0000028  -0.0000063   0.0000156   0.0000040
           13          14          15          16
    1   0.0000387  -0.0000157  -0.0000360   0.0000271
    2  -0.0000028   0.0000035   0.0000525   0.0000075
    3  -0.0000143  -0.0000159  -0.0000467  -0.0000304
 Max gradient component =       1.164E-04
 RMS gradient           =       3.679E-05
 Gradient time:  CPU 35.41 s  wall 35.43 s
 Geometry Optimization Parameters
   NAtoms,    NIC,     NZ,  NCons,   NDum,   NFix, NCnnct, MaxDiis
       16     101       0       0       0       0       0       0

 Cartesian Hessian Update
 Hessian Updated using BFGS Update


** GEOMETRY OPTIMIZATION IN DELOCALIZED INTERNAL COORDINATES **
   Searching for a Minimum

   Optimization Cycle:   9

                       Coordinates (Angstroms)
     ATOM                X               Y               Z
      1  S         1.9520130308   -0.2633700874   -0.2243446048
      2  C         0.2870826546    0.4844657146   -0.4514755064
      3  C        -0.8445189493   -0.3181754644    0.1900374686
      4  C        -2.1725382076    0.4772456270    0.0982696933
      5  O        -2.2286191197    1.6723055198    0.2039062583
      6  O        -3.2505851511   -0.2980039060   -0.0682051043
      7  N        -1.0456770290   -1.6796487550   -0.3273846186
      8  O         2.9110120942    0.7178075733   -0.7918722326
      9  H         0.1715100143    0.5588030435   -1.5367244598
     10  H         0.3557058940    1.4901406438   -0.0355044790
     11  H        -0.6421108888   -0.3994311944    1.2620177154
     12  H        -2.9102768017   -1.2143832771   -0.1578883480
     13  H        -0.4965263951   -2.3704241841    0.1693996068
     14  H        -0.8317145255   -1.7561199575   -1.3170514595
     15  O         1.8374943928   -0.0649659932    1.4730599927
     16  H         2.6272989871   -0.4568125027    1.8708941778
   Point Group: c1    Number of degrees of freedom:    42


   Energy is   -872.512194159

 Hessian Updated using BFGS Update

 42 Hessian modes will be used to form the next step
  Hessian Eigenvalues:
     0.002294    0.002630    0.005330    0.005602    0.008201    0.035063
     0.037304    0.039435    0.041052    0.049814    0.052873    0.054433
     0.071469    0.095177    0.104474    0.130645    0.157797    0.159968
     0.160830    0.161614    0.183675    0.188019    0.197575    0.223689
     0.233836    0.249607    0.258012    0.280488    0.296244    0.331849
     0.337062    0.342769    0.345349    0.346302    0.405856    0.439289
     0.448243    0.464836    0.526999    0.573058    0.802383    0.996032

 Minimum Search - Taking Simple RFO Step
 Searching for Lamda that Minimizes Along All modes
 Value Taken    Lamda =   0.00000000
 Step Taken.  Stepsize is  0.014011

                             Maximum     Tolerance    Cnvgd?
         Gradient           0.000079      0.000300     YES
         Displacement       0.005545      0.001200      NO
         Energy change     -0.000001      0.000001     YES

 Final energy is   -872.51219415946991     


 ******************************
 **  OPTIMIZATION CONVERGED  **
 ******************************

                       Coordinates (Angstroms)
     ATOM                X               Y               Z
      1  S         1.9520130308   -0.2633700874   -0.2243446048
      2  C         0.2870826546    0.4844657146   -0.4514755064
      3  C        -0.8445189493   -0.3181754644    0.1900374686
      4  C        -2.1725382076    0.4772456270    0.0982696933
      5  O        -2.2286191197    1.6723055198    0.2039062583
      6  O        -3.2505851511   -0.2980039060   -0.0682051043
      7  N        -1.0456770290   -1.6796487550   -0.3273846186
      8  O         2.9110120942    0.7178075733   -0.7918722326
      9  H         0.1715100143    0.5588030435   -1.5367244598
     10  H         0.3557058940    1.4901406438   -0.0355044790
     11  H        -0.6421108888   -0.3994311944    1.2620177154
     12  H        -2.9102768017   -1.2143832771   -0.1578883480
     13  H        -0.4965263951   -2.3704241841    0.1693996068
     14  H        -0.8317145255   -1.7561199575   -1.3170514595
     15  O         1.8374943928   -0.0649659932    1.4730599927
     16  H         2.6272989871   -0.4568125027    1.8708941778

Z-matrix Print:
$molecule
0 1
S 
O  1 1.484748
O  1 1.712793 2 110.208675
H  3 0.967268 1 107.823238 2 -76.523258 0
C  1 1.839250 2 105.591974 3 96.837140 0
H  5 1.090469 1 105.718352 2 -51.506212 0
H  5 1.093914 1 104.227971 2 63.132841 0
C  5 1.528494 1 113.880368 2 -174.588229 0
H  8 1.093944 5 108.258159 1 59.130932 0
N  8 1.470306 5 116.093565 1 -61.863384 0
H  10 1.012685 8 112.631670 5 89.541650 0
H  10 1.015415 8 112.575345 5 -33.140795 0
C  8 1.550726 5 109.866262 1 172.972126 0
O  13 1.201030 8 123.036160 5 -36.193873 0
O  13 1.338249 8 113.583937 5 145.744673 0
H  15 0.981633 13 105.836170 8 -4.040959 0
$end


 --------------------------------------------------------------

                    Orbital Energies (a.u.)
 --------------------------------------------------------------

 Alpha MOs
 -- Occupied --
-89.012 -19.184 -19.177 -19.130 -19.122 -14.357 -10.318 -10.260
-10.231  -8.086  -6.050  -6.047  -6.041  -1.121  -1.100  -1.041
 -1.033  -0.947  -0.815  -0.732  -0.657  -0.620  -0.576  -0.552
 -0.535  -0.512  -0.490  -0.475  -0.459  -0.455  -0.437  -0.419
 -0.407  -0.398  -0.360  -0.335  -0.331  -0.328  -0.288  -0.273
 -- Virtual --
 -0.052  -0.038  -0.013  -0.008  -0.001   0.005   0.013   0.028
  0.037   0.042   0.044   0.063   0.068   0.071   0.085   0.088
  0.091   0.097   0.101   0.113   0.114   0.117   0.124   0.133
  0.138   0.140   0.149   0.158   0.160   0.170   0.175   0.185
  0.199   0.203   0.213   0.220   0.229   0.236   0.239   0.254
  0.255   0.268   0.275   0.284   0.290   0.294   0.297   0.299
  0.315   0.317   0.321   0.326   0.332   0.337   0.359   0.360
  0.371   0.379   0.401   0.405   0.424   0.454   0.462   0.489
  0.511   0.526   0.533   0.544   0.577   0.586   0.609   0.629
  0.639   0.656   0.690   0.699   0.706   0.719   0.753   0.783
  0.805   0.816   0.819   0.857   0.867   0.889   0.898   0.917
  0.995   1.014   1.044   1.050   1.069   1.090   1.108   1.114
  1.135   1.144   1.158   1.172   1.175   1.189   1.205   1.223
  1.251   1.273   1.317   1.331   1.387   1.413   1.433   1.473
  1.490   1.540   1.549   1.561   1.586   1.588   1.608   1.625
  1.634   1.644   1.669   1.700   1.744   1.751   1.766   1.795
  1.801   1.824   1.859   1.886   1.941   1.998   2.016   2.022
  2.033   2.077   2.095   2.141   2.196   2.259   2.284   2.441
  2.481   2.496   2.517   2.527   2.563   2.592   2.669   2.683
  2.696   2.771   2.782   2.798   2.806   2.815   2.842   2.862
  2.878   2.903   2.925   2.949   2.966   2.973   3.013   3.055
  3.072   3.092   3.123   3.172   3.188   3.192   3.263   3.353
  3.387   3.495   3.515   3.575   3.679   3.725   3.825   3.864
  3.959   4.024   4.089   4.188   4.696   4.817   4.950   4.971
  4.983   5.018   5.048   5.057   5.154   5.165   5.396   5.486
  5.559   5.866   7.999  17.291  17.327  17.403  23.752  23.812
 23.833  35.557  49.842  49.855  49.870  50.017 189.132
 --------------------------------------------------------------

          Ground-State Mulliken Net Atomic Charges

     Atom                 Charge (a.u.)
  ----------------------------------------
      1 S                     0.508897
      2 C                    -0.906074
      3 C                     0.078334
      4 C                    -0.108206
      5 O                    -0.260312
      6 O                    -0.174385
      7 N                    -0.425902
      8 O                    -0.385326
      9 H                     0.237661
     10 H                     0.334221
     11 H                     0.269670
     12 H                     0.298876
     13 H                     0.274271
     14 H                     0.260283
     15 O                    -0.273170
     16 H                     0.271163
  ----------------------------------------
  Sum of atomic charges =    -0.000000

 -----------------------------------------------------------------
                    Cartesian Multipole Moments
 -----------------------------------------------------------------
    Charge (ESU x 10^10)
                 0.0000
    Dipole Moment (Debye)
         X       1.3865      Y      -5.8163      Z       0.3984
       Tot       5.9925
    Quadrupole Moments (Debye-Ang)
        XX     -78.0994     XY       0.6145     YY     -62.3619
        XZ       7.7991     YZ      -0.5461     ZZ     -56.6333
    Octopole Moments (Debye-Ang^2)
       XXX      27.5168    XXY     -37.3462    XYY       7.0014
       YYY     -18.0398    XXZ      27.9398    XYZ      -0.4329
       YYZ       0.5084    XZZ       2.0041    YZZ      -7.0480
       ZZZ       2.9073
    Hexadecapole Moments (Debye-Ang^3)
      XXXX   -1750.6362   XXXY     -14.4916   XXYY    -345.7981
      XYYY      23.3788   YYYY    -342.6541   XXXZ     100.7697
      XXYZ      -3.7597   XYYZ      11.8618   YYYZ      -3.7157
      XXZZ    -271.2483   XYZZ      -9.8467   YYZZ     -87.1317
      XZZZ      28.5633   YZZZ      -3.5135   ZZZZ    -187.4958
 -----------------------------------------------------------------
Archival summary:
1\1\TWL02\OPT\ProcedureUnspecified\BasisUnspecified\14137\cher\MonDec1219:33:542016MonDec1219:33:542016\0\\#,OPT,ProcedureUnspecified,BasisUnspecified,\\0,1\S\O,1,1.48475\O,1,1.71279,2,110.209\H,3,0.967268,1,107.823,2,-76.5233,0\C,1,1.83925,2,105.592,3,96.8371,0\H,5,1.09047,1,105.718,2,-51.5062,0\H,5,1.09391,1,104.228,2,63.1328,0\C,5,1.52849,1,113.88,2,-174.588,0\H,8,1.09394,5,108.258,1,59.1309,0\N,8,1.47031,5,116.094,1,-61.8634,0\H,10,1.01269,8,112.632,5,89.5416,0\H,10,1.01542,8,112.575,5,-33.1408,0\C,8,1.55073,5,109.866,1,172.972,0\O,13,1.20103,8,123.036,5,-36.1939,0\O,13,1.33825,8,113.584,5,145.745,0\H,15,0.981633,13,105.836,8,-4.04096,0\\\@

 Total job time:  1308.37s(wall), 1306.48s(cpu) 
 Mon Dec 12 19:33:54 2016

        *************************************************************
        *                                                           *
        *  Thank you very much for using Q-Chem.  Have a nice day.  *
        *                                                           *
        *************************************************************


 
User input: 2 of 3 
 
TWL02 127.0.1
Q-Chem Developer Version! Running on 127.0.1.*
                  Welcome to Q-Chem
     A Quantum Leap Into The Future Of Chemistry


 Q-Chem 4.4, Q-Chem, Inc., Pleasanton, CA (2016)

 Y. Shao,  Z. Gan,  E. Epifanovsky,  A. T. B. Gilbert,  M. Wormit,  
 J. Kussmann,  A. W. Lange,  A. Behn,  J. Deng,  X. Feng,  D. Ghosh,  
 M. Goldey,  P. R. Horn,  L. D. Jacobson,  I. Kaliman,  F. Rob,  
 R. Z. Khaliullin,  T. Kus,  A. Landau,  J. Liu,  E. I. Proynov,  Y. M. Rhee,  
 R. M. Richard,  M. A. Rohrdanz,  R. P. Steele,  E. J. Sundstrom,  
 H. L. Woodcock III,  P. M. Zimmerman,  D. Zuev,  B. Albrecht,  E. Alguire,  
 B. Austin,  S. A. Baeppler,  G. J. O. Beran,  Y. A. Bernard,  E. Berquist,  
 K. Brandhorst,  K. B. Bravaya,  S. T. Brown,  D. Casanova,  C.-M. Chang,  
 Y. Chen,  S. H. Chien,  K. D. Closser,  M. P. Coons,  D. L. Crittenden,  
 S. Dasgupta,  M. Diedenhofen,  R. A. DiStasio Jr.,  H. Do,  A. D. Dutoi,  
 R. G. Edgar,  P.-T. Fang,  S. Fatehi,  Q. Feng,  L. Fusti-Molnar,  
 A. Ghysels,  A. Golubeva-Zadorozhnaya,  J. Gomes,  A. Gunina,  
 M. W. D. Hanson-Heine,  P. H. P. Harbach,  A. W. Hauser,  J. E. Herr,  
 E. G. Hohenstein,  Z. C. Holden,  K. Hui,  T.-C. Jagau,  H. Ji,  B. Kaduk,  
 K. Khistyaev,  Jaehoon Kim,  Jihan Kim,  R. A. King,  P. Klunzinger,  
 K. Koh,  D. Kosenkov,  T. Kowalczyk,  C. M. Krauter,  A. Kunitsa,  
 K. U. Lao,  A. Laurent,  K. V. Lawler,  J. Lee,  D. Lefrancois,  S. Lehtola,  
 S. V. Levchenko,  C. Y. Lin,  Y.-S. Lin,  F. Liu,  E. Livshits,  
 R. C. Lochan,  A. Luenser,  P. Manohar,  S. F. Manzer,  S.-P. Mao,  Y. Mao,  
 N. Mardirossian,  A. V. Marenich,  L. A. Martinez-Martinez,  S. A. Maurer,  
 N. J. Mayhall,  J.-M. Mewes,  A. F. Morrison,  K. Nanda,  T. S. Nguyen-Beck,  
 C. M. Oana,  R. Olivares-Amaya,  D. P. O'Neill,  J. A. Parkhill,  
 T. M. Perrine,  R. Peverati,  P. A. Pieniazek,  F. Plasser,  A. Prociuk,  
 D. R. Rehn,  E. Rosta,  N. J. Russ,  N. Sergueev,  S. M. Sharada,  
 S. Sharma,  D. W. Small,  A. Sodt,  T. Stauch,  T. Stein,  D. Stuck,  
 Y.-C. Su,  A. J. W. Thom,  T. Tsuchimochi,  L. Vogt,  O. Vydrov,  T. Wang,  
 M. A. Watson,  J. Wenzel,  A. White,  C. F. Williams,  V. Vanovschi,  
 K. Yao,  S. Yeganeh,  S. R. Yost,  Z.-Q. You,  I. Y. Zhang,  X. Zhang,  
 Y. Zhao,  B. R. Brooks,  G. K. L. Chan,  D. M. Chipman,  C. J. Cramer,  
 W. A. Goddard III,  M. S. Gordon,  W. J. Hehre,  A. Klamt,  
 H. F. Schaefer III,  M. W. Schmidt,  C. D. Sherrill,  D. G. Truhlar,  
 A. Warshel,  X. Xu,  A. Aspuru-Guzik,  R. Baer,  A. T. Bell,  N. A. Besley,  
 J.-D. Chai,  A. Dreuw,  B. D. Dunietz,  T. R. Furlani,  S. R. Gwaltney,  
 C.-P. Hsu,  Y. Jung,  J. Kong,  D. S. Lambrecht,  W. Liang,  C. Ochsenfeld,  
 V. A. Rassolov,  L. V. Slipchenko,  J. E. Subotnik,  T. Van Voorhis,  
 J. M. Herbert,  A. I. Krylov,  P. M. W. Gill,  M. Head-Gordon

 Contributors to earlier versions of Q-Chem not listed above: 
 R. D. Adamson,  J. Baker,  E. F. C. Byrd,  A. K. Chakraborty,  C.-L. Cheng,  
 H. Dachsel,  R. J. Doerksen,  G. Hawkins,  A. Heyden,  S. Hirata,  
 G. Kedziora,  F. J. Keil,  C. Kelley,  P. P. Korambath,  W. Kurlancheek,  
 A. M. Lee,  M. S. Lee,  D. Liotard,  I. Lotan,  P. E. Maslen,  N. Nair,  
 D. Neuhauser,  R. Olson,  B. Peters,  J. Ritchie,  N. E. Schultz,  
 N. Shenvi,  A. C. Simmonett,  K. S. Thanthiriwatte,  Q. Wu,  W. Zhang

 Please cite Q-Chem as follows:
 Y. Shao et al., Mol. Phys. 113, 184-215 (2015)
 DOI: 10.1080/00268976.2014.952696

 Q-Chem 4.4.2 for Intel X86 EM64T Linux

 Parts of Q-Chem use Armadillo 5.200.1 (Boston Tea Smuggler).
 http://arma.sourceforge.net/

 Q-Chem begins on Mon Dec 12 19:33:54 2016  


Host: 0

     Scratch files written to /scratch/cher/qchem2431//
The previous job contains 0 fragments, simply inherited here
FILE_GEOM_ORG=        593

Checking the input file for inconsistencies... 	...done.

--------------------------------------------------------------
User input:
--------------------------------------------------------------

$molecule
   read
$end

$rem
   BASIS 6-311++G**
   JOB_TYPE FREQUENCY
   METHOD B3LYP
   SYM_IGNORE  TRUE
$end

--------------------------------------------------------------
 ----------------------------------------------------------------
             Standard Nuclear Orientation (Angstroms)
    I     Atom           X                Y                Z
 ----------------------------------------------------------------
    1      S       1.9520130308    -0.2633700874    -0.2243446048
    2      C       0.2870826546     0.4844657146    -0.4514755064
    3      C      -0.8445189493    -0.3181754644     0.1900374686
    4      C      -2.1725382076     0.4772456270     0.0982696933
    5      O      -2.2286191197     1.6723055198     0.2039062583
    6      O      -3.2505851511    -0.2980039060    -0.0682051043
    7      N      -1.0456770290    -1.6796487550    -0.3273846186
    8      O       2.9110120942     0.7178075733    -0.7918722326
    9      H       0.1715100143     0.5588030435    -1.5367244598
   10      H       0.3557058940     1.4901406438    -0.0355044790
   11      H      -0.6421108888    -0.3994311944     1.2620177154
   12      H      -2.9102768017    -1.2143832771    -0.1578883480
   13      H      -0.4965263951    -2.3704241841     0.1693996068
   14      H      -0.8317145255    -1.7561199575    -1.3170514595
   15      O       1.8374943928    -0.0649659932     1.4730599927
   16      H       2.6272989871    -0.4568125027     1.8708941778
 ----------------------------------------------------------------
 Nuclear Repulsion Energy =   571.9668403663 hartrees
 There are       40 alpha and       40 beta electrons
 Requested basis set is 6-311++G(d,p)
 There are 96 shells and 255 basis functions

 Total QAlloc Memory Limit   2000 MB
 Mega-Array Size        61 MB
 MEM_STATIC part        62 MB
 A cutoff of  1.0D-11 yielded   4101 shell pairs
 There are     29058 function pairs (     31042 Cartesian)

 -------------------------------------------------------
 OpenMP Integral Computing Module                       
 Release: version 1.0, May 2013, Q-Chem Inc. Pittsburgh 
 -------------------------------------------------------
 Integral Job Info:
 Integral job number is                      11
 Integral operator is                         1
 short-range coefficients                     0
 long-range coefficients              100000000
 Omega coefficients                           0
 if combine SR and LR in K                    0
 Integral screening is                        0
 Integral computing path is                   2
 max size of driver memory is            800000
 size of driver memory is                593474
 size of scratch memory is              4103008
 max col of scratch BK array               1296
 max len of scratch array in speh3          155
 max len of scratch index in speh4           18
 max int batch size is                      520
 min int batch size is                       52
 fixed nKL is                                52
 max L of basis functions is                  2
 order of int derivative is                   0
 number of shells is                         96
 number of basis is                         264
 number of cartesian basis is               264
 number of contracted shell pairs          4101
 number of primitive shell pairs           9779
 maxK2 (contraction) of shell pair           36
 max number of K2 of shell pair               1
 max number of CS2 of shell pair            650
 max number of PS2 of shell pair           1242
 mem total for path MDJ                   50744
 -------------------------------------------------------
 Smallest overlap matrix eigenvalue = 1.50E-05
 Guess from superposition of atomic densities
 Warning:  Energy on first SCF cycle will be non-variational
 A restricted hybrid HF-DFT SCF calculation will be
 performed using Pulay DIIS extrapolation
 Exchange:     0.2000 Hartree-Fock + 0.0800 Slater + 0.7200 B88
 Correlation:  0.1900 VWN1RPA + 0.8100 LYP
 Using SG-1 standard quadrature grid
 SCF converges when DIIS error is below 1.0E-08
 Inaccurate integrated density:
   Number of electrons =    80
   Numerical integral  =    75.717861605043
   Relative error      =    -5.3526729937 %
 ---------------------------------------
  Cycle       Energy         DIIS Error
 ---------------------------------------
    1    -858.3073492084      4.09E-01
    2    -773.0224479221      7.67E-02
    3    -392.6727365204      1.56E-01
    4    -748.2728280958      6.85E-02
    5    -712.2557600455      7.88E-02
    6    -838.8328655713      4.88E-02
    7    -855.6323997440      3.15E-02
    8    -853.7107253317      4.12E-02
    9    -850.6408520004      3.59E-02
   10    -869.3248676362      1.55E-02
   11    -864.9703466735      2.28E-02
   12    -872.3277276203      5.18E-03
   13    -872.2119168495      7.02E-03
   14    -872.4852550879      1.78E-03
   15    -872.5035884262      9.42E-04
   16    -872.5086996962      6.80E-04
   17    -872.5106802373      4.17E-04
   18    -872.5120456700      1.37E-04
   19    -872.5121808309      4.23E-05
   20    -872.5121903620      2.31E-05
   21    -872.5121934820      1.03E-05
   22    -872.5121939980      2.76E-06
   23    -872.5121942194      8.54E-07
   24    -872.5121942319      3.21E-07
   25    -872.5121942378      1.11E-07
   26    -872.5121942360      3.52E-08
   27    -872.5121942383      5.16E-09 Convergence criterion met
 ---------------------------------------
 SCF time:  CPU 240.35 s  wall 240.65 s
 SCF   energy in the final basis set = -872.5121942383
 Total energy in the final basis set = -872.5121942383

 --------------------------------------------------------------

                    Orbital Energies (a.u.)
 --------------------------------------------------------------

 Alpha MOs
 -- Occupied --
-89.012 -19.184 -19.177 -19.130 -19.122 -14.357 -10.318 -10.260
-10.231  -8.086  -6.050  -6.047  -6.041  -1.121  -1.100  -1.041
 -1.033  -0.947  -0.815  -0.732  -0.657  -0.620  -0.576  -0.552
 -0.535  -0.512  -0.490  -0.475  -0.459  -0.455  -0.437  -0.419
 -0.407  -0.398  -0.360  -0.335  -0.331  -0.328  -0.288  -0.273
 -- Virtual --
 -0.052  -0.038  -0.013  -0.008  -0.001   0.005   0.013   0.028
  0.037   0.042   0.044   0.063   0.068   0.071   0.085   0.088
  0.091   0.097   0.101   0.113   0.114   0.117   0.124   0.133
  0.138   0.140   0.149   0.158   0.160   0.170   0.175   0.185
  0.199   0.203   0.213   0.220   0.229   0.236   0.239   0.254
  0.255   0.268   0.275   0.284   0.290   0.294   0.297   0.299
  0.315   0.317   0.321   0.326   0.332   0.337   0.359   0.360
  0.371   0.379   0.401   0.405   0.424   0.454   0.462   0.489
  0.511   0.526   0.533   0.544   0.577   0.586   0.609   0.629
  0.639   0.656   0.690   0.699   0.706   0.719   0.753   0.783
  0.805   0.816   0.819   0.857   0.867   0.889   0.898   0.917
  0.995   1.014   1.044   1.050   1.069   1.090   1.108   1.114
  1.135   1.144   1.158   1.172   1.175   1.189   1.205   1.223
  1.251   1.273   1.317   1.331   1.387   1.413   1.433   1.473
  1.490   1.540   1.549   1.561   1.586   1.588   1.608   1.625
  1.634   1.644   1.669   1.700   1.744   1.751   1.766   1.795
  1.801   1.824   1.859   1.886   1.941   1.998   2.016   2.022
  2.033   2.077   2.095   2.141   2.196   2.259   2.284   2.441
  2.481   2.496   2.517   2.527   2.563   2.592   2.669   2.683
  2.696   2.771   2.782   2.798   2.806   2.815   2.842   2.862
  2.878   2.903   2.925   2.949   2.966   2.973   3.013   3.055
  3.072   3.092   3.123   3.172   3.188   3.192   3.263   3.353
  3.387   3.495   3.515   3.575   3.679   3.725   3.825   3.864
  3.959   4.024   4.089   4.188   4.696   4.817   4.950   4.971
  4.983   5.018   5.048   5.057   5.154   5.165   5.396   5.486
  5.559   5.866   7.999  17.291  17.327  17.403  23.752  23.812
 23.833  35.557  49.842  49.855  49.870  50.017 189.132
 --------------------------------------------------------------

          Ground-State Mulliken Net Atomic Charges

     Atom                 Charge (a.u.)
  ----------------------------------------
      1 S                     0.508897
      2 C                    -0.906074
      3 C                     0.078334
      4 C                    -0.108206
      5 O                    -0.260312
      6 O                    -0.174385
      7 N                    -0.425902
      8 O                    -0.385326
      9 H                     0.237661
     10 H                     0.334221
     11 H                     0.269670
     12 H                     0.298876
     13 H                     0.274271
     14 H                     0.260283
     15 O                    -0.273170
     16 H                     0.271163
  ----------------------------------------
  Sum of atomic charges =    -0.000000

 -----------------------------------------------------------------
                    Cartesian Multipole Moments
 -----------------------------------------------------------------
    Charge (ESU x 10^10)
                -0.0000
    Dipole Moment (Debye)
         X       1.3865      Y      -5.8163      Z       0.3984
       Tot       5.9925
    Quadrupole Moments (Debye-Ang)
        XX     -78.0994     XY       0.6145     YY     -62.3619
        XZ       7.7991     YZ      -0.5461     ZZ     -56.6333
    Octopole Moments (Debye-Ang^2)
       XXX      27.5168    XXY     -37.3462    XYY       7.0014
       YYY     -18.0398    XXZ      27.9398    XYZ      -0.4329
       YYZ       0.5084    XZZ       2.0041    YZZ      -7.0480
       ZZZ       2.9073
    Hexadecapole Moments (Debye-Ang^3)
      XXXX   -1750.6362   XXXY     -14.4916   XXYY    -345.7981
      XYYY      23.3788   YYYY    -342.6541   XXXZ     100.7697
      XXYZ      -3.7597   XYYZ      11.8618   YYYZ      -3.7157
      XXZZ    -271.2483   XYZZ      -9.8467   YYZZ     -87.1317
      XZZZ      28.5633   YZZZ      -3.5135   ZZZZ    -187.4958
 -----------------------------------------------------------------
 Calculating MO derivatives via CPSCF
   1         3          48      0.202828    0.035688
   2         3          48      0.025186    0.003873
   3         3          48      0.001886    0.000305
   4        17          34      0.000123    0.000023
   5        49           2      0.000002    0.000001
   6        51           0      0.000000    0.000000    Roots Converged
 Calculating analytic Hessian of the SCF energy
 Polarizability Matrix (a.u.)
            1           2           3
    1 -95.8872340  -2.0172928   1.1008457
    2  -2.0172928 -77.1065210   1.5502337
    3   1.1008457   1.5502337 -68.4218557

 Direct stationary perturbation theory relativistic correction:

 rels  =       0.762428594564
 relv  =      -3.004343087533
 rel2e =       0.895672671597
 E_rel =      -1.346241821372

 Hessian of the SCF Energy
            1           2           3           4           5           6
    1   0.3828677   0.1325678  -0.0902554  -0.0768971   0.0628472   0.0096573
    2   0.1325678   0.4212397  -0.0787185   0.0109787  -0.0856714  -0.0106373
    3  -0.0902554  -0.0787185   0.3012778  -0.0060800   0.0134173  -0.0420540
    4  -0.0768971   0.0109787  -0.0060800   0.3513680   0.0455396  -0.0062424
    5   0.0628472  -0.0856714   0.0134173   0.0455396   0.5135438   0.0488491
    6   0.0096573  -0.0106373  -0.0420540  -0.0062424   0.0488491   0.5670409
    7  -0.0213930  -0.0118289   0.0070785  -0.1226782  -0.0340208   0.0384686
    8  -0.0042610   0.0100343  -0.0069737  -0.0319192  -0.1032850   0.0257139
    9   0.0028160  -0.0033175   0.0028513   0.0355099   0.0197038  -0.1026879
   10  -0.0042769   0.0001257   0.0017395  -0.0323450   0.0007445   0.0000439
   11   0.0019753  -0.0036977   0.0023289  -0.0083677   0.0157944  -0.0039593
   12  -0.0007062   0.0022758  -0.0021755   0.0177283  -0.0074674   0.0013335
   13   0.0023170   0.0009207  -0.0000274  -0.0014338   0.0011243  -0.0002076
   14  -0.0021116   0.0010350  -0.0002999  -0.0030378  -0.0030719   0.0014111
   15  -0.0005184  -0.0004793  -0.0001065  -0.0014816   0.0002956   0.0003331
   16   0.0032306  -0.0012520   0.0006609  -0.0031862   0.0064158  -0.0025984
   17   0.0003592  -0.0007217  -0.0005436   0.0008856   0.0009603   0.0007740
   18   0.0008328  -0.0009947   0.0005159  -0.0024579   0.0029073  -0.0005275
   19   0.0014506   0.0027872   0.0011285  -0.0005587  -0.0271319  -0.0112565
   20   0.0025237  -0.0002471  -0.0005244  -0.0060034  -0.0293492  -0.0109979
   21   0.0009165  -0.0009440  -0.0012865  -0.0022889   0.0091000   0.0059141
   22  -0.2266071  -0.1754958   0.1008043  -0.0211404  -0.0318200   0.0125402
   23  -0.2055291  -0.2730707   0.1086342   0.0063860   0.0144608   0.0028337
   24   0.1017432   0.0958322  -0.1012964   0.0021981   0.0012614  -0.0000359
   25  -0.0018954   0.0008815  -0.0242239  -0.0495989   0.0007397  -0.0309957
   26   0.0023279  -0.0026547   0.0112549   0.0006327  -0.0468807   0.0158999
   27  -0.0000229   0.0004922  -0.0058546  -0.0297521   0.0134846  -0.3078898
   28  -0.0122592   0.0333800   0.0063123  -0.0430028  -0.0154631  -0.0035783
   29   0.0066608  -0.0149228  -0.0030418  -0.0217942  -0.2792978  -0.1009116
   30  -0.0038250   0.0068046   0.0015936  -0.0055997  -0.0997646  -0.0885935
   31  -0.0005066   0.0000848   0.0037029   0.0029464  -0.0037075   0.0267293
   32   0.0002709   0.0000885   0.0005168   0.0017362  -0.0013485   0.0171205
   33  -0.0006293   0.0004091  -0.0015216   0.0009636   0.0035180  -0.0147286
   34  -0.0008212  -0.0011076  -0.0002298  -0.0001037   0.0013652   0.0004165
   35  -0.0001870   0.0010716  -0.0000018   0.0004533  -0.0028429  -0.0005955
   36  -0.0000703   0.0003168   0.0001112   0.0004143  -0.0009382  -0.0001348
   37  -0.0000202  -0.0017698  -0.0002337   0.0001211  -0.0019898  -0.0004447
   38  -0.0004867  -0.0013622   0.0000356   0.0005513  -0.0009222  -0.0004239
   39  -0.0006593   0.0008460   0.0013043   0.0002202   0.0000121  -0.0006457
   40  -0.0005781  -0.0010182  -0.0013298   0.0006208   0.0013442  -0.0015292
   41  -0.0011735   0.0000390  -0.0003905   0.0002433   0.0023783  -0.0014843
   42  -0.0002096  -0.0008906  -0.0002811  -0.0001583   0.0017326   0.0028766
   43  -0.0502625   0.0096281  -0.0033215  -0.0044449  -0.0059303  -0.0315594
   44   0.0084150  -0.0541187  -0.0436994   0.0032027   0.0057649   0.0181450
   45   0.0066851  -0.0241147  -0.1384742  -0.0026714  -0.0035170  -0.0128403
   46   0.0056511   0.0011179   0.0042745   0.0003332  -0.0000570   0.0005565
   47  -0.0041989   0.0029588  -0.0019942   0.0005130  -0.0002330  -0.0017374
   48  -0.0257546   0.0131201  -0.0146038  -0.0003022  -0.0025945  -0.0073600
            7           8           9          10          11          12
    1  -0.0213930  -0.0042610   0.0028160  -0.0042769   0.0019753  -0.0007062
    2  -0.0118289   0.0100343  -0.0033175   0.0001257  -0.0036977   0.0022758
    3   0.0070785  -0.0069737   0.0028513   0.0017395   0.0023289  -0.0021755
    4  -0.1226782  -0.0319192   0.0355099  -0.0323450  -0.0083677   0.0177283
    5  -0.0340208  -0.1032850   0.0197038   0.0007445   0.0157944  -0.0074674
    6   0.0384686   0.0257139  -0.1026879   0.0000439  -0.0039593   0.0013335
    7   0.4406964   0.0175055   0.0200645  -0.1251591   0.0086162  -0.0050355
    8   0.0175055   0.4638070  -0.0059802   0.0343991  -0.0759050   0.0083671
    9   0.0200645  -0.0059802   0.5700339  -0.0009478   0.0039375  -0.0884990
   10  -0.1251591   0.0343991  -0.0009478   0.5087373  -0.0021476   0.0252819
   11   0.0086162  -0.0759050   0.0039375  -0.0021476   1.0237645   0.0732213
   12  -0.0050355   0.0083671  -0.0884990   0.0252819   0.0732213   0.2328516
   13   0.0057899   0.0271134   0.0018733  -0.1090512   0.0563441   0.0031910
   14   0.0100756  -0.0324155  -0.0027804   0.0656201  -0.7346746  -0.0560987
   15   0.0000387  -0.0007389   0.0195515   0.0040488  -0.0574259  -0.0804307
   16  -0.0401175  -0.0202159  -0.0063066  -0.2592442  -0.0347142  -0.0191676
   17   0.0022899  -0.0007526  -0.0047423  -0.0868487  -0.1396215  -0.0156423
   18  -0.0074570  -0.0065610   0.0192555  -0.0246306  -0.0115764  -0.0581914
   19  -0.0635861   0.0089652  -0.0008204  -0.0060426   0.0133376   0.0073094
   20  -0.0290234  -0.1804303  -0.0301181   0.0012459  -0.0291967  -0.0105531
   21  -0.0201819  -0.0351156  -0.1139567   0.0021078   0.0022419   0.0019676
   22  -0.0070784   0.0104012  -0.0032571   0.0024610  -0.0051061   0.0021394
   23   0.0016038   0.0013257  -0.0003550   0.0009945  -0.0012395   0.0000694
   24   0.0012346  -0.0018513   0.0014911  -0.0007149   0.0007406  -0.0003400
   25   0.0019891  -0.0019944   0.0271776   0.0023654  -0.0016084   0.0008203
   26   0.0008692  -0.0021842   0.0162924   0.0007249   0.0006670  -0.0005749
   27  -0.0005294  -0.0002301  -0.0125995  -0.0010057   0.0012139   0.0001052
   28   0.0017695  -0.0192893  -0.0111882  -0.0004761  -0.0039791  -0.0008466
   29  -0.0006151  -0.0123095  -0.0056955  -0.0002110  -0.0012959  -0.0002574
   30  -0.0009379   0.0127059   0.0056116   0.0001616  -0.0003266   0.0005323
   31  -0.0545107   0.0046381  -0.0567501  -0.0069538   0.0050126  -0.0311743
   32   0.0072134  -0.0503492   0.0310730   0.0023792  -0.0017719   0.0169980
   33  -0.0461463   0.0183853  -0.2948947  -0.0043410   0.0025669  -0.0025960
   34  -0.0097098  -0.0087590  -0.0031405   0.0278798  -0.0301428  -0.0006681
   35   0.0012668   0.0051621   0.0024657  -0.0103463  -0.0476652  -0.0061096
   36  -0.0007292   0.0009479   0.0001575  -0.0002928  -0.0080343  -0.0042592
   37  -0.0009496  -0.0114081   0.0053941  -0.0014280  -0.0004542   0.0000959
   38   0.0192174  -0.0214794   0.0152970  -0.0050330  -0.0037397  -0.0020963
   39   0.0100398  -0.0111559   0.0072790  -0.0014523  -0.0031748  -0.0006115
   40  -0.0031514  -0.0056419  -0.0103475   0.0014991   0.0019570   0.0021259
   41   0.0073856  -0.0011189  -0.0358516  -0.0014630  -0.0005772  -0.0018321
   42   0.0036687   0.0002839  -0.0105892  -0.0005554  -0.0006132  -0.0005908
   43  -0.0020698   0.0004624  -0.0000591   0.0020730  -0.0010023  -0.0009718
   44  -0.0005550  -0.0005601   0.0004237  -0.0003303  -0.0009802  -0.0002846
   45  -0.0001933   0.0023551  -0.0031146   0.0010775  -0.0014566   0.0007924
   46   0.0001586   0.0000038  -0.0000180  -0.0000389   0.0002795  -0.0001222
   47  -0.0000004   0.0004605  -0.0003524   0.0001461   0.0001392  -0.0000153
   48   0.0006171  -0.0001523   0.0001100  -0.0005206   0.0003159   0.0001115
           13          14          15          16          17          18
    1   0.0023170  -0.0021116  -0.0005184   0.0032306   0.0003592   0.0008328
    2   0.0009207   0.0010350  -0.0004793  -0.0012520  -0.0007217  -0.0009947
    3  -0.0000274  -0.0002999  -0.0001065   0.0006609  -0.0005436   0.0005159
    4  -0.0014338  -0.0030378  -0.0014816  -0.0031862   0.0008856  -0.0024579
    5   0.0011243  -0.0030719   0.0002956   0.0064158   0.0009603   0.0029073
    6  -0.0002076   0.0014111   0.0003331  -0.0025984   0.0007740  -0.0005275
    7   0.0057899   0.0100756   0.0000387  -0.0401175   0.0022899  -0.0074570
    8   0.0271134  -0.0324155  -0.0007389  -0.0202159  -0.0007526  -0.0065610
    9   0.0018733  -0.0027804   0.0195515  -0.0063066  -0.0047423   0.0192555
   10  -0.1090512   0.0656201   0.0040488  -0.2592442  -0.0868487  -0.0246306
   11   0.0563441  -0.7346746  -0.0574259  -0.0347142  -0.1396215  -0.0115764
   12   0.0031910  -0.0560987  -0.0804307  -0.0191676  -0.0156423  -0.0581914
   13   0.1027768  -0.0322882   0.0019313   0.0145802  -0.0638675  -0.0068464
   14  -0.0322882   0.8550962   0.0737150  -0.0432448  -0.0847760  -0.0132455
   15   0.0019313   0.0737150   0.0390342  -0.0046400  -0.0145877   0.0127524
   16   0.0145802  -0.0432448  -0.0046400   0.4047364  -0.0247196   0.0230178
   17  -0.0638675  -0.0847760  -0.0145877  -0.0247196   0.5918526   0.0647937
   18  -0.0068464  -0.0132455   0.0127524   0.0230178   0.0647937   0.0437383
   19  -0.0006910   0.0083258  -0.0005853  -0.0056644   0.0213155   0.0037787
   20   0.0060283  -0.0064320   0.0003028   0.0059066  -0.0047829  -0.0011345
   21  -0.0015925   0.0007721   0.0011946   0.0001441  -0.0002190   0.0049523
   22  -0.0010505   0.0017946  -0.0001808  -0.0032628  -0.0000421  -0.0007991
   23  -0.0009138   0.0008162   0.0000770  -0.0010555   0.0005182   0.0000578
   24   0.0004778  -0.0002329   0.0001278   0.0009062   0.0001686   0.0001687
   25  -0.0003034   0.0009312  -0.0003514  -0.0003950   0.0000185  -0.0002693
   26   0.0002119  -0.0002628   0.0004968  -0.0000371  -0.0004190  -0.0001049
   27   0.0003282  -0.0007631   0.0003054   0.0004873   0.0000728   0.0000136
   28  -0.0003774   0.0026138   0.0003874   0.0005753   0.0016559   0.0003140
   29   0.0021639   0.0006009   0.0000069   0.0001330   0.0005677   0.0000688
   30   0.0004520  -0.0000082  -0.0008174  -0.0001306  -0.0001257   0.0000440
   31  -0.0005027  -0.0002182   0.0039515  -0.0025926  -0.0003640   0.0041742
   32   0.0011163  -0.0005069  -0.0025713   0.0013082   0.0006988  -0.0013320
   33   0.0001807  -0.0009657   0.0006853   0.0002921   0.0006767   0.0001471
   34  -0.0108688  -0.0104944  -0.0024958  -0.1042398   0.1463840   0.0108017
   35  -0.0002580   0.0062209  -0.0001301   0.1118064  -0.3668630  -0.0340763
   36  -0.0007354  -0.0003403   0.0068753   0.0071638  -0.0307542  -0.0225433
   37  -0.0000328   0.0015585   0.0000095  -0.0014946   0.0024639   0.0016717
   38   0.0018590  -0.0013862   0.0002164  -0.0005621   0.0024257   0.0009900
   39   0.0014874  -0.0017481  -0.0000864   0.0011849  -0.0008078  -0.0000797
   40  -0.0006548  -0.0002122  -0.0003805  -0.0020201   0.0007195  -0.0022583
   41   0.0005379  -0.0008137   0.0006589   0.0002542   0.0004024   0.0000752
   42   0.0000293   0.0002212   0.0000902   0.0000064   0.0007692  -0.0000083
   43  -0.0005794   0.0008164   0.0002759  -0.0010719  -0.0001544   0.0000962
   44  -0.0000596   0.0007229   0.0001058   0.0001260   0.0006662   0.0001561
   45  -0.0008224   0.0005803   0.0004947  -0.0014263   0.0001728  -0.0001934
   46   0.0000819  -0.0001288  -0.0000094   0.0001666  -0.0000956   0.0000315
   47  -0.0000327  -0.0001524   0.0000580  -0.0001489  -0.0001552  -0.0000235
   48   0.0002807  -0.0002169  -0.0000034   0.0004060  -0.0000054  -0.0000443
           19          20          21          22          23          24
    1   0.0014506   0.0025237   0.0009165  -0.2266071  -0.2055291   0.1017432
    2   0.0027872  -0.0002471  -0.0009440  -0.1754958  -0.2730707   0.0958322
    3   0.0011285  -0.0005244  -0.0012865   0.1008043   0.1086342  -0.1012964
    4  -0.0005587  -0.0060034  -0.0022889  -0.0211404   0.0063860   0.0021981
    5  -0.0271319  -0.0293492   0.0091000  -0.0318200   0.0144608   0.0012614
    6  -0.0112565  -0.0109979   0.0059141   0.0125402   0.0028337  -0.0000359
    7  -0.0635861  -0.0290234  -0.0201819  -0.0070784   0.0016038   0.0012346
    8   0.0089652  -0.1804303  -0.0351156   0.0104012   0.0013257  -0.0018513
    9  -0.0008204  -0.0301181  -0.1139567  -0.0032571  -0.0003550   0.0014911
   10  -0.0060426   0.0012459   0.0021078   0.0024610   0.0009945  -0.0007149
   11   0.0133376  -0.0291967   0.0022419  -0.0051061  -0.0012395   0.0007406
   12   0.0073094  -0.0105531   0.0019676   0.0021394   0.0000694  -0.0003400
   13  -0.0006910   0.0060283  -0.0015925  -0.0010505  -0.0009138   0.0004778
   14   0.0083258  -0.0064320   0.0007721   0.0017946   0.0008162  -0.0002329
   15  -0.0005853   0.0003028   0.0011946  -0.0001808   0.0000770   0.0001278
   16  -0.0056644   0.0059066   0.0001441  -0.0032628  -0.0010555   0.0009062
   17   0.0213155  -0.0047829  -0.0002190  -0.0000421   0.0005182   0.0001686
   18   0.0037787  -0.0011345   0.0049523  -0.0007991   0.0000578   0.0001687
   19   0.2515717  -0.1668866   0.0407431  -0.0003375  -0.0019340   0.0001508
   20  -0.1668866   0.5395299  -0.0467850  -0.0011049  -0.0003549   0.0007468
   21   0.0407431  -0.0467850   0.6741582  -0.0005685   0.0002047   0.0002960
   22  -0.0003375  -0.0011049  -0.0005685   0.2486426   0.2044616  -0.1235702
   23  -0.0019340  -0.0003549   0.0002047   0.2044616   0.2389912  -0.1174760
   24   0.0001508   0.0007468   0.0002960  -0.1235702  -0.1174760   0.1042538
   25   0.0006983   0.0019437  -0.0004369   0.0003778  -0.0010460   0.0022546
   26   0.0011149   0.0018418   0.0006679  -0.0009957  -0.0000103  -0.0002980
   27  -0.0003541  -0.0003352   0.0019412  -0.0001800  -0.0010873   0.0017757
   28  -0.0044030  -0.0045325   0.0021441   0.0046598  -0.0057039  -0.0007880
   29  -0.0019397  -0.0011215   0.0012347  -0.0017163   0.0027919   0.0000440
   30   0.0034632   0.0026042  -0.0000258   0.0014320  -0.0000258  -0.0004840
   31  -0.0000377  -0.0000120  -0.0017593   0.0006641   0.0001980  -0.0007253
   32  -0.0064826  -0.0052974  -0.0375109   0.0000393   0.0000262  -0.0001432
   33  -0.0022498  -0.0025655  -0.0117074   0.0001321  -0.0000898   0.0001547
   34   0.0053688  -0.0032495   0.0006554   0.0004278   0.0007993  -0.0001221
   35  -0.0060833  -0.0030597   0.0007101   0.0005151  -0.0002947  -0.0000871
   36  -0.0015056   0.0011793  -0.0085206   0.0001767  -0.0000483  -0.0000793
   37  -0.1395015   0.1735251  -0.1287827   0.0000250   0.0007740   0.0000377
   38   0.1400146  -0.2183328   0.1194132   0.0000941   0.0007501  -0.0000049
   39  -0.1028021   0.1201456  -0.1514662   0.0000530  -0.0004984  -0.0000995
   40  -0.0384313   0.0197044   0.1096215   0.0002457   0.0005823   0.0000394
   41   0.0153812  -0.0631660  -0.0140365   0.0002168   0.0001005  -0.0000360
   42   0.0649347  -0.0212436  -0.4044671   0.0001307   0.0005043  -0.0001239
   43  -0.0000574  -0.0000819  -0.0005765   0.0045859   0.0029455   0.0157970
   44  -0.0007452   0.0005059   0.0002170  -0.0008318   0.0165461   0.0216534
   45  -0.0023184  -0.0008177   0.0009245   0.0089605   0.0075365  -0.0065021
   46   0.0002218   0.0000166  -0.0001452  -0.0026130  -0.0025626   0.0010809
   47  -0.0000388  -0.0001071   0.0000493  -0.0004101  -0.0013567  -0.0003176
   48   0.0003838   0.0000964   0.0000819   0.0021867  -0.0003371   0.0006932
           25          26          27          28          29          30
    1  -0.0018954   0.0023279  -0.0000229  -0.0122592   0.0066608  -0.0038250
    2   0.0008815  -0.0026547   0.0004922   0.0333800  -0.0149228   0.0068046
    3  -0.0242239   0.0112549  -0.0058546   0.0063123  -0.0030418   0.0015936
    4  -0.0495989   0.0006327  -0.0297521  -0.0430028  -0.0217942  -0.0055997
    5   0.0007397  -0.0468807   0.0134846  -0.0154631  -0.2792978  -0.0997646
    6  -0.0309957   0.0158999  -0.3078898  -0.0035783  -0.1009116  -0.0885935
    7   0.0019891   0.0008692  -0.0005294   0.0017695  -0.0006151  -0.0009379
    8  -0.0019944  -0.0021842  -0.0002301  -0.0192893  -0.0123095   0.0127059
    9   0.0271776   0.0162924  -0.0125995  -0.0111882  -0.0056955   0.0056116
   10   0.0023654   0.0007249  -0.0010057  -0.0004761  -0.0002110   0.0001616
   11  -0.0016084   0.0006670   0.0012139  -0.0039791  -0.0012959  -0.0003266
   12   0.0008203  -0.0005749   0.0001052  -0.0008466  -0.0002574   0.0005323
   13  -0.0003034   0.0002119   0.0003282  -0.0003774   0.0021639   0.0004520
   14   0.0009312  -0.0002628  -0.0007631   0.0026138   0.0006009  -0.0000082
   15  -0.0003514   0.0004968   0.0003054   0.0003874   0.0000069  -0.0008174
   16  -0.0003950  -0.0000371   0.0004873   0.0005753   0.0001330  -0.0001306
   17   0.0000185  -0.0004190   0.0000728   0.0016559   0.0005677  -0.0001257
   18  -0.0002693  -0.0001049   0.0000136   0.0003140   0.0000688   0.0000440
   19   0.0006983   0.0011149  -0.0003541  -0.0044030  -0.0019397   0.0034632
   20   0.0019437   0.0018418  -0.0003352  -0.0045325  -0.0011215   0.0026042
   21  -0.0004369   0.0006679   0.0019412   0.0021441   0.0012347  -0.0000258
   22   0.0003778  -0.0009957  -0.0001800   0.0046598  -0.0017163   0.0014320
   23  -0.0010460  -0.0000103  -0.0010873  -0.0057039   0.0027919  -0.0000258
   24   0.0022546  -0.0002980   0.0017757  -0.0007880   0.0000440  -0.0004840
   25   0.0560453  -0.0005052   0.0305637   0.0002591   0.0000302  -0.0012115
   26  -0.0005052   0.0475396  -0.0179064  -0.0043085   0.0046497  -0.0281259
   27   0.0305637  -0.0179064   0.3311113  -0.0015999   0.0021865  -0.0104407
   28   0.0002591  -0.0043085  -0.0015999   0.0491628   0.0188066   0.0061946
   29   0.0000302   0.0046497   0.0021865   0.0188066   0.2985636   0.1061748
   30  -0.0012115  -0.0281259  -0.0104407   0.0061946   0.1061748   0.0918039
   31  -0.0038299  -0.0025043   0.0019847   0.0009550   0.0001470  -0.0006326
   32  -0.0029413  -0.0009648   0.0009929   0.0001877   0.0003260   0.0000878
   33   0.0016352   0.0014041   0.0003739   0.0002149   0.0000711   0.0004949
   34   0.0001032  -0.0002492   0.0000627   0.0007367   0.0003281  -0.0001559
   35   0.0000493   0.0002295  -0.0001311  -0.0005361  -0.0004253   0.0002112
   36   0.0001761   0.0000921  -0.0001099  -0.0001215  -0.0000685   0.0000809
   37   0.0000641   0.0001048  -0.0001009  -0.0007607  -0.0003086  -0.0001253
   38   0.0000493   0.0000002  -0.0000506  -0.0002470  -0.0001347  -0.0001410
   39  -0.0000636  -0.0000758   0.0000774  -0.0000719  -0.0001152   0.0001866
   40   0.0004236  -0.0000594   0.0004613   0.0003407   0.0001858   0.0001562
   41  -0.0003858  -0.0009099   0.0011112   0.0005252   0.0001042   0.0003567
   42  -0.0008463  -0.0005873   0.0001069   0.0006532   0.0003483  -0.0000954
   43  -0.0066439   0.0028149  -0.0004403   0.0026789  -0.0016659   0.0006798
   44   0.0043725  -0.0014585   0.0007252  -0.0028731   0.0014427  -0.0004890
   45  -0.0024993   0.0007906   0.0008100   0.0011648   0.0001758  -0.0001080
   46   0.0003406  -0.0001419   0.0000973   0.0001414  -0.0002046   0.0000789
   47  -0.0005346   0.0008170   0.0002245  -0.0002367   0.0004607   0.0000617
   48  -0.0017298   0.0007743   0.0002740   0.0008090  -0.0002209   0.0002170
           31          32          33          34          35          36
    1  -0.0005066   0.0002709  -0.0006293  -0.0008212  -0.0001870  -0.0000703
    2   0.0000848   0.0000885   0.0004091  -0.0011076   0.0010716   0.0003168
    3   0.0037029   0.0005168  -0.0015216  -0.0002298  -0.0000018   0.0001112
    4   0.0029464   0.0017362   0.0009636  -0.0001037   0.0004533   0.0004143
    5  -0.0037075  -0.0013485   0.0035180   0.0013652  -0.0028429  -0.0009382
    6   0.0267293   0.0171205  -0.0147286   0.0004165  -0.0005955  -0.0001348
    7  -0.0545107   0.0072134  -0.0461463  -0.0097098   0.0012668  -0.0007292
    8   0.0046381  -0.0503492   0.0183853  -0.0087590   0.0051621   0.0009479
    9  -0.0567501   0.0310730  -0.2948947  -0.0031405   0.0024657   0.0001575
   10  -0.0069538   0.0023792  -0.0043410   0.0278798  -0.0103463  -0.0002928
   11   0.0050126  -0.0017719   0.0025669  -0.0301428  -0.0476652  -0.0080343
   12  -0.0311743   0.0169980  -0.0025960  -0.0006681  -0.0061096  -0.0042592
   13  -0.0005027   0.0011163   0.0001807  -0.0108688  -0.0002580  -0.0007354
   14  -0.0002182  -0.0005069  -0.0009657  -0.0104944   0.0062209  -0.0003403
   15   0.0039515  -0.0025713   0.0006853  -0.0024958  -0.0001301   0.0068753
   16  -0.0025926   0.0013082   0.0002921  -0.1042398   0.1118064   0.0071638
   17  -0.0003640   0.0006988   0.0006767   0.1463840  -0.3668630  -0.0307542
   18   0.0041742  -0.0013320   0.0001471   0.0108017  -0.0340763  -0.0225433
   19  -0.0000377  -0.0064826  -0.0022498   0.0053688  -0.0060833  -0.0015056
   20  -0.0000120  -0.0052974  -0.0025655  -0.0032495  -0.0030597   0.0011793
   21  -0.0017593  -0.0375109  -0.0117074   0.0006554   0.0007101  -0.0085206
   22   0.0006641   0.0000393   0.0001321   0.0004278   0.0005151   0.0001767
   23   0.0001980   0.0000262  -0.0000898   0.0007993  -0.0002947  -0.0000483
   24  -0.0007253  -0.0001432   0.0001547  -0.0001221  -0.0000871  -0.0000793
   25  -0.0038299  -0.0029413   0.0016352   0.0001032   0.0000493   0.0001761
   26  -0.0025043  -0.0009648   0.0014041  -0.0002492   0.0002295   0.0000921
   27   0.0019847   0.0009929   0.0003739   0.0000627  -0.0001311  -0.0001099
   28   0.0009550   0.0001877   0.0002149   0.0007367  -0.0005361  -0.0001215
   29   0.0001470   0.0003260   0.0000711   0.0003281  -0.0004253  -0.0000685
   30  -0.0006326   0.0000878   0.0004949  -0.0001559   0.0002112   0.0000809
   31   0.0633875  -0.0032999   0.0522803  -0.0001631   0.0003493  -0.0010307
   32  -0.0032999   0.0634913  -0.0211609   0.0004603  -0.0005613  -0.0000746
   33   0.0522803  -0.0211609   0.3214718   0.0002426  -0.0002654  -0.0003731
   34  -0.0001631   0.0004603   0.0002426   0.0885342  -0.0977850  -0.0054872
   35   0.0003493  -0.0005613  -0.0002654  -0.0977850   0.4102366   0.0385375
   36  -0.0010307  -0.0000746  -0.0003731  -0.0054872   0.0385375   0.0287239
   37   0.0008524   0.0001669   0.0005436   0.0023919   0.0008665  -0.0026362
   38  -0.0001487   0.0021995   0.0001039   0.0018552  -0.0010440  -0.0010754
   39   0.0003616  -0.0011756   0.0008608  -0.0012558   0.0002906   0.0003843
   40   0.0003420  -0.0024964  -0.0011151   0.0003808  -0.0003422   0.0046677
   41   0.0001274  -0.0057215  -0.0017455   0.0002510   0.0000461   0.0003204
   42   0.0005997  -0.0023566   0.0010281   0.0009920  -0.0007962  -0.0001348
   43  -0.0004007   0.0000586  -0.0018080   0.0002040   0.0001886   0.0000102
   44  -0.0003697  -0.0003036  -0.0002775   0.0004004  -0.0002927  -0.0000576
   45  -0.0012248  -0.0001844   0.0003328   0.0005458  -0.0000281  -0.0002073
   46   0.0003504   0.0002831  -0.0001957  -0.0001207   0.0000426   0.0000001
   47   0.0000672  -0.0000053  -0.0000650  -0.0000559   0.0000822  -0.0000026
   48  -0.0004872  -0.0002794   0.0002719  -0.0001616   0.0000060   0.0000293
           37          38          39          40          41          42
    1  -0.0000202  -0.0004867  -0.0006593  -0.0005781  -0.0011735  -0.0002096
    2  -0.0017698  -0.0013622   0.0008460  -0.0010182   0.0000390  -0.0008906
    3  -0.0002337   0.0000356   0.0013043  -0.0013298  -0.0003905  -0.0002811
    4   0.0001211   0.0005513   0.0002202   0.0006208   0.0002433  -0.0001583
    5  -0.0019898  -0.0009222   0.0000121   0.0013442   0.0023783   0.0017326
    6  -0.0004447  -0.0004239  -0.0006457  -0.0015292  -0.0014843   0.0028766
    7  -0.0009496   0.0192174   0.0100398  -0.0031514   0.0073856   0.0036687
    8  -0.0114081  -0.0214794  -0.0111559  -0.0056419  -0.0011189   0.0002839
    9   0.0053941   0.0152970   0.0072790  -0.0103475  -0.0358516  -0.0105892
   10  -0.0014280  -0.0050330  -0.0014523   0.0014991  -0.0014630  -0.0005554
   11  -0.0004542  -0.0037397  -0.0031748   0.0019570  -0.0005772  -0.0006132
   12   0.0000959  -0.0020963  -0.0006115   0.0021259  -0.0018321  -0.0005908
   13  -0.0000328   0.0018590   0.0014874  -0.0006548   0.0005379   0.0000293
   14   0.0015585  -0.0013862  -0.0017481  -0.0002122  -0.0008137   0.0002212
   15   0.0000095   0.0002164  -0.0000864  -0.0003805   0.0006589   0.0000902
   16  -0.0014946  -0.0005621   0.0011849  -0.0020201   0.0002542   0.0000064
   17   0.0024639   0.0024257  -0.0008078   0.0007195   0.0004024   0.0007692
   18   0.0016717   0.0009900  -0.0000797  -0.0022583   0.0000752  -0.0000083
   19  -0.1395015   0.1400146  -0.1028021  -0.0384313   0.0153812   0.0649347
   20   0.1735251  -0.2183328   0.1201456   0.0197044  -0.0631660  -0.0212436
   21  -0.1287827   0.1194132  -0.1514662   0.1096215  -0.0140365  -0.4044671
   22   0.0000250   0.0000941   0.0000530   0.0002457   0.0002168   0.0001307
   23   0.0007740   0.0007501  -0.0004984   0.0005823   0.0001005   0.0005043
   24   0.0000377  -0.0000049  -0.0000995   0.0000394  -0.0000360  -0.0001239
   25   0.0000641   0.0000493  -0.0000636   0.0004236  -0.0003858  -0.0008463
   26   0.0001048   0.0000002  -0.0000758  -0.0000594  -0.0009099  -0.0005873
   27  -0.0001009  -0.0000506   0.0000774   0.0004613   0.0011112   0.0001069
   28  -0.0007607  -0.0002470  -0.0000719   0.0003407   0.0005252   0.0006532
   29  -0.0003086  -0.0001347  -0.0001152   0.0001858   0.0001042   0.0003483
   30  -0.0001253  -0.0001410   0.0001866   0.0001562   0.0003567  -0.0000954
   31   0.0008524  -0.0001487   0.0003616   0.0003420   0.0001274   0.0005997
   32   0.0001669   0.0021995  -0.0011756  -0.0024964  -0.0057215  -0.0023566
   33   0.0005436   0.0001039   0.0008608  -0.0011151  -0.0017455   0.0010281
   34   0.0023919   0.0018552  -0.0012558   0.0003808   0.0002510   0.0009920
   35   0.0008665  -0.0010440   0.0002906  -0.0003422   0.0000461  -0.0007962
   36  -0.0026362  -0.0010754   0.0003843   0.0046677   0.0003204  -0.0001348
   37   0.1389603  -0.1556893   0.1160846   0.0018849  -0.0083003   0.0083532
   38  -0.1556893   0.2393790  -0.1298789  -0.0014733   0.0032381  -0.0025544
   39   0.1160846  -0.1298789   0.1616813  -0.0234758   0.0273713  -0.0178760
   40   0.0018849  -0.0014733  -0.0234758   0.0392814  -0.0136188  -0.0775113
   41  -0.0083003   0.0032381   0.0273713  -0.0136188   0.0660105   0.0249546
   42   0.0083532  -0.0025544  -0.0178760  -0.0775113   0.0249546   0.4296375
   43  -0.0000007   0.0001003   0.0004222  -0.0000875   0.0001251  -0.0000396
   44   0.0005268   0.0003834   0.0001075   0.0003052  -0.0000415   0.0002304
   45   0.0003166   0.0003163  -0.0010314   0.0009751   0.0004566   0.0005097
   46  -0.0001117  -0.0001009  -0.0000728  -0.0000958  -0.0001062  -0.0000473
   47  -0.0000664   0.0000252  -0.0001425   0.0000642   0.0000298  -0.0000027
   48  -0.0001834  -0.0001470   0.0001227  -0.0000995   0.0000716  -0.0000823
           43          44          45          46          47          48
    1  -0.0502625   0.0084150   0.0066851   0.0056511  -0.0041989  -0.0257546
    2   0.0096281  -0.0541187  -0.0241147   0.0011179   0.0029588   0.0131201
    3  -0.0033215  -0.0436994  -0.1384742   0.0042745  -0.0019942  -0.0146038
    4  -0.0044449   0.0032027  -0.0026714   0.0003332   0.0005130  -0.0003022
    5  -0.0059303   0.0057649  -0.0035170  -0.0000570  -0.0002330  -0.0025945
    6  -0.0315594   0.0181450  -0.0128403   0.0005565  -0.0017374  -0.0073600
    7  -0.0020698  -0.0005550  -0.0001933   0.0001586  -0.0000004   0.0006171
    8   0.0004624  -0.0005601   0.0023551   0.0000038   0.0004605  -0.0001523
    9  -0.0000591   0.0004237  -0.0031146  -0.0000180  -0.0003524   0.0001100
   10   0.0020730  -0.0003303   0.0010775  -0.0000389   0.0001461  -0.0005206
   11  -0.0010023  -0.0009802  -0.0014566   0.0002795   0.0001392   0.0003159
   12  -0.0009718  -0.0002846   0.0007924  -0.0001222  -0.0000153   0.0001115
   13  -0.0005794  -0.0000596  -0.0008224   0.0000819  -0.0000327   0.0002807
   14   0.0008164   0.0007229   0.0005803  -0.0001288  -0.0001524  -0.0002169
   15   0.0002759   0.0001058   0.0004947  -0.0000094   0.0000580  -0.0000034
   16  -0.0010719   0.0001260  -0.0014263   0.0001666  -0.0001489   0.0004060
   17  -0.0001544   0.0006662   0.0001728  -0.0000956  -0.0001552  -0.0000054
   18   0.0000962   0.0001561  -0.0001934   0.0000315  -0.0000235  -0.0000443
   19  -0.0000574  -0.0007452  -0.0023184   0.0002218  -0.0000388   0.0003838
   20  -0.0000819   0.0005059  -0.0008177   0.0000166  -0.0001071   0.0000964
   21  -0.0005765   0.0002170   0.0009245  -0.0001452   0.0000493   0.0000819
   22   0.0045859  -0.0008318   0.0089605  -0.0026130  -0.0004101   0.0021867
   23   0.0029455   0.0165461   0.0075365  -0.0025626  -0.0013567  -0.0003371
   24   0.0157970   0.0216534  -0.0065021   0.0010809  -0.0003176   0.0006932
   25  -0.0066439   0.0043725  -0.0024993   0.0003406  -0.0005346  -0.0017298
   26   0.0028149  -0.0014585   0.0007906  -0.0001419   0.0008170   0.0007743
   27  -0.0004403   0.0007252   0.0008100   0.0000973   0.0002245   0.0002740
   28   0.0026789  -0.0028731   0.0011648   0.0001414  -0.0002367   0.0008090
   29  -0.0016659   0.0014427   0.0001758  -0.0002046   0.0004607  -0.0002209
   30   0.0006798  -0.0004890  -0.0001080   0.0000789   0.0000617   0.0002170
   31  -0.0004007  -0.0003697  -0.0012248   0.0003504   0.0000672  -0.0004872
   32   0.0000586  -0.0003036  -0.0001844   0.0002831  -0.0000053  -0.0002794
   33  -0.0018080  -0.0002775   0.0003328  -0.0001957  -0.0000650   0.0002719
   34   0.0002040   0.0004004   0.0005458  -0.0001207  -0.0000559  -0.0001616
   35   0.0001886  -0.0002927  -0.0000281   0.0000426   0.0000822   0.0000060
   36   0.0000102  -0.0000576  -0.0002073   0.0000001  -0.0000026   0.0000293
   37  -0.0000007   0.0005268   0.0003166  -0.0001117  -0.0000664  -0.0001834
   38   0.0001003   0.0003834   0.0003163  -0.0001009   0.0000252  -0.0001470
   39   0.0004222   0.0001075  -0.0010314  -0.0000728  -0.0001425   0.0001227
   40  -0.0000875   0.0003052   0.0009751  -0.0000958   0.0000642  -0.0000995
   41   0.0001251  -0.0000415   0.0004566  -0.0001062   0.0000298   0.0000716
   42  -0.0000396   0.0002304   0.0005097  -0.0000473  -0.0000027  -0.0000823
   43   0.4060516  -0.1846474   0.1612128  -0.3499748   0.1763425  -0.1397177
   44  -0.1846474   0.1251324  -0.0647451   0.1730636  -0.0934092   0.0677892
   45   0.1612128  -0.0647451   0.2650364  -0.1697823   0.0824797  -0.1064291
   46  -0.3499748   0.1730636  -0.1697823   0.3455093  -0.1714095   0.1642733
   47   0.1763425  -0.0934092   0.0824797  -0.1714095   0.0904455  -0.0782201
   48  -0.1397177   0.0677892  -0.1064291   0.1642733  -0.0782201   0.1266115
 Gradient time:  CPU 1875.61 s  wall 1876.32 s
 **********************************************************************
 **                                                                  **
 **                       VIBRATIONAL ANALYSIS                       **
 **                       --------------------                       **
 **                                                                  **
 **        VIBRATIONAL FREQUENCIES (CM**-1) AND NORMAL MODES         **
 **     FORCE CONSTANTS (mDYN/ANGSTROM) AND REDUCED MASSES (AMU)     **
 **                  INFRARED INTENSITIES (KM/MOL)                   **
 **                                                                  **
 **********************************************************************


 Mode:                 1                      2                      3
 Frequency:        36.02                  60.83                  83.95
 Force Cnst:      0.0060                 0.0119                 0.0194
 Red. Mass:       7.8318                 5.4786                 4.6686
 IR Active:          YES                    YES                    YES
 IR Intens:        0.416                  2.433                  4.214
 Raman Active:       YES                    YES                    YES
               X      Y      Z        X      Y      Z        X      Y      Z
 S         -0.006 -0.030  0.117    0.025  0.012  0.037    0.059  0.028 -0.022
 C          0.001 -0.055 -0.007    0.024 -0.030 -0.094   -0.019 -0.198 -0.199
 C         -0.013 -0.092 -0.078    0.013 -0.051 -0.143    0.008 -0.096 -0.027
 C          0.012 -0.030  0.053    0.028 -0.016  0.007    0.064  0.007  0.026
 O          0.053 -0.049  0.281    0.077  0.002 -0.173    0.164  0.003  0.132
 O         -0.010  0.038 -0.111   -0.036 -0.015  0.393    0.006  0.111 -0.062
 N         -0.068 -0.018 -0.252   -0.066 -0.003 -0.230   -0.119 -0.126  0.102
 O         -0.002 -0.203 -0.176    0.050  0.021  0.094   -0.038  0.188  0.089
 H          0.067 -0.058 -0.013    0.086 -0.042 -0.101   -0.020 -0.433 -0.216
 H         -0.054 -0.058  0.010   -0.023 -0.026 -0.096   -0.087 -0.104 -0.414
 H          0.001 -0.227 -0.090    0.046 -0.157 -0.155    0.104 -0.005 -0.040
 H         -0.038  0.041 -0.260   -0.089 -0.027  0.358   -0.065  0.084 -0.070
 H         -0.125 -0.113 -0.322    0.110 -0.028 -0.459   -0.263 -0.144  0.235
 H         -0.037  0.094 -0.254   -0.334  0.117 -0.298   -0.040 -0.269  0.131
 O          0.043  0.417  0.066   -0.110  0.049  0.026   -0.155  0.012 -0.034
 H         -0.006  0.412  0.157   -0.139  0.062  0.097   -0.127  0.153  0.049
 TransDip  -0.019  0.001 -0.008   -0.032  0.006 -0.038   -0.003 -0.061 -0.025

 Mode:                 4                      5                      6
 Frequency:       126.42                 215.37                 282.96
 Force Cnst:      0.0588                 0.2157                 0.1869
 Red. Mass:       6.2398                 7.8939                 3.9611
 IR Active:          YES                    YES                    YES
 IR Intens:        5.308                  6.219                 22.313
 Raman Active:       YES                    YES                    YES
               X      Y      Z        X      Y      Z        X      Y      Z
 S          0.049  0.026  0.045   -0.205  0.028 -0.013   -0.028  0.059 -0.089
 C         -0.021 -0.111  0.225   -0.052  0.104  0.131   -0.071  0.083  0.094
 C         -0.080 -0.149  0.072    0.093 -0.077  0.091   -0.036 -0.088  0.065
 C          0.001 -0.013 -0.044    0.189 -0.054  0.025   -0.011 -0.063  0.024
 O          0.134  0.005 -0.184    0.348 -0.035 -0.078    0.082 -0.057 -0.019
 O         -0.084  0.103 -0.037    0.128  0.052 -0.024   -0.079  0.038 -0.058
 N         -0.169 -0.085 -0.055    0.227 -0.047 -0.013   -0.078 -0.081  0.073
 O         -0.182  0.177 -0.094   -0.202 -0.025 -0.094    0.252 -0.080  0.144
 H         -0.011  0.044  0.234   -0.152  0.282  0.155   -0.177  0.274  0.118
 H         -0.058 -0.157  0.342   -0.061  0.028  0.306   -0.130  0.005  0.290
 H         -0.190 -0.257  0.087    0.097 -0.127  0.083   -0.033 -0.113  0.062
 H         -0.197  0.059  0.012    0.026  0.017  0.027   -0.192 -0.014  0.114
 H         -0.164 -0.159 -0.162    0.319 -0.028 -0.089    0.200 -0.040 -0.176
 H         -0.224  0.014 -0.076    0.201  0.055 -0.026   -0.431 -0.000 -0.011
 O          0.288 -0.030  0.061   -0.240  0.009  0.015   -0.007  0.067 -0.107
 H          0.363 -0.011 -0.068   -0.340 -0.149  0.055    0.201  0.438 -0.152
 TransDip  -0.037 -0.046  0.045   -0.071  0.010  0.036   -0.099  0.108 -0.038

 Mode:                 7                      8                      9
 Frequency:       311.78                 322.71                 338.53
 Force Cnst:      0.0758                 0.0815                 0.2093
 Red. Mass:       1.3232                 1.3283                 3.0991
 IR Active:          YES                    YES                    YES
 IR Intens:        1.470                 73.148                 33.201
 Raman Active:       YES                    YES                    YES
               X      Y      Z        X      Y      Z        X      Y      Z
 S         -0.030  0.003 -0.008   -0.034 -0.044 -0.001   -0.079  0.024  0.041
 C         -0.024  0.018  0.005   -0.001 -0.026 -0.024   -0.041  0.032 -0.146
 C         -0.019 -0.016 -0.037    0.014  0.024  0.019   -0.017  0.011 -0.122
 C         -0.016 -0.001 -0.021    0.017  0.015  0.013   -0.024 -0.023 -0.051
 O          0.025  0.001 -0.005   -0.008  0.015 -0.002    0.051 -0.031  0.055
 O         -0.043  0.023  0.060    0.046 -0.015 -0.013   -0.122  0.078 -0.002
 N          0.054 -0.025 -0.054    0.022  0.040 -0.016    0.152 -0.062  0.053
 O          0.020 -0.014  0.046   -0.063  0.018  0.051   -0.026 -0.023  0.057
 H         -0.012  0.048  0.004   -0.008 -0.119 -0.031    0.078 -0.172 -0.174
 H         -0.051  0.005  0.035    0.047  0.004 -0.108   -0.124  0.105 -0.310
 H         -0.048 -0.003 -0.030    0.026  0.008  0.016    0.007  0.122 -0.114
 H         -0.043  0.046 -0.180    0.073 -0.011  0.033   -0.291  0.017  0.148
 H         -0.438 -0.091  0.394    0.148  0.049 -0.142    0.569  0.144 -0.120
 H          0.666 -0.191  0.095   -0.115  0.118 -0.053   -0.204 -0.068 -0.025
 O          0.037  0.002 -0.012    0.012 -0.028 -0.001    0.174 -0.021  0.046
 H          0.181  0.223 -0.077    0.476  0.795 -0.105    0.110 -0.315 -0.116
 TransDip   0.003  0.010  0.037    0.136  0.229 -0.063   -0.157  0.025 -0.093

 Mode:                10                     11                     12
 Frequency:       361.32                 409.85                 437.66
 Force Cnst:      0.3027                 0.4205                 0.3172
 Red. Mass:       3.9358                 4.2492                 2.8107
 IR Active:          YES                    YES                    YES
 IR Intens:       20.722                 30.034                 10.470
 Raman Active:       YES                    YES                    YES
               X      Y      Z        X      Y      Z        X      Y      Z
 S         -0.133  0.048  0.008    0.004 -0.115 -0.049    0.013  0.087  0.019
 C         -0.063  0.023 -0.090   -0.032 -0.132  0.034   -0.102 -0.059 -0.048
 C          0.032  0.014  0.015   -0.004 -0.014  0.169   -0.002 -0.034  0.184
 C          0.074  0.005  0.033   -0.022  0.013  0.084   -0.023 -0.024  0.115
 O          0.042  0.013 -0.033   -0.043  0.023 -0.049   -0.000 -0.008 -0.065
 O          0.206 -0.120 -0.016   -0.039  0.044 -0.017   -0.043  0.027 -0.029
 N         -0.196  0.039 -0.017    0.134  0.067 -0.069    0.048  0.065 -0.073
 O          0.009 -0.040  0.117   -0.054  0.060  0.195    0.102 -0.054 -0.098
 H         -0.061 -0.153 -0.104   -0.200 -0.253  0.042   -0.200 -0.542 -0.075
 H         -0.191  0.094 -0.239    0.142 -0.083 -0.115   -0.227  0.130 -0.490
 H          0.133 -0.021 -0.008    0.008 -0.083  0.160    0.080 -0.108  0.158
 H          0.413 -0.061 -0.063   -0.089  0.036 -0.047   -0.079  0.022 -0.082
 H         -0.434 -0.105  0.043    0.150  0.009 -0.169   -0.039 -0.051 -0.138
 H         -0.112 -0.013  0.005    0.248  0.305 -0.063    0.226  0.283 -0.051
 O          0.166  0.033 -0.005    0.061  0.180 -0.173   -0.022 -0.093  0.074
 H         -0.014 -0.488 -0.163   -0.363 -0.500 -0.009    0.080  0.029 -0.005
 TransDip  -0.064 -0.126 -0.038   -0.055 -0.157  0.056   -0.022  0.093  0.040

 Mode:                13                     14                     15
 Frequency:       525.37                 606.60                 643.02
 Force Cnst:      1.1448                 0.8022                 2.3230
 Red. Mass:       7.0397                 3.7004                 9.5356
 IR Active:          YES                    YES                    YES
 IR Intens:        0.525                 10.269                 94.224
 Raman Active:       YES                    YES                    YES
               X      Y      Z        X      Y      Z        X      Y      Z
 S          0.056 -0.064  0.010   -0.027 -0.029 -0.037    0.048 -0.117 -0.271
 C          0.033  0.126 -0.062    0.131  0.116 -0.102   -0.223  0.014 -0.075
 C         -0.050  0.211  0.038    0.212 -0.040  0.022   -0.123  0.009 -0.010
 C         -0.066 -0.206 -0.027    0.071 -0.093  0.195   -0.073  0.059  0.029
 O          0.302 -0.217  0.006   -0.130 -0.093 -0.084    0.076  0.082  0.004
 O         -0.193 -0.140 -0.024   -0.064  0.133 -0.049    0.037 -0.077 -0.011
 N         -0.114  0.320  0.050   -0.038 -0.000 -0.000    0.043 -0.024 -0.013
 O         -0.048  0.035  0.008   -0.047  0.015  0.020    0.041  0.067  0.043
 H          0.045  0.030 -0.070    0.139  0.269 -0.089   -0.397  0.286 -0.041
 H          0.251  0.145 -0.156    0.176  0.045  0.068   -0.034 -0.112  0.183
 H         -0.020  0.318  0.042    0.555 -0.108 -0.052   -0.033  0.028 -0.027
 H         -0.164 -0.126 -0.131   -0.336  0.045  0.033    0.222 -0.025  0.030
 H         -0.341  0.184  0.105   -0.364 -0.215  0.051    0.155  0.078  0.006
 H          0.037  0.323  0.084   -0.114 -0.116 -0.002    0.039 -0.004 -0.016
 O          0.002  0.015 -0.013    0.012  0.020  0.098    0.029  0.113  0.530
 H         -0.029  0.028  0.063    0.038  0.001  0.030    0.017 -0.117  0.343
 TransDip   0.013 -0.011  0.016    0.011 -0.093 -0.042   -0.019 -0.011 -0.310

 Mode:                16                     17                     18
 Frequency:       684.58                 760.77                 824.38
 Force Cnst:      1.5631                 2.1086                 0.5274
 Red. Mass:       5.6611                 6.1834                 1.3172
 IR Active:          YES                    YES                    YES
 IR Intens:       52.656                  9.463                136.936
 Raman Active:       YES                    YES                    YES
               X      Y      Z        X      Y      Z        X      Y      Z
 S          0.119 -0.067  0.124   -0.077  0.055 -0.027    0.008 -0.007  0.004
 C         -0.275  0.207 -0.148    0.305 -0.094  0.024   -0.046  0.003  0.024
 C         -0.076  0.007 -0.060    0.024 -0.006 -0.018    0.033 -0.038 -0.010
 C         -0.087  0.028  0.299   -0.260  0.120  0.238   -0.017  0.020 -0.047
 O          0.061  0.088 -0.079    0.142  0.199 -0.033    0.006  0.020  0.023
 O          0.031 -0.047 -0.072   -0.167 -0.212 -0.080   -0.015 -0.016 -0.029
 N          0.019 -0.101 -0.021    0.046 -0.075 -0.017    0.093  0.071 -0.013
 O         -0.050  0.010 -0.019    0.017 -0.010  0.001   -0.000  0.002 -0.001
 H         -0.197  0.510 -0.128    0.463 -0.079  0.007   -0.078 -0.076  0.023
 H         -0.221  0.049  0.218    0.367 -0.070 -0.032   -0.100  0.025 -0.024
 H          0.330 -0.072 -0.142    0.183 -0.135 -0.061    0.001 -0.069 -0.006
 H          0.193 -0.015  0.087    0.339 -0.065 -0.017    0.012 -0.073  0.660
 H          0.130  0.049  0.067   -0.013 -0.101  0.009   -0.489 -0.276  0.107
 H          0.066 -0.177 -0.006   -0.111 -0.174 -0.040   -0.369 -0.196 -0.071
 O          0.014 -0.036 -0.136   -0.010  0.004  0.012   -0.001 -0.001 -0.008
 H         -0.014  0.075  0.027    0.023 -0.025 -0.083   -0.009  0.004  0.011
 TransDip   0.100  0.012  0.210   -0.066  0.073  0.003   -0.262 -0.213  0.163

 Mode:                19                     20                     21
 Frequency:       843.62                 853.62                 898.84
 Force Cnst:      0.7083                 0.7396                 1.0492
 Red. Mass:       1.6892                 1.7227                 2.2041
 IR Active:          YES                    YES                    YES
 IR Intens:       44.196                 40.190                 37.910
 Raman Active:       YES                    YES                    YES
               X      Y      Z        X      Y      Z        X      Y      Z
 S         -0.020  0.031  0.000    0.009 -0.024 -0.018    0.001 -0.008 -0.027
 C          0.006 -0.146 -0.009    0.063  0.145  0.054    0.012  0.009  0.135
 C         -0.066  0.024 -0.075   -0.035  0.042  0.044   -0.127  0.037 -0.139
 C          0.026 -0.033  0.092    0.007 -0.001 -0.010    0.021 -0.052  0.158
 O         -0.008 -0.036 -0.016    0.003 -0.002  0.013   -0.011 -0.053 -0.045
 O          0.038  0.026 -0.046    0.015  0.001 -0.027    0.066  0.051 -0.001
 N         -0.030  0.071 -0.009   -0.076 -0.118 -0.056    0.056  0.048  0.007
 O          0.023 -0.009 -0.005   -0.017  0.009  0.007    0.009  0.007  0.002
 H          0.080  0.175  0.007    0.054 -0.330  0.017    0.160 -0.416  0.085
 H          0.028 -0.252  0.248    0.092  0.325 -0.386   -0.079  0.177 -0.263
 H          0.033  0.043 -0.088   -0.125 -0.053  0.054   -0.230 -0.123 -0.125
 H         -0.124 -0.091  0.664   -0.076 -0.087  0.610   -0.005  0.063 -0.338
 H          0.165  0.327  0.143    0.139  0.084  0.016   -0.068  0.121  0.215
 H          0.366  0.070  0.072    0.340 -0.037  0.015   -0.386 -0.383 -0.042
 O          0.000 -0.003  0.007   -0.003  0.009  0.000   -0.003  0.007 -0.002
 H          0.034 -0.023 -0.077   -0.050  0.025  0.110   -0.061  0.027  0.128
 TransDip   0.045  0.061  0.199    0.122  0.061  0.150   -0.117 -0.147 -0.060

 Mode:                22                     23                     24
 Frequency:      1009.31                1091.21                1121.17
 Force Cnst:      1.1652                 0.8440                 2.5939
 Red. Mass:       1.9413                 1.2030                 3.5024
 IR Active:          YES                    YES                    YES
 IR Intens:       70.274                 42.484                 61.561
 Raman Active:       YES                    YES                    YES
               X      Y      Z        X      Y      Z        X      Y      Z
 S         -0.013  0.007  0.024   -0.010  0.011 -0.017    0.036  0.078 -0.027
 C          0.059  0.008 -0.105    0.021  0.002 -0.028   -0.082 -0.125  0.064
 C         -0.179  0.043  0.093   -0.068 -0.026  0.013    0.105  0.315  0.015
 C         -0.020 -0.029  0.012   -0.040 -0.012  0.003   -0.013 -0.020  0.011
 O         -0.002 -0.043 -0.005    0.001 -0.014 -0.002    0.013 -0.042 -0.005
 O          0.069  0.048  0.009    0.034  0.026  0.003   -0.019  0.019 -0.003
 N          0.060 -0.059 -0.026    0.024 -0.011  0.023    0.001 -0.136 -0.086
 O          0.028  0.018 -0.019   -0.010 -0.011  0.009   -0.083 -0.113  0.054
 H         -0.080  0.251 -0.071    0.407  0.077 -0.069   -0.373 -0.032  0.109
 H          0.634 -0.077  0.010   -0.223 -0.017  0.060    0.229 -0.152  0.079
 H         -0.315  0.095  0.123    0.029  0.246  0.016    0.213  0.433  0.005
 H          0.026  0.028  0.036    0.061  0.025  0.050    0.039  0.025  0.008
 H         -0.231 -0.297 -0.056   -0.126 -0.256 -0.157   -0.069 -0.159 -0.033
 H         -0.203 -0.007 -0.075    0.046  0.306  0.006   -0.182 -0.336 -0.114
 O         -0.012  0.003  0.012    0.039 -0.021 -0.023    0.024 -0.021 -0.010
 H          0.111 -0.093 -0.318   -0.205  0.178  0.641   -0.098  0.109  0.349
 TransDip  -0.249 -0.098 -0.021   -0.087 -0.017  0.189    0.161  0.193  0.005

 Mode:                25                     26                     27
 Frequency:      1129.99                1136.63                1199.12
 Force Cnst:      5.2877                 0.9665                 2.2347
 Red. Mass:       7.0286                 1.2697                 2.6378
 IR Active:          YES                    YES                    YES
 IR Intens:      120.402                 56.399                 28.379
 Raman Active:       YES                    YES                    YES
               X      Y      Z        X      Y      Z        X      Y      Z
 S         -0.151 -0.157  0.076   -0.037  0.001  0.015    0.002  0.002 -0.002
 C         -0.116 -0.068  0.104   -0.008 -0.003 -0.045   -0.012 -0.003  0.004
 C          0.115  0.205 -0.028   -0.005 -0.032  0.033   -0.067  0.027 -0.032
 C         -0.033 -0.014  0.007    0.049  0.015 -0.020    0.293  0.045  0.073
 O          0.009 -0.028 -0.004   -0.005  0.017  0.006   -0.023  0.099  0.000
 O         -0.007  0.018 -0.002   -0.020 -0.025  0.001   -0.084 -0.129 -0.026
 N         -0.011 -0.102 -0.033   -0.007  0.031 -0.018    0.014 -0.032  0.007
 O          0.307  0.307 -0.168    0.041  0.031 -0.021   -0.000 -0.003  0.001
 H          0.261 -0.174  0.067   -0.266  0.068 -0.010    0.052  0.016 -0.003
 H         -0.106 -0.060  0.069    0.428 -0.049 -0.011   -0.039  0.000  0.001
 H          0.354  0.533 -0.046   -0.021 -0.312  0.012   -0.255  0.368  0.038
 H          0.031  0.019  0.024   -0.082 -0.033 -0.043   -0.657 -0.264 -0.099
 H         -0.062 -0.247 -0.162    0.089  0.244  0.167   -0.179 -0.248 -0.093
 H          0.005  0.026 -0.048   -0.064 -0.263 -0.006   -0.028  0.207 -0.014
 O         -0.000  0.011 -0.006    0.045 -0.027 -0.022   -0.001  0.000  0.001
 H         -0.024 -0.029  0.007   -0.192  0.160  0.618    0.006 -0.001 -0.013
 TransDip  -0.277 -0.111  0.185   -0.083  0.017  0.225    0.140  0.086  0.045

 Mode:                28                     29                     30
 Frequency:      1235.71                1258.80                1331.52
 Force Cnst:      1.2655                 1.2951                 1.3906
 Red. Mass:       1.4066                 1.3872                 1.3312
 IR Active:          YES                    YES                    YES
 IR Intens:        6.094                  9.022                  3.438
 Raman Active:       YES                    YES                    YES
               X      Y      Z        X      Y      Z        X      Y      Z
 S          0.008  0.002 -0.009    0.008  0.019 -0.005   -0.004 -0.006  0.009
 C         -0.031 -0.006 -0.005   -0.116  0.015  0.072    0.108 -0.005  0.027
 C         -0.094  0.038  0.119   -0.004 -0.070 -0.078   -0.115  0.004 -0.030
 C          0.045  0.010 -0.064   -0.008  0.006 -0.016   -0.005 -0.003 -0.028
 O         -0.002  0.006  0.011   -0.002  0.007  0.002    0.001  0.008  0.005
 O         -0.004 -0.016  0.009    0.008 -0.000  0.002    0.018 -0.003  0.005
 N          0.012 -0.002 -0.050   -0.006  0.010  0.043    0.013 -0.005  0.019
 O         -0.006 -0.008  0.005   -0.006 -0.019  0.007    0.004  0.008 -0.005
 H          0.607  0.017 -0.069    0.197 -0.178  0.025   -0.623  0.036  0.106
 H         -0.109 -0.028  0.068    0.759  0.035 -0.134   -0.199  0.075 -0.101
 H          0.571 -0.156 -0.020    0.403  0.072 -0.151    0.656  0.002 -0.184
 H         -0.126 -0.045 -0.050   -0.013 -0.003 -0.005   -0.120 -0.042 -0.029
 H          0.046  0.199  0.176   -0.045 -0.130 -0.105   -0.049 -0.090 -0.038
 H         -0.147 -0.297 -0.054    0.105  0.253  0.045    0.011  0.145  0.008
 O         -0.010  0.007  0.001   -0.004  0.000  0.001    0.003 -0.002 -0.002
 H          0.035 -0.030 -0.123    0.013 -0.014 -0.048   -0.001  0.011  0.019
 TransDip   0.032  0.040 -0.060    0.061 -0.037 -0.064   -0.048 -0.030  0.019

 Mode:                31                     32                     33
 Frequency:      1402.72                1404.32                1451.24
 Force Cnst:      1.7815                 1.5229                 1.3616
 Red. Mass:       1.5367                 1.3107                 1.0973
 IR Active:          YES                    YES                    YES
 IR Intens:      408.806                 53.764                  9.997
 Raman Active:       YES                    YES                    YES
               X      Y      Z        X      Y      Z        X      Y      Z
 S         -0.001 -0.001  0.001    0.000 -0.000  0.002    0.001 -0.003  0.001
 C          0.012  0.005  0.007    0.020  0.028  0.002   -0.018 -0.066  0.047
 C         -0.055 -0.037  0.003    0.011 -0.125  0.032    0.021 -0.021  0.006
 C          0.142  0.029  0.014   -0.048 -0.009  0.007   -0.009 -0.001  0.001
 O         -0.023 -0.045 -0.006    0.004  0.017 -0.000    0.001  0.002  0.001
 O         -0.115  0.009 -0.007    0.033  0.001  0.003    0.004 -0.000  0.000
 N          0.004 -0.005 -0.015   -0.013  0.026 -0.059   -0.003  0.004 -0.009
 O          0.002  0.002 -0.001   -0.003 -0.000  0.000    0.001  0.000  0.000
 H         -0.051  0.010  0.013   -0.109 -0.133  0.010    0.083  0.686  0.069
 H          0.009  0.024 -0.035    0.052 -0.008  0.080   -0.025  0.240 -0.657
 H          0.093  0.249 -0.001    0.055  0.848  0.106   -0.028  0.100  0.027
 H          0.876  0.301  0.114   -0.156 -0.050 -0.035   -0.030 -0.010 -0.005
 H          0.036  0.076  0.058    0.078  0.251  0.149    0.014  0.054  0.040
 H         -0.021  0.010 -0.020   -0.101 -0.262 -0.054   -0.027 -0.040 -0.010
 O          0.000  0.000  0.000   -0.000 -0.000 -0.001   -0.001  0.001 -0.000
 H          0.004 -0.002 -0.008    0.002 -0.002 -0.009    0.001  0.005  0.002
 TransDip   0.615  0.195  0.050   -0.197 -0.127 -0.011   -0.037  0.065 -0.069

 Mode:                34                     35                     36
 Frequency:      1662.49                1837.89                3058.82
 Force Cnst:      1.7831                20.1612                 5.8882
 Red. Mass:       1.0950                10.1304                 1.0681
 IR Active:          YES                    YES                    YES
 IR Intens:       33.523                327.519                  1.724
 Raman Active:       YES                    YES                    YES
               X      Y      Z        X      Y      Z        X      Y      Z
 S         -0.001  0.000  0.000    0.001 -0.001  0.001    0.000  0.000 -0.000
 C         -0.003  0.002 -0.000    0.001  0.010 -0.003   -0.004  0.032 -0.050
 C          0.026  0.006 -0.006    0.008 -0.035  0.001    0.007 -0.004  0.043
 C         -0.012 -0.002 -0.002   -0.048  0.730  0.063    0.000  0.000  0.000
 O          0.002 -0.001  0.000    0.036 -0.452 -0.039   -0.000 -0.000  0.000
 O          0.004  0.001  0.001    0.027 -0.061 -0.004   -0.000  0.000  0.000
 N          0.017 -0.069 -0.029    0.002 -0.007  0.000   -0.000  0.000 -0.001
 O          0.000 -0.000 -0.000   -0.004 -0.001  0.001   -0.000 -0.000  0.000
 H         -0.007 -0.020 -0.003   -0.027  0.004 -0.007    0.085 -0.041  0.755
 H          0.009 -0.005  0.014   -0.046  0.019  0.010   -0.029 -0.333 -0.155
 H         -0.020 -0.037 -0.002    0.013  0.027 -0.005   -0.103  0.042 -0.516
 H         -0.021 -0.006 -0.011   -0.475 -0.114 -0.058   -0.000 -0.002  0.000
 H         -0.129  0.311  0.606   -0.013 -0.027 -0.009    0.003 -0.001  0.003
 H         -0.291  0.639 -0.125    0.009 -0.002  0.005   -0.002  0.001  0.010
 O          0.000 -0.000 -0.000   -0.000 -0.001 -0.001    0.000 -0.000  0.000
 H         -0.002 -0.000  0.003   -0.001  0.004  0.002   -0.000  0.001  0.000
 TransDip  -0.117  0.120  0.080   -0.112  0.565  0.063   -0.021 -0.006 -0.036

 Mode:                37                     38                     39
 Frequency:      3070.93                3138.01                3496.81
 Force Cnst:      5.9822                 6.4019                 7.6479
 Red. Mass:       1.0766                 1.1034                 1.0616
 IR Active:          YES                    YES                    YES
 IR Intens:        6.701                  2.602                223.749
 Raman Active:       YES                    YES                    YES
               X      Y      Z        X      Y      Z        X      Y      Z
 S         -0.000  0.000 -0.000   -0.000 -0.000 -0.000   -0.000  0.000 -0.000
 C         -0.002  0.026 -0.027   -0.010 -0.065 -0.066    0.000 -0.000  0.000
 C         -0.013  0.005 -0.068   -0.001  0.000 -0.006    0.001  0.002  0.000
 C         -0.001  0.001 -0.001   -0.000 -0.000  0.000   -0.003 -0.006 -0.001
 O         -0.000 -0.000  0.000    0.000  0.000 -0.000    0.001  0.002  0.000
 O          0.000 -0.000 -0.000    0.000 -0.000 -0.000    0.018 -0.051 -0.005
 N          0.000 -0.001  0.002    0.000  0.000  0.000    0.013 -0.016 -0.016
 O         -0.000 -0.000  0.000    0.000  0.000  0.000    0.000 -0.000 -0.000
 H          0.045 -0.024  0.443    0.050 -0.037  0.455   -0.001  0.000 -0.002
 H         -0.019 -0.279 -0.127    0.057  0.812  0.335   -0.001 -0.002  0.000
 H          0.161 -0.070  0.818    0.011 -0.007  0.070    0.000 -0.001 -0.000
 H         -0.000  0.004 -0.001   -0.000  0.003  0.000   -0.244  0.849  0.082
 H         -0.005  0.003 -0.004   -0.001 -0.000 -0.000   -0.137  0.181 -0.144
 H          0.004  0.005 -0.011    0.001  0.003 -0.000   -0.066  0.023  0.364
 O         -0.000 -0.000  0.000    0.000 -0.000  0.000    0.000 -0.000  0.000
 H         -0.001  0.000  0.001    0.001  0.001  0.002    0.000  0.000  0.000
 TransDip   0.063 -0.030 -0.044   -0.036  0.036 -0.008   -0.231  0.413  0.071

 Mode:                40                     41                     42
 Frequency:      3513.17                3597.16                3792.84
 Force Cnst:      7.6668                 8.3367                 9.0434
 Red. Mass:       1.0543                 1.0935                 1.0670
 IR Active:          YES                    YES                    YES
 IR Intens:       31.086                 13.070                108.927
 Raman Active:       YES                    YES                    YES
               X      Y      Z        X      Y      Z        X      Y      Z
 S         -0.000 -0.000 -0.000    0.000 -0.000 -0.000   -0.000  0.000  0.000
 C         -0.000  0.000  0.001    0.000  0.000 -0.000    0.000 -0.000  0.000
 C          0.001  0.001 -0.001    0.001  0.000  0.001    0.000 -0.000  0.000
 C          0.001  0.003  0.000   -0.000  0.001  0.000   -0.000  0.000 -0.000
 O         -0.000 -0.001 -0.000   -0.000 -0.000  0.000    0.000 -0.000 -0.000
 O         -0.009  0.026  0.003   -0.001  0.002  0.000    0.000 -0.000  0.000
 N          0.026 -0.027 -0.035    0.024 -0.039  0.067    0.000  0.000 -0.000
 O          0.000  0.000 -0.000   -0.000  0.000  0.000   -0.000 -0.000  0.000
 H         -0.002 -0.002 -0.001    0.001  0.001  0.001    0.001 -0.001  0.001
 H          0.002  0.002 -0.000    0.000  0.000 -0.000    0.001 -0.001 -0.000
 H          0.001  0.002  0.010   -0.004  0.002 -0.015    0.000  0.000  0.000
 H          0.127 -0.431 -0.042    0.008 -0.028 -0.002   -0.000  0.000  0.000
 H         -0.233  0.320 -0.254   -0.453  0.574 -0.420    0.000 -0.001  0.001
 H         -0.136  0.047  0.742    0.120 -0.043 -0.515   -0.000 -0.000 -0.001
 O         -0.000  0.000  0.000   -0.000 -0.000  0.000   -0.051  0.025 -0.027
 H          0.001 -0.000  0.000    0.001 -0.000  0.000    0.811 -0.404  0.418
 TransDip   0.109 -0.142  0.003   -0.016  0.051 -0.103    0.218 -0.098  0.233

 STANDARD THERMODYNAMIC QUANTITIES AT   298.15 K  AND     1.00 ATM

   This Molecule has  0 Imaginary Frequencies
   Zero point vibrational energy:       73.720 kcal/mol

   Atom    1 Element S  Has Mass   31.97207
   Atom    2 Element C  Has Mass   12.00000
   Atom    3 Element C  Has Mass   12.00000
   Atom    4 Element C  Has Mass   12.00000
   Atom    5 Element O  Has Mass   15.99491
   Atom    6 Element O  Has Mass   15.99491
   Atom    7 Element N  Has Mass   14.00307
   Atom    8 Element O  Has Mass   15.99491
   Atom    9 Element H  Has Mass    1.00783
   Atom   10 Element H  Has Mass    1.00783
   Atom   11 Element H  Has Mass    1.00783
   Atom   12 Element H  Has Mass    1.00783
   Atom   13 Element H  Has Mass    1.00783
   Atom   14 Element H  Has Mass    1.00783
   Atom   15 Element O  Has Mass   15.99491
   Atom   16 Element H  Has Mass    1.00783
   Molecular Mass:   153.009590 amu
   Principal axes and moments of inertia in amu*Bohr^2:
                             1           2           3
    Eigenvalues --      631.23664  2568.40438  2765.71079
          X               0.99986     0.01173     0.01173
          Y              -0.01135     0.99945    -0.03125
          Z              -0.01209     0.03112     0.99944
   Rotational Symmetry Number is   1
   The Molecule is an Asymmetric Top
   Translational Enthalpy:        0.889 kcal/mol
   Rotational Enthalpy:           0.889 kcal/mol
   Vibrational Enthalpy:         78.349 kcal/mol
   gas constant (RT):             0.592 kcal/mol
   Translational Entropy:        40.986  cal/mol.K
   Rotational Entropy:           29.884  cal/mol.K
   Vibrational Entropy:          30.120  cal/mol.K

   Total Enthalpy:               80.719 kcal/mol
   Total Entropy:               100.990  cal/mol.K

 ======================================================================

 STANDARD THERMODYNAMIC QUANTITIES FOR ANHARMONIC VIBRATION -- TOSH

   Zero point vibrational energy: ************ kcal/mol

   Vibrational Enthalpy:       Infinity kcal/mol
   Vibrational Entropy:             NaN  cal/mol.K

   Total Enthalpy:             Infinity kcal/mol
   Total Entropy:                   NaN  cal/mol.K

 ======================================================================

 STANDARD THERMODYNAMIC QUANTITIES FOR ANHARMONIC VIBRATION -- VPT2

   Zero point vibrational energy: ************ kcal/mol

   Vibrational Enthalpy:       Infinity kcal/mol
   Vibrational Entropy:             NaN  cal/mol.K

   Total Enthalpy:             Infinity kcal/mol
   Total Entropy:                   NaN  cal/mol.K

 ======================================================================

Archival summary:
1\1\TWL02\FREQ\ProcedureUnspecified\BasisUnspecified\14137\cher\MonDec1220:09:112016MonDec1220:09:112016\0\\#,FREQ,ProcedureUnspecified,BasisUnspecified,\\0,1\S\O,1,1.48475\O,1,1.71279,2,110.209\H,3,0.967268,1,107.823,2,-76.5233,0\C,1,1.83925,2,105.592,3,96.8371,0\H,5,1.09047,1,105.718,2,-51.5062,0\H,5,1.09391,1,104.228,2,63.1328,0\C,5,1.52849,1,113.88,2,-174.588,0\H,8,1.09394,5,108.258,1,59.1309,0\N,8,1.47031,5,116.094,1,-61.8634,0\H,10,1.01269,8,112.632,5,89.5416,0\H,10,1.01542,8,112.575,5,-33.1408,0\C,8,1.55073,5,109.866,1,172.972,0\O,13,1.20103,8,123.036,5,-36.1939,0\O,13,1.33825,8,113.584,5,145.745,0\H,15,0.981633,13,105.836,8,-4.04096,0\\\@

 Total job time:  2117.19s(wall), 2116.19s(cpu) 
 Mon Dec 12 20:09:11 2016

        *************************************************************
        *                                                           *
        *  Thank you very much for using Q-Chem.  Have a nice day.  *
        *                                                           *
        *************************************************************


 
User input: 3 of 3 
 
TWL02 127.0.1
Q-Chem Developer Version! Running on 127.0.1.*
                  Welcome to Q-Chem
     A Quantum Leap Into The Future Of Chemistry


 Q-Chem 4.4, Q-Chem, Inc., Pleasanton, CA (2016)

 Y. Shao,  Z. Gan,  E. Epifanovsky,  A. T. B. Gilbert,  M. Wormit,  
 J. Kussmann,  A. W. Lange,  A. Behn,  J. Deng,  X. Feng,  D. Ghosh,  
 M. Goldey,  P. R. Horn,  L. D. Jacobson,  I. Kaliman,  F. Rob,  
 R. Z. Khaliullin,  T. Kus,  A. Landau,  J. Liu,  E. I. Proynov,  Y. M. Rhee,  
 R. M. Richard,  M. A. Rohrdanz,  R. P. Steele,  E. J. Sundstrom,  
 H. L. Woodcock III,  P. M. Zimmerman,  D. Zuev,  B. Albrecht,  E. Alguire,  
 B. Austin,  S. A. Baeppler,  G. J. O. Beran,  Y. A. Bernard,  E. Berquist,  
 K. Brandhorst,  K. B. Bravaya,  S. T. Brown,  D. Casanova,  C.-M. Chang,  
 Y. Chen,  S. H. Chien,  K. D. Closser,  M. P. Coons,  D. L. Crittenden,  
 S. Dasgupta,  M. Diedenhofen,  R. A. DiStasio Jr.,  H. Do,  A. D. Dutoi,  
 R. G. Edgar,  P.-T. Fang,  S. Fatehi,  Q. Feng,  L. Fusti-Molnar,  
 A. Ghysels,  A. Golubeva-Zadorozhnaya,  J. Gomes,  A. Gunina,  
 M. W. D. Hanson-Heine,  P. H. P. Harbach,  A. W. Hauser,  J. E. Herr,  
 E. G. Hohenstein,  Z. C. Holden,  K. Hui,  T.-C. Jagau,  H. Ji,  B. Kaduk,  
 K. Khistyaev,  Jaehoon Kim,  Jihan Kim,  R. A. King,  P. Klunzinger,  
 K. Koh,  D. Kosenkov,  T. Kowalczyk,  C. M. Krauter,  A. Kunitsa,  
 K. U. Lao,  A. Laurent,  K. V. Lawler,  J. Lee,  D. Lefrancois,  S. Lehtola,  
 S. V. Levchenko,  C. Y. Lin,  Y.-S. Lin,  F. Liu,  E. Livshits,  
 R. C. Lochan,  A. Luenser,  P. Manohar,  S. F. Manzer,  S.-P. Mao,  Y. Mao,  
 N. Mardirossian,  A. V. Marenich,  L. A. Martinez-Martinez,  S. A. Maurer,  
 N. J. Mayhall,  J.-M. Mewes,  A. F. Morrison,  K. Nanda,  T. S. Nguyen-Beck,  
 C. M. Oana,  R. Olivares-Amaya,  D. P. O'Neill,  J. A. Parkhill,  
 T. M. Perrine,  R. Peverati,  P. A. Pieniazek,  F. Plasser,  A. Prociuk,  
 D. R. Rehn,  E. Rosta,  N. J. Russ,  N. Sergueev,  S. M. Sharada,  
 S. Sharma,  D. W. Small,  A. Sodt,  T. Stauch,  T. Stein,  D. Stuck,  
 Y.-C. Su,  A. J. W. Thom,  T. Tsuchimochi,  L. Vogt,  O. Vydrov,  T. Wang,  
 M. A. Watson,  J. Wenzel,  A. White,  C. F. Williams,  V. Vanovschi,  
 K. Yao,  S. Yeganeh,  S. R. Yost,  Z.-Q. You,  I. Y. Zhang,  X. Zhang,  
 Y. Zhao,  B. R. Brooks,  G. K. L. Chan,  D. M. Chipman,  C. J. Cramer,  
 W. A. Goddard III,  M. S. Gordon,  W. J. Hehre,  A. Klamt,  
 H. F. Schaefer III,  M. W. Schmidt,  C. D. Sherrill,  D. G. Truhlar,  
 A. Warshel,  X. Xu,  A. Aspuru-Guzik,  R. Baer,  A. T. Bell,  N. A. Besley,  
 J.-D. Chai,  A. Dreuw,  B. D. Dunietz,  T. R. Furlani,  S. R. Gwaltney,  
 C.-P. Hsu,  Y. Jung,  J. Kong,  D. S. Lambrecht,  W. Liang,  C. Ochsenfeld,  
 V. A. Rassolov,  L. V. Slipchenko,  J. E. Subotnik,  T. Van Voorhis,  
 J. M. Herbert,  A. I. Krylov,  P. M. W. Gill,  M. Head-Gordon

 Contributors to earlier versions of Q-Chem not listed above: 
 R. D. Adamson,  J. Baker,  E. F. C. Byrd,  A. K. Chakraborty,  C.-L. Cheng,  
 H. Dachsel,  R. J. Doerksen,  G. Hawkins,  A. Heyden,  S. Hirata,  
 G. Kedziora,  F. J. Keil,  C. Kelley,  P. P. Korambath,  W. Kurlancheek,  
 A. M. Lee,  M. S. Lee,  D. Liotard,  I. Lotan,  P. E. Maslen,  N. Nair,  
 D. Neuhauser,  R. Olson,  B. Peters,  J. Ritchie,  N. E. Schultz,  
 N. Shenvi,  A. C. Simmonett,  K. S. Thanthiriwatte,  Q. Wu,  W. Zhang

 Please cite Q-Chem as follows:
 Y. Shao et al., Mol. Phys. 113, 184-215 (2015)
 DOI: 10.1080/00268976.2014.952696

 Q-Chem 4.4.2 for Intel X86 EM64T Linux

 Parts of Q-Chem use Armadillo 5.200.1 (Boston Tea Smuggler).
 http://arma.sourceforge.net/

 Q-Chem begins on Mon Dec 12 20:09:11 2016  


Host: 0

     Scratch files written to /scratch/cher/qchem2431//
The previous job contains 0 fragments, simply inherited here
FILE_GEOM_ORG=        593

Checking the input file for inconsistencies... 	...done.

--------------------------------------------------------------
User input:
--------------------------------------------------------------

$molecule
   read
$end
$rem
   BASIS  =  6-311++G**
   JOB_TYPE  =  SP
   METHOD  =  B3LYP
   SOLVENT_METHOD SMD
$end


--------------------------------------------------------------
 ----------------------------------------------------------------
             Standard Nuclear Orientation (Angstroms)
    I     Atom           X                Y                Z
 ----------------------------------------------------------------
    1      S       1.9520130308    -0.2633700874    -0.2243446048
    2      C       0.2870826546     0.4844657146    -0.4514755064
    3      C      -0.8445189493    -0.3181754644     0.1900374686
    4      C      -2.1725382076     0.4772456270     0.0982696933
    5      O      -2.2286191197     1.6723055198     0.2039062583
    6      O      -3.2505851511    -0.2980039060    -0.0682051043
    7      N      -1.0456770290    -1.6796487550    -0.3273846186
    8      O       2.9110120942     0.7178075733    -0.7918722326
    9      H       0.1715100143     0.5588030435    -1.5367244598
   10      H       0.3557058940     1.4901406438    -0.0355044790
   11      H      -0.6421108888    -0.3994311944     1.2620177154
   12      H      -2.9102768017    -1.2143832771    -0.1578883480
   13      H      -0.4965263951    -2.3704241841     0.1693996068
   14      H      -0.8317145255    -1.7561199575    -1.3170514595
   15      O       1.8374943928    -0.0649659932     1.4730599927
   16      H       2.6272989871    -0.4568125027     1.8708941778
 ----------------------------------------------------------------
 Nuclear Repulsion Energy =   571.9668403663 hartrees
 There are       40 alpha and       40 beta electrons
 Requested basis set is 6-311++G(d,p)
 There are 96 shells and 255 basis functions

 Total QAlloc Memory Limit   2000 MB
 Mega-Array Size        61 MB
 MEM_STATIC part        62 MB
 A cutoff of  1.0D-08 yielded   3857 shell pairs
 There are     27215 function pairs (     29031 Cartesian)

 -------------------------------------------------------
 OpenMP Integral Computing Module                       
 Release: version 1.0, May 2013, Q-Chem Inc. Pittsburgh 
 -------------------------------------------------------
 Integral Job Info:
 Integral job number is                      11
 Integral operator is                         1
 short-range coefficients                     0
 long-range coefficients              100000000
 Omega coefficients                           0
 if combine SR and LR in K                    0
 Integral screening is                        0
 Integral computing path is                   2
 max size of driver memory is            800000
 size of driver memory is                593474
 size of scratch memory is              4103008
 max col of scratch BK array               1296
 max len of scratch array in speh3          155
 max len of scratch index in speh4           18
 max int batch size is                      520
 min int batch size is                       52
 fixed nKL is                                52
 max L of basis functions is                  2
 order of int derivative is                   0
 number of shells is                         96
 number of basis is                         264
 number of cartesian basis is               264
 number of contracted shell pairs          3857
 number of primitive shell pairs           8972
 maxK2 (contraction) of shell pair           36
 max number of K2 of shell pair               1
 max number of CS2 of shell pair            630
 max number of PS2 of shell pair           1170
 mem total for path MDJ                   47832
 -------------------------------------------------------
 Smallest overlap matrix eigenvalue = 1.50E-05

 Q-Chem warning in module /home/taweetham/qchem/stvman/mkSTV.C, line 257:

 Overlap eigenvalue is smaller than square root of threshold


 Scale SEOQF with 1.000000e-01/1.000000e-01/1.000000e-01

 Standard Electronic Orientation quadrupole field applied
 Nucleus-field energy     =     0.0000000129 hartrees
 Guess from superposition of atomic densities
 Warning:  Energy on first SCF cycle will be non-variational
 A restricted hybrid HF-DFT SCF calculation will be
 performed using Pulay DIIS extrapolation
 Exchange:     0.2000 Hartree-Fock + 0.0800 Slater + 0.7200 B88
 Correlation:  0.1900 VWN1RPA + 0.8100 LYP
 Using SG-1 standard quadrature grid
 SCF converges when DIIS error is below 1.0E-05
 Inaccurate integrated density:
   Number of electrons =    80
   Numerical integral  =    75.717861593917
   Relative error      =    -5.3526730076 %
 ---------------------------------------
  Cycle       Energy         DIIS Error
 ---------------------------------------
    1    -858.3073490779      4.09E-01
    2    -773.0223977287      7.67E-02
    3    -392.6728379737      1.56E-01
    4    -748.2727280725      6.85E-02
    5    -712.2556659960      7.88E-02
    6    -838.8358393121      4.88E-02
    7    -855.6349677660      3.15E-02
    8    -853.7252519242      4.12E-02
    9    -850.6465171479      3.59E-02
   10    -869.3269250685      1.55E-02
   11    -864.9687232547      2.28E-02
   12    -872.3273301387      5.19E-03
   13    -872.2122205484      7.01E-03
   14    -872.4851000415      1.78E-03
   15    -872.5034423448      9.43E-04
   16    -872.5086047125      6.79E-04
   17    -872.5105612424      4.16E-04
   18    -872.5119313395      1.37E-04
   19    -872.5120768891      4.24E-05
   20    -872.5120871085      2.34E-05
   21    -872.5120892104      1.04E-05
   22    -872.5120899773      2.77E-06 Convergence criterion met
 ---------------------------------------
 SCF time:  CPU 157.76 s  wall 158.44 s

 Citation of the SMD model:
 Marenich, A.V.; Cramer, C.J.; Truhlar, D.G.
 J. Phys. Chem. B 2009, 113, 6378-6396.
 iSolventCode=           1
 Solvent: water                                                           

 vradii
            1           2           3           4           5           6
    1   2.4900000   1.8500000   1.8500000   1.8500000   1.5200000   1.5200000
            7           8           9          10          11          12
    1   1.8900000   1.5200000   1.2000000   1.2000000   1.2000000   1.2000000
           13          14          15          16
    1   1.2000000   1.2000000   1.5200000   1.2000000
Changing PCM_TESSEL_METHOD to VTN
Changing PCM_VDW_RADII to SMD_RADIUS
 Discretize the solute cavity surface with Lebedev spheres
	Using 302 Lebedev grid points for each H atom
	Using 302 Lebedev grid points for other atoms
	Atomic van der Waals radii will be scaled by 1.20
 Removing interior tesserae...
 Keep 1523 surface tesserae and discard 3309 interior tesserae
 Molecular Surface Area = 162.307 Angst**2
 A restricted hybrid HF-DFT SCF calculation will be
 performed using Pulay DIIS extrapolation
 Polarizable Continuum solvation model will be applied
 Exchange:     0.2000 Hartree-Fock + 0.0800 Slater + 0.7200 B88
 Correlation:  0.1900 VWN1RPA + 0.8100 LYP
 Using SG-1 standard quadrature grid
 SCF converges when DIIS error is below 1.0E-05

 Citation of the SMD model:
 Marenich, A.V.; Cramer, C.J.; Truhlar, D.G.
 J. Phys. Chem. B 2009, 113, 6378-6396.
 iSolventCode=           1
 Solvent: water                                                           

 vradii
            1           2           3           4           5           6
    1   2.4900000   1.8500000   1.8500000   1.8500000   1.5200000   1.5200000
            7           8           9          10          11          12
    1   1.8900000   1.5200000   1.2000000   1.2000000   1.2000000   1.2000000
           13          14          15          16
    1   1.2000000   1.2000000   1.5200000   1.2000000
 ---------------------------------------
  Cycle       Energy         DIIS Error
 ---------------------------------------
    1    -872.5121934838      9.12E-07
 Time req'd to invert C: 2.46 s (CPU) 2.47 s (wall)
    2    -872.5472913135      6.23E-04
    3    -872.5472949793      6.22E-04
    4    -872.5472899301      6.22E-04
    5    -872.5472896044      6.22E-04
    6    -872.5472935345      6.22E-04
    7    -872.5473022650      6.22E-04
    8    -872.5473019502      6.22E-04
    9    -872.5472999179      6.22E-04
   10    -872.5472957313      6.22E-04
   11    -872.5472912457      6.22E-04
   12    -872.5472909710      6.22E-04
   13    -872.5472916885      6.22E-04
   14    -872.5472944480      6.22E-04
   15    -872.5472909486      6.22E-04
   16    -872.5472953276      6.22E-04
   17    -872.5516794370      7.63E-04
   18    -872.5549203395      2.61E-04
   19    -872.5552614591      9.71E-05
   20    -872.5553044328      5.17E-05
   21    -872.5553169308      1.02E-05
   22    -872.5553181534      5.67E-06 Convergence criterion met
 ---------------------------------------
 SCF time:  CPU 118.96 s  wall 119.50 s
(0)  E-EN(g) gas-phase elect-nuc energy                 -872.512193484 a.u.
(3)  G-ENP(liq) elect-nuc-pol free energy of system     -872.555318153 a.u.
(4)  G-CDS(liq) cavity-dispersion-solvent structure 
     free energy                                                3.9367 kcal/mol
(6)  G-S(liq) free energy of system                     -872.549044676 a.u.
(9)  DeltaG-S(liq) free energy of  solvation
     (9) = (6) - (0)                                          -23.1245 kcal/mol
 SCF   energy in the final basis set = -872.5490446760
 Total energy in the final basis set = -872.5490446760

 --------------------------------------------------------------

                    Orbital Energies (a.u.)
 --------------------------------------------------------------

 Alpha MOs
 -- Occupied --
-89.005 -19.176 -19.171 -19.131 -19.131 -14.319 -10.322 -10.238
-10.212  -8.078  -6.043  -6.039  -6.033  -1.123  -1.094  -1.047
 -1.027  -0.913  -0.795  -0.716  -0.642  -0.615  -0.554  -0.537
 -0.514  -0.499  -0.479  -0.467  -0.460  -0.452  -0.426  -0.408
 -0.405  -0.381  -0.354  -0.343  -0.334  -0.315  -0.281  -0.268
 -- Virtual --
 -0.036  -0.017  -0.001   0.004   0.016   0.022   0.029   0.045
  0.047   0.050   0.060   0.069   0.074   0.084   0.088   0.097
  0.109   0.109   0.112   0.121   0.128   0.137   0.140   0.142
  0.150   0.160   0.164   0.171   0.177   0.184   0.193   0.204
  0.217   0.219   0.224   0.232   0.239   0.241   0.252   0.256
  0.265   0.272   0.278   0.279   0.292   0.293   0.301   0.304
  0.306   0.319   0.329   0.333   0.343   0.348   0.362   0.372
  0.378   0.385   0.405   0.408   0.431   0.469   0.472   0.507
  0.525   0.547   0.558   0.566   0.596   0.608   0.629   0.643
  0.663   0.675   0.707   0.718   0.722   0.736   0.767   0.798
  0.831   0.838   0.840   0.871   0.875   0.907   0.921   0.926
  1.012   1.027   1.050   1.058   1.078   1.095   1.108   1.122
  1.126   1.141   1.157   1.164   1.169   1.188   1.196   1.229
  1.268   1.280   1.337   1.347   1.406   1.431   1.456   1.496
  1.500   1.555   1.564   1.571   1.602   1.607   1.630   1.645
  1.653   1.676   1.683   1.714   1.756   1.764   1.782   1.816
  1.825   1.843   1.876   1.915   1.957   2.025   2.045   2.051
  2.056   2.096   2.122   2.159   2.221   2.287   2.308   2.469
  2.505   2.527   2.548   2.552   2.582   2.626   2.697   2.702
  2.723   2.786   2.799   2.804   2.819   2.829   2.847   2.858
  2.893   2.913   2.941   2.954   2.976   2.992   3.019   3.064
  3.087   3.111   3.131   3.183   3.188   3.212   3.272   3.357
  3.381   3.502   3.515   3.573   3.684   3.746   3.831   3.879
  3.975   4.016   4.116   4.207   4.738   4.849   4.954   4.981
  4.983   5.016   5.039   5.048   5.140   5.162   5.395   5.502
  5.557   5.858   8.007  17.299  17.335  17.410  23.770  23.821
 23.843  35.595  49.847  49.855  49.876  50.010 189.139
 --------------------------------------------------------------

          Ground-State Mulliken Net Atomic Charges

     Atom                 Charge (a.u.)
  ----------------------------------------
      1 S                     0.581138
      2 C                    -0.912096
      3 C                     0.113833
      4 C                    -0.033255
      5 O                    -0.393650
      6 O                    -0.245026
      7 N                    -0.463932
      8 O                    -0.507476
      9 H                     0.293340
     10 H                     0.326611
     11 H                     0.310386
     12 H                     0.331541
     13 H                     0.312809
     14 H                     0.298448
     15 O                    -0.345014
     16 H                     0.332344
  ----------------------------------------
  Sum of atomic charges =     0.000000

 -----------------------------------------------------------------
                    Cartesian Multipole Moments
 -----------------------------------------------------------------
    Charge (ESU x 10^10)
                 0.0000
    Dipole Moment (Debye)
         X       1.3730      Y      -8.1123      Z       0.5386
       Tot       8.2452
    Quadrupole Moments (Debye-Ang)
        XX     -83.6643     XY       0.9061     YY     -63.1564
        XZ      10.0511     YZ      -0.5091     ZZ     -55.7317
    Octopole Moments (Debye-Ang^2)
       XXX      27.7306    XXY     -50.5230    XYY       9.0966
       YYY     -27.4362    XXZ      33.4663    XYZ       0.2680
       YYZ       0.1854    XZZ       2.0494    YZZ      -9.5743
       ZZZ       3.5545
    Hexadecapole Moments (Debye-Ang^3)
      XXXX   -1835.2076   XXXY     -14.7450   XXYY    -360.2554
      XYYY      29.8229   YYYY    -346.7046   XXXZ     123.9804
      XXYZ      -2.6896   XYYZ      15.4209   YYYZ      -3.2456
      XXZZ    -272.6537   XYZZ     -11.8227   YYZZ     -86.6521
      XZZZ      35.5404   YZZZ      -3.7793   ZZZZ    -182.1225
 -----------------------------------------------------------------
Archival summary:
1\1\TWL02\SP\ProcedureUnspecified\BasisUnspecified\14137\cher\MonDec1220:13:492016MonDec1220:13:492016\0\\#,ProcedureUnspecified,BasisUnspecified,\\0,1\S\O,1,1.48475\O,1,1.71279,2,110.209\H,3,0.967268,1,107.823,2,-76.5233,0\C,1,1.83925,2,105.592,3,96.8371,0\H,5,1.09047,1,105.718,2,-51.5062,0\H,5,1.09391,1,104.228,2,63.1328,0\C,5,1.52849,1,113.88,2,-174.588,0\H,8,1.09394,5,108.258,1,59.1309,0\N,8,1.47031,5,116.094,1,-61.8634,0\H,10,1.01269,8,112.632,5,89.5416,0\H,10,1.01542,8,112.575,5,-33.1408,0\C,8,1.55073,5,109.866,1,172.972,0\O,13,1.20103,8,123.036,5,-36.1939,0\O,13,1.33825,8,113.584,5,145.745,0\H,15,0.981633,13,105.836,8,-4.04096,0\\\@

 Total job time:  278.08s(wall), 276.86s(cpu) 
 Mon Dec 12 20:13:49 2016

        *************************************************************
        *                                                           *
        *  Thank you very much for using Q-Chem.  Have a nice day.  *
        *                                                           *
        *************************************************************
