# Supplementary material for: A DFT investigation of the blue bottle experiment: E∘half-cell analysis of autoxidation catalysed by redox indicators
Source: R Soc Open Sci. 2017 Nov 8;4(11):170708. doi: 10.1098/rsos.170708 (PMC5717635; doi:10.1098/rsos.170708)
Supplement: output.zip [file rsos170708supp2.zip › B3LYP_6-311++Gdp_reducing_agents/C3H7NO5S.out]

TWL02 127.0.1
Q-Chem Developer Version! Running on 127.0.1.*
                  Welcome to Q-Chem
     A Quantum Leap Into The Future Of Chemistry


 Q-Chem 4.4, Q-Chem, Inc., Pleasanton, CA (2016)

 Y. Shao,  Z. Gan,  E. Epifanovsky,  A. T. B. Gilbert,  M. Wormit,  
 J. Kussmann,  A. W. Lange,  A. Behn,  J. Deng,  X. Feng,  D. Ghosh,  
 M. Goldey,  P. R. Horn,  L. D. Jacobson,  I. Kaliman,  F. Rob,  
 R. Z. Khaliullin,  T. Kus,  A. Landau,  J. Liu,  E. I. Proynov,  Y. M. Rhee,  
 R. M. Richard,  M. A. Rohrdanz,  R. P. Steele,  E. J. Sundstrom,  
 H. L. Woodcock III,  P. M. Zimmerman,  D. Zuev,  B. Albrecht,  E. Alguire,  
 B. Austin,  S. A. Baeppler,  G. J. O. Beran,  Y. A. Bernard,  E. Berquist,  
 K. Brandhorst,  K. B. Bravaya,  S. T. Brown,  D. Casanova,  C.-M. Chang,  
 Y. Chen,  S. H. Chien,  K. D. Closser,  M. P. Coons,  D. L. Crittenden,  
 S. Dasgupta,  M. Diedenhofen,  R. A. DiStasio Jr.,  H. Do,  A. D. Dutoi,  
 R. G. Edgar,  P.-T. Fang,  S. Fatehi,  Q. Feng,  L. Fusti-Molnar,  
 A. Ghysels,  A. Golubeva-Zadorozhnaya,  J. Gomes,  A. Gunina,  
 M. W. D. Hanson-Heine,  P. H. P. Harbach,  A. W. Hauser,  J. E. Herr,  
 E. G. Hohenstein,  Z. C. Holden,  K. Hui,  T.-C. Jagau,  H. Ji,  B. Kaduk,  
 K. Khistyaev,  Jaehoon Kim,  Jihan Kim,  R. A. King,  P. Klunzinger,  
 K. Koh,  D. Kosenkov,  T. Kowalczyk,  C. M. Krauter,  A. Kunitsa,  
 K. U. Lao,  A. Laurent,  K. V. Lawler,  J. Lee,  D. Lefrancois,  S. Lehtola,  
 S. V. Levchenko,  C. Y. Lin,  Y.-S. Lin,  F. Liu,  E. Livshits,  
 R. C. Lochan,  A. Luenser,  P. Manohar,  S. F. Manzer,  S.-P. Mao,  Y. Mao,  
 N. Mardirossian,  A. V. Marenich,  L. A. Martinez-Martinez,  S. A. Maurer,  
 N. J. Mayhall,  J.-M. Mewes,  A. F. Morrison,  K. Nanda,  T. S. Nguyen-Beck,  
 C. M. Oana,  R. Olivares-Amaya,  D. P. O'Neill,  J. A. Parkhill,  
 T. M. Perrine,  R. Peverati,  P. A. Pieniazek,  F. Plasser,  A. Prociuk,  
 D. R. Rehn,  E. Rosta,  N. J. Russ,  N. Sergueev,  S. M. Sharada,  
 S. Sharma,  D. W. Small,  A. Sodt,  T. Stauch,  T. Stein,  D. Stuck,  
 Y.-C. Su,  A. J. W. Thom,  T. Tsuchimochi,  L. Vogt,  O. Vydrov,  T. Wang,  
 M. A. Watson,  J. Wenzel,  A. White,  C. F. Williams,  V. Vanovschi,  
 K. Yao,  S. Yeganeh,  S. R. Yost,  Z.-Q. You,  I. Y. Zhang,  X. Zhang,  
 Y. Zhao,  B. R. Brooks,  G. K. L. Chan,  D. M. Chipman,  C. J. Cramer,  
 W. A. Goddard III,  M. S. Gordon,  W. J. Hehre,  A. Klamt,  
 H. F. Schaefer III,  M. W. Schmidt,  C. D. Sherrill,  D. G. Truhlar,  
 A. Warshel,  X. Xu,  A. Aspuru-Guzik,  R. Baer,  A. T. Bell,  N. A. Besley,  
 J.-D. Chai,  A. Dreuw,  B. D. Dunietz,  T. R. Furlani,  S. R. Gwaltney,  
 C.-P. Hsu,  Y. Jung,  J. Kong,  D. S. Lambrecht,  W. Liang,  C. Ochsenfeld,  
 V. A. Rassolov,  L. V. Slipchenko,  J. E. Subotnik,  T. Van Voorhis,  
 J. M. Herbert,  A. I. Krylov,  P. M. W. Gill,  M. Head-Gordon

 Contributors to earlier versions of Q-Chem not listed above: 
 R. D. Adamson,  J. Baker,  E. F. C. Byrd,  A. K. Chakraborty,  C.-L. Cheng,  
 H. Dachsel,  R. J. Doerksen,  G. Hawkins,  A. Heyden,  S. Hirata,  
 G. Kedziora,  F. J. Keil,  C. Kelley,  P. P. Korambath,  W. Kurlancheek,  
 A. M. Lee,  M. S. Lee,  D. Liotard,  I. Lotan,  P. E. Maslen,  N. Nair,  
 D. Neuhauser,  R. Olson,  B. Peters,  J. Ritchie,  N. E. Schultz,  
 N. Shenvi,  A. C. Simmonett,  K. S. Thanthiriwatte,  Q. Wu,  W. Zhang

 Please cite Q-Chem as follows:
 Y. Shao et al., Mol. Phys. 113, 184-215 (2015)
 DOI: 10.1080/00268976.2014.952696

 Q-Chem 4.4.2 for Intel X86 EM64T Linux

 Parts of Q-Chem use Armadillo 5.200.1 (Boston Tea Smuggler).
 http://arma.sourceforge.net/

 Q-Chem begins on Mon Dec 12 18:22:42 2016  


Host: 0

     Scratch files written to /scratch/cher/qchem2304//
FILE_GEOM_ORG=        593

Checking the input file for inconsistencies... 	...done.

--------------------------------------------------------------
User input:
--------------------------------------------------------------
$molecule
0 1
  S   -1.7465494   -0.0350435   -0.1030913
  C   -0.0688655   -0.5241537   -0.5530061
  C    1.0126814    0.2630537    0.1977702
  C    2.3765001   -0.4552554    0.0371916
  O    2.4824491   -1.6500889   -0.1025022
  O    3.4179720    0.3813796    0.1068593
  N    1.1724806    1.6775942   -0.1509707
  H   -0.0129401   -0.3693117   -1.6358683
  H    0.0173741   -1.5952696   -0.3558802
  H    0.7880059    0.2203364    1.2710845
  H    3.0248771    1.2875051    0.1703137
  H    0.3937327    2.2198906    0.2179307
  H    1.1544053    1.8021049   -1.1633328
  O   -1.7559207   -0.7030287    1.4063191
  H   -2.4238891   -0.2208041    1.9316724
  O   -2.7004273   -0.7269814   -0.9580459
  O   -1.8348275    1.4201215    0.0696948
$end

$rem
   BASIS  =  6-311++G**
   JOB_TYPE  =  optimization
   METHOD  =  B3LYP
   SYM_IGNORE  TRUE
$end

--------------------------------------------------------------
 ----------------------------------------------------------------
             Standard Nuclear Orientation (Angstroms)
    I     Atom           X                Y                Z
 ----------------------------------------------------------------
    1      S      -1.7465494000    -0.0350435000    -0.1030913000
    2      C      -0.0688655000    -0.5241537000    -0.5530061000
    3      C       1.0126814000     0.2630537000     0.1977702000
    4      C       2.3765001000    -0.4552554000     0.0371916000
    5      O       2.4824491000    -1.6500889000    -0.1025022000
    6      O       3.4179720000     0.3813796000     0.1068593000
    7      N       1.1724806000     1.6775942000    -0.1509707000
    8      H      -0.0129401000    -0.3693117000    -1.6358683000
    9      H       0.0173741000    -1.5952696000    -0.3558802000
   10      H       0.7880059000     0.2203364000     1.2710845000
   11      H       3.0248771000     1.2875051000     0.1703137000
   12      H       0.3937327000     2.2198906000     0.2179307000
   13      H       1.1544053000     1.8021049000    -1.1633328000
   14      O      -1.7559207000    -0.7030287000     1.4063191000
   15      H      -2.4238891000    -0.2208041000     1.9316724000
   16      O      -2.7004273000    -0.7269814000    -0.9580459000
   17      O      -1.8348275000     1.4201215000     0.0696948000
 ----------------------------------------------------------------
 Nuclear Repulsion Energy =   702.1839517880 hartrees
 There are       44 alpha and       44 beta electrons
 Requested basis set is 6-311++G(d,p)
 There are 102 shells and 277 basis functions

 Total QAlloc Memory Limit   2000 MB
 Mega-Array Size        61 MB
 MEM_STATIC part        62 MB
 A cutoff of  1.0D-11 yielded   4597 shell pairs
 There are     34068 function pairs (     36437 Cartesian)

 -------------------------------------------------------
 OpenMP Integral Computing Module                       
 Release: version 1.0, May 2013, Q-Chem Inc. Pittsburgh 
 -------------------------------------------------------
 Integral Job Info:
 Integral job number is                      11
 Integral operator is                         1
 short-range coefficients                     0
 long-range coefficients              100000000
 Omega coefficients                           0
 if combine SR and LR in K                    0
 Integral screening is                        0
 Integral computing path is                   2
 max size of driver memory is            800000
 size of driver memory is                593474
 size of scratch memory is              4103008
 max col of scratch BK array               1296
 max len of scratch array in speh3          155
 max len of scratch index in speh4           18
 max int batch size is                      520
 min int batch size is                       52
 fixed nKL is                                52
 max L of basis functions is                  2
 order of int derivative is                   0
 number of shells is                        102
 number of basis is                         287
 number of cartesian basis is               287
 number of contracted shell pairs          4597
 number of primitive shell pairs          10993
 maxK2 (contraction) of shell pair           36
 max number of K2 of shell pair               1
 max number of CS2 of shell pair            732
 max number of PS2 of shell pair           1428
 mem total for path MDJ                   60520
 -------------------------------------------------------
 Smallest overlap matrix eigenvalue = 1.45E-05

 Scale SEOQF with 1.000000e-01/1.000000e-01/1.000000e-01

 Standard Electronic Orientation quadrupole field applied
 Nucleus-field energy     =     0.0000000153 hartrees
 Guess from superposition of atomic densities
 Warning:  Energy on first SCF cycle will be non-variational
 A restricted hybrid HF-DFT SCF calculation will be
 performed using Pulay DIIS extrapolation
 Exchange:     0.2000 Hartree-Fock + 0.0800 Slater + 0.7200 B88
 Correlation:  0.1900 VWN1RPA + 0.8100 LYP
 Using SG-1 standard quadrature grid
 SCF converges when DIIS error is below 1.0E-08
 Inaccurate integrated density:
   Number of electrons =    88
   Numerical integral  =    83.718253481766
   Relative error      =    -4.8656210434 %
 ---------------------------------------
  Cycle       Energy         DIIS Error
 ---------------------------------------
    1    -933.7819070767      3.75E-01
    2    -836.0432423507      8.29E-02
    3    -364.9142708088      1.61E-01
    4    -793.5162937599      6.74E-02
    5    -739.7448335830      9.30E-02
    6    -911.7928870006      4.69E-02
    7    -929.9113306235      2.81E-02
    8    -867.8890915757      6.98E-02
    9    -920.5810267190      4.14E-02
   10    -926.6005838632      3.15E-02
   11    -942.9176903373      1.94E-02
   12    -943.8120309412      1.74E-02
   13    -947.4127482106      6.20E-03
   14    -947.4728146371      5.73E-03
   15    -947.6560434411      3.08E-03
   16    -947.7089103586      1.90E-03
   17    -947.7297458212      1.32E-03
   18    -947.7426346952      7.61E-04
   19    -947.7463232064      4.24E-04
   20    -947.7475354905      5.15E-05
   21    -947.7475529879      1.96E-05
   22    -947.7475550079      7.18E-06
   23    -947.7475557747      2.03E-06
   24    -947.7475557733      5.52E-07
   25    -947.7475557855      1.58E-07
   26    -947.7475557851      3.06E-08
   27    -947.7475557830      7.66E-09 Convergence criterion met
 ---------------------------------------
 SCF time:  CPU 303.68 s  wall 304.17 s
 SCF   energy in the final basis set = -947.7475557830
 Total energy in the final basis set = -947.7475557830

 --------------------------------------------------------------

                    Orbital Energies (a.u.)
 --------------------------------------------------------------

 Alpha MOs
 -- Occupied --
-89.113 -19.211 -19.185 -19.160 -19.157 -19.132 -14.354 -10.328
-10.269 -10.254  -8.174  -6.138  -6.135  -6.134  -1.181  -1.127
 -1.076  -1.050  -1.047  -0.949  -0.831  -0.737  -0.672  -0.626
 -0.587  -0.578  -0.543  -0.532  -0.515  -0.497  -0.485  -0.476
 -0.467  -0.457  -0.421  -0.413  -0.412  -0.385  -0.358  -0.354
 -0.343  -0.336  -0.325  -0.295
 -- Virtual --
 -0.046  -0.023  -0.017  -0.002   0.009   0.011   0.022   0.029
  0.037   0.042   0.046   0.053   0.068   0.069   0.072   0.080
  0.084   0.089   0.094   0.101   0.108   0.110   0.115   0.120
  0.130   0.138   0.141   0.144   0.155   0.164   0.168   0.171
  0.185   0.194   0.198   0.206   0.215   0.227   0.233   0.239
  0.243   0.249   0.262   0.275   0.278   0.283   0.284   0.288
  0.293   0.299   0.304   0.310   0.311   0.317   0.327   0.335
  0.341   0.347   0.360   0.365   0.388   0.389   0.397   0.406
  0.424   0.438   0.459   0.470   0.486   0.515   0.516   0.541
  0.548   0.584   0.588   0.621   0.631   0.651   0.675   0.685
  0.702   0.715   0.748   0.760   0.803   0.812   0.815   0.841
  0.852   0.861   0.895   0.934   0.957   0.993   0.996   1.031
  1.043   1.063   1.082   1.098   1.109   1.115   1.130   1.146
  1.151   1.158   1.162   1.169   1.175   1.183   1.203   1.225
  1.231   1.249   1.323   1.351   1.370   1.424   1.440   1.445
  1.498   1.530   1.535   1.553   1.581   1.592   1.595   1.600
  1.636   1.646   1.668   1.677   1.705   1.737   1.761   1.785
  1.792   1.819   1.841   1.861   1.877   1.948   1.973   1.985
  2.018   2.026   2.068   2.119   2.148   2.177   2.265   2.283
  2.438   2.482   2.490   2.508   2.545   2.561   2.595   2.647
  2.684   2.722   2.733   2.758   2.767   2.790   2.802   2.808
  2.826   2.834   2.842   2.877   2.895   2.910   2.925   2.968
  2.972   2.979   3.012   3.052   3.066   3.079   3.098   3.121
  3.178   3.188   3.205   3.271   3.356   3.372   3.478   3.516
  3.561   3.576   3.681   3.706   3.793   3.828   3.955   4.021
  4.111   4.197   4.674   4.807   4.935   4.955   4.977   4.992
  4.998   5.038   5.047   5.063   5.145   5.160   5.253   5.389
  5.430   5.539   5.854   8.104  17.264  17.341  17.435  23.744
 23.800  23.812  35.558  49.822  49.830  49.846  49.881  50.005
189.206
 --------------------------------------------------------------

          Ground-State Mulliken Net Atomic Charges

     Atom                 Charge (a.u.)
  ----------------------------------------
      1 S                     0.326211
      2 C                    -0.820983
      3 C                     0.062563
      4 C                    -0.121873
      5 O                    -0.265737
      6 O                    -0.166052
      7 N                    -0.408621
      8 H                     0.258522
      9 H                     0.321310
     10 H                     0.273583
     11 H                     0.302829
     12 H                     0.300560
     13 H                     0.258901
     14 O                    -0.226315
     15 H                     0.307347
     16 O                    -0.125092
     17 O                    -0.277155
  ----------------------------------------
  Sum of atomic charges =     0.000000

 -----------------------------------------------------------------
                    Cartesian Multipole Moments
 -----------------------------------------------------------------
    Charge (ESU x 10^10)
                 0.0000
    Dipole Moment (Debye)
         X      -0.8161      Y       2.8673      Z       1.2133
       Tot       3.2186
    Quadrupole Moments (Debye-Ang)
        XX     -84.3057     XY       7.4204     YY     -72.1598
        XZ      -8.1717     YZ      -1.1426     ZZ     -59.9571
    Octopole Moments (Debye-Ang^2)
       XXX     -42.3463    XXY      22.7424    XYY      -0.4945
       YYY      10.0642    XXZ      28.0274    XYZ      -0.8438
       YYZ      -2.1332    XZZ      -5.1754    YZZ       5.8065
       ZZZ       8.3745
    Hexadecapole Moments (Debye-Ang^3)
      XXXX   -1890.5785   XXXY      44.4584   XXYY    -399.6274
      XYYY      33.6573   YYYY    -433.3416   XXXZ     -79.1627
      XXYZ     -12.0845   XYYZ      -1.4509   YYYZ      -5.0069
      XXZZ    -287.8577   XYZZ      -3.1671   YYZZ    -105.0096
      XZZZ     -36.2291   YZZZ      -3.9288   ZZZZ    -179.9189
 -----------------------------------------------------------------
 Calculating analytic gradient of the SCF energy
 Gradient of SCF Energy
            1           2           3           4           5           6
    1   0.0033333  -0.0024627  -0.0000000  -0.0015015   0.0002467   0.0042560
    2  -0.0004368   0.0007685  -0.0000308   0.0078591  -0.0101193  -0.0025921
    3   0.0045779   0.0022644  -0.0009464   0.0001931  -0.0012934  -0.0003117
            7           8           9          10          11          12
    1   0.0035893   0.0008077   0.0013450  -0.0010284  -0.0029909  -0.0023570
    2  -0.0001533  -0.0001638  -0.0014491   0.0007281   0.0045017   0.0002595
    3   0.0024515  -0.0015686  -0.0003025   0.0012102   0.0002594   0.0006012
           13          14          15          16          17
    1  -0.0003385   0.0059205  -0.0044055  -0.0045497   0.0001356
    2  -0.0006370  -0.0047608   0.0043189  -0.0038761   0.0057833
    3  -0.0021115  -0.0027981   0.0020044  -0.0049378   0.0007079
 Max gradient component =       1.012E-02
 RMS gradient           =       3.160E-03
 Gradient time:  CPU 45.81 s  wall 45.83 s
 Geometry Optimization Parameters
   NAtoms,    NIC,     NZ,  NCons,   NDum,   NFix, NCnnct, MaxDiis
       17     111       0       0       0       0       0       0


** GEOMETRY OPTIMIZATION IN DELOCALIZED INTERNAL COORDINATES **
   Searching for a Minimum

   Optimization Cycle:   1

                       Coordinates (Angstroms)
     ATOM                X               Y               Z
      1  S        -1.7465494000   -0.0350435000   -0.1030913000
      2  C        -0.0688655000   -0.5241537000   -0.5530061000
      3  C         1.0126814000    0.2630537000    0.1977702000
      4  C         2.3765001000   -0.4552554000    0.0371916000
      5  O         2.4824491000   -1.6500889000   -0.1025022000
      6  O         3.4179720000    0.3813796000    0.1068593000
      7  N         1.1724806000    1.6775942000   -0.1509707000
      8  H        -0.0129401000   -0.3693117000   -1.6358683000
      9  H         0.0173741000   -1.5952696000   -0.3558802000
     10  H         0.7880059000    0.2203364000    1.2710845000
     11  H         3.0248771000    1.2875051000    0.1703137000
     12  H         0.3937327000    2.2198906000    0.2179307000
     13  H         1.1544053000    1.8021049000   -1.1633328000
     14  O        -1.7559207000   -0.7030287000    1.4063191000
     15  H        -2.4238891000   -0.2208041000    1.9316724000
     16  O        -2.7004273000   -0.7269814000   -0.9580459000
     17  O        -1.8348275000    1.4201215000    0.0696948000
   Point Group: c1    Number of degrees of freedom:    45


   Energy is   -947.747555783


 Attempting to Generate Delocalized Internal Coordinates

 45 Hessian modes will be used to form the next step
  Hessian Eigenvalues:
     0.002000    0.002597    0.004683    0.006963    0.008006    0.012096
     0.023885    0.035340    0.039118    0.041930    0.047790    0.050748
     0.068546    0.079762    0.083869    0.104641    0.121938    0.156666
     0.160000    0.160000    0.160000    0.160000    0.178894    0.190432
     0.195703    0.219745    0.249930    0.250000    0.250000    0.257641
     0.276716    0.290586    0.339702    0.342066    0.345238    0.362680
     0.425524    0.443141    0.446351    0.495360    0.519528    0.577206
     0.883134    0.933579    1.010815

 Minimum Search - Taking Simple RFO Step
 Searching for Lamda that Minimizes Along All modes
 Value Taken    Lamda =  -0.00077499
 Step Taken.  Stepsize is  0.140979

                             Maximum     Tolerance    Cnvgd?
         Gradient           0.007960      0.000300      NO
         Displacement       0.051527      0.001200      NO
         Energy change     *********      0.000001      NO


 New Cartesian Coordinates Obtained by Inverse Iteration

 Displacement from previous Coordinates is:  0.301955
 ----------------------------------------------------------------
             Standard Nuclear Orientation (Angstroms)
    I     Atom           X                Y                Z
 ----------------------------------------------------------------
    1      S      -1.7522080981    -0.0429314746    -0.0928639531
    2      C      -0.0738221610    -0.5118559983    -0.5633369570
    3      C       1.0113957433     0.2806912103     0.1770305201
    4      C       2.3687310307    -0.4540908970     0.0432408461
    5      O       2.4610719404    -1.6457411463    -0.0870989055
    6      O       3.4236088568     0.3572507152     0.1575254064
    7      N       1.1826487968     1.6891337066    -0.1940881090
    8      H      -0.0364401406    -0.3565452756    -1.6444869466
    9      H       0.0117636629    -1.5802070323    -0.3634407061
   10      H       0.7882269111     0.2504439451     1.2489185731
   11      H       3.0607931868     1.2701036652     0.2160350092
   12      H       0.4279054218     2.2567960470     0.1794402577
   13      H       1.1641708235     1.8109715951    -1.2043309531
   14      O      -1.7538575835    -0.7284236775     1.4094206810
   15      H      -2.4238980399    -0.2797763326     1.9499526378
   16      O      -2.7073678591    -0.7292776955    -0.9434451474
   17      O      -1.8556637919     1.4055076450     0.0976665463
 ----------------------------------------------------------------
 Nuclear Repulsion Energy =   701.9590173214 hartrees
 There are       44 alpha and       44 beta electrons
 Applying Cartesian multipole field
    Component          Value
    ---------          -----
     (2,0,0)        1.00000E-11
     (0,2,0)        2.00000E-11
     (0,0,2)       -3.00000E-11
 Nucleus-field energy     =     0.0000000153 hartrees
 Requested basis set is 6-311++G(d,p)
 There are 102 shells and 277 basis functions
 A cutoff of  1.0D-11 yielded   4594 shell pairs
 There are     34064 function pairs (     36430 Cartesian)
 Smallest overlap matrix eigenvalue = 1.47E-05
 Guess MOs from SCF MO coefficient file
 Reading MOs from coefficient file
 Reading MOs from coefficient file
 A restricted hybrid HF-DFT SCF calculation will be
 performed using Pulay DIIS extrapolation
 Exchange:     0.2000 Hartree-Fock + 0.0800 Slater + 0.7200 B88
 Correlation:  0.1900 VWN1RPA + 0.8100 LYP
 Using SG-1 standard quadrature grid
 SCF converges when DIIS error is below 1.0E-08
 Geometry optimization detected.  Setting ReadMinima to 0
 Setting SaveMinima to 0
 ---------------------------------------
  Cycle       Energy         DIIS Error
 ---------------------------------------
    1    -947.7665357967      7.10E-04
    2    -947.7477918478      9.90E-05
    3    -947.7477469341      1.35E-04
    4    -947.7478870855      2.89E-05
    5    -947.7478913686      1.33E-05
    6    -947.7478922523      4.31E-06
    7    -947.7478923353      1.60E-06
    8    -947.7478923944      5.50E-07
    9    -947.7478924238      2.08E-07
   10    -947.7478924187      8.87E-08
   11    -947.7478924141      2.63E-08
   12    -947.7478924167      1.03E-08
   13    -947.7478924170      4.49E-09 Convergence criterion met
 ---------------------------------------
 SCF time:  CPU 126.82 s  wall 126.98 s
 SCF   energy in the final basis set = -947.7478924170
 Total energy in the final basis set = -947.7478924170

 --------------------------------------------------------------

                    Orbital Energies (a.u.)
 --------------------------------------------------------------

 Alpha MOs
 -- Occupied --
-89.111 -19.208 -19.185 -19.158 -19.156 -19.132 -14.353 -10.328
-10.269 -10.253  -8.172  -6.136  -6.134  -6.132  -1.181  -1.130
 -1.075  -1.050  -1.050  -0.948  -0.831  -0.737  -0.673  -0.629
 -0.585  -0.577  -0.542  -0.533  -0.516  -0.495  -0.486  -0.474
 -0.469  -0.457  -0.421  -0.413  -0.411  -0.384  -0.357  -0.353
 -0.344  -0.334  -0.325  -0.295
 -- Virtual --
 -0.045  -0.022  -0.016  -0.002   0.010   0.012   0.023   0.030
  0.037   0.043   0.047   0.054   0.069   0.070   0.073   0.082
  0.085   0.089   0.095   0.101   0.108   0.110   0.116   0.121
  0.130   0.138   0.142   0.145   0.155   0.165   0.168   0.171
  0.185   0.194   0.198   0.206   0.215   0.228   0.234   0.241
  0.243   0.249   0.262   0.275   0.276   0.283   0.284   0.288
  0.293   0.298   0.304   0.311   0.312   0.317   0.328   0.336
  0.342   0.349   0.361   0.366   0.389   0.390   0.399   0.405
  0.425   0.437   0.461   0.471   0.487   0.517   0.519   0.543
  0.549   0.583   0.589   0.621   0.632   0.652   0.677   0.687
  0.706   0.714   0.748   0.761   0.799   0.813   0.820   0.842
  0.851   0.862   0.895   0.937   0.957   0.991   0.999   1.033
  1.043   1.063   1.083   1.097   1.109   1.116   1.135   1.148
  1.153   1.160   1.163   1.168   1.178   1.187   1.203   1.221
  1.235   1.251   1.322   1.352   1.374   1.418   1.447   1.449
  1.497   1.530   1.535   1.555   1.582   1.591   1.594   1.601
  1.639   1.650   1.664   1.680   1.705   1.741   1.758   1.785
  1.794   1.820   1.842   1.864   1.880   1.945   1.976   1.993
  2.021   2.027   2.068   2.120   2.136   2.177   2.261   2.281
  2.440   2.486   2.490   2.510   2.543   2.565   2.591   2.645
  2.681   2.721   2.735   2.756   2.768   2.791   2.801   2.804
  2.829   2.835   2.843   2.875   2.898   2.910   2.927   2.966
  2.974   2.980   3.015   3.049   3.070   3.084   3.102   3.123
  3.180   3.189   3.208   3.271   3.356   3.377   3.482   3.519
  3.566   3.581   3.684   3.711   3.801   3.835   3.954   4.020
  4.109   4.196   4.680   4.814   4.938   4.955   4.976   4.994
  4.999   5.040   5.047   5.062   5.148   5.163   5.259   5.391
  5.445   5.549   5.857   8.107  17.267  17.344  17.441  23.746
 23.805  23.820  35.560  49.824  49.832  49.848  49.883  50.010
189.210
 --------------------------------------------------------------

          Ground-State Mulliken Net Atomic Charges

     Atom                 Charge (a.u.)
  ----------------------------------------
      1 S                     0.335291
      2 C                    -0.821771
      3 C                     0.057082
      4 C                    -0.119242
      5 O                    -0.263346
      6 O                    -0.161301
      7 N                    -0.400711
      8 H                     0.256990
      9 H                     0.321710
     10 H                     0.276262
     11 H                     0.298161
     12 H                     0.297160
     13 H                     0.256082
     14 O                    -0.235067
     15 H                     0.309914
     16 O                    -0.132511
     17 O                    -0.274703
  ----------------------------------------
  Sum of atomic charges =     0.000000

 -----------------------------------------------------------------
                    Cartesian Multipole Moments
 -----------------------------------------------------------------
    Charge (ESU x 10^10)
                 0.0000
    Dipole Moment (Debye)
         X      -0.6350      Y       2.8859      Z       1.1224
       Tot       3.1609
    Quadrupole Moments (Debye-Ang)
        XX     -83.9556     XY       7.7436     YY     -72.0056
        XZ      -8.2515     YZ      -1.2096     ZZ     -59.7022
    Octopole Moments (Debye-Ang^2)
       XXX     -38.9499    XXY      22.6166    XYY       0.2496
       YYY      11.3148    XXZ      27.0968    XYZ       0.2637
       YYZ      -2.5472    XZZ      -5.1346    YZZ       5.8329
       ZZZ       7.3278
    Hexadecapole Moments (Debye-Ang^3)
      XXXX   -1887.2449   XXXY      45.7026   XXYY    -399.1928
      XYYY      30.4879   YYYY    -432.0743   XXXZ     -82.9023
      XXYZ     -11.5191   XYYZ      -0.8906   YYYZ      -2.6159
      XXZZ    -286.8977   XYZZ      -2.4822   YYZZ    -104.7981
      XZZZ     -38.0705   YZZZ      -3.1033   ZZZZ    -179.0949
 -----------------------------------------------------------------
 Calculating analytic gradient of the SCF energy
 Gradient of SCF Energy
            1           2           3           4           5           6
    1   0.0030714  -0.0007956   0.0000016   0.0002831  -0.0001249   0.0013735
    2  -0.0023852   0.0004403  -0.0013859   0.0028260  -0.0014666  -0.0029842
    3   0.0004238  -0.0000816   0.0017478  -0.0027553   0.0009070   0.0000788
            7           8           9          10          11          12
    1   0.0012171   0.0003991   0.0000437  -0.0001826  -0.0010886  -0.0002228
    2   0.0009524  -0.0002518   0.0000625  -0.0001608   0.0019084   0.0005032
    3  -0.0001465  -0.0002618  -0.0000441  -0.0000891   0.0011880  -0.0002433
           13          14          15          16          17
    1  -0.0005660  -0.0002235  -0.0004673  -0.0019672  -0.0007510
    2   0.0002335  -0.0003115   0.0006011  -0.0007218   0.0021406
    3  -0.0006194   0.0001581   0.0004325  -0.0012759   0.0005809
 Max gradient component =       3.071E-03
 RMS gradient           =       1.197E-03
 Gradient time:  CPU 45.81 s  wall 45.84 s
 Geometry Optimization Parameters
   NAtoms,    NIC,     NZ,  NCons,   NDum,   NFix, NCnnct, MaxDiis
       17     111       0       0       0       0       0       0

 Cartesian Hessian Update
 Hessian Updated using BFGS Update


** GEOMETRY OPTIMIZATION IN DELOCALIZED INTERNAL COORDINATES **
   Searching for a Minimum

   Optimization Cycle:   2

                       Coordinates (Angstroms)
     ATOM                X               Y               Z
      1  S        -1.7522080981   -0.0429314746   -0.0928639531
      2  C        -0.0738221610   -0.5118559983   -0.5633369570
      3  C         1.0113957433    0.2806912103    0.1770305201
      4  C         2.3687310307   -0.4540908970    0.0432408461
      5  O         2.4610719404   -1.6457411463   -0.0870989055
      6  O         3.4236088568    0.3572507152    0.1575254064
      7  N         1.1826487968    1.6891337066   -0.1940881090
      8  H        -0.0364401406   -0.3565452756   -1.6444869466
      9  H         0.0117636629   -1.5802070323   -0.3634407061
     10  H         0.7882269111    0.2504439451    1.2489185731
     11  H         3.0607931868    1.2701036652    0.2160350092
     12  H         0.4279054218    2.2567960470    0.1794402577
     13  H         1.1641708235    1.8109715951   -1.2043309531
     14  O        -1.7538575835   -0.7284236775    1.4094206810
     15  H        -2.4238980399   -0.2797763326    1.9499526378
     16  O        -2.7073678591   -0.7292776955   -0.9434451474
     17  O        -1.8556637919    1.4055076450    0.0976665463
   Point Group: c1    Number of degrees of freedom:    45


   Energy is   -947.747892417

 Hessian Updated using BFGS Update

 43 Hessian modes will be used to form the next step
  Hessian Eigenvalues:
     0.001991    0.002941    0.004701    0.006928    0.009843    0.011993
     0.023932    0.035936    0.038079    0.041039    0.047096    0.051529
     0.068728    0.079796    0.082404    0.104039    0.122326    0.148593
     0.159338    0.169702    0.178049    0.190583    0.195645    0.223719
     0.248476    0.249988    0.257513    0.268217    0.276629    0.291919
     0.336905    0.340687    0.344726    0.370813    0.424101    0.427784
     0.445217    0.462158    0.515981    0.578925    0.824126    0.909456
     0.994211

 Minimum Search - Taking Simple RFO Step
 Searching for Lamda that Minimizes Along All modes
 Value Taken    Lamda =  -0.00065103
 Step Taken.  Stepsize is  0.278095

                             Maximum     Tolerance    Cnvgd?
         Gradient           0.002157      0.000300      NO
         Displacement       0.130041      0.001200      NO
         Energy change     -0.000337      0.000001      NO


 New Cartesian Coordinates Obtained by Inverse Iteration

 Displacement from previous Coordinates is:  0.488104
 ----------------------------------------------------------------
             Standard Nuclear Orientation (Angstroms)
    I     Atom           X                Y                Z
 ----------------------------------------------------------------
    1      S      -1.7509618493    -0.0376742436    -0.0985129472
    2      C      -0.0688335270    -0.5028686540    -0.5595010528
    3      C       1.0074602715     0.2831744228     0.1986775916
    4      C       2.3629241533    -0.4590711411     0.1035164687
    5      O       2.4559149539    -1.6500151735     0.0251408472
    6      O       3.4162275481     0.3593637265     0.0731993891
    7      N       1.1895248891     1.6901038465    -0.1660479964
    8      H      -0.0292703857    -0.3352071301    -1.6363143725
    9      H       0.0044983546    -1.5713505785    -0.3655638599
   10      H       0.7693861535     0.2524339360     1.2655598295
   11      H       3.0647683745     1.2705543803     0.0452966781
   12      H       0.4422276481     2.2672410769     0.2008826388
   13      H       1.2009986332     1.8245947145    -1.1719854203
   14      O      -1.7702939629    -0.7548777006     1.3888275859
   15      H      -2.4496333202    -0.3424391864     1.9355315330
   16      O      -2.6949779367    -0.7053237252    -0.9677809569
   17      O      -1.8529012981     1.4034104294     0.1152128440
 ----------------------------------------------------------------
 Nuclear Repulsion Energy =   702.9017657736 hartrees
 There are       44 alpha and       44 beta electrons
 Applying Cartesian multipole field
    Component          Value
    ---------          -----
     (2,0,0)        1.00000E-11
     (0,2,0)        2.00000E-11
     (0,0,2)       -3.00000E-11
 Nucleus-field energy     =     0.0000000153 hartrees
 Requested basis set is 6-311++G(d,p)
 There are 102 shells and 277 basis functions
 A cutoff of  1.0D-11 yielded   4598 shell pairs
 There are     34075 function pairs (     36444 Cartesian)
 Smallest overlap matrix eigenvalue = 1.47E-05
 Guess MOs from SCF MO coefficient file
 Reading MOs from coefficient file
 Reading MOs from coefficient file
 A restricted hybrid HF-DFT SCF calculation will be
 performed using Pulay DIIS extrapolation
 Exchange:     0.2000 Hartree-Fock + 0.0800 Slater + 0.7200 B88
 Correlation:  0.1900 VWN1RPA + 0.8100 LYP
 Using SG-1 standard quadrature grid
 SCF converges when DIIS error is below 1.0E-08
 Geometry optimization detected.  Setting ReadMinima to 0
 Setting SaveMinima to 0
 ---------------------------------------
  Cycle       Energy         DIIS Error
 ---------------------------------------
    1    -947.7498783041      1.58E-03
    2    -947.7464982746      2.71E-04
    3    -947.7454343335      5.00E-04
    4    -947.7471337905      7.08E-05
    5    -947.7471633686      3.03E-05
    6    -947.7471685401      1.09E-05
    7    -947.7471698713      3.69E-06
    8    -947.7471697386      1.77E-06
    9    -947.7471697561      3.51E-07
   10    -947.7471697837      1.12E-07
   11    -947.7471697865      4.43E-08
   12    -947.7471697824      1.98E-08
   13    -947.7471697819      5.81E-09 Convergence criterion met
 ---------------------------------------
 SCF time:  CPU 129.52 s  wall 129.99 s
 SCF   energy in the final basis set = -947.7471697819
 Total energy in the final basis set = -947.7471697819

 --------------------------------------------------------------

                    Orbital Energies (a.u.)
 --------------------------------------------------------------

 Alpha MOs
 -- Occupied --
-89.110 -19.206 -19.183 -19.157 -19.155 -19.131 -14.352 -10.326
-10.268 -10.253  -8.172  -6.136  -6.133  -6.132  -1.182  -1.131
 -1.075  -1.052  -1.051  -0.948  -0.832  -0.738  -0.674  -0.630
 -0.586  -0.577  -0.543  -0.533  -0.516  -0.495  -0.486  -0.474
 -0.470  -0.457  -0.422  -0.412  -0.411  -0.384  -0.357  -0.353
 -0.343  -0.334  -0.324  -0.294
 -- Virtual --
 -0.043  -0.020  -0.017  -0.001   0.010   0.012   0.024   0.030
  0.038   0.043   0.048   0.056   0.068   0.070   0.075   0.083
  0.085   0.090   0.095   0.102   0.108   0.111   0.116   0.120
  0.131   0.139   0.143   0.147   0.156   0.165   0.167   0.174
  0.184   0.193   0.198   0.209   0.215   0.229   0.235   0.242
  0.245   0.249   0.265   0.274   0.277   0.282   0.287   0.290
  0.294   0.301   0.303   0.310   0.312   0.318   0.330   0.337
  0.341   0.349   0.358   0.368   0.390   0.392   0.403   0.407
  0.424   0.435   0.462   0.474   0.490   0.511   0.523   0.547
  0.552   0.586   0.595   0.624   0.637   0.653   0.680   0.693
  0.707   0.714   0.749   0.757   0.803   0.810   0.817   0.845
  0.852   0.862   0.894   0.937   0.963   0.996   1.001   1.038
  1.049   1.071   1.078   1.099   1.109   1.118   1.129   1.145
  1.153   1.158   1.165   1.172   1.177   1.191   1.205   1.219
  1.232   1.248   1.325   1.354   1.376   1.423   1.445   1.455
  1.501   1.526   1.536   1.558   1.584   1.589   1.596   1.605
  1.644   1.651   1.666   1.679   1.708   1.741   1.760   1.782
  1.803   1.820   1.854   1.867   1.885   1.945   1.977   2.002
  2.029   2.031   2.074   2.115   2.151   2.184   2.268   2.297
  2.440   2.488   2.494   2.519   2.554   2.566   2.590   2.645
  2.695   2.722   2.737   2.755   2.763   2.793   2.802   2.806
  2.828   2.839   2.846   2.871   2.900   2.924   2.933   2.965
  2.978   2.984   3.018   3.060   3.076   3.088   3.106   3.126
  3.187   3.198   3.213   3.274   3.362   3.388   3.490   3.527
  3.571   3.584   3.694   3.716   3.810   3.845   3.955   4.020
  4.115   4.196   4.689   4.823   4.940   4.955   4.979   4.994
  5.000   5.041   5.048   5.062   5.149   5.166   5.265   5.394
  5.459   5.567   5.865   8.111  17.268  17.347  17.447  23.750
 23.810  23.830  35.567  49.826  49.833  49.851  49.885  50.016
189.214
 --------------------------------------------------------------

          Ground-State Mulliken Net Atomic Charges

     Atom                 Charge (a.u.)
  ----------------------------------------
      1 S                     0.333996
      2 C                    -0.792368
      3 C                     0.042678
      4 C                    -0.117005
      5 O                    -0.258889
      6 O                    -0.170002
      7 N                    -0.424237
      8 H                     0.252172
      9 H                     0.324745
     10 H                     0.274438
     11 H                     0.301988
     12 H                     0.304694
     13 H                     0.260188
     14 O                    -0.238616
     15 H                     0.311071
     16 O                    -0.135847
     17 O                    -0.269006
  ----------------------------------------
  Sum of atomic charges =     0.000000

 -----------------------------------------------------------------
                    Cartesian Multipole Moments
 -----------------------------------------------------------------
    Charge (ESU x 10^10)
                 0.0000
    Dipole Moment (Debye)
         X      -0.6777      Y       2.8831      Z       0.9187
       Tot       3.1009
    Quadrupole Moments (Debye-Ang)
        XX     -83.5725     XY       8.1080     YY     -71.8120
        XZ      -8.9356     YZ      -1.4151     ZZ     -59.8096
    Octopole Moments (Debye-Ang^2)
       XXX     -40.1996    XXY      21.8796    XYY       0.3437
       YYY      11.9932    XXZ      25.6267    XYZ       0.3956
       YYZ      -4.5577    XZZ      -4.9188    YZZ       5.1555
       ZZZ       6.3911
    Hexadecapole Moments (Debye-Ang^3)
      XXXX   -1877.6938   XXXY      48.3089   XXYY    -397.2163
      XYYY      31.5462   YYYY    -431.3596   XXXZ     -90.0205
      XXYZ     -13.7621   XYYZ      -5.9948   YYYZ       1.7155
      XXZZ    -285.8964   XYZZ      -1.8940   YYZZ    -104.6563
      XZZZ     -40.7338   YZZZ      -0.2163   ZZZZ    -178.2887
 -----------------------------------------------------------------
 Calculating analytic gradient of the SCF energy
 Gradient of SCF Energy
            1           2           3           4           5           6
    1   0.0003212   0.0003660  -0.0007113   0.0009193   0.0002351  -0.0042255
    2  -0.0015851  -0.0000416  -0.0018065  -0.0055575   0.0076357   0.0020303
    3  -0.0033357  -0.0016641  -0.0026836   0.0111503  -0.0038501  -0.0009653
            7           8           9          10          11          12
    1  -0.0011306  -0.0003942  -0.0010527   0.0015147   0.0018497   0.0010561
    2   0.0014801  -0.0002248   0.0012740  -0.0007513  -0.0032130  -0.0003068
    3   0.0004505   0.0012493  -0.0000047  -0.0010348  -0.0036569  -0.0010063
           13          14          15          16          17
    1   0.0013748  -0.0052698   0.0037357   0.0019259  -0.0005142
    2   0.0007448   0.0028418  -0.0025825   0.0020505  -0.0019882
    3   0.0017740   0.0029918  -0.0018880   0.0025928  -0.0001193
 Max gradient component =       1.115E-02
 RMS gradient           =       2.851E-03
 Gradient time:  CPU 45.67 s  wall 45.69 s
 Geometry Optimization Parameters
   NAtoms,    NIC,     NZ,  NCons,   NDum,   NFix, NCnnct, MaxDiis
       17     111       0       0       0       0       0       0

 Cartesian Hessian Update
 Hessian Updated using BFGS Update


** GEOMETRY OPTIMIZATION IN DELOCALIZED INTERNAL COORDINATES **
   Searching for a Minimum

   Optimization Cycle:   3

                       Coordinates (Angstroms)
     ATOM                X               Y               Z
      1  S        -1.7509618493   -0.0376742436   -0.0985129472
      2  C        -0.0688335270   -0.5028686540   -0.5595010528
      3  C         1.0074602715    0.2831744228    0.1986775916
      4  C         2.3629241533   -0.4590711411    0.1035164687
      5  O         2.4559149539   -1.6500151735    0.0251408472
      6  O         3.4162275481    0.3593637265    0.0731993891
      7  N         1.1895248891    1.6901038465   -0.1660479964
      8  H        -0.0292703857   -0.3352071301   -1.6363143725
      9  H         0.0044983546   -1.5713505785   -0.3655638599
     10  H         0.7693861535    0.2524339360    1.2655598295
     11  H         3.0647683745    1.2705543803    0.0452966781
     12  H         0.4422276481    2.2672410769    0.2008826388
     13  H         1.2009986332    1.8245947145   -1.1719854203
     14  O        -1.7702939629   -0.7548777006    1.3888275859
     15  H        -2.4496333202   -0.3424391864    1.9355315330
     16  O        -2.6949779367   -0.7053237252   -0.9677809569
     17  O        -1.8529012981    1.4034104294    0.1152128440
   Point Group: c1    Number of degrees of freedom:    45


   Energy is   -947.747169782

 Hessian Updated using BFGS Update

 44 Hessian modes will be used to form the next step
  Hessian Eigenvalues:
     0.002004    0.003502    0.004791    0.006949    0.011793    0.016671
     0.035433    0.037654    0.041009    0.046888    0.049894    0.051829
     0.073875    0.079751    0.082765    0.103670    0.122281    0.147525
     0.159448    0.160489    0.167528    0.179474    0.191472    0.195661
     0.222068    0.248309    0.252082    0.257267    0.261542    0.278444
     0.290005    0.339687    0.340798    0.345170    0.360599    0.424903
     0.438196    0.445402    0.470317    0.518727    0.580097    0.829918
     0.913098    1.004820

 Minimum Search - Taking Simple RFO Step
 Searching for Lamda that Minimizes Along All modes
 Value Taken    Lamda =  -0.00164220
 Step Taken.  Stepsize is  0.182185

                             Maximum     Tolerance    Cnvgd?
         Gradient           0.005280      0.000300      NO
         Displacement       0.069533      0.001200      NO
         Energy change      0.000723      0.000001      NO


 New Cartesian Coordinates Obtained by Inverse Iteration

 Displacement from previous Coordinates is:  0.309178
 ----------------------------------------------------------------
             Standard Nuclear Orientation (Angstroms)
    I     Atom           X                Y                Z
 ----------------------------------------------------------------
    1      S      -1.7477223735    -0.0314049126    -0.0965675616
    2      C      -0.0716351451    -0.5125113800    -0.5629113438
    3      C       1.0096689432     0.2762623062     0.1837918920
    4      C       2.3688734683    -0.4571965375     0.0610544344
    5      O       2.4674449226    -1.6506473087    -0.0270507721
    6      O       3.4193752341     0.3656544757     0.1240918631
    7      N       1.1752977639     1.6831917576    -0.1828404696
    8      H      -0.0344651762    -0.3503635899    -1.6423677543
    9      H       0.0060507512    -1.5817469678    -0.3654119052
   10      H       0.7810579490     0.2456207181     1.2543996523
   11      H       3.0562646280     1.2762115398     0.1484344503
   12      H       0.4230099822     2.2476493499     0.1979121652
   13      H       1.1576974879     1.8096196385    -1.1913833565
   14      O      -1.7511358423    -0.7342448953     1.3969568909
   15      H      -2.4266447952    -0.3029566431     1.9415863491
   16      O      -2.7004165071    -0.7057822211    -0.9554470855
   17      O      -1.8356625910     1.4146936703     0.1018913513
 ----------------------------------------------------------------
 Nuclear Repulsion Energy =   702.9485431227 hartrees
 There are       44 alpha and       44 beta electrons
 Applying Cartesian multipole field
    Component          Value
    ---------          -----
     (2,0,0)        1.00000E-11
     (0,2,0)        2.00000E-11
     (0,0,2)       -3.00000E-11
 Nucleus-field energy     =     0.0000000153 hartrees
 Requested basis set is 6-311++G(d,p)
 There are 102 shells and 277 basis functions
 A cutoff of  1.0D-11 yielded   4596 shell pairs
 There are     34060 function pairs (     36426 Cartesian)
 Smallest overlap matrix eigenvalue = 1.47E-05
 Guess MOs from SCF MO coefficient file
 Reading MOs from coefficient file
 Reading MOs from coefficient file
 A restricted hybrid HF-DFT SCF calculation will be
 performed using Pulay DIIS extrapolation
 Exchange:     0.2000 Hartree-Fock + 0.0800 Slater + 0.7200 B88
 Correlation:  0.1900 VWN1RPA + 0.8100 LYP
 Using SG-1 standard quadrature grid
 SCF converges when DIIS error is below 1.0E-08
 Geometry optimization detected.  Setting ReadMinima to 0
 Setting SaveMinima to 0
 ---------------------------------------
  Cycle       Energy         DIIS Error
 ---------------------------------------
    1    -947.7358847835      9.31E-04
    2    -947.7479002397      8.18E-05
    3    -947.7479033485      1.05E-04
    4    -947.7479751441      3.82E-05
    5    -947.7479836443      1.25E-05
    6    -947.7479852035      5.91E-06
    7    -947.7479853185      1.51E-06
    8    -947.7479852849      6.95E-07
    9    -947.7479852678      1.52E-07
   10    -947.7479852793      6.19E-08
   11    -947.7479852784      2.98E-08
   12    -947.7479852767      9.80E-09 Convergence criterion met
 ---------------------------------------
 SCF time:  CPU 119.70 s  wall 120.00 s
 SCF   energy in the final basis set = -947.7479852767
 Total energy in the final basis set = -947.7479852767

 --------------------------------------------------------------

                    Orbital Energies (a.u.)
 --------------------------------------------------------------

 Alpha MOs
 -- Occupied --
-89.111 -19.208 -19.184 -19.158 -19.156 -19.132 -14.352 -10.327
-10.268 -10.252  -8.172  -6.136  -6.134  -6.132  -1.182  -1.129
 -1.076  -1.052  -1.050  -0.948  -0.831  -0.737  -0.673  -0.629
 -0.586  -0.577  -0.543  -0.533  -0.516  -0.495  -0.485  -0.475
 -0.469  -0.457  -0.421  -0.412  -0.411  -0.385  -0.358  -0.353
 -0.343  -0.335  -0.324  -0.294
 -- Virtual --
 -0.045  -0.022  -0.016  -0.001   0.010   0.012   0.023   0.030
  0.038   0.043   0.047   0.054   0.069   0.070   0.074   0.082
  0.085   0.090   0.095   0.101   0.109   0.110   0.116   0.121
  0.131   0.139   0.142   0.146   0.156   0.165   0.168   0.173
  0.185   0.194   0.198   0.207   0.215   0.229   0.235   0.241
  0.244   0.249   0.263   0.274   0.277   0.283   0.286   0.288
  0.293   0.299   0.303   0.311   0.311   0.317   0.329   0.337
  0.342   0.349   0.360   0.367   0.389   0.391   0.400   0.406
  0.424   0.436   0.461   0.472   0.488   0.516   0.521   0.544
  0.549   0.586   0.588   0.623   0.634   0.653   0.679   0.689
  0.706   0.714   0.748   0.760   0.802   0.813   0.820   0.843
  0.852   0.862   0.894   0.938   0.959   0.993   1.000   1.035
  1.045   1.066   1.082   1.097   1.107   1.118   1.132   1.148
  1.152   1.159   1.164   1.170   1.177   1.187   1.205   1.223
  1.234   1.250   1.324   1.354   1.373   1.422   1.445   1.451
  1.498   1.529   1.535   1.557   1.583   1.593   1.594   1.603
  1.641   1.650   1.666   1.680   1.706   1.745   1.760   1.784
  1.795   1.819   1.848   1.864   1.883   1.947   1.979   1.995
  2.025   2.027   2.072   2.118   2.144   2.182   2.267   2.288
  2.441   2.487   2.491   2.513   2.546   2.567   2.592   2.649
  2.687   2.722   2.735   2.756   2.766   2.793   2.800   2.806
  2.828   2.838   2.846   2.875   2.900   2.916   2.928   2.968
  2.975   2.982   3.017   3.054   3.072   3.085   3.104   3.123
  3.183   3.193   3.211   3.272   3.360   3.380   3.485   3.523
  3.568   3.582   3.690   3.713   3.804   3.840   3.956   4.021
  4.111   4.198   4.687   4.820   4.938   4.955   4.977   4.994
  4.999   5.040   5.047   5.063   5.148   5.165   5.261   5.393
  5.449   5.556   5.860   8.109  17.266  17.345  17.445  23.749
 23.807  23.824  35.564  49.825  49.832  49.849  49.884  50.013
189.213
 --------------------------------------------------------------

          Ground-State Mulliken Net Atomic Charges

     Atom                 Charge (a.u.)
  ----------------------------------------
      1 S                     0.332686
      2 C                    -0.815023
      3 C                     0.051395
      4 C                    -0.121934
      5 O                    -0.261556
      6 O                    -0.165583
      7 N                    -0.408284
      8 H                     0.254426
      9 H                     0.322756
     10 H                     0.277184
     11 H                     0.299523
     12 H                     0.300333
     13 H                     0.257966
     14 O                    -0.232801
     15 H                     0.309507
     16 O                    -0.131041
     17 O                    -0.269553
  ----------------------------------------
  Sum of atomic charges =     0.000000

 -----------------------------------------------------------------
                    Cartesian Multipole Moments
 -----------------------------------------------------------------
    Charge (ESU x 10^10)
                -0.0000
    Dipole Moment (Debye)
         X      -0.7572      Y       2.8546      Z       1.0353
       Tot       3.1295
    Quadrupole Moments (Debye-Ang)
        XX     -83.7997     XY       7.8605     YY     -71.9798
        XZ      -8.6163     YZ      -1.1809     ZZ     -59.7281
    Octopole Moments (Debye-Ang^2)
       XXX     -40.9326    XXY      22.1111    XYY      -0.2541
       YYY      10.7025    XXZ      26.3659    XYZ       0.5327
       YYZ      -3.2993    XZZ      -5.3081    YZZ       5.2889
       ZZZ       7.0706
    Hexadecapole Moments (Debye-Ang^3)
      XXXX   -1880.1412   XXXY      48.5340   XXYY    -397.3737
      XYYY      33.3674   YYYY    -432.3333   XXXZ     -87.1828
      XXYZ     -11.4802   XYYZ      -3.2507   YYYZ      -0.1281
      XXZZ    -285.9812   XYZZ      -1.6395   YYZZ    -104.4772
      XZZZ     -40.1084   YZZZ      -1.6304   ZZZZ    -178.2723
 -----------------------------------------------------------------
 Calculating analytic gradient of the SCF energy
 Gradient of SCF Energy
            1           2           3           4           5           6
    1  -0.0006395  -0.0000087  -0.0002704   0.0002098   0.0001598  -0.0008208
    2   0.0001727   0.0001600  -0.0004885  -0.0005055   0.0008390   0.0003826
    3  -0.0001377  -0.0000857   0.0004061  -0.0015512   0.0007332   0.0006524
            7           8           9          10          11          12
    1  -0.0004640  -0.0002673  -0.0000406  -0.0000672   0.0005356   0.0000339
    2   0.0000515  -0.0000155   0.0000914   0.0001915  -0.0006589  -0.0001026
    3   0.0002700   0.0002763  -0.0000025  -0.0001420  -0.0004130  -0.0000207
           13          14          15          16          17
    1   0.0001998  -0.0004898   0.0007603   0.0007257   0.0004434
    2  -0.0000635  -0.0001108  -0.0001452  -0.0000152   0.0002170
    3   0.0002117   0.0003415  -0.0005107   0.0001127  -0.0001405
 Max gradient component =       1.551E-03
 RMS gradient           =       4.366E-04
 Gradient time:  CPU 45.92 s  wall 45.94 s
 Geometry Optimization Parameters
   NAtoms,    NIC,     NZ,  NCons,   NDum,   NFix, NCnnct, MaxDiis
       17     111       0       0       0       0       0       0

 Cartesian Hessian Update
 Hessian Updated using BFGS Update


** GEOMETRY OPTIMIZATION IN DELOCALIZED INTERNAL COORDINATES **
   Searching for a Minimum

   Optimization Cycle:   4

                       Coordinates (Angstroms)
     ATOM                X               Y               Z
      1  S        -1.7477223735   -0.0314049126   -0.0965675616
      2  C        -0.0716351451   -0.5125113800   -0.5629113438
      3  C         1.0096689432    0.2762623062    0.1837918920
      4  C         2.3688734683   -0.4571965375    0.0610544344
      5  O         2.4674449226   -1.6506473087   -0.0270507721
      6  O         3.4193752341    0.3656544757    0.1240918631
      7  N         1.1752977639    1.6831917576   -0.1828404696
      8  H        -0.0344651762   -0.3503635899   -1.6423677543
      9  H         0.0060507512   -1.5817469678   -0.3654119052
     10  H         0.7810579490    0.2456207181    1.2543996523
     11  H         3.0562646280    1.2762115398    0.1484344503
     12  H         0.4230099822    2.2476493499    0.1979121652
     13  H         1.1576974879    1.8096196385   -1.1913833565
     14  O        -1.7511358423   -0.7342448953    1.3969568909
     15  H        -2.4266447952   -0.3029566431    1.9415863491
     16  O        -2.7004165071   -0.7057822211   -0.9554470855
     17  O        -1.8356625910    1.4146936703    0.1018913513
   Point Group: c1    Number of degrees of freedom:    45


   Energy is   -947.747985277

 Hessian Updated using BFGS Update

 45 Hessian modes will be used to form the next step
  Hessian Eigenvalues:
     0.002004    0.003350    0.004837    0.006959    0.011800    0.018113
     0.035586    0.037833    0.040990    0.046559    0.048960    0.053641
     0.072570    0.079765    0.082355    0.103652    0.122475    0.146845
     0.159563    0.159933    0.160504    0.170117    0.180776    0.191330
     0.195629    0.224128    0.248225    0.252110    0.257343    0.261453
     0.278584    0.290494    0.338781    0.340594    0.345071    0.361034
     0.424706    0.435657    0.445377    0.465838    0.516643    0.578873
     0.829135    0.911094    0.999741

 Minimum Search - Taking Simple RFO Step
 Searching for Lamda that Minimizes Along All modes
 Value Taken    Lamda =  -0.00020683
 Step Taken.  Stepsize is  0.194827

                             Maximum     Tolerance    Cnvgd?
         Gradient           0.001093      0.000300      NO
         Displacement       0.075439      0.001200      NO
         Energy change     -0.000815      0.000001      NO


 New Cartesian Coordinates Obtained by Inverse Iteration

 Displacement from previous Coordinates is:  0.284497
 ----------------------------------------------------------------
             Standard Nuclear Orientation (Angstroms)
    I     Atom           X                Y                Z
 ----------------------------------------------------------------
    1      S      -1.7507517745    -0.0372119688    -0.0911431669
    2      C      -0.0720340681    -0.5125913190    -0.5600122054
    3      C       1.0117698814     0.2826632228     0.1778897316
    4      C       2.3682658873    -0.4562655755     0.0583505109
    5      O       2.4593750879    -1.6419226578    -0.1180764508
    6      O       3.4220950829     0.3598673936     0.1573486801
    7      N       1.1828653487     1.6848229840    -0.2053417506
    8      H      -0.0354806253    -0.3577162351    -1.6414460456
    9      H       0.0122266349    -1.5808398147    -0.3570312224
   10      H       0.7844934654     0.2616252094     1.2496020599
   11      H       3.0565478462     1.2678816639     0.2426073981
   12      H       0.4342269666     2.2561523302     0.1738545772
   13      H       1.1555664619     1.7981699964    -1.2159363854
   14      O      -1.7455994184    -0.7234184758     1.4100033877
   15      H      -2.4301403304    -0.2939621417     1.9483903668
   16      O      -2.7055518060    -0.7254316233    -0.9385165115
   17      O      -1.8508159404     1.4102260116     0.0955958262
 ----------------------------------------------------------------
 Nuclear Repulsion Energy =   702.4316831719 hartrees
 There are       44 alpha and       44 beta electrons
 Applying Cartesian multipole field
    Component          Value
    ---------          -----
     (2,0,0)        1.00000E-11
     (0,2,0)        2.00000E-11
     (0,0,2)       -3.00000E-11
 Nucleus-field energy     =     0.0000000153 hartrees
 Requested basis set is 6-311++G(d,p)
 There are 102 shells and 277 basis functions
 A cutoff of  1.0D-11 yielded   4598 shell pairs
 There are     34080 function pairs (     36446 Cartesian)
 Smallest overlap matrix eigenvalue = 1.46E-05
 Guess MOs from SCF MO coefficient file
 Reading MOs from coefficient file
 Reading MOs from coefficient file
 A restricted hybrid HF-DFT SCF calculation will be
 performed using Pulay DIIS extrapolation
 Exchange:     0.2000 Hartree-Fock + 0.0800 Slater + 0.7200 B88
 Correlation:  0.1900 VWN1RPA + 0.8100 LYP
 Using SG-1 standard quadrature grid
 SCF converges when DIIS error is below 1.0E-08
 Geometry optimization detected.  Setting ReadMinima to 0
 Setting SaveMinima to 0
 ---------------------------------------
  Cycle       Energy         DIIS Error
 ---------------------------------------
    1    -947.7368423387      1.16E-03
    2    -947.7475579061      1.29E-04
    3    -947.7473862256      2.21E-04
    4    -947.7477223513      4.43E-05
    5    -947.7477341734      1.53E-05
    6    -947.7477359453      5.95E-06
    7    -947.7477359910      2.93E-06
    8    -947.7477360057      1.02E-06
    9    -947.7477360190      1.71E-07
   10    -947.7477360221      9.26E-08
   11    -947.7477360289      2.77E-08
   12    -947.7477360272      9.63E-09 Convergence criterion met
 ---------------------------------------
 SCF time:  CPU 120.05 s  wall 120.17 s
 SCF   energy in the final basis set = -947.7477360272
 Total energy in the final basis set = -947.7477360272

 --------------------------------------------------------------

                    Orbital Energies (a.u.)
 --------------------------------------------------------------

 Alpha MOs
 -- Occupied --
-89.111 -19.208 -19.185 -19.158 -19.156 -19.132 -14.352 -10.328
-10.268 -10.252  -8.172  -6.136  -6.134  -6.132  -1.181  -1.129
 -1.075  -1.051  -1.050  -0.948  -0.830  -0.737  -0.673  -0.629
 -0.585  -0.577  -0.542  -0.533  -0.516  -0.495  -0.485  -0.474
 -0.468  -0.457  -0.421  -0.413  -0.411  -0.384  -0.357  -0.353
 -0.344  -0.334  -0.324  -0.294
 -- Virtual --
 -0.044  -0.022  -0.016  -0.002   0.010   0.012   0.024   0.030
  0.037   0.043   0.047   0.054   0.068   0.069   0.073   0.082
  0.085   0.090   0.095   0.101   0.108   0.110   0.116   0.121
  0.130   0.139   0.142   0.146   0.155   0.165   0.168   0.171
  0.185   0.194   0.199   0.206   0.215   0.228   0.234   0.241
  0.245   0.250   0.263   0.274   0.276   0.282   0.284   0.288
  0.293   0.298   0.304   0.311   0.313   0.316   0.328   0.336
  0.342   0.349   0.361   0.367   0.389   0.390   0.400   0.406
  0.426   0.436   0.460   0.472   0.487   0.518   0.521   0.543
  0.550   0.581   0.589   0.621   0.634   0.653   0.677   0.685
  0.705   0.714   0.748   0.761   0.800   0.813   0.816   0.843
  0.852   0.861   0.894   0.936   0.959   0.992   1.000   1.035
  1.041   1.063   1.082   1.098   1.110   1.117   1.134   1.148
  1.155   1.160   1.162   1.169   1.177   1.190   1.204   1.220
  1.232   1.253   1.322   1.353   1.374   1.426   1.449   1.452
  1.499   1.528   1.535   1.555   1.582   1.591   1.595   1.601
  1.639   1.651   1.667   1.678   1.705   1.735   1.757   1.786
  1.793   1.820   1.843   1.863   1.881   1.945   1.980   1.992
  2.023   2.027   2.070   2.122   2.132   2.177   2.263   2.282
  2.440   2.487   2.491   2.510   2.542   2.564   2.592   2.645
  2.678   2.723   2.734   2.757   2.767   2.791   2.802   2.804
  2.830   2.837   2.841   2.876   2.900   2.909   2.927   2.966
  2.975   2.982   3.016   3.051   3.069   3.082   3.102   3.123
  3.181   3.188   3.209   3.267   3.358   3.376   3.486   3.523
  3.565   3.580   3.680   3.713   3.803   3.836   3.954   4.018
  4.110   4.200   4.684   4.817   4.938   4.955   4.978   4.994
  4.999   5.041   5.048   5.062   5.148   5.165   5.260   5.392
  5.445   5.549   5.857   8.108  17.266  17.345  17.443  23.748
 23.805  23.820  35.562  49.824  49.832  49.848  49.884  50.008
189.211
 --------------------------------------------------------------

          Ground-State Mulliken Net Atomic Charges

     Atom                 Charge (a.u.)
  ----------------------------------------
      1 S                     0.337054
      2 C                    -0.831526
      3 C                     0.060019
      4 C                    -0.116605
      5 O                    -0.264683
      6 O                    -0.159391
      7 N                    -0.396387
      8 H                     0.256461
      9 H                     0.322699
     10 H                     0.271769
     11 H                     0.296943
     12 H                     0.295947
     13 H                     0.257034
     14 O                    -0.235434
     15 H                     0.310198
     16 O                    -0.133188
     17 O                    -0.270908
  ----------------------------------------
  Sum of atomic charges =    -0.000000

 -----------------------------------------------------------------
                    Cartesian Multipole Moments
 -----------------------------------------------------------------
    Charge (ESU x 10^10)
                -0.0000
    Dipole Moment (Debye)
         X      -0.6865      Y       2.8432      Z       1.2471
       Tot       3.1796
    Quadrupole Moments (Debye-Ang)
        XX     -83.8167     XY       7.7351     YY     -71.9717
        XZ      -7.9100     YZ      -1.2936     ZZ     -59.6754
    Octopole Moments (Debye-Ang^2)
       XXX     -40.0064    XXY      21.9595    XYY       0.1069
       YYY      10.6911    XXZ      28.3582    XYZ       0.4168
       YYZ      -2.0387    XZZ      -5.2803    YZZ       5.6391
       ZZZ       7.4125
    Hexadecapole Moments (Debye-Ang^3)
      XXXX   -1883.0853   XXXY      45.8953   XXYY    -398.2371
      XYYY      30.9328   YYYY    -431.2205   XXXZ     -79.9995
      XXYZ     -12.0259   XYYZ       0.3104   YYYZ      -2.8987
      XXZZ    -285.8305   XYZZ      -1.6896   YYZZ    -104.4649
      XZZZ     -37.0582   YZZZ      -3.7798   ZZZZ    -179.2720
 -----------------------------------------------------------------
 Calculating analytic gradient of the SCF energy
 Gradient of SCF Energy
            1           2           3           4           5           6
    1   0.0004340  -0.0002953   0.0003951   0.0005298  -0.0008453   0.0008555
    2  -0.0005809   0.0004305   0.0005291   0.0003501  -0.0010716  -0.0003731
    3   0.0002537   0.0000637  -0.0017204   0.0068755  -0.0027270  -0.0031953
            7           8           9          10          11          12
    1   0.0006719   0.0001181   0.0002743   0.0004253  -0.0008252   0.0000015
    2  -0.0000701   0.0000486  -0.0002986  -0.0004417   0.0008209   0.0002324
    3  -0.0009698  -0.0003459   0.0001871   0.0000356   0.0021346   0.0001822
           13          14          15          16          17
    1  -0.0008359   0.0005235  -0.0006344  -0.0005221  -0.0002709
    2  -0.0000930  -0.0005584   0.0007132  -0.0003207   0.0006835
    3  -0.0005145  -0.0006867   0.0005513  -0.0003923   0.0002683
 Max gradient component =       6.876E-03
 RMS gradient           =       1.290E-03
 Gradient time:  CPU 45.75 s  wall 45.76 s
 Geometry Optimization Parameters
   NAtoms,    NIC,     NZ,  NCons,   NDum,   NFix, NCnnct, MaxDiis
       17     111       0       0       0       0       0       0

 Cartesian Hessian Update
 Hessian Updated using BFGS Update


** GEOMETRY OPTIMIZATION IN DELOCALIZED INTERNAL COORDINATES **
   Searching for a Minimum

   Optimization Cycle:   5

                       Coordinates (Angstroms)
     ATOM                X               Y               Z
      1  S        -1.7507517745   -0.0372119688   -0.0911431669
      2  C        -0.0720340681   -0.5125913190   -0.5600122054
      3  C         1.0117698814    0.2826632228    0.1778897316
      4  C         2.3682658873   -0.4562655755    0.0583505109
      5  O         2.4593750879   -1.6419226578   -0.1180764508
      6  O         3.4220950829    0.3598673936    0.1573486801
      7  N         1.1828653487    1.6848229840   -0.2053417506
      8  H        -0.0354806253   -0.3577162351   -1.6414460456
      9  H         0.0122266349   -1.5808398147   -0.3570312224
     10  H         0.7844934654    0.2616252094    1.2496020599
     11  H         3.0565478462    1.2678816639    0.2426073981
     12  H         0.4342269666    2.2561523302    0.1738545772
     13  H         1.1555664619    1.7981699964   -1.2159363854
     14  O        -1.7455994184   -0.7234184758    1.4100033877
     15  H        -2.4301403304   -0.2939621417    1.9483903668
     16  O        -2.7055518060   -0.7254316233   -0.9385165115
     17  O        -1.8508159404    1.4102260116    0.0955958262
   Point Group: c1    Number of degrees of freedom:    45


   Energy is   -947.747736027

 Hessian Updated using BFGS Update

 45 Hessian modes will be used to form the next step
  Hessian Eigenvalues:
     0.002004    0.004758    0.005596    0.008615    0.011538    0.034372
     0.036805    0.040192    0.041728    0.046393    0.049775    0.056558
     0.073249    0.079785    0.082411    0.103687    0.122158    0.145648
     0.159230    0.159906    0.160659    0.168383    0.181086    0.191323
     0.195692    0.223256    0.250350    0.253586    0.256160    0.261214
     0.278804    0.289876    0.338905    0.340916    0.345298    0.361533
     0.424730    0.437154    0.445377    0.467314    0.516664    0.578668
     0.830235    0.910314    1.000519

 Minimum Search - Taking Simple RFO Step
 Searching for Lamda that Minimizes Along All modes
 Value Taken    Lamda =  -0.00054908
 Step Taken.  Stepsize is  0.144766

                             Maximum     Tolerance    Cnvgd?
         Gradient           0.002039      0.000300      NO
         Displacement       0.049522      0.001200      NO
         Energy change      0.000249      0.000001      NO


 New Cartesian Coordinates Obtained by Inverse Iteration

 Displacement from previous Coordinates is:  0.210419
 ----------------------------------------------------------------
             Standard Nuclear Orientation (Angstroms)
    I     Atom           X                Y                Z
 ----------------------------------------------------------------
    1      S      -1.7513110437    -0.0356151583    -0.0923388032
    2      C      -0.0723005330    -0.5082401676    -0.5630601264
    3      C       1.0110588834     0.2819370684     0.1809613315
    4      C       2.3672874718    -0.4574882271     0.0605346626
    5      O       2.4603972470    -1.6505414287    -0.0475866340
    6      O       3.4212361580     0.3605124617     0.1378974707
    7      N       1.1849158109     1.6863575121    -0.1924006808
    8      H      -0.0352803036    -0.3461196926    -1.6431108013
    9      H       0.0099597001    -1.5776110024    -0.3670088357
   10      H       0.7817005420     0.2559747092     1.2519709680
   11      H       3.0585105334     1.2721774629     0.1716951738
   12      H       0.4338784740     2.2561235381     0.1836353015
   13      H       1.1695459914     1.8076807540    -1.2019562366
   14      O      -1.7491933495    -0.7337194957     1.4034316344
   15      H      -2.4366198496    -0.3131135950     1.9437869850
   16      O      -2.7055449774    -0.7161920074    -0.9456889697
   17      O      -1.8511820552     1.4099262683     0.1053763602
 ----------------------------------------------------------------
 Nuclear Repulsion Energy =   702.3980375102 hartrees
 There are       44 alpha and       44 beta electrons
 Applying Cartesian multipole field
    Component          Value
    ---------          -----
     (2,0,0)        1.00000E-11
     (0,2,0)        2.00000E-11
     (0,0,2)       -3.00000E-11
 Nucleus-field energy     =     0.0000000153 hartrees
 Requested basis set is 6-311++G(d,p)
 There are 102 shells and 277 basis functions
 A cutoff of  1.0D-11 yielded   4595 shell pairs
 There are     34056 function pairs (     36422 Cartesian)
 Smallest overlap matrix eigenvalue = 1.47E-05
 Guess MOs from SCF MO coefficient file
 Reading MOs from coefficient file
 Reading MOs from coefficient file
 A restricted hybrid HF-DFT SCF calculation will be
 performed using Pulay DIIS extrapolation
 Exchange:     0.2000 Hartree-Fock + 0.0800 Slater + 0.7200 B88
 Correlation:  0.1900 VWN1RPA + 0.8100 LYP
 Using SG-1 standard quadrature grid
 SCF converges when DIIS error is below 1.0E-08
 Geometry optimization detected.  Setting ReadMinima to 0
 Setting SaveMinima to 0
 ---------------------------------------
  Cycle       Energy         DIIS Error
 ---------------------------------------
    1    -947.7429861200      8.57E-04
    2    -947.7479299619      8.17E-05
    3    -947.7479481935      9.43E-05
    4    -947.7480062650      3.20E-05
    5    -947.7480115866      1.45E-05
    6    -947.7480131302      4.20E-06
    7    -947.7480133707      2.12E-06
    8    -947.7480132510      3.55E-07
    9    -947.7480132388      1.90E-07
   10    -947.7480132521      5.17E-08
   11    -947.7480132526      1.21E-08
   12    -947.7480132468      5.42E-09 Convergence criterion met
 ---------------------------------------
 SCF time:  CPU 118.16 s  wall 118.37 s
 SCF   energy in the final basis set = -947.7480132468
 Total energy in the final basis set = -947.7480132468

 --------------------------------------------------------------

                    Orbital Energies (a.u.)
 --------------------------------------------------------------

 Alpha MOs
 -- Occupied --
-89.111 -19.208 -19.184 -19.158 -19.156 -19.132 -14.352 -10.327
-10.269 -10.253  -8.172  -6.136  -6.134  -6.132  -1.181  -1.129
 -1.075  -1.051  -1.050  -0.948  -0.831  -0.737  -0.673  -0.629
 -0.586  -0.577  -0.543  -0.533  -0.516  -0.495  -0.485  -0.474
 -0.468  -0.457  -0.421  -0.413  -0.411  -0.384  -0.357  -0.353
 -0.343  -0.334  -0.325  -0.294
 -- Virtual --
 -0.045  -0.022  -0.016  -0.001   0.010   0.012   0.023   0.030
  0.037   0.043   0.047   0.054   0.069   0.070   0.074   0.082
  0.085   0.090   0.095   0.101   0.108   0.110   0.116   0.121
  0.131   0.139   0.142   0.146   0.155   0.165   0.168   0.172
  0.185   0.193   0.198   0.207   0.215   0.229   0.234   0.241
  0.244   0.249   0.263   0.274   0.277   0.283   0.285   0.288
  0.293   0.298   0.303   0.311   0.312   0.317   0.329   0.336
  0.342   0.349   0.360   0.367   0.389   0.391   0.401   0.406
  0.425   0.436   0.461   0.472   0.488   0.516   0.520   0.544
  0.550   0.585   0.588   0.622   0.633   0.653   0.678   0.688
  0.706   0.713   0.748   0.760   0.800   0.812   0.819   0.842
  0.852   0.862   0.894   0.937   0.958   0.992   1.000   1.034
  1.044   1.065   1.082   1.098   1.108   1.117   1.134   1.148
  1.153   1.160   1.165   1.169   1.178   1.188   1.205   1.222
  1.234   1.251   1.323   1.353   1.374   1.420   1.445   1.453
  1.499   1.529   1.535   1.556   1.583   1.591   1.593   1.602
  1.641   1.651   1.665   1.680   1.706   1.742   1.758   1.784
  1.795   1.819   1.846   1.863   1.882   1.946   1.978   1.993
  2.024   2.027   2.070   2.119   2.141   2.179   2.265   2.285
  2.440   2.487   2.491   2.511   2.545   2.565   2.591   2.648
  2.685   2.722   2.735   2.756   2.767   2.793   2.801   2.804
  2.829   2.837   2.844   2.875   2.900   2.914   2.927   2.966
  2.975   2.981   3.016   3.053   3.070   3.084   3.103   3.123
  3.181   3.191   3.210   3.271   3.359   3.378   3.485   3.522
  3.567   3.582   3.686   3.712   3.804   3.838   3.955   4.020
  4.110   4.197   4.685   4.818   4.938   4.954   4.977   4.994
  4.999   5.040   5.047   5.062   5.148   5.165   5.261   5.393
  5.447   5.553   5.859   8.108  17.266  17.346  17.444  23.747
 23.806  23.822  35.563  49.824  49.832  49.849  49.884  50.012
189.211
 --------------------------------------------------------------

          Ground-State Mulliken Net Atomic Charges

     Atom                 Charge (a.u.)
  ----------------------------------------
      1 S                     0.337084
      2 C                    -0.821211
      3 C                     0.054932
      4 C                    -0.119629
      5 O                    -0.262303
      6 O                    -0.164336
      7 N                    -0.404518
      8 H                     0.254259
      9 H                     0.323264
     10 H                     0.276658
     11 H                     0.299172
     12 H                     0.298811
     13 H                     0.257383
     14 O                    -0.235395
     15 H                     0.310430
     16 O                    -0.134417
     17 O                    -0.270185
  ----------------------------------------
  Sum of atomic charges =    -0.000000

 -----------------------------------------------------------------
                    Cartesian Multipole Moments
 -----------------------------------------------------------------
    Charge (ESU x 10^10)
                 0.0000
    Dipole Moment (Debye)
         X      -0.7073      Y       2.8616      Z       1.0490
       Tot       3.1288
    Quadrupole Moments (Debye-Ang)
        XX     -83.7920     XY       7.9184     YY     -71.9689
        XZ      -8.5120     YZ      -1.2765     ZZ     -59.7232
    Octopole Moments (Debye-Ang^2)
       XXX     -40.2884    XXY      21.9493    XYY       0.0417
       YYY      11.1104    XXZ      26.6917    XYZ       0.6483
       YYZ      -3.1359    XZZ      -5.2615    YZZ       5.3683
       ZZZ       6.7248
    Hexadecapole Moments (Debye-Ang^3)
      XXXX   -1883.5323   XXXY      47.7036   XXYY    -398.3250
      XYYY      32.0737   YYYY    -432.3453   XXXZ     -86.2753
      XXYZ     -12.1000   XYYZ      -2.3622   YYYZ      -0.6853
      XXZZ    -286.0160   XYZZ      -1.5830   YYZZ    -104.5377
      XZZZ     -39.0697   YZZZ      -2.1782   ZZZZ    -178.6285
 -----------------------------------------------------------------
 Calculating analytic gradient of the SCF energy
 Gradient of SCF Energy
            1           2           3           4           5           6
    1   0.0005989  -0.0000840   0.0000852  -0.0001102  -0.0000216   0.0001471
    2  -0.0004327   0.0001240   0.0000635   0.0005060  -0.0005112  -0.0000863
    3  -0.0003003   0.0000165   0.0000431  -0.0002376   0.0000429   0.0000633
            7           8           9          10          11          12
    1   0.0004429   0.0001695   0.0000268  -0.0000803  -0.0000987  -0.0000245
    2   0.0000677  -0.0000443  -0.0000399  -0.0000467   0.0000908  -0.0000424
    3   0.0000459  -0.0001250  -0.0000426   0.0000848   0.0000596  -0.0000374
           13          14          15          16          17
    1  -0.0000210  -0.0002343  -0.0001436  -0.0002036  -0.0004485
    2   0.0000153  -0.0001566   0.0002943   0.0000063   0.0001922
    3  -0.0000593  -0.0001723   0.0003049   0.0000515   0.0002621
 Max gradient component =       5.989E-04
 RMS gradient           =       2.102E-04
 Gradient time:  CPU 45.70 s  wall 45.71 s
 Geometry Optimization Parameters
   NAtoms,    NIC,     NZ,  NCons,   NDum,   NFix, NCnnct, MaxDiis
       17     111       0       0       0       0       0       0

 Cartesian Hessian Update
 Hessian Updated using BFGS Update


** GEOMETRY OPTIMIZATION IN DELOCALIZED INTERNAL COORDINATES **
   Searching for a Minimum

   Optimization Cycle:   6

                       Coordinates (Angstroms)
     ATOM                X               Y               Z
      1  S        -1.7513110437   -0.0356151583   -0.0923388032
      2  C        -0.0723005330   -0.5082401676   -0.5630601264
      3  C         1.0110588834    0.2819370684    0.1809613315
      4  C         2.3672874718   -0.4574882271    0.0605346626
      5  O         2.4603972470   -1.6505414287   -0.0475866340
      6  O         3.4212361580    0.3605124617    0.1378974707
      7  N         1.1849158109    1.6863575121   -0.1924006808
      8  H        -0.0352803036   -0.3461196926   -1.6431108013
      9  H         0.0099597001   -1.5776110024   -0.3670088357
     10  H         0.7817005420    0.2559747092    1.2519709680
     11  H         3.0585105334    1.2721774629    0.1716951738
     12  H         0.4338784740    2.2561235381    0.1836353015
     13  H         1.1695459914    1.8076807540   -1.2019562366
     14  O        -1.7491933495   -0.7337194957    1.4034316344
     15  H        -2.4366198496   -0.3131135950    1.9437869850
     16  O        -2.7055449774   -0.7161920074   -0.9456889697
     17  O        -1.8511820552    1.4099262683    0.1053763602
   Point Group: c1    Number of degrees of freedom:    45


   Energy is   -947.748013247

 Hessian Updated using BFGS Update

 45 Hessian modes will be used to form the next step
  Hessian Eigenvalues:
     0.002004    0.004778    0.005597    0.008850    0.011391    0.035402
     0.037386    0.040170    0.041293    0.046440    0.049282    0.056772
     0.072651    0.079770    0.082067    0.103600    0.122301    0.144227
     0.159282    0.159948    0.160753    0.168141    0.184150    0.191326
     0.195558    0.221514    0.248949    0.254654    0.255604    0.260983
     0.278647    0.289568    0.338796    0.340852    0.345305    0.361166
     0.424638    0.437219    0.445387    0.466811    0.516352    0.578657
     0.829479    0.910351    0.999501

 Minimum Search - Taking Simple RFO Step
 Searching for Lamda that Minimizes Along All modes
 Value Taken    Lamda =  -0.00002976
 Step Taken.  Stepsize is  0.040544

                             Maximum     Tolerance    Cnvgd?
         Gradient           0.000975      0.000300      NO
         Displacement       0.012574      0.001200      NO
         Energy change     -0.000277      0.000001      NO


 New Cartesian Coordinates Obtained by Inverse Iteration

 Displacement from previous Coordinates is:  0.080998
 ----------------------------------------------------------------
             Standard Nuclear Orientation (Angstroms)
    I     Atom           X                Y                Z
 ----------------------------------------------------------------
    1      S      -1.7474276766    -0.0304528683    -0.0947927494
    2      C      -0.0713260670    -0.5144145838    -0.5608678270
    3      C       1.0110962250     0.2767244131     0.1823441040
    4      C       2.3704553228    -0.4566815843     0.0585669469
    5      O       2.4687819816    -1.6484891149    -0.0510347815
    6      O       3.4212466281     0.3653779436     0.1325394869
    7      N       1.1752160690     1.6830045089    -0.1872861530
    8      H      -0.0342496606    -0.3551048215    -1.6409399746
    9      H       0.0057626804    -1.5831363673    -0.3603807152
   10      H       0.7846188290     0.2476304553     1.2535809274
   11      H       3.0568777505     1.2756063935     0.1666224651
   12      H       0.4246245149     2.2486826586     0.1952440506
   13      H       1.1551298921     1.8083854408    -1.1959599865
   14      O      -1.7480109187    -0.7256107807     1.4022266137
   15      H      -2.4383494352    -0.3077824785     1.9393413989
   16      O      -2.7026584898    -0.7081179552    -0.9485636391
   17      O      -1.8347289456     1.4164277410     0.0954986328
 ----------------------------------------------------------------
 Nuclear Repulsion Energy =   702.8709971285 hartrees
 There are       44 alpha and       44 beta electrons
 Applying Cartesian multipole field
    Component          Value
    ---------          -----
     (2,0,0)        1.00000E-11
     (0,2,0)        2.00000E-11
     (0,0,2)       -3.00000E-11
 Nucleus-field energy     =     0.0000000153 hartrees
 Requested basis set is 6-311++G(d,p)
 There are 102 shells and 277 basis functions
 A cutoff of  1.0D-11 yielded   4595 shell pairs
 There are     34056 function pairs (     36422 Cartesian)
 Smallest overlap matrix eigenvalue = 1.47E-05
 Guess MOs from SCF MO coefficient file
 Reading MOs from coefficient file
 Reading MOs from coefficient file
 A restricted hybrid HF-DFT SCF calculation will be
 performed using Pulay DIIS extrapolation
 Exchange:     0.2000 Hartree-Fock + 0.0800 Slater + 0.7200 B88
 Correlation:  0.1900 VWN1RPA + 0.8100 LYP
 Using SG-1 standard quadrature grid
 SCF converges when DIIS error is below 1.0E-08
 Geometry optimization detected.  Setting ReadMinima to 0
 Setting SaveMinima to 0
 ---------------------------------------
  Cycle       Energy         DIIS Error
 ---------------------------------------
    1    -947.7511069112      2.29E-04
    2    -947.7480096433      2.38E-05
    3    -947.7480082656      3.00E-05
    4    -947.7480143201      1.11E-05
    5    -947.7480151196      3.15E-06
    6    -947.7480151791      9.53E-07
    7    -947.7480151440      5.85E-07
    8    -947.7480151808      1.38E-07
    9    -947.7480151900      4.57E-08
   10    -947.7480151902      1.16E-08
   11    -947.7480151889      5.79E-09 Convergence criterion met
 ---------------------------------------
 SCF time:  CPU 106.38 s  wall 106.97 s
 SCF   energy in the final basis set = -947.7480151889
 Total energy in the final basis set = -947.7480151889

 --------------------------------------------------------------

                    Orbital Energies (a.u.)
 --------------------------------------------------------------

 Alpha MOs
 -- Occupied --
-89.111 -19.208 -19.184 -19.158 -19.156 -19.132 -14.351 -10.327
-10.268 -10.252  -8.172  -6.136  -6.134  -6.132  -1.182  -1.129
 -1.076  -1.052  -1.050  -0.948  -0.831  -0.737  -0.673  -0.629
 -0.585  -0.577  -0.542  -0.533  -0.516  -0.495  -0.485  -0.475
 -0.468  -0.457  -0.421  -0.412  -0.412  -0.385  -0.358  -0.353
 -0.343  -0.335  -0.324  -0.294
 -- Virtual --
 -0.045  -0.022  -0.016  -0.001   0.010   0.012   0.023   0.030
  0.038   0.043   0.047   0.054   0.069   0.070   0.074   0.083
  0.085   0.090   0.095   0.101   0.108   0.110   0.116   0.121
  0.131   0.139   0.142   0.146   0.156   0.165   0.168   0.173
  0.185   0.194   0.198   0.207   0.215   0.229   0.234   0.241
  0.244   0.249   0.263   0.275   0.277   0.283   0.285   0.288
  0.293   0.299   0.303   0.311   0.311   0.317   0.329   0.336
  0.342   0.349   0.360   0.367   0.389   0.391   0.401   0.406
  0.424   0.436   0.461   0.472   0.488   0.517   0.520   0.544
  0.550   0.585   0.588   0.623   0.634   0.653   0.679   0.688
  0.706   0.714   0.748   0.760   0.801   0.813   0.819   0.843
  0.852   0.862   0.894   0.937   0.959   0.993   1.000   1.035
  1.045   1.066   1.082   1.098   1.107   1.118   1.133   1.148
  1.153   1.160   1.165   1.170   1.177   1.188   1.205   1.223
  1.234   1.251   1.323   1.354   1.373   1.422   1.445   1.453
  1.498   1.530   1.534   1.556   1.583   1.593   1.594   1.603
  1.640   1.651   1.667   1.679   1.706   1.743   1.759   1.785
  1.795   1.819   1.846   1.863   1.882   1.946   1.980   1.994
  2.025   2.027   2.072   2.119   2.141   2.181   2.266   2.287
  2.441   2.487   2.491   2.512   2.545   2.566   2.592   2.649
  2.685   2.723   2.734   2.756   2.766   2.793   2.800   2.806
  2.829   2.837   2.845   2.876   2.901   2.914   2.928   2.967
  2.975   2.982   3.018   3.053   3.070   3.084   3.104   3.123
  3.182   3.192   3.211   3.271   3.360   3.379   3.485   3.523
  3.568   3.582   3.687   3.713   3.805   3.839   3.955   4.020
  4.110   4.198   4.687   4.820   4.938   4.955   4.977   4.994
  4.999   5.040   5.047   5.063   5.148   5.166   5.261   5.393
  5.449   5.555   5.860   8.109  17.266  17.346  17.445  23.748
 23.807  23.823  35.564  49.824  49.832  49.849  49.884  50.012
189.213
 --------------------------------------------------------------

          Ground-State Mulliken Net Atomic Charges

     Atom                 Charge (a.u.)
  ----------------------------------------
      1 S                     0.336430
      2 C                    -0.823589
      3 C                     0.056928
      4 C                    -0.121368
      5 O                    -0.262209
      6 O                    -0.164670
      7 N                    -0.405937
      8 H                     0.254802
      9 H                     0.323127
     10 H                     0.276477
     11 H                     0.298776
     12 H                     0.299545
     13 H                     0.257763
     14 O                    -0.234221
     15 H                     0.310174
     16 O                    -0.132823
     17 O                    -0.269204
  ----------------------------------------
  Sum of atomic charges =     0.000000

 -----------------------------------------------------------------
                    Cartesian Multipole Moments
 -----------------------------------------------------------------
    Charge (ESU x 10^10)
                -0.0000
    Dipole Moment (Debye)
         X      -0.7748      Y       2.8280      Z       1.0821
       Tot       3.1255
    Quadrupole Moments (Debye-Ang)
        XX     -83.7102     XY       7.8918     YY     -71.9494
        XZ      -8.5047     YZ      -1.2474     ZZ     -59.7529
    Octopole Moments (Debye-Ang^2)
       XXX     -41.5306    XXY      21.9158    XYY      -0.2931
       YYY      10.4562    XXZ      27.0065    XYZ       0.5173
       YYZ      -2.9249    XZZ      -5.4107    YZZ       5.2014
       ZZZ       7.0060
    Hexadecapole Moments (Debye-Ang^3)
      XXXX   -1880.4123   XXXY      48.8104   XXYY    -397.4420
      XYYY      33.4529   YYYY    -431.9064   XXXZ     -86.4074
      XXYZ     -12.0050   XYYZ      -2.4782   YYYZ      -0.8679
      XXZZ    -285.6705   XYZZ      -1.3129   YYZZ    -104.3201
      XZZZ     -39.0974   YZZZ      -2.2680   ZZZZ    -178.6425
 -----------------------------------------------------------------
 Calculating analytic gradient of the SCF energy
 Gradient of SCF Energy
            1           2           3           4           5           6
    1  -0.0007684   0.0000772  -0.0001357   0.0002187   0.0000502  -0.0003024
    2   0.0002103   0.0000466  -0.0002117  -0.0005540   0.0006473   0.0000842
    3   0.0000707  -0.0001180  -0.0000378   0.0001540   0.0000170   0.0000359
            7           8           9          10          11          12
    1  -0.0005976  -0.0001642  -0.0000578   0.0000469   0.0002579   0.0000386
    2   0.0000101   0.0000491   0.0000333   0.0000638  -0.0003229   0.0000531
    3  -0.0000737   0.0001508   0.0000481  -0.0001021  -0.0000441   0.0000711
           13          14          15          16          17
    1   0.0000562  -0.0003126   0.0005135   0.0006338   0.0004459
    2  -0.0000034  -0.0001009  -0.0000262   0.0000867  -0.0000653
    3   0.0000980   0.0001391  -0.0002915   0.0000689  -0.0001865
 Max gradient component =       7.684E-04
 RMS gradient           =       2.577E-04
 Gradient time:  CPU 45.85 s  wall 45.89 s
 Geometry Optimization Parameters
   NAtoms,    NIC,     NZ,  NCons,   NDum,   NFix, NCnnct, MaxDiis
       17     111       0       0       0       0       0       0

 Cartesian Hessian Update
 Hessian Updated using BFGS Update


** GEOMETRY OPTIMIZATION IN DELOCALIZED INTERNAL COORDINATES **
   Searching for a Minimum

   Optimization Cycle:   7

                       Coordinates (Angstroms)
     ATOM                X               Y               Z
      1  S        -1.7474276766   -0.0304528683   -0.0947927494
      2  C        -0.0713260670   -0.5144145838   -0.5608678270
      3  C         1.0110962250    0.2767244131    0.1823441040
      4  C         2.3704553228   -0.4566815843    0.0585669469
      5  O         2.4687819816   -1.6484891149   -0.0510347815
      6  O         3.4212466281    0.3653779436    0.1325394869
      7  N         1.1752160690    1.6830045089   -0.1872861530
      8  H        -0.0342496606   -0.3551048215   -1.6409399746
      9  H         0.0057626804   -1.5831363673   -0.3603807152
     10  H         0.7846188290    0.2476304553    1.2535809274
     11  H         3.0568777505    1.2756063935    0.1666224651
     12  H         0.4246245149    2.2486826586    0.1952440506
     13  H         1.1551298921    1.8083854408   -1.1959599865
     14  O        -1.7480109187   -0.7256107807    1.4022266137
     15  H        -2.4383494352   -0.3077824785    1.9393413989
     16  O        -2.7026584898   -0.7081179552   -0.9485636391
     17  O        -1.8347289456    1.4164277410    0.0954986328
   Point Group: c1    Number of degrees of freedom:    45


   Energy is   -947.748015189

 Hessian Updated using BFGS Update

 45 Hessian modes will be used to form the next step
  Hessian Eigenvalues:
     0.002008    0.005321    0.005590    0.008820    0.009332    0.036102
     0.038321    0.040371    0.041711    0.048279    0.051143    0.056765
     0.073368    0.080152    0.083870    0.103602    0.122622    0.153428
     0.159837    0.160670    0.161967    0.172694    0.191069    0.192586
     0.201324    0.243294    0.250955    0.254131    0.259042    0.273567
     0.284676    0.330464    0.340471    0.342878    0.346133    0.362883
     0.425887    0.437443    0.445584    0.473663    0.521844    0.579284
     0.833965    0.913254    1.007026

 Minimum Search - Taking Simple RFO Step
 Searching for Lamda that Minimizes Along All modes
 Value Taken    Lamda =  -0.00001810
 Step Taken.  Stepsize is  0.022746

                             Maximum     Tolerance    Cnvgd?
         Gradient           0.001005      0.000300      NO
         Displacement       0.008371      0.001200      NO
         Energy change     -0.000002      0.000001      NO


 New Cartesian Coordinates Obtained by Inverse Iteration

 Displacement from previous Coordinates is:  0.042959
 ----------------------------------------------------------------
             Standard Nuclear Orientation (Angstroms)
    I     Atom           X                Y                Z
 ----------------------------------------------------------------
    1      S      -1.7490876132    -0.0318031988    -0.0930946842
    2      C      -0.0717629268    -0.5111650283    -0.5613747734
    3      C       1.0114392092     0.2793402974     0.1820170554
    4      C       2.3690385902    -0.4571491656     0.0596600662
    5      O       2.4648419739    -1.6496135855    -0.0482332559
    6      O       3.4211450133     0.3634556973     0.1335368679
    7      N       1.1808685216     1.6844106373    -0.1898937953
    8      H      -0.0349296015    -0.3505536169    -1.6414400616
    9      H       0.0073779183    -1.5801738536    -0.3628820228
   10      H       0.7839856704     0.2519902368     1.2532272460
   11      H       3.0570281197     1.2742337274     0.1673486569
   12      H       0.4307440348     2.2527445486     0.1897583397
   13      H       1.1626954835     1.8075554511    -1.1990006453
   14      O      -1.7466110453    -0.7274964082     1.4036829798
   15      H      -2.4430597508    -0.3167719318     1.9391566306
   16      O      -2.7046428859    -0.7115538202    -0.9453293920
   17      O      -1.8420120113     1.4145990130     0.0989995881
 ----------------------------------------------------------------
 Nuclear Repulsion Energy =   702.6687008215 hartrees
 There are       44 alpha and       44 beta electrons
 Applying Cartesian multipole field
    Component          Value
    ---------          -----
     (2,0,0)        1.00000E-11
     (0,2,0)        2.00000E-11
     (0,0,2)       -3.00000E-11
 Nucleus-field energy     =     0.0000000153 hartrees
 Requested basis set is 6-311++G(d,p)
 There are 102 shells and 277 basis functions
 A cutoff of  1.0D-11 yielded   4596 shell pairs
 There are     34060 function pairs (     36426 Cartesian)
 Smallest overlap matrix eigenvalue = 1.47E-05
 Guess MOs from SCF MO coefficient file
 Reading MOs from coefficient file
 Reading MOs from coefficient file
 A restricted hybrid HF-DFT SCF calculation will be
 performed using Pulay DIIS extrapolation
 Exchange:     0.2000 Hartree-Fock + 0.0800 Slater + 0.7200 B88
 Correlation:  0.1900 VWN1RPA + 0.8100 LYP
 Using SG-1 standard quadrature grid
 SCF converges when DIIS error is below 1.0E-08
 Geometry optimization detected.  Setting ReadMinima to 0
 Setting SaveMinima to 0
 ---------------------------------------
  Cycle       Energy         DIIS Error
 ---------------------------------------
    1    -947.7464577842      1.13E-04
    2    -947.7480248898      1.33E-05
    3    -947.7480239113      1.93E-05
    4    -947.7480264669      5.62E-06
    5    -947.7480266764      1.67E-06
    6    -947.7480267096      4.98E-07
    7    -947.7480267323      2.85E-07
    8    -947.7480267161      7.54E-08
    9    -947.7480267097      2.52E-08
   10    -947.7480267111      7.14E-09 Convergence criterion met
 ---------------------------------------
 SCF time:  CPU 98.00 s  wall 98.10 s
 SCF   energy in the final basis set = -947.7480267111
 Total energy in the final basis set = -947.7480267111

 --------------------------------------------------------------

                    Orbital Energies (a.u.)
 --------------------------------------------------------------

 Alpha MOs
 -- Occupied --
-89.111 -19.208 -19.184 -19.158 -19.156 -19.132 -14.352 -10.327
-10.268 -10.252  -8.172  -6.136  -6.134  -6.132  -1.182  -1.129
 -1.076  -1.051  -1.050  -0.948  -0.831  -0.737  -0.673  -0.629
 -0.585  -0.577  -0.543  -0.533  -0.516  -0.495  -0.485  -0.474
 -0.468  -0.457  -0.421  -0.413  -0.411  -0.385  -0.358  -0.353
 -0.343  -0.334  -0.324  -0.294
 -- Virtual --
 -0.045  -0.022  -0.016  -0.001   0.010   0.012   0.023   0.030
  0.038   0.043   0.047   0.054   0.069   0.070   0.074   0.083
  0.085   0.090   0.095   0.101   0.108   0.110   0.116   0.121
  0.131   0.139   0.142   0.146   0.156   0.165   0.168   0.173
  0.185   0.194   0.198   0.207   0.215   0.229   0.234   0.241
  0.244   0.249   0.263   0.274   0.277   0.283   0.285   0.288
  0.293   0.298   0.303   0.311   0.311   0.317   0.329   0.336
  0.342   0.349   0.360   0.367   0.389   0.391   0.401   0.406
  0.425   0.436   0.460   0.472   0.488   0.517   0.520   0.544
  0.550   0.585   0.588   0.622   0.634   0.653   0.679   0.688
  0.706   0.714   0.748   0.760   0.801   0.813   0.819   0.843
  0.852   0.862   0.894   0.937   0.959   0.993   1.000   1.035
  1.045   1.066   1.082   1.098   1.107   1.117   1.133   1.148
  1.153   1.160   1.165   1.170   1.177   1.188   1.205   1.222
  1.234   1.251   1.323   1.354   1.373   1.422   1.445   1.454
  1.499   1.529   1.534   1.556   1.583   1.592   1.594   1.603
  1.641   1.651   1.666   1.680   1.706   1.743   1.759   1.785
  1.795   1.819   1.846   1.863   1.882   1.946   1.979   1.994
  2.024   2.027   2.071   2.119   2.142   2.180   2.265   2.286
  2.440   2.487   2.492   2.512   2.545   2.566   2.592   2.650
  2.686   2.723   2.734   2.756   2.767   2.793   2.801   2.805
  2.829   2.837   2.844   2.875   2.901   2.914   2.928   2.966
  2.976   2.981   3.018   3.053   3.070   3.084   3.103   3.123
  3.182   3.192   3.211   3.271   3.360   3.379   3.485   3.523
  3.568   3.582   3.687   3.713   3.805   3.838   3.955   4.020
  4.110   4.198   4.686   4.819   4.938   4.954   4.977   4.994
  4.999   5.040   5.047   5.063   5.148   5.166   5.261   5.393
  5.448   5.554   5.859   8.109  17.266  17.346  17.444  23.748
 23.807  23.822  35.564  49.824  49.832  49.849  49.884  50.012
189.212
 --------------------------------------------------------------

          Ground-State Mulliken Net Atomic Charges

     Atom                 Charge (a.u.)
  ----------------------------------------
      1 S                     0.338422
      2 C                    -0.825428
      3 C                     0.057411
      4 C                    -0.120601
      5 O                    -0.262204
      6 O                    -0.164747
      7 N                    -0.405479
      8 H                     0.254278
      9 H                     0.323638
     10 H                     0.276842
     11 H                     0.299065
     12 H                     0.299218
     13 H                     0.257665
     14 O                    -0.235154
     15 H                     0.310540
     16 O                    -0.134437
     17 O                    -0.269029
  ----------------------------------------
  Sum of atomic charges =     0.000000

 -----------------------------------------------------------------
                    Cartesian Multipole Moments
 -----------------------------------------------------------------
    Charge (ESU x 10^10)
                -0.0000
    Dipole Moment (Debye)
         X      -0.7576      Y       2.8327      Z       1.0624
       Tot       3.1188
    Quadrupole Moments (Debye-Ang)
        XX     -83.7029     XY       7.9449     YY     -71.9486
        XZ      -8.5260     YZ      -1.2826     ZZ     -59.7546
    Octopole Moments (Debye-Ang^2)
       XXX     -41.2866    XXY      21.7731    XYY      -0.1711
       YYY      10.6822    XXZ      26.9582    XYZ       0.6598
       YYZ      -3.0173    XZZ      -5.3718    YZZ       5.1856
       ZZZ       6.7448
    Hexadecapole Moments (Debye-Ang^3)
      XXXX   -1881.4198   XXXY      48.5917   XXYY    -397.8111
      XYYY      32.9971   YYYY    -432.0961   XXXZ     -86.6747
      XXYZ     -12.2249   XYYZ      -2.4844   YYYZ      -0.6720
      XXZZ    -285.6197   XYZZ      -1.2300   YYZZ    -104.3536
      XZZZ     -38.8903   YZZZ      -2.2286   ZZZZ    -178.7099
 -----------------------------------------------------------------
 Calculating analytic gradient of the SCF energy
 Gradient of SCF Energy
            1           2           3           4           5           6
    1  -0.0002325   0.0000400  -0.0000157  -0.0000024  -0.0000083  -0.0001227
    2  -0.0000120   0.0000325  -0.0000167  -0.0001530   0.0001438   0.0001080
    3  -0.0000757  -0.0000665   0.0000063  -0.0000046   0.0000282   0.0000276
            7           8           9          10          11          12
    1  -0.0000488  -0.0000295  -0.0000220   0.0000172   0.0000778   0.0000351
    2  -0.0000368   0.0000055   0.0000090  -0.0000017  -0.0001156  -0.0000092
    3  -0.0000189   0.0000295   0.0000031  -0.0000055   0.0000103   0.0000149
           13          14          15          16          17
    1   0.0000313  -0.0002190   0.0002012   0.0002630   0.0000354
    2  -0.0000018  -0.0001275   0.0001146   0.0000425   0.0000185
    3   0.0000406  -0.0000309  -0.0000386   0.0000670   0.0000134
 Max gradient component =       2.630E-04
 RMS gradient           =       8.494E-05
 Gradient time:  CPU 46.85 s  wall 46.88 s
 Geometry Optimization Parameters
   NAtoms,    NIC,     NZ,  NCons,   NDum,   NFix, NCnnct, MaxDiis
       17     111       0       0       0       0       0       0

 Cartesian Hessian Update
 Hessian Updated using BFGS Update


** GEOMETRY OPTIMIZATION IN DELOCALIZED INTERNAL COORDINATES **
   Searching for a Minimum

   Optimization Cycle:   8

                       Coordinates (Angstroms)
     ATOM                X               Y               Z
      1  S        -1.7490876132   -0.0318031988   -0.0930946842
      2  C        -0.0717629268   -0.5111650283   -0.5613747734
      3  C         1.0114392092    0.2793402974    0.1820170554
      4  C         2.3690385902   -0.4571491656    0.0596600662
      5  O         2.4648419739   -1.6496135855   -0.0482332559
      6  O         3.4211450133    0.3634556973    0.1335368679
      7  N         1.1808685216    1.6844106373   -0.1898937953
      8  H        -0.0349296015   -0.3505536169   -1.6414400616
      9  H         0.0073779183   -1.5801738536   -0.3628820228
     10  H         0.7839856704    0.2519902368    1.2532272460
     11  H         3.0570281197    1.2742337274    0.1673486569
     12  H         0.4307440348    2.2527445486    0.1897583397
     13  H         1.1626954835    1.8075554511   -1.1990006453
     14  O        -1.7466110453   -0.7274964082    1.4036829798
     15  H        -2.4430597508   -0.3167719318    1.9391566306
     16  O        -2.7046428859   -0.7115538202   -0.9453293920
     17  O        -1.8420120113    1.4145990130    0.0989995881
   Point Group: c1    Number of degrees of freedom:    45


   Energy is   -947.748026711

 Hessian Updated using BFGS Update

 45 Hessian modes will be used to form the next step
  Hessian Eigenvalues:
     0.001999    0.005313    0.005607    0.006642    0.008942    0.036144
     0.038439    0.040509    0.041429    0.048086    0.052101    0.056771
     0.073209    0.080359    0.083634    0.103605    0.122637    0.153351
     0.159737    0.160656    0.161372    0.170517    0.190161    0.192056
     0.203025    0.240460    0.251447    0.254035    0.259219    0.271779
     0.286747    0.338482    0.340816    0.344313    0.360131    0.362650
     0.424960    0.436778    0.446003    0.469577    0.521078    0.579303
     0.831386    0.906759    1.005632

 Minimum Search - Taking Simple RFO Step
 Searching for Lamda that Minimizes Along All modes
 Value Taken    Lamda =  -0.00000796
 Step Taken.  Stepsize is  0.034233

                             Maximum     Tolerance    Cnvgd?
         Gradient           0.000229      0.000300     YES
         Displacement       0.018314      0.001200      NO
         Energy change     -0.000012      0.000001      NO


 New Cartesian Coordinates Obtained by Inverse Iteration

 Displacement from previous Coordinates is:  0.030900
 ----------------------------------------------------------------
             Standard Nuclear Orientation (Angstroms)
    I     Atom           X                Y                Z
 ----------------------------------------------------------------
    1      S      -1.7491651201    -0.0310820975    -0.0918736859
    2      C      -0.0715905989    -0.5099120174    -0.5606872558
    3      C       1.0122979543     0.2805256677     0.1820551735
    4      C       2.3692721445    -0.4573484492     0.0595692047
    5      O       2.4637928637    -1.6500923188    -0.0478888880
    6      O       3.4222687238     0.3623010024     0.1327632551
    7      N       1.1828773153     1.6852341100    -0.1908470684
    8      H      -0.0348042605    -0.3493692976    -1.6408573019
    9      H       0.0079762729    -1.5789303510    -0.3623540086
   10      H       0.7848945435     0.2538943962     1.2533408774
   11      H       3.0583474434     1.2734412895     0.1663667419
   12      H       0.4329322540     2.2542877890     0.1881932417
   13      H       1.1646177908     1.8074919165    -1.2001188005
   14      O      -1.7445887059    -0.7248678873     1.4058043973
   15      H      -2.4522934418    -0.3265343367     1.9362497176
   16      O      -2.7060528098    -0.7124317003    -0.9417430070
   17      O      -1.8437236693     1.4154412846     0.0981662072
 ----------------------------------------------------------------
 Nuclear Repulsion Energy =   702.5748351869 hartrees
 There are       44 alpha and       44 beta electrons
 Applying Cartesian multipole field
    Component          Value
    ---------          -----
     (2,0,0)        1.00000E-11
     (0,2,0)        2.00000E-11
     (0,0,2)       -3.00000E-11
 Nucleus-field energy     =     0.0000000153 hartrees
 Requested basis set is 6-311++G(d,p)
 There are 102 shells and 277 basis functions
 A cutoff of  1.0D-11 yielded   4595 shell pairs
 There are     34056 function pairs (     36422 Cartesian)
 Smallest overlap matrix eigenvalue = 1.47E-05
 Guess MOs from SCF MO coefficient file
 Reading MOs from coefficient file
 Reading MOs from coefficient file
 A restricted hybrid HF-DFT SCF calculation will be
 performed using Pulay DIIS extrapolation
 Exchange:     0.2000 Hartree-Fock + 0.0800 Slater + 0.7200 B88
 Correlation:  0.1900 VWN1RPA + 0.8100 LYP
 Using SG-1 standard quadrature grid
 SCF converges when DIIS error is below 1.0E-08
 Geometry optimization detected.  Setting ReadMinima to 0
 Setting SaveMinima to 0
 ---------------------------------------
  Cycle       Energy         DIIS Error
 ---------------------------------------
    1    -947.7470548351      9.24E-05
    2    -947.7480310741      1.65E-05
    3    -947.7480277586      2.72E-05
    4    -947.7480328929      5.84E-06
    5    -947.7480331125      1.54E-06
    6    -947.7480331234      5.08E-07
    7    -947.7480331332      2.33E-07
    8    -947.7480331271      6.05E-08
    9    -947.7480331248      2.29E-08
   10    -947.7480331259      5.77E-09 Convergence criterion met
 ---------------------------------------
 SCF time:  CPU 99.91 s  wall 100.02 s
 SCF   energy in the final basis set = -947.7480331259
 Total energy in the final basis set = -947.7480331259

 --------------------------------------------------------------

                    Orbital Energies (a.u.)
 --------------------------------------------------------------

 Alpha MOs
 -- Occupied --
-89.111 -19.208 -19.184 -19.158 -19.156 -19.132 -14.352 -10.327
-10.268 -10.252  -8.172  -6.136  -6.134  -6.132  -1.182  -1.129
 -1.075  -1.051  -1.050  -0.948  -0.831  -0.737  -0.673  -0.628
 -0.585  -0.577  -0.542  -0.533  -0.516  -0.495  -0.485  -0.474
 -0.468  -0.457  -0.421  -0.413  -0.411  -0.385  -0.358  -0.353
 -0.343  -0.334  -0.325  -0.294
 -- Virtual --
 -0.045  -0.022  -0.016  -0.001   0.010   0.012   0.023   0.030
  0.037   0.043   0.047   0.054   0.069   0.070   0.074   0.083
  0.085   0.090   0.095   0.101   0.108   0.110   0.116   0.121
  0.131   0.139   0.142   0.146   0.155   0.165   0.167   0.173
  0.185   0.193   0.198   0.207   0.215   0.229   0.233   0.241
  0.244   0.249   0.263   0.274   0.277   0.283   0.285   0.288
  0.294   0.298   0.303   0.311   0.312   0.317   0.329   0.336
  0.342   0.350   0.360   0.367   0.388   0.391   0.402   0.406
  0.425   0.435   0.460   0.472   0.488   0.517   0.520   0.544
  0.550   0.585   0.588   0.622   0.634   0.654   0.679   0.688
  0.706   0.714   0.749   0.760   0.801   0.813   0.819   0.843
  0.852   0.862   0.895   0.937   0.959   0.993   1.000   1.035
  1.045   1.066   1.082   1.098   1.107   1.117   1.134   1.148
  1.153   1.160   1.165   1.170   1.177   1.189   1.205   1.222
  1.234   1.251   1.323   1.354   1.373   1.421   1.445   1.456
  1.500   1.529   1.534   1.556   1.583   1.592   1.594   1.603
  1.641   1.650   1.666   1.680   1.706   1.743   1.758   1.785
  1.795   1.819   1.846   1.862   1.882   1.946   1.979   1.993
  2.024   2.027   2.071   2.119   2.142   2.180   2.265   2.286
  2.440   2.487   2.492   2.511   2.545   2.565   2.592   2.650
  2.686   2.723   2.734   2.756   2.767   2.794   2.801   2.805
  2.829   2.837   2.844   2.876   2.902   2.914   2.928   2.966
  2.976   2.981   3.019   3.053   3.068   3.083   3.103   3.123
  3.182   3.191   3.211   3.271   3.359   3.379   3.485   3.522
  3.567   3.582   3.687   3.713   3.806   3.838   3.955   4.020
  4.110   4.197   4.686   4.819   4.939   4.954   4.977   4.994
  4.998   5.041   5.047   5.063   5.148   5.166   5.261   5.393
  5.448   5.553   5.859   8.109  17.266  17.346  17.444  23.748
 23.806  23.822  35.564  49.824  49.832  49.849  49.884  50.012
189.212
 --------------------------------------------------------------

          Ground-State Mulliken Net Atomic Charges

     Atom                 Charge (a.u.)
  ----------------------------------------
      1 S                     0.341652
      2 C                    -0.829569
      3 C                     0.059310
      4 C                    -0.120745
      5 O                    -0.262042
      6 O                    -0.164848
      7 N                    -0.405117
      8 H                     0.253935
      9 H                     0.324192
     10 H                     0.277257
     11 H                     0.299076
     12 H                     0.299111
     13 H                     0.257621
     14 O                    -0.236134
     15 H                     0.311039
     16 O                    -0.136216
     17 O                    -0.268521
  ----------------------------------------
  Sum of atomic charges =     0.000000

 -----------------------------------------------------------------
                    Cartesian Multipole Moments
 -----------------------------------------------------------------
    Charge (ESU x 10^10)
                -0.0000
    Dipole Moment (Debye)
         X      -0.7639      Y       2.8179      Z       1.0527
       Tot       3.1036
    Quadrupole Moments (Debye-Ang)
        XX     -83.6248     XY       8.0079     YY     -71.9456
        XZ      -8.5478     YZ      -1.3227     ZZ     -59.7820
    Octopole Moments (Debye-Ang^2)
       XXX     -41.5595    XXY      21.5758    XYY      -0.1961
       YYY      10.6128    XXZ      27.0942    XYZ       0.7809
       YYZ      -3.0149    XZZ      -5.4036    YZZ       5.0737
       ZZZ       6.5089
    Hexadecapole Moments (Debye-Ang^3)
      XXXX   -1881.2668   XXXY      49.1173   XXYY    -397.9379
      XYYY      33.0783   YYYY    -432.2475   XXXZ     -87.0721
      XXYZ     -12.5275   XYYZ      -2.5008   YYYZ      -0.5799
      XXZZ    -285.4143   XYZZ      -0.9446   YYZZ    -104.2922
      XZZZ     -38.4899   YZZZ      -2.2640   ZZZZ    -178.8889
 -----------------------------------------------------------------
 Calculating analytic gradient of the SCF energy
 Gradient of SCF Energy
            1           2           3           4           5           6
    1   0.0000581   0.0000272   0.0000255  -0.0000482  -0.0000098   0.0001019
    2  -0.0000937   0.0000480   0.0000394   0.0000280  -0.0000844  -0.0000437
    3  -0.0001262  -0.0000331  -0.0000252  -0.0000130   0.0000096   0.0000269
            7           8           9          10          11          12
    1   0.0000404   0.0000455   0.0000014  -0.0000201  -0.0000547   0.0000134
    2   0.0000056  -0.0000042  -0.0000036  -0.0000234   0.0000322  -0.0000127
    3   0.0000200  -0.0000263  -0.0000102   0.0000244   0.0000168  -0.0000071
           13          14          15          16          17
    1   0.0000183  -0.0001624   0.0000268   0.0000637  -0.0001271
    2  -0.0000021  -0.0001034   0.0001541   0.0000331   0.0000308
    3   0.0000062  -0.0001013   0.0000911   0.0000550   0.0000924
 Max gradient component =       1.624E-04
 RMS gradient           =       6.009E-05
 Gradient time:  CPU 46.10 s  wall 46.12 s
 Geometry Optimization Parameters
   NAtoms,    NIC,     NZ,  NCons,   NDum,   NFix, NCnnct, MaxDiis
       17     111       0       0       0       0       0       0

 Cartesian Hessian Update
 Hessian Updated using BFGS Update


** GEOMETRY OPTIMIZATION IN DELOCALIZED INTERNAL COORDINATES **
   Searching for a Minimum

   Optimization Cycle:   9

                       Coordinates (Angstroms)
     ATOM                X               Y               Z
      1  S        -1.7491651201   -0.0310820975   -0.0918736859
      2  C        -0.0715905989   -0.5099120174   -0.5606872558
      3  C         1.0122979543    0.2805256677    0.1820551735
      4  C         2.3692721445   -0.4573484492    0.0595692047
      5  O         2.4637928637   -1.6500923188   -0.0478888880
      6  O         3.4222687238    0.3623010024    0.1327632551
      7  N         1.1828773153    1.6852341100   -0.1908470684
      8  H        -0.0348042605   -0.3493692976   -1.6408573019
      9  H         0.0079762729   -1.5789303510   -0.3623540086
     10  H         0.7848945435    0.2538943962    1.2533408774
     11  H         3.0583474434    1.2734412895    0.1663667419
     12  H         0.4329322540    2.2542877890    0.1881932417
     13  H         1.1646177908    1.8074919165   -1.2001188005
     14  O        -1.7445887059   -0.7248678873    1.4058043973
     15  H        -2.4522934418   -0.3265343367    1.9362497176
     16  O        -2.7060528098   -0.7124317003   -0.9417430070
     17  O        -1.8437236693    1.4154412846    0.0981662072
   Point Group: c1    Number of degrees of freedom:    45


   Energy is   -947.748033126

 Hessian Updated using BFGS Update

 45 Hessian modes will be used to form the next step
  Hessian Eigenvalues:
     0.001441    0.002137    0.005508    0.005676    0.008956    0.036229
     0.038464    0.040583    0.041692    0.048690    0.052114    0.056785
     0.073580    0.080267    0.084861    0.103749    0.122736    0.154381
     0.160000    0.160660    0.162744    0.180144    0.190206    0.193987
     0.203878    0.240363    0.251814    0.253926    0.263577    0.286302
     0.286571    0.338332    0.340842    0.345191    0.361099    0.405757
     0.429169    0.438145    0.446157    0.492593    0.542780    0.584291
     0.833636    0.905778    1.017542

 Minimum Search - Taking Simple RFO Step
 Searching for Lamda that Minimizes Along All modes
 Value Taken    Lamda =  -0.00001854
 Step Taken.  Stepsize is  0.108091

                             Maximum     Tolerance    Cnvgd?
         Gradient           0.000203      0.000300     YES
         Displacement       0.058348      0.001200      NO
         Energy change     -0.000006      0.000001      NO


 New Cartesian Coordinates Obtained by Inverse Iteration

 Displacement from previous Coordinates is:  0.087821
 ----------------------------------------------------------------
             Standard Nuclear Orientation (Angstroms)
    I     Atom           X                Y                Z
 ----------------------------------------------------------------
    1      S      -1.7487020856    -0.0272901680    -0.0892142724
    2      C      -0.0715580678    -0.5081749286    -0.5579896924
    3      C       1.0142656296     0.2821090513     0.1828229046
    4      C       2.3699615612    -0.4574762814     0.0585124256
    5      O       2.4629229823    -1.6505468371    -0.0477441329
    6      O       3.4237066721     0.3616011971     0.1288658660
    7      N       1.1873818080     1.6858598930    -0.1921318137
    8      H      -0.0353541971    -0.3486111735    -1.6384092306
    9      H       0.0072032507    -1.5770493992    -0.3588675828
   10      H       0.7885464719     0.2568669778     1.2545067744
   11      H       3.0601336377     1.2731214691     0.1627966516
   12      H       0.4395353775     2.2570743697     0.1878367207
   13      H       1.1669277594     1.8069141065    -1.2015406519
   14      O      -1.7373018156    -0.7139614745     1.4117110512
   15      H      -2.4775657308    -0.3551364722     1.9259467543
   16      O      -2.7093522810    -0.7134408584    -0.9318195944
   17      O      -1.8436922723     1.4201895286     0.0908566227
 ----------------------------------------------------------------
 Nuclear Repulsion Energy =   702.5180469585 hartrees
 There are       44 alpha and       44 beta electrons
 Applying Cartesian multipole field
    Component          Value
    ---------          -----
     (2,0,0)        1.00000E-11
     (0,2,0)        2.00000E-11
     (0,0,2)       -3.00000E-11
 Nucleus-field energy     =     0.0000000153 hartrees
 Requested basis set is 6-311++G(d,p)
 There are 102 shells and 277 basis functions
 A cutoff of  1.0D-11 yielded   4595 shell pairs
 There are     34056 function pairs (     36422 Cartesian)
 Smallest overlap matrix eigenvalue = 1.46E-05
 Guess MOs from SCF MO coefficient file
 Reading MOs from coefficient file
 Reading MOs from coefficient file
 A restricted hybrid HF-DFT SCF calculation will be
 performed using Pulay DIIS extrapolation
 Exchange:     0.2000 Hartree-Fock + 0.0800 Slater + 0.7200 B88
 Correlation:  0.1900 VWN1RPA + 0.8100 LYP
 Using SG-1 standard quadrature grid
 SCF converges when DIIS error is below 1.0E-08
 Geometry optimization detected.  Setting ReadMinima to 0
 Setting SaveMinima to 0
 ---------------------------------------
  Cycle       Energy         DIIS Error
 ---------------------------------------
    1    -947.7463088899      2.90E-04
    2    -947.7480218271      5.42E-05
    3    -947.7479808712      9.44E-05
    4    -947.7480418952      1.62E-05
    5    -947.7480434693      4.80E-06
    6    -947.7480435453      1.88E-06
    7    -947.7480436069      6.82E-07
    8    -947.7480435968      1.87E-07
    9    -947.7480435865      5.58E-08
   10    -947.7480435908      2.22E-08
   11    -947.7480435898      7.67E-09 Convergence criterion met
 ---------------------------------------
 SCF time:  CPU 109.17 s  wall 109.29 s
 SCF   energy in the final basis set = -947.7480435898
 Total energy in the final basis set = -947.7480435898

 --------------------------------------------------------------

                    Orbital Energies (a.u.)
 --------------------------------------------------------------

 Alpha MOs
 -- Occupied --
-89.110 -19.208 -19.184 -19.158 -19.156 -19.132 -14.352 -10.327
-10.268 -10.252  -8.172  -6.136  -6.134  -6.132  -1.181  -1.129
 -1.075  -1.051  -1.049  -0.948  -0.831  -0.737  -0.673  -0.628
 -0.585  -0.577  -0.542  -0.533  -0.516  -0.495  -0.485  -0.475
 -0.468  -0.457  -0.422  -0.413  -0.411  -0.385  -0.357  -0.353
 -0.343  -0.334  -0.325  -0.294
 -- Virtual --
 -0.045  -0.022  -0.016  -0.001   0.010   0.012   0.023   0.030
  0.037   0.043   0.047   0.054   0.069   0.070   0.074   0.083
  0.084   0.091   0.095   0.101   0.108   0.110   0.117   0.121
  0.131   0.139   0.142   0.147   0.155   0.164   0.167   0.173
  0.185   0.193   0.198   0.207   0.215   0.229   0.232   0.241
  0.245   0.249   0.263   0.274   0.277   0.283   0.285   0.288
  0.294   0.299   0.303   0.311   0.312   0.317   0.329   0.336
  0.342   0.351   0.360   0.367   0.388   0.391   0.404   0.406
  0.425   0.434   0.458   0.472   0.488   0.517   0.520   0.544
  0.551   0.585   0.588   0.622   0.634   0.654   0.681   0.688
  0.706   0.714   0.749   0.761   0.800   0.813   0.819   0.843
  0.853   0.862   0.895   0.937   0.959   0.993   1.001   1.035
  1.045   1.067   1.082   1.097   1.105   1.118   1.134   1.148
  1.152   1.160   1.166   1.170   1.178   1.191   1.206   1.221
  1.234   1.253   1.323   1.354   1.372   1.421   1.445   1.462
  1.502   1.530   1.533   1.556   1.583   1.591   1.594   1.603
  1.641   1.651   1.666   1.680   1.705   1.743   1.758   1.785
  1.796   1.818   1.846   1.860   1.882   1.946   1.980   1.993
  2.023   2.026   2.070   2.119   2.142   2.180   2.265   2.286
  2.439   2.487   2.493   2.510   2.545   2.565   2.592   2.653
  2.687   2.723   2.734   2.756   2.767   2.794   2.802   2.805
  2.830   2.837   2.844   2.876   2.904   2.915   2.928   2.965
  2.977   2.981   3.022   3.053   3.065   3.083   3.103   3.123
  3.182   3.191   3.211   3.270   3.360   3.379   3.485   3.523
  3.567   3.582   3.686   3.713   3.809   3.839   3.955   4.020
  4.109   4.197   4.686   4.819   4.939   4.953   4.977   4.993
  4.998   5.041   5.047   5.063   5.148   5.167   5.260   5.393
  5.450   5.553   5.859   8.108  17.266  17.347  17.443  23.748
 23.807  23.822  35.564  49.824  49.832  49.849  49.884  50.012
189.211
 --------------------------------------------------------------

          Ground-State Mulliken Net Atomic Charges

     Atom                 Charge (a.u.)
  ----------------------------------------
      1 S                     0.350781
      2 C                    -0.842623
      3 C                     0.064696
      4 C                    -0.121461
      5 O                    -0.261737
      6 O                    -0.165388
      7 N                    -0.404833
      8 H                     0.253078
      9 H                     0.325823
     10 H                     0.278395
     11 H                     0.299211
     12 H                     0.298876
     13 H                     0.257678
     14 O                    -0.238226
     15 H                     0.312239
     16 O                    -0.140651
     17 O                    -0.265858
  ----------------------------------------
  Sum of atomic charges =    -0.000000

 -----------------------------------------------------------------
                    Cartesian Multipole Moments
 -----------------------------------------------------------------
    Charge (ESU x 10^10)
                 0.0000
    Dipole Moment (Debye)
         X      -0.8080      Y       2.7656      Z       1.0381
       Tot       3.0625
    Quadrupole Moments (Debye-Ang)
        XX     -83.3921     XY       8.2021     YY     -71.9092
        XZ      -8.5995     YZ      -1.4290     ZZ     -59.8666
    Octopole Moments (Debye-Ang^2)
       XXX     -42.7268    XXY      20.9440    XYY      -0.3340
       YYY      10.2399    XXZ      27.5661    XYZ       1.1236
       YYZ      -2.8996    XZZ      -5.5062    YZZ       4.6809
       ZZZ       5.9204
    Hexadecapole Moments (Debye-Ang^3)
      XXXX   -1879.5575   XXXY      50.8029   XXYY    -397.8731
      XYYY      33.7336   YYYY    -432.3477   XXXZ     -88.2164
      XXYZ     -13.4083   XYYZ      -2.6514   YYYZ      -0.3249
      XXZZ    -284.6946   XYZZ      -0.0261   YYZZ    -104.0022
      XZZZ     -37.3392   YZZZ      -2.4062   ZZZZ    -179.4065
 -----------------------------------------------------------------
 Calculating analytic gradient of the SCF energy
 Gradient of SCF Energy
            1           2           3           4           5           6
    1   0.0001389   0.0000506   0.0000457  -0.0001546  -0.0000734   0.0001197
    2  -0.0001366  -0.0000342   0.0001613   0.0000837  -0.0002235   0.0000495
    3  -0.0000457  -0.0000054   0.0000230  -0.0000909   0.0000250   0.0000074
            7           8           9          10          11          12
    1   0.0003086   0.0000673  -0.0000051  -0.0000137  -0.0000900   0.0000201
    2  -0.0000971  -0.0000162  -0.0000172  -0.0000534   0.0001674  -0.0000439
    3   0.0000123  -0.0000633  -0.0000234   0.0000630   0.0000622   0.0000001
           13          14          15          16          17
    1   0.0000147   0.0000604  -0.0001450  -0.0001078  -0.0002365
    2  -0.0000025  -0.0000266   0.0001065   0.0000386   0.0000443
    3  -0.0000143  -0.0001357   0.0001160  -0.0000309   0.0001004
 Max gradient component =       3.086E-04
 RMS gradient           =       9.894E-05
 Gradient time:  CPU 46.27 s  wall 46.30 s
 Geometry Optimization Parameters
   NAtoms,    NIC,     NZ,  NCons,   NDum,   NFix, NCnnct, MaxDiis
       17     111       0       0       0       0       0       0

 Cartesian Hessian Update
 Hessian Updated using BFGS Update


** GEOMETRY OPTIMIZATION IN DELOCALIZED INTERNAL COORDINATES **
   Searching for a Minimum

   Optimization Cycle:  10

                       Coordinates (Angstroms)
     ATOM                X               Y               Z
      1  S        -1.7487020856   -0.0272901680   -0.0892142724
      2  C        -0.0715580678   -0.5081749286   -0.5579896924
      3  C         1.0142656296    0.2821090513    0.1828229046
      4  C         2.3699615612   -0.4574762814    0.0585124256
      5  O         2.4629229823   -1.6505468371   -0.0477441329
      6  O         3.4237066721    0.3616011971    0.1288658660
      7  N         1.1873818080    1.6858598930   -0.1921318137
      8  H        -0.0353541971   -0.3486111735   -1.6384092306
      9  H         0.0072032507   -1.5770493992   -0.3588675828
     10  H         0.7885464719    0.2568669778    1.2545067744
     11  H         3.0601336377    1.2731214691    0.1627966516
     12  H         0.4395353775    2.2570743697    0.1878367207
     13  H         1.1669277594    1.8069141065   -1.2015406519
     14  O        -1.7373018156   -0.7139614745    1.4117110512
     15  H        -2.4775657308   -0.3551364722    1.9259467543
     16  O        -2.7093522810   -0.7134408584   -0.9318195944
     17  O        -1.8436922723    1.4201895286    0.0908566227
   Point Group: c1    Number of degrees of freedom:    45


   Energy is   -947.748043590

 Hessian Updated using BFGS Update

 45 Hessian modes will be used to form the next step
  Hessian Eigenvalues:
     0.001103    0.002105    0.005539    0.005678    0.008956    0.036215
     0.038510    0.040824    0.041702    0.048682    0.053043    0.056808
     0.073582    0.080241    0.084826    0.103733    0.122743    0.154338
     0.160074    0.160664    0.162731    0.180739    0.190149    0.195536
     0.203913    0.242302    0.251940    0.254626    0.266206    0.286236
     0.292366    0.338604    0.340904    0.345188    0.363219    0.408220
     0.429164    0.438588    0.446189    0.495100    0.545357    0.587621
     0.834731    0.906721    1.018167

 Minimum Search - Taking Simple RFO Step
 Searching for Lamda that Minimizes Along All modes
 Value Taken    Lamda =  -0.00000509
 Step Taken.  Stepsize is  0.043899

                             Maximum     Tolerance    Cnvgd?
         Gradient           0.000601      0.000300      NO
         Displacement       0.023194      0.001200      NO
         Energy change     -0.000010      0.000001      NO


 New Cartesian Coordinates Obtained by Inverse Iteration

 Displacement from previous Coordinates is:  0.037514
 ----------------------------------------------------------------
             Standard Nuclear Orientation (Angstroms)
    I     Atom           X                Y                Z
 ----------------------------------------------------------------
    1      S      -1.7474916832    -0.0251155980    -0.0889766122
    2      C      -0.0710013194    -0.5088412490    -0.5565108649
    3      C       1.0153072828     0.2816635547     0.1833140983
    4      C       2.3714106930    -0.4574571550     0.0571091772
    5      O       2.4646200282    -1.6503685647    -0.0504582270
    6      O       3.4253421155     0.3612654431     0.1268402732
    7      N       1.1859063056     1.6860528818    -0.1908282850
    8      H      -0.0346364844    -0.3502973366    -1.6370640248
    9      H       0.0068458859    -1.5775132658    -0.3562347781
   10      H       0.7906640031     0.2558213684     1.2551550953
   11      H       3.0617948273     1.2726897112     0.1610346829
   12      H       0.4378440116     2.2560494413     0.1905670012
   13      H       1.1636946207     1.8078836142    -1.2000909517
   14      O      -1.7352620489    -0.7067782248     1.4142841767
   15      H      -2.4873756084    -0.3625894801     1.9211845426
   16      O      -2.7099914240    -0.7135309723    -0.9278767860
   17      O      -1.8406125053     1.4231148314     0.0846902824
 ----------------------------------------------------------------
 Nuclear Repulsion Energy =   702.5448750726 hartrees
 There are       44 alpha and       44 beta electrons
 Applying Cartesian multipole field
    Component          Value
    ---------          -----
     (2,0,0)        1.00000E-11
     (0,2,0)        2.00000E-11
     (0,0,2)       -3.00000E-11
 Nucleus-field energy     =     0.0000000153 hartrees
 Requested basis set is 6-311++G(d,p)
 There are 102 shells and 277 basis functions
 A cutoff of  1.0D-11 yielded   4596 shell pairs
 There are     34060 function pairs (     36426 Cartesian)
 Smallest overlap matrix eigenvalue = 1.46E-05
 Guess MOs from SCF MO coefficient file
 Reading MOs from coefficient file
 Reading MOs from coefficient file
 A restricted hybrid HF-DFT SCF calculation will be
 performed using Pulay DIIS extrapolation
 Exchange:     0.2000 Hartree-Fock + 0.0800 Slater + 0.7200 B88
 Correlation:  0.1900 VWN1RPA + 0.8100 LYP
 Using SG-1 standard quadrature grid
 SCF converges when DIIS error is below 1.0E-08
 Geometry optimization detected.  Setting ReadMinima to 0
 Setting SaveMinima to 0
 ---------------------------------------
  Cycle       Energy         DIIS Error
 ---------------------------------------
    1    -947.7478561546      1.42E-04
    2    -947.7480426910      2.31E-05
    3    -947.7480338177      4.29E-05
    4    -947.7480467452      5.83E-06
    5    -947.7480470037      1.51E-06
    6    -947.7480469379      7.72E-07
    7    -947.7480469592      2.22E-07
    8    -947.7480469861      6.50E-08
    9    -947.7480469909      2.18E-08
   10    -947.7480469875      4.14E-09 Convergence criterion met
 ---------------------------------------
 SCF time:  CPU 99.53 s  wall 99.69 s
 SCF   energy in the final basis set = -947.7480469875
 Total energy in the final basis set = -947.7480469875

 --------------------------------------------------------------

                    Orbital Energies (a.u.)
 --------------------------------------------------------------

 Alpha MOs
 -- Occupied --
-89.110 -19.208 -19.184 -19.158 -19.156 -19.132 -14.352 -10.327
-10.268 -10.252  -8.172  -6.136  -6.134  -6.132  -1.181  -1.129
 -1.075  -1.051  -1.049  -0.948  -0.831  -0.737  -0.673  -0.628
 -0.585  -0.577  -0.542  -0.533  -0.515  -0.494  -0.485  -0.475
 -0.468  -0.457  -0.422  -0.413  -0.411  -0.385  -0.357  -0.353
 -0.343  -0.333  -0.324  -0.294
 -- Virtual --
 -0.044  -0.022  -0.016  -0.001   0.010   0.012   0.023   0.030
  0.037   0.043   0.047   0.054   0.069   0.070   0.074   0.083
  0.085   0.091   0.096   0.101   0.108   0.110   0.117   0.121
  0.131   0.139   0.142   0.147   0.156   0.164   0.167   0.173
  0.185   0.193   0.198   0.207   0.215   0.229   0.232   0.241
  0.245   0.249   0.263   0.274   0.277   0.283   0.285   0.288
  0.294   0.299   0.303   0.311   0.312   0.317   0.329   0.336
  0.342   0.351   0.360   0.367   0.387   0.391   0.405   0.407
  0.425   0.434   0.458   0.472   0.487   0.517   0.520   0.544
  0.551   0.585   0.588   0.622   0.634   0.655   0.681   0.687
  0.706   0.714   0.749   0.761   0.801   0.813   0.819   0.843
  0.853   0.862   0.895   0.937   0.960   0.993   1.001   1.035
  1.045   1.067   1.082   1.097   1.104   1.118   1.134   1.148
  1.152   1.160   1.167   1.170   1.177   1.192   1.206   1.221
  1.234   1.253   1.323   1.354   1.372   1.422   1.445   1.464
  1.503   1.530   1.533   1.556   1.583   1.591   1.594   1.603
  1.640   1.650   1.666   1.679   1.705   1.743   1.758   1.785
  1.795   1.818   1.846   1.859   1.882   1.946   1.980   1.993
  2.023   2.026   2.070   2.119   2.142   2.180   2.265   2.286
  2.439   2.487   2.494   2.510   2.545   2.565   2.592   2.654
  2.687   2.723   2.734   2.756   2.767   2.794   2.801   2.806
  2.830   2.837   2.844   2.877   2.904   2.915   2.928   2.964
  2.978   2.981   3.024   3.052   3.063   3.083   3.103   3.123
  3.182   3.191   3.212   3.270   3.360   3.379   3.485   3.523
  3.567   3.582   3.685   3.713   3.811   3.839   3.955   4.020
  4.109   4.197   4.686   4.819   4.939   4.952   4.977   4.993
  4.998   5.041   5.048   5.063   5.148   5.167   5.260   5.393
  5.450   5.553   5.859   8.108  17.266  17.347  17.443  23.748
 23.807  23.822  35.564  49.824  49.832  49.849  49.885  50.012
189.211
 --------------------------------------------------------------

          Ground-State Mulliken Net Atomic Charges

     Atom                 Charge (a.u.)
  ----------------------------------------
      1 S                     0.354610
      2 C                    -0.847216
      3 C                     0.066593
      4 C                    -0.122483
      5 O                    -0.261556
      6 O                    -0.165367
      7 N                    -0.404589
      8 H                     0.253050
      9 H                     0.326136
     10 H                     0.278712
     11 H                     0.298997
     12 H                     0.298921
     13 H                     0.257687
     14 O                    -0.239164
     15 H                     0.312677
     16 O                    -0.142133
     17 O                    -0.264875
  ----------------------------------------
  Sum of atomic charges =     0.000000

 -----------------------------------------------------------------
                    Cartesian Multipole Moments
 -----------------------------------------------------------------
    Charge (ESU x 10^10)
                 0.0000
    Dipole Moment (Debye)
         X      -0.8302      Y       2.7390      Z       1.0399
       Tot       3.0451
    Quadrupole Moments (Debye-Ang)
        XX     -83.2835     XY       8.2537     YY     -71.9051
        XZ      -8.6042     YZ      -1.4629     ZZ     -59.9107
    Octopole Moments (Debye-Ang^2)
       XXX     -43.3164    XXY      20.7615    XYY      -0.4739
       YYY       9.9464    XXZ      27.8091    XYZ       1.1821
       YYZ      -2.7870    XZZ      -5.5738    YZZ       4.5215
       ZZZ       5.7722
    Hexadecapole Moments (Debye-Ang^3)
      XXXX   -1878.4926   XXXY      51.7588   XXYY    -397.7937
      XYYY      34.2290   YYYY    -432.4444   XXXZ     -88.4859
      XXYZ     -13.7330   XYYZ      -2.7002   YYYZ      -0.4059
      XXZZ    -284.4485   XYZZ       0.3432   YYZZ    -103.8699
      XZZZ     -36.8030   YZZZ      -2.5298   ZZZZ    -179.6359
 -----------------------------------------------------------------
 Calculating analytic gradient of the SCF energy
 Gradient of SCF Energy
            1           2           3           4           5           6
    1   0.0002061   0.0000312   0.0000341  -0.0000458   0.0000092   0.0002222
    2  -0.0000627   0.0000015   0.0000574   0.0001062  -0.0001537  -0.0001536
    3  -0.0000615   0.0000124  -0.0000313   0.0000153  -0.0000093   0.0000183
            7           8           9          10          11          12
    1   0.0000175   0.0000584   0.0000104  -0.0000393  -0.0001256  -0.0000023
    2   0.0000391  -0.0000004  -0.0000073  -0.0000221   0.0000842  -0.0000014
    3   0.0000316  -0.0000393  -0.0000126   0.0000227   0.0000191  -0.0000038
           13          14          15          16          17
    1   0.0000074   0.0000191  -0.0001180  -0.0001276  -0.0001570
    2   0.0000004   0.0000096   0.0000546   0.0000213   0.0000270
    3  -0.0000077  -0.0000870   0.0000868  -0.0000265   0.0000728
 Max gradient component =       2.222E-04
 RMS gradient           =       7.437E-05
 Gradient time:  CPU 45.97 s  wall 46.00 s
 Geometry Optimization Parameters
   NAtoms,    NIC,     NZ,  NCons,   NDum,   NFix, NCnnct, MaxDiis
       17     111       0       0       0       0       0       0

 Cartesian Hessian Update
 Hessian Updated using BFGS Update


** GEOMETRY OPTIMIZATION IN DELOCALIZED INTERNAL COORDINATES **
   Searching for a Minimum

   Optimization Cycle:  11

                       Coordinates (Angstroms)
     ATOM                X               Y               Z
      1  S        -1.7474916832   -0.0251155980   -0.0889766122
      2  C        -0.0710013194   -0.5088412490   -0.5565108649
      3  C         1.0153072828    0.2816635547    0.1833140983
      4  C         2.3714106930   -0.4574571550    0.0571091772
      5  O         2.4646200282   -1.6503685647   -0.0504582270
      6  O         3.4253421155    0.3612654431    0.1268402732
      7  N         1.1859063056    1.6860528818   -0.1908282850
      8  H        -0.0346364844   -0.3502973366   -1.6370640248
      9  H         0.0068458859   -1.5775132658   -0.3562347781
     10  H         0.7906640031    0.2558213684    1.2551550953
     11  H         3.0617948273    1.2726897112    0.1610346829
     12  H         0.4378440116    2.2560494413    0.1905670012
     13  H         1.1636946207    1.8078836142   -1.2000909517
     14  O        -1.7352620489   -0.7067782248    1.4142841767
     15  H        -2.4873756084   -0.3625894801    1.9211845426
     16  O        -2.7099914240   -0.7135309723   -0.9278767860
     17  O        -1.8406125053    1.4231148314    0.0846902824
   Point Group: c1    Number of degrees of freedom:    45


   Energy is   -947.748046987

 Hessian Updated using BFGS Update

 45 Hessian modes will be used to form the next step
  Hessian Eigenvalues:
     0.000852    0.002086    0.005457    0.005659    0.008945    0.036077
     0.038561    0.041123    0.041878    0.048597    0.054880    0.056767
     0.073486    0.080159    0.084719    0.103425    0.122652    0.153854
     0.160610    0.160665    0.162601    0.182983    0.189986    0.199050
     0.205811    0.239180    0.251804    0.254416    0.267245    0.285032
     0.316920    0.340019    0.342398    0.344773    0.368489    0.397157
     0.426945    0.437334    0.446406    0.474352    0.523907    0.580948
     0.832229    0.906223    1.010022

 Minimum Search - Taking Simple RFO Step
 Searching for Lamda that Minimizes Along All modes
 Value Taken    Lamda =  -0.00000188
 Step Taken.  Stepsize is  0.029484

                             Maximum     Tolerance    Cnvgd?
         Gradient           0.000246      0.000300     YES
         Displacement       0.015706      0.001200      NO
         Energy change     -0.000003      0.000001      NO


 New Cartesian Coordinates Obtained by Inverse Iteration

 Displacement from previous Coordinates is:  0.025546
 ----------------------------------------------------------------
             Standard Nuclear Orientation (Angstroms)
    I     Atom           X                Y                Z
 ----------------------------------------------------------------
    1      S      -1.7468179117    -0.0235319255    -0.0887063113
    2      C      -0.0709985976    -0.5095053303    -0.5553069696
    3      C       1.0157541429     0.2810642358     0.1838668472
    4      C       2.3719945573    -0.4572015833     0.0560663489
    5      O       2.4658241928    -1.6499492640    -0.0519229987
    6      O       3.4253759499     0.3622026994     0.1249342577
    7      N       1.1857347793     1.6855441056    -0.1900706091
    8      H      -0.0347466619    -0.3516420623    -1.6359240051
    9      H       0.0058830176    -1.5780451343    -0.3542363565
   10      H       0.7923429272     0.2549687913     1.2559066220
   11      H       3.0620407826     1.2735159664     0.1597565891
   12      H       0.4382363730     2.2554258759     0.1925318256
   13      H       1.1621524657     1.8077936899    -1.1992176522
   14      O      -1.7341226463    -0.7024505446     1.4158273329
   15      H      -2.4938242934    -0.3682968925     1.9178306874
   16      O      -2.7102080732    -0.7130827125    -0.9257151546
   17      O      -1.8375623041     1.4252390849     0.0805183463
 ----------------------------------------------------------------
 Nuclear Repulsion Energy =   702.6140518267 hartrees
 There are       44 alpha and       44 beta electrons
 Applying Cartesian multipole field
    Component          Value
    ---------          -----
     (2,0,0)        1.00000E-11
     (0,2,0)        2.00000E-11
     (0,0,2)       -3.00000E-11
 Nucleus-field energy     =     0.0000000153 hartrees
 Requested basis set is 6-311++G(d,p)
 There are 102 shells and 277 basis functions
 A cutoff of  1.0D-11 yielded   4597 shell pairs
 There are     34064 function pairs (     36430 Cartesian)
 Smallest overlap matrix eigenvalue = 1.46E-05
 Guess MOs from SCF MO coefficient file
 Reading MOs from coefficient file
 Reading MOs from coefficient file
 A restricted hybrid HF-DFT SCF calculation will be
 performed using Pulay DIIS extrapolation
 Exchange:     0.2000 Hartree-Fock + 0.0800 Slater + 0.7200 B88
 Correlation:  0.1900 VWN1RPA + 0.8100 LYP
 Using SG-1 standard quadrature grid
 SCF converges when DIIS error is below 1.0E-08
 Geometry optimization detected.  Setting ReadMinima to 0
 Setting SaveMinima to 0
 ---------------------------------------
  Cycle       Energy         DIIS Error
 ---------------------------------------
    1    -947.7484821621      9.30E-05
    2    -947.7480459773      1.53E-05
    3    -947.7480422361      2.78E-05
    4    -947.7480477705      4.17E-06
    5    -947.7480478860      7.68E-07
    6    -947.7480478711      5.25E-07
    7    -947.7480478817      1.65E-07
    8    -947.7480478906      3.44E-08
    9    -947.7480478922      1.42E-08
   10    -947.7480478925      5.32E-09 Convergence criterion met
 ---------------------------------------
 SCF time:  CPU 97.19 s  wall 97.26 s
 SCF   energy in the final basis set = -947.7480478925
 Total energy in the final basis set = -947.7480478925

 --------------------------------------------------------------

                    Orbital Energies (a.u.)
 --------------------------------------------------------------

 Alpha MOs
 -- Occupied --
-89.110 -19.208 -19.184 -19.157 -19.156 -19.132 -14.352 -10.327
-10.268 -10.252  -8.172  -6.136  -6.134  -6.132  -1.181  -1.129
 -1.075  -1.051  -1.049  -0.948  -0.831  -0.737  -0.673  -0.628
 -0.585  -0.577  -0.542  -0.533  -0.515  -0.494  -0.485  -0.475
 -0.468  -0.457  -0.422  -0.413  -0.411  -0.385  -0.357  -0.353
 -0.343  -0.333  -0.324  -0.294
 -- Virtual --
 -0.044  -0.022  -0.016  -0.001   0.010   0.012   0.023   0.030
  0.037   0.043   0.047   0.054   0.069   0.070   0.074   0.083
  0.085   0.091   0.096   0.101   0.109   0.110   0.117   0.121
  0.131   0.139   0.142   0.147   0.156   0.163   0.167   0.173
  0.185   0.193   0.198   0.207   0.215   0.229   0.232   0.241
  0.245   0.250   0.263   0.274   0.277   0.283   0.285   0.288
  0.294   0.299   0.303   0.311   0.312   0.317   0.329   0.335
  0.342   0.351   0.360   0.368   0.387   0.391   0.405   0.407
  0.425   0.433   0.458   0.472   0.487   0.517   0.520   0.544
  0.551   0.585   0.588   0.623   0.634   0.655   0.681   0.687
  0.706   0.714   0.749   0.761   0.801   0.813   0.819   0.843
  0.853   0.862   0.895   0.937   0.960   0.993   1.001   1.035
  1.045   1.067   1.082   1.097   1.104   1.118   1.134   1.148
  1.152   1.160   1.167   1.170   1.177   1.192   1.206   1.221
  1.234   1.254   1.323   1.354   1.371   1.422   1.445   1.465
  1.503   1.530   1.532   1.555   1.583   1.592   1.594   1.603
  1.640   1.650   1.666   1.679   1.706   1.743   1.758   1.785
  1.795   1.818   1.846   1.859   1.882   1.945   1.981   1.993
  2.023   2.026   2.070   2.119   2.142   2.180   2.265   2.286
  2.439   2.487   2.494   2.510   2.545   2.565   2.593   2.654
  2.687   2.724   2.733   2.756   2.767   2.794   2.802   2.806
  2.830   2.836   2.845   2.877   2.905   2.916   2.928   2.964
  2.978   2.981   3.025   3.052   3.062   3.083   3.103   3.123
  3.182   3.191   3.212   3.270   3.360   3.379   3.485   3.523
  3.567   3.582   3.685   3.713   3.812   3.840   3.955   4.020
  4.110   4.197   4.686   4.820   4.939   4.952   4.977   4.993
  4.998   5.041   5.048   5.064   5.148   5.168   5.260   5.393
  5.451   5.554   5.860   8.108  17.266  17.347  17.443  23.748
 23.807  23.822  35.564  49.824  49.832  49.849  49.885  50.012
189.211
 --------------------------------------------------------------

          Ground-State Mulliken Net Atomic Charges

     Atom                 Charge (a.u.)
  ----------------------------------------
      1 S                     0.356679
      2 C                    -0.850228
      3 C                     0.067911
      4 C                    -0.122845
      5 O                    -0.261565
      6 O                    -0.165569
      7 N                    -0.404863
      8 H                     0.253031
      9 H                     0.326366
     10 H                     0.278858
     11 H                     0.299038
     12 H                     0.298958
     13 H                     0.257752
     14 O                    -0.239509
     15 H                     0.312891
     16 O                    -0.142978
     17 O                    -0.263927
  ----------------------------------------
  Sum of atomic charges =    -0.000000

 -----------------------------------------------------------------
                    Cartesian Multipole Moments
 -----------------------------------------------------------------
    Charge (ESU x 10^10)
                 0.0000
    Dipole Moment (Debye)
         X      -0.8513      Y       2.7217      Z       1.0438
       Tot       3.0368
    Quadrupole Moments (Debye-Ang)
        XX     -83.2128     XY       8.2950     YY     -71.8901
        XZ      -8.6064     YZ      -1.4832     ZZ     -59.9384
    Octopole Moments (Debye-Ang^2)
       XXX     -43.7865    XXY      20.6266    XYY      -0.5498
       YYY       9.7571    XXZ      27.9816    XYZ       1.2317
       YYZ      -2.7055    XZZ      -5.6088    YZZ       4.4059
       ZZZ       5.6845
    Hexadecapole Moments (Debye-Ang^3)
      XXXX   -1877.4942   XXXY      52.2508   XXYY    -397.6095
      XYYY      34.5379   YYYY    -432.3583   XXXZ     -88.6322
      XXYZ     -13.9376   XYYZ      -2.7260   YYYZ      -0.4142
      XXZZ    -284.2434   XYZZ       0.5709   YYZZ    -103.7647
      XZZZ     -36.4306   YZZZ      -2.5975   ZZZZ    -179.7869
 -----------------------------------------------------------------
 Calculating analytic gradient of the SCF energy
 Gradient of SCF Energy
            1           2           3           4           5           6
    1   0.0000023   0.0000231  -0.0000079  -0.0000050  -0.0000199  -0.0000073
    2   0.0000122  -0.0000116   0.0000117  -0.0000339  -0.0000092   0.0000105
    3   0.0000196  -0.0000232   0.0000115   0.0000023   0.0000061   0.0000156
            7           8           9          10          11          12
    1   0.0000102   0.0000125  -0.0000132  -0.0000046   0.0000139   0.0000120
    2  -0.0000260   0.0000080   0.0000037  -0.0000099   0.0000182  -0.0000025
    3  -0.0000013  -0.0000048  -0.0000050   0.0000024   0.0000244   0.0000159
           13          14          15          16          17
    1   0.0000135  -0.0000092  -0.0000111  -0.0000104   0.0000010
    2   0.0000031  -0.0000049   0.0000064   0.0000137   0.0000104
    3   0.0000141  -0.0000139  -0.0000114  -0.0000388  -0.0000134
 Max gradient component =       3.883E-05
 RMS gradient           =       1.410E-05
 Gradient time:  CPU 46.18 s  wall 46.22 s
 Geometry Optimization Parameters
   NAtoms,    NIC,     NZ,  NCons,   NDum,   NFix, NCnnct, MaxDiis
       17     111       0       0       0       0       0       0

 Cartesian Hessian Update
 Hessian Updated using BFGS Update


** GEOMETRY OPTIMIZATION IN DELOCALIZED INTERNAL COORDINATES **
   Searching for a Minimum

   Optimization Cycle:  12

                       Coordinates (Angstroms)
     ATOM                X               Y               Z
      1  S        -1.7468179117   -0.0235319255   -0.0887063113
      2  C        -0.0709985976   -0.5095053303   -0.5553069696
      3  C         1.0157541429    0.2810642358    0.1838668472
      4  C         2.3719945573   -0.4572015833    0.0560663489
      5  O         2.4658241928   -1.6499492640   -0.0519229987
      6  O         3.4253759499    0.3622026994    0.1249342577
      7  N         1.1857347793    1.6855441056   -0.1900706091
      8  H        -0.0347466619   -0.3516420623   -1.6359240051
      9  H         0.0058830176   -1.5780451343   -0.3542363565
     10  H         0.7923429272    0.2549687913    1.2559066220
     11  H         3.0620407826    1.2735159664    0.1597565891
     12  H         0.4382363730    2.2554258759    0.1925318256
     13  H         1.1621524657    1.8077936899   -1.1992176522
     14  O        -1.7341226463   -0.7024505446    1.4158273329
     15  H        -2.4938242934   -0.3682968925    1.9178306874
     16  O        -2.7102080732   -0.7130827125   -0.9257151546
     17  O        -1.8375623041    1.4252390849    0.0805183463
   Point Group: c1    Number of degrees of freedom:    45


   Energy is   -947.748047892

 Hessian Updated using BFGS Update

 45 Hessian modes will be used to form the next step
  Hessian Eigenvalues:
     0.000735    0.002090    0.005516    0.005721    0.008969    0.036109
     0.038572    0.041132    0.041962    0.048828    0.054903    0.056800
     0.073477    0.080434    0.085025    0.103206    0.122464    0.154641
     0.160663    0.160912    0.163569    0.181922    0.190093    0.198504
     0.208721    0.241801    0.251135    0.254245    0.266995    0.285141
     0.326610    0.340284    0.343432    0.344995    0.372850    0.403230
     0.426812    0.437132    0.446404    0.470128    0.524612    0.580860
     0.831464    0.905405    1.010791

 Minimum Search - Taking Simple RFO Step
 Searching for Lamda that Minimizes Along All modes
 Value Taken    Lamda =   0.00000000
 Step Taken.  Stepsize is  0.007277

                             Maximum     Tolerance    Cnvgd?
         Gradient           0.000042      0.000300     YES
         Displacement       0.003951      0.001200      NO
         Energy change     -0.000001      0.000001     YES

 Final energy is   -947.74804789247173     


 ******************************
 **  OPTIMIZATION CONVERGED  **
 ******************************

                       Coordinates (Angstroms)
     ATOM                X               Y               Z
      1  S        -1.7468179117   -0.0235319255   -0.0887063113
      2  C        -0.0709985976   -0.5095053303   -0.5553069696
      3  C         1.0157541429    0.2810642358    0.1838668472
      4  C         2.3719945573   -0.4572015833    0.0560663489
      5  O         2.4658241928   -1.6499492640   -0.0519229987
      6  O         3.4253759499    0.3622026994    0.1249342577
      7  N         1.1857347793    1.6855441056   -0.1900706091
      8  H        -0.0347466619   -0.3516420623   -1.6359240051
      9  H         0.0058830176   -1.5780451343   -0.3542363565
     10  H         0.7923429272    0.2549687913    1.2559066220
     11  H         3.0620407826    1.2735159664    0.1597565891
     12  H         0.4382363730    2.2554258759    0.1925318256
     13  H         1.1621524657    1.8077936899   -1.1992176522
     14  O        -1.7341226463   -0.7024505446    1.4158273329
     15  H        -2.4938242934   -0.3682968925    1.9178306874
     16  O        -2.7102080732   -0.7130827125   -0.9257151546
     17  O        -1.8375623041    1.4252390849    0.0805183463

Z-matrix Print:
$molecule
0 1
S 
O  1 1.450581
O  1 1.461441 2 119.789646
O  1 1.650671 2 109.604419 3 125.037426 0
H  4 0.969955 1 108.905930 2 -79.233009 0
C  1 1.806172 2 109.830750 3 -129.819833 0
H  6 1.090008 1 106.352817 2 -63.111261 0
H  6 1.092689 1 104.323306 2 51.783641 0
C  6 1.533757 1 113.217946 2 174.110730 0
H  9 1.095383 6 108.353084 1 50.076304 0
N  9 1.463313 6 116.992549 1 -71.238536 0
H  11 1.014842 9 110.920265 6 75.185198 0
H  11 1.016798 9 111.488875 6 -43.739598 0
C  9 1.549438 6 109.564002 1 163.347387 0
O  14 1.201296 9 123.289200 6 -29.792072 0
O  14 1.336330 9 113.176468 6 152.397892 0
H  16 0.981691 14 106.218351 9 -5.167323 0
$end


 --------------------------------------------------------------

                    Orbital Energies (a.u.)
 --------------------------------------------------------------

 Alpha MOs
 -- Occupied --
-89.110 -19.208 -19.184 -19.157 -19.156 -19.132 -14.352 -10.327
-10.268 -10.252  -8.172  -6.136  -6.134  -6.132  -1.181  -1.129
 -1.075  -1.051  -1.049  -0.948  -0.831  -0.737  -0.673  -0.628
 -0.585  -0.577  -0.542  -0.533  -0.515  -0.494  -0.485  -0.475
 -0.468  -0.457  -0.422  -0.413  -0.411  -0.385  -0.357  -0.353
 -0.343  -0.333  -0.324  -0.294
 -- Virtual --
 -0.044  -0.022  -0.016  -0.001   0.010   0.012   0.023   0.030
  0.037   0.043   0.047   0.054   0.069   0.070   0.074   0.083
  0.085   0.091   0.096   0.101   0.109   0.110   0.117   0.121
  0.131   0.139   0.142   0.147   0.156   0.163   0.167   0.173
  0.185   0.193   0.198   0.207   0.215   0.229   0.232   0.241
  0.245   0.250   0.263   0.274   0.277   0.283   0.285   0.288
  0.294   0.299   0.303   0.311   0.312   0.317   0.329   0.335
  0.342   0.351   0.360   0.368   0.387   0.391   0.405   0.407
  0.425   0.433   0.458   0.472   0.487   0.517   0.520   0.544
  0.551   0.585   0.588   0.623   0.634   0.655   0.681   0.687
  0.706   0.714   0.749   0.761   0.801   0.813   0.819   0.843
  0.853   0.862   0.895   0.937   0.960   0.993   1.001   1.035
  1.045   1.067   1.082   1.097   1.104   1.118   1.134   1.148
  1.152   1.160   1.167   1.170   1.177   1.192   1.206   1.221
  1.234   1.254   1.323   1.354   1.371   1.422   1.445   1.465
  1.503   1.530   1.532   1.555   1.583   1.592   1.594   1.603
  1.640   1.650   1.666   1.679   1.706   1.743   1.758   1.785
  1.795   1.818   1.846   1.859   1.882   1.945   1.981   1.993
  2.023   2.026   2.070   2.119   2.142   2.180   2.265   2.286
  2.439   2.487   2.494   2.510   2.545   2.565   2.593   2.654
  2.687   2.724   2.733   2.756   2.767   2.794   2.802   2.806
  2.830   2.836   2.845   2.877   2.905   2.916   2.928   2.964
  2.978   2.981   3.025   3.052   3.062   3.083   3.103   3.123
  3.182   3.191   3.212   3.270   3.360   3.379   3.485   3.523
  3.567   3.582   3.685   3.713   3.812   3.840   3.955   4.020
  4.110   4.197   4.686   4.820   4.939   4.952   4.977   4.993
  4.998   5.041   5.048   5.064   5.148   5.168   5.260   5.393
  5.451   5.554   5.860   8.108  17.266  17.347  17.443  23.748
 23.807  23.822  35.564  49.824  49.832  49.849  49.885  50.012
189.211
 --------------------------------------------------------------

          Ground-State Mulliken Net Atomic Charges

     Atom                 Charge (a.u.)
  ----------------------------------------
      1 S                     0.356679
      2 C                    -0.850228
      3 C                     0.067911
      4 C                    -0.122845
      5 O                    -0.261565
      6 O                    -0.165569
      7 N                    -0.404863
      8 H                     0.253031
      9 H                     0.326366
     10 H                     0.278858
     11 H                     0.299038
     12 H                     0.298958
     13 H                     0.257752
     14 O                    -0.239509
     15 H                     0.312891
     16 O                    -0.142978
     17 O                    -0.263927
  ----------------------------------------
  Sum of atomic charges =    -0.000000

 -----------------------------------------------------------------
                    Cartesian Multipole Moments
 -----------------------------------------------------------------
    Charge (ESU x 10^10)
                 0.0000
    Dipole Moment (Debye)
         X      -0.8513      Y       2.7217      Z       1.0438
       Tot       3.0368
    Quadrupole Moments (Debye-Ang)
        XX     -83.2128     XY       8.2950     YY     -71.8901
        XZ      -8.6064     YZ      -1.4832     ZZ     -59.9384
    Octopole Moments (Debye-Ang^2)
       XXX     -43.7865    XXY      20.6266    XYY      -0.5498
       YYY       9.7571    XXZ      27.9816    XYZ       1.2317
       YYZ      -2.7055    XZZ      -5.6088    YZZ       4.4059
       ZZZ       5.6845
    Hexadecapole Moments (Debye-Ang^3)
      XXXX   -1877.4942   XXXY      52.2508   XXYY    -397.6095
      XYYY      34.5379   YYYY    -432.3583   XXXZ     -88.6322
      XXYZ     -13.9376   XYYZ      -2.7260   YYYZ      -0.4142
      XXZZ    -284.2434   XYZZ       0.5709   YYZZ    -103.7647
      XZZZ     -36.4306   YZZZ      -2.5975   ZZZZ    -179.7869
 -----------------------------------------------------------------
Archival summary:
1\1\TWL02\OPT\ProcedureUnspecified\BasisUnspecified\15137\cher\MonDec1218:57:282016MonDec1218:57:282016\0\\#,OPT,ProcedureUnspecified,BasisUnspecified,\\0,1\S\O,1,1.45058\O,1,1.46144,2,119.79\O,1,1.65067,2,109.604,3,125.037,0\H,4,0.969955,1,108.906,2,-79.233,0\C,1,1.80617,2,109.831,3,-129.82,0\H,6,1.09001,1,106.353,2,-63.1113,0\H,6,1.09269,1,104.323,2,51.7836,0\C,6,1.53376,1,113.218,2,174.111,0\H,9,1.09538,6,108.353,1,50.0763,0\N,9,1.46331,6,116.993,1,-71.2385,0\H,11,1.01484,9,110.92,6,75.1852,0\H,11,1.0168,9,111.489,6,-43.7396,0\C,9,1.54944,6,109.564,1,163.347,0\O,14,1.2013,9,123.289,6,-29.7921,0\O,14,1.33633,9,113.176,6,152.398,0\H,16,0.981691,14,106.218,9,-5.16732,0\\\@

 Total job time:  2086.15s(wall), 2082.79s(cpu) 
 Mon Dec 12 18:57:28 2016

        *************************************************************
        *                                                           *
        *  Thank you very much for using Q-Chem.  Have a nice day.  *
        *                                                           *
        *************************************************************


 
User input: 2 of 3 
 
TWL02 127.0.1
Q-Chem Developer Version! Running on 127.0.1.*
                  Welcome to Q-Chem
     A Quantum Leap Into The Future Of Chemistry


 Q-Chem 4.4, Q-Chem, Inc., Pleasanton, CA (2016)

 Y. Shao,  Z. Gan,  E. Epifanovsky,  A. T. B. Gilbert,  M. Wormit,  
 J. Kussmann,  A. W. Lange,  A. Behn,  J. Deng,  X. Feng,  D. Ghosh,  
 M. Goldey,  P. R. Horn,  L. D. Jacobson,  I. Kaliman,  F. Rob,  
 R. Z. Khaliullin,  T. Kus,  A. Landau,  J. Liu,  E. I. Proynov,  Y. M. Rhee,  
 R. M. Richard,  M. A. Rohrdanz,  R. P. Steele,  E. J. Sundstrom,  
 H. L. Woodcock III,  P. M. Zimmerman,  D. Zuev,  B. Albrecht,  E. Alguire,  
 B. Austin,  S. A. Baeppler,  G. J. O. Beran,  Y. A. Bernard,  E. Berquist,  
 K. Brandhorst,  K. B. Bravaya,  S. T. Brown,  D. Casanova,  C.-M. Chang,  
 Y. Chen,  S. H. Chien,  K. D. Closser,  M. P. Coons,  D. L. Crittenden,  
 S. Dasgupta,  M. Diedenhofen,  R. A. DiStasio Jr.,  H. Do,  A. D. Dutoi,  
 R. G. Edgar,  P.-T. Fang,  S. Fatehi,  Q. Feng,  L. Fusti-Molnar,  
 A. Ghysels,  A. Golubeva-Zadorozhnaya,  J. Gomes,  A. Gunina,  
 M. W. D. Hanson-Heine,  P. H. P. Harbach,  A. W. Hauser,  J. E. Herr,  
 E. G. Hohenstein,  Z. C. Holden,  K. Hui,  T.-C. Jagau,  H. Ji,  B. Kaduk,  
 K. Khistyaev,  Jaehoon Kim,  Jihan Kim,  R. A. King,  P. Klunzinger,  
 K. Koh,  D. Kosenkov,  T. Kowalczyk,  C. M. Krauter,  A. Kunitsa,  
 K. U. Lao,  A. Laurent,  K. V. Lawler,  J. Lee,  D. Lefrancois,  S. Lehtola,  
 S. V. Levchenko,  C. Y. Lin,  Y.-S. Lin,  F. Liu,  E. Livshits,  
 R. C. Lochan,  A. Luenser,  P. Manohar,  S. F. Manzer,  S.-P. Mao,  Y. Mao,  
 N. Mardirossian,  A. V. Marenich,  L. A. Martinez-Martinez,  S. A. Maurer,  
 N. J. Mayhall,  J.-M. Mewes,  A. F. Morrison,  K. Nanda,  T. S. Nguyen-Beck,  
 C. M. Oana,  R. Olivares-Amaya,  D. P. O'Neill,  J. A. Parkhill,  
 T. M. Perrine,  R. Peverati,  P. A. Pieniazek,  F. Plasser,  A. Prociuk,  
 D. R. Rehn,  E. Rosta,  N. J. Russ,  N. Sergueev,  S. M. Sharada,  
 S. Sharma,  D. W. Small,  A. Sodt,  T. Stauch,  T. Stein,  D. Stuck,  
 Y.-C. Su,  A. J. W. Thom,  T. Tsuchimochi,  L. Vogt,  O. Vydrov,  T. Wang,  
 M. A. Watson,  J. Wenzel,  A. White,  C. F. Williams,  V. Vanovschi,  
 K. Yao,  S. Yeganeh,  S. R. Yost,  Z.-Q. You,  I. Y. Zhang,  X. Zhang,  
 Y. Zhao,  B. R. Brooks,  G. K. L. Chan,  D. M. Chipman,  C. J. Cramer,  
 W. A. Goddard III,  M. S. Gordon,  W. J. Hehre,  A. Klamt,  
 H. F. Schaefer III,  M. W. Schmidt,  C. D. Sherrill,  D. G. Truhlar,  
 A. Warshel,  X. Xu,  A. Aspuru-Guzik,  R. Baer,  A. T. Bell,  N. A. Besley,  
 J.-D. Chai,  A. Dreuw,  B. D. Dunietz,  T. R. Furlani,  S. R. Gwaltney,  
 C.-P. Hsu,  Y. Jung,  J. Kong,  D. S. Lambrecht,  W. Liang,  C. Ochsenfeld,  
 V. A. Rassolov,  L. V. Slipchenko,  J. E. Subotnik,  T. Van Voorhis,  
 J. M. Herbert,  A. I. Krylov,  P. M. W. Gill,  M. Head-Gordon

 Contributors to earlier versions of Q-Chem not listed above: 
 R. D. Adamson,  J. Baker,  E. F. C. Byrd,  A. K. Chakraborty,  C.-L. Cheng,  
 H. Dachsel,  R. J. Doerksen,  G. Hawkins,  A. Heyden,  S. Hirata,  
 G. Kedziora,  F. J. Keil,  C. Kelley,  P. P. Korambath,  W. Kurlancheek,  
 A. M. Lee,  M. S. Lee,  D. Liotard,  I. Lotan,  P. E. Maslen,  N. Nair,  
 D. Neuhauser,  R. Olson,  B. Peters,  J. Ritchie,  N. E. Schultz,  
 N. Shenvi,  A. C. Simmonett,  K. S. Thanthiriwatte,  Q. Wu,  W. Zhang

 Please cite Q-Chem as follows:
 Y. Shao et al., Mol. Phys. 113, 184-215 (2015)
 DOI: 10.1080/00268976.2014.952696

 Q-Chem 4.4.2 for Intel X86 EM64T Linux

 Parts of Q-Chem use Armadillo 5.200.1 (Boston Tea Smuggler).
 http://arma.sourceforge.net/

 Q-Chem begins on Mon Dec 12 18:57:28 2016  


Host: 0

     Scratch files written to /scratch/cher/qchem2304//
The previous job contains 0 fragments, simply inherited here
FILE_GEOM_ORG=        593

Checking the input file for inconsistencies... 	...done.

--------------------------------------------------------------
User input:
--------------------------------------------------------------

$molecule
   read
$end

$rem
   BASIS 6-311++G**
   JOB_TYPE FREQUENCY
   METHOD B3LYP
   SYM_IGNORE  TRUE
$end

--------------------------------------------------------------
 ----------------------------------------------------------------
             Standard Nuclear Orientation (Angstroms)
    I     Atom           X                Y                Z
 ----------------------------------------------------------------
    1      S      -1.7468179117    -0.0235319255    -0.0887063113
    2      C      -0.0709985976    -0.5095053303    -0.5553069696
    3      C       1.0157541429     0.2810642358     0.1838668472
    4      C       2.3719945573    -0.4572015833     0.0560663489
    5      O       2.4658241928    -1.6499492640    -0.0519229987
    6      O       3.4253759499     0.3622026994     0.1249342577
    7      N       1.1857347793     1.6855441056    -0.1900706091
    8      H      -0.0347466619    -0.3516420623    -1.6359240051
    9      H       0.0058830176    -1.5780451343    -0.3542363565
   10      H       0.7923429272     0.2549687913     1.2559066220
   11      H       3.0620407826     1.2735159664     0.1597565891
   12      H       0.4382363730     2.2554258759     0.1925318256
   13      H       1.1621524657     1.8077936899    -1.1992176522
   14      O      -1.7341226463    -0.7024505446     1.4158273329
   15      H      -2.4938242934    -0.3682968925     1.9178306874
   16      O      -2.7102080732    -0.7130827125    -0.9257151546
   17      O      -1.8375623041     1.4252390849     0.0805183463
 ----------------------------------------------------------------
 Nuclear Repulsion Energy =   702.6140518267 hartrees
 There are       44 alpha and       44 beta electrons
 Requested basis set is 6-311++G(d,p)
 There are 102 shells and 277 basis functions

 Total QAlloc Memory Limit   2000 MB
 Mega-Array Size        61 MB
 MEM_STATIC part        62 MB
 A cutoff of  1.0D-11 yielded   4597 shell pairs
 There are     34064 function pairs (     36430 Cartesian)

 -------------------------------------------------------
 OpenMP Integral Computing Module                       
 Release: version 1.0, May 2013, Q-Chem Inc. Pittsburgh 
 -------------------------------------------------------
 Integral Job Info:
 Integral job number is                      11
 Integral operator is                         1
 short-range coefficients                     0
 long-range coefficients              100000000
 Omega coefficients                           0
 if combine SR and LR in K                    0
 Integral screening is                        0
 Integral computing path is                   2
 max size of driver memory is            800000
 size of driver memory is                593474
 size of scratch memory is              4103008
 max col of scratch BK array               1296
 max len of scratch array in speh3          155
 max len of scratch index in speh4           18
 max int batch size is                      520
 min int batch size is                       52
 fixed nKL is                                52
 max L of basis functions is                  2
 order of int derivative is                   0
 number of shells is                        102
 number of basis is                         287
 number of cartesian basis is               287
 number of contracted shell pairs          4597
 number of primitive shell pairs          10979
 maxK2 (contraction) of shell pair           36
 max number of K2 of shell pair               1
 max number of CS2 of shell pair            733
 max number of PS2 of shell pair           1428
 mem total for path MDJ                   60728
 -------------------------------------------------------
 Smallest overlap matrix eigenvalue = 1.46E-05
 Guess from superposition of atomic densities
 Warning:  Energy on first SCF cycle will be non-variational
 A restricted hybrid HF-DFT SCF calculation will be
 performed using Pulay DIIS extrapolation
 Exchange:     0.2000 Hartree-Fock + 0.0800 Slater + 0.7200 B88
 Correlation:  0.1900 VWN1RPA + 0.8100 LYP
 Using SG-1 standard quadrature grid
 SCF converges when DIIS error is below 1.0E-08
 Inaccurate integrated density:
   Number of electrons =    88
   Numerical integral  =    83.718046896354
   Relative error      =    -4.8658557996 %
 ---------------------------------------
  Cycle       Energy         DIIS Error
 ---------------------------------------
    1    -933.8143916675      3.75E-01
    2    -836.2110620532      8.33E-02
    3    -364.2100899781      1.61E-01
    4    -811.8381209637      6.56E-02
    5    -741.8162289935      9.14E-02
    6    -895.0543297455      5.07E-02
    7    -929.7440303008      2.84E-02
    8    -869.1178862437      7.33E-02
    9    -927.5347456964      3.84E-02
   10    -937.6247653334      2.43E-02
   11    -937.4147026516      2.52E-02
   12    -947.1667338564      8.60E-03
   13    -942.2490782749      2.08E-02
   14    -947.6259833876      3.57E-03
   15    -947.6432910420      3.30E-03
   16    -947.6897159257      2.26E-03
   17    -947.7259818975      1.45E-03
   18    -947.7465064242      4.37E-04
   19    -947.7478451255      1.70E-04
   20    -947.7480305150      4.96E-05
   21    -947.7480433343      2.28E-05
   22    -947.7480472500      6.32E-06
   23    -947.7480476179      1.49E-06
   24    -947.7480475385      5.87E-07
   25    -947.7480475545      9.13E-08
   26    -947.7480475607      4.03E-08
   27    -947.7480475604      8.15E-09 Convergence criterion met
 ---------------------------------------
 SCF time:  CPU 315.08 s  wall 315.50 s
 SCF   energy in the final basis set = -947.7480475604
 Total energy in the final basis set = -947.7480475604

 --------------------------------------------------------------

                    Orbital Energies (a.u.)
 --------------------------------------------------------------

 Alpha MOs
 -- Occupied --
-89.110 -19.208 -19.184 -19.157 -19.156 -19.132 -14.352 -10.327
-10.268 -10.252  -8.172  -6.136  -6.134  -6.132  -1.181  -1.129
 -1.075  -1.051  -1.049  -0.948  -0.831  -0.737  -0.673  -0.628
 -0.585  -0.577  -0.542  -0.533  -0.515  -0.494  -0.485  -0.475
 -0.468  -0.457  -0.422  -0.413  -0.411  -0.385  -0.357  -0.353
 -0.343  -0.333  -0.324  -0.294
 -- Virtual --
 -0.044  -0.022  -0.016  -0.001   0.010   0.012   0.023   0.030
  0.037   0.043   0.047   0.054   0.069   0.070   0.074   0.083
  0.085   0.091   0.096   0.101   0.109   0.110   0.117   0.121
  0.131   0.139   0.142   0.147   0.156   0.163   0.167   0.173
  0.185   0.193   0.198   0.207   0.215   0.229   0.232   0.241
  0.245   0.250   0.263   0.274   0.277   0.283   0.285   0.288
  0.294   0.299   0.303   0.311   0.312   0.317   0.329   0.335
  0.342   0.351   0.360   0.368   0.387   0.391   0.405   0.407
  0.425   0.433   0.458   0.472   0.487   0.517   0.520   0.544
  0.551   0.585   0.588   0.623   0.634   0.655   0.681   0.687
  0.706   0.714   0.749   0.761   0.801   0.813   0.819   0.843
  0.853   0.862   0.895   0.937   0.960   0.993   1.001   1.035
  1.045   1.067   1.082   1.097   1.104   1.118   1.134   1.148
  1.152   1.160   1.167   1.170   1.177   1.192   1.206   1.221
  1.234   1.254   1.323   1.354   1.371   1.422   1.445   1.465
  1.503   1.530   1.532   1.555   1.583   1.592   1.594   1.603
  1.640   1.650   1.666   1.679   1.706   1.743   1.758   1.785
  1.795   1.818   1.846   1.859   1.882   1.945   1.981   1.993
  2.023   2.026   2.070   2.119   2.142   2.180   2.265   2.286
  2.439   2.487   2.494   2.510   2.545   2.565   2.593   2.654
  2.687   2.724   2.733   2.756   2.767   2.794   2.802   2.806
  2.830   2.836   2.845   2.877   2.905   2.916   2.928   2.964
  2.978   2.981   3.025   3.052   3.062   3.083   3.103   3.123
  3.182   3.191   3.212   3.270   3.360   3.379   3.485   3.523
  3.567   3.582   3.685   3.713   3.812   3.840   3.955   4.020
  4.110   4.197   4.686   4.820   4.939   4.952   4.977   4.993
  4.998   5.041   5.048   5.064   5.148   5.168   5.260   5.393
  5.451   5.554   5.860   8.108  17.266  17.347  17.443  23.748
 23.807  23.822  35.564  49.824  49.832  49.849  49.885  50.012
189.211
 --------------------------------------------------------------

          Ground-State Mulliken Net Atomic Charges

     Atom                 Charge (a.u.)
  ----------------------------------------
      1 S                     0.356678
      2 C                    -0.850227
      3 C                     0.067911
      4 C                    -0.122844
      5 O                    -0.261565
      6 O                    -0.165569
      7 N                    -0.404863
      8 H                     0.253031
      9 H                     0.326366
     10 H                     0.278858
     11 H                     0.299038
     12 H                     0.298958
     13 H                     0.257752
     14 O                    -0.239509
     15 H                     0.312891
     16 O                    -0.142978
     17 O                    -0.263927
  ----------------------------------------
  Sum of atomic charges =     0.000000

 -----------------------------------------------------------------
                    Cartesian Multipole Moments
 -----------------------------------------------------------------
    Charge (ESU x 10^10)
                 0.0000
    Dipole Moment (Debye)
         X      -0.8513      Y       2.7217      Z       1.0438
       Tot       3.0368
    Quadrupole Moments (Debye-Ang)
        XX     -83.2128     XY       8.2950     YY     -71.8901
        XZ      -8.6064     YZ      -1.4832     ZZ     -59.9384
    Octopole Moments (Debye-Ang^2)
       XXX     -43.7865    XXY      20.6266    XYY      -0.5498
       YYY       9.7571    XXZ      27.9816    XYZ       1.2317
       YYZ      -2.7055    XZZ      -5.6088    YZZ       4.4059
       ZZZ       5.6845
    Hexadecapole Moments (Debye-Ang^3)
      XXXX   -1877.4942   XXXY      52.2508   XXYY    -397.6096
      XYYY      34.5379   YYYY    -432.3583   XXXZ     -88.6322
      XXYZ     -13.9376   XYYZ      -2.7260   YYYZ      -0.4142
      XXZZ    -284.2434   XYZZ       0.5709   YYZZ    -103.7647
      XZZZ     -36.4306   YZZZ      -2.5975   ZZZZ    -179.7870
 -----------------------------------------------------------------
 Calculating MO derivatives via CPSCF
   1         3          51      0.178106    0.032203
   2         3          51      0.022856    0.003479
   3         3          51      0.001605    0.000264
   4        19          35      0.000104    0.000018
   5        53           1      0.000001    0.000001
   6        54           0      0.000000    0.000000    Roots Converged
 Calculating analytic Hessian of the SCF energy
 Polarizability Matrix (a.u.)
            1           2           3
    1 -92.9666133  -2.0755445  -0.6987100
    2  -2.0755445 -82.1391060  -1.3560843
    3  -0.6987100  -1.3560843 -66.7537271

 Direct stationary perturbation theory relativistic correction:

 rels  =       0.793618724093
 relv  =      -3.193866088112
 rel2e =       1.004198728016
 E_rel =      -1.396048636004

 Hessian of the SCF Energy
            1           2           3           4           5           6
    1   0.6451073   0.1007744   0.1347119  -0.1251872   0.0212086   0.0153619
    2   0.1007744   0.8724998   0.1673128   0.0125370  -0.0718410  -0.0012586
    3   0.1347119   0.1673128   0.5804651   0.0190075  -0.0074849  -0.0672034
    4  -0.1251872   0.0125370   0.0190075   0.3600423   0.0131303   0.0260281
    5   0.0212086  -0.0718410  -0.0074849   0.0131303   0.5483667  -0.0577629
    6   0.0153619  -0.0012586  -0.0672034   0.0260281  -0.0577629   0.5509770
    7  -0.0305628  -0.0118798  -0.0094456  -0.1119663  -0.0248057  -0.0373029
    8  -0.0073724   0.0164089   0.0135261  -0.0257706  -0.0973887  -0.0266442
    9  -0.0037934   0.0065097   0.0084959  -0.0337594  -0.0195187  -0.1081115
   10  -0.0074619   0.0017367  -0.0007273  -0.0324221  -0.0014696  -0.0007919
   11   0.0004074  -0.0004941  -0.0037766  -0.0084483   0.0134200   0.0051433
   12  -0.0002168  -0.0032312  -0.0035309  -0.0186252   0.0077987   0.0017762
   13   0.0046517   0.0001332  -0.0009935  -0.0018334   0.0013382   0.0003358
   14  -0.0016153  -0.0018464   0.0002705  -0.0034458  -0.0028410  -0.0016736
   15   0.0008696   0.0005928  -0.0004620   0.0006286  -0.0007639   0.0003268
   16   0.0047769  -0.0025866  -0.0028322  -0.0030173   0.0059691   0.0035177
   17   0.0013521  -0.0034359  -0.0001334   0.0010127   0.0018060  -0.0002377
   18  -0.0002769   0.0007256   0.0006453   0.0018909  -0.0019350  -0.0000084
   19   0.0029838   0.0063718  -0.0006161  -0.0011131  -0.0279723   0.0063877
   20   0.0055604  -0.0055102  -0.0021943  -0.0078092  -0.0309451   0.0056303
   21   0.0008042   0.0018388  -0.0016682   0.0011368  -0.0130351   0.0058753
   22   0.0000372  -0.0070142   0.0294890  -0.0471538  -0.0011801   0.0099232
   23   0.0024994   0.0002667  -0.0091605  -0.0023844  -0.0515144   0.0416297
   24   0.0006275   0.0021672  -0.0109171   0.0111787   0.0424565  -0.3088865
   25  -0.0029528   0.0303050  -0.0066005  -0.0452695   0.0180679  -0.0050692
   26   0.0040905  -0.0097711  -0.0001054   0.0161978  -0.3123619   0.0528255
   27   0.0014132  -0.0106882   0.0010480  -0.0053642   0.0531052  -0.0564032
   28  -0.0000929  -0.0000004  -0.0041208   0.0024378  -0.0013759  -0.0259045
   29   0.0003559   0.0008503  -0.0013567   0.0023497   0.0010950  -0.0159109
   30   0.0006200  -0.0007745  -0.0020848  -0.0001987  -0.0019765  -0.0167460
   31  -0.0013737  -0.0022487   0.0002795   0.0003286   0.0016967  -0.0000511
   32  -0.0001562   0.0020039   0.0002446  -0.0000258  -0.0030862   0.0000493
   33  -0.0001436  -0.0005614   0.0002490  -0.0002047   0.0007126  -0.0001488
   34   0.0007715  -0.0075116  -0.0005868   0.0007288  -0.0011518  -0.0000231
   35  -0.0018835  -0.0044931  -0.0007222   0.0006730  -0.0000369  -0.0002451
   36  -0.0004479  -0.0010901   0.0014913   0.0002946   0.0000176  -0.0003362
   37  -0.0012925  -0.0015132   0.0012657   0.0006288   0.0014636   0.0018740
   38  -0.0012553  -0.0001426   0.0007198   0.0003414   0.0022258   0.0013932
   39   0.0002739   0.0008455  -0.0001944   0.0001460  -0.0016581   0.0025978
   40  -0.0846293   0.0048685   0.0176494   0.0010653  -0.0088454   0.0264981
   41   0.0161949  -0.0852918   0.0270668   0.0034158   0.0070578  -0.0076541
   42  -0.0023318   0.0426318  -0.1537852  -0.0029920   0.0079340  -0.0134743
   43   0.0027205   0.0001404   0.0038828   0.0010847  -0.0001085   0.0003429
   44  -0.0133886   0.0107950   0.0127279   0.0004431  -0.0019922   0.0041707
   45   0.0320939  -0.0079738  -0.0259757  -0.0016255   0.0028750  -0.0040232
   46  -0.3151852  -0.1610468  -0.1864452  -0.0070825  -0.0185745  -0.0206636
   47  -0.1571677  -0.1939202  -0.1352985   0.0067646   0.0075703  -0.0016058
   48  -0.1871410  -0.1396929  -0.2375675   0.0050757  -0.0027681   0.0043542
   49  -0.0923108   0.0369347   0.0060822   0.0087289   0.0226092  -0.0004629
   50   0.0303951  -0.5260783  -0.0616359  -0.0089813  -0.0095343   0.0021509
   51   0.0075753  -0.0573536  -0.0890056  -0.0026171  -0.0079965   0.0094341
            7           8           9          10          11          12
    1  -0.0305628  -0.0073724  -0.0037934  -0.0074619   0.0004074  -0.0002168
    2  -0.0118798   0.0164089   0.0065097   0.0017367  -0.0004941  -0.0032312
    3  -0.0094456   0.0135261   0.0084959  -0.0007273  -0.0037766  -0.0035309
    4  -0.1119663  -0.0257706  -0.0337594  -0.0324221  -0.0084483  -0.0186252
    5  -0.0248057  -0.0973887  -0.0195187  -0.0014696   0.0134200   0.0077987
    6  -0.0373029  -0.0266442  -0.1081115  -0.0007919   0.0051433   0.0017762
    7   0.4448278   0.0130033  -0.0234559  -0.1287351   0.0082721   0.0047250
    8   0.0130033   0.4710917  -0.0071457   0.0318564  -0.0743317  -0.0032106
    9  -0.0234559  -0.0071457   0.5608467   0.0029623  -0.0007980  -0.0881003
   10  -0.1287351   0.0318564   0.0029623   0.5172888  -0.0112311  -0.0032896
   11   0.0082721  -0.0743317  -0.0007980  -0.0112311   1.0253221   0.0715142
   12   0.0047250  -0.0032106  -0.0881003  -0.0032896   0.0715142   0.2297925
   13   0.0037471   0.0291350   0.0021159  -0.1141253   0.0751406   0.0060423
   14   0.0114292  -0.0320317  -0.0063347   0.0844337  -0.7276139  -0.0587825
   15   0.0007645  -0.0070743   0.0197629   0.0064216  -0.0576119  -0.0804921
   16  -0.0413624  -0.0225045  -0.0027615  -0.2590670  -0.0435350  -0.0053816
   17  -0.0002728  -0.0022690   0.0016332  -0.0960770  -0.1484276  -0.0074015
   18   0.0027053   0.0016253   0.0196172  -0.0087592  -0.0070452  -0.0553157
   19  -0.0726987   0.0140151   0.0065989  -0.0048944   0.0170747  -0.0088300
   20  -0.0251458  -0.1899716   0.0207730   0.0032081  -0.0291989   0.0077953
   21   0.0234452   0.0381090  -0.1032388  -0.0025459  -0.0062661   0.0025555
   22   0.0011714   0.0035932  -0.0250530   0.0021184  -0.0012568  -0.0009520
   23  -0.0002258   0.0007749  -0.0172210   0.0006087   0.0003602   0.0005037
   24  -0.0005016   0.0022648  -0.0136957   0.0008054  -0.0007789  -0.0000806
   25   0.0048369  -0.0201073   0.0072819  -0.0007755  -0.0049630   0.0000396
   26  -0.0002602  -0.0130572   0.0032455   0.0001034  -0.0015949   0.0001275
   27   0.0027942  -0.0144066   0.0035069  -0.0003033  -0.0003394   0.0008011
   28  -0.0580856  -0.0012323   0.0606017  -0.0069206   0.0016811   0.0318248
   29   0.0019193  -0.0469891  -0.0070159   0.0027707  -0.0004526  -0.0165031
   30   0.0505231   0.0049035  -0.2918165   0.0045286  -0.0023460  -0.0038533
   31  -0.0088104  -0.0092722   0.0010016   0.0274279  -0.0286791  -0.0019354
   32   0.0009741   0.0056612  -0.0017796  -0.0077020  -0.0479614  -0.0027208
   33   0.0002949  -0.0008539   0.0002036   0.0012767  -0.0020669  -0.0042889
   34   0.0028014  -0.0088089  -0.0048659  -0.0018991  -0.0013766  -0.0002658
   35   0.0278537  -0.0235151  -0.0120999  -0.0057270  -0.0049758   0.0019583
   36  -0.0104098   0.0045526   0.0041905   0.0002075   0.0025249  -0.0003945
   37  -0.0036025  -0.0061620   0.0066795   0.0023560   0.0024629  -0.0017907
   38   0.0004876  -0.0059155   0.0404827  -0.0009399   0.0000876   0.0013677
   39  -0.0031890  -0.0008273  -0.0080850   0.0006639   0.0011059  -0.0003027
   40   0.0000589   0.0012449   0.0001236   0.0023410  -0.0007795   0.0003523
   41  -0.0006298  -0.0010131  -0.0004460   0.0000782  -0.0012085   0.0002933
   42   0.0002459  -0.0027038  -0.0032634  -0.0014815   0.0016137   0.0007851
   43   0.0004875  -0.0000635   0.0001967  -0.0002926   0.0004063  -0.0000092
   44   0.0003024   0.0003898   0.0003608   0.0000376   0.0001825  -0.0000336
   45  -0.0000642  -0.0000223   0.0000970   0.0003877  -0.0000362   0.0001451
   46  -0.0054610   0.0098220   0.0051123   0.0031710  -0.0046174  -0.0020407
   47  -0.0000721  -0.0004787  -0.0004270   0.0003337  -0.0011944   0.0001154
   48  -0.0010764  -0.0006207   0.0010402   0.0007966  -0.0007982   0.0000801
   49   0.0033539  -0.0013762   0.0010148   0.0018905  -0.0005582   0.0003530
   50  -0.0009495  -0.0073652  -0.0002186  -0.0020204  -0.0019187   0.0004092
   51  -0.0000527  -0.0014719  -0.0014496  -0.0001517  -0.0000387   0.0004235
           13          14          15          16          17          18
    1   0.0046517  -0.0016153   0.0008696   0.0047769   0.0013521  -0.0002769
    2   0.0001332  -0.0018464   0.0005928  -0.0025866  -0.0034359   0.0007256
    3  -0.0009935   0.0002705  -0.0004620  -0.0028322  -0.0001334   0.0006453
    4  -0.0018334  -0.0034458   0.0006286  -0.0030173   0.0010127   0.0018909
    5   0.0013382  -0.0028410  -0.0007639   0.0059691   0.0018060  -0.0019350
    6   0.0003358  -0.0016736   0.0003268   0.0035177  -0.0002377  -0.0000084
    7   0.0037471   0.0114292   0.0007645  -0.0413624  -0.0002728   0.0027053
    8   0.0291350  -0.0320317  -0.0070743  -0.0225045  -0.0022690   0.0016253
    9   0.0021159  -0.0063347   0.0197629  -0.0027615   0.0016332   0.0196172
   10  -0.1141253   0.0844337   0.0064216  -0.2590670  -0.0960770  -0.0087592
   11   0.0751406  -0.7276139  -0.0576119  -0.0435350  -0.1484276  -0.0070452
   12   0.0060423  -0.0587825  -0.0804921  -0.0053816  -0.0074015  -0.0553157
   13   0.1081586  -0.0562205  -0.0039719   0.0176599  -0.0607772  -0.0044437
   14  -0.0562205   0.8506986   0.0740201  -0.0397246  -0.0888089  -0.0086232
   15  -0.0039719   0.0740201   0.0387106  -0.0027954  -0.0093872   0.0134829
   16   0.0176599  -0.0397246  -0.0027954   0.4099151  -0.0226897   0.0068177
   17  -0.0607772  -0.0888089  -0.0093872  -0.0226897   0.6017374   0.0284843
   18  -0.0044437  -0.0086232   0.0134829   0.0068177   0.0284843   0.0372869
   19  -0.0023392   0.0094056   0.0025998  -0.0066656   0.0202121  -0.0017278
   20   0.0053256  -0.0049419  -0.0012665   0.0056492  -0.0045039   0.0000915
   21   0.0026777  -0.0014026   0.0004334  -0.0000377   0.0001756   0.0042738
   22  -0.0004111   0.0007525   0.0004766  -0.0005696  -0.0001728   0.0003208
   23   0.0003726  -0.0001178  -0.0006175   0.0000091  -0.0003825   0.0001145
   24  -0.0002428   0.0004490   0.0002145  -0.0002890  -0.0002179   0.0000133
   25  -0.0005461   0.0028137  -0.0000162   0.0008548   0.0021369   0.0000116
   26   0.0024628   0.0006612   0.0004858   0.0001253   0.0005144  -0.0000188
   27   0.0000269   0.0004397  -0.0010853   0.0003324   0.0003038   0.0000849
   28  -0.0007950   0.0007807  -0.0041535  -0.0019507   0.0000445  -0.0044023
   29   0.0011528  -0.0009898   0.0025133   0.0006395   0.0005986   0.0014225
   30   0.0000481   0.0007801   0.0008970  -0.0002955  -0.0006356   0.0002994
   31  -0.0102095  -0.0109664  -0.0010183  -0.1114083   0.1537160   0.0065597
   32  -0.0009329   0.0058266  -0.0000089   0.1180407  -0.3643773  -0.0137900
   33  -0.0010701  -0.0010103   0.0070193   0.0042420  -0.0141605  -0.0203943
   34   0.0005279   0.0005441   0.0001091  -0.0008718   0.0020247  -0.0008945
   35   0.0021404  -0.0012430  -0.0005437  -0.0007546   0.0033772  -0.0008273
   36  -0.0012421   0.0020814   0.0003510  -0.0014970   0.0020569  -0.0001146
   37  -0.0007192  -0.0007177   0.0002886  -0.0021923  -0.0003098   0.0021464
   38   0.0002027  -0.0005342  -0.0005983   0.0000521   0.0002699   0.0001330
   39  -0.0000888  -0.0004529  -0.0000408  -0.0004870  -0.0006586   0.0003275
   40  -0.0009358   0.0005526  -0.0001270  -0.0013678  -0.0003997  -0.0000758
   41  -0.0002736   0.0010030  -0.0001130  -0.0000837   0.0007132  -0.0000656
   42   0.0009298  -0.0007583   0.0004433   0.0016856  -0.0001226  -0.0000048
   43   0.0001507  -0.0002397  -0.0000145   0.0002501  -0.0000568  -0.0000063
   44   0.0000517  -0.0001772  -0.0000763  -0.0000760  -0.0001458  -0.0000056
   45  -0.0002234   0.0000775  -0.0000172  -0.0002910  -0.0000058  -0.0000778
   46  -0.0015311   0.0015556   0.0002223  -0.0035299  -0.0002674   0.0002948
   47  -0.0003089   0.0008693   0.0000467  -0.0003018   0.0006984  -0.0001070
   48  -0.0003195   0.0005344   0.0002562  -0.0005444   0.0001353  -0.0000666
   49  -0.0014501   0.0006626  -0.0002839  -0.0014541   0.0005241  -0.0001609
   50   0.0010576   0.0020871   0.0004030   0.0017715   0.0026359  -0.0001788
   51   0.0004195   0.0003853   0.0001995   0.0006169   0.0001716  -0.0000490
           19          20          21          22          23          24
    1   0.0029838   0.0055604   0.0008042   0.0000372   0.0024994   0.0006275
    2   0.0063718  -0.0055102   0.0018388  -0.0070142   0.0002667   0.0021672
    3  -0.0006161  -0.0021943  -0.0016682   0.0294890  -0.0091605  -0.0109171
    4  -0.0011131  -0.0078092   0.0011368  -0.0471538  -0.0023844   0.0111787
    5  -0.0279723  -0.0309451  -0.0130351  -0.0011801  -0.0515144   0.0424565
    6   0.0063877   0.0056303   0.0058753   0.0099232   0.0416297  -0.3088865
    7  -0.0726987  -0.0251458   0.0234452   0.0011714  -0.0002258  -0.0005016
    8   0.0140151  -0.1899716   0.0381090   0.0035932   0.0007749   0.0022648
    9   0.0065989   0.0207730  -0.1032388  -0.0250530  -0.0172210  -0.0136957
   10  -0.0048944   0.0032081  -0.0025459   0.0021184   0.0006087   0.0008054
   11   0.0170747  -0.0291989  -0.0062661  -0.0012568   0.0003602  -0.0007789
   12  -0.0088300   0.0077953   0.0025555  -0.0009520   0.0005037  -0.0000806
   13  -0.0023392   0.0053256   0.0026777  -0.0004111   0.0003726  -0.0002428
   14   0.0094056  -0.0049419  -0.0014026   0.0007525  -0.0001178   0.0004490
   15   0.0025998  -0.0012665   0.0004334   0.0004766  -0.0006175   0.0002145
   16  -0.0066656   0.0056492  -0.0000377  -0.0005696   0.0000091  -0.0002890
   17   0.0202121  -0.0045039   0.0001756  -0.0001728  -0.0003825  -0.0002179
   18  -0.0017278   0.0000915   0.0042738   0.0003208   0.0001145   0.0000133
   19   0.3621187  -0.1804050  -0.1255734   0.0013016   0.0014920   0.0011140
   20  -0.1804050   0.4886234  -0.0134615   0.0019775   0.0019972   0.0006739
   21  -0.1255734  -0.0134615   0.6239259   0.0008960  -0.0005206   0.0024457
   22   0.0013016   0.0019775   0.0008960   0.0537335   0.0034305  -0.0111724
   23   0.0014920   0.0019972  -0.0005206   0.0034305   0.0523905  -0.0435133
   24   0.0011140   0.0006739   0.0024457  -0.0111724  -0.0435133   0.3318707
   25  -0.0050387  -0.0045890  -0.0028143   0.0004162  -0.0030711   0.0001706
   26  -0.0016661  -0.0011207  -0.0017829  -0.0002522  -0.0014871   0.0000680
   27  -0.0025179  -0.0018956  -0.0005017  -0.0034527   0.0299542  -0.0039763
   28   0.0004392  -0.0007574   0.0021479  -0.0033523  -0.0027092  -0.0022003
   29  -0.0092931  -0.0084662   0.0383091  -0.0025476  -0.0010772  -0.0009158
   30   0.0025863   0.0038869  -0.0086156  -0.0017319  -0.0017383   0.0000943
   31   0.0044585  -0.0042909  -0.0008116   0.0000334  -0.0002439  -0.0001714
   32  -0.0054014  -0.0032372  -0.0000934   0.0002006   0.0002564   0.0002383
   33   0.0021445  -0.0013142  -0.0078203  -0.0001580  -0.0000862  -0.0000889
   34  -0.2454474   0.1842335   0.1344367   0.0000222   0.0000476   0.0000091
   35   0.1480327  -0.1571165  -0.0668307  -0.0001331  -0.0001816  -0.0000740
   36   0.1044740  -0.0628767  -0.1051515   0.0000919  -0.0000826  -0.0000903
   37  -0.0261757   0.0209748  -0.0330943   0.0001726  -0.0004804  -0.0005339
   38   0.0151060  -0.0600807   0.0263686  -0.0006153  -0.0003209  -0.0012926
   39   0.0113046   0.0424470  -0.4153140   0.0007108   0.0005968   0.0002703
   40  -0.0002752  -0.0008559   0.0003560  -0.0069715   0.0011632   0.0012607
   41  -0.0009974   0.0005356  -0.0003643   0.0022745   0.0000040  -0.0008094
   42   0.0017232   0.0011353   0.0012347   0.0043792  -0.0007649   0.0002091
   43   0.0001658  -0.0000055   0.0000282  -0.0000126  -0.0000064  -0.0000329
   44   0.0000520  -0.0001681  -0.0000539  -0.0013167   0.0007080   0.0002073
   45  -0.0004461  -0.0001165  -0.0000354   0.0013629  -0.0002837  -0.0000501
   46  -0.0005547  -0.0020080  -0.0001356   0.0003197  -0.0008500  -0.0003032
   47  -0.0012026   0.0009033  -0.0002173   0.0003566  -0.0006350   0.0000640
   48  -0.0006772   0.0000547   0.0000299  -0.0029645   0.0001491   0.0018844
   49  -0.0062648  -0.0010624  -0.0009159  -0.0008554   0.0003479   0.0002813
   50  -0.0048242   0.0032015  -0.0007728   0.0019035  -0.0010414  -0.0009871
   51   0.0014556   0.0006375   0.0015713  -0.0021661   0.0010407   0.0007833
           25          26          27          28          29          30
    1  -0.0029528   0.0040905   0.0014132  -0.0000929   0.0003559   0.0006200
    2   0.0303050  -0.0097711  -0.0106882  -0.0000004   0.0008503  -0.0007745
    3  -0.0066005  -0.0001054   0.0010480  -0.0041208  -0.0013567  -0.0020848
    4  -0.0452695   0.0161978  -0.0053642   0.0024378   0.0023497  -0.0001987
    5   0.0180679  -0.3123619   0.0531052  -0.0013759   0.0010950  -0.0019765
    6  -0.0050692   0.0528255  -0.0564032  -0.0259045  -0.0159109  -0.0167460
    7   0.0048369  -0.0002602   0.0027942  -0.0580856   0.0019193   0.0505231
    8  -0.0201073  -0.0130572  -0.0144066  -0.0012323  -0.0469891   0.0049035
    9   0.0072819   0.0032455   0.0035069   0.0606017  -0.0070159  -0.2918165
   10  -0.0007755   0.0001034  -0.0003033  -0.0069206   0.0027707   0.0045286
   11  -0.0049630  -0.0015949  -0.0003394   0.0016811  -0.0004526  -0.0023460
   12   0.0000396   0.0001275   0.0008011   0.0318248  -0.0165031  -0.0038533
   13  -0.0005461   0.0024628   0.0000269  -0.0007950   0.0011528   0.0000481
   14   0.0028137   0.0006612   0.0004397   0.0007807  -0.0009898   0.0007801
   15  -0.0000162   0.0004858  -0.0010853  -0.0041535   0.0025133   0.0008970
   16   0.0008548   0.0001253   0.0003324  -0.0019507   0.0006395  -0.0002955
   17   0.0021369   0.0005144   0.0003038   0.0000445   0.0005986  -0.0006356
   18   0.0000116  -0.0000188   0.0000849  -0.0044023   0.0014225   0.0002994
   19  -0.0050387  -0.0016661  -0.0025179   0.0004392  -0.0092931   0.0025863
   20  -0.0045890  -0.0011207  -0.0018956  -0.0007574  -0.0084662   0.0038869
   21  -0.0028143  -0.0017829  -0.0005017   0.0021479   0.0383091  -0.0086156
   22   0.0004162  -0.0002522  -0.0034527  -0.0033523  -0.0025476  -0.0017319
   23  -0.0030711  -0.0014871   0.0299542  -0.0027092  -0.0010772  -0.0017383
   24   0.0001706   0.0000680  -0.0039763  -0.0022003  -0.0009158   0.0000943
   25   0.0520266  -0.0192375   0.0043168   0.0004980   0.0003524  -0.0003321
   26  -0.0192375   0.3344549  -0.0553733   0.0000088   0.0003237  -0.0001713
   27   0.0043168  -0.0553733   0.0582659   0.0004788   0.0001697   0.0001109
   28   0.0004980   0.0000088   0.0004788   0.0670599   0.0030358  -0.0566072
   29   0.0003524   0.0003237   0.0001697   0.0030358   0.0606404  -0.0044814
   30  -0.0003321  -0.0001713   0.0001109  -0.0566072  -0.0044814   0.3182391
   31   0.0008258   0.0003344   0.0001702  -0.0003317   0.0005063  -0.0002436
   32  -0.0005564  -0.0004314  -0.0002425   0.0000852  -0.0004138   0.0003050
   33   0.0001228   0.0000510   0.0001006   0.0011498   0.0001967  -0.0003275
   34  -0.0006837  -0.0003193   0.0001059   0.0004477   0.0001081  -0.0002345
   35   0.0000625  -0.0001126   0.0002088  -0.0001197   0.0020199  -0.0001452
   36   0.0000437   0.0000248   0.0001198  -0.0008391   0.0008202   0.0004822
   37   0.0004126   0.0001728  -0.0002467   0.0007687  -0.0012788   0.0004271
   38   0.0005586   0.0002807  -0.0002644   0.0001047  -0.0065090   0.0014402
   39  -0.0004565  -0.0002998  -0.0000076  -0.0005458   0.0016571   0.0015346
   40   0.0011327  -0.0013086   0.0000374  -0.0006237  -0.0000257   0.0008659
   41  -0.0023246   0.0008302   0.0012901  -0.0001729  -0.0004397   0.0003697
   42   0.0003786   0.0007322  -0.0013611   0.0006531   0.0005620   0.0004560
   43   0.0002502   0.0000430  -0.0002528   0.0000494   0.0001890  -0.0000446
   44   0.0000522   0.0003037  -0.0001720   0.0000121   0.0000448  -0.0000713
   45  -0.0005368  -0.0001018   0.0002539   0.0002640   0.0002395   0.0002894
   46  -0.0003316  -0.0008213  -0.0005968   0.0004060  -0.0000676  -0.0000602
   47  -0.0034245   0.0011390   0.0005188   0.0001725  -0.0001158   0.0002768
   48   0.0004841  -0.0000447  -0.0003990   0.0008146   0.0003292   0.0004584
   49  -0.0056558   0.0003264   0.0030588   0.0000458  -0.0001667   0.0001492
   50   0.0039242   0.0014290  -0.0026083   0.0004422  -0.0001195   0.0003779
   51   0.0029758   0.0003378  -0.0005576   0.0008387  -0.0000356   0.0005825
           31          32          33          34          35          36
    1  -0.0013737  -0.0001562  -0.0001436   0.0007715  -0.0018835  -0.0004479
    2  -0.0022487   0.0020039  -0.0005614  -0.0075116  -0.0044931  -0.0010901
    3   0.0002795   0.0002446   0.0002490  -0.0005868  -0.0007222   0.0014913
    4   0.0003286  -0.0000258  -0.0002047   0.0007288   0.0006730   0.0002946
    5   0.0016967  -0.0030862   0.0007126  -0.0011518  -0.0000369   0.0000176
    6  -0.0000511   0.0000493  -0.0001488  -0.0000231  -0.0002451  -0.0003362
    7  -0.0088104   0.0009741   0.0002949   0.0028014   0.0278537  -0.0104098
    8  -0.0092722   0.0056612  -0.0008539  -0.0088089  -0.0235151   0.0045526
    9   0.0010016  -0.0017796   0.0002036  -0.0048659  -0.0120999   0.0041905
   10   0.0274279  -0.0077020   0.0012767  -0.0018991  -0.0057270   0.0002075
   11  -0.0286791  -0.0479614  -0.0020669  -0.0013766  -0.0049758   0.0025249
   12  -0.0019354  -0.0027208  -0.0042889  -0.0002658   0.0019583  -0.0003945
   13  -0.0102095  -0.0009329  -0.0010701   0.0005279   0.0021404  -0.0012421
   14  -0.0109664   0.0058266  -0.0010103   0.0005441  -0.0012430   0.0020814
   15  -0.0010183  -0.0000089   0.0070193   0.0001091  -0.0005437   0.0003510
   16  -0.1114083   0.1180407   0.0042420  -0.0008718  -0.0007546  -0.0014970
   17   0.1537160  -0.3643773  -0.0141605   0.0020247   0.0033772   0.0020569
   18   0.0065597  -0.0137900  -0.0203943  -0.0008945  -0.0008273  -0.0001146
   19   0.0044585  -0.0054014   0.0021445  -0.2454474   0.1480327   0.1044740
   20  -0.0042909  -0.0032372  -0.0013142   0.1842335  -0.1571165  -0.0628767
   21  -0.0008116  -0.0000934  -0.0078203   0.1344367  -0.0668307  -0.1051515
   22   0.0000334   0.0002006  -0.0001580   0.0000222  -0.0001331   0.0000919
   23  -0.0002439   0.0002564  -0.0000862   0.0000476  -0.0001816  -0.0000826
   24  -0.0001714   0.0002383  -0.0000889   0.0000091  -0.0000740  -0.0000903
   25   0.0008258  -0.0005564   0.0001228  -0.0006837   0.0000625   0.0000437
   26   0.0003344  -0.0004314   0.0000510  -0.0003193  -0.0001126   0.0000248
   27   0.0001702  -0.0002425   0.0001006   0.0001059   0.0002088   0.0001198
   28  -0.0003317   0.0000852   0.0011498   0.0004477  -0.0001197  -0.0008391
   29   0.0005063  -0.0004138   0.0001967   0.0001081   0.0020199   0.0008202
   30  -0.0002436   0.0003050  -0.0003275  -0.0002345  -0.0001452   0.0004822
   31   0.0952159  -0.1056016  -0.0050737   0.0015432   0.0024349   0.0023823
   32  -0.1056016   0.4087756   0.0176539   0.0005036  -0.0014551  -0.0005733
   33  -0.0050737   0.0176539   0.0262052   0.0018439   0.0013736   0.0007285
   34   0.0015432   0.0005036   0.0018439   0.2437100  -0.1717485  -0.1254161
   35   0.0024349  -0.0014551   0.0013736  -0.1717485   0.1814071   0.0755451
   36   0.0023823  -0.0005733   0.0007285  -0.1254161   0.0755451   0.1174273
   37   0.0004140   0.0002370  -0.0047367  -0.0002091  -0.0036567   0.0310990
   38   0.0003089   0.0001917  -0.0004432  -0.0027077   0.0037913  -0.0239705
   39  -0.0007578   0.0006821  -0.0010891  -0.0050890   0.0020280  -0.0162423
   40   0.0002430   0.0002084   0.0000263  -0.0003075   0.0001355  -0.0001215
   41   0.0005118  -0.0003094   0.0001158   0.0010610   0.0005037   0.0002139
   42  -0.0006061   0.0000754  -0.0002909  -0.0006456  -0.0005085  -0.0008937
   43  -0.0001223   0.0000062   0.0000018  -0.0001496  -0.0001222   0.0000760
   44  -0.0000745   0.0000694   0.0000127  -0.0001422  -0.0000212   0.0001431
   45   0.0001521  -0.0000274   0.0000585   0.0002492   0.0001979   0.0001547
   46   0.0005746   0.0004786   0.0000009  -0.0000545   0.0002859   0.0001965
   47   0.0005788  -0.0002659   0.0001095   0.0015494   0.0007518   0.0000929
   48   0.0002594   0.0000093  -0.0000309   0.0006152   0.0004570  -0.0000178
   49   0.0011910  -0.0003582   0.0002831  -0.0009299   0.0025269   0.0011081
   50   0.0012896  -0.0012473   0.0002706   0.0036947   0.0012997   0.0005198
   51  -0.0001358  -0.0000220  -0.0000849   0.0006523   0.0002279  -0.0017044
           37          38          39          40          41          42
    1  -0.0012925  -0.0012553   0.0002739  -0.0846293   0.0161949  -0.0023318
    2  -0.0015132  -0.0001426   0.0008455   0.0048685  -0.0852918   0.0426318
    3   0.0012657   0.0007198  -0.0001944   0.0176494   0.0270668  -0.1537852
    4   0.0006288   0.0003414   0.0001460   0.0010653   0.0034158  -0.0029920
    5   0.0014636   0.0022258  -0.0016581  -0.0088454   0.0070578   0.0079340
    6   0.0018740   0.0013932   0.0025978   0.0264981  -0.0076541  -0.0134743
    7  -0.0036025   0.0004876  -0.0031890   0.0000589  -0.0006298   0.0002459
    8  -0.0061620  -0.0059155  -0.0008273   0.0012449  -0.0010131  -0.0027038
    9   0.0066795   0.0404827  -0.0080850   0.0001236  -0.0004460  -0.0032634
   10   0.0023560  -0.0009399   0.0006639   0.0023410   0.0000782  -0.0014815
   11   0.0024629   0.0000876   0.0011059  -0.0007795  -0.0012085   0.0016137
   12  -0.0017907   0.0013677  -0.0003027   0.0003523   0.0002933   0.0007851
   13  -0.0007192   0.0002027  -0.0000888  -0.0009358  -0.0002736   0.0009298
   14  -0.0007177  -0.0005342  -0.0004529   0.0005526   0.0010030  -0.0007583
   15   0.0002886  -0.0005983  -0.0000408  -0.0001270  -0.0001130   0.0004433
   16  -0.0021923   0.0000521  -0.0004870  -0.0013678  -0.0000837   0.0016856
   17  -0.0003098   0.0002699  -0.0006586  -0.0003997   0.0007132  -0.0001226
   18   0.0021464   0.0001330   0.0003275  -0.0000758  -0.0000656  -0.0000048
   19  -0.0261757   0.0151060   0.0113046  -0.0002752  -0.0009974   0.0017232
   20   0.0209748  -0.0600807   0.0424470  -0.0008559   0.0005356   0.0011353
   21  -0.0330943   0.0263686  -0.4153140   0.0003560  -0.0003643   0.0012347
   22   0.0001726  -0.0006153   0.0007108  -0.0069715   0.0022745   0.0043792
   23  -0.0004804  -0.0003209   0.0005968   0.0011632   0.0000040  -0.0007649
   24  -0.0005339  -0.0012926   0.0002703   0.0012607  -0.0008094   0.0002091
   25   0.0004126   0.0005586  -0.0004565   0.0011327  -0.0023246   0.0003786
   26   0.0001728   0.0002807  -0.0002998  -0.0013086   0.0008302   0.0007322
   27  -0.0002467  -0.0002644  -0.0000076   0.0000374   0.0012901  -0.0013611
   28   0.0007687   0.0001047  -0.0005458  -0.0006237  -0.0001729   0.0006531
   29  -0.0012788  -0.0065090   0.0016571  -0.0000257  -0.0004397   0.0005620
   30   0.0004271   0.0014402   0.0015346   0.0008659   0.0003697   0.0004560
   31   0.0004140   0.0003089  -0.0007578   0.0002430   0.0005118  -0.0006061
   32   0.0002370   0.0001917   0.0006821   0.0002084  -0.0003094   0.0000754
   33  -0.0047367  -0.0004432  -0.0010891   0.0000263   0.0001158  -0.0002909
   34  -0.0002091  -0.0027077  -0.0050890  -0.0003075   0.0010610  -0.0006456
   35  -0.0036567   0.0037913   0.0020280   0.0001355   0.0005037  -0.0005085
   36   0.0310990  -0.0239705  -0.0162423  -0.0001215   0.0002139  -0.0008937
   37   0.0287797  -0.0123583  -0.0019652   0.0000133   0.0003108  -0.0006525
   38  -0.0123583   0.0666215  -0.0447611   0.0001419   0.0000009  -0.0005127
   39  -0.0019652  -0.0447611   0.4361924   0.0000195  -0.0001211   0.0002042
   40   0.0000133   0.0001419   0.0000195   0.3738465  -0.1528621  -0.1992590
   41   0.0003108   0.0000009  -0.0001211  -0.1528621   0.1566167   0.0193826
   42  -0.0006525  -0.0005127   0.0002042  -0.1992590   0.0193826   0.3343677
   43  -0.0000475  -0.0000491  -0.0000079  -0.3117152   0.1370440   0.2033320
   44   0.0000039   0.0000380   0.0000068   0.1508664  -0.0746749  -0.0862494
   45   0.0000948  -0.0000261  -0.0000344   0.1765389  -0.0656684  -0.1468643
   46   0.0003513   0.0003075  -0.0001014   0.0140059  -0.0030633  -0.0043167
   47   0.0002240   0.0000721  -0.0001458   0.0056750   0.0117029   0.0093234
   48  -0.0000212  -0.0000285  -0.0001340  -0.0201951  -0.0088652  -0.0198041
   49   0.0003418   0.0003142  -0.0004304   0.0141194  -0.0004837  -0.0010423
   50   0.0006272  -0.0000767  -0.0004445   0.0002205  -0.0160305   0.0082297
   51  -0.0008338  -0.0000078   0.0003175  -0.0039498   0.0353750   0.0020418
           43          44          45          46          47          48
    1   0.0027205  -0.0133886   0.0320939  -0.3151852  -0.1571677  -0.1871410
    2   0.0001404   0.0107950  -0.0079738  -0.1610468  -0.1939202  -0.1396929
    3   0.0038828   0.0127279  -0.0259757  -0.1864452  -0.1352985  -0.2375675
    4   0.0010847   0.0004431  -0.0016255  -0.0070825   0.0067646   0.0050757
    5  -0.0001085  -0.0019922   0.0028750  -0.0185745   0.0075703  -0.0027681
    6   0.0003429   0.0041707  -0.0040232  -0.0206636  -0.0016058   0.0043542
    7   0.0004875   0.0003024  -0.0000642  -0.0054610  -0.0000721  -0.0010764
    8  -0.0000635   0.0003898  -0.0000223   0.0098220  -0.0004787  -0.0006207
    9   0.0001967   0.0003608   0.0000970   0.0051123  -0.0004270   0.0010402
   10  -0.0002926   0.0000376   0.0003877   0.0031710   0.0003337   0.0007966
   11   0.0004063   0.0001825  -0.0000362  -0.0046174  -0.0011944  -0.0007982
   12  -0.0000092  -0.0000336   0.0001451  -0.0020407   0.0001154   0.0000801
   13   0.0001507   0.0000517  -0.0002234  -0.0015311  -0.0003089  -0.0003195
   14  -0.0002397  -0.0001772   0.0000775   0.0015556   0.0008693   0.0005344
   15  -0.0000145  -0.0000763  -0.0000172   0.0002223   0.0000467   0.0002562
   16   0.0002501  -0.0000760  -0.0002910  -0.0035299  -0.0003018  -0.0005444
   17  -0.0000568  -0.0001458  -0.0000058  -0.0002674   0.0006984   0.0001353
   18  -0.0000063  -0.0000056  -0.0000778   0.0002948  -0.0001070  -0.0000666
   19   0.0001658   0.0000520  -0.0004461  -0.0005547  -0.0012026  -0.0006772
   20  -0.0000055  -0.0001681  -0.0001165  -0.0020080   0.0009033   0.0000547
   21   0.0000282  -0.0000539  -0.0000354  -0.0001356  -0.0002173   0.0000299
   22  -0.0000126  -0.0013167   0.0013629   0.0003197   0.0003566  -0.0029645
   23  -0.0000064   0.0007080  -0.0002837  -0.0008500  -0.0006350   0.0001491
   24  -0.0000329   0.0002073  -0.0000501  -0.0003032   0.0000640   0.0018844
   25   0.0002502   0.0000522  -0.0005368  -0.0003316  -0.0034245   0.0004841
   26   0.0000430   0.0003037  -0.0001018  -0.0008213   0.0011390  -0.0000447
   27  -0.0002528  -0.0001720   0.0002539  -0.0005968   0.0005188  -0.0003990
   28   0.0000494   0.0000121   0.0002640   0.0004060   0.0001725   0.0008146
   29   0.0001890   0.0000448   0.0002395  -0.0000676  -0.0001158   0.0003292
   30  -0.0000446  -0.0000713   0.0002894  -0.0000602   0.0002768   0.0004584
   31  -0.0001223  -0.0000745   0.0001521   0.0005746   0.0005788   0.0002594
   32   0.0000062   0.0000694  -0.0000274   0.0004786  -0.0002659   0.0000093
   33   0.0000018   0.0000127   0.0000585   0.0000009   0.0001095  -0.0000309
   34  -0.0001496  -0.0001422   0.0002492  -0.0000545   0.0015494   0.0006152
   35  -0.0001222  -0.0000212   0.0001979   0.0002859   0.0007518   0.0004570
   36   0.0000760   0.0001431   0.0001547   0.0001965   0.0000929  -0.0000178
   37  -0.0000475   0.0000039   0.0000948   0.0003513   0.0002240  -0.0000212
   38  -0.0000491   0.0000380  -0.0000261   0.0003075   0.0000721  -0.0000285
   39  -0.0000079   0.0000068  -0.0000344  -0.0001014  -0.0001458  -0.0001340
   40  -0.3117152   0.1508664   0.1765389   0.0140059   0.0056750  -0.0201951
   41   0.1370440  -0.0746749  -0.0656684  -0.0030633   0.0117029  -0.0088652
   42   0.2033320  -0.0862494  -0.1468643  -0.0043167   0.0093234  -0.0198041
   43   0.3107418  -0.1380226  -0.2012998  -0.0033791  -0.0005443  -0.0034569
   44  -0.1380226   0.0693231   0.0730616  -0.0005381  -0.0013832  -0.0004570
   45  -0.2012998   0.0730616   0.1705232  -0.0038859  -0.0001755   0.0016927
   46  -0.0033791  -0.0005381  -0.0038859   0.3024059   0.1751664   0.2175730
   47  -0.0005443  -0.0013832  -0.0001755   0.1751664   0.1864941   0.1516153
   48  -0.0034569  -0.0004570   0.0016927   0.2175730   0.1516153   0.2383395
   49  -0.0001820   0.0017372  -0.0027709   0.0158749  -0.0277991  -0.0092224
   50   0.0013899  -0.0032917  -0.0020139   0.0042383  -0.0122080  -0.0000090
   51  -0.0027356  -0.0035717   0.0038636  -0.0048506  -0.0241860   0.0098844
           49          50          51
    1  -0.0923108   0.0303951   0.0075753
    2   0.0369347  -0.5260783  -0.0573536
    3   0.0060822  -0.0616359  -0.0890056
    4   0.0087289  -0.0089813  -0.0026171
    5   0.0226092  -0.0095343  -0.0079965
    6  -0.0004629   0.0021509   0.0094341
    7   0.0033539  -0.0009495  -0.0000527
    8  -0.0013762  -0.0073652  -0.0014719
    9   0.0010148  -0.0002186  -0.0014496
   10   0.0018905  -0.0020204  -0.0001517
   11  -0.0005582  -0.0019187  -0.0000387
   12   0.0003530   0.0004092   0.0004235
   13  -0.0014501   0.0010576   0.0004195
   14   0.0006626   0.0020871   0.0003853
   15  -0.0002839   0.0004030   0.0001995
   16  -0.0014541   0.0017715   0.0006169
   17   0.0005241   0.0026359   0.0001716
   18  -0.0001609  -0.0001788  -0.0000490
   19  -0.0062648  -0.0048242   0.0014556
   20  -0.0010624   0.0032015   0.0006375
   21  -0.0009159  -0.0007728   0.0015713
   22  -0.0008554   0.0019035  -0.0021661
   23   0.0003479  -0.0010414   0.0010407
   24   0.0002813  -0.0009871   0.0007833
   25  -0.0056558   0.0039242   0.0029758
   26   0.0003264   0.0014290   0.0003378
   27   0.0030588  -0.0026083  -0.0005576
   28   0.0000458   0.0004422   0.0008387
   29  -0.0001667  -0.0001195  -0.0000356
   30   0.0001492   0.0003779   0.0005825
   31   0.0011910   0.0012896  -0.0001358
   32  -0.0003582  -0.0012473  -0.0000220
   33   0.0002831   0.0002706  -0.0000849
   34  -0.0009299   0.0036947   0.0006523
   35   0.0025269   0.0012997   0.0002279
   36   0.0011081   0.0005198  -0.0017044
   37   0.0003418   0.0006272  -0.0008338
   38   0.0003142  -0.0000767  -0.0000078
   39  -0.0004304  -0.0004445   0.0003175
   40   0.0141194   0.0002205  -0.0039498
   41  -0.0004837  -0.0160305   0.0353750
   42  -0.0010423   0.0082297   0.0020418
   43  -0.0001820   0.0013899  -0.0027356
   44   0.0017372  -0.0032917  -0.0035717
   45  -0.0027709  -0.0020139   0.0038636
   46   0.0158749   0.0042383  -0.0048506
   47  -0.0277991  -0.0122080  -0.0241860
   48  -0.0092224  -0.0000090   0.0098844
   49   0.0635566  -0.0341789   0.0029591
   50  -0.0341789   0.5682583   0.0565080
   51   0.0029591   0.0565080   0.0637495
 Gradient time:  CPU 2524.62 s  wall 2525.74 s
 **********************************************************************
 **                                                                  **
 **                       VIBRATIONAL ANALYSIS                       **
 **                       --------------------                       **
 **                                                                  **
 **        VIBRATIONAL FREQUENCIES (CM**-1) AND NORMAL MODES         **
 **     FORCE CONSTANTS (mDYN/ANGSTROM) AND REDUCED MASSES (AMU)     **
 **                  INFRARED INTENSITIES (KM/MOL)                   **
 **                                                                  **
 **********************************************************************


 Mode:                 1                      2                      3
 Frequency:        40.12                  73.56                  93.02
 Force Cnst:      0.0079                 0.0186                 0.0193
 Red. Mass:       8.3652                 5.8434                 3.7943
 IR Active:          YES                    YES                    YES
 IR Intens:        3.860                  4.016                  4.844
 Raman Active:       YES                    YES                    YES
               X      Y      Z        X      Y      Z        X      Y      Z
 S          0.010 -0.007  0.032    0.002 -0.011  0.010    0.002  0.005 -0.022
 C         -0.002 -0.005 -0.022   -0.028  0.045 -0.149    0.007  0.150 -0.128
 C         -0.007  0.077 -0.108   -0.030  0.047 -0.150   -0.007  0.063 -0.010
 C         -0.017  0.029  0.065   -0.045  0.004  0.021   -0.045 -0.018  0.034
 O         -0.039  0.005  0.310   -0.060  0.019 -0.140   -0.127 -0.038  0.184
 O         -0.004  0.023 -0.077   -0.026 -0.046  0.402    0.006 -0.076 -0.104
 N          0.023  0.015 -0.325    0.047  0.020 -0.210    0.069  0.077  0.084
 H         -0.043 -0.073 -0.033   -0.095  0.104 -0.142   -0.012  0.334 -0.102
 H          0.030  0.010  0.050    0.012  0.038 -0.202    0.051  0.121 -0.298
 H         -0.042  0.249 -0.111   -0.099  0.128 -0.161   -0.066  0.002 -0.025
 H          0.012  0.036 -0.250    0.014 -0.033  0.350    0.060 -0.053 -0.113
 H          0.049  0.091 -0.386   -0.037  0.042 -0.405    0.140  0.106  0.179
 H          0.008 -0.137 -0.343    0.285 -0.048 -0.224    0.009  0.159  0.095
 O         -0.074 -0.288 -0.095    0.182 -0.014  0.008    0.209 -0.034 -0.041
 H          0.183  0.018  0.089    0.284  0.043  0.125   -0.138 -0.635 -0.166
 O          0.007  0.207 -0.137   -0.075 -0.032  0.118   -0.027 -0.073  0.067
 O          0.076 -0.035  0.330   -0.010 -0.012  0.027   -0.095 -0.005 -0.030
 TransDip   0.025  0.020 -0.054    0.047  0.008 -0.043   -0.015 -0.033 -0.061

 Mode:                 4                      5                      6
 Frequency:       106.37                 144.92                 213.74
 Force Cnst:      0.0090                 0.0575                 0.2836
 Red. Mass:       1.3443                 4.6485                10.5379
 IR Active:          YES                    YES                    YES
 IR Intens:       95.147                  2.510                  2.707
 Raman Active:       YES                    YES                    YES
               X      Y      Z        X      Y      Z        X      Y      Z
 S         -0.002 -0.011 -0.009    0.023  0.007 -0.045   -0.167  0.084  0.009
 C          0.005  0.043 -0.033   -0.029 -0.091 -0.164   -0.066  0.080 -0.106
 C         -0.000  0.014 -0.002   -0.075 -0.136 -0.043    0.113 -0.151 -0.100
 C         -0.012 -0.008 -0.002   -0.007 -0.013  0.020    0.230 -0.090 -0.022
 O         -0.038 -0.012  0.014    0.120 -0.013  0.131    0.448 -0.081  0.098
 O          0.006 -0.029 -0.024   -0.105  0.114 -0.017    0.117  0.065  0.050
 N          0.019  0.022  0.038   -0.155 -0.085  0.112    0.159 -0.134 -0.046
 H          0.005  0.071 -0.028   -0.014 -0.000 -0.150   -0.144  0.215 -0.089
 H          0.015  0.036 -0.064   -0.069 -0.106 -0.227   -0.213  0.037 -0.255
 H         -0.015 -0.016 -0.006   -0.143 -0.259 -0.060    0.134 -0.184 -0.095
 H          0.026 -0.022 -0.012   -0.226  0.070 -0.012   -0.020  0.020 -0.044
 H          0.035  0.026  0.062   -0.202 -0.178  0.157    0.254 -0.081  0.063
 H          0.011  0.054  0.042   -0.152  0.024  0.126    0.078 -0.084 -0.038
 O          0.000  0.015  0.002    0.156  0.018 -0.041   -0.053  0.034 -0.020
 H          0.527  0.765  0.300    0.449  0.361  0.174   -0.104 -0.104 -0.003
 O          0.059 -0.051 -0.034   -0.150  0.110  0.077   -0.118  0.005  0.011
 O         -0.073 -0.015  0.036    0.174  0.017 -0.020   -0.405  0.059  0.082
 TransDip   0.182  0.246  0.063   -0.041  0.008 -0.028   -0.043  0.006 -0.030

 Mode:                 7                      8                      9
 Frequency:       263.39                 313.32                 335.94
 Force Cnst:      0.2712                 0.1889                 0.1002
 Red. Mass:       6.6347                 3.2668                 1.5076
 IR Active:          YES                    YES                    YES
 IR Intens:        9.794                 20.937                  6.699
 Raman Active:       YES                    YES                    YES
               X      Y      Z        X      Y      Z        X      Y      Z
 S          0.070  0.107  0.002    0.046 -0.005  0.057    0.007  0.001  0.010
 C         -0.008 -0.071  0.092   -0.031  0.075 -0.166   -0.013  0.034 -0.025
 C         -0.052 -0.102  0.055   -0.019 -0.038 -0.141   -0.032 -0.031  0.056
 C         -0.058 -0.053  0.015   -0.018 -0.032 -0.058   -0.040 -0.008  0.036
 O         -0.019 -0.048 -0.033    0.020 -0.041  0.038    0.011  0.002 -0.015
 O         -0.111  0.005  0.019   -0.079  0.021  0.047   -0.084  0.055 -0.062
 N         -0.215 -0.126 -0.091   -0.035  0.002 -0.014    0.080 -0.054  0.026
 H          0.094 -0.225  0.075   -0.219  0.342 -0.135   -0.014  0.170 -0.005
 H         -0.206 -0.056  0.244    0.032  0.027 -0.440   -0.017  0.010 -0.149
 H         -0.015 -0.048  0.063   -0.027 -0.114 -0.142   -0.097 -0.004  0.042
 H         -0.166 -0.014 -0.055   -0.155  0.002 -0.079   -0.134  0.029  0.146
 H         -0.184 -0.136 -0.017    0.116 -0.001  0.280   -0.211 -0.072 -0.507
 H         -0.391 -0.225 -0.098   -0.322  0.149  0.012    0.717 -0.186 -0.008
 O          0.270  0.084 -0.001   -0.146  0.085  0.091   -0.009  0.014  0.013
 H          0.035 -0.382 -0.048   -0.383 -0.070 -0.161   -0.051 -0.030 -0.022
 O          0.266  0.018 -0.149    0.166 -0.078 -0.019    0.041 -0.018 -0.012
 O         -0.217  0.075  0.108    0.089 -0.004  0.055    0.009  0.002  0.015
 TransDip  -0.061 -0.074  0.029   -0.129  0.019 -0.066   -0.009 -0.055 -0.061

 Mode:                10                     11                     12
 Frequency:       353.79                 420.91                 443.26
 Force Cnst:      0.1702                 0.3358                 0.4683
 Red. Mass:       2.3082                 3.2169                 4.0452
 IR Active:          YES                    YES                    YES
 IR Intens:       38.260                 10.135                 10.293
 Raman Active:       YES                    YES                    YES
               X      Y      Z        X      Y      Z        X      Y      Z
 S         -0.007  0.001 -0.005    0.017  0.053  0.019   -0.022 -0.108 -0.035
 C         -0.013  0.027  0.059    0.022  0.152  0.004    0.062  0.053 -0.042
 C         -0.023 -0.006  0.070   -0.003 -0.011  0.164   -0.010  0.007  0.172
 C         -0.043 -0.026  0.029    0.020 -0.018  0.081    0.020  0.023  0.111
 O          0.011 -0.019 -0.046    0.033 -0.005 -0.041   -0.010  0.038 -0.053
 O         -0.160  0.088  0.009    0.048 -0.036 -0.014    0.066 -0.016 -0.022
 N          0.191 -0.045 -0.051   -0.140 -0.073 -0.095   -0.018 -0.065 -0.077
 H          0.043  0.002  0.057    0.076  0.558  0.063    0.113  0.480  0.019
 H          0.007  0.029  0.067   -0.027  0.075 -0.397    0.164 -0.016 -0.454
 H         -0.020  0.079  0.069   -0.014  0.055  0.161   -0.086  0.088  0.152
 H         -0.343  0.046 -0.203    0.095 -0.021 -0.080    0.106  0.003 -0.117
 H          0.618  0.226  0.369   -0.136 -0.056 -0.114    0.125  0.050  0.027
 H         -0.359 -0.053 -0.037   -0.342 -0.320 -0.119   -0.331 -0.268 -0.093
 O          0.028 -0.045 -0.020   -0.068 -0.139 -0.078    0.057  0.204  0.096
 H          0.119  0.027  0.069    0.146  0.095  0.088   -0.170  0.035 -0.132
 O         -0.006 -0.010  0.004    0.028 -0.054  0.111   -0.110  0.096 -0.126
 O          0.029  0.004 -0.036    0.032  0.074 -0.094    0.008 -0.134  0.099
 TransDip  -0.117  0.129  0.094    0.023  0.048  0.087   -0.017 -0.100 -0.017

 Mode:                13                     14                     15
 Frequency:       460.32                 513.53                 534.90
 Force Cnst:      0.8959                 1.4353                 1.0708
 Red. Mass:       7.1758                 9.2376                 6.3522
 IR Active:          YES                    YES                    YES
 IR Intens:       23.632                 50.105                 26.675
 Raman Active:       YES                    YES                    YES
               X      Y      Z        X      Y      Z        X      Y      Z
 S          0.050  0.068 -0.153   -0.183  0.009 -0.051   -0.135  0.054  0.018
 C          0.105 -0.072 -0.043   -0.220  0.162  0.169   -0.195 -0.081 -0.050
 C          0.008 -0.019  0.050   -0.110  0.156  0.046   -0.039 -0.145 -0.013
 C         -0.000  0.022  0.058   -0.039 -0.116 -0.007    0.039  0.181  0.010
 O         -0.053  0.026 -0.027    0.288 -0.099 -0.006   -0.172  0.189  0.021
 O          0.002  0.022 -0.016   -0.033 -0.146 -0.013    0.218  0.061  0.009
 N          0.018 -0.046 -0.008   -0.074  0.198 -0.013    0.093 -0.225  0.026
 H          0.325 -0.325 -0.070   -0.127  0.003  0.148   -0.245 -0.015 -0.043
 H         -0.048 -0.033  0.219   -0.157  0.181  0.261   -0.335 -0.102 -0.126
 H         -0.091  0.000  0.027   -0.013  0.258  0.066   -0.069 -0.219 -0.020
 H         -0.015  0.019 -0.028    0.090 -0.115  0.062    0.303  0.094 -0.062
 H          0.099  0.013  0.057   -0.184  0.137 -0.132    0.314 -0.032  0.150
 H         -0.068 -0.074 -0.009    0.041  0.154 -0.023   -0.033 -0.209  0.033
 O         -0.103  0.153 -0.242    0.138  0.077 -0.040    0.063 -0.026  0.019
 H         -0.262  0.134 -0.475    0.157 -0.191  0.158    0.131 -0.189  0.226
 O         -0.063 -0.245  0.228    0.023 -0.224 -0.144    0.077 -0.139 -0.095
 O          0.020  0.017  0.338    0.301  0.023  0.128    0.143  0.081  0.017
 TransDip   0.051  0.039 -0.142   -0.226  0.002  0.019   -0.153  0.033  0.052

 Mode:                16                     17                     18
 Frequency:       612.64                 680.77                 739.54
 Force Cnst:      0.8476                 1.9210                 2.6288
 Red. Mass:       3.8331                 7.0353                 8.1580
 IR Active:          YES                    YES                    YES
 IR Intens:       11.293                 17.679                144.940
 Raman Active:       YES                    YES                    YES
               X      Y      Z        X      Y      Z        X      Y      Z
 S          0.049  0.020  0.012   -0.120  0.090 -0.083   -0.074 -0.050  0.187
 C         -0.048 -0.125 -0.149    0.303 -0.066 -0.158   -0.048 -0.100 -0.034
 C         -0.207  0.045  0.007    0.118  0.010 -0.006    0.071 -0.010 -0.074
 C         -0.091  0.029  0.238    0.097 -0.091  0.187    0.190 -0.141  0.361
 O          0.146  0.084 -0.070   -0.079 -0.104 -0.068   -0.122 -0.159 -0.115
 O          0.036 -0.130 -0.078   -0.027  0.089 -0.036    0.079  0.179 -0.063
 N          0.030  0.037 -0.004   -0.040  0.079 -0.019   -0.017  0.139 -0.016
 H         -0.080 -0.305 -0.174    0.412 -0.226 -0.177   -0.309 -0.037 -0.032
 H         -0.046 -0.086  0.073    0.217 -0.024  0.079    0.038 -0.110 -0.122
 H         -0.592  0.136 -0.076   -0.149  0.052 -0.063   -0.237  0.195 -0.132
 H          0.269 -0.060  0.051   -0.258  0.010  0.047   -0.328  0.040  0.075
 H          0.273  0.257  0.132   -0.175 -0.098 -0.013   -0.157 -0.082  0.054
 H         -0.005  0.119  0.011   -0.070  0.093 -0.018   -0.051  0.291  0.001
 O         -0.028 -0.038  0.052   -0.005 -0.133  0.315    0.019  0.130 -0.310
 H         -0.063  0.005 -0.027   -0.023 -0.154  0.309    0.155 -0.101  0.041
 O          0.048  0.030  0.029   -0.049 -0.114 -0.088    0.066  0.028 -0.010
 O         -0.050  0.016 -0.024    0.051  0.145  0.032    0.018 -0.024 -0.043
 TransDip   0.019  0.098  0.040   -0.036  0.034 -0.125   -0.122 -0.163  0.327

 Mode:                19                     20                     21
 Frequency:       779.21                 847.10                 858.50
 Force Cnst:      1.9805                 0.5003                 0.9821
 Red. Mass:       5.5362                 1.1833                 2.2615
 IR Active:          YES                    YES                    YES
 IR Intens:       78.878                105.270                 16.405
 Raman Active:       YES                    YES                    YES
               X      Y      Z        X      Y      Z        X      Y      Z
 S         -0.125 -0.000  0.140   -0.003 -0.001 -0.001   -0.013 -0.024  0.026
 C          0.304 -0.162 -0.050    0.019  0.034  0.033    0.041  0.226 -0.025
 C          0.057 -0.018  0.005    0.020  0.009 -0.041    0.058 -0.005 -0.103
 C         -0.161  0.099 -0.090   -0.009  0.007  0.015   -0.036  0.021  0.110
 O          0.078  0.128  0.034    0.001  0.012  0.011    0.012  0.051 -0.025
 O         -0.130 -0.157  0.008   -0.010 -0.003 -0.052   -0.031 -0.034 -0.010
 N          0.042  0.007  0.005   -0.023 -0.061 -0.033    0.001 -0.119  0.034
 H          0.297  0.167 -0.001    0.017  0.044  0.035    0.023 -0.416 -0.116
 H          0.522 -0.184 -0.269    0.039  0.034  0.019    0.068  0.334  0.548
 H          0.132 -0.067  0.022    0.021  0.048 -0.037   -0.074 -0.099 -0.127
 H          0.190 -0.047 -0.046   -0.013 -0.049  0.945    0.065  0.009 -0.266
 H         -0.065 -0.104 -0.028    0.160  0.008  0.197   -0.188 -0.343  0.007
 H         -0.114 -0.079 -0.007   -0.026  0.118 -0.002   -0.120 -0.116  0.034
 O          0.005  0.069 -0.161    0.001  0.002 -0.003   -0.001  0.013 -0.013
 H          0.146 -0.177  0.211    0.006  0.003  0.003   -0.020  0.013 -0.040
 O          0.023 -0.025 -0.041   -0.006 -0.000 -0.002   -0.006  0.013 -0.007
 O          0.017  0.071 -0.015    0.005 -0.006 -0.001    0.019 -0.034 -0.015
 TransDip  -0.150 -0.047  0.237    0.084  0.078  0.308   -0.103 -0.073  0.031

 Mode:                22                     23                     24
 Frequency:       882.32                 914.96                1048.24
 Force Cnst:      1.2298                 0.7695                 1.3187
 Red. Mass:       2.6811                 1.5602                 2.0369
 IR Active:          YES                    YES                    YES
 IR Intens:       16.133                138.306                 60.306
 Raman Active:       YES                    YES                    YES
               X      Y      Z        X      Y      Z        X      Y      Z
 S          0.027  0.009 -0.053    0.003  0.007 -0.018   -0.019  0.001  0.031
 C         -0.106 -0.063  0.077    0.031 -0.011  0.099   -0.050  0.005 -0.136
 C          0.194 -0.086 -0.061    0.018  0.025 -0.095    0.172 -0.003  0.119
 C         -0.065  0.037  0.146   -0.006  0.003  0.072    0.026  0.021  0.002
 O          0.014  0.080 -0.021    0.005  0.020 -0.020    0.001  0.034  0.005
 O         -0.083 -0.056 -0.029   -0.012 -0.019  0.004   -0.062 -0.046 -0.001
 N          0.080  0.093 -0.008   -0.089 -0.097 -0.003   -0.081  0.018 -0.036
 H         -0.219  0.247  0.113   -0.022  0.272  0.138    0.185 -0.268 -0.164
 H         -0.289 -0.147 -0.304    0.104 -0.050 -0.159   -0.576  0.010  0.090
 H          0.261  0.047 -0.038    0.092  0.156 -0.073    0.292 -0.017  0.143
 H          0.126  0.008  0.016   -0.025 -0.005 -0.395   -0.062 -0.041 -0.007
 H         -0.366 -0.467  0.002    0.253  0.161  0.220    0.256  0.342  0.086
 H         -0.310  0.088 -0.015    0.532  0.446  0.069    0.310  0.123 -0.013
 O          0.004 -0.019  0.034    0.003 -0.002  0.003    0.005 -0.001 -0.004
 H         -0.005  0.030 -0.012    0.021 -0.011  0.034   -0.047  0.085 -0.135
 O         -0.015 -0.008  0.007   -0.015 -0.008 -0.003    0.017  0.010 -0.002
 O         -0.011 -0.000  0.015   -0.000  0.007  0.007    0.016 -0.048 -0.018
 TransDip  -0.080 -0.054 -0.085    0.233  0.278 -0.100    0.166  0.173  0.065

 Mode:                25                     26                     27
 Frequency:      1084.16                1114.75                1134.13
 Force Cnst:      1.4683                 1.6499                 1.1653
 Red. Mass:       2.1202                 2.2535                 1.5377
 IR Active:          YES                    YES                    YES
 IR Intens:       21.648                 45.267                 65.379
 Raman Active:       YES                    YES                    YES
               X      Y      Z        X      Y      Z        X      Y      Z
 S         -0.028  0.053 -0.055    0.037 -0.011 -0.019   -0.031  0.010  0.003
 C          0.024  0.019  0.007   -0.066 -0.066 -0.071   -0.018 -0.032 -0.043
 C         -0.014 -0.057 -0.007    0.111  0.232  0.042   -0.006  0.090  0.027
 C         -0.005  0.002  0.003    0.028 -0.002 -0.013   -0.085 -0.024 -0.043
 O         -0.003  0.005  0.000    0.008 -0.015  0.000    0.011 -0.041  0.003
 O          0.005  0.000 -0.000   -0.036 -0.011  0.002    0.038  0.050  0.011
 N         -0.001  0.031 -0.012   -0.017 -0.106  0.050    0.038 -0.071  0.001
 H          0.129  0.011  0.008   -0.558 -0.118 -0.105    0.386  0.018 -0.021
 H         -0.056  0.017  0.006    0.234 -0.036 -0.025   -0.196 -0.045 -0.052
 H         -0.039 -0.102 -0.014    0.063  0.222  0.032   -0.002  0.585  0.037
 H          0.006  0.001 -0.003   -0.047 -0.017  0.007    0.142  0.074 -0.036
 H          0.016  0.053 -0.015   -0.004 -0.062  0.002   -0.193 -0.472  0.155
 H          0.024  0.036 -0.013   -0.072 -0.299  0.034   -0.039  0.290  0.045
 O         -0.058  0.045 -0.002   -0.035  0.027 -0.009    0.008 -0.009  0.005
 H          0.234 -0.502  0.766    0.153 -0.309  0.476   -0.043  0.080 -0.125
 O          0.079  0.060  0.081   -0.019 -0.014 -0.009    0.046  0.026  0.029
 O          0.010 -0.185 -0.007   -0.015  0.043  0.015    0.005 -0.042 -0.010
 TransDip  -0.135  0.049  0.039    0.194  0.019  0.092   -0.238  0.010 -0.102

 Mode:                28                     29                     30
 Frequency:      1169.03                1208.80                1252.41
 Force Cnst:      1.7094                 1.9384                 1.3920
 Red. Mass:       2.1230                 2.2516                 1.5062
 IR Active:          YES                    YES                    YES
 IR Intens:      155.696                 12.175                  4.603
 Raman Active:       YES                    YES                    YES
               X      Y      Z        X      Y      Z        X      Y      Z
 S          0.084 -0.057  0.030   -0.013 -0.002 -0.008    0.013 -0.015  0.012
 C          0.028  0.056 -0.011   -0.007  0.005  0.011   -0.017 -0.017  0.007
 C         -0.028 -0.085  0.044   -0.044 -0.024  0.039   -0.082  0.087 -0.116
 C         -0.035 -0.004 -0.032    0.253  0.058 -0.058    0.072  0.004  0.049
 O          0.001 -0.001  0.006   -0.025  0.084  0.017   -0.004  0.016 -0.007
 O          0.022  0.015  0.006   -0.072 -0.113  0.000   -0.013 -0.026 -0.010
 N          0.014  0.021 -0.043    0.022 -0.012 -0.011    0.013 -0.020  0.060
 H          0.162 -0.038 -0.013   -0.012  0.021  0.013    0.613  0.106  0.047
 H         -0.479  0.034  0.069    0.017  0.004  0.001   -0.369 -0.057 -0.090
 H         -0.162  0.149  0.018   -0.463  0.394 -0.048    0.430 -0.001 -0.014
 H          0.066  0.030 -0.014   -0.539 -0.241 -0.022   -0.189 -0.082  0.016
 H         -0.045 -0.160  0.114   -0.172 -0.284  0.038   -0.002  0.122 -0.155
 H          0.076  0.365 -0.002   -0.027  0.245  0.015   -0.153 -0.338  0.015
 O         -0.047  0.042 -0.019    0.005 -0.004  0.002   -0.011  0.009 -0.001
 H          0.163 -0.349  0.536   -0.013  0.028 -0.046    0.024 -0.067  0.099
 O         -0.100 -0.053 -0.075    0.021  0.012  0.016   -0.009 -0.004 -0.010
 O         -0.015  0.115  0.014    0.001 -0.005 -0.001   -0.003  0.018  0.001
 TransDip   0.192 -0.253  0.243    0.066  0.047 -0.077    0.039 -0.013  0.055

 Mode:                31                     32                     33
 Frequency:      1263.46                1317.15                1353.12
 Force Cnst:      1.3897                 5.3672                 1.5675
 Red. Mass:       1.4776                 5.2509                 1.4530
 IR Active:          YES                    YES                    YES
 IR Intens:       37.163                206.590                 66.290
 Raman Active:       YES                    YES                    YES
               X      Y      Z        X      Y      Z        X      Y      Z
 S         -0.002 -0.038 -0.019    0.098  0.205  0.104   -0.024 -0.024 -0.023
 C         -0.125  0.006 -0.055   -0.019 -0.018 -0.055    0.120  0.013 -0.020
 C         -0.026 -0.063  0.041   -0.100 -0.031  0.028   -0.116  0.002  0.024
 C          0.008  0.005  0.029    0.029  0.001  0.019   -0.006 -0.009  0.022
 O         -0.003  0.013 -0.002   -0.004  0.015 -0.001    0.001  0.016 -0.002
 O          0.007 -0.006 -0.004    0.005 -0.011 -0.004    0.025 -0.005 -0.004
 N          0.001  0.014 -0.034    0.022 -0.003 -0.009    0.020 -0.004 -0.017
 H          0.324 -0.078 -0.050   -0.144 -0.018 -0.057   -0.598 -0.058 -0.058
 H          0.690  0.089  0.102    0.410  0.047  0.107   -0.310 -0.002  0.051
 H          0.494 -0.009  0.157    0.611  0.247  0.191    0.611  0.018  0.183
 H         -0.073 -0.028  0.010   -0.122 -0.051  0.005   -0.200 -0.079  0.007
 H         -0.032 -0.089  0.056   -0.120 -0.190  0.004   -0.064 -0.131  0.025
 H          0.067  0.219 -0.009   -0.028  0.157  0.006    0.000  0.158  0.002
 O         -0.010  0.006  0.004   -0.002 -0.014 -0.005    0.005 -0.000  0.000
 H          0.018 -0.078  0.099    0.012  0.083 -0.045   -0.008  0.016 -0.030
 O          0.031  0.021  0.027   -0.193 -0.147 -0.167    0.034  0.025  0.031
 O         -0.010  0.068  0.010    0.007 -0.231 -0.030    0.003  0.018  0.004
 TransDip   0.013 -0.195  0.000    0.222  0.357  0.188   -0.186 -0.147 -0.109

 Mode:                34                     35                     36
 Frequency:      1404.62                1410.23                1448.63
 Force Cnst:      1.4828                 1.8795                 1.3538
 Red. Mass:       1.2756                 1.6040                 1.0949
 IR Active:          YES                    YES                    YES
 IR Intens:       11.283                420.339                 11.431
 Raman Active:       YES                    YES                    YES
               X      Y      Z        X      Y      Z        X      Y      Z
 S         -0.004 -0.008 -0.007   -0.003 -0.002 -0.001   -0.001 -0.006 -0.004
 C          0.019  0.033  0.001    0.009 -0.010 -0.010   -0.002 -0.052 -0.058
 C          0.001 -0.122 -0.039   -0.065  0.029  0.014    0.020 -0.026 -0.010
 C          0.014  0.008 -0.007    0.151  0.035  0.011   -0.014 -0.001 -0.002
 O         -0.005 -0.008  0.001   -0.021 -0.047 -0.006    0.002  0.003 -0.000
 O         -0.021  0.005 -0.000   -0.120  0.003 -0.002    0.007  0.000  0.000
 N         -0.023  0.018  0.057    0.016 -0.018 -0.019   -0.006  0.007  0.012
 H         -0.116 -0.175 -0.041   -0.030  0.106  0.009   -0.054  0.669  0.062
 H          0.068  0.015 -0.096   -0.055  0.009  0.106   -0.042  0.100  0.701
 H          0.116  0.806 -0.000    0.101 -0.189  0.047   -0.015  0.144 -0.016
 H          0.247  0.096  0.023    0.858  0.325  0.019   -0.043 -0.016  0.002
 H          0.100  0.295 -0.118   -0.015 -0.087  0.024    0.022  0.068 -0.025
 H         -0.055 -0.262  0.022    0.006  0.167  0.003   -0.023 -0.076  0.001
 O         -0.000  0.001  0.001    0.001  0.001 -0.001   -0.000  0.001 -0.001
 H          0.003 -0.007  0.011    0.000 -0.000 -0.003    0.001  0.001 -0.000
 O          0.005  0.005  0.007    0.006  0.003  0.003    0.004  0.002  0.003
 O          0.000  0.010  0.002    0.002 -0.000 -0.000    0.001  0.002  0.001
 TransDip   0.104 -0.025 -0.014    0.608  0.244  0.039   -0.063  0.035  0.081

 Mode:                37                     38                     39
 Frequency:      1677.74                1837.41                3052.47
 Force Cnst:      1.8055                19.9691                 5.9409
 Red. Mass:       1.0887                10.0391                 1.0822
 IR Active:          YES                    YES                    YES
 IR Intens:       34.009                320.537                  1.924
 Raman Active:       YES                    YES                    YES
               X      Y      Z        X      Y      Z        X      Y      Z
 S          0.001 -0.000  0.001    0.001  0.000 -0.001    0.000 -0.000 -0.000
 C          0.003 -0.000  0.001    0.000  0.010  0.004   -0.001  0.003  0.016
 C         -0.025 -0.005 -0.010    0.009 -0.033 -0.006    0.016  0.002 -0.079
 C          0.011  0.002 -0.001   -0.066  0.726  0.066    0.001 -0.001 -0.001
 O         -0.002  0.001  0.000    0.050 -0.447 -0.040   -0.000  0.000  0.000
 O         -0.003 -0.001  0.000    0.026 -0.062 -0.004   -0.000  0.000 -0.000
 N         -0.019  0.065 -0.030    0.003 -0.006 -0.002   -0.000  0.000  0.002
 H          0.010  0.005  0.001   -0.023 -0.004  0.006    0.012  0.035 -0.209
 H         -0.008 -0.002  0.001   -0.060  0.012 -0.008    0.001 -0.069  0.016
 H          0.016  0.035 -0.003    0.033  0.001  0.012   -0.207 -0.015  0.949
 H          0.021  0.009 -0.016   -0.477 -0.138 -0.007    0.001 -0.004 -0.002
 H          0.040 -0.342  0.627   -0.016 -0.033  0.000    0.004  0.001 -0.001
 H          0.393 -0.564 -0.087    0.016  0.009 -0.004   -0.001 -0.002 -0.019
 O         -0.000  0.000 -0.000   -0.000 -0.001  0.001    0.000  0.000  0.000
 H          0.001 -0.000  0.002    0.000  0.004  0.002    0.001 -0.001 -0.000
 O         -0.000 -0.000 -0.000   -0.004 -0.001 -0.001   -0.000  0.000 -0.000
 O         -0.000  0.001 -0.001   -0.000 -0.002 -0.000    0.000  0.000  0.000
 TransDip   0.113 -0.114  0.096   -0.123  0.559  0.038   -0.034  0.020 -0.020

 Mode:                40                     41                     42
 Frequency:      3078.26                3146.37                3490.03
 Force Cnst:      5.9279                 6.4400                 7.5643
 Red. Mass:       1.0618                 1.1041                 1.0540
 IR Active:          YES                    YES                    YES
 IR Intens:        4.529                  5.372                 94.025
 Raman Active:       YES                    YES                    YES
               X      Y      Z        X      Y      Z        X      Y      Z
 S         -0.000 -0.000 -0.000    0.000 -0.000  0.000    0.000 -0.000 -0.000
 C          0.005 -0.031 -0.060    0.003 -0.076  0.054    0.000  0.000  0.000
 C          0.004  0.001 -0.017   -0.001 -0.001  0.004   -0.001 -0.002 -0.001
 C          0.000 -0.001 -0.000   -0.000 -0.000 -0.000    0.002  0.003  0.000
 O          0.000  0.000  0.000    0.000  0.000  0.000   -0.000 -0.001 -0.000
 O         -0.000  0.000 -0.000    0.000 -0.000  0.000   -0.010  0.026  0.001
 N          0.000  0.000  0.001    0.000  0.000 -0.000   -0.023  0.027 -0.037
 H         -0.032 -0.131  0.821    0.020  0.067 -0.492    0.001  0.001 -0.000
 H         -0.033  0.493 -0.108   -0.058  0.845 -0.157   -0.000 -0.000  0.000
 H         -0.044 -0.001  0.210    0.008 -0.001 -0.048   -0.002 -0.000  0.010
 H          0.000 -0.002 -0.001   -0.000  0.002  0.000    0.135 -0.436 -0.021
 H          0.001  0.000 -0.000   -0.000 -0.001 -0.000    0.346 -0.277 -0.214
 H         -0.001 -0.004 -0.004    0.001  0.002  0.001   -0.008 -0.082  0.734
 O         -0.000 -0.000  0.000    0.000  0.000 -0.000   -0.000  0.000  0.000
 H          0.000  0.000  0.000   -0.001  0.002 -0.001   -0.000 -0.000  0.000
 O          0.000  0.000  0.000   -0.000  0.000 -0.000   -0.000  0.000  0.000
 O         -0.000  0.000  0.000   -0.000  0.001  0.000   -0.000  0.000  0.000
 TransDip  -0.047  0.045 -0.020   -0.052  0.053 -0.005    0.165 -0.261  0.030

 Mode:                43                     44                     45
 Frequency:      3506.10                3572.19                3761.24
 Force Cnst:      7.6982                 8.2051                 8.8854
 Red. Mass:       1.0629                 1.0914                 1.0660
 IR Active:          YES                    YES                    YES
 IR Intens:      155.540                 20.050                140.200
 Raman Active:       YES                    YES                    YES
               X      Y      Z        X      Y      Z        X      Y      Z
 S          0.000  0.000 -0.000    0.000 -0.000 -0.000   -0.000  0.000  0.000
 C         -0.000 -0.001  0.000   -0.000 -0.000 -0.000    0.000 -0.000 -0.000
 C          0.000  0.001 -0.002   -0.001  0.000  0.001    0.000 -0.000  0.000
 C         -0.002 -0.006 -0.000    0.000 -0.001 -0.000   -0.000  0.000 -0.000
 O          0.001  0.002  0.000    0.000  0.000  0.000    0.000 -0.000  0.000
 O          0.019 -0.051 -0.002    0.002 -0.004 -0.000    0.000 -0.000  0.000
 N         -0.010  0.011 -0.024   -0.043  0.031  0.060    0.000  0.000  0.000
 H          0.001  0.001  0.002   -0.001 -0.001  0.000    0.001 -0.000 -0.000
 H         -0.002 -0.003 -0.000   -0.001 -0.000 -0.000    0.001  0.001 -0.001
 H         -0.002 -0.002  0.011    0.004  0.000 -0.012   -0.000  0.000 -0.001
 H         -0.266  0.841  0.038   -0.022  0.065  0.003   -0.001  0.000 -0.000
 H          0.130 -0.111 -0.088    0.620 -0.483 -0.327   -0.000 -0.000 -0.000
 H         -0.003 -0.047  0.421   -0.019  0.063 -0.510   -0.000 -0.000  0.000
 O          0.000 -0.000  0.000   -0.000  0.000  0.000   -0.048  0.021  0.033
 H         -0.000  0.000  0.000   -0.000 -0.000  0.000    0.776 -0.335 -0.530
 O          0.000 -0.000 -0.000   -0.000  0.000  0.000   -0.000  0.000 -0.000
 O         -0.000 -0.000  0.000   -0.000  0.000  0.000    0.000  0.000 -0.000
 TransDip  -0.205  0.343 -0.000    0.101 -0.033 -0.096    0.250 -0.034 -0.283

 STANDARD THERMODYNAMIC QUANTITIES AT   298.15 K  AND     1.00 ATM

   This Molecule has  0 Imaginary Frequencies
   Zero point vibrational energy:       77.135 kcal/mol

   Atom    1 Element S  Has Mass   31.97207
   Atom    2 Element C  Has Mass   12.00000
   Atom    3 Element C  Has Mass   12.00000
   Atom    4 Element C  Has Mass   12.00000
   Atom    5 Element O  Has Mass   15.99491
   Atom    6 Element O  Has Mass   15.99491
   Atom    7 Element N  Has Mass   14.00307
   Atom    8 Element H  Has Mass    1.00783
   Atom    9 Element H  Has Mass    1.00783
   Atom   10 Element H  Has Mass    1.00783
   Atom   11 Element H  Has Mass    1.00783
   Atom   12 Element H  Has Mass    1.00783
   Atom   13 Element H  Has Mass    1.00783
   Atom   14 Element O  Has Mass   15.99491
   Atom   15 Element H  Has Mass    1.00783
   Atom   16 Element O  Has Mass   15.99491
   Atom   17 Element O  Has Mass   15.99491
   Molecular Mass:   169.004500 amu
   Principal axes and moments of inertia in amu*Bohr^2:
                             1           2           3
    Eigenvalues --      763.89667  2786.55542  3117.87472
          X               0.99986     0.01516    -0.00693
          Y              -0.01494     0.99942     0.03059
          Z               0.00739    -0.03049     0.99951
   Rotational Symmetry Number is   1
   The Molecule is an Asymmetric Top
   Translational Enthalpy:        0.889 kcal/mol
   Rotational Enthalpy:           0.889 kcal/mol
   Vibrational Enthalpy:         82.180 kcal/mol
   gas constant (RT):             0.592 kcal/mol
   Translational Entropy:        41.282  cal/mol.K
   Rotational Entropy:           30.274  cal/mol.K
   Vibrational Entropy:          32.401  cal/mol.K

   Total Enthalpy:               84.550 kcal/mol
   Total Entropy:               103.957  cal/mol.K

 ======================================================================

 STANDARD THERMODYNAMIC QUANTITIES FOR ANHARMONIC VIBRATION -- TOSH

   Zero point vibrational energy: ************ kcal/mol

   Vibrational Enthalpy:       Infinity kcal/mol
   Vibrational Entropy:             NaN  cal/mol.K

   Total Enthalpy:             Infinity kcal/mol
   Total Entropy:                   NaN  cal/mol.K

 ======================================================================

 STANDARD THERMODYNAMIC QUANTITIES FOR ANHARMONIC VIBRATION -- VPT2

   Zero point vibrational energy: ************ kcal/mol

   Vibrational Enthalpy:       Infinity kcal/mol
   Vibrational Entropy:             NaN  cal/mol.K

   Total Enthalpy:             Infinity kcal/mol
   Total Entropy:                   NaN  cal/mol.K

 ======================================================================

Archival summary:
1\1\TWL02\FREQ\ProcedureUnspecified\BasisUnspecified\15137\cher\MonDec1219:44:492016MonDec1219:44:492016\0\\#,FREQ,ProcedureUnspecified,BasisUnspecified,\\0,1\S\O,1,1.45058\O,1,1.46144,2,119.79\O,1,1.65067,2,109.604,3,125.037,0\H,4,0.969955,1,108.906,2,-79.233,0\C,1,1.80617,2,109.831,3,-129.82,0\H,6,1.09001,1,106.353,2,-63.1113,0\H,6,1.09269,1,104.323,2,51.7836,0\C,6,1.53376,1,113.218,2,174.111,0\H,9,1.09538,6,108.353,1,50.0763,0\N,9,1.46331,6,116.993,1,-71.2385,0\H,11,1.01484,9,110.92,6,75.1852,0\H,11,1.0168,9,111.489,6,-43.7396,0\C,9,1.54944,6,109.564,1,163.347,0\O,14,1.2013,9,123.289,6,-29.7921,0\O,14,1.33633,9,113.176,6,152.398,0\H,16,0.981691,14,106.218,9,-5.16732,0\\\@

 Total job time:  2841.51s(wall), 2839.95s(cpu) 
 Mon Dec 12 19:44:49 2016

        *************************************************************
        *                                                           *
        *  Thank you very much for using Q-Chem.  Have a nice day.  *
        *                                                           *
        *************************************************************


 
User input: 3 of 3 
 
TWL02 127.0.1
Q-Chem Developer Version! Running on 127.0.1.*
                  Welcome to Q-Chem
     A Quantum Leap Into The Future Of Chemistry


 Q-Chem 4.4, Q-Chem, Inc., Pleasanton, CA (2016)

 Y. Shao,  Z. Gan,  E. Epifanovsky,  A. T. B. Gilbert,  M. Wormit,  
 J. Kussmann,  A. W. Lange,  A. Behn,  J. Deng,  X. Feng,  D. Ghosh,  
 M. Goldey,  P. R. Horn,  L. D. Jacobson,  I. Kaliman,  F. Rob,  
 R. Z. Khaliullin,  T. Kus,  A. Landau,  J. Liu,  E. I. Proynov,  Y. M. Rhee,  
 R. M. Richard,  M. A. Rohrdanz,  R. P. Steele,  E. J. Sundstrom,  
 H. L. Woodcock III,  P. M. Zimmerman,  D. Zuev,  B. Albrecht,  E. Alguire,  
 B. Austin,  S. A. Baeppler,  G. J. O. Beran,  Y. A. Bernard,  E. Berquist,  
 K. Brandhorst,  K. B. Bravaya,  S. T. Brown,  D. Casanova,  C.-M. Chang,  
 Y. Chen,  S. H. Chien,  K. D. Closser,  M. P. Coons,  D. L. Crittenden,  
 S. Dasgupta,  M. Diedenhofen,  R. A. DiStasio Jr.,  H. Do,  A. D. Dutoi,  
 R. G. Edgar,  P.-T. Fang,  S. Fatehi,  Q. Feng,  L. Fusti-Molnar,  
 A. Ghysels,  A. Golubeva-Zadorozhnaya,  J. Gomes,  A. Gunina,  
 M. W. D. Hanson-Heine,  P. H. P. Harbach,  A. W. Hauser,  J. E. Herr,  
 E. G. Hohenstein,  Z. C. Holden,  K. Hui,  T.-C. Jagau,  H. Ji,  B. Kaduk,  
 K. Khistyaev,  Jaehoon Kim,  Jihan Kim,  R. A. King,  P. Klunzinger,  
 K. Koh,  D. Kosenkov,  T. Kowalczyk,  C. M. Krauter,  A. Kunitsa,  
 K. U. Lao,  A. Laurent,  K. V. Lawler,  J. Lee,  D. Lefrancois,  S. Lehtola,  
 S. V. Levchenko,  C. Y. Lin,  Y.-S. Lin,  F. Liu,  E. Livshits,  
 R. C. Lochan,  A. Luenser,  P. Manohar,  S. F. Manzer,  S.-P. Mao,  Y. Mao,  
 N. Mardirossian,  A. V. Marenich,  L. A. Martinez-Martinez,  S. A. Maurer,  
 N. J. Mayhall,  J.-M. Mewes,  A. F. Morrison,  K. Nanda,  T. S. Nguyen-Beck,  
 C. M. Oana,  R. Olivares-Amaya,  D. P. O'Neill,  J. A. Parkhill,  
 T. M. Perrine,  R. Peverati,  P. A. Pieniazek,  F. Plasser,  A. Prociuk,  
 D. R. Rehn,  E. Rosta,  N. J. Russ,  N. Sergueev,  S. M. Sharada,  
 S. Sharma,  D. W. Small,  A. Sodt,  T. Stauch,  T. Stein,  D. Stuck,  
 Y.-C. Su,  A. J. W. Thom,  T. Tsuchimochi,  L. Vogt,  O. Vydrov,  T. Wang,  
 M. A. Watson,  J. Wenzel,  A. White,  C. F. Williams,  V. Vanovschi,  
 K. Yao,  S. Yeganeh,  S. R. Yost,  Z.-Q. You,  I. Y. Zhang,  X. Zhang,  
 Y. Zhao,  B. R. Brooks,  G. K. L. Chan,  D. M. Chipman,  C. J. Cramer,  
 W. A. Goddard III,  M. S. Gordon,  W. J. Hehre,  A. Klamt,  
 H. F. Schaefer III,  M. W. Schmidt,  C. D. Sherrill,  D. G. Truhlar,  
 A. Warshel,  X. Xu,  A. Aspuru-Guzik,  R. Baer,  A. T. Bell,  N. A. Besley,  
 J.-D. Chai,  A. Dreuw,  B. D. Dunietz,  T. R. Furlani,  S. R. Gwaltney,  
 C.-P. Hsu,  Y. Jung,  J. Kong,  D. S. Lambrecht,  W. Liang,  C. Ochsenfeld,  
 V. A. Rassolov,  L. V. Slipchenko,  J. E. Subotnik,  T. Van Voorhis,  
 J. M. Herbert,  A. I. Krylov,  P. M. W. Gill,  M. Head-Gordon

 Contributors to earlier versions of Q-Chem not listed above: 
 R. D. Adamson,  J. Baker,  E. F. C. Byrd,  A. K. Chakraborty,  C.-L. Cheng,  
 H. Dachsel,  R. J. Doerksen,  G. Hawkins,  A. Heyden,  S. Hirata,  
 G. Kedziora,  F. J. Keil,  C. Kelley,  P. P. Korambath,  W. Kurlancheek,  
 A. M. Lee,  M. S. Lee,  D. Liotard,  I. Lotan,  P. E. Maslen,  N. Nair,  
 D. Neuhauser,  R. Olson,  B. Peters,  J. Ritchie,  N. E. Schultz,  
 N. Shenvi,  A. C. Simmonett,  K. S. Thanthiriwatte,  Q. Wu,  W. Zhang

 Please cite Q-Chem as follows:
 Y. Shao et al., Mol. Phys. 113, 184-215 (2015)
 DOI: 10.1080/00268976.2014.952696

 Q-Chem 4.4.2 for Intel X86 EM64T Linux

 Parts of Q-Chem use Armadillo 5.200.1 (Boston Tea Smuggler).
 http://arma.sourceforge.net/

 Q-Chem begins on Mon Dec 12 19:44:49 2016  


Host: 0

     Scratch files written to /scratch/cher/qchem2304//
The previous job contains 0 fragments, simply inherited here
FILE_GEOM_ORG=        593

Checking the input file for inconsistencies... 	...done.

--------------------------------------------------------------
User input:
--------------------------------------------------------------

$molecule
   read
$end
$rem
   BASIS  =  6-311++G**
   JOB_TYPE  =  SP
   METHOD  =  B3LYP
   SOLVENT_METHOD SMD
$end


--------------------------------------------------------------
 ----------------------------------------------------------------
             Standard Nuclear Orientation (Angstroms)
    I     Atom           X                Y                Z
 ----------------------------------------------------------------
    1      S      -1.7468179117    -0.0235319255    -0.0887063113
    2      C      -0.0709985976    -0.5095053303    -0.5553069696
    3      C       1.0157541429     0.2810642358     0.1838668472
    4      C       2.3719945573    -0.4572015833     0.0560663489
    5      O       2.4658241928    -1.6499492640    -0.0519229987
    6      O       3.4253759499     0.3622026994     0.1249342577
    7      N       1.1857347793     1.6855441056    -0.1900706091
    8      H      -0.0347466619    -0.3516420623    -1.6359240051
    9      H       0.0058830176    -1.5780451343    -0.3542363565
   10      H       0.7923429272     0.2549687913     1.2559066220
   11      H       3.0620407826     1.2735159664     0.1597565891
   12      H       0.4382363730     2.2554258759     0.1925318256
   13      H       1.1621524657     1.8077936899    -1.1992176522
   14      O      -1.7341226463    -0.7024505446     1.4158273329
   15      H      -2.4938242934    -0.3682968925     1.9178306874
   16      O      -2.7102080732    -0.7130827125    -0.9257151546
   17      O      -1.8375623041     1.4252390849     0.0805183463
 ----------------------------------------------------------------
 Nuclear Repulsion Energy =   702.6140518267 hartrees
 There are       44 alpha and       44 beta electrons
 Requested basis set is 6-311++G(d,p)
 There are 102 shells and 277 basis functions

 Total QAlloc Memory Limit   2000 MB
 Mega-Array Size        61 MB
 MEM_STATIC part        62 MB
 A cutoff of  1.0D-08 yielded   4311 shell pairs
 There are     31892 function pairs (     34069 Cartesian)

 -------------------------------------------------------
 OpenMP Integral Computing Module                       
 Release: version 1.0, May 2013, Q-Chem Inc. Pittsburgh 
 -------------------------------------------------------
 Integral Job Info:
 Integral job number is                      11
 Integral operator is                         1
 short-range coefficients                     0
 long-range coefficients              100000000
 Omega coefficients                           0
 if combine SR and LR in K                    0
 Integral screening is                        0
 Integral computing path is                   2
 max size of driver memory is            800000
 size of driver memory is                593474
 size of scratch memory is              4103008
 max col of scratch BK array               1296
 max len of scratch array in speh3          155
 max len of scratch index in speh4           18
 max int batch size is                      520
 min int batch size is                       52
 fixed nKL is                                52
 max L of basis functions is                  2
 order of int derivative is                   0
 number of shells is                        102
 number of basis is                         287
 number of cartesian basis is               287
 number of contracted shell pairs          4311
 number of primitive shell pairs          10043
 maxK2 (contraction) of shell pair           36
 max number of K2 of shell pair               1
 max number of CS2 of shell pair            709
 max number of PS2 of shell pair           1320
 mem total for path MDJ                   59272
 -------------------------------------------------------
 Smallest overlap matrix eigenvalue = 1.46E-05

 Q-Chem warning in module /home/taweetham/qchem/stvman/mkSTV.C, line 257:

 Overlap eigenvalue is smaller than square root of threshold


 Scale SEOQF with 1.000000e-01/1.000000e-01/1.000000e-01

 Standard Electronic Orientation quadrupole field applied
 Nucleus-field energy     =     0.0000000153 hartrees
 Guess from superposition of atomic densities
 Warning:  Energy on first SCF cycle will be non-variational
 A restricted hybrid HF-DFT SCF calculation will be
 performed using Pulay DIIS extrapolation
 Exchange:     0.2000 Hartree-Fock + 0.0800 Slater + 0.7200 B88
 Correlation:  0.1900 VWN1RPA + 0.8100 LYP
 Using SG-1 standard quadrature grid
 SCF converges when DIIS error is below 1.0E-05
 Inaccurate integrated density:
   Number of electrons =    88
   Numerical integral  =    83.718046885438
   Relative error      =    -4.8658558120 %
 ---------------------------------------
  Cycle       Energy         DIIS Error
 ---------------------------------------
    1    -933.8143915265      3.75E-01
    2    -836.2109089393      8.33E-02
    3    -364.2098983185      1.61E-01
    4    -811.8377733598      6.56E-02
    5    -741.8164532335      9.14E-02
    6    -895.0559592228      5.07E-02
    7    -929.7447775112      2.84E-02
    8    -869.1157474500      7.33E-02
    9    -927.5344970699      3.84E-02
   10    -937.6244820726      2.43E-02
   11    -937.4142747425      2.52E-02
   12    -947.1665550871      8.60E-03
   13    -942.2476102471      2.08E-02
   14    -947.6259730978      3.57E-03
   15    -947.6432165746      3.30E-03
   16    -947.6896977882      2.26E-03
   17    -947.7259559440      1.45E-03
   18    -947.7464542265      4.37E-04
   19    -947.7478224327      1.70E-04
   20    -947.7480110553      4.96E-05
   21    -947.7480207605      2.28E-05
   22    -947.7480256600      6.35E-06 Convergence criterion met
 ---------------------------------------
 SCF time:  CPU 205.04 s  wall 205.33 s

 Citation of the SMD model:
 Marenich, A.V.; Cramer, C.J.; Truhlar, D.G.
 J. Phys. Chem. B 2009, 113, 6378-6396.
 iSolventCode=           1
 Solvent: water                                                           

 vradii
            1           2           3           4           5           6
    1   2.4900000   1.8500000   1.8500000   1.8500000   1.5200000   1.5200000
            7           8           9          10          11          12
    1   1.8900000   1.2000000   1.2000000   1.2000000   1.2000000   1.2000000
           13          14          15          16          17
    1   1.2000000   1.5200000   1.2000000   1.5200000   1.5200000
Changing PCM_TESSEL_METHOD to VTN
Changing PCM_VDW_RADII to SMD_RADIUS
 Discretize the solute cavity surface with Lebedev spheres
	Using 302 Lebedev grid points for each H atom
	Using 302 Lebedev grid points for other atoms
	Atomic van der Waals radii will be scaled by 1.20
 Removing interior tesserae...
 Keep 1535 surface tesserae and discard 3599 interior tesserae
 Molecular Surface Area = 160.377 Angst**2
 A restricted hybrid HF-DFT SCF calculation will be
 performed using Pulay DIIS extrapolation
 Polarizable Continuum solvation model will be applied
 Exchange:     0.2000 Hartree-Fock + 0.0800 Slater + 0.7200 B88
 Correlation:  0.1900 VWN1RPA + 0.8100 LYP
 Using SG-1 standard quadrature grid
 SCF converges when DIIS error is below 1.0E-05

 Citation of the SMD model:
 Marenich, A.V.; Cramer, C.J.; Truhlar, D.G.
 J. Phys. Chem. B 2009, 113, 6378-6396.
 iSolventCode=           1
 Solvent: water                                                           

 vradii
            1           2           3           4           5           6
    1   2.4900000   1.8500000   1.8500000   1.8500000   1.5200000   1.5200000
            7           8           9          10          11          12
    1   1.8900000   1.2000000   1.2000000   1.2000000   1.2000000   1.2000000
           13          14          15          16          17
    1   1.2000000   1.5200000   1.2000000   1.5200000   1.5200000
 ---------------------------------------
  Cycle       Energy         DIIS Error
 ---------------------------------------
    1    -947.7480472565      1.52E-06
 Time req'd to invert C: 2.45 s (CPU) 2.46 s (wall)
    2    -947.7832828702      5.28E-04
    3    -947.7832883832      5.27E-04
    4    -947.7832812928      5.28E-04
    5    -947.7832845070      5.27E-04
    6    -947.7832836839      5.27E-04
    7    -947.7832979058      5.27E-04
    8    -947.7832921983      5.27E-04
    9    -947.7832867479      5.27E-04
   10    -947.7832863269      5.27E-04
   11    -947.7832859328      5.27E-04
   12    -947.7832913740      5.27E-04
   13    -947.7832929718      5.27E-04
   14    -947.7832878299      5.27E-04
   15    -947.7832887784      5.27E-04
   16    -947.7832876808      5.27E-04
   17    -947.7873227875      5.70E-04
   18    -947.7892898448      2.33E-04
   19    -947.7896313333      5.97E-05
   20    -947.7896504868      3.74E-05
   21    -947.7896579167      5.36E-06 Convergence criterion met
 ---------------------------------------
 SCF time:  CPU 142.93 s  wall 143.13 s
(0)  E-EN(g) gas-phase elect-nuc energy                 -947.748047256 a.u.
(3)  G-ENP(liq) elect-nuc-pol free energy of system     -947.789657917 a.u.
(4)  G-CDS(liq) cavity-dispersion-solvent structure 
     free energy                                                3.8421 kcal/mol
(6)  G-S(liq) free energy of system                     -947.783535071 a.u.
(9)  DeltaG-S(liq) free energy of  solvation
     (9) = (6) - (0)                                          -22.2689 kcal/mol
 SCF   energy in the final basis set = -947.7835350710
 Total energy in the final basis set = -947.7835350710

 --------------------------------------------------------------

                    Orbital Energies (a.u.)
 --------------------------------------------------------------

 Alpha MOs
 -- Occupied --
-89.105 -19.191 -19.179 -19.156 -19.153 -19.134 -14.318 -10.326
-10.244 -10.228  -8.166  -6.130  -6.128  -6.126  -1.175  -1.126
 -1.062  -1.050  -1.049  -0.917  -0.808  -0.718  -0.654  -0.620
 -0.569  -0.560  -0.531  -0.514  -0.505  -0.487  -0.474  -0.463
 -0.456  -0.440  -0.411  -0.408  -0.392  -0.382  -0.356  -0.347
 -0.345  -0.331  -0.313  -0.279
 -- Virtual --
 -0.026  -0.008   0.006   0.017   0.021   0.022   0.042   0.045
  0.046   0.053   0.058   0.063   0.072   0.077   0.084   0.091
  0.098   0.105   0.108   0.109   0.121   0.127   0.135   0.136
  0.147   0.149   0.158   0.164   0.169   0.177   0.183   0.190
  0.199   0.210   0.220   0.227   0.228   0.239   0.240   0.250
  0.257   0.257   0.268   0.273   0.281   0.283   0.290   0.295
  0.298   0.301   0.302   0.307   0.318   0.326   0.334   0.349
  0.353   0.360   0.367   0.375   0.391   0.401   0.411   0.418
  0.431   0.445   0.478   0.482   0.508   0.537   0.550   0.562
  0.570   0.603   0.610   0.638   0.659   0.676   0.702   0.711
  0.730   0.735   0.762   0.783   0.819   0.832   0.838   0.857
  0.870   0.874   0.919   0.952   0.980   1.004   1.010   1.047
  1.055   1.078   1.087   1.098   1.110   1.125   1.136   1.150
  1.151   1.161   1.168   1.178   1.179   1.191   1.207   1.230
  1.245   1.267   1.338   1.374   1.401   1.441   1.470   1.481
  1.519   1.542   1.555   1.580   1.604   1.606   1.617   1.630
  1.660   1.671   1.688   1.695   1.722   1.758   1.777   1.805
  1.819   1.839   1.865   1.874   1.910   1.964   2.006   2.030
  2.046   2.054   2.091   2.144   2.167   2.208   2.293   2.312
  2.470   2.514   2.527   2.539   2.573   2.586   2.623   2.679
  2.713   2.738   2.747   2.771   2.780   2.798   2.811   2.821
  2.835   2.850   2.855   2.887   2.917   2.928   2.937   2.980
  2.990   3.007   3.040   3.062   3.075   3.095   3.116   3.138
  3.186   3.214   3.223   3.284   3.370   3.378   3.495   3.530
  3.565   3.584   3.696   3.739   3.830   3.849   3.975   4.017
  4.135   4.220   4.722   4.849   4.948   4.960   4.980   4.994
  5.005   5.038   5.044   5.066   5.141   5.171   5.259   5.396
  5.472   5.556   5.858   8.115  17.273  17.353  17.449  23.769
 23.822  23.837  35.597  49.829  49.839  49.854  49.892  50.010
189.217
 --------------------------------------------------------------

          Ground-State Mulliken Net Atomic Charges

     Atom                 Charge (a.u.)
  ----------------------------------------
      1 S                     0.479681
      2 C                    -0.896635
      3 C                     0.118448
      4 C                    -0.043886
      5 O                    -0.385632
      6 O                    -0.235403
      7 N                    -0.440700
      8 H                     0.314331
      9 H                     0.337494
     10 H                     0.320494
     11 H                     0.335437
     12 H                     0.319842
     13 H                     0.296064
     14 O                    -0.283454
     15 H                     0.370757
     16 O                    -0.257974
     17 O                    -0.348864
  ----------------------------------------
  Sum of atomic charges =     0.000000

 -----------------------------------------------------------------
                    Cartesian Multipole Moments
 -----------------------------------------------------------------
    Charge (ESU x 10^10)
                -0.0000
    Dipole Moment (Debye)
         X      -0.8323      Y       3.7480      Z       1.3778
       Tot       4.0791
    Quadrupole Moments (Debye-Ang)
        XX     -88.1359     XY      10.7517     YY     -73.5637
        XZ     -10.6256     YZ      -1.9336     ZZ     -58.7091
    Octopole Moments (Debye-Ang^2)
       XXX     -49.3798    XXY      28.4866    XYY      -1.7214
       YYY      13.8821    XXZ      33.2973    XYZ       1.7562
       YYZ      -2.9320    XZZ      -5.7829    YZZ       5.4274
       ZZZ       7.1865
    Hexadecapole Moments (Debye-Ang^3)
      XXXX   -1955.2851   XXXY      72.4454   XXYY    -414.0588
      XYYY      46.9885   YYYY    -442.9221   XXXZ    -106.5886
      XXYZ     -17.3416   XYYZ      -4.4598   YYYZ      -1.9366
      XXZZ    -284.2289   XYZZ       1.6786   YYZZ    -103.7839
      XZZZ     -44.0413   YZZZ      -4.0900   ZZZZ    -172.6584
 -----------------------------------------------------------------
Archival summary:
1\1\TWL02\SP\ProcedureUnspecified\BasisUnspecified\15137\cher\MonDec1219:50:382016MonDec1219:50:382016\0\\#,ProcedureUnspecified,BasisUnspecified,\\0,1\S\O,1,1.45058\O,1,1.46144,2,119.79\O,1,1.65067,2,109.604,3,125.037,0\H,4,0.969955,1,108.906,2,-79.233,0\C,1,1.80617,2,109.831,3,-129.82,0\H,6,1.09001,1,106.353,2,-63.1113,0\H,6,1.09269,1,104.323,2,51.7836,0\C,6,1.53376,1,113.218,2,174.111,0\H,9,1.09538,6,108.353,1,50.0763,0\N,9,1.46331,6,116.993,1,-71.2385,0\H,11,1.01484,9,110.92,6,75.1852,0\H,11,1.0168,9,111.489,6,-43.7396,0\C,9,1.54944,6,109.564,1,163.347,0\O,14,1.2013,9,123.289,6,-29.7921,0\O,14,1.33633,9,113.176,6,152.398,0\H,16,0.981691,14,106.218,9,-5.16732,0\\\@

 Total job time:  348.63s(wall), 348.13s(cpu) 
 Mon Dec 12 19:50:38 2016

        *************************************************************
        *                                                           *
        *  Thank you very much for using Q-Chem.  Have a nice day.  *
        *                                                           *
        *************************************************************
