# Supplementary material for: A DFT investigation of the blue bottle experiment: E∘half-cell analysis of autoxidation catalysed by redox indicators
Source: R Soc Open Sci. 2017 Nov 8;4(11):170708. doi: 10.1098/rsos.170708 (PMC5717635; doi:10.1098/rsos.170708)
Supplement: output.zip [file rsos170708supp2.zip › B3LYP_6-311++Gdp_reducing_agents/C4H10O.out]

pikachu 127.0.1
Q-Chem Developer Version! Running on 127.0.1.*
                  Welcome to Q-Chem
     A Quantum Leap Into The Future Of Chemistry


 Q-Chem 4.4, Q-Chem, Inc., Pleasanton, CA (2016)

 Y. Shao,  Z. Gan,  E. Epifanovsky,  A. T. B. Gilbert,  M. Wormit,  
 J. Kussmann,  A. W. Lange,  A. Behn,  J. Deng,  X. Feng,  D. Ghosh,  
 M. Goldey,  P. R. Horn,  L. D. Jacobson,  I. Kaliman,  F. Rob,  
 R. Z. Khaliullin,  T. Kus,  A. Landau,  J. Liu,  E. I. Proynov,  Y. M. Rhee,  
 R. M. Richard,  M. A. Rohrdanz,  R. P. Steele,  E. J. Sundstrom,  
 H. L. Woodcock III,  P. M. Zimmerman,  D. Zuev,  B. Albrecht,  E. Alguire,  
 B. Austin,  S. A. Baeppler,  G. J. O. Beran,  Y. A. Bernard,  
 E. J. Berquist,  K. Brandhorst,  K. B. Bravaya,  S. T. Brown,  D. Casanova,  
 C.-M. Chang,  Y. Chen,  S. H. Chien,  K. D. Closser,  M. P. Coons,  
 D. L. Crittenden,  S. Dasgupta,  M. Diedenhofen,  R. A. DiStasio Jr.,  
 H. Do,  A. D. Dutoi,  R. G. Edgar,  P.-T. Fang,  S. Fatehi,  Q. Feng,  
 L. Fusti-Molnar,  A. Ghysels,  A. Golubeva-Zadorozhnaya,  J. Gomes,  
 A. Gunina,  M. W. D. Hanson-Heine,  P. H. P. Harbach,  A. W. Hauser,  
 J. E. Herr,  E. G. Hohenstein,  Z. C. Holden,  K. Hui,  T.-C. Jagau,  H. Ji,  
 B. Kaduk,  K. Khistyaev,  Jaehoon Kim,  Jihan Kim,  R. A. King,  
 P. Klunzinger,  K. Koh,  D. Kosenkov,  T. Kowalczyk,  C. M. Krauter,  
 A. Kunitsa,  K. U. Lao,  A. Laurent,  K. V. Lawler,  J. Lee,  D. Lefrancois,  
 S. Lehtola,  S. V. Levchenko,  C. Y. Lin,  Y.-S. Lin,  F. Liu,  E. Livshits,  
 R. C. Lochan,  A. Luenser,  P. Manohar,  S. F. Manzer,  S.-P. Mao,  Y. Mao,  
 N. Mardirossian,  A. V. Marenich,  L. A. Martinez-Martinez,  S. A. Maurer,  
 N. J. Mayhall,  J.-M. Mewes,  A. F. Morrison,  K. Nanda,  T. S. Nguyen-Beck,  
 C. M. Oana,  R. Olivares-Amaya,  D. P. O'Neill,  J. A. Parkhill,  
 T. M. Perrine,  R. Peverati,  P. A. Pieniazek,  F. Plasser,  A. Prociuk,  
 D. R. Rehn,  E. Rosta,  N. J. Russ,  N. Sergueev,  S. M. Sharada,  
 S. Sharma,  D. W. Small,  A. Sodt,  T. Stauch,  T. Stein,  D. Stuck,  
 Y.-C. Su,  A. J. W. Thom,  T. Tsuchimochi,  L. Vogt,  O. Vydrov,  T. Wang,  
 M. A. Watson,  J. Wenzel,  A. White,  C. F. Williams,  V. Vanovschi,  
 K. Yao,  S. Yeganeh,  S. R. Yost,  Z.-Q. You,  I. Y. Zhang,  X. Zhang,  
 Y. Zhao,  B. R. Brooks,  G. K. L. Chan,  D. M. Chipman,  C. J. Cramer,  
 W. A. Goddard III,  M. S. Gordon,  W. J. Hehre,  A. Klamt,  
 H. F. Schaefer III,  M. W. Schmidt,  C. D. Sherrill,  D. G. Truhlar,  
 A. Warshel,  X. Xu,  A. Aspuru-Guzik,  R. Baer,  A. T. Bell,  N. A. Besley,  
 J.-D. Chai,  A. Dreuw,  B. D. Dunietz,  T. R. Furlani,  S. R. Gwaltney,  
 C.-P. Hsu,  Y. Jung,  J. Kong,  D. S. Lambrecht,  W. Liang,  C. Ochsenfeld,  
 V. A. Rassolov,  L. V. Slipchenko,  J. E. Subotnik,  T. Van Voorhis,  
 J. M. Herbert,  A. I. Krylov,  P. M. W. Gill,  M. Head-Gordon

 Contributors to earlier versions of Q-Chem not listed above: 
 R. D. Adamson,  J. Baker,  E. F. C. Byrd,  A. K. Chakraborty,  C.-L. Cheng,  
 H. Dachsel,  R. J. Doerksen,  G. Hawkins,  A. Heyden,  S. Hirata,  
 G. Kedziora,  F. J. Keil,  C. Kelley,  P. P. Korambath,  W. Kurlancheek,  
 A. M. Lee,  M. S. Lee,  D. Liotard,  I. Lotan,  P. E. Maslen,  N. Nair,  
 D. Neuhauser,  R. Olson,  B. Peters,  J. Ritchie,  N. E. Schultz,  
 N. Shenvi,  A. C. Simmonett,  K. S. Thanthiriwatte,  Q. Wu,  W. Zhang

 Please cite Q-Chem as follows:
 Y. Shao et al., Mol. Phys. 113, 184-215 (2015)
 DOI: 10.1080/00268976.2014.952696

 Q-Chem 4.4.2 for Intel X86 EM64T Linux

 Parts of Q-Chem use Armadillo 5.200.1 (Boston Tea Smuggler).
 http://arma.sourceforge.net/

 Q-Chem begins on Sun Jul  9 09:34:57 2017  


Host: 0

     Scratch files written to /scratch/taweetham/qchem8445//

Checking the input file for inconsistencies... 	...done.

--------------------------------------------------------------
User input:
--------------------------------------------------------------
$molecule
0 1
  C   -5.0785666    0.1847602   -0.0085205
  C   -3.7994458    1.0034292   -0.1776660
  C   -2.5610038    0.1450345    0.1316443
  C   -1.2601851    0.9169906   -0.0818348
  O   -3.8556432    2.1085881    0.6885540
  H   -5.0719915   -0.6887405   -0.6950750
  H   -5.9624800    0.8133841   -0.2480705
  H   -5.1726710   -0.1783335    1.0374812
  H   -3.7633396    1.3387167   -1.2421984
  H   -2.5526305   -0.7415789   -0.5396247
  H   -2.6022878   -0.2103199    1.1846448
  H   -1.1864090    1.2634293   -1.1346603
  H   -0.3959247    0.2546722    0.1357991
  H   -1.2081726    1.7942942    0.5967681
  H   -3.4350075    2.8742137    0.2167653
$end

$rem
   JOB_TYPE = OPTIMIZATION
   BASIS  =  6-311++G**
   METHOD  =  B3LYP
$end

--------------------------------------------------------------
 ----------------------------------------------------------------
             Standard Nuclear Orientation (Angstroms)
    I     Atom           X                Y                Z
 ----------------------------------------------------------------
    1      C      -1.8039323353    -0.6469869742    -0.0069727099
    2      C      -0.4897310324     0.0686815712    -0.3162826214
    3      C       0.7040885424    -0.7225589341     0.2449536886
    4      C       2.0397019876    -0.0636363866    -0.0950119541
    5      O      -0.5335397221     1.3534993074     0.2513401528
    6      H      -1.8070350416    -1.6618811600    -0.4590611428
    7      H      -2.6547535369    -0.0713879620    -0.4296358959
    8      H      -1.9472804692    -0.7399604111     1.0910343402
    9      H      -0.4047269183     0.1318132202    -1.4279207331
   10      H       0.7017649050    -1.7464673896    -0.1890527387
   11      H       0.6135467883    -0.8078158239     1.3500892571
   12      H       2.1623503780     0.0121014064    -1.1964316644
   13      H       2.8703671372    -0.6767005862     0.3137959628
   14      H       2.1017310471     0.9513335601     0.3509221280
   15      H      -0.0684094869     1.9679750292    -0.3745791555
 ----------------------------------------------------------------
 Molecular Point Group                 C1    NOp =  1
 Largest Abelian Subgroup              C1    NOp =  1
 Nuclear Repulsion Energy =   193.1171733939 hartrees
 There are       21 alpha and       21 beta electrons
 Requested basis set is 6-311++G(d,p)
 There are 80 shells and 180 basis functions

 Total QAlloc Memory Limit   2000 MB
 Mega-Array Size        61 MB
 MEM_STATIC part        62 MB
 A cutoff of  1.0D-11 yielded   3122 shell pairs
 There are     15990 function pairs (     16912 Cartesian)

 -------------------------------------------------------
 OpenMP Integral Computing Module                       
 Release: version 1.0, May 2013, Q-Chem Inc. Pittsburgh 
 -------------------------------------------------------
 Integral Job Info:
 Integral job number is                      11
 Integral operator is                         1
 short-range coefficients                     0
 long-range coefficients              100000000
 Omega coefficients                           0
 if combine SR and LR in K                    0
 Integral screening is                        0
 Integral computing path is                   2
 max size of driver memory is            800000
 size of driver memory is                593474
 size of scratch memory is              2260544
 max col of scratch BK array               1296
 max len of scratch array in speh3          155
 max len of scratch index in speh4           18
 max int batch size is                      520
 min int batch size is                       52
 fixed nKL is                                52
 max L of basis functions is                  2
 order of int derivative is                   0
 number of shells is                         80
 number of basis is                         185
 number of cartesian basis is               185
 number of contracted shell pairs          3122
 number of primitive shell pairs           7007
 maxK2 (contraction) of shell pair           36
 max number of K2 of shell pair               1
 max number of CS2 of shell pair            502
 max number of PS2 of shell pair            894
 mem total for path MDJ                   24270
 -------------------------------------------------------
 Smallest overlap matrix eigenvalue = 1.93E-05

 Scale SEOQF with 1.000000e-01/1.000000e-01/1.000000e-01

 Standard Electronic Orientation quadrupole field applied
 Nucleus-field energy     =     0.0000000044 hartrees
 Guess from superposition of atomic densities
 Warning:  Energy on first SCF cycle will be non-variational
 A restricted hybrid HF-DFT SCF calculation will be
 performed using Pulay DIIS extrapolation
 Exchange:     0.2000 Hartree-Fock + 0.0800 Slater + 0.7200 B88
 Correlation:  0.1900 VWN1RPA + 0.8100 LYP
 Using SG-1 standard quadrature grid
 SCF converges when DIIS error is below 1.0E-08
 ---------------------------------------
  Cycle       Energy         DIIS Error
 ---------------------------------------
    1    -234.3376044750      4.22E-02
    2    -233.5794603371      6.44E-03
    3    -233.4753712891      8.49E-03
    4    -233.7397681890      1.09E-03
    5    -233.7429900235      3.74E-04
    6    -233.7434206121      6.46E-05
    7    -233.7434327215      2.82E-05
    8    -233.7434359971      2.66E-06
    9    -233.7434358330      6.85E-07
   10    -233.7434358444      1.64E-07
   11    -233.7434358407      6.42E-08
   12    -233.7434358410      9.46E-09 Convergence criterion met
 ---------------------------------------
 SCF time:  CPU 86.32 s  wall 86.39 s
 SCF   energy in the final basis set = -233.7434358410
 Total energy in the final basis set = -233.7434358410

 --------------------------------------------------------------

                    Orbital Energies (a.u.)
 --------------------------------------------------------------

 Alpha MOs
 -- Occupied --
-19.127 -10.224 -10.168 -10.165 -10.162  -1.031  -0.786  -0.728
 -0.629  -0.576  -0.532  -0.457  -0.435  -0.426  -0.390  -0.390
 -0.359  -0.351  -0.344  -0.323  -0.276
 -- Virtual --
 -0.017   0.005   0.008   0.017   0.033   0.040   0.043   0.049
  0.061   0.071   0.081   0.085   0.095   0.105   0.108   0.120
  0.127   0.130   0.138   0.142   0.145   0.152   0.154   0.163
  0.172   0.174   0.183   0.194   0.196   0.207   0.218   0.220
  0.235   0.246   0.263   0.267   0.276   0.299   0.309   0.323
  0.332   0.340   0.365   0.387   0.441   0.446   0.464   0.469
  0.493   0.513   0.557   0.574   0.599   0.618   0.637   0.652
  0.659   0.665   0.668   0.686   0.691   0.696   0.700   0.734
  0.735   0.751   0.838   0.902   0.942   0.997   1.003   1.041
  1.104   1.124   1.171   1.202   1.260   1.313   1.347   1.372
  1.418   1.449   1.459   1.500   1.517   1.541   1.550   1.563
  1.577   1.583   1.613   1.630   1.658   1.671   1.701   1.728
  1.746   1.781   1.786   1.838   1.847   1.923   1.936   2.016
  2.027   2.051   2.087   2.097   2.154   2.194   2.205   2.272
  2.326   2.361   2.372   2.443   2.449   2.498   2.507   2.520
  2.537   2.553   2.565   2.632   2.647   2.657   2.679   2.697
  2.730   2.746   2.844   2.870   2.936   2.961   2.990   3.029
  3.127   3.193   3.276   3.307   3.434   3.752   3.762   3.770
  3.787   3.809   3.857   3.930   4.101   4.199   4.306   5.108
  5.402   5.639  23.776  23.861  23.912  23.940  49.922
 --------------------------------------------------------------

          Ground-State Mulliken Net Atomic Charges

     Atom                 Charge (a.u.)
  ----------------------------------------
      1 C                    -0.494559
      2 C                    -0.156756
      3 C                    -0.065820
      4 C                    -0.574697
      5 O                    -0.218636
      6 H                     0.131520
      7 H                     0.147267
      8 H                     0.148405
      9 H                     0.141495
     10 H                     0.114628
     11 H                     0.148925
     12 H                     0.136553
     13 H                     0.141098
     14 H                     0.139548
     15 H                     0.261028
  ----------------------------------------
  Sum of atomic charges =    -0.000000

 -----------------------------------------------------------------
                    Cartesian Multipole Moments
 -----------------------------------------------------------------
    Charge (ESU x 10^10)
                -0.0000
    Dipole Moment (Debye)
         X       0.7323      Y      -0.3967      Z      -1.4214
       Tot       1.6474
    Quadrupole Moments (Debye-Ang)
        XX     -35.4221     XY       1.5710     YY     -33.0098
        XZ       0.7934     YZ      -2.5605     ZZ     -33.6986
    Octopole Moments (Debye-Ang^2)
       XXX      -3.1784    XXY      -0.0364    XYY       3.0603
       YYY      11.2338    XXZ       0.7077    XYZ       0.7908
       YYZ      -5.1021    XZZ      -0.7538    YZZ       1.5466
       ZZZ       0.3614
    Hexadecapole Moments (Debye-Ang^3)
      XXXX    -472.5156   XXXY      -8.5625   XXYY    -111.3306
      XYYY       3.0239   YYYY    -164.9360   XXXZ       4.9281
      XXYZ      -1.3299   XYYZ       2.5350   YYYZ      -5.1732
      XXZZ     -89.9641   XYZZ      -0.5233   YYZZ     -44.2827
      XZZZ      -1.6742   YZZZ      -1.9552   ZZZZ     -76.8398
 -----------------------------------------------------------------
 Calculating analytic gradient of the SCF energy
 Gradient of SCF Energy
            1           2           3           4           5           6
    1   0.0096616   0.0031647  -0.0038946  -0.0082094  -0.0116906   0.0005331
    2   0.0010625   0.0268930   0.0046977  -0.0007315  -0.0356889  -0.0095854
    3   0.0001285   0.0067679   0.0023730  -0.0012629   0.0179083  -0.0054316
            7           8           9          10          11          12
    1  -0.0072945  -0.0007515  -0.0021827   0.0024784   0.0026690  -0.0015396
    2   0.0064843  -0.0007471  -0.0005172  -0.0079369   0.0002135  -0.0004447
    3  -0.0054666   0.0109660  -0.0096607  -0.0060220   0.0107263  -0.0098336
           13          14          15
    1   0.0053142  -0.0014792   0.0132213
    2  -0.0083694   0.0096546   0.0150156
    3   0.0055728   0.0051370  -0.0219026
 Max gradient component =       3.569E-02
 RMS gradient           =       1.016E-02
 Gradient time:  CPU 23.19 s  wall 23.19 s
 Geometry Optimization Parameters
   NAtoms,    NIC,     NZ,  NCons,   NDum,   NFix, NCnnct, MaxDiis
       15      99       0       0       0       0       0       0


** GEOMETRY OPTIMIZATION IN DELOCALIZED INTERNAL COORDINATES **
   Searching for a Minimum

   Optimization Cycle:   1

                       Coordinates (Angstroms)
     ATOM                X               Y               Z
      1  C        -1.8039323353   -0.6469869742   -0.0069727099
      2  C        -0.4897310324    0.0686815712   -0.3162826214
      3  C         0.7040885424   -0.7225589341    0.2449536886
      4  C         2.0397019876   -0.0636363866   -0.0950119541
      5  O        -0.5335397221    1.3534993074    0.2513401528
      6  H        -1.8070350416   -1.6618811600   -0.4590611428
      7  H        -2.6547535369   -0.0713879620   -0.4296358959
      8  H        -1.9472804692   -0.7399604111    1.0910343402
      9  H        -0.4047269183    0.1318132202   -1.4279207331
     10  H         0.7017649050   -1.7464673896   -0.1890527387
     11  H         0.6135467883   -0.8078158239    1.3500892571
     12  H         2.1623503780    0.0121014064   -1.1964316644
     13  H         2.8703671372   -0.6767005862    0.3137959628
     14  H         2.1017310471    0.9513335601    0.3509221280
     15  H        -0.0684094869    1.9679750292   -0.3745791555
   Point Group: c1    Number of degrees of freedom:    39


   Energy is   -233.743435841


 Attempting to Generate Delocalized Internal Coordinates

 39 Hessian modes will be used to form the next step
  Hessian Eigenvalues:
     0.004117    0.005466    0.005525    0.014944    0.037508    0.046786
     0.049827    0.050044    0.057233    0.057392    0.058301    0.058723
     0.071163    0.082298    0.121094    0.160000    0.160000    0.160000
     0.160000    0.160000    0.160000    0.160000    0.164274    0.198295
     0.219724    0.286734    0.296029    0.296444    0.319040    0.323775
     0.323792    0.324711    0.324904    0.325142    0.325165    0.325583
     0.325634    0.447532    0.489724

 Minimum Search - Taking Simple RFO Step
 Searching for Lamda that Minimizes Along All modes
 Value Taken    Lamda =  -0.00793642
 Step Taken.  Stepsize is  0.196755

                             Maximum     Tolerance    Cnvgd?
         Gradient           0.026230      0.000300      NO
         Displacement       0.077748      0.001200      NO
         Energy change     *********      0.000001      NO


 New Cartesian Coordinates Obtained by Inverse Iteration

 Displacement from previous Coordinates is:  0.249747
 ----------------------------------------------------------------
             Standard Nuclear Orientation (Angstroms)
    I     Atom           X                Y                Z
 ----------------------------------------------------------------
    1      C      -1.8202355917    -0.6501555934    -0.0081804705
    2      C      -0.4987265061     0.0541614382    -0.3168649579
    3      C       0.7122975353    -0.7196812727     0.2298411548
    4      C       2.0661844646    -0.0715118450    -0.0979455932
    5      O      -0.5631834488     1.3706933433     0.2355483849
    6      H      -1.8298078958    -1.6581612777    -0.4322842921
    7      H      -2.6624529757    -0.0921646849    -0.4259402221
    8      H      -1.9674184108    -0.7277954817     1.0728113829
    9      H      -0.3931905157     0.1150750533    -1.4115257092
   10      H       0.6900439703    -1.7368843683    -0.1794639689
   11      H       0.5948796310    -0.8040953376     1.3157334482
   12      H       2.2142085550     0.0103319633    -1.1804460479
   13      H       2.8948948078    -0.6616368410     0.3029327599
   14      H       2.1411570388     0.9297709809     0.3344505340
   15      H      -0.0945084152     1.9900623900    -0.3314794888
 ----------------------------------------------------------------
 Molecular Point Group                 C1    NOp =  1
 Largest Abelian Subgroup              C1    NOp =  1
 Nuclear Repulsion Energy =   192.5338519413 hartrees
 There are       21 alpha and       21 beta electrons
 Applying Cartesian multipole field
    Component          Value
    ---------          -----
     (2,0,0)        1.00000E-11
     (0,2,0)        2.00000E-11
     (0,0,2)       -3.00000E-11
 Nucleus-field energy     =     0.0000000045 hartrees
 Requested basis set is 6-311++G(d,p)
 There are 80 shells and 180 basis functions
 A cutoff of  1.0D-11 yielded   3122 shell pairs
 There are     15990 function pairs (     16912 Cartesian)
 Smallest overlap matrix eigenvalue = 2.10E-05
 Guess MOs from SCF MO coefficient file
 Reading MOs from coefficient file
 Reading MOs from coefficient file
 A restricted hybrid HF-DFT SCF calculation will be
 performed using Pulay DIIS extrapolation
 Exchange:     0.2000 Hartree-Fock + 0.0800 Slater + 0.7200 B88
 Correlation:  0.1900 VWN1RPA + 0.8100 LYP
 Using SG-1 standard quadrature grid
 SCF converges when DIIS error is below 1.0E-08
 Geometry optimization detected.  Setting ReadMinima to 0
 Setting SaveMinima to 0
 Inaccurate integrated density:
   Number of electrons =    42
   Numerical integral  =    42.080195053728
   Relative error      =     0.1909406041 %
 ---------------------------------------
  Cycle       Energy         DIIS Error
 ---------------------------------------
    1    -233.7849929718      1.38E-03
    2    -233.7471708032      3.04E-04
    3    -233.7471141747      3.54E-04
    4    -233.7475285886      7.16E-05
    5    -233.7475408969      2.15E-05
    6    -233.7475417601      4.23E-06
    7    -233.7475420931      8.65E-07
    8    -233.7475420475      3.23E-07
    9    -233.7475420582      7.28E-08
   10    -233.7475420562      8.83E-09 Convergence criterion met
 ---------------------------------------
 SCF time:  CPU 73.46 s  wall 73.54 s
 SCF   energy in the final basis set = -233.7475420562
 Total energy in the final basis set = -233.7475420562

 --------------------------------------------------------------

                    Orbital Energies (a.u.)
 --------------------------------------------------------------

 Alpha MOs
 -- Occupied --
-19.122 -10.224 -10.167 -10.162 -10.158  -1.025  -0.788  -0.731
 -0.637  -0.582  -0.530  -0.456  -0.434  -0.429  -0.392  -0.389
 -0.359  -0.355  -0.347  -0.323  -0.277
 -- Virtual --
 -0.014   0.006   0.009   0.017   0.034   0.041   0.044   0.050
  0.062   0.072   0.082   0.085   0.098   0.107   0.109   0.120
  0.128   0.131   0.138   0.144   0.146   0.152   0.155   0.164
  0.173   0.177   0.186   0.196   0.200   0.206   0.219   0.221
  0.233   0.247   0.267   0.268   0.278   0.299   0.308   0.323
  0.335   0.341   0.363   0.386   0.440   0.444   0.463   0.472
  0.494   0.524   0.562   0.572   0.603   0.613   0.638   0.657
  0.662   0.666   0.667   0.688   0.691   0.700   0.708   0.741
  0.747   0.766   0.841   0.896   0.941   0.992   1.014   1.043
  1.103   1.122   1.176   1.204   1.250   1.316   1.358   1.373
  1.432   1.462   1.475   1.495   1.522   1.551   1.565   1.575
  1.581   1.589   1.617   1.639   1.657   1.672   1.703   1.735
  1.742   1.781   1.794   1.832   1.852   1.926   1.944   2.026
  2.042   2.076   2.105   2.123   2.176   2.201   2.225   2.290
  2.341   2.377   2.391   2.465   2.474   2.510   2.532   2.538
  2.544   2.579   2.591   2.632   2.647   2.660   2.683   2.700
  2.721   2.736   2.828   2.861   2.933   2.953   2.986   3.018
  3.133   3.191   3.271   3.300   3.433   3.787   3.798   3.805
  3.815   3.829   3.892   3.932   4.101   4.205   4.336   5.103
  5.394   5.675  23.779  23.877  23.959  23.984  49.933
 --------------------------------------------------------------

          Ground-State Mulliken Net Atomic Charges

     Atom                 Charge (a.u.)
  ----------------------------------------
      1 C                    -0.484502
      2 C                    -0.151688
      3 C                    -0.062844
      4 C                    -0.579839
      5 O                    -0.241128
      6 H                     0.131549
      7 H                     0.150497
      8 H                     0.152424
      9 H                     0.140904
     10 H                     0.115645
     11 H                     0.148765
     12 H                     0.137998
     13 H                     0.142476
     14 H                     0.140065
     15 H                     0.259677
  ----------------------------------------
  Sum of atomic charges =    -0.000000

 -----------------------------------------------------------------
                    Cartesian Multipole Moments
 -----------------------------------------------------------------
    Charge (ESU x 10^10)
                -0.0000
    Dipole Moment (Debye)
         X       0.7944      Y      -0.4973      Z      -1.3835
       Tot       1.6711
    Quadrupole Moments (Debye-Ang)
        XX     -34.7987     XY       1.8537     YY     -32.8491
        XZ       0.7180     YZ      -2.4339     ZZ     -33.7576
    Octopole Moments (Debye-Ang^2)
       XXX      -2.3095    XXY      -0.2877    XYY       3.1956
       YYY      11.2357    XXZ       0.6703    XYZ       0.8442
       YYZ      -4.6816    XZZ      -0.6337    YZZ       1.4185
       ZZZ       0.7059
    Hexadecapole Moments (Debye-Ang^3)
      XXXX    -472.6146   XXXY      -6.3852   XXYY    -112.7552
      XYYY       4.2014   YYYY    -163.6018   XXXZ       5.0433
      XXYZ      -1.3378   XYYZ       2.7045   YYYZ      -5.2038
      XXZZ     -90.7312   XYZZ      -0.1447   YYZZ     -44.3116
      XZZZ      -1.2715   YZZZ      -2.0334   ZZZZ     -74.8426
 -----------------------------------------------------------------
 Calculating analytic gradient of the SCF energy
 Gradient of SCF Energy
            1           2           3           4           5           6
    1  -0.0010814  -0.0007185  -0.0018550   0.0025114   0.0018767  -0.0003139
    2  -0.0018795   0.0083721  -0.0026346   0.0009801  -0.0049266  -0.0000059
    3  -0.0004627   0.0047856   0.0001849  -0.0004108  -0.0011921  -0.0003177
            7           8           9          10          11          12
    1  -0.0009238  -0.0000898   0.0002724   0.0008081  -0.0003429  -0.0000573
    2  -0.0001227  -0.0000687  -0.0018601  -0.0002546   0.0005247  -0.0001835
    3  -0.0002489  -0.0000766  -0.0006210  -0.0004534  -0.0003202  -0.0000393
           13          14          15
    1   0.0004607   0.0001172  -0.0006638
    2   0.0001527  -0.0001532   0.0020597
    3   0.0000983   0.0000590  -0.0009851
 Max gradient component =       8.372E-03
 RMS gradient           =       1.874E-03
 Gradient time:  CPU 23.05 s  wall 23.05 s
 Geometry Optimization Parameters
   NAtoms,    NIC,     NZ,  NCons,   NDum,   NFix, NCnnct, MaxDiis
       15      99       0       0       0       0       0       0

 Cartesian Hessian Update
 Hessian Updated using BFGS Update


** GEOMETRY OPTIMIZATION IN DELOCALIZED INTERNAL COORDINATES **
   Searching for a Minimum

   Optimization Cycle:   2

                       Coordinates (Angstroms)
     ATOM                X               Y               Z
      1  C        -1.8202355917   -0.6501555934   -0.0081804705
      2  C        -0.4987265061    0.0541614382   -0.3168649579
      3  C         0.7122975353   -0.7196812727    0.2298411548
      4  C         2.0661844646   -0.0715118450   -0.0979455932
      5  O        -0.5631834488    1.3706933433    0.2355483849
      6  H        -1.8298078958   -1.6581612777   -0.4322842921
      7  H        -2.6624529757   -0.0921646849   -0.4259402221
      8  H        -1.9674184108   -0.7277954817    1.0728113829
      9  H        -0.3931905157    0.1150750533   -1.4115257092
     10  H         0.6900439703   -1.7368843683   -0.1794639689
     11  H         0.5948796310   -0.8040953376    1.3157334482
     12  H         2.2142085550    0.0103319633   -1.1804460479
     13  H         2.8948948078   -0.6616368410    0.3029327599
     14  H         2.1411570388    0.9297709809    0.3344505340
     15  H        -0.0945084152    1.9900623900   -0.3314794888
   Point Group: c1    Number of degrees of freedom:    39


   Energy is   -233.747542056

 Hessian Updated using BFGS Update

 34 Hessian modes will be used to form the next step
  Hessian Eigenvalues:
     0.004117    0.005466    0.005525    0.014713    0.037609    0.046623
     0.049943    0.050591    0.057236    0.057400    0.058270    0.058723
     0.071318    0.082370    0.121376    0.159262    0.163292    0.167146
     0.198034    0.222356    0.284360    0.292110    0.296763    0.319015
     0.323384    0.324085    0.324637    0.324862    0.325046    0.325392
     0.325555    0.337996    0.430100    0.485855

 Minimum Search - Taking Simple RFO Step
 Searching for Lamda that Minimizes Along All modes
 Value Taken    Lamda =  -0.00043960
 Step Taken.  Stepsize is  0.119868

                             Maximum     Tolerance    Cnvgd?
         Gradient           0.002676      0.000300      NO
         Displacement       0.055295      0.001200      NO
         Energy change     -0.004106      0.000001      NO


 New Cartesian Coordinates Obtained by Inverse Iteration

 Displacement from previous Coordinates is:  0.113213
 ----------------------------------------------------------------
             Standard Nuclear Orientation (Angstroms)
    I     Atom           X                Y                Z
 ----------------------------------------------------------------
    1      C      -1.8163382751    -0.6516017646    -0.0113919707
    2      C      -0.4984928864     0.0459337195    -0.3259712031
    3      C       0.7102891499    -0.7174669344     0.2306076406
    4      C       2.0568168891    -0.0683683066    -0.1016225859
    5      O      -0.5719272272     1.3642754403     0.2350827924
    6      H      -1.8272175222    -1.6627653896    -0.4251398362
    7      H      -2.6541219707    -0.0932396173    -0.4320159947
    8      H      -1.9617629109    -0.7190732568     1.0697483869
    9      H      -0.3880976394     0.1224905430    -1.4174907891
   10      H       0.6847533191    -1.7369612592    -0.1689010584
   11      H       0.5932578275    -0.7968954399     1.3166346257
   12      H       2.2040690173     0.0117854194    -1.1835715293
   13      H       2.8862186678    -0.6550184534     0.2992434185
   14      H       2.1294823002     0.9341500216     0.3267047645
   15      H      -0.0627864962     1.9707637448    -0.3047297474
 ----------------------------------------------------------------
 Molecular Point Group                 C1    NOp =  1
 Largest Abelian Subgroup              C1    NOp =  1
 Nuclear Repulsion Energy =   192.9149730653 hartrees
 There are       21 alpha and       21 beta electrons
 Applying Cartesian multipole field
    Component          Value
    ---------          -----
     (2,0,0)        1.00000E-11
     (0,2,0)        2.00000E-11
     (0,0,2)       -3.00000E-11
 Nucleus-field energy     =     0.0000000045 hartrees
 Requested basis set is 6-311++G(d,p)
 There are 80 shells and 180 basis functions
 A cutoff of  1.0D-11 yielded   3122 shell pairs
 There are     15990 function pairs (     16912 Cartesian)
 Smallest overlap matrix eigenvalue = 2.06E-05
 Guess MOs from SCF MO coefficient file
 Reading MOs from coefficient file
 Reading MOs from coefficient file
 A restricted hybrid HF-DFT SCF calculation will be
 performed using Pulay DIIS extrapolation
 Exchange:     0.2000 Hartree-Fock + 0.0800 Slater + 0.7200 B88
 Correlation:  0.1900 VWN1RPA + 0.8100 LYP
 Using SG-1 standard quadrature grid
 SCF converges when DIIS error is below 1.0E-08
 Geometry optimization detected.  Setting ReadMinima to 0
 Setting SaveMinima to 0
 ---------------------------------------
  Cycle       Energy         DIIS Error
 ---------------------------------------
    1    -233.7496260105      4.29E-04
    2    -233.7478049519      1.11E-04
    3    -233.7477883393      1.39E-04
    4    -233.7478426600      2.31E-05
    5    -233.7478436923      4.51E-06
    6    -233.7478438152      1.75E-06
    7    -233.7478437971      2.73E-07
    8    -233.7478438057      7.12E-08
    9    -233.7478438007      2.98E-08
   10    -233.7478438022      4.33E-09 Convergence criterion met
 ---------------------------------------
 SCF time:  CPU 71.52 s  wall 71.59 s
 SCF   energy in the final basis set = -233.7478438022
 Total energy in the final basis set = -233.7478438022

 --------------------------------------------------------------

                    Orbital Energies (a.u.)
 --------------------------------------------------------------

 Alpha MOs
 -- Occupied --
-19.121 -10.223 -10.166 -10.162 -10.158  -1.024  -0.790  -0.732
 -0.638  -0.582  -0.529  -0.457  -0.436  -0.429  -0.391  -0.389
 -0.360  -0.355  -0.348  -0.325  -0.277
 -- Virtual --
 -0.014   0.006   0.009   0.017   0.034   0.041   0.044   0.050
  0.062   0.072   0.081   0.085   0.099   0.107   0.109   0.120
  0.128   0.131   0.138   0.144   0.146   0.152   0.155   0.164
  0.173   0.177   0.186   0.196   0.201   0.206   0.218   0.221
  0.232   0.249   0.268   0.269   0.278   0.300   0.309   0.323
  0.336   0.341   0.364   0.388   0.438   0.444   0.463   0.473
  0.494   0.525   0.562   0.572   0.603   0.615   0.639   0.658
  0.662   0.666   0.670   0.688   0.691   0.699   0.708   0.739
  0.748   0.767   0.842   0.898   0.942   0.993   1.018   1.040
  1.106   1.123   1.178   1.205   1.251   1.317   1.358   1.372
  1.433   1.463   1.474   1.497   1.525   1.553   1.564   1.576
  1.581   1.592   1.620   1.640   1.658   1.673   1.705   1.733
  1.743   1.783   1.794   1.833   1.852   1.928   1.945   2.030
  2.044   2.080   2.109   2.126   2.177   2.203   2.226   2.289
  2.341   2.380   2.392   2.466   2.477   2.513   2.534   2.540
  2.547   2.582   2.592   2.636   2.647   2.665   2.685   2.703
  2.722   2.740   2.829   2.864   2.936   2.955   2.984   3.021
  3.136   3.190   3.278   3.304   3.436   3.789   3.802   3.808
  3.821   3.833   3.892   3.937   4.106   4.214   4.343   5.102
  5.397   5.674  23.784  23.883  23.963  23.988  49.935
 --------------------------------------------------------------

          Ground-State Mulliken Net Atomic Charges

     Atom                 Charge (a.u.)
  ----------------------------------------
      1 C                    -0.487304
      2 C                    -0.140359
      3 C                    -0.076202
      4 C                    -0.573360
      5 O                    -0.241471
      6 H                     0.130711
      7 H                     0.151365
      8 H                     0.153640
      9 H                     0.141865
     10 H                     0.115000
     11 H                     0.151897
     12 H                     0.138460
     13 H                     0.141438
     14 H                     0.136799
     15 H                     0.257520
  ----------------------------------------
  Sum of atomic charges =    -0.000000

 -----------------------------------------------------------------
                    Cartesian Multipole Moments
 -----------------------------------------------------------------
    Charge (ESU x 10^10)
                -0.0000
    Dipole Moment (Debye)
         X       0.8685      Y      -0.5472      Z      -1.3417
       Tot       1.6893
    Quadrupole Moments (Debye-Ang)
        XX     -34.7711     XY       2.0080     YY     -32.9559
        XZ       0.6939     YZ      -2.3351     ZZ     -33.7558
    Octopole Moments (Debye-Ang^2)
       XXX      -2.0631    XXY      -0.3037    XYY       3.5831
       YYY      10.8853    XXZ       0.7585    XYZ       0.7913
       YYZ      -4.2593    XZZ      -0.5364    YZZ       1.3905
       ZZZ       0.9000
    Hexadecapole Moments (Debye-Ang^3)
      XXXX    -469.4801   XXXY      -6.6426   XXYY    -112.1932
      XYYY       4.6635   YYYY    -163.7027   XXXZ       4.9315
      XXYZ      -1.4022   XYYZ       2.5752   YYYZ      -4.6251
      XXZZ     -90.2051   XYZZ      -0.2334   YYZZ     -44.3380
      XZZZ      -1.2162   YZZZ      -2.1337   ZZZZ     -74.8797
 -----------------------------------------------------------------
 Calculating analytic gradient of the SCF energy
 Gradient of SCF Energy
            1           2           3           4           5           6
    1  -0.0006514  -0.0007042  -0.0005806   0.0009375   0.0030813   0.0001278
    2  -0.0006420   0.0033899  -0.0011547   0.0006955  -0.0016388   0.0005954
    3   0.0001520   0.0000842   0.0007410  -0.0000717  -0.0013449   0.0000986
            7           8           9          10          11          12
    1   0.0004197  -0.0001274   0.0004514  -0.0001014   0.0001155  -0.0000579
    2  -0.0002945  -0.0001143  -0.0004590   0.0007672   0.0000093  -0.0000641
    3   0.0002380  -0.0004836   0.0002157   0.0001627  -0.0003907   0.0005021
           13          14          15
    1  -0.0004856  -0.0001128  -0.0023121
    2   0.0002791  -0.0005267  -0.0008424
    3  -0.0002090  -0.0002934   0.0005991
 Max gradient component =       3.390E-03
 RMS gradient           =       9.434E-04
 Gradient time:  CPU 23.14 s  wall 23.15 s
 Geometry Optimization Parameters
   NAtoms,    NIC,     NZ,  NCons,   NDum,   NFix, NCnnct, MaxDiis
       15      99       0       0       0       0       0       0

 Cartesian Hessian Update
 Hessian Updated using BFGS Update


** GEOMETRY OPTIMIZATION IN DELOCALIZED INTERNAL COORDINATES **
   Searching for a Minimum

   Optimization Cycle:   3

                       Coordinates (Angstroms)
     ATOM                X               Y               Z
      1  C        -1.8163382751   -0.6516017646   -0.0113919707
      2  C        -0.4984928864    0.0459337195   -0.3259712031
      3  C         0.7102891499   -0.7174669344    0.2306076406
      4  C         2.0568168891   -0.0683683066   -0.1016225859
      5  O        -0.5719272272    1.3642754403    0.2350827924
      6  H        -1.8272175222   -1.6627653896   -0.4251398362
      7  H        -2.6541219707   -0.0932396173   -0.4320159947
      8  H        -1.9617629109   -0.7190732568    1.0697483869
      9  H        -0.3880976394    0.1224905430   -1.4174907891
     10  H         0.6847533191   -1.7369612592   -0.1689010584
     11  H         0.5932578275   -0.7968954399    1.3166346257
     12  H         2.2040690173    0.0117854194   -1.1835715293
     13  H         2.8862186678   -0.6550184534    0.2992434185
     14  H         2.1294823002    0.9341500216    0.3267047645
     15  H        -0.0627864962    1.9707637448   -0.3047297474
   Point Group: c1    Number of degrees of freedom:    39


   Energy is   -233.747843802

 Hessian Updated using BFGS Update

 35 Hessian modes will be used to form the next step
  Hessian Eigenvalues:
     0.004106    0.005275    0.005509    0.007829    0.037679    0.047580
     0.050016    0.053397    0.057236    0.057410    0.058204    0.058767
     0.071355    0.082633    0.123825    0.156527    0.160585    0.162380
     0.169524    0.197581    0.225349    0.288339    0.295551    0.304957
     0.319003    0.324039    0.324484    0.324855    0.325045    0.325380
     0.325546    0.327485    0.338207    0.415662    0.533522

 Minimum Search - Taking Simple RFO Step
 Searching for Lamda that Minimizes Along All modes
 Value Taken    Lamda =  -0.00034363
 Step Taken.  Stepsize is  0.200528

                             Maximum     Tolerance    Cnvgd?
         Gradient           0.001511      0.000300      NO
         Displacement       0.103410      0.001200      NO
         Energy change     -0.000302      0.000001      NO


 New Cartesian Coordinates Obtained by Inverse Iteration

 Displacement from previous Coordinates is:  0.172151
 ----------------------------------------------------------------
             Standard Nuclear Orientation (Angstroms)
    I     Atom           X                Y                Z
 ----------------------------------------------------------------
    1      C      -1.8177627699    -0.6546419846    -0.0150158382
    2      C      -0.5022419496     0.0365135392    -0.3342920109
    3      C       0.7086751595    -0.7146791620     0.2290235250
    4      C       2.0486750902    -0.0625232312    -0.1060857737
    5      O      -0.5882953850     1.3637128203     0.2256110632
    6      H      -1.8296819879    -1.6734380395    -0.4111537377
    7      H      -2.6533030442    -0.0999877028    -0.4443989970
    8      H      -1.9623031989    -0.7038580510     1.0675433260
    9      H      -0.3896204154     0.1226613817    -1.4240979204
   10      H       0.6860497063    -1.7387257111    -0.1610885008
   11      H       0.5905094061    -0.7885181045     1.3158099135
   12      H       2.1945901415     0.0195499837    -1.1885764263
   13      H       2.8819337565    -0.6454193410     0.2931561465
   14      H       2.1189668470     0.9411244529     0.3221678500
   15      H      -0.0020491135     1.9462376167    -0.2614157052
 ----------------------------------------------------------------
 Molecular Point Group                 C1    NOp =  1
 Largest Abelian Subgroup              C1    NOp =  1
 Nuclear Repulsion Energy =   192.9862764298 hartrees
 There are       21 alpha and       21 beta electrons
 Applying Cartesian multipole field
    Component          Value
    ---------          -----
     (2,0,0)        1.00000E-11
     (0,2,0)        2.00000E-11
     (0,0,2)       -3.00000E-11
 Nucleus-field energy     =     0.0000000045 hartrees
 Requested basis set is 6-311++G(d,p)
 There are 80 shells and 180 basis functions
 A cutoff of  1.0D-11 yielded   3122 shell pairs
 There are     15990 function pairs (     16912 Cartesian)
 Smallest overlap matrix eigenvalue = 2.04E-05
 Guess MOs from SCF MO coefficient file
 Reading MOs from coefficient file
 Reading MOs from coefficient file
 A restricted hybrid HF-DFT SCF calculation will be
 performed using Pulay DIIS extrapolation
 Exchange:     0.2000 Hartree-Fock + 0.0800 Slater + 0.7200 B88
 Correlation:  0.1900 VWN1RPA + 0.8100 LYP
 Using SG-1 standard quadrature grid
 SCF converges when DIIS error is below 1.0E-08
 Geometry optimization detected.  Setting ReadMinima to 0
 Setting SaveMinima to 0
 ---------------------------------------
  Cycle       Energy         DIIS Error
 ---------------------------------------
    1    -233.7421081671      6.60E-04
    2    -233.7479797987      1.83E-04
    3    -233.7479434571      2.21E-04
    4    -233.7480780772      4.16E-05
    5    -233.7480821453      7.08E-06
    6    -233.7480824837      3.10E-06
    7    -233.7480824185      3.32E-07
    8    -233.7480824314      1.35E-07
    9    -233.7480824231      4.56E-08
   10    -233.7480824261      4.79E-09 Convergence criterion met
 ---------------------------------------
 SCF time:  CPU 72.33 s  wall 72.50 s
 SCF   energy in the final basis set = -233.7480824261
 Total energy in the final basis set = -233.7480824261

 --------------------------------------------------------------

                    Orbital Energies (a.u.)
 --------------------------------------------------------------

 Alpha MOs
 -- Occupied --
-19.120 -10.223 -10.167 -10.164 -10.158  -1.021  -0.791  -0.734
 -0.638  -0.582  -0.527  -0.460  -0.437  -0.430  -0.391  -0.389
 -0.361  -0.356  -0.348  -0.326  -0.277
 -- Virtual --
 -0.014   0.006   0.010   0.017   0.034   0.040   0.044   0.050
  0.062   0.071   0.081   0.086   0.099   0.107   0.109   0.120
  0.128   0.131   0.138   0.143   0.146   0.152   0.155   0.164
  0.173   0.176   0.186   0.195   0.202   0.205   0.217   0.221
  0.231   0.250   0.268   0.271   0.277   0.298   0.308   0.324
  0.336   0.341   0.363   0.389   0.435   0.442   0.462   0.473
  0.494   0.526   0.559   0.571   0.603   0.615   0.639   0.657
  0.660   0.666   0.672   0.687   0.691   0.696   0.708   0.735
  0.747   0.765   0.843   0.899   0.944   0.991   1.025   1.037
  1.109   1.124   1.180   1.210   1.251   1.317   1.356   1.371
  1.432   1.462   1.472   1.497   1.529   1.555   1.561   1.574
  1.581   1.593   1.623   1.639   1.657   1.672   1.705   1.727
  1.742   1.782   1.795   1.832   1.852   1.927   1.944   2.032
  2.043   2.081   2.110   2.125   2.174   2.203   2.225   2.287
  2.339   2.381   2.392   2.464   2.478   2.515   2.533   2.540
  2.549   2.579   2.592   2.639   2.646   2.672   2.687   2.704
  2.714   2.741   2.828   2.865   2.937   2.955   2.982   3.024
  3.136   3.186   3.286   3.307   3.432   3.788   3.800   3.807
  3.823   3.837   3.888   3.936   4.106   4.217   4.348   5.098
  5.395   5.664  23.786  23.885  23.962  23.987  49.934
 --------------------------------------------------------------

          Ground-State Mulliken Net Atomic Charges

     Atom                 Charge (a.u.)
  ----------------------------------------
      1 C                    -0.494623
      2 C                    -0.116706
      3 C                    -0.103693
      4 C                    -0.562231
      5 O                    -0.242120
      6 H                     0.130478
      7 H                     0.153145
      8 H                     0.155457
      9 H                     0.142763
     10 H                     0.115147
     11 H                     0.156396
     12 H                     0.139748
     13 H                     0.140430
     14 H                     0.131307
     15 H                     0.254501
  ----------------------------------------
  Sum of atomic charges =    -0.000000

 -----------------------------------------------------------------
                    Cartesian Multipole Moments
 -----------------------------------------------------------------
    Charge (ESU x 10^10)
                -0.0000
    Dipole Moment (Debye)
         X       1.0044      Y      -0.6395      Z      -1.2499
       Tot       1.7262
    Quadrupole Moments (Debye-Ang)
        XX     -34.6808     XY       2.2943     YY     -33.1674
        XZ       0.6538     YZ      -2.1082     ZZ     -33.8070
    Octopole Moments (Debye-Ang^2)
       XXX      -1.5820    XXY      -0.4425    XYY       4.3296
       YYY      10.1001    XXZ       0.8551    XYZ       0.6874
       YYZ      -3.5738    XZZ      -0.3501    YZZ       1.3148
       ZZZ       1.2749
    Hexadecapole Moments (Debye-Ang^3)
      XXXX    -467.5008   XXXY      -7.0949   XXYY    -112.0834
      XYYY       5.5542   YYYY    -165.0377   XXXZ       4.9141
      XXYZ      -1.3618   XYYZ       2.3524   YYYZ      -3.5342
      XXZZ     -89.9728   XYZZ      -0.3629   YYZZ     -44.5845
      XZZZ      -1.2113   YZZZ      -2.1145   ZZZZ     -74.9019
 -----------------------------------------------------------------
 Calculating analytic gradient of the SCF energy
 Gradient of SCF Energy
            1           2           3           4           5           6
    1   0.0000700  -0.0008820   0.0009938  -0.0008605   0.0021162   0.0001533
    2   0.0003806  -0.0023781   0.0007587  -0.0001468   0.0015368   0.0001063
    3  -0.0002413  -0.0020651   0.0002677   0.0003604   0.0006105   0.0001844
            7           8           9          10          11          12
    1   0.0005932   0.0001091   0.0004703  -0.0004345   0.0001522   0.0000397
    2  -0.0000542  -0.0000112   0.0006524   0.0003366  -0.0002320   0.0000778
    3   0.0002545  -0.0002546   0.0007067   0.0003438  -0.0001061   0.0002129
           13          14          15
    1  -0.0003771  -0.0003772  -0.0017665
    2   0.0000122  -0.0001616  -0.0008773
    3  -0.0001634  -0.0002247   0.0001142
 Max gradient component =       2.378E-03
 RMS gradient           =       7.776E-04
 Gradient time:  CPU 23.01 s  wall 23.02 s
 Geometry Optimization Parameters
   NAtoms,    NIC,     NZ,  NCons,   NDum,   NFix, NCnnct, MaxDiis
       15      99       0       0       0       0       0       0

 Cartesian Hessian Update
 Hessian Updated using BFGS Update


** GEOMETRY OPTIMIZATION IN DELOCALIZED INTERNAL COORDINATES **
   Searching for a Minimum

   Optimization Cycle:   4

                       Coordinates (Angstroms)
     ATOM                X               Y               Z
      1  C        -1.8177627699   -0.6546419846   -0.0150158382
      2  C        -0.5022419496    0.0365135392   -0.3342920109
      3  C         0.7086751595   -0.7146791620    0.2290235250
      4  C         2.0486750902   -0.0625232312   -0.1060857737
      5  O        -0.5882953850    1.3637128203    0.2256110632
      6  H        -1.8296819879   -1.6734380395   -0.4111537377
      7  H        -2.6533030442   -0.0999877028   -0.4443989970
      8  H        -1.9623031989   -0.7038580510    1.0675433260
      9  H        -0.3896204154    0.1226613817   -1.4240979204
     10  H         0.6860497063   -1.7387257111   -0.1610885008
     11  H         0.5905094061   -0.7885181045    1.3158099135
     12  H         2.1945901415    0.0195499837   -1.1885764263
     13  H         2.8819337565   -0.6454193410    0.2931561465
     14  H         2.1189668470    0.9411244529    0.3221678500
     15  H        -0.0020491135    1.9462376167   -0.2614157052
   Point Group: c1    Number of degrees of freedom:    39


   Energy is   -233.748082426

 Hessian Updated using BFGS Update

 36 Hessian modes will be used to form the next step
  Hessian Eigenvalues:
     0.003449    0.004173    0.005502    0.005784    0.037755    0.050010
     0.050961    0.054243    0.057337    0.057426    0.058691    0.058813
     0.071223    0.082784    0.123947    0.156651    0.160302    0.161491
     0.162373    0.170334    0.197953    0.226270    0.288322    0.295776
     0.318829    0.322710    0.324075    0.324534    0.324946    0.325051
     0.325382    0.325567    0.333681    0.354910    0.444914    0.515795

 Minimum Search - Taking Simple RFO Step
 Searching for Lamda that Minimizes Along All modes
 Value Taken    Lamda =  -0.00023120
 Step Taken.  Stepsize is  0.224988

                             Maximum     Tolerance    Cnvgd?
         Gradient           0.001536      0.000300      NO
         Displacement       0.116821      0.001200      NO
         Energy change     -0.000239      0.000001      NO


 New Cartesian Coordinates Obtained by Inverse Iteration

 Displacement from previous Coordinates is:  0.182333
 ----------------------------------------------------------------
             Standard Nuclear Orientation (Angstroms)
    I     Atom           X                Y                Z
 ----------------------------------------------------------------
    1      C      -1.8216013983    -0.6569331753    -0.0164143937
    2      C      -0.5078417111     0.0314747806    -0.3426916185
    3      C       0.7063451593    -0.7089092096     0.2267122125
    4      C       2.0458722297    -0.0562752622    -0.1098964191
    5      O      -0.6086723789     1.3661601548     0.2073664154
    6      H      -1.8306158709    -1.6824720378    -0.3957533834
    7      H      -2.6578106315    -0.1113047394    -0.4570185857
    8      H      -1.9683515215    -0.6887129304     1.0670297930
    9      H      -0.3970846970     0.1134106980    -1.4335753365
   10      H       0.6889017622    -1.7359912462    -0.1578077592
   11      H       0.5863242387    -0.7779691804     1.3140739232
   12      H       2.1898038720     0.0292177313    -1.1927929703
   13      H       2.8805578657    -0.6403904891     0.2857971462
   14      H       2.1218623403     0.9463929444     0.3218859741
   15      H       0.0564529840     1.9203104282    -0.2097280840
 ----------------------------------------------------------------
 Molecular Point Group                 C1    NOp =  1
 Largest Abelian Subgroup              C1    NOp =  1
 Nuclear Repulsion Energy =   192.9011860521 hartrees
 There are       21 alpha and       21 beta electrons
 Applying Cartesian multipole field
    Component          Value
    ---------          -----
     (2,0,0)        1.00000E-11
     (0,2,0)        2.00000E-11
     (0,0,2)       -3.00000E-11
 Nucleus-field energy     =     0.0000000045 hartrees
 Requested basis set is 6-311++G(d,p)
 There are 80 shells and 180 basis functions
 A cutoff of  1.0D-11 yielded   3124 shell pairs
 There are     15996 function pairs (     16918 Cartesian)
 Smallest overlap matrix eigenvalue = 2.06E-05
 Guess MOs from SCF MO coefficient file
 Reading MOs from coefficient file
 Reading MOs from coefficient file
 A restricted hybrid HF-DFT SCF calculation will be
 performed using Pulay DIIS extrapolation
 Exchange:     0.2000 Hartree-Fock + 0.0800 Slater + 0.7200 B88
 Correlation:  0.1900 VWN1RPA + 0.8100 LYP
 Using SG-1 standard quadrature grid
 SCF converges when DIIS error is below 1.0E-08
 Geometry optimization detected.  Setting ReadMinima to 0
 Setting SaveMinima to 0
 ---------------------------------------
  Cycle       Energy         DIIS Error
 ---------------------------------------
    1    -233.7417620450      7.02E-04
    2    -233.7481808346      1.76E-04
    3    -233.7481647933      1.95E-04
    4    -233.7482652584      5.22E-05
    5    -233.7482722052      6.32E-06
    6    -233.7482727051      3.19E-06
    7    -233.7482726055      3.71E-07
    8    -233.7482726151      1.17E-07
    9    -233.7482726103      4.34E-08
   10    -233.7482726124      6.57E-09 Convergence criterion met
 ---------------------------------------
 SCF time:  CPU 72.35 s  wall 72.49 s
 SCF   energy in the final basis set = -233.7482726124
 Total energy in the final basis set = -233.7482726124

 --------------------------------------------------------------

                    Orbital Energies (a.u.)
 --------------------------------------------------------------

 Alpha MOs
 -- Occupied --
-19.120 -10.223 -10.169 -10.166 -10.158  -1.020  -0.792  -0.735
 -0.639  -0.582  -0.524  -0.462  -0.437  -0.430  -0.390  -0.388
 -0.362  -0.358  -0.348  -0.327  -0.277
 -- Virtual --
 -0.013   0.005   0.010   0.017   0.034   0.040   0.044   0.049
  0.062   0.071   0.081   0.086   0.099   0.107   0.109   0.119
  0.128   0.131   0.138   0.142   0.146   0.152   0.155   0.164
  0.173   0.176   0.187   0.194   0.203   0.204   0.216   0.220
  0.230   0.251   0.268   0.273   0.277   0.295   0.306   0.324
  0.337   0.341   0.362   0.389   0.432   0.441   0.462   0.473
  0.494   0.527   0.556   0.570   0.603   0.615   0.638   0.656
  0.659   0.665   0.673   0.685   0.691   0.693   0.708   0.734
  0.744   0.764   0.843   0.898   0.945   0.989   1.030   1.036
  1.110   1.123   1.181   1.216   1.251   1.318   1.351   1.370
  1.431   1.461   1.471   1.495   1.531   1.557   1.558   1.572
  1.580   1.593   1.625   1.637   1.654   1.671   1.705   1.721
  1.740   1.780   1.797   1.831   1.852   1.925   1.943   2.033
  2.040   2.082   2.109   2.122   2.170   2.201   2.223   2.285
  2.337   2.379   2.391   2.460   2.477   2.514   2.532   2.538
  2.551   2.575   2.591   2.639   2.644   2.682   2.689   2.698
  2.703   2.739   2.824   2.863   2.936   2.953   2.982   3.026
  3.132   3.186   3.291   3.313   3.426   3.785   3.797   3.806
  3.822   3.842   3.886   3.933   4.104   4.215   4.351   5.092
  5.394   5.657  23.785  23.883  23.960  23.985  49.933
 --------------------------------------------------------------

          Ground-State Mulliken Net Atomic Charges

     Atom                 Charge (a.u.)
  ----------------------------------------
      1 C                    -0.499055
      2 C                    -0.097143
      3 C                    -0.135549
      4 C                    -0.549902
      5 O                    -0.239378
      6 H                     0.130214
      7 H                     0.154880
      8 H                     0.156713
      9 H                     0.143190
     10 H                     0.115945
     11 H                     0.160986
     12 H                     0.141232
     13 H                     0.140469
     14 H                     0.126174
     15 H                     0.251225
  ----------------------------------------
  Sum of atomic charges =    -0.000000

 -----------------------------------------------------------------
                    Cartesian Multipole Moments
 -----------------------------------------------------------------
    Charge (ESU x 10^10)
                -0.0000
    Dipole Moment (Debye)
         X       1.1501      Y      -0.7288      Z      -1.1257
       Tot       1.7667
    Quadrupole Moments (Debye-Ang)
        XX     -34.5704     XY       2.5657     YY     -33.4081
        XZ       0.6196     YZ      -1.8007     ZZ     -33.8609
    Octopole Moments (Debye-Ang^2)
       XXX      -0.9935    XXY      -0.5945    XYY       5.1018
       YYY       9.1460    XXZ       0.9701    XYZ       0.6071
       YYZ      -2.7505    XZZ      -0.1456    YZZ       1.2041
       ZZZ       1.7669
    Hexadecapole Moments (Debye-Ang^3)
      XXXX    -467.2763   XXXY      -7.4624   XXYY    -112.2674
      XYYY       6.3479   YYYY    -166.5265   XXXZ       4.8735
      XXYZ      -1.2444   XYYZ       2.1339   YYYZ      -2.1119
      XXZZ     -90.0530   XYZZ      -0.4576   YYZZ     -44.8105
      XZZZ      -1.2629   YZZZ      -1.8931   ZZZZ     -74.8929
 -----------------------------------------------------------------
 Calculating analytic gradient of the SCF energy
 Gradient of SCF Energy
            1           2           3           4           5           6
    1   0.0004571  -0.0002524   0.0012672  -0.0012075   0.0003139   0.0001494
    2   0.0010895  -0.0051683   0.0014220  -0.0005245   0.0030341  -0.0001270
    3  -0.0004483  -0.0026479  -0.0001077   0.0004680   0.0023069   0.0001929
            7           8           9          10          11          12
    1   0.0003006   0.0000856   0.0002860  -0.0003897   0.0000281   0.0001193
    2   0.0000556  -0.0000012   0.0009100  -0.0001311  -0.0002573   0.0001127
    3   0.0001165   0.0001108   0.0004787   0.0002552   0.0001711  -0.0000879
           13          14          15
    1  -0.0000420  -0.0003227  -0.0007929
    2  -0.0000507   0.0001005  -0.0004644
    3  -0.0000842  -0.0000659  -0.0006583
 Max gradient component =       5.168E-03
 RMS gradient           =       1.142E-03
 Gradient time:  CPU 23.04 s  wall 23.04 s
 Geometry Optimization Parameters
   NAtoms,    NIC,     NZ,  NCons,   NDum,   NFix, NCnnct, MaxDiis
       15      99       0       0       0       0       0       0

 Cartesian Hessian Update
 Hessian Updated using BFGS Update


** GEOMETRY OPTIMIZATION IN DELOCALIZED INTERNAL COORDINATES **
   Searching for a Minimum

   Optimization Cycle:   5

                       Coordinates (Angstroms)
     ATOM                X               Y               Z
      1  C        -1.8216013983   -0.6569331753   -0.0164143937
      2  C        -0.5078417111    0.0314747806   -0.3426916185
      3  C         0.7063451593   -0.7089092096    0.2267122125
      4  C         2.0458722297   -0.0562752622   -0.1098964191
      5  O        -0.6086723789    1.3661601548    0.2073664154
      6  H        -1.8306158709   -1.6824720378   -0.3957533834
      7  H        -2.6578106315   -0.1113047394   -0.4570185857
      8  H        -1.9683515215   -0.6887129304    1.0670297930
      9  H        -0.3970846970    0.1134106980   -1.4335753365
     10  H         0.6889017622   -1.7359912462   -0.1578077592
     11  H         0.5863242387   -0.7779691804    1.3140739232
     12  H         2.1898038720    0.0292177313   -1.1927929703
     13  H         2.8805578657   -0.6403904891    0.2857971462
     14  H         2.1218623403    0.9463929444    0.3218859741
     15  H         0.0564529840    1.9203104282   -0.2097280840
   Point Group: c1    Number of degrees of freedom:    39


   Energy is   -233.748272612

 Hessian Updated using BFGS Update

 37 Hessian modes will be used to form the next step
  Hessian Eigenvalues:
     0.001271    0.004154    0.005514    0.005632    0.037760    0.050052
     0.050667    0.053373    0.057240    0.057442    0.058489    0.058752
     0.071965    0.082546    0.123482    0.159214    0.159984    0.160942
     0.161789    0.166339    0.171104    0.200104    0.225451    0.288530
     0.296778    0.317427    0.319013    0.324149    0.324525    0.325017
     0.325163    0.325384    0.325512    0.329748    0.342037    0.462549
     0.555402

 Minimum Search - Taking Simple RFO Step
 Searching for Lamda that Minimizes Along All modes
 Value Taken    Lamda =  -0.00039327
 Calculated Step too Large.  Step scaled by  0.674905
 Step Taken.  Stepsize is  0.300000

                             Maximum     Tolerance    Cnvgd?
         Gradient           0.001550      0.000300      NO
         Displacement       0.164310      0.001200      NO
         Energy change     -0.000190      0.000001      NO


 New Cartesian Coordinates Obtained by Inverse Iteration

 Displacement from previous Coordinates is:  0.245078
 ----------------------------------------------------------------
             Standard Nuclear Orientation (Angstroms)
    I     Atom           X                Y                Z
 ----------------------------------------------------------------
    1      C      -1.8263850054    -0.6602063000    -0.0191276996
    2      C      -0.5147153958     0.0289109214    -0.3528205090
    3      C       0.7022018966    -0.6986107456     0.2261348266
    4      C       2.0430673935    -0.0487916495    -0.1167375893
    5      O      -0.6307841030     1.3709898082     0.1775158291
    6      H      -1.8299779039    -1.6920432742    -0.3818420121
    7      H      -2.6641461627    -0.1266139338    -0.4724211616
    8      H      -1.9768548994    -0.6742773535     1.0644092725
    9      H      -0.4044767167     0.0968542928    -1.4455873221
   10      H       0.6904544932    -1.7294799669    -0.1494749675
   11      H       0.5817514621    -0.7574624658     1.3142321640
   12      H       2.1824605897     0.0356506916    -1.2004254895
   13      H       2.8774961647    -0.6358890299     0.2758856807
   14      H       2.1306119146     0.9537258928     0.3153212129
   15      H       0.1234385152     1.8852515794    -0.1278753214
 ----------------------------------------------------------------
 Molecular Point Group                 C1    NOp =  1
 Largest Abelian Subgroup              C1    NOp =  1
 Nuclear Repulsion Energy =   192.8378088781 hartrees
 There are       21 alpha and       21 beta electrons
 Applying Cartesian multipole field
    Component          Value
    ---------          -----
     (2,0,0)        1.00000E-11
     (0,2,0)        2.00000E-11
     (0,0,2)       -3.00000E-11
 Nucleus-field energy     =     0.0000000045 hartrees
 Requested basis set is 6-311++G(d,p)
 There are 80 shells and 180 basis functions
 A cutoff of  1.0D-11 yielded   3121 shell pairs
 There are     15989 function pairs (     16910 Cartesian)
 Smallest overlap matrix eigenvalue = 2.09E-05
 Guess MOs from SCF MO coefficient file
 Reading MOs from coefficient file
 Reading MOs from coefficient file
 A restricted hybrid HF-DFT SCF calculation will be
 performed using Pulay DIIS extrapolation
 Exchange:     0.2000 Hartree-Fock + 0.0800 Slater + 0.7200 B88
 Correlation:  0.1900 VWN1RPA + 0.8100 LYP
 Using SG-1 standard quadrature grid
 SCF converges when DIIS error is below 1.0E-08
 Geometry optimization detected.  Setting ReadMinima to 0
 Setting SaveMinima to 0
 ---------------------------------------
  Cycle       Energy         DIIS Error
 ---------------------------------------
    1    -233.7410689476      9.36E-04
    2    -233.7482743314      2.38E-04
    3    -233.7482347374      2.72E-04
    4    -233.7484314698      6.66E-05
    5    -233.7484427858      8.43E-06
    6    -233.7484435347      4.21E-06
    7    -233.7484433245      5.70E-07
    8    -233.7484433463      1.49E-07
    9    -233.7484433427      4.85E-08
   10    -233.7484433436      1.05E-08
   11    -233.7484433441      1.78E-09 Convergence criterion met
 ---------------------------------------
 SCF time:  CPU 77.90 s  wall 77.97 s
 SCF   energy in the final basis set = -233.7484433441
 Total energy in the final basis set = -233.7484433441

 --------------------------------------------------------------

                    Orbital Energies (a.u.)
 --------------------------------------------------------------

 Alpha MOs
 -- Occupied --
-19.120 -10.223 -10.170 -10.168 -10.158  -1.019  -0.792  -0.736
 -0.640  -0.583  -0.522  -0.465  -0.438  -0.431  -0.391  -0.386
 -0.363  -0.360  -0.349  -0.328  -0.277
 -- Virtual --
 -0.013   0.005   0.011   0.016   0.034   0.040   0.044   0.049
  0.063   0.071   0.080   0.085   0.100   0.107   0.108   0.119
  0.128   0.131   0.138   0.141   0.146   0.151   0.155   0.164
  0.172   0.175   0.187   0.193   0.201   0.205   0.214   0.220
  0.229   0.253   0.267   0.274   0.282   0.290   0.306   0.325
  0.337   0.341   0.360   0.390   0.429   0.440   0.462   0.471
  0.494   0.529   0.552   0.569   0.603   0.614   0.635   0.654
  0.659   0.663   0.672   0.681   0.689   0.694   0.709   0.735
  0.741   0.763   0.842   0.899   0.945   0.985   1.032   1.038
  1.111   1.123   1.181   1.220   1.248   1.323   1.342   1.371
  1.429   1.461   1.471   1.493   1.533   1.554   1.564   1.571
  1.578   1.592   1.621   1.637   1.653   1.669   1.704   1.719
  1.737   1.778   1.798   1.828   1.853   1.921   1.940   2.030
  2.038   2.085   2.107   2.116   2.164   2.199   2.220   2.284
  2.337   2.379   2.390   2.456   2.476   2.513   2.530   2.537
  2.555   2.571   2.589   2.636   2.644   2.667   2.688   2.693
  2.708   2.737   2.817   2.859   2.935   2.952   2.985   3.028
  3.124   3.190   3.288   3.324   3.422   3.781   3.796   3.805
  3.820   3.847   3.889   3.930   4.102   4.211   4.353   5.085
  5.395   5.653  23.784  23.879  23.958  23.983  49.932
 --------------------------------------------------------------

          Ground-State Mulliken Net Atomic Charges

     Atom                 Charge (a.u.)
  ----------------------------------------
      1 C                    -0.498588
      2 C                    -0.079785
      3 C                    -0.180685
      4 C                    -0.529054
      5 O                    -0.233406
      6 H                     0.129763
      7 H                     0.156746
      8 H                     0.156803
      9 H                     0.142936
     10 H                     0.117357
     11 H                     0.166918
     12 H                     0.142750
     13 H                     0.141973
     14 H                     0.119697
     15 H                     0.246576
  ----------------------------------------
  Sum of atomic charges =    -0.000000

 -----------------------------------------------------------------
                    Cartesian Multipole Moments
 -----------------------------------------------------------------
    Charge (ESU x 10^10)
                -0.0000
    Dipole Moment (Debye)
         X       1.3202      Y      -0.8380      Z      -0.9321
       Tot       1.8204
    Quadrupole Moments (Debye-Ang)
        XX     -34.4242     XY       2.8502     YY     -33.7223
        XZ       0.5980     YZ      -1.3312     ZZ     -33.9206
    Octopole Moments (Debye-Ang^2)
       XXX      -0.2843    XXY      -0.7444    XYY       5.9561
       YYY       7.8234    XXZ       1.1196    XYZ       0.5526
       YYZ      -1.5584    XZZ       0.1102    YZZ       1.0463
       ZZZ       2.5092
    Hexadecapole Moments (Debye-Ang^3)
      XXXX    -467.1761   XXXY      -8.0247   XXYY    -112.3665
      XYYY       6.9908   YYYY    -168.3951   XXXZ       4.7607
      XXYZ      -1.0708   XYYZ       1.9155   YYYZ      -0.0158
      XXZZ     -90.1946   XYZZ      -0.6049   YYZZ     -45.0577
      XZZZ      -1.4277   YZZZ      -1.4732   ZZZZ     -74.9251
 -----------------------------------------------------------------
 Calculating analytic gradient of the SCF energy
 Gradient of SCF Energy
            1           2           3           4           5           6
    1   0.0005564   0.0005488   0.0008832  -0.0010667  -0.0015141   0.0000640
    2   0.0012795  -0.0060964   0.0014928  -0.0005662   0.0035940  -0.0003416
    3  -0.0004457  -0.0023009  -0.0003035   0.0004271   0.0025148   0.0002143
            7           8           9          10          11          12
    1   0.0000535   0.0000343   0.0000368  -0.0001888  -0.0000519   0.0001165
    2   0.0000660   0.0000113   0.0008714  -0.0004136  -0.0001441   0.0000794
    3  -0.0000353   0.0003086   0.0001672   0.0000575   0.0002719  -0.0002978
           13          14          15
    1   0.0001854  -0.0001748   0.0005177
    2  -0.0000813   0.0002423   0.0000065
    3  -0.0000213   0.0000840  -0.0006408
 Max gradient component =       6.096E-03
 RMS gradient           =       1.278E-03
 Gradient time:  CPU 23.14 s  wall 23.14 s
 Geometry Optimization Parameters
   NAtoms,    NIC,     NZ,  NCons,   NDum,   NFix, NCnnct, MaxDiis
       15      99       0       0       0       0       0       0

 Cartesian Hessian Update
 Hessian Updated using BFGS Update


** GEOMETRY OPTIMIZATION IN DELOCALIZED INTERNAL COORDINATES **
   Searching for a Minimum

   Optimization Cycle:   6

                       Coordinates (Angstroms)
     ATOM                X               Y               Z
      1  C        -1.8263850054   -0.6602063000   -0.0191276996
      2  C        -0.5147153958    0.0289109214   -0.3528205090
      3  C         0.7022018966   -0.6986107456    0.2261348266
      4  C         2.0430673935   -0.0487916495   -0.1167375893
      5  O        -0.6307841030    1.3709898082    0.1775158291
      6  H        -1.8299779039   -1.6920432742   -0.3818420121
      7  H        -2.6641461627   -0.1266139338   -0.4724211616
      8  H        -1.9768548994   -0.6742773535    1.0644092725
      9  H        -0.4044767167    0.0968542928   -1.4455873221
     10  H         0.6904544932   -1.7294799669   -0.1494749675
     11  H         0.5817514621   -0.7574624658    1.3142321640
     12  H         2.1824605897    0.0356506916   -1.2004254895
     13  H         2.8774961647   -0.6358890299    0.2758856807
     14  H         2.1306119146    0.9537258928    0.3153212129
     15  H         0.1234385152    1.8852515794   -0.1278753214
   Point Group: c1    Number of degrees of freedom:    39


   Energy is   -233.748443344

 Hessian Updated using BFGS Update

 38 Hessian modes will be used to form the next step
  Hessian Eigenvalues:
     0.002130    0.004151    0.005553    0.005610    0.037723    0.048327
     0.050059    0.052372    0.057217    0.057431    0.058356    0.058753
     0.072049    0.082350    0.123252    0.159270    0.159561    0.160070
     0.160921    0.161536    0.166830    0.169487    0.199398    0.225215
     0.288608    0.296341    0.304733    0.319030    0.324109    0.324554
     0.325005    0.325145    0.325359    0.325467    0.326865    0.339012
     0.443140    0.563761

 Minimum Search - Taking Simple RFO Step
 Searching for Lamda that Minimizes Along All modes
 Value Taken    Lamda =  -0.00011122
 Step Taken.  Stepsize is  0.114338

                             Maximum     Tolerance    Cnvgd?
         Gradient           0.002168      0.000300      NO
         Displacement       0.065402      0.001200      NO
         Energy change     -0.000171      0.000001      NO


 New Cartesian Coordinates Obtained by Inverse Iteration

 Displacement from previous Coordinates is:  0.086493
 ----------------------------------------------------------------
             Standard Nuclear Orientation (Angstroms)
    I     Atom           X                Y                Z
 ----------------------------------------------------------------
    1      C      -1.8288927718    -0.6617626982    -0.0191163106
    2      C      -0.5179541107     0.0317978910    -0.3546897442
    3      C       0.6998067218    -0.6932463613     0.2274323412
    4      C       2.0434540678    -0.0458777369    -0.1185129655
    5      O      -0.6354101945     1.3739681576     0.1613167658
    6      H      -1.8303161764    -1.6918761215    -0.3865377001
    7      H      -2.6692129980    -0.1299529346    -0.4707057788
    8      H      -1.9785941625    -0.6793442919     1.0643360838
    9      H      -0.4083406326     0.0856528722    -1.4489990513
   10      H       0.6900989278    -1.7246477694    -0.1460159563
   11      H       0.5802487177    -0.7479095117     1.3157342878
   12      H       2.1807531056     0.0365837670    -1.2023606254
   13      H       2.8760497073    -0.6357790541     0.2739472702
   14      H       2.1380483185     0.9565199261     0.3128191413
   15      H       0.1444037229     1.8738823324    -0.1014608441
 ----------------------------------------------------------------
 Molecular Point Group                 C1    NOp =  1
 Largest Abelian Subgroup              C1    NOp =  1
 Nuclear Repulsion Energy =   192.8229732599 hartrees
 There are       21 alpha and       21 beta electrons
 Applying Cartesian multipole field
    Component          Value
    ---------          -----
     (2,0,0)        1.00000E-11
     (0,2,0)        2.00000E-11
     (0,0,2)       -3.00000E-11
 Nucleus-field energy     =     0.0000000045 hartrees
 Requested basis set is 6-311++G(d,p)
 There are 80 shells and 180 basis functions
 A cutoff of  1.0D-11 yielded   3121 shell pairs
 There are     15989 function pairs (     16910 Cartesian)
 Smallest overlap matrix eigenvalue = 2.11E-05
 Guess MOs from SCF MO coefficient file
 Reading MOs from coefficient file
 Reading MOs from coefficient file
 A restricted hybrid HF-DFT SCF calculation will be
 performed using Pulay DIIS extrapolation
 Exchange:     0.2000 Hartree-Fock + 0.0800 Slater + 0.7200 B88
 Correlation:  0.1900 VWN1RPA + 0.8100 LYP
 Using SG-1 standard quadrature grid
 SCF converges when DIIS error is below 1.0E-08
 Geometry optimization detected.  Setting ReadMinima to 0
 Setting SaveMinima to 0
 ---------------------------------------
  Cycle       Energy         DIIS Error
 ---------------------------------------
    1    -233.7495019846      3.75E-04
    2    -233.7485097832      6.86E-05
    3    -233.7485193845      3.39E-05
    4    -233.7485214401      2.15E-05
    5    -233.7485227085      3.85E-06
    6    -233.7485227535      1.13E-06
    7    -233.7485228286      2.85E-07
    8    -233.7485228093      4.87E-08
    9    -233.7485228131      1.56E-08
   10    -233.7485228122      4.00E-09 Convergence criterion met
 ---------------------------------------
 SCF time:  CPU 70.69 s  wall 70.82 s
 SCF   energy in the final basis set = -233.7485228122
 Total energy in the final basis set = -233.7485228122

 --------------------------------------------------------------

                    Orbital Energies (a.u.)
 --------------------------------------------------------------

 Alpha MOs
 -- Occupied --
-19.120 -10.223 -10.171 -10.169 -10.158  -1.020  -0.792  -0.736
 -0.640  -0.584  -0.521  -0.467  -0.438  -0.431  -0.391  -0.386
 -0.364  -0.361  -0.349  -0.327  -0.277
 -- Virtual --
 -0.013   0.005   0.011   0.016   0.034   0.040   0.044   0.049
  0.063   0.071   0.080   0.085   0.101   0.107   0.108   0.120
  0.128   0.132   0.138   0.141   0.146   0.151   0.154   0.164
  0.172   0.174   0.187   0.193   0.200   0.206   0.213   0.220
  0.230   0.254   0.267   0.275   0.283   0.289   0.305   0.325
  0.337   0.341   0.360   0.390   0.429   0.439   0.461   0.471
  0.494   0.530   0.550   0.569   0.603   0.614   0.634   0.653
  0.659   0.662   0.671   0.680   0.689   0.694   0.710   0.737
  0.740   0.763   0.842   0.899   0.945   0.984   1.032   1.040
  1.110   1.123   1.180   1.220   1.246   1.325   1.340   1.370
  1.428   1.461   1.471   1.493   1.533   1.553   1.566   1.572
  1.577   1.591   1.618   1.638   1.653   1.669   1.703   1.721
  1.736   1.777   1.796   1.828   1.854   1.921   1.939   2.027
  2.038   2.086   2.105   2.114   2.162   2.198   2.219   2.284
  2.338   2.379   2.390   2.456   2.476   2.513   2.529   2.537
  2.555   2.569   2.588   2.635   2.642   2.657   2.687   2.692
  2.712   2.736   2.813   2.858   2.935   2.951   2.987   3.029
  3.120   3.194   3.286   3.330   3.421   3.780   3.795   3.805
  3.818   3.849   3.892   3.931   4.102   4.209   4.352   5.082
  5.398   5.656  23.783  23.877  23.958  23.982  49.932
 --------------------------------------------------------------

          Ground-State Mulliken Net Atomic Charges

     Atom                 Charge (a.u.)
  ----------------------------------------
      1 C                    -0.496113
      2 C                    -0.078882
      3 C                    -0.193314
      4 C                    -0.522542
      5 O                    -0.230017
      6 H                     0.129981
      7 H                     0.157219
      8 H                     0.155523
      9 H                     0.142173
     10 H                     0.118202
     11 H                     0.168103
     12 H                     0.143286
     13 H                     0.142921
     14 H                     0.117854
     15 H                     0.245606
  ----------------------------------------
  Sum of atomic charges =    -0.000000

 -----------------------------------------------------------------
                    Cartesian Multipole Moments
 -----------------------------------------------------------------
    Charge (ESU x 10^10)
                -0.0000
    Dipole Moment (Debye)
         X       1.3679      Y      -0.8623      Z      -0.8534
       Tot       1.8284
    Quadrupole Moments (Debye-Ang)
        XX     -34.3780     XY       2.9260     YY     -33.8186
        XZ       0.5898     YZ      -1.1478     ZZ     -33.9379
    Octopole Moments (Debye-Ang^2)
       XXX      -0.0831    XXY      -0.7861    XYY       6.2046
       YYY       7.3510    XXZ       1.1774    XYZ       0.5257
       YYZ      -1.1498    XZZ       0.1941    YZZ       0.9748
       ZZZ       2.8182
    Hexadecapole Moments (Debye-Ang^3)
      XXXX    -467.6282   XXXY      -8.3514   XXYY    -112.4068
      XYYY       6.9969   YYYY    -168.9911   XXXZ       4.6545
      XXYZ      -0.9365   XYYZ       1.8288   YYYZ       0.8674
      XXZZ     -90.3301   XYZZ      -0.6721   YYZZ     -45.0795
      XZZZ      -1.6001   YZZZ      -1.1363   ZZZZ     -74.9440
 -----------------------------------------------------------------
 Calculating analytic gradient of the SCF energy
 Gradient of SCF Energy
            1           2           3           4           5           6
    1   0.0002448   0.0005347   0.0001216  -0.0003696  -0.0012464  -0.0000347
    2   0.0005392  -0.0034811   0.0008034  -0.0002299   0.0021085  -0.0003031
    3  -0.0002694  -0.0009180  -0.0002098   0.0001140   0.0014438   0.0000820
            7           8           9          10          11          12
    1  -0.0001743   0.0000144  -0.0000865   0.0000170  -0.0000628   0.0000469
    2   0.0000088   0.0000370   0.0004455  -0.0003152  -0.0000131   0.0000410
    3  -0.0001305   0.0002333  -0.0000094  -0.0000769   0.0001896  -0.0002203
           13          14          15
    1   0.0002177   0.0000226   0.0007546
    2  -0.0000571   0.0002025   0.0002137
    3   0.0000557   0.0001254  -0.0004095
 Max gradient component =       3.481E-03
 RMS gradient           =       7.328E-04
 Gradient time:  CPU 23.14 s  wall 23.15 s
 Geometry Optimization Parameters
   NAtoms,    NIC,     NZ,  NCons,   NDum,   NFix, NCnnct, MaxDiis
       15      99       0       0       0       0       0       0

 Cartesian Hessian Update
 Hessian Updated using BFGS Update


** GEOMETRY OPTIMIZATION IN DELOCALIZED INTERNAL COORDINATES **
   Searching for a Minimum

   Optimization Cycle:   7

                       Coordinates (Angstroms)
     ATOM                X               Y               Z
      1  C        -1.8288927718   -0.6617626982   -0.0191163106
      2  C        -0.5179541107    0.0317978910   -0.3546897442
      3  C         0.6998067218   -0.6932463613    0.2274323412
      4  C         2.0434540678   -0.0458777369   -0.1185129655
      5  O        -0.6354101945    1.3739681576    0.1613167658
      6  H        -1.8303161764   -1.6918761215   -0.3865377001
      7  H        -2.6692129980   -0.1299529346   -0.4707057788
      8  H        -1.9785941625   -0.6793442919    1.0643360838
      9  H        -0.4083406326    0.0856528722   -1.4489990513
     10  H         0.6900989278   -1.7246477694   -0.1460159563
     11  H         0.5802487177   -0.7479095117    1.3157342878
     12  H         2.1807531056    0.0365837670   -1.2023606254
     13  H         2.8760497073   -0.6357790541    0.2739472702
     14  H         2.1380483185    0.9565199261    0.3128191413
     15  H         0.1444037229    1.8738823324   -0.1014608441
   Point Group: c1    Number of degrees of freedom:    39


   Energy is   -233.748522812

 Hessian Updated using BFGS Update

 39 Hessian modes will be used to form the next step
  Hessian Eigenvalues:
     0.002210    0.004165    0.005117    0.005610    0.037665    0.040785
     0.050100    0.052431    0.057283    0.057402    0.058267    0.058757
     0.071885    0.082293    0.123179    0.154535    0.159442    0.160031
     0.160123    0.160496    0.161318    0.166277    0.168275    0.196131
     0.226341    0.279279    0.292707    0.297720    0.319160    0.324034
     0.324555    0.324888    0.325058    0.325320    0.325441    0.325846
     0.336266    0.393017    0.526566

 Minimum Search - Taking Simple RFO Step
 Searching for Lamda that Minimizes Along All modes
 Value Taken    Lamda =  -0.00005764
 Step Taken.  Stepsize is  0.071524

                             Maximum     Tolerance    Cnvgd?
         Gradient           0.001364      0.000300      NO
         Displacement       0.036527      0.001200      NO
         Energy change     -0.000079      0.000001      NO


 New Cartesian Coordinates Obtained by Inverse Iteration

 Displacement from previous Coordinates is:  0.060362
 ----------------------------------------------------------------
             Standard Nuclear Orientation (Angstroms)
    I     Atom           X                Y                Z
 ----------------------------------------------------------------
    1      C      -1.8289195295    -0.6624942791    -0.0193712801
    2      C      -0.5191298816     0.0357563677    -0.3545405366
    3      C       0.6982270323    -0.6899450987     0.2301128355
    4      C       2.0435414210    -0.0455764201    -0.1196406850
    5      O      -0.6376378987     1.3748342786     0.1524852424
    6      H      -1.8302357042    -1.6873436002    -0.4001920331
    7      H      -2.6712032633    -0.1265789996    -0.4621929665
    8      H      -1.9751893585    -0.6928431531     1.0639425833
    9      H      -0.4084099005     0.0785090294    -1.4496642623
   10      H       0.6878884666    -1.7218356425    -0.1403571851
   11      H       0.5800581313    -0.7402094733     1.3184987905
   12      H       2.1800951726     0.0308790892    -1.2036376662
   13      H       2.8744959020    -0.6353030535     0.2758409445
   14      H       2.1408347837     0.9585678552     0.3064821163
   15      H       0.1497268696     1.8715915669    -0.0905789836
 ----------------------------------------------------------------
 Molecular Point Group                 C1    NOp =  1
 Largest Abelian Subgroup              C1    NOp =  1
 Nuclear Repulsion Energy =   192.8898690762 hartrees
 There are       21 alpha and       21 beta electrons
 Applying Cartesian multipole field
    Component          Value
    ---------          -----
     (2,0,0)        1.00000E-11
     (0,2,0)        2.00000E-11
     (0,0,2)       -3.00000E-11
 Nucleus-field energy     =     0.0000000045 hartrees
 Requested basis set is 6-311++G(d,p)
 There are 80 shells and 180 basis functions
 A cutoff of  1.0D-11 yielded   3121 shell pairs
 There are     15989 function pairs (     16910 Cartesian)
 Smallest overlap matrix eigenvalue = 2.11E-05
 Guess MOs from SCF MO coefficient file
 Reading MOs from coefficient file
 Reading MOs from coefficient file
 A restricted hybrid HF-DFT SCF calculation will be
 performed using Pulay DIIS extrapolation
 Exchange:     0.2000 Hartree-Fock + 0.0800 Slater + 0.7200 B88
 Correlation:  0.1900 VWN1RPA + 0.8100 LYP
 Using SG-1 standard quadrature grid
 SCF converges when DIIS error is below 1.0E-08
 Geometry optimization detected.  Setting ReadMinima to 0
 Setting SaveMinima to 0
 ---------------------------------------
  Cycle       Energy         DIIS Error
 ---------------------------------------
    1    -233.7514038480      2.39E-04
    2    -233.7485458803      4.93E-05
    3    -233.7485431330      6.12E-05
    4    -233.7485534809      1.22E-05
    5    -233.7485539373      2.40E-06
    6    -233.7485538744      8.23E-07
    7    -233.7485539132      1.72E-07
    8    -233.7485539036      3.24E-08
    9    -233.7485539071      1.45E-08
   10    -233.7485539066      2.07E-09 Convergence criterion met
 ---------------------------------------
 SCF time:  CPU 70.02 s  wall 70.17 s
 SCF   energy in the final basis set = -233.7485539066
 Total energy in the final basis set = -233.7485539066

 --------------------------------------------------------------

                    Orbital Energies (a.u.)
 --------------------------------------------------------------

 Alpha MOs
 -- Occupied --
-19.121 -10.223 -10.171 -10.169 -10.158  -1.022  -0.792  -0.736
 -0.640  -0.584  -0.522  -0.467  -0.437  -0.431  -0.392  -0.386
 -0.364  -0.361  -0.349  -0.326  -0.277
 -- Virtual --
 -0.013   0.005   0.011   0.016   0.034   0.040   0.044   0.049
  0.063   0.071   0.080   0.085   0.101   0.107   0.108   0.120
  0.128   0.132   0.138   0.141   0.146   0.151   0.154   0.164
  0.172   0.174   0.187   0.194   0.200   0.206   0.213   0.220
  0.232   0.254   0.267   0.275   0.283   0.289   0.305   0.326
  0.337   0.341   0.360   0.390   0.428   0.439   0.461   0.471
  0.494   0.530   0.550   0.570   0.603   0.614   0.635   0.653
  0.659   0.663   0.671   0.680   0.689   0.695   0.711   0.737
  0.740   0.763   0.842   0.898   0.945   0.984   1.031   1.043
  1.109   1.123   1.179   1.219   1.245   1.325   1.340   1.370
  1.428   1.461   1.471   1.494   1.532   1.553   1.567   1.572
  1.577   1.591   1.616   1.639   1.653   1.669   1.702   1.723
  1.737   1.778   1.795   1.828   1.854   1.921   1.938   2.026
  2.038   2.086   2.105   2.114   2.163   2.198   2.218   2.285
  2.339   2.379   2.389   2.456   2.476   2.513   2.528   2.538
  2.555   2.569   2.588   2.635   2.642   2.654   2.686   2.691
  2.713   2.735   2.811   2.857   2.936   2.952   2.990   3.031
  3.119   3.197   3.285   3.335   3.421   3.781   3.796   3.806
  3.817   3.850   3.893   3.933   4.104   4.210   4.351   5.082
  5.401   5.663  23.783  23.876  23.958  23.982  49.932
 --------------------------------------------------------------

          Ground-State Mulliken Net Atomic Charges

     Atom                 Charge (a.u.)
  ----------------------------------------
      1 C                    -0.493520
      2 C                    -0.081311
      3 C                    -0.197837
      4 C                    -0.518488
      5 O                    -0.227596
      6 H                     0.130199
      7 H                     0.157328
      8 H                     0.153981
      9 H                     0.141389
     10 H                     0.118728
     11 H                     0.168243
     12 H                     0.143296
     13 H                     0.143310
     14 H                     0.116665
     15 H                     0.245614
  ----------------------------------------
  Sum of atomic charges =    -0.000000

 -----------------------------------------------------------------
                    Cartesian Multipole Moments
 -----------------------------------------------------------------
    Charge (ESU x 10^10)
                -0.0000
    Dipole Moment (Debye)
         X       1.3837      Y      -0.8546      Z      -0.8150
       Tot       1.8191
    Quadrupole Moments (Debye-Ang)
        XX     -34.3864     XY       2.9420     YY     -33.8215
        XZ       0.5851     YZ      -1.0621     ZZ     -33.9467
    Octopole Moments (Debye-Ang^2)
       XXX      -0.0103    XXY      -0.7974    XYY       6.2843
       YYY       7.2496    XXZ       1.2081    XYZ       0.5104
       YYZ      -0.9840    XZZ       0.2363    YZZ       0.9250
       ZZZ       2.9635
    Hexadecapole Moments (Debye-Ang^3)
      XXXX    -467.7664   XXXY      -8.4677   XXYY    -112.3694
      XYYY       6.9912   YYYY    -168.9346   XXXZ       4.5546
      XXYZ      -0.8610   XYYZ       1.7912   YYYZ       1.3144
      XXZZ     -90.3848   XYZZ      -0.6639   YYZZ     -45.0356
      XZZZ      -1.7174   YZZZ      -0.9011   ZZZZ     -74.9993
 -----------------------------------------------------------------
 Calculating analytic gradient of the SCF energy
 Gradient of SCF Energy
            1           2           3           4           5           6
    1   0.0000319   0.0002239  -0.0003454   0.0001602  -0.0002619   0.0000034
    2  -0.0000260  -0.0002144  -0.0000388   0.0001078   0.0001801  -0.0000553
    3  -0.0000063   0.0001035  -0.0000168  -0.0000837   0.0001509  -0.0000134
            7           8           9          10          11          12
    1  -0.0001108  -0.0000101  -0.0000824   0.0001351  -0.0000054  -0.0000162
    2  -0.0000586   0.0000304  -0.0000399  -0.0000632   0.0000477   0.0000060
    3  -0.0000800   0.0000315  -0.0000416  -0.0000565   0.0000103  -0.0000316
           13          14          15
    1   0.0000447   0.0000482   0.0001847
    2  -0.0000112   0.0000308   0.0001045
    3   0.0000376   0.0000460  -0.0000501
 Max gradient component =       3.454E-04
 RMS gradient           =       1.076E-04
 Gradient time:  CPU 23.16 s  wall 23.17 s
 Geometry Optimization Parameters
   NAtoms,    NIC,     NZ,  NCons,   NDum,   NFix, NCnnct, MaxDiis
       15      99       0       0       0       0       0       0

 Cartesian Hessian Update
 Hessian Updated using BFGS Update


** GEOMETRY OPTIMIZATION IN DELOCALIZED INTERNAL COORDINATES **
   Searching for a Minimum

   Optimization Cycle:   8

                       Coordinates (Angstroms)
     ATOM                X               Y               Z
      1  C        -1.8289195295   -0.6624942791   -0.0193712801
      2  C        -0.5191298816    0.0357563677   -0.3545405366
      3  C         0.6982270323   -0.6899450987    0.2301128355
      4  C         2.0435414210   -0.0455764201   -0.1196406850
      5  O        -0.6376378987    1.3748342786    0.1524852424
      6  H        -1.8302357042   -1.6873436002   -0.4001920331
      7  H        -2.6712032633   -0.1265789996   -0.4621929665
      8  H        -1.9751893585   -0.6928431531    1.0639425833
      9  H        -0.4084099005    0.0785090294   -1.4496642623
     10  H         0.6878884666   -1.7218356425   -0.1403571851
     11  H         0.5800581313   -0.7402094733    1.3184987905
     12  H         2.1800951726    0.0308790892   -1.2036376662
     13  H         2.8744959020   -0.6353030535    0.2758409445
     14  H         2.1408347837    0.9585678552    0.3064821163
     15  H         0.1497268696    1.8715915669   -0.0905789836
   Point Group: c1    Number of degrees of freedom:    39


   Energy is   -233.748553907

 Hessian Updated using BFGS Update

 39 Hessian modes will be used to form the next step
  Hessian Eigenvalues:
     0.002294    0.004168    0.004537    0.005610    0.037772    0.043049
     0.050090    0.052491    0.057288    0.057405    0.058341    0.058759
     0.071697    0.082658    0.123557    0.153820    0.159541    0.160086
     0.160180    0.160296    0.161185    0.166413    0.168237    0.196216
     0.225917    0.277794    0.294517    0.301009    0.319199    0.324058
     0.324554    0.325016    0.325084    0.325332    0.325463    0.326193
     0.335730    0.376493    0.515431

 Minimum Search - Taking Simple RFO Step
 Searching for Lamda that Minimizes Along All modes
 Value Taken    Lamda =  -0.00000293
 Step Taken.  Stepsize is  0.019926

                             Maximum     Tolerance    Cnvgd?
         Gradient           0.000225      0.000300     YES
         Displacement       0.012510      0.001200      NO
         Energy change     -0.000031      0.000001      NO


 New Cartesian Coordinates Obtained by Inverse Iteration

 Displacement from previous Coordinates is:  0.021877
 ----------------------------------------------------------------
             Standard Nuclear Orientation (Angstroms)
    I     Atom           X                Y                Z
 ----------------------------------------------------------------
    1      C      -1.8286411503    -0.6625713738    -0.0195199838
    2      C      -0.5188638947     0.0358508523    -0.3544196650
    3      C       0.6983735688    -0.6900733371     0.2307304445
    4      C       2.0432919612    -0.0457986701    -0.1194460711
    5      O      -0.6369527274     1.3742370375     0.1525435239
    6      H      -1.8319890409    -1.6855183597    -0.4052278443
    7      H      -2.6709655219    -0.1232340608    -0.4577731502
    8      H      -1.9726092901    -0.6980598964     1.0638894731
    9      H      -0.4073469092     0.0785592412    -1.4494506794
   10      H       0.6870637445    -1.7221353199    -0.1388491338
   11      H       0.5801432850    -0.7396019797     1.3191172162
   12      H       2.1806108181     0.0283883179    -1.2034533964
   13      H       2.8745195266    -0.6337003059     0.2779267913
   14      H       2.1389321272     0.9594696161     0.3042184862
   15      H       0.1485757458     1.8721967052    -0.0930990972
 ----------------------------------------------------------------
 Molecular Point Group                 C1    NOp =  1
 Largest Abelian Subgroup              C1    NOp =  1
 Nuclear Repulsion Energy =   192.9171987005 hartrees
 There are       21 alpha and       21 beta electrons
 Applying Cartesian multipole field
    Component          Value
    ---------          -----
     (2,0,0)        1.00000E-11
     (0,2,0)        2.00000E-11
     (0,0,2)       -3.00000E-11
 Nucleus-field energy     =     0.0000000045 hartrees
 Requested basis set is 6-311++G(d,p)
 There are 80 shells and 180 basis functions
 A cutoff of  1.0D-11 yielded   3121 shell pairs
 There are     15989 function pairs (     16910 Cartesian)
 Smallest overlap matrix eigenvalue = 2.11E-05
 Guess MOs from SCF MO coefficient file
 Reading MOs from coefficient file
 Reading MOs from coefficient file
 A restricted hybrid HF-DFT SCF calculation will be
 performed using Pulay DIIS extrapolation
 Exchange:     0.2000 Hartree-Fock + 0.0800 Slater + 0.7200 B88
 Correlation:  0.1900 VWN1RPA + 0.8100 LYP
 Using SG-1 standard quadrature grid
 SCF converges when DIIS error is below 1.0E-08
 Geometry optimization detected.  Setting ReadMinima to 0
 Setting SaveMinima to 0
 ---------------------------------------
  Cycle       Energy         DIIS Error
 ---------------------------------------
    1    -233.7490952424      4.47E-05
    2    -233.7485556087      6.75E-06
    3    -233.7485556801      6.55E-06
    4    -233.7485556464      2.41E-06
    5    -233.7485556937      3.40E-07
    6    -233.7485556965      1.65E-07
    7    -233.7485556936      1.59E-08
    8    -233.7485556945      3.90E-09 Convergence criterion met
 ---------------------------------------
 SCF time:  CPU 55.92 s  wall 55.97 s
 SCF   energy in the final basis set = -233.7485556945
 Total energy in the final basis set = -233.7485556945

 --------------------------------------------------------------

                    Orbital Energies (a.u.)
 --------------------------------------------------------------

 Alpha MOs
 -- Occupied --
-19.121 -10.223 -10.171 -10.169 -10.158  -1.023  -0.792  -0.736
 -0.640  -0.584  -0.522  -0.467  -0.437  -0.431  -0.392  -0.386
 -0.364  -0.361  -0.349  -0.326  -0.277
 -- Virtual --
 -0.013   0.005   0.011   0.016   0.034   0.040   0.044   0.049
  0.063   0.071   0.080   0.085   0.101   0.107   0.108   0.120
  0.128   0.132   0.138   0.141   0.146   0.151   0.154   0.164
  0.172   0.174   0.187   0.194   0.200   0.206   0.213   0.220
  0.232   0.254   0.267   0.276   0.283   0.289   0.305   0.326
  0.337   0.341   0.360   0.389   0.428   0.439   0.461   0.471
  0.494   0.530   0.550   0.571   0.603   0.614   0.635   0.653
  0.659   0.663   0.671   0.680   0.689   0.695   0.711   0.737
  0.740   0.763   0.842   0.898   0.945   0.984   1.031   1.043
  1.109   1.124   1.179   1.219   1.245   1.325   1.340   1.370
  1.428   1.461   1.471   1.494   1.532   1.553   1.567   1.572
  1.577   1.591   1.616   1.639   1.653   1.669   1.703   1.723
  1.737   1.779   1.795   1.827   1.854   1.922   1.938   2.025
  2.038   2.086   2.106   2.115   2.163   2.198   2.218   2.285
  2.339   2.380   2.389   2.456   2.476   2.514   2.529   2.538
  2.555   2.569   2.588   2.635   2.643   2.654   2.686   2.692
  2.713   2.736   2.811   2.858   2.936   2.952   2.990   3.032
  3.119   3.198   3.285   3.335   3.422   3.781   3.796   3.806
  3.817   3.850   3.893   3.933   4.104   4.210   4.351   5.082
  5.402   5.665  23.783  23.877  23.959  23.982  49.932
 --------------------------------------------------------------

          Ground-State Mulliken Net Atomic Charges

     Atom                 Charge (a.u.)
  ----------------------------------------
      1 C                    -0.493555
      2 C                    -0.081624
      3 C                    -0.197233
      4 C                    -0.518175
      5 O                    -0.227597
      6 H                     0.130292
      7 H                     0.157363
      8 H                     0.153700
      9 H                     0.141362
     10 H                     0.118718
     11 H                     0.168072
     12 H                     0.143205
     13 H                     0.143267
     14 H                     0.116471
     15 H                     0.245736
  ----------------------------------------
  Sum of atomic charges =    -0.000000

 -----------------------------------------------------------------
                    Cartesian Multipole Moments
 -----------------------------------------------------------------
    Charge (ESU x 10^10)
                -0.0000
    Dipole Moment (Debye)
         X       1.3796      Y      -0.8495      Z      -0.8188
       Tot       1.8153
    Quadrupole Moments (Debye-Ang)
        XX     -34.3905     XY       2.9362     YY     -33.8094
        XZ       0.5835     YZ      -1.0729     ZZ     -33.9462
    Octopole Moments (Debye-Ang^2)
       XXX      -0.0298    XXY      -0.7853    XYY       6.2551
       YYY       7.3043    XXZ       1.2102    XYZ       0.5068
       YYZ      -1.0115    XZZ       0.2355    YZZ       0.9239
       ZZZ       2.9543
    Hexadecapole Moments (Debye-Ang^3)
      XXXX    -467.6316   XXXY      -8.4933   XXYY    -112.3297
      XYYY       6.9668   YYYY    -168.8304   XXXZ       4.5252
      XXYZ      -0.8593   XYYZ       1.7871   YYYZ       1.2934
      XXZZ     -90.3772   XYZZ      -0.6616   YYZZ     -45.0100
      XZZZ      -1.7386   YZZZ      -0.8835   ZZZZ     -75.0105
 -----------------------------------------------------------------
 Calculating analytic gradient of the SCF energy
 Gradient of SCF Energy
            1           2           3           4           5           6
    1  -0.0000339   0.0000511  -0.0001608   0.0001226   0.0000227   0.0000140
    2  -0.0000629   0.0000918  -0.0000581   0.0000987  -0.0000920  -0.0000189
    3   0.0000127   0.0000994  -0.0000015  -0.0000235  -0.0000340   0.0000007
            7           8           9          10          11          12
    1  -0.0000335  -0.0000050  -0.0000170   0.0000519   0.0000077  -0.0000158
    2  -0.0000528   0.0000100  -0.0000154   0.0000135   0.0000226   0.0000111
    3  -0.0000236  -0.0000107  -0.0000142  -0.0000107  -0.0000069   0.0000072
           13          14          15
    1   0.0000022  -0.0000039  -0.0000023
    2   0.0000107   0.0000090   0.0000325
    3   0.0000068   0.0000048  -0.0000064
 Max gradient component =       1.608E-04
 RMS gradient           =       4.768E-05
 Gradient time:  CPU 23.14 s  wall 23.15 s
 Geometry Optimization Parameters
   NAtoms,    NIC,     NZ,  NCons,   NDum,   NFix, NCnnct, MaxDiis
       15      99       0       0       0       0       0       0

 Cartesian Hessian Update
 Hessian Updated using BFGS Update


** GEOMETRY OPTIMIZATION IN DELOCALIZED INTERNAL COORDINATES **
   Searching for a Minimum

   Optimization Cycle:   9

                       Coordinates (Angstroms)
     ATOM                X               Y               Z
      1  C        -1.8286411503   -0.6625713738   -0.0195199838
      2  C        -0.5188638947    0.0358508523   -0.3544196650
      3  C         0.6983735688   -0.6900733371    0.2307304445
      4  C         2.0432919612   -0.0457986701   -0.1194460711
      5  O        -0.6369527274    1.3742370375    0.1525435239
      6  H        -1.8319890409   -1.6855183597   -0.4052278443
      7  H        -2.6709655219   -0.1232340608   -0.4577731502
      8  H        -1.9726092901   -0.6980598964    1.0638894731
      9  H        -0.4073469092    0.0785592412   -1.4494506794
     10  H         0.6870637445   -1.7221353199   -0.1388491338
     11  H         0.5801432850   -0.7396019797    1.3191172162
     12  H         2.1806108181    0.0283883179   -1.2034533964
     13  H         2.8745195266   -0.6337003059    0.2779267913
     14  H         2.1389321272    0.9594696161    0.3042184862
     15  H         0.1485757458    1.8721967052   -0.0930990972
   Point Group: c1    Number of degrees of freedom:    39


   Energy is   -233.748555695

 Hessian Updated using BFGS Update

 39 Hessian modes will be used to form the next step
  Hessian Eigenvalues:
     0.002359    0.003030    0.004336    0.005608    0.037738    0.042244
     0.049924    0.052309    0.057263    0.057403    0.058264    0.058758
     0.072483    0.081321    0.123131    0.156823    0.157202    0.159913
     0.160143    0.160189    0.161297    0.167594    0.168433    0.196460
     0.225846    0.281298    0.290698    0.297353    0.318934    0.324058
     0.324578    0.324949    0.325072    0.325351    0.325451    0.325896
     0.337478    0.391444    0.519845

 Minimum Search - Taking Simple RFO Step
 Searching for Lamda that Minimizes Along All modes
 Value Taken    Lamda =   0.00000000
 Step Taken.  Stepsize is  0.014772

                             Maximum     Tolerance    Cnvgd?
         Gradient           0.000097      0.000300     YES
         Displacement       0.009057      0.001200      NO
         Energy change     -0.000002      0.000001      NO


 New Cartesian Coordinates Obtained by Inverse Iteration

 Displacement from previous Coordinates is:  0.017944
 ----------------------------------------------------------------
             Standard Nuclear Orientation (Angstroms)
    I     Atom           X                Y                Z
 ----------------------------------------------------------------
    1      C      -1.8282902500    -0.6627962947    -0.0201218552
    2      C      -0.5187652910     0.0359942601    -0.3544757728
    3      C       0.6984448361    -0.6895464863     0.2315425627
    4      C       2.0431661497    -0.0462578460    -0.1199106520
    5      O      -0.6379328389     1.3742083303     0.1525168233
    6      H      -1.8328636376    -1.6843760440    -0.4093692546
    7      H      -2.6706385088    -0.1211079679    -0.4552539360
    8      H      -1.9707551709    -0.7020802486     1.0633545035
    9      H      -0.4065297260     0.0787908348    -1.4494078580
   10      H       0.6862609211    -1.7221844991    -0.1363390780
   11      H       0.5802987303    -0.7374741374     1.3200141827
   12      H       2.1808551211     0.0253506584    -1.2040422614
   13      H       2.8744761561    -0.6328542877     0.2791104237
   14      H       2.1384828535     0.9601193420     0.3011903926
   15      H       0.1479328981     1.8722228528    -0.0916213067
 ----------------------------------------------------------------
 Molecular Point Group                 C1    NOp =  1
 Largest Abelian Subgroup              C1    NOp =  1
 Nuclear Repulsion Energy =   192.9256304592 hartrees
 There are       21 alpha and       21 beta electrons
 Applying Cartesian multipole field
    Component          Value
    ---------          -----
     (2,0,0)        1.00000E-11
     (0,2,0)        2.00000E-11
     (0,0,2)       -3.00000E-11
 Nucleus-field energy     =     0.0000000045 hartrees
 Requested basis set is 6-311++G(d,p)
 There are 80 shells and 180 basis functions
 A cutoff of  1.0D-11 yielded   3121 shell pairs
 There are     15989 function pairs (     16910 Cartesian)
 Smallest overlap matrix eigenvalue = 2.11E-05
 Guess MOs from SCF MO coefficient file
 Reading MOs from coefficient file
 Reading MOs from coefficient file
 A restricted hybrid HF-DFT SCF calculation will be
 performed using Pulay DIIS extrapolation
 Exchange:     0.2000 Hartree-Fock + 0.0800 Slater + 0.7200 B88
 Correlation:  0.1900 VWN1RPA + 0.8100 LYP
 Using SG-1 standard quadrature grid
 SCF converges when DIIS error is below 1.0E-08
 Geometry optimization detected.  Setting ReadMinima to 0
 Setting SaveMinima to 0
 ---------------------------------------
  Cycle       Energy         DIIS Error
 ---------------------------------------
    1    -233.7486976059      3.33E-05
    2    -233.7485563091      3.45E-06
    3    -233.7485564628      2.16E-06
    4    -233.7485563816      9.14E-07
    5    -233.7485564177      1.67E-07
    6    -233.7485564131      1.11E-07
    7    -233.7485564144      5.65E-09 Convergence criterion met
 ---------------------------------------
 SCF time:  CPU 49.74 s  wall 49.88 s
 SCF   energy in the final basis set = -233.7485564144
 Total energy in the final basis set = -233.7485564144

 --------------------------------------------------------------

                    Orbital Energies (a.u.)
 --------------------------------------------------------------

 Alpha MOs
 -- Occupied --
-19.121 -10.223 -10.171 -10.169 -10.158  -1.023  -0.792  -0.736
 -0.640  -0.584  -0.522  -0.467  -0.437  -0.431  -0.392  -0.386
 -0.364  -0.361  -0.349  -0.326  -0.277
 -- Virtual --
 -0.013   0.005   0.011   0.016   0.034   0.040   0.044   0.049
  0.063   0.071   0.080   0.085   0.101   0.107   0.108   0.120
  0.128   0.132   0.138   0.141   0.146   0.151   0.154   0.164
  0.172   0.174   0.187   0.194   0.200   0.206   0.213   0.220
  0.232   0.254   0.267   0.276   0.283   0.289   0.305   0.326
  0.337   0.341   0.360   0.389   0.428   0.439   0.461   0.471
  0.494   0.530   0.550   0.571   0.603   0.614   0.635   0.653
  0.659   0.663   0.671   0.680   0.689   0.695   0.711   0.737
  0.740   0.763   0.842   0.898   0.945   0.984   1.031   1.043
  1.109   1.124   1.179   1.219   1.245   1.325   1.340   1.369
  1.428   1.461   1.471   1.494   1.532   1.553   1.567   1.572
  1.577   1.591   1.616   1.639   1.653   1.669   1.703   1.723
  1.737   1.779   1.795   1.827   1.854   1.922   1.938   2.025
  2.038   2.086   2.106   2.115   2.163   2.198   2.218   2.285
  2.339   2.379   2.389   2.456   2.477   2.514   2.529   2.538
  2.555   2.569   2.588   2.635   2.643   2.654   2.685   2.692
  2.713   2.736   2.811   2.857   2.936   2.952   2.990   3.032
  3.119   3.198   3.285   3.335   3.422   3.781   3.796   3.806
  3.817   3.849   3.893   3.933   4.105   4.211   4.351   5.082
  5.402   5.665  23.784  23.877  23.959  23.982  49.932
 --------------------------------------------------------------

          Ground-State Mulliken Net Atomic Charges

     Atom                 Charge (a.u.)
  ----------------------------------------
      1 C                    -0.493324
      2 C                    -0.081791
      3 C                    -0.197920
      4 C                    -0.517239
      5 O                    -0.227494
      6 H                     0.130326
      7 H                     0.157438
      8 H                     0.153455
      9 H                     0.141376
     10 H                     0.118719
     11 H                     0.168207
     12 H                     0.143128
     13 H                     0.143301
     14 H                     0.116216
     15 H                     0.245602
  ----------------------------------------
  Sum of atomic charges =    -0.000000

 -----------------------------------------------------------------
                    Cartesian Multipole Moments
 -----------------------------------------------------------------
    Charge (ESU x 10^10)
                -0.0000
    Dipole Moment (Debye)
         X       1.3814      Y      -0.8491      Z      -0.8167
       Tot       1.8155
    Quadrupole Moments (Debye-Ang)
        XX     -34.3943     XY       2.9375     YY     -33.8083
        XZ       0.5852     YZ      -1.0682     ZZ     -33.9470
    Octopole Moments (Debye-Ang^2)
       XXX      -0.0134    XXY      -0.7853    XYY       6.2548
       YYY       7.3101    XXZ       1.2113    XYZ       0.5083
       YYZ      -0.9997    XZZ       0.2443    YZZ       0.9159
       ZZZ       2.9589
    Hexadecapole Moments (Debye-Ang^3)
      XXXX    -467.5681   XXXY      -8.4639   XXYY    -112.3235
      XYYY       7.0021   YYYY    -168.8114   XXXZ       4.5107
      XXYZ      -0.8651   XYYZ       1.7891   YYYZ       1.3130
      XXZZ     -90.3832   XYZZ      -0.6465   YYZZ     -45.0067
      XZZZ      -1.7485   YZZZ      -0.8824   ZZZZ     -75.0341
 -----------------------------------------------------------------
 Calculating analytic gradient of the SCF energy
 Gradient of SCF Energy
            1           2           3           4           5           6
    1  -0.0000102  -0.0000108   0.0000047   0.0000198   0.0000262   0.0000273
    2  -0.0000110   0.0001219  -0.0000311   0.0000378  -0.0000964  -0.0000073
    3   0.0000002   0.0000196   0.0000157   0.0000129  -0.0000501   0.0000119
            7           8           9          10          11          12
    1   0.0000146   0.0000065  -0.0000017   0.0000126   0.0000125  -0.0000014
    2  -0.0000351  -0.0000072  -0.0000141   0.0000229   0.0000039   0.0000136
    3   0.0000020  -0.0000146  -0.0000027   0.0000112  -0.0000047   0.0000058
           13          14          15
    1  -0.0000138  -0.0000204  -0.0000660
    2   0.0000297  -0.0000007  -0.0000269
    3  -0.0000092  -0.0000037   0.0000057
 Max gradient component =       1.219E-04
 RMS gradient           =       3.060E-05
 Gradient time:  CPU 23.12 s  wall 23.13 s
 Geometry Optimization Parameters
   NAtoms,    NIC,     NZ,  NCons,   NDum,   NFix, NCnnct, MaxDiis
       15      99       0       0       0       0       0       0

 Cartesian Hessian Update
 Hessian Updated using BFGS Update


** GEOMETRY OPTIMIZATION IN DELOCALIZED INTERNAL COORDINATES **
   Searching for a Minimum

   Optimization Cycle:  10

                       Coordinates (Angstroms)
     ATOM                X               Y               Z
      1  C        -1.8282902500   -0.6627962947   -0.0201218552
      2  C        -0.5187652910    0.0359942601   -0.3544757728
      3  C         0.6984448361   -0.6895464863    0.2315425627
      4  C         2.0431661497   -0.0462578460   -0.1199106520
      5  O        -0.6379328389    1.3742083303    0.1525168233
      6  H        -1.8328636376   -1.6843760440   -0.4093692546
      7  H        -2.6706385088   -0.1211079679   -0.4552539360
      8  H        -1.9707551709   -0.7020802486    1.0633545035
      9  H        -0.4065297260    0.0787908348   -1.4494078580
     10  H         0.6862609211   -1.7221844991   -0.1363390780
     11  H         0.5802987303   -0.7374741374    1.3200141827
     12  H         2.1808551211    0.0253506584   -1.2040422614
     13  H         2.8744761561   -0.6328542877    0.2791104237
     14  H         2.1384828535    0.9601193420    0.3011903926
     15  H         0.1479328981    1.8722228528   -0.0916213067
   Point Group: c1    Number of degrees of freedom:    39


   Energy is   -233.748556414

 Hessian Updated using BFGS Update

 39 Hessian modes will be used to form the next step
  Hessian Eigenvalues:
     0.002053    0.002643    0.004337    0.005609    0.037605    0.040827
     0.050160    0.052849    0.057226    0.057441    0.058374    0.058729
     0.072567    0.081040    0.123735    0.155409    0.157606    0.159881
     0.160162    0.160291    0.161629    0.167550    0.175030    0.196320
     0.226557    0.279003    0.291732    0.300192    0.319592    0.324088
     0.324577    0.324925    0.325076    0.325359    0.325634    0.325989
     0.336667    0.404340    0.538224

 Minimum Search - Taking Simple RFO Step
 Searching for Lamda that Minimizes Along All modes
 Value Taken    Lamda =   0.00000000
 Step Taken.  Stepsize is  0.005824

                             Maximum     Tolerance    Cnvgd?
         Gradient           0.000058      0.000300     YES
         Displacement       0.003459      0.001200      NO
         Energy change     -0.000001      0.000001     YES


                       Distance Matrix (Angstroms)
             C (  1)   C (  2)   C (  3)   C (  4)   O (  5)   H (  6)
   C (  2)  1.521498
   C (  3)  2.539378  1.533436
   C (  4)  3.921511  2.573962  1.531540
   O (  5)  2.365617  1.435987  2.459926  3.046347
   H (  6)  1.093234  2.165535  2.794276  4.217917  3.331443
   H (  7)  1.091933  2.159953  3.485044  4.726311  2.595621  1.774198
   H (  8)  1.093508  2.159461  2.795836  4.235774  2.630022  1.775622
   H (  9)  2.148072  1.101501  2.153347  2.790020  2.073118  2.494968
   H ( 10)  2.731076  2.142630  1.096279  2.156430  3.380026  2.534159
   H ( 11)  2.757325  2.147117  1.095913  2.165905  2.703024  3.116206
   H ( 12)  4.236562  2.830164  2.183924  1.095184  3.406646  4.434480
   H ( 13)  4.712372  3.516088  2.177289  1.092881  4.047387  4.872243
   H ( 14)  4.297951  2.888749  2.190881  1.095083  2.811060  4.823883
   H ( 15)  3.215104  1.971120  2.640106  2.696901  0.961877  4.083370
             H (  7)   H (  8)   H (  9)   H ( 10)   H ( 11)   H ( 12)
   H (  8)  1.770180
   H (  9)  2.480824  3.061133
   H ( 10)  3.732818  3.088626  2.482308
   H ( 11)  3.755007  2.564177  3.051199  1.761206
   H ( 12)  4.911123  4.786033  2.599542  2.535287  3.084565
   H ( 13)  5.616892  4.908778  3.776137  2.479420  2.521443  1.764677
   H ( 14)  4.986874  4.497737  3.212230  3.081418  2.519477  1.772375
   H ( 15)  3.471303  3.528434  2.316767  3.634771  2.998362  2.963307
             H ( 13)   H ( 14)
   H ( 14)  1.754918
   H ( 15)  3.721141  2.224528

 Final energy is   -233.74855641443204     


 ******************************
 **  OPTIMIZATION CONVERGED  **
 ******************************

                       Coordinates (Angstroms)
     ATOM                X               Y               Z
      1  C        -1.8282902500   -0.6627962947   -0.0201218552
      2  C        -0.5187652910    0.0359942601   -0.3544757728
      3  C         0.6984448361   -0.6895464863    0.2315425627
      4  C         2.0431661497   -0.0462578460   -0.1199106520
      5  O        -0.6379328389    1.3742083303    0.1525168233
      6  H        -1.8328636376   -1.6843760440   -0.4093692546
      7  H        -2.6706385088   -0.1211079679   -0.4552539360
      8  H        -1.9707551709   -0.7020802486    1.0633545035
      9  H        -0.4065297260    0.0787908348   -1.4494078580
     10  H         0.6862609211   -1.7221844991   -0.1363390780
     11  H         0.5802987303   -0.7374741374    1.3200141827
     12  H         2.1808551211    0.0253506584   -1.2040422614
     13  H         2.8744761561   -0.6328542877    0.2791104237
     14  H         2.1384828535    0.9601193420    0.3011903926
     15  H         0.1479328981    1.8722228528   -0.0916213067

Z-matrix Print:
$molecule
0 1
C 
H  1 1.101501
O  1 1.435987 2 108.856844
H  3 0.961877 1 108.970849 2 -59.013999 0
C  1 1.521498 2 108.904064 3 115.377964 0
H  5 1.091933 1 110.398269 2 -59.525406 0
H  5 1.093234 1 110.764804 2 60.763403 0
H  5 1.093508 1 110.265334 2 -179.018600 0
C  1 1.533436 2 108.504761 3 -121.917804 0
H  9 1.095913 1 108.341683 2 -179.567207 0
H  9 1.096279 1 107.975809 2 -64.114636 0
C  9 1.531540 1 114.237613 2 57.533084 0
H  12 1.092881 9 111.016830 1 -177.038835 0
H  12 1.095083 9 111.973904 1 63.872196 0
H  12 1.095184 9 111.408272 1 -57.247041 0
$end


 --------------------------------------------------------------

                    Orbital Energies (a.u.)
 --------------------------------------------------------------

 Alpha MOs
 -- Occupied --
-19.121 -10.223 -10.171 -10.169 -10.158  -1.023  -0.792  -0.736
 -0.640  -0.584  -0.522  -0.467  -0.437  -0.431  -0.392  -0.386
 -0.364  -0.361  -0.349  -0.326  -0.277
 -- Virtual --
 -0.013   0.005   0.011   0.016   0.034   0.040   0.044   0.049
  0.063   0.071   0.080   0.085   0.101   0.107   0.108   0.120
  0.128   0.132   0.138   0.141   0.146   0.151   0.154   0.164
  0.172   0.174   0.187   0.194   0.200   0.206   0.213   0.220
  0.232   0.254   0.267   0.276   0.283   0.289   0.305   0.326
  0.337   0.341   0.360   0.389   0.428   0.439   0.461   0.471
  0.494   0.530   0.550   0.571   0.603   0.614   0.635   0.653
  0.659   0.663   0.671   0.680   0.689   0.695   0.711   0.737
  0.740   0.763   0.842   0.898   0.945   0.984   1.031   1.043
  1.109   1.124   1.179   1.219   1.245   1.325   1.340   1.369
  1.428   1.461   1.471   1.494   1.532   1.553   1.567   1.572
  1.577   1.591   1.616   1.639   1.653   1.669   1.703   1.723
  1.737   1.779   1.795   1.827   1.854   1.922   1.938   2.025
  2.038   2.086   2.106   2.115   2.163   2.198   2.218   2.285
  2.339   2.379   2.389   2.456   2.477   2.514   2.529   2.538
  2.555   2.569   2.588   2.635   2.643   2.654   2.685   2.692
  2.713   2.736   2.811   2.857   2.936   2.952   2.990   3.032
  3.119   3.198   3.285   3.335   3.422   3.781   3.796   3.806
  3.817   3.849   3.893   3.933   4.105   4.211   4.351   5.082
  5.402   5.665  23.784  23.877  23.959  23.982  49.932
 --------------------------------------------------------------

          Ground-State Mulliken Net Atomic Charges

     Atom                 Charge (a.u.)
  ----------------------------------------
      1 C                    -0.493324
      2 C                    -0.081791
      3 C                    -0.197920
      4 C                    -0.517239
      5 O                    -0.227494
      6 H                     0.130326
      7 H                     0.157438
      8 H                     0.153455
      9 H                     0.141376
     10 H                     0.118719
     11 H                     0.168207
     12 H                     0.143128
     13 H                     0.143301
     14 H                     0.116216
     15 H                     0.245602
  ----------------------------------------
  Sum of atomic charges =    -0.000000

 -----------------------------------------------------------------
                    Cartesian Multipole Moments
 -----------------------------------------------------------------
    Charge (ESU x 10^10)
                -0.0000
    Dipole Moment (Debye)
         X       1.3814      Y      -0.8491      Z      -0.8167
       Tot       1.8155
    Quadrupole Moments (Debye-Ang)
        XX     -34.3943     XY       2.9375     YY     -33.8083
        XZ       0.5852     YZ      -1.0682     ZZ     -33.9470
    Octopole Moments (Debye-Ang^2)
       XXX      -0.0134    XXY      -0.7853    XYY       6.2548
       YYY       7.3101    XXZ       1.2113    XYZ       0.5083
       YYZ      -0.9997    XZZ       0.2443    YZZ       0.9159
       ZZZ       2.9589
    Hexadecapole Moments (Debye-Ang^3)
      XXXX    -467.5681   XXXY      -8.4639   XXYY    -112.3235
      XYYY       7.0021   YYYY    -168.8114   XXXZ       4.5107
      XXYZ      -0.8651   XYYZ       1.7891   YYYZ       1.3130
      XXZZ     -90.3832   XYZZ      -0.6465   YYZZ     -45.0067
      XZZZ      -1.7485   YZZZ      -0.8824   ZZZZ     -75.0341
 -----------------------------------------------------------------
Archival summary:
1\1\pikachu\OPT\ProcedureUnspecified\BasisUnspecified\1410\taweetha\SunJul909:50:322017SunJul909:50:322017\0\\#,OPT,ProcedureUnspecified,BasisUnspecified,\\0,1\C\H,1,1.1015\O,1,1.43599,2,108.857\H,3,0.961877,1,108.971,2,-59.014,0\C,1,1.5215,2,108.904,3,115.378,0\H,5,1.09193,1,110.398,2,-59.5254,0\H,5,1.09323,1,110.765,2,60.7634,0\H,5,1.09351,1,110.265,2,-179.019,0\C,1,1.53344,2,108.505,3,-121.918,0\H,9,1.09591,1,108.342,2,-179.567,0\H,9,1.09628,1,107.976,2,-64.1146,0\C,9,1.53154,1,114.238,2,57.5331,0\H,12,1.09288,9,111.017,1,-177.039,0\H,12,1.09508,9,111.974,1,63.8722,0\H,12,1.09518,9,111.408,1,-57.247,0\\\@

 Total job time:  934.70s(wall), 933.45s(cpu) 
 Sun Jul  9 09:50:32 2017

        *************************************************************
        *                                                           *
        *  Thank you very much for using Q-Chem.  Have a nice day.  *
        *                                                           *
        *************************************************************


 
User input: 2 of 3 
 
pikachu 127.0.1
Q-Chem Developer Version! Running on 127.0.1.*
                  Welcome to Q-Chem
     A Quantum Leap Into The Future Of Chemistry


 Q-Chem 4.4, Q-Chem, Inc., Pleasanton, CA (2016)

 Y. Shao,  Z. Gan,  E. Epifanovsky,  A. T. B. Gilbert,  M. Wormit,  
 J. Kussmann,  A. W. Lange,  A. Behn,  J. Deng,  X. Feng,  D. Ghosh,  
 M. Goldey,  P. R. Horn,  L. D. Jacobson,  I. Kaliman,  F. Rob,  
 R. Z. Khaliullin,  T. Kus,  A. Landau,  J. Liu,  E. I. Proynov,  Y. M. Rhee,  
 R. M. Richard,  M. A. Rohrdanz,  R. P. Steele,  E. J. Sundstrom,  
 H. L. Woodcock III,  P. M. Zimmerman,  D. Zuev,  B. Albrecht,  E. Alguire,  
 B. Austin,  S. A. Baeppler,  G. J. O. Beran,  Y. A. Bernard,  
 E. J. Berquist,  K. Brandhorst,  K. B. Bravaya,  S. T. Brown,  D. Casanova,  
 C.-M. Chang,  Y. Chen,  S. H. Chien,  K. D. Closser,  M. P. Coons,  
 D. L. Crittenden,  S. Dasgupta,  M. Diedenhofen,  R. A. DiStasio Jr.,  
 H. Do,  A. D. Dutoi,  R. G. Edgar,  P.-T. Fang,  S. Fatehi,  Q. Feng,  
 L. Fusti-Molnar,  A. Ghysels,  A. Golubeva-Zadorozhnaya,  J. Gomes,  
 A. Gunina,  M. W. D. Hanson-Heine,  P. H. P. Harbach,  A. W. Hauser,  
 J. E. Herr,  E. G. Hohenstein,  Z. C. Holden,  K. Hui,  T.-C. Jagau,  H. Ji,  
 B. Kaduk,  K. Khistyaev,  Jaehoon Kim,  Jihan Kim,  R. A. King,  
 P. Klunzinger,  K. Koh,  D. Kosenkov,  T. Kowalczyk,  C. M. Krauter,  
 A. Kunitsa,  K. U. Lao,  A. Laurent,  K. V. Lawler,  J. Lee,  D. Lefrancois,  
 S. Lehtola,  S. V. Levchenko,  C. Y. Lin,  Y.-S. Lin,  F. Liu,  E. Livshits,  
 R. C. Lochan,  A. Luenser,  P. Manohar,  S. F. Manzer,  S.-P. Mao,  Y. Mao,  
 N. Mardirossian,  A. V. Marenich,  L. A. Martinez-Martinez,  S. A. Maurer,  
 N. J. Mayhall,  J.-M. Mewes,  A. F. Morrison,  K. Nanda,  T. S. Nguyen-Beck,  
 C. M. Oana,  R. Olivares-Amaya,  D. P. O'Neill,  J. A. Parkhill,  
 T. M. Perrine,  R. Peverati,  P. A. Pieniazek,  F. Plasser,  A. Prociuk,  
 D. R. Rehn,  E. Rosta,  N. J. Russ,  N. Sergueev,  S. M. Sharada,  
 S. Sharma,  D. W. Small,  A. Sodt,  T. Stauch,  T. Stein,  D. Stuck,  
 Y.-C. Su,  A. J. W. Thom,  T. Tsuchimochi,  L. Vogt,  O. Vydrov,  T. Wang,  
 M. A. Watson,  J. Wenzel,  A. White,  C. F. Williams,  V. Vanovschi,  
 K. Yao,  S. Yeganeh,  S. R. Yost,  Z.-Q. You,  I. Y. Zhang,  X. Zhang,  
 Y. Zhao,  B. R. Brooks,  G. K. L. Chan,  D. M. Chipman,  C. J. Cramer,  
 W. A. Goddard III,  M. S. Gordon,  W. J. Hehre,  A. Klamt,  
 H. F. Schaefer III,  M. W. Schmidt,  C. D. Sherrill,  D. G. Truhlar,  
 A. Warshel,  X. Xu,  A. Aspuru-Guzik,  R. Baer,  A. T. Bell,  N. A. Besley,  
 J.-D. Chai,  A. Dreuw,  B. D. Dunietz,  T. R. Furlani,  S. R. Gwaltney,  
 C.-P. Hsu,  Y. Jung,  J. Kong,  D. S. Lambrecht,  W. Liang,  C. Ochsenfeld,  
 V. A. Rassolov,  L. V. Slipchenko,  J. E. Subotnik,  T. Van Voorhis,  
 J. M. Herbert,  A. I. Krylov,  P. M. W. Gill,  M. Head-Gordon

 Contributors to earlier versions of Q-Chem not listed above: 
 R. D. Adamson,  J. Baker,  E. F. C. Byrd,  A. K. Chakraborty,  C.-L. Cheng,  
 H. Dachsel,  R. J. Doerksen,  G. Hawkins,  A. Heyden,  S. Hirata,  
 G. Kedziora,  F. J. Keil,  C. Kelley,  P. P. Korambath,  W. Kurlancheek,  
 A. M. Lee,  M. S. Lee,  D. Liotard,  I. Lotan,  P. E. Maslen,  N. Nair,  
 D. Neuhauser,  R. Olson,  B. Peters,  J. Ritchie,  N. E. Schultz,  
 N. Shenvi,  A. C. Simmonett,  K. S. Thanthiriwatte,  Q. Wu,  W. Zhang

 Please cite Q-Chem as follows:
 Y. Shao et al., Mol. Phys. 113, 184-215 (2015)
 DOI: 10.1080/00268976.2014.952696

 Q-Chem 4.4.2 for Intel X86 EM64T Linux

 Parts of Q-Chem use Armadillo 5.200.1 (Boston Tea Smuggler).
 http://arma.sourceforge.net/

 Q-Chem begins on Sun Jul  9 09:50:32 2017  


Host: 0

     Scratch files written to /scratch/taweetham/qchem8445//
The previous job contains 0 fragments, simply inherited here

Checking the input file for inconsistencies... 	...done.

--------------------------------------------------------------
User input:
--------------------------------------------------------------

$molecule
read
$end

$rem
   JOB_TYPE = FREQUENCY
   BASIS  =  6-311++G**
   METHOD  =  B3LYP
$end

--------------------------------------------------------------
 ----------------------------------------------------------------
             Standard Nuclear Orientation (Angstroms)
    I     Atom           X                Y                Z
 ----------------------------------------------------------------
    1      C      -1.8093461112    -0.6526197293     0.0009924269
    2      C      -0.4943038483     0.0386321261    -0.3273231512
    3      C       0.7169670773    -0.7007223904     0.2537147146
    4      C       2.0667878845    -0.0651083747    -0.0921084479
    5      O      -0.6034723816     1.3737893075     0.1898778029
    6      H      -1.8215485715    -1.6711144902    -0.3960959259
    7      H      -2.6472634784    -0.1011469206    -0.4303879008
    8      H      -1.9527175190    -0.6991277365     1.0840631298
    9      H      -0.3811274768     0.0889728812    -1.4218374533
   10      H       0.6970573559    -1.7303803603    -0.1220973169
   11      H       0.5978445534    -0.7560988707     1.3417263410
   12      H       2.2056321760     0.0137640165    -1.1755883905
   13      H       2.8933426289    -0.6611244616     0.3028113030
   14      H       2.1695962779     0.9372425989     0.3367614253
   15      H       0.1863330924     1.8676090933    -0.0500308885
 ----------------------------------------------------------------
 Molecular Point Group                 C1    NOp =  1
 Largest Abelian Subgroup              C1    NOp =  1
 Nuclear Repulsion Energy =   192.9256304592 hartrees
 There are       21 alpha and       21 beta electrons
 Requested basis set is 6-311++G(d,p)
 There are 80 shells and 180 basis functions

 Total QAlloc Memory Limit   2000 MB
 Mega-Array Size        61 MB
 MEM_STATIC part        62 MB

                       Distance Matrix (Angstroms)
             C (  1)   C (  2)   C (  3)   C (  4)   O (  5)   H (  6)
   C (  2)  1.521498
   C (  3)  2.539378  1.533436
   C (  4)  3.921511  2.573962  1.531540
   O (  5)  2.365617  1.435987  2.459926  3.046347
   H (  6)  1.093234  2.165535  2.794276  4.217917  3.331443
   H (  7)  1.091933  2.159953  3.485044  4.726311  2.595621  1.774198
   H (  8)  1.093508  2.159461  2.795836  4.235774  2.630022  1.775622
   H (  9)  2.148072  1.101501  2.153347  2.790020  2.073118  2.494968
   H ( 10)  2.731076  2.142630  1.096279  2.156430  3.380026  2.534159
   H ( 11)  2.757325  2.147117  1.095913  2.165905  2.703024  3.116206
   H ( 12)  4.236562  2.830164  2.183924  1.095184  3.406646  4.434480
   H ( 13)  4.712372  3.516088  2.177289  1.092881  4.047387  4.872243
   H ( 14)  4.297951  2.888749  2.190881  1.095083  2.811060  4.823883
   H ( 15)  3.215104  1.971120  2.640106  2.696901  0.961877  4.083370
             H (  7)   H (  8)   H (  9)   H ( 10)   H ( 11)   H ( 12)
   H (  8)  1.770180
   H (  9)  2.480824  3.061133
   H ( 10)  3.732818  3.088626  2.482308
   H ( 11)  3.755007  2.564177  3.051199  1.761206
   H ( 12)  4.911123  4.786033  2.599542  2.535287  3.084565
   H ( 13)  5.616892  4.908778  3.776137  2.479420  2.521443  1.764677
   H ( 14)  4.986874  4.497737  3.212230  3.081418  2.519477  1.772375
   H ( 15)  3.471303  3.528434  2.316767  3.634771  2.998362  2.963307
             H ( 13)   H ( 14)
   H ( 14)  1.754918
   H ( 15)  3.721141  2.224528

 A cutoff of  1.0D-11 yielded   3121 shell pairs
 There are     15989 function pairs (     16910 Cartesian)

 -------------------------------------------------------
 OpenMP Integral Computing Module                       
 Release: version 1.0, May 2013, Q-Chem Inc. Pittsburgh 
 -------------------------------------------------------
 Integral Job Info:
 Integral job number is                      11
 Integral operator is                         1
 short-range coefficients                     0
 long-range coefficients              100000000
 Omega coefficients                           0
 if combine SR and LR in K                    0
 Integral screening is                        0
 Integral computing path is                   2
 max size of driver memory is            800000
 size of driver memory is                593474
 size of scratch memory is              2260544
 max col of scratch BK array               1296
 max len of scratch array in speh3          155
 max len of scratch index in speh4           18
 max int batch size is                      520
 min int batch size is                       52
 fixed nKL is                                52
 max L of basis functions is                  2
 order of int derivative is                   0
 number of shells is                         80
 number of basis is                         185
 number of cartesian basis is               185
 number of contracted shell pairs          3121
 number of primitive shell pairs           7007
 maxK2 (contraction) of shell pair           36
 max number of K2 of shell pair               1
 max number of CS2 of shell pair            501
 max number of PS2 of shell pair            894
 mem total for path MDJ                   24072
 -------------------------------------------------------
 Smallest overlap matrix eigenvalue = 2.11E-05
 Guess from superposition of atomic densities
 Warning:  Energy on first SCF cycle will be non-variational
 A restricted hybrid HF-DFT SCF calculation will be
 performed using Pulay DIIS extrapolation
 Exchange:     0.2000 Hartree-Fock + 0.0800 Slater + 0.7200 B88
 Correlation:  0.1900 VWN1RPA + 0.8100 LYP
 Using SG-1 standard quadrature grid
 SCF converges when DIIS error is below 1.0E-08
 ---------------------------------------
  Cycle       Energy         DIIS Error
 ---------------------------------------
    1    -234.3825287671      4.27E-02
    2    -233.5844199519      6.49E-03
    3    -233.4941586848      8.35E-03
    4    -233.7445267021      1.16E-03
    5    -233.7481394700      3.64E-04
    6    -233.7485500563      6.32E-05
    7    -233.7485617929      2.71E-05
    8    -233.7485648528      2.72E-06
    9    -233.7485647023      7.24E-07
   10    -233.7485647152      1.96E-07
   11    -233.7485647117      6.39E-08
   12    -233.7485647120      8.21E-09 Convergence criterion met
 ---------------------------------------
 SCF time:  CPU 86.24 s  wall 90.59 s
 SCF   energy in the final basis set = -233.7485647120
 Total energy in the final basis set = -233.7485647120

 --------------------------------------------------------------

                    Orbital Energies (a.u.)
 --------------------------------------------------------------

 Alpha MOs
 -- Occupied --
-19.121 -10.223 -10.171 -10.169 -10.158  -1.023  -0.792  -0.736
 -0.640  -0.584  -0.522  -0.467  -0.437  -0.431  -0.392  -0.386
 -0.364  -0.361  -0.349  -0.326  -0.277
 -- Virtual --
 -0.013   0.005   0.011   0.016   0.034   0.040   0.044   0.049
  0.063   0.071   0.080   0.085   0.101   0.107   0.108   0.120
  0.128   0.132   0.138   0.141   0.146   0.151   0.154   0.164
  0.172   0.174   0.187   0.194   0.200   0.206   0.213   0.220
  0.232   0.254   0.267   0.276   0.283   0.289   0.305   0.326
  0.337   0.341   0.360   0.389   0.428   0.439   0.461   0.471
  0.494   0.530   0.550   0.571   0.603   0.614   0.635   0.653
  0.659   0.663   0.671   0.680   0.689   0.695   0.711   0.737
  0.740   0.763   0.842   0.898   0.945   0.984   1.031   1.043
  1.109   1.124   1.179   1.219   1.245   1.325   1.340   1.369
  1.428   1.461   1.471   1.494   1.532   1.553   1.567   1.572
  1.577   1.591   1.616   1.639   1.653   1.669   1.703   1.723
  1.737   1.779   1.795   1.827   1.854   1.922   1.938   2.025
  2.038   2.086   2.106   2.115   2.163   2.198   2.218   2.285
  2.339   2.379   2.389   2.456   2.477   2.514   2.529   2.538
  2.555   2.569   2.588   2.635   2.643   2.654   2.685   2.692
  2.713   2.736   2.811   2.857   2.936   2.952   2.990   3.032
  3.119   3.198   3.285   3.335   3.422   3.781   3.796   3.806
  3.817   3.849   3.893   3.933   4.105   4.211   4.351   5.082
  5.402   5.665  23.784  23.877  23.959  23.982  49.932
 --------------------------------------------------------------

          Ground-State Mulliken Net Atomic Charges

     Atom                 Charge (a.u.)
  ----------------------------------------
      1 C                    -0.493377
      2 C                    -0.081652
      3 C                    -0.198005
      4 C                    -0.517275
      5 O                    -0.227512
      6 H                     0.130338
      7 H                     0.157447
      8 H                     0.153457
      9 H                     0.141368
     10 H                     0.118720
     11 H                     0.168218
     12 H                     0.143139
     13 H                     0.143304
     14 H                     0.116222
     15 H                     0.245608
  ----------------------------------------
  Sum of atomic charges =    -0.000000

 -----------------------------------------------------------------
                    Cartesian Multipole Moments
 -----------------------------------------------------------------
    Charge (ESU x 10^10)
                -0.0000
    Dipole Moment (Debye)
         X       1.3753      Y      -0.8535      Z      -0.8225
       Tot       1.8156
    Quadrupole Moments (Debye-Ang)
        XX     -34.2838     XY       2.9117     YY     -33.8300
        XZ       0.6169     YZ      -1.0900     ZZ     -34.0074
    Octopole Moments (Debye-Ang^2)
       XXX      -2.5000    XXY      -0.4186    XYY       5.4795
       YYY       7.6007    XXZ       0.3116    XYZ       0.5878
       YYZ      -1.8715    XZZ      -0.5228    YZZ       0.9563
       ZZZ       0.2142
    Hexadecapole Moments (Debye-Ang^3)
      XXXX    -467.9431   XXXY      -7.5241   XXYY    -111.7836
      XYYY       8.3533   YYYY    -169.2016   XXXZ       4.3434
      XXYZ      -1.0337   XYYZ       1.9640   YYYZ       1.2319
      XXZZ     -90.3630   XYZZ      -0.2031   YYZZ     -45.0473
      XZZZ      -1.8444   YZZZ      -1.2614   ZZZZ     -74.8984
 -----------------------------------------------------------------
 Calculating MO derivatives via CPSCF
   1         3          45      0.189511    0.023504
   2         3          45      0.018147    0.002614
   3         3          45      0.001177    0.000181
   4        35          13      0.000041    0.000010
   5        48           0      0.000000    0.000000    Roots Converged
 Calculating analytic Hessian of the SCF energy
 Polarizability Matrix (a.u.)
            1           2           3
    1 -62.1354821  -1.2454323   0.2283913
    2  -1.2454323 -54.8230234   0.0750641
    3   0.2283913   0.0750641 -50.8558583

 Direct stationary perturbation theory relativistic correction:

 rels  =       0.064920224294
 relv  =      -0.294080099375
 rel2e =       0.121140907351
 E_rel =      -0.108018967730

 Hessian of the SCF Energy
            1           2           3           4           5           6
    1   0.5008615  -0.0410997   0.0197695  -0.1677999  -0.0456255   0.0254407
    2  -0.0410997   0.5582378   0.0117793  -0.0350211  -0.0898572   0.0123490
    3   0.0197695   0.0117793   0.5628176   0.0306680   0.0180795  -0.0891956
    4  -0.1677999  -0.0350211   0.0306680   0.4981675   0.0226645  -0.0255178
    5  -0.0456255  -0.0898572   0.0180795   0.0226645   0.4380572  -0.0218070
    6   0.0254407   0.0123490  -0.0891956  -0.0255178  -0.0218070   0.5773373
    7  -0.0309575   0.0114453  -0.0126740  -0.1359895   0.0310463  -0.0326462
    8  -0.0096003   0.0111768  -0.0063202   0.0261291  -0.0905588   0.0202917
    9   0.0049978  -0.0043029   0.0033784  -0.0346946   0.0242657  -0.1021714
   10  -0.0020210   0.0032153  -0.0015577  -0.0303370  -0.0077177   0.0054728
   11   0.0027661  -0.0023585   0.0015453   0.0131479   0.0110334  -0.0056397
   12  -0.0019241   0.0018939  -0.0013894  -0.0106801  -0.0073179   0.0033532
   13   0.0008131  -0.0367015  -0.0133202  -0.0879967  -0.0113423   0.0113809
   14  -0.0051266  -0.0352488  -0.0110783   0.0252866  -0.1697966  -0.0540820
   15  -0.0010482   0.0039707   0.0053506   0.0236825  -0.0374334  -0.0911953
   16  -0.0477876   0.0008919   0.0012199   0.0034033  -0.0237083  -0.0129069
   17  -0.0025929  -0.2722217  -0.0885799   0.0043977  -0.0129774  -0.0065753
   18  -0.0000561  -0.0896032  -0.0816747  -0.0008858   0.0071648   0.0008950
   19  -0.1988829   0.1016501  -0.0800250  -0.0237020   0.0166395  -0.0127183
   20   0.1048415  -0.1163118   0.0550616  -0.0131363   0.0069179  -0.0072547
   21  -0.0811771   0.0548618  -0.0902544   0.0071003  -0.0047715   0.0024024
   22  -0.0511684  -0.0012283   0.0293913  -0.0053727  -0.0008389   0.0318636
   23  -0.0004365  -0.0469476   0.0088702  -0.0025830  -0.0017967   0.0163641
   24   0.0312468   0.0100900  -0.3031982   0.0017349  -0.0001142  -0.0098007
   25  -0.0047388  -0.0035097   0.0292431  -0.0546267  -0.0021729   0.0220422
   26  -0.0021332  -0.0002926   0.0158173  -0.0042349  -0.0490269   0.0240116
   27   0.0011645   0.0018077  -0.0064916   0.0219609   0.0218046  -0.2787646
   28   0.0006835  -0.0000110   0.0006116   0.0018340   0.0215012   0.0113604
   29  -0.0013162   0.0001669  -0.0005680  -0.0022421  -0.0160323  -0.0083395
   30   0.0001880  -0.0001819   0.0001743   0.0003999   0.0116153   0.0034243
   31   0.0016585   0.0000730  -0.0010417   0.0004117   0.0008658  -0.0284834
   32  -0.0008634  -0.0000128  -0.0003580   0.0002693  -0.0017640   0.0183099
   33   0.0010465  -0.0001195   0.0005277   0.0003597  -0.0003959  -0.0178267
   34  -0.0000465  -0.0001839  -0.0001995   0.0020995   0.0000310   0.0022908
   35   0.0000635  -0.0000656  -0.0000115   0.0007803   0.0004603  -0.0004320
   36   0.0000424  -0.0001236   0.0004906  -0.0010762   0.0004362   0.0003635
   37  -0.0010536   0.0013849  -0.0008357  -0.0034435  -0.0049701   0.0030726
   38  -0.0005520   0.0005933  -0.0002884  -0.0025005  -0.0027931   0.0009471
   39   0.0002685  -0.0000905   0.0004753   0.0008736   0.0004796  -0.0004612
   40  -0.0000179   0.0001309   0.0000847   0.0010548  -0.0018738  -0.0008982
   41  -0.0001928   0.0001349  -0.0001228   0.0009691  -0.0022482   0.0000118
   42  -0.0001230   0.0001622   0.0000596  -0.0000470  -0.0013383  -0.0001747
   43   0.0004575  -0.0010362  -0.0013343   0.0022974   0.0055012   0.0002469
   44   0.0018679  -0.0069932  -0.0038260  -0.0339267  -0.0196176   0.0118448
   45   0.0001639  -0.0024931  -0.0010704  -0.0138785  -0.0106676   0.0018146
            7           8           9          10          11          12
    1  -0.0309575  -0.0096003   0.0049978  -0.0020210   0.0027661  -0.0019241
    2   0.0114453   0.0111768  -0.0043029   0.0032153  -0.0023585   0.0018939
    3  -0.0126740  -0.0063202   0.0033784  -0.0015577   0.0015453  -0.0013894
    4  -0.1359895   0.0261291  -0.0346946  -0.0303370   0.0131479  -0.0106801
    5   0.0310463  -0.0905588   0.0242657  -0.0077177   0.0110334  -0.0073179
    6  -0.0326462   0.0202917  -0.1021714   0.0054728  -0.0056397   0.0033532
    7   0.4487507   0.0110489  -0.0132631  -0.1583842  -0.0395334   0.0228425
    8   0.0110489   0.5421256   0.0340355  -0.0420595  -0.1004994   0.0114787
    9  -0.0132631   0.0340355   0.5709396   0.0225021   0.0118505  -0.0862526
   10  -0.1583842  -0.0420595   0.0225021   0.4873712  -0.0350627   0.0229254
   11  -0.0395334  -0.1004994   0.0118505  -0.0350627   0.5393521   0.0080195
   12   0.0228425   0.0114787  -0.0862526   0.0229254   0.0080195   0.5537377
   13   0.0000376   0.0288857   0.0124661   0.0004652  -0.0005683  -0.0005085
   14   0.0065141  -0.0387248  -0.0135101  -0.0031555   0.0000461  -0.0002193
   15   0.0006341   0.0054196   0.0069600  -0.0006205  -0.0006880  -0.0001922
   16   0.0007346  -0.0001031  -0.0003739   0.0002077   0.0001690   0.0002443
   17   0.0009545  -0.0004270  -0.0001771  -0.0003078   0.0003153   0.0001764
   18  -0.0000289  -0.0002685  -0.0000214  -0.0001653   0.0002035  -0.0000156
   19  -0.0037809  -0.0044961   0.0026284  -0.0008067   0.0013100  -0.0010312
   20  -0.0019304  -0.0017884   0.0004434  -0.0007546   0.0007656  -0.0001530
   21   0.0009849   0.0007819   0.0001037   0.0004125  -0.0000245   0.0006536
   22   0.0019539  -0.0000018   0.0015026  -0.0001430  -0.0000534  -0.0002293
   23   0.0009592  -0.0001225  -0.0002724   0.0000514  -0.0000720   0.0000384
   24  -0.0009204  -0.0000341   0.0005788   0.0000503  -0.0000326   0.0004476
   25   0.0000970   0.0035475  -0.0268313   0.0022388  -0.0001331  -0.0010460
   26  -0.0004394   0.0007044   0.0167516  -0.0006906   0.0001362  -0.0005796
   27   0.0009713   0.0031745  -0.0152666   0.0011514  -0.0005198   0.0006847
   28  -0.0458256  -0.0024583  -0.0023710  -0.0030769  -0.0298060  -0.0107433
   29  -0.0015390  -0.2676478  -0.0815198  -0.0012517  -0.0125877  -0.0045179
   30  -0.0013036  -0.0824387  -0.0803094   0.0004422   0.0079787   0.0026387
   31  -0.0503513  -0.0008670   0.0270191  -0.0048089  -0.0016081   0.0304177
   32  -0.0013931  -0.0489465   0.0081091  -0.0023803  -0.0011589   0.0148277
   33   0.0263988   0.0100048  -0.2967410   0.0011838   0.0003625  -0.0060464
   34  -0.0041743  -0.0013030   0.0303119  -0.0504499  -0.0017795   0.0283850
   35  -0.0013267  -0.0013840   0.0149185  -0.0018463  -0.0492936   0.0151796
   36   0.0015747   0.0005756  -0.0070456   0.0285366   0.0156252  -0.2979310
   37  -0.0217102   0.0166221  -0.0113946  -0.1918916   0.1090837  -0.0716075
   38  -0.0132270   0.0086816  -0.0067298   0.1104367  -0.1264376   0.0538245
   39   0.0070035  -0.0053820   0.0025396  -0.0722352   0.0536568  -0.0815432
   40  -0.0014461  -0.0273021  -0.0124801  -0.0493699  -0.0194491  -0.0082363
   41  -0.0018107  -0.0120050  -0.0049962  -0.0186863  -0.2590254  -0.0918872
   42  -0.0002624   0.0085921   0.0030208  -0.0080303  -0.0932685  -0.0889172
   43   0.0010458   0.0019580  -0.0000192   0.0010063   0.0015170   0.0011915
   44  -0.0007688  -0.0005839   0.0011340   0.0002094  -0.0002155  -0.0007639
   45   0.0006888   0.0000889   0.0002872  -0.0000680   0.0009311   0.0007723
           13          14          15          16          17          18
    1   0.0008131  -0.0051266  -0.0010482  -0.0477876  -0.0025929  -0.0000561
    2  -0.0367015  -0.0352488   0.0039707   0.0008919  -0.2722217  -0.0896032
    3  -0.0133202  -0.0110783   0.0053506   0.0012199  -0.0885799  -0.0816747
    4  -0.0879967   0.0252866   0.0236825   0.0034033   0.0043977  -0.0008858
    5  -0.0113423  -0.1697966  -0.0374334  -0.0237083  -0.0129774   0.0071648
    6   0.0113809  -0.0540820  -0.0911953  -0.0129069  -0.0065753   0.0008950
    7   0.0000376   0.0065141   0.0006341   0.0007346   0.0009545  -0.0000289
    8   0.0288857  -0.0387248   0.0054196  -0.0001031  -0.0004270  -0.0002685
    9   0.0124661  -0.0135101   0.0069600  -0.0003739  -0.0001771  -0.0000214
   10   0.0004652  -0.0031555  -0.0006205   0.0002077  -0.0003078  -0.0001653
   11  -0.0005683   0.0000461  -0.0006880   0.0001690   0.0003153   0.0002035
   12  -0.0005085  -0.0002193  -0.0001922   0.0002443   0.0001764  -0.0000156
   13   0.4506106   0.1912339  -0.1388944  -0.0058371  -0.0042641   0.0015084
   14   0.1912339   0.4142885   0.0251686  -0.0043053  -0.0016900   0.0013513
   15  -0.1388944   0.0251686   0.1303196   0.0014988   0.0014362   0.0004370
   16  -0.0058371  -0.0043053   0.0014988   0.0492157   0.0019606  -0.0009235
   17  -0.0042641  -0.0016900   0.0014362   0.0019606   0.2978346   0.0983871
   18   0.0015084   0.0013513   0.0004370  -0.0009235   0.0983871   0.0842416
   19   0.0026795   0.0007808   0.0003607   0.0011393  -0.0007118   0.0013633
   20   0.0002784   0.0014271   0.0000925   0.0223837  -0.0141377   0.0127515
   21  -0.0006056  -0.0004923  -0.0001800   0.0106080  -0.0058161   0.0046425
   22   0.0017516   0.0015961  -0.0014256  -0.0010643   0.0003240  -0.0003138
   23   0.0006755   0.0012370  -0.0000153   0.0036997   0.0026596  -0.0303267
   24  -0.0004996   0.0004328   0.0013988   0.0007633   0.0007003  -0.0098458
   25   0.0025950   0.0015153   0.0030266   0.0009370  -0.0000457  -0.0006170
   26   0.0054876  -0.0167198  -0.0417195   0.0005252   0.0002292  -0.0001178
   27   0.0014505  -0.0145732  -0.0112313   0.0004259   0.0007559   0.0001491
   28  -0.0046668   0.0061512  -0.0020283  -0.0011379   0.0001388  -0.0002363
   29   0.0038312  -0.0025553   0.0021590   0.0003371   0.0008556   0.0001546
   30  -0.0022109   0.0022741   0.0009320   0.0000616   0.0001018   0.0003721
   31   0.0013524  -0.0018670   0.0018103  -0.0000538  -0.0000213  -0.0000104
   32  -0.0014169   0.0016106  -0.0006991   0.0000052   0.0000362  -0.0001552
   33   0.0008368   0.0002421   0.0028935  -0.0000139   0.0000855   0.0000246
   34  -0.0001017   0.0001454  -0.0004947  -0.0000077  -0.0000098   0.0000365
   35   0.0001847  -0.0000820   0.0002559  -0.0000228  -0.0000431   0.0000095
   36   0.0004334  -0.0005044   0.0003042  -0.0000136   0.0000105  -0.0000401
   37   0.0003926   0.0000417  -0.0000579   0.0000591  -0.0000507  -0.0000514
   38   0.0007318   0.0008457   0.0003258   0.0000194   0.0000172  -0.0000310
   39   0.0002902   0.0002593   0.0003705  -0.0000040   0.0000158  -0.0000117
   40   0.0004751   0.0013468   0.0007548   0.0001729   0.0001892   0.0000436
   41   0.0016038   0.0014500   0.0008011   0.0000508   0.0001722   0.0000488
   42   0.0003094   0.0005276  -0.0000184   0.0000015   0.0000306  -0.0000210
   43  -0.3625704  -0.2201574   0.1128017   0.0000189   0.0000390   0.0003367
   44  -0.1786194  -0.1560878   0.0409258  -0.0019032  -0.0006230   0.0004313
   45   0.1273635   0.0642036  -0.0461491  -0.0005876  -0.0005518   0.0008686
           19          20          21          22          23          24
    1  -0.1988829   0.1048415  -0.0811771  -0.0511684  -0.0004365   0.0312468
    2   0.1016501  -0.1163118   0.0548618  -0.0012283  -0.0469476   0.0100900
    3  -0.0800250   0.0550616  -0.0902544   0.0293913   0.0088702  -0.3031982
    4  -0.0237020  -0.0131363   0.0071003  -0.0053727  -0.0025830   0.0017349
    5   0.0166395   0.0069179  -0.0047715  -0.0008389  -0.0017967  -0.0001142
    6  -0.0127183  -0.0072547   0.0024024   0.0318636   0.0163641  -0.0098007
    7  -0.0037809  -0.0019304   0.0009849   0.0019539   0.0009592  -0.0009204
    8  -0.0044961  -0.0017884   0.0007819  -0.0000018  -0.0001225  -0.0000341
    9   0.0026284   0.0004434   0.0001037   0.0015026  -0.0002724   0.0005788
   10  -0.0008067  -0.0007546   0.0004125  -0.0001430   0.0000514   0.0000503
   11   0.0013100   0.0007656  -0.0000245  -0.0000534  -0.0000720  -0.0000326
   12  -0.0010312  -0.0001530   0.0006536  -0.0002293   0.0000384   0.0004476
   13   0.0026795   0.0002784  -0.0006056   0.0017516   0.0006755  -0.0004996
   14   0.0007808   0.0014271  -0.0004923   0.0015961   0.0012370   0.0004328
   15   0.0003607   0.0000925  -0.0001800  -0.0014256  -0.0000153   0.0013988
   16   0.0011393   0.0223837   0.0106080  -0.0010643   0.0036997   0.0007633
   17  -0.0007118  -0.0141377  -0.0058161   0.0003240   0.0026596   0.0007003
   18   0.0013633   0.0127515   0.0046425  -0.0003138  -0.0303267  -0.0098458
   19   0.2184862  -0.1120289   0.0870282   0.0036109  -0.0028757   0.0015180
   20  -0.1120289   0.1230422  -0.0606402  -0.0003083  -0.0008323  -0.0001072
   21   0.0870282  -0.0606402   0.0936961  -0.0247510   0.0168542  -0.0118341
   22   0.0036109  -0.0003083  -0.0247510   0.0554080   0.0030037  -0.0357216
   23  -0.0028757  -0.0008323   0.0168542   0.0030037   0.0462208  -0.0114151
   24   0.0015180  -0.0001072  -0.0118341  -0.0357216  -0.0114151   0.3301121
   25   0.0010642   0.0008543  -0.0001399  -0.0047102  -0.0027793   0.0015449
   26   0.0002237   0.0005148  -0.0008411  -0.0030647  -0.0009547   0.0007666
   27   0.0004123  -0.0004053   0.0005481   0.0008989   0.0005927   0.0012217
   28   0.0003369  -0.0001878  -0.0000482  -0.0000956   0.0000736   0.0000753
   29  -0.0000554   0.0003223   0.0003131   0.0000450   0.0000314   0.0000893
   30   0.0001965   0.0001685  -0.0001217  -0.0000424  -0.0001734  -0.0000254
   31   0.0002102  -0.0000064   0.0003781  -0.0005634  -0.0000695   0.0005471
   32  -0.0001237  -0.0001173  -0.0000567  -0.0000226   0.0003602  -0.0003758
   33  -0.0000488   0.0000043   0.0004644  -0.0007765  -0.0002254   0.0006943
   34   0.0000089   0.0000231  -0.0001313   0.0001824   0.0000601  -0.0002473
   35   0.0000072   0.0000095  -0.0000551   0.0000813  -0.0000111  -0.0000513
   36   0.0001093   0.0000045   0.0000055  -0.0002441  -0.0000342  -0.0000037
   37  -0.0006172  -0.0002905   0.0001427  -0.0000172   0.0000072   0.0000988
   38  -0.0002903  -0.0001072   0.0000318   0.0000184  -0.0000034   0.0000246
   39   0.0001251   0.0000779  -0.0000408  -0.0000834  -0.0000510  -0.0000015
   40  -0.0000668   0.0001266   0.0000158   0.0000216  -0.0000463   0.0000122
   41  -0.0001589   0.0000308   0.0000099   0.0000028  -0.0000329   0.0000165
   42  -0.0000498  -0.0000592  -0.0000193   0.0000061  -0.0000039  -0.0000073
   43   0.0003204   0.0001356   0.0001827   0.0002065   0.0002598  -0.0002027
   44   0.0001294   0.0002644  -0.0001552   0.0004469   0.0002642   0.0000103
   45   0.0001312   0.0000154  -0.0000661  -0.0000746  -0.0002022   0.0002633
           25          26          27          28          29          30
    1  -0.0047388  -0.0021332   0.0011645   0.0006835  -0.0013162   0.0001880
    2  -0.0035097  -0.0002926   0.0018077  -0.0000110   0.0001669  -0.0001819
    3   0.0292431   0.0158173  -0.0064916   0.0006116  -0.0005680   0.0001743
    4  -0.0546267  -0.0042349   0.0219609   0.0018340  -0.0022421   0.0003999
    5  -0.0021729  -0.0490269   0.0218046   0.0215012  -0.0160323   0.0116153
    6   0.0220422   0.0240116  -0.2787646   0.0113604  -0.0083395   0.0034243
    7   0.0000970  -0.0004394   0.0009713  -0.0458256  -0.0015390  -0.0013036
    8   0.0035475   0.0007044   0.0031745  -0.0024583  -0.2676478  -0.0824387
    9  -0.0268313   0.0167516  -0.0152666  -0.0023710  -0.0815198  -0.0803094
   10   0.0022388  -0.0006906   0.0011514  -0.0030769  -0.0012517   0.0004422
   11  -0.0001331   0.0001362  -0.0005198  -0.0298060  -0.0125877   0.0079787
   12  -0.0010460  -0.0005796   0.0006847  -0.0107433  -0.0045179   0.0026387
   13   0.0025950   0.0054876   0.0014505  -0.0046668   0.0038312  -0.0022109
   14   0.0015153  -0.0167198  -0.0145732   0.0061512  -0.0025553   0.0022741
   15   0.0030266  -0.0417195  -0.0112313  -0.0020283   0.0021590   0.0009320
   16   0.0009370   0.0005252   0.0004259  -0.0011379   0.0003371   0.0000616
   17  -0.0000457   0.0002292   0.0007559   0.0001388   0.0008556   0.0001018
   18  -0.0006170  -0.0001178   0.0001491  -0.0002363   0.0001546   0.0003721
   19   0.0010642   0.0002237   0.0004123   0.0003369  -0.0000554   0.0001965
   20   0.0008543   0.0005148  -0.0004053  -0.0001878   0.0003223   0.0001685
   21  -0.0001399  -0.0008411   0.0005481  -0.0000482   0.0003131  -0.0001217
   22  -0.0047102  -0.0030647   0.0008989  -0.0000956   0.0000450  -0.0000424
   23  -0.0027793  -0.0009547   0.0005927   0.0000736   0.0000314  -0.0001734
   24   0.0015449   0.0007666   0.0012217   0.0000753   0.0000893  -0.0000254
   25   0.0602234   0.0008062  -0.0253691   0.0007316  -0.0001364   0.0007030
   26   0.0008062   0.0642777  -0.0142872  -0.0006542   0.0004316  -0.0003259
   27  -0.0253691  -0.0142872   0.3075798  -0.0004153   0.0008187   0.0001451
   28   0.0007316  -0.0006542  -0.0004153   0.0554085   0.0043902   0.0014000
   29  -0.0001364   0.0004316   0.0008187   0.0043902   0.2933398   0.0904032
   30   0.0007030  -0.0003259   0.0001451   0.0014000   0.0904032   0.0819533
   31  -0.0038077   0.0028439  -0.0019916  -0.0006216   0.0002879  -0.0000621
   32   0.0024601  -0.0010939   0.0016067   0.0028162   0.0019535  -0.0303153
   33  -0.0024770   0.0015048   0.0002549   0.0007075  -0.0000512  -0.0104714
   34  -0.0002793   0.0002140  -0.0010929   0.0011552   0.0001872  -0.0006350
   35  -0.0002048   0.0001634  -0.0002449   0.0005661   0.0000371   0.0002590
   36   0.0006705  -0.0003719   0.0005630   0.0002454   0.0004494   0.0005286
   37   0.0002887  -0.0001123  -0.0000390   0.0012028  -0.0002250  -0.0006027
   38   0.0000341  -0.0000366  -0.0000254   0.0005289   0.0008845  -0.0004151
   39   0.0003204  -0.0000793   0.0004685  -0.0006136  -0.0001236   0.0001268
   40  -0.0000973   0.0001626   0.0000288  -0.0053608  -0.0023029   0.0014126
   41  -0.0001243   0.0000977   0.0000249  -0.0027063   0.0001922   0.0012077
   42  -0.0000192  -0.0000056   0.0000723   0.0019978   0.0010410   0.0007144
   43   0.0000842   0.0010662   0.0004433  -0.0005675  -0.0000099   0.0000529
   44  -0.0001113   0.0015693  -0.0005302  -0.0003425   0.0006082  -0.0001581
   45  -0.0010511  -0.0005240   0.0000668   0.0000581  -0.0003084  -0.0000818
           31          32          33          34          35          36
    1   0.0016585  -0.0008634   0.0010465  -0.0000465   0.0000635   0.0000424
    2   0.0000730  -0.0000128  -0.0001195  -0.0001839  -0.0000656  -0.0001236
    3  -0.0010417  -0.0003580   0.0005277  -0.0001995  -0.0000115   0.0004906
    4   0.0004117   0.0002693   0.0003597   0.0020995   0.0007803  -0.0010762
    5   0.0008658  -0.0017640  -0.0003959   0.0000310   0.0004603   0.0004362
    6  -0.0284834   0.0183099  -0.0178267   0.0022908  -0.0004320   0.0003635
    7  -0.0503513  -0.0013931   0.0263988  -0.0041743  -0.0013267   0.0015747
    8  -0.0008670  -0.0489465   0.0100048  -0.0013030  -0.0013840   0.0005756
    9   0.0270191   0.0081091  -0.2967410   0.0303119   0.0149185  -0.0070456
   10  -0.0048089  -0.0023803   0.0011838  -0.0504499  -0.0018463   0.0285366
   11  -0.0016081  -0.0011589   0.0003625  -0.0017795  -0.0492936   0.0156252
   12   0.0304177   0.0148277  -0.0060464   0.0283850   0.0151796  -0.2979310
   13   0.0013524  -0.0014169   0.0008368  -0.0001017   0.0001847   0.0004334
   14  -0.0018670   0.0016106   0.0002421   0.0001454  -0.0000820  -0.0005044
   15   0.0018103  -0.0006991   0.0028935  -0.0004947   0.0002559   0.0003042
   16  -0.0000538   0.0000052  -0.0000139  -0.0000077  -0.0000228  -0.0000136
   17  -0.0000213   0.0000362   0.0000855  -0.0000098  -0.0000431   0.0000105
   18  -0.0000104  -0.0001552   0.0000246   0.0000365   0.0000095  -0.0000401
   19   0.0002102  -0.0001237  -0.0000488   0.0000089   0.0000072   0.0001093
   20  -0.0000064  -0.0001173   0.0000043   0.0000231   0.0000095   0.0000045
   21   0.0003781  -0.0000567   0.0004644  -0.0001313  -0.0000551   0.0000055
   22  -0.0005634  -0.0000226  -0.0007765   0.0001824   0.0000813  -0.0002441
   23  -0.0000695   0.0003602  -0.0002254   0.0000601  -0.0000111  -0.0000342
   24   0.0005471  -0.0003758   0.0006943  -0.0002473  -0.0000513  -0.0000037
   25  -0.0038077   0.0024601  -0.0024770  -0.0002793  -0.0002048   0.0006705
   26   0.0028439  -0.0010939   0.0015048   0.0002140   0.0001634  -0.0003719
   27  -0.0019916   0.0016067   0.0002549  -0.0010929  -0.0002449   0.0005630
   28  -0.0006216   0.0028162   0.0007075   0.0011552   0.0005661   0.0002454
   29   0.0002879   0.0019535  -0.0000512   0.0001872   0.0000371   0.0004494
   30  -0.0000621  -0.0303153  -0.0104714  -0.0006350   0.0002590   0.0005286
   31   0.0597569   0.0023985  -0.0287395  -0.0051915  -0.0029391   0.0010986
   32   0.0023985   0.0490246  -0.0120942  -0.0028238  -0.0004638   0.0011172
   33  -0.0287395  -0.0120942   0.3243389   0.0010219   0.0004467   0.0013124
   34  -0.0051915  -0.0028238   0.0010219   0.0548191   0.0041823  -0.0332035
   35  -0.0029391  -0.0004638   0.0004467   0.0041823   0.0489213  -0.0182898
   36   0.0010986   0.0011172   0.0013124  -0.0332035  -0.0182898   0.3251730
   37   0.0007683   0.0003779   0.0005500   0.0031861  -0.0028370   0.0009756
   38   0.0008055   0.0003600  -0.0001016   0.0001966  -0.0014019   0.0002604
   39  -0.0002294  -0.0005085   0.0003359  -0.0243793   0.0185513  -0.0113781
   40   0.0014209   0.0006795   0.0000439  -0.0010151   0.0031914   0.0007556
   41  -0.0000256   0.0003670   0.0003594   0.0008727   0.0032376   0.0008118
   42  -0.0006910   0.0002380   0.0005714  -0.0020298  -0.0300022  -0.0116675
   43  -0.0001806   0.0000171  -0.0000931  -0.0001851   0.0001197   0.0000953
   44   0.0001294  -0.0001550  -0.0000222   0.0001876  -0.0000841   0.0000331
   45  -0.0000216   0.0003542  -0.0003324   0.0003672  -0.0005338  -0.0006748
           37          38          39          40          41          42
    1  -0.0010536  -0.0005520   0.0002685  -0.0000179  -0.0001928  -0.0001230
    2   0.0013849   0.0005933  -0.0000905   0.0001309   0.0001349   0.0001622
    3  -0.0008357  -0.0002884   0.0004753   0.0000847  -0.0001228   0.0000596
    4  -0.0034435  -0.0025005   0.0008736   0.0010548   0.0009691  -0.0000470
    5  -0.0049701  -0.0027931   0.0004796  -0.0018738  -0.0022482  -0.0013383
    6   0.0030726   0.0009471  -0.0004612  -0.0008982   0.0000118  -0.0001747
    7  -0.0217102  -0.0132270   0.0070035  -0.0014461  -0.0018107  -0.0002624
    8   0.0166221   0.0086816  -0.0053820  -0.0273021  -0.0120050   0.0085921
    9  -0.0113946  -0.0067298   0.0025396  -0.0124801  -0.0049962   0.0030208
   10  -0.1918916   0.1104367  -0.0722352  -0.0493699  -0.0186863  -0.0080303
   11   0.1090837  -0.1264376   0.0536568  -0.0194491  -0.2590254  -0.0932685
   12  -0.0716075   0.0538245  -0.0815432  -0.0082363  -0.0918872  -0.0889172
   13   0.0003926   0.0007318   0.0002902   0.0004751   0.0016038   0.0003094
   14   0.0000417   0.0008457   0.0002593   0.0013468   0.0014500   0.0005276
   15  -0.0000579   0.0003258   0.0003705   0.0007548   0.0008011  -0.0000184
   16   0.0000591   0.0000194  -0.0000040   0.0001729   0.0000508   0.0000015
   17  -0.0000507   0.0000172   0.0000158   0.0001892   0.0001722   0.0000306
   18  -0.0000514  -0.0000310  -0.0000117   0.0000436   0.0000488  -0.0000210
   19  -0.0006172  -0.0002903   0.0001251  -0.0000668  -0.0001589  -0.0000498
   20  -0.0002905  -0.0001072   0.0000779   0.0001266   0.0000308  -0.0000592
   21   0.0001427   0.0000318  -0.0000408   0.0000158   0.0000099  -0.0000193
   22  -0.0000172   0.0000184  -0.0000834   0.0000216   0.0000028   0.0000061
   23   0.0000072  -0.0000034  -0.0000510  -0.0000463  -0.0000329  -0.0000039
   24   0.0000988   0.0000246  -0.0000015   0.0000122   0.0000165  -0.0000073
   25   0.0002887   0.0000341   0.0003204  -0.0000973  -0.0001243  -0.0000192
   26  -0.0001123  -0.0000366  -0.0000793   0.0001626   0.0000977  -0.0000056
   27  -0.0000390  -0.0000254   0.0004685   0.0000288   0.0000249   0.0000723
   28   0.0012028   0.0005289  -0.0006136  -0.0053608  -0.0027063   0.0019978
   29  -0.0002250   0.0008845  -0.0001236  -0.0023029   0.0001922   0.0010410
   30  -0.0006027  -0.0004151   0.0001268   0.0014126   0.0012077   0.0007144
   31   0.0007683   0.0008055  -0.0002294   0.0014209  -0.0000256  -0.0006910
   32   0.0003779   0.0003600  -0.0005085   0.0006795   0.0003670   0.0002380
   33   0.0005500  -0.0001016   0.0003359   0.0000439   0.0003594   0.0005714
   34   0.0031861   0.0001966  -0.0243793  -0.0010151   0.0008727  -0.0020298
   35  -0.0028370  -0.0014019   0.0185513   0.0031914   0.0032376  -0.0300022
   36   0.0009756   0.0002604  -0.0113781   0.0007556   0.0008118  -0.0116675
   37   0.2107429  -0.1177297   0.0780432   0.0020641  -0.0011542   0.0016094
   38  -0.1177297   0.1361949  -0.0592143   0.0222613  -0.0174179   0.0115266
   39   0.0780432  -0.0592143   0.0848594   0.0109371  -0.0077637   0.0047287
   40   0.0020641   0.0222613   0.0109371   0.0543636   0.0216460   0.0081941
   41  -0.0011542  -0.0174179  -0.0077637   0.0216460   0.2842260   0.1021763
   42   0.0016094   0.0115266   0.0047287   0.0081941   0.1021763   0.0913108
   43   0.0000286  -0.0007332  -0.0003167  -0.0021990  -0.0002860  -0.0008658
   44  -0.0001479   0.0006204   0.0001720   0.0012401   0.0008210   0.0003832
   45   0.0000965  -0.0001352  -0.0004684  -0.0006687  -0.0006983   0.0003474
           43          44          45
    1   0.0004575   0.0018679   0.0001639
    2  -0.0010362  -0.0069932  -0.0024931
    3  -0.0013343  -0.0038260  -0.0010704
    4   0.0022974  -0.0339267  -0.0138785
    5   0.0055012  -0.0196176  -0.0106676
    6   0.0002469   0.0118448   0.0018146
    7   0.0010458  -0.0007688   0.0006888
    8   0.0019580  -0.0005839   0.0000889
    9  -0.0000192   0.0011340   0.0002872
   10   0.0010063   0.0002094  -0.0000680
   11   0.0015170  -0.0002155   0.0009311
   12   0.0011915  -0.0007639   0.0007723
   13  -0.3625704  -0.1786194   0.1273635
   14  -0.2201574  -0.1560878   0.0642036
   15   0.1128017   0.0409258  -0.0461491
   16   0.0000189  -0.0019032  -0.0005876
   17   0.0000390  -0.0006230  -0.0005518
   18   0.0003367   0.0004313   0.0008686
   19   0.0003204   0.0001294   0.0001312
   20   0.0001356   0.0002644   0.0000154
   21   0.0001827  -0.0001552  -0.0000661
   22   0.0002065   0.0004469  -0.0000746
   23   0.0002598   0.0002642  -0.0002022
   24  -0.0002027   0.0000103   0.0002633
   25   0.0000842  -0.0001113  -0.0010511
   26   0.0010662   0.0015693  -0.0005240
   27   0.0004433  -0.0005302   0.0000668
   28  -0.0005675  -0.0003425   0.0000581
   29  -0.0000099   0.0006082  -0.0003084
   30   0.0000529  -0.0001581  -0.0000818
   31  -0.0001806   0.0001294  -0.0000216
   32   0.0000171  -0.0001550   0.0003542
   33  -0.0000931  -0.0000222  -0.0003324
   34  -0.0001851   0.0001876   0.0003672
   35   0.0001197  -0.0000841  -0.0005338
   36   0.0000953   0.0000331  -0.0006748
   37   0.0000286  -0.0001479   0.0000965
   38  -0.0007332   0.0006204  -0.0001352
   39  -0.0003167   0.0001720  -0.0004684
   40  -0.0021990   0.0012401  -0.0006687
   41  -0.0002860   0.0008210  -0.0006983
   42  -0.0008658   0.0003832   0.0003474
   43   0.3602371   0.2116092  -0.1125191
   44   0.2116092   0.1802125  -0.0494789
   45  -0.1125191  -0.0494789   0.0444228
 Gradient time:  CPU 1521.94 s  wall 2225.58 s
 **********************************************************************
 **                                                                  **
 **                       VIBRATIONAL ANALYSIS                       **
 **                       --------------------                       **
 **                                                                  **
 **        VIBRATIONAL FREQUENCIES (CM**-1) AND NORMAL MODES         **
 **     FORCE CONSTANTS (mDYN/ANGSTROM) AND REDUCED MASSES (AMU)     **
 **                  INFRARED INTENSITIES (KM/MOL)                   **
 **                                                                  **
 **********************************************************************


 Mode:                 1                      2                      3
 Frequency:       121.38                 212.93                 245.59
 Force Cnst:      0.0158                 0.0293                 0.0420
 Red. Mass:       1.8167                 1.0964                 1.1809
 IR Active:          YES                    YES                    YES
 IR Intens:        1.873                  2.372                  5.011
 Raman Active:       YES                    YES                    YES
               X      Y      Z        X      Y      Z        X      Y      Z
 C         -0.024  0.030  0.101    0.012 -0.015  0.038    0.008  0.004  0.037
 C         -0.023 -0.036 -0.035   -0.010  0.002 -0.017   -0.017  0.020 -0.037
 C         -0.008 -0.078 -0.119   -0.008  0.009 -0.012   -0.009 -0.014 -0.091
 C         -0.031  0.097  0.118    0.010 -0.003  0.036    0.017 -0.006  0.039
 O          0.079 -0.019 -0.061   -0.007  0.014 -0.053    0.005 -0.005  0.037
 H         -0.058 -0.024  0.238   -0.205  0.173 -0.441    0.028 -0.028  0.117
 H         -0.034 -0.013  0.067   -0.041  0.278  0.517   -0.026 -0.055  0.029
 H          0.024  0.175  0.114    0.294 -0.513  0.054    0.051  0.081  0.046
 H         -0.109 -0.068 -0.045   -0.042 -0.020 -0.022   -0.079  0.067 -0.040
 H          0.080  0.004 -0.351   -0.008  0.008 -0.010    0.008  0.009 -0.156
 H         -0.060 -0.329 -0.137   -0.032  0.008 -0.015   -0.052 -0.088 -0.099
 H         -0.008  0.472  0.147    0.065 -0.017  0.043    0.341 -0.437  0.051
 H         -0.014 -0.005 -0.073   -0.016 -0.006  0.086   -0.041  0.250  0.549
 H         -0.085 -0.049  0.470    0.001  0.001  0.031   -0.218  0.181 -0.342
 H          0.029 -0.027 -0.243    0.060 -0.038  0.061   -0.082  0.058 -0.117
 TransDip  -0.028  0.002 -0.034    0.022 -0.025  0.036   -0.035  0.030 -0.055

 Mode:                 4                      5                      6
 Frequency:       250.20                 293.23                 376.99
 Force Cnst:      0.0879                 0.0554                 0.2215
 Red. Mass:       2.3846                 1.0927                 2.6458
 IR Active:          YES                    YES                    YES
 IR Intens:        0.526                115.293                  5.609
 Raman Active:       YES                    YES                    YES
               X      Y      Z        X      Y      Z        X      Y      Z
 C         -0.090  0.067 -0.066   -0.009  0.020  0.029    0.120 -0.158 -0.004
 C          0.021 -0.103  0.035   -0.005 -0.010 -0.018   -0.024  0.086 -0.015
 C          0.015 -0.058  0.083    0.006  0.003 -0.023   -0.137  0.011  0.014
 C         -0.118  0.156 -0.055    0.013  0.016  0.002   -0.178 -0.002  0.001
 O          0.154 -0.091  0.023   -0.033 -0.010 -0.049    0.167  0.098 -0.004
 H         -0.261  0.120 -0.200   -0.017 -0.019  0.130    0.475 -0.159 -0.012
 H          0.030  0.277 -0.031   -0.001 -0.017 -0.035   -0.085 -0.463  0.004
 H         -0.144 -0.044 -0.078   -0.017  0.142  0.033    0.155 -0.245 -0.003
 H          0.078 -0.126  0.039   -0.007 -0.033 -0.021   -0.027  0.091 -0.014
 H          0.128 -0.085  0.154    0.027  0.016 -0.058   -0.168  0.008  0.030
 H          0.052  0.029  0.091    0.006 -0.039 -0.024   -0.181  0.046  0.011
 H         -0.160 -0.049 -0.075    0.056 -0.021  0.007   -0.213 -0.028 -0.005
 H          0.038  0.454  0.065   -0.000  0.042  0.067   -0.144  0.042 -0.004
 H         -0.339  0.275 -0.279    0.017  0.036 -0.034   -0.186  0.013 -0.030
 H          0.181 -0.160 -0.022    0.407 -0.286  0.827    0.327 -0.101  0.115
 TransDip  -0.014 -0.017 -0.007    0.173 -0.127  0.268    0.001 -0.072  0.023

 Mode:                 7                      8                      9
 Frequency:       464.87                 490.69                 772.82
 Force Cnst:      0.3056                 0.3547                 0.5697
 Red. Mass:       2.4004                 2.5003                 1.6190
 IR Active:          YES                    YES                    YES
 IR Intens:        3.190                  8.973                  1.082
 Raman Active:       YES                    YES                    YES
               X      Y      Z        X      Y      Z        X      Y      Z
 C         -0.095 -0.042  0.008    0.179  0.114  0.025    0.060  0.022  0.003
 C         -0.097 -0.030 -0.137    0.108 -0.003 -0.174    0.022 -0.012  0.065
 C         -0.042  0.181 -0.037   -0.059 -0.020  0.024   -0.063  0.153  0.016
 C          0.086  0.023  0.022   -0.123 -0.015  0.010   -0.049  0.023  0.015
 O          0.115 -0.111  0.076   -0.068 -0.117  0.047    0.014 -0.104 -0.021
 H         -0.127 -0.073  0.089   -0.040  0.051  0.202    0.017  0.045 -0.050
 H         -0.144 -0.081  0.050    0.120  0.162  0.207    0.155  0.115 -0.064
 H          0.011  0.043  0.026    0.493  0.318  0.076   -0.048  0.008 -0.012
 H         -0.209  0.034 -0.145    0.177  0.088 -0.159    0.054 -0.121  0.055
 H          0.048  0.033  0.368   -0.065 -0.092  0.228    0.052  0.320 -0.465
 H         -0.146  0.588 -0.026   -0.209  0.229  0.018   -0.091 -0.371 -0.017
 H          0.200  0.068  0.040   -0.221  0.055  0.002   -0.140 -0.262 -0.018
 H         -0.092 -0.216  0.038   -0.042  0.034 -0.088   -0.239 -0.262 -0.016
 H          0.298 -0.044  0.124   -0.177 -0.024  0.042    0.385  0.057 -0.176
 H          0.107 -0.163 -0.055   -0.207  0.131  0.104   -0.016 -0.089 -0.084
 TransDip  -0.045  0.005 -0.035   -0.001  0.096 -0.001    0.003  0.029 -0.016

 Mode:                10                     11                     12
 Frequency:       827.34                 918.60                 984.24
 Force Cnst:      0.6108                 1.1034                 0.7184
 Red. Mass:       1.5146                 2.2194                 1.2587
 IR Active:          YES                    YES                    YES
 IR Intens:        3.024                 25.746                  8.776
 Raman Active:       YES                    YES                    YES
               X      Y      Z        X      Y      Z        X      Y      Z
 C          0.084  0.031  0.027    0.028  0.147  0.017   -0.070  0.012 -0.058
 C          0.023 -0.029  0.119   -0.113  0.136  0.032    0.025  0.048  0.038
 C         -0.022  0.038 -0.105   -0.032 -0.061  0.046    0.010  0.017  0.036
 C         -0.064 -0.020 -0.039    0.101  0.008 -0.000   -0.038  0.005 -0.059
 O         -0.011 -0.036 -0.024   -0.004 -0.160 -0.050    0.008 -0.045 -0.019
 H          0.117  0.100 -0.148    0.660  0.215 -0.185    0.019 -0.074  0.161
 H          0.282  0.150 -0.207   -0.217 -0.269 -0.034   -0.353 -0.193  0.239
 H         -0.260 -0.075 -0.026   -0.011 -0.216 -0.006    0.351  0.070  0.008
 H         -0.122 -0.110  0.094   -0.203 -0.008  0.003    0.405  0.031  0.073
 H         -0.205 -0.063  0.199   -0.114 -0.053  0.040   -0.095  0.056 -0.066
 H          0.189  0.350 -0.061   -0.050 -0.038  0.047    0.381 -0.085  0.072
 H          0.361  0.197  0.036   -0.033  0.066 -0.016    0.329  0.109  0.001
 H         -0.224 -0.061  0.234    0.278  0.190 -0.096   -0.230 -0.099  0.193
 H         -0.229 -0.121  0.243   -0.035  0.045 -0.040   -0.050 -0.084  0.161
 H         -0.001 -0.042 -0.001   -0.032 -0.125 -0.051   -0.017 -0.005 -0.013
 TransDip   0.019  0.023  0.047   -0.033  0.158  0.019    0.030  0.064  0.063

 Mode:                13                     14                     15
 Frequency:      1008.00                1018.53                1082.39
 Force Cnst:      0.9154                 1.6093                 1.2516
 Red. Mass:       1.5291                 2.6329                 1.8133
 IR Active:          YES                    YES                    YES
 IR Intens:       20.129                 32.229                  6.118
 Raman Active:       YES                    YES                    YES
               X      Y      Z        X      Y      Z        X      Y      Z
 C          0.033  0.088 -0.016   -0.135 -0.008  0.087   -0.063  0.014  0.069
 C         -0.079 -0.074 -0.023    0.127  0.114 -0.053    0.138 -0.040 -0.031
 C          0.086 -0.063 -0.008    0.192  0.084 -0.055   -0.138 -0.082  0.004
 C         -0.087  0.043  0.011   -0.136 -0.097  0.074    0.053  0.107 -0.048
 O         -0.022  0.053  0.022    0.023 -0.073 -0.035    0.015  0.013 -0.003
 H          0.325  0.100 -0.065    0.125  0.055 -0.109    0.174  0.062 -0.088
 H         -0.105 -0.119 -0.005   -0.172 -0.176 -0.067   -0.099 -0.150 -0.066
 H          0.113 -0.067 -0.015   -0.379 -0.271  0.040   -0.234 -0.235  0.033
 H         -0.152 -0.036 -0.023   -0.036  0.044 -0.082    0.202 -0.163 -0.026
 H          0.578 -0.134  0.153    0.221  0.076 -0.027   -0.063 -0.105  0.063
 H          0.146  0.039  0.005    0.104  0.128 -0.064   -0.276  0.011 -0.008
 H          0.038 -0.186  0.011   -0.355 -0.115  0.044    0.242 -0.012 -0.033
 H         -0.363 -0.313  0.064   -0.032 -0.020 -0.041   -0.171 -0.157  0.035
 H          0.306  0.003 -0.012   -0.228 -0.056 -0.007    0.312  0.067 -0.034
 H          0.030 -0.051 -0.034   -0.189  0.390  0.238   -0.212  0.497  0.253
 TransDip   0.039 -0.136 -0.023   -0.003  0.176  0.047    0.021  0.072  0.026

 Mode:                16                     17                     18
 Frequency:      1151.28                1183.32                1266.68
 Force Cnst:      1.5240                 1.7457                 1.1663
 Red. Mass:       1.9515                 2.1160                 1.2337
 IR Active:          YES                    YES                    YES
 IR Intens:       15.682                 11.330                 59.044
 Raman Active:       YES                    YES                    YES
               X      Y      Z        X      Y      Z        X      Y      Z
 C         -0.002 -0.072 -0.017    0.050 -0.074  0.071    0.023 -0.029 -0.073
 C          0.033  0.168  0.111   -0.066  0.142 -0.147   -0.066  0.015  0.053
 C         -0.001 -0.118 -0.076    0.026 -0.058  0.164   -0.012 -0.007 -0.009
 C         -0.017  0.082  0.043   -0.029  0.022 -0.088    0.011  0.007  0.025
 O         -0.007 -0.062 -0.059    0.014 -0.028  0.001    0.054 -0.018 -0.025
 H         -0.291 -0.108  0.105   -0.244  0.016 -0.140   -0.072 -0.077  0.074
 H          0.074  0.129  0.081    0.316  0.183 -0.154    0.029  0.110  0.094
 H         -0.023  0.142 -0.002   -0.347  0.045  0.015    0.228  0.196 -0.034
 H          0.036  0.503  0.124   -0.222  0.102 -0.167   -0.419 -0.305  0.001
 H          0.093 -0.229  0.252    0.091  0.024 -0.076   -0.026 -0.026  0.046
 H         -0.124  0.244 -0.063    0.234 -0.306  0.172    0.229 -0.013  0.021
 H         -0.083 -0.206  0.008    0.363  0.091 -0.025   -0.075 -0.030  0.011
 H         -0.128 -0.164 -0.087   -0.205 -0.064  0.173    0.009 -0.034 -0.032
 H          0.366  0.105 -0.117    0.050 -0.091  0.171    0.015  0.037 -0.052
 H          0.032 -0.141 -0.085   -0.029  0.049  0.024   -0.234  0.592  0.329
 TransDip   0.017  0.113  0.056   -0.047  0.097 -0.005   -0.084  0.223  0.061

 Mode:                19                     20                     21
 Frequency:      1298.46                1333.32                1388.07
 Force Cnst:      1.2024                 1.3824                 1.3767
 Red. Mass:       1.2104                 1.3198                 1.2127
 IR Active:          YES                    YES                    YES
 IR Intens:        2.209                  6.322                  6.928
 Raman Active:       YES                    YES                    YES
               X      Y      Z        X      Y      Z        X      Y      Z
 C         -0.008 -0.004 -0.030    0.005 -0.027  0.042   -0.044  0.004  0.022
 C          0.018 -0.004  0.068   -0.069  0.023 -0.009    0.032 -0.098 -0.012
 C         -0.015  0.033  0.037   -0.118  0.019 -0.048   -0.048  0.023  0.019
 C          0.010 -0.052 -0.076    0.021 -0.047  0.030    0.028  0.007  0.009
 O          0.008 -0.011 -0.026    0.012 -0.005 -0.005    0.010 -0.004 -0.029
 H          0.022 -0.043  0.078    0.047  0.037 -0.105    0.201  0.026 -0.045
 H         -0.028  0.046  0.079    0.155  0.109 -0.077    0.099  0.077 -0.138
 H          0.070  0.037 -0.012   -0.047  0.052  0.032    0.164 -0.026  0.040
 H         -0.178  0.228  0.068    0.571 -0.022  0.055   -0.246  0.789  0.016
 H          0.595  0.044 -0.023    0.579 -0.047  0.095   -0.103  0.015  0.032
 H         -0.584 -0.066 -0.028    0.379  0.010  0.007    0.350 -0.131  0.055
 H          0.150  0.183 -0.037   -0.037  0.105  0.024   -0.112  0.000 -0.005
 H          0.006  0.082  0.131    0.172  0.093 -0.076   -0.031 -0.055  0.028
 H         -0.198 -0.114  0.125   -0.057  0.030 -0.116   -0.069  0.028 -0.022
 H         -0.044  0.110  0.062   -0.043  0.102  0.045   -0.034  0.098  0.050
 TransDip   0.013  0.042  0.019   -0.058  0.054  0.016    0.022 -0.081  0.001

 Mode:                22                     23                     24
 Frequency:      1404.54                1417.79                1427.64
 Force Cnst:      1.5166                 1.4933                 1.8530
 Red. Mass:       1.3048                 1.2609                 1.5430
 IR Active:          YES                    YES                    YES
 IR Intens:        7.107                 13.150                  8.930
 Raman Active:       YES                    YES                    YES
               X      Y      Z        X      Y      Z        X      Y      Z
 C         -0.073 -0.058  0.036   -0.059 -0.020 -0.001   -0.095 -0.045 -0.003
 C         -0.085 -0.003  0.002    0.053  0.005 -0.001    0.135  0.079 -0.012
 C          0.092 -0.009  0.001   -0.003  0.002  0.005   -0.076 -0.017 -0.001
 C          0.000  0.024 -0.016   -0.114 -0.047  0.029    0.060  0.017 -0.016
 O          0.015 -0.003 -0.006   -0.009  0.004  0.006   -0.035  0.009  0.028
 H          0.402  0.068 -0.258    0.212 -0.009 -0.029    0.297 -0.029 -0.041
 H          0.267  0.306 -0.140    0.084  0.146 -0.049    0.118  0.239 -0.042
 H          0.300  0.292  0.089    0.190  0.066  0.033    0.251  0.122  0.048
 H          0.362 -0.008  0.045   -0.192 -0.044 -0.027   -0.348 -0.407 -0.098
 H         -0.231  0.004 -0.028   -0.002  0.015 -0.023    0.229 -0.019 -0.002
 H         -0.352  0.038 -0.042    0.029  0.010  0.006    0.194  0.033  0.031
 H         -0.021 -0.108 -0.025    0.492  0.191  0.108   -0.271 -0.053 -0.054
 H         -0.093 -0.077  0.027    0.306  0.332 -0.233   -0.127 -0.117  0.151
 H         -0.052 -0.028  0.100    0.469  0.012 -0.208   -0.192 -0.007  0.096
 H         -0.040  0.110  0.058    0.020 -0.060 -0.045    0.122 -0.317 -0.163
 TransDip  -0.004  0.084 -0.013    0.108  0.026 -0.033    0.095 -0.007 -0.005

 Mode:                25                     26                     27
 Frequency:      1476.68                1486.53                1500.79
 Force Cnst:      1.3791                 1.3719                 1.3954
 Red. Mass:       1.0734                 1.0538                 1.0515
 IR Active:          YES                    YES                    YES
 IR Intens:        0.515                  7.109                  4.354
 Raman Active:       YES                    YES                    YES
               X      Y      Z        X      Y      Z        X      Y      Z
 C         -0.006  0.015 -0.015   -0.015  0.012 -0.037    0.022 -0.035 -0.025
 C         -0.023 -0.007 -0.006   -0.021  0.013 -0.022    0.010 -0.030 -0.013
 C         -0.012 -0.055  0.038    0.018  0.027 -0.017   -0.003 -0.012  0.011
 C         -0.000  0.011 -0.001   -0.000  0.003  0.001    0.005 -0.010  0.008
 O          0.005 -0.000 -0.004    0.001 -0.001  0.003   -0.002  0.004  0.001
 H          0.081 -0.112  0.301    0.264 -0.206  0.524    0.322  0.016 -0.117
 H          0.115  0.179 -0.018    0.150  0.394  0.165   -0.168  0.173  0.584
 H         -0.003 -0.281 -0.022   -0.157 -0.390 -0.058   -0.478  0.390 -0.061
 H          0.041  0.059  0.004    0.095 -0.031 -0.016   -0.008  0.084 -0.010
 H          0.072  0.175 -0.556   -0.083 -0.097  0.299   -0.034  0.044 -0.135
 H          0.076  0.575  0.064   -0.037 -0.317 -0.033    0.053  0.126  0.018
 H          0.027 -0.179 -0.009    0.005  0.025  0.002   -0.039  0.142  0.011
 H          0.059  0.035 -0.066   -0.029 -0.035 -0.004   -0.042 -0.038  0.052
 H         -0.018 -0.053  0.142   -0.014  0.020 -0.035    0.014  0.050 -0.127
 H         -0.015  0.047  0.031    0.004 -0.004  0.005    0.005 -0.012 -0.009
 TransDip  -0.000  0.022  0.005    0.018 -0.029  0.078   -0.024  0.052  0.035

 Mode:                28                     29                     30
 Frequency:      1501.34                1513.42                2959.85
 Force Cnst:      1.4050                 1.4055                 5.5909
 Red. Mass:       1.0580                 1.0415                 1.0832
 IR Active:          YES                    YES                    YES
 IR Intens:        5.846                  9.034                 48.715
 Raman Active:       YES                    YES                    YES
               X      Y      Z        X      Y      Z        X      Y      Z
 C         -0.006  0.009  0.005    0.004 -0.000 -0.001    0.001  0.001  0.007
 C         -0.017  0.009 -0.001   -0.005 -0.010  0.000    0.008  0.008 -0.081
 C          0.025 -0.032  0.011   -0.008  0.004 -0.023   -0.000  0.003  0.008
 C          0.015 -0.046  0.001   -0.014 -0.008 -0.045   -0.001 -0.001  0.001
 O          0.002 -0.000  0.000    0.002  0.001 -0.001   -0.000 -0.002 -0.000
 H         -0.056 -0.019  0.067    0.022  0.001 -0.002    0.005 -0.034 -0.013
 H          0.068 -0.003 -0.143   -0.014  0.009  0.046   -0.027  0.022 -0.013
 H          0.113 -0.128  0.013   -0.046  0.018 -0.007    0.005  0.001 -0.056
 H          0.033 -0.017  0.001    0.035  0.015  0.003   -0.099 -0.061  0.981
 H         -0.061  0.020 -0.123   -0.023 -0.028  0.058   -0.005 -0.038 -0.014
 H         -0.049  0.141  0.009    0.063 -0.030 -0.019    0.013  0.005 -0.098
 H         -0.256  0.622  0.013   -0.350 -0.115 -0.075   -0.002  0.001 -0.021
 H         -0.203 -0.053  0.401    0.106  0.461  0.443    0.005 -0.006  0.005
 H          0.177  0.142 -0.426    0.467 -0.223  0.386    0.001  0.013  0.006
 H         -0.007  0.011 -0.005   -0.021  0.042  0.006    0.003 -0.006 -0.001
 TransDip  -0.044  0.064 -0.004    0.020  0.030  0.089    0.028 -0.023 -0.221

 Mode:                31                     32                     33
 Frequency:      3017.36                3019.48                3034.20
 Force Cnst:      5.6144                 5.6366                 5.6188
 Red. Mass:       1.0466                 1.0493                 1.0359
 IR Active:          YES                    YES                    YES
 IR Intens:        8.144                 42.540                 24.899
 Raman Active:       YES                    YES                    YES
               X      Y      Z        X      Y      Z        X      Y      Z
 C          0.004  0.003 -0.002    0.005  0.005 -0.003    0.038  0.025 -0.017
 C         -0.001  0.000  0.000   -0.001 -0.001  0.003   -0.001 -0.001 -0.000
 C         -0.004 -0.036  0.019   -0.004 -0.047  0.022    0.001  0.011 -0.006
 C          0.026  0.029 -0.017   -0.026 -0.013  0.010    0.001 -0.002  0.001
 O          0.000 -0.000 -0.000    0.000  0.000  0.000   -0.000 -0.000  0.000
 H          0.001 -0.065 -0.026    0.001 -0.089 -0.036    0.003 -0.536 -0.214
 H         -0.040  0.030 -0.023   -0.042  0.031 -0.024   -0.372  0.258 -0.202
 H         -0.008 -0.002  0.071   -0.009 -0.002  0.091   -0.072 -0.020  0.617
 H          0.003 -0.001 -0.000    0.004  0.003 -0.038    0.002  0.002  0.002
 H          0.008  0.418  0.161    0.008  0.555  0.215   -0.002 -0.124 -0.048
 H          0.044  0.010 -0.392    0.050  0.009 -0.477   -0.011 -0.003  0.117
 H         -0.059 -0.027  0.518    0.042  0.023 -0.386    0.000 -0.001 -0.003
 H         -0.205  0.159 -0.103    0.242 -0.190  0.125   -0.017  0.014 -0.010
 H         -0.039 -0.479 -0.214    0.024  0.327  0.143    0.001  0.013  0.006
 H         -0.001 -0.001  0.000   -0.001  0.003  0.000    0.000  0.002  0.000
 TransDip   0.091 -0.000 -0.007   -0.102 -0.160  0.087    0.119  0.097 -0.045

 Mode:                34                     35                     36
 Frequency:      3050.74                3077.75                3088.53
 Force Cnst:      6.0421                 6.1546                 6.1765
 Red. Mass:       1.1019                 1.1028                 1.0990
 IR Active:          YES                    YES                    YES
 IR Intens:        4.168                 52.996                 31.669
 Raman Active:       YES                    YES                    YES
               X      Y      Z        X      Y      Z        X      Y      Z
 C         -0.000  0.003  0.006   -0.001  0.005  0.008    0.001 -0.000  0.002
 C          0.001 -0.000 -0.008    0.000 -0.001 -0.004    0.001  0.000 -0.001
 C          0.005 -0.039 -0.070    0.003 -0.024 -0.038    0.001  0.004 -0.009
 C         -0.001  0.025  0.037    0.011 -0.053 -0.060   -0.049  0.054 -0.053
 O         -0.000  0.000  0.000    0.000  0.000  0.000    0.000 -0.000 -0.000
 H          0.001 -0.046 -0.017    0.001 -0.066 -0.025    0.000 -0.010 -0.003
 H         -0.007  0.006 -0.001    0.002  0.001  0.004   -0.018  0.012 -0.009
 H          0.005  0.003 -0.056    0.008  0.004 -0.077    0.001  0.000 -0.014
 H         -0.007 -0.005  0.081   -0.002 -0.003  0.044    0.001 -0.001  0.011
 H          0.008  0.511  0.178    0.008  0.310  0.110   -0.001 -0.032 -0.012
 H         -0.070 -0.037  0.665   -0.038 -0.018  0.335   -0.014 -0.005  0.115
 H          0.035  0.027 -0.320   -0.064 -0.049  0.544   -0.059 -0.014  0.397
 H          0.007  0.003  0.015   -0.121  0.077 -0.076    0.667 -0.490  0.319
 H         -0.027 -0.335 -0.139    0.057  0.601  0.252   -0.025 -0.144 -0.081
 H          0.001 -0.001 -0.000   -0.002  0.002 -0.003    0.000 -0.003 -0.001
 TransDip   0.007 -0.015 -0.063    0.029 -0.144 -0.181   -0.098  0.101 -0.112

 Mode:                37                     38                     39
 Frequency:      3100.41                3108.74                3841.75
 Force Cnst:      6.2399                 6.2747                 9.2716
 Red. Mass:       1.1018                 1.1020                 1.0662
 IR Active:          YES                    YES                    YES
 IR Intens:       38.944                 26.257                 18.913
 Raman Active:       YES                    YES                    YES
               X      Y      Z        X      Y      Z        X      Y      Z
 C         -0.000 -0.044 -0.080   -0.050  0.068 -0.037    0.000 -0.000 -0.000
 C          0.001 -0.000 -0.008   -0.001  0.002 -0.003   -0.001  0.000  0.001
 C          0.001 -0.006 -0.008    0.000  0.001  0.000    0.000  0.000  0.000
 C         -0.000 -0.003 -0.004   -0.001  0.002 -0.000    0.000  0.000  0.000
 O          0.000  0.000  0.000    0.000 -0.000  0.000   -0.050 -0.034  0.015
 H          0.001  0.633  0.235   -0.010 -0.392 -0.167   -0.001  0.001  0.001
 H          0.084 -0.066  0.025    0.655 -0.432  0.341    0.000  0.000  0.000
 H         -0.090 -0.038  0.702   -0.046  0.004  0.271    0.001  0.001 -0.001
 H         -0.010 -0.006  0.080   -0.003 -0.004  0.032    0.000  0.003 -0.000
 H          0.001  0.073  0.026    0.000 -0.016 -0.006   -0.001  0.001  0.000
 H         -0.006 -0.005  0.078    0.001 -0.000  0.007   -0.000 -0.000 -0.000
 H         -0.006 -0.004  0.039   -0.001 -0.000  0.006   -0.000  0.000  0.001
 H          0.002 -0.002  0.000    0.010 -0.008  0.005   -0.000 -0.001 -0.000
 H          0.004  0.037  0.015   -0.002 -0.014 -0.006   -0.002  0.000 -0.001
 H         -0.000  0.000  0.001    0.001 -0.001 -0.000    0.815  0.521 -0.245
 TransDip   0.007 -0.091 -0.178   -0.102  0.111 -0.066    0.095  0.100 -0.019

 STANDARD THERMODYNAMIC QUANTITIES AT   298.15 K  AND     1.00 ATM

   This Molecule has  0 Imaginary Frequencies
   Zero point vibrational energy:       85.369 kcal/mol

   Atom    1 Element C  Has Mass   12.00000
   Atom    2 Element C  Has Mass   12.00000
   Atom    3 Element C  Has Mass   12.00000
   Atom    4 Element C  Has Mass   12.00000
   Atom    5 Element O  Has Mass   15.99491
   Atom    6 Element H  Has Mass    1.00783
   Atom    7 Element H  Has Mass    1.00783
   Atom    8 Element H  Has Mass    1.00783
   Atom    9 Element H  Has Mass    1.00783
   Atom   10 Element H  Has Mass    1.00783
   Atom   11 Element H  Has Mass    1.00783
   Atom   12 Element H  Has Mass    1.00783
   Atom   13 Element H  Has Mass    1.00783
   Atom   14 Element H  Has Mass    1.00783
   Atom   15 Element H  Has Mass    1.00783
   Molecular Mass:    74.073210 amu
   Principal axes and moments of inertia in amu*Bohr^2:
                             1           2           3
    Eigenvalues --      223.26377   530.75901   684.67198
          X               0.99923     0.03930    -0.00063
          Y              -0.03930     0.99899    -0.02199
          Z              -0.00024     0.02200     0.99976
   Rotational Symmetry Number is   1
   The Molecule is an Asymmetric Top
   Translational Enthalpy:        0.889 kcal/mol
   Rotational Enthalpy:           0.889 kcal/mol
   Vibrational Enthalpy:         87.833 kcal/mol
   gas constant (RT):             0.592 kcal/mol
   Translational Entropy:        38.823  cal/mol.K
   Rotational Entropy:           25.898  cal/mol.K
   Vibrational Entropy:          13.725  cal/mol.K

   Total Enthalpy:               90.203 kcal/mol
   Total Entropy:                78.446  cal/mol.K

 ======================================================================

 STANDARD THERMODYNAMIC QUANTITIES FOR ANHARMONIC VIBRATION -- TOSH

   Zero point vibrational energy: ************ kcal/mol

   Vibrational Enthalpy:       Infinity kcal/mol
   Vibrational Entropy:             NaN  cal/mol.K

   Total Enthalpy:             Infinity kcal/mol
   Total Entropy:                   NaN  cal/mol.K

 ======================================================================

 STANDARD THERMODYNAMIC QUANTITIES FOR ANHARMONIC VIBRATION -- VPT2

   Zero point vibrational energy: ************ kcal/mol

   Vibrational Enthalpy:       Infinity kcal/mol
   Vibrational Entropy:             NaN  cal/mol.K

   Total Enthalpy:             Infinity kcal/mol
   Total Entropy:                   NaN  cal/mol.K

 ======================================================================

Archival summary:
1\1\pikachu\FREQ\ProcedureUnspecified\BasisUnspecified\1410\taweetha\SunJul910:29:092017SunJul910:29:092017\0\\#,FREQ,ProcedureUnspecified,BasisUnspecified,\\0,1\C\H,1,1.1015\O,1,1.43599,2,108.857\H,3,0.961877,1,108.971,2,-59.014,0\C,1,1.5215,2,108.904,3,115.378,0\H,5,1.09193,1,110.398,2,-59.5254,0\H,5,1.09323,1,110.765,2,60.7634,0\H,5,1.09351,1,110.265,2,-179.019,0\C,1,1.53344,2,108.505,3,-121.918,0\H,9,1.09591,1,108.342,2,-179.567,0\H,9,1.09628,1,107.976,2,-64.1146,0\C,9,1.53154,1,114.238,2,57.5331,0\H,12,1.09288,9,111.017,1,-177.039,0\H,12,1.09508,9,111.974,1,63.8722,0\H,12,1.09518,9,111.408,1,-57.247,0\\\@

 Total job time:  2316.45s(wall), 1608.44s(cpu) 
 Sun Jul  9 10:29:09 2017

        *************************************************************
        *                                                           *
        *  Thank you very much for using Q-Chem.  Have a nice day.  *
        *                                                           *
        *************************************************************


 
User input: 3 of 3 
 
pikachu 127.0.1
Q-Chem Developer Version! Running on 127.0.1.*
                  Welcome to Q-Chem
     A Quantum Leap Into The Future Of Chemistry


 Q-Chem 4.4, Q-Chem, Inc., Pleasanton, CA (2016)

 Y. Shao,  Z. Gan,  E. Epifanovsky,  A. T. B. Gilbert,  M. Wormit,  
 J. Kussmann,  A. W. Lange,  A. Behn,  J. Deng,  X. Feng,  D. Ghosh,  
 M. Goldey,  P. R. Horn,  L. D. Jacobson,  I. Kaliman,  F. Rob,  
 R. Z. Khaliullin,  T. Kus,  A. Landau,  J. Liu,  E. I. Proynov,  Y. M. Rhee,  
 R. M. Richard,  M. A. Rohrdanz,  R. P. Steele,  E. J. Sundstrom,  
 H. L. Woodcock III,  P. M. Zimmerman,  D. Zuev,  B. Albrecht,  E. Alguire,  
 B. Austin,  S. A. Baeppler,  G. J. O. Beran,  Y. A. Bernard,  
 E. J. Berquist,  K. Brandhorst,  K. B. Bravaya,  S. T. Brown,  D. Casanova,  
 C.-M. Chang,  Y. Chen,  S. H. Chien,  K. D. Closser,  M. P. Coons,  
 D. L. Crittenden,  S. Dasgupta,  M. Diedenhofen,  R. A. DiStasio Jr.,  
 H. Do,  A. D. Dutoi,  R. G. Edgar,  P.-T. Fang,  S. Fatehi,  Q. Feng,  
 L. Fusti-Molnar,  A. Ghysels,  A. Golubeva-Zadorozhnaya,  J. Gomes,  
 A. Gunina,  M. W. D. Hanson-Heine,  P. H. P. Harbach,  A. W. Hauser,  
 J. E. Herr,  E. G. Hohenstein,  Z. C. Holden,  K. Hui,  T.-C. Jagau,  H. Ji,  
 B. Kaduk,  K. Khistyaev,  Jaehoon Kim,  Jihan Kim,  R. A. King,  
 P. Klunzinger,  K. Koh,  D. Kosenkov,  T. Kowalczyk,  C. M. Krauter,  
 A. Kunitsa,  K. U. Lao,  A. Laurent,  K. V. Lawler,  J. Lee,  D. Lefrancois,  
 S. Lehtola,  S. V. Levchenko,  C. Y. Lin,  Y.-S. Lin,  F. Liu,  E. Livshits,  
 R. C. Lochan,  A. Luenser,  P. Manohar,  S. F. Manzer,  S.-P. Mao,  Y. Mao,  
 N. Mardirossian,  A. V. Marenich,  L. A. Martinez-Martinez,  S. A. Maurer,  
 N. J. Mayhall,  J.-M. Mewes,  A. F. Morrison,  K. Nanda,  T. S. Nguyen-Beck,  
 C. M. Oana,  R. Olivares-Amaya,  D. P. O'Neill,  J. A. Parkhill,  
 T. M. Perrine,  R. Peverati,  P. A. Pieniazek,  F. Plasser,  A. Prociuk,  
 D. R. Rehn,  E. Rosta,  N. J. Russ,  N. Sergueev,  S. M. Sharada,  
 S. Sharma,  D. W. Small,  A. Sodt,  T. Stauch,  T. Stein,  D. Stuck,  
 Y.-C. Su,  A. J. W. Thom,  T. Tsuchimochi,  L. Vogt,  O. Vydrov,  T. Wang,  
 M. A. Watson,  J. Wenzel,  A. White,  C. F. Williams,  V. Vanovschi,  
 K. Yao,  S. Yeganeh,  S. R. Yost,  Z.-Q. You,  I. Y. Zhang,  X. Zhang,  
 Y. Zhao,  B. R. Brooks,  G. K. L. Chan,  D. M. Chipman,  C. J. Cramer,  
 W. A. Goddard III,  M. S. Gordon,  W. J. Hehre,  A. Klamt,  
 H. F. Schaefer III,  M. W. Schmidt,  C. D. Sherrill,  D. G. Truhlar,  
 A. Warshel,  X. Xu,  A. Aspuru-Guzik,  R. Baer,  A. T. Bell,  N. A. Besley,  
 J.-D. Chai,  A. Dreuw,  B. D. Dunietz,  T. R. Furlani,  S. R. Gwaltney,  
 C.-P. Hsu,  Y. Jung,  J. Kong,  D. S. Lambrecht,  W. Liang,  C. Ochsenfeld,  
 V. A. Rassolov,  L. V. Slipchenko,  J. E. Subotnik,  T. Van Voorhis,  
 J. M. Herbert,  A. I. Krylov,  P. M. W. Gill,  M. Head-Gordon

 Contributors to earlier versions of Q-Chem not listed above: 
 R. D. Adamson,  J. Baker,  E. F. C. Byrd,  A. K. Chakraborty,  C.-L. Cheng,  
 H. Dachsel,  R. J. Doerksen,  G. Hawkins,  A. Heyden,  S. Hirata,  
 G. Kedziora,  F. J. Keil,  C. Kelley,  P. P. Korambath,  W. Kurlancheek,  
 A. M. Lee,  M. S. Lee,  D. Liotard,  I. Lotan,  P. E. Maslen,  N. Nair,  
 D. Neuhauser,  R. Olson,  B. Peters,  J. Ritchie,  N. E. Schultz,  
 N. Shenvi,  A. C. Simmonett,  K. S. Thanthiriwatte,  Q. Wu,  W. Zhang

 Please cite Q-Chem as follows:
 Y. Shao et al., Mol. Phys. 113, 184-215 (2015)
 DOI: 10.1080/00268976.2014.952696

 Q-Chem 4.4.2 for Intel X86 EM64T Linux

 Parts of Q-Chem use Armadillo 5.200.1 (Boston Tea Smuggler).
 http://arma.sourceforge.net/

 Q-Chem begins on Sun Jul  9 10:29:09 2017  


Host: 0

     Scratch files written to /scratch/taweetham/qchem8445//
The previous job contains 0 fragments, simply inherited here

Checking the input file for inconsistencies... 	...done.

--------------------------------------------------------------
User input:
--------------------------------------------------------------

$molecule
read
$end

$rem
   SOLVENT_METHOD = SMD
   BASIS  =  6-311++G**
   METHOD  =  B3LYP
$end


--------------------------------------------------------------
 ----------------------------------------------------------------
             Standard Nuclear Orientation (Angstroms)
    I     Atom           X                Y                Z
 ----------------------------------------------------------------
    1      C      -1.8282902500    -0.6627962947    -0.0201218552
    2      C      -0.5187652910     0.0359942601    -0.3544757728
    3      C       0.6984448361    -0.6895464863     0.2315425627
    4      C       2.0431661497    -0.0462578460    -0.1199106520
    5      O      -0.6379328389     1.3742083303     0.1525168233
    6      H      -1.8328636376    -1.6843760440    -0.4093692546
    7      H      -2.6706385088    -0.1211079679    -0.4552539360
    8      H      -1.9707551709    -0.7020802486     1.0633545035
    9      H      -0.4065297260     0.0787908348    -1.4494078580
   10      H       0.6862609211    -1.7221844991    -0.1363390780
   11      H       0.5802987303    -0.7374741374     1.3200141827
   12      H       2.1808551211     0.0253506584    -1.2040422614
   13      H       2.8744761561    -0.6328542877     0.2791104237
   14      H       2.1384828535     0.9601193420     0.3011903926
   15      H       0.1479328981     1.8722228528    -0.0916213067
 ----------------------------------------------------------------
 Nuclear Repulsion Energy =   192.9256304592 hartrees
 There are       21 alpha and       21 beta electrons
 Requested basis set is 6-311++G(d,p)
 There are 80 shells and 180 basis functions

 Total QAlloc Memory Limit   2000 MB
 Mega-Array Size        61 MB
 MEM_STATIC part        62 MB

                       Distance Matrix (Angstroms)
             C (  1)   C (  2)   C (  3)   C (  4)   O (  5)   H (  6)
   C (  2)  1.521498
   C (  3)  2.539378  1.533436
   C (  4)  3.921511  2.573962  1.531540
   O (  5)  2.365617  1.435987  2.459926  3.046347
   H (  6)  1.093234  2.165535  2.794276  4.217917  3.331443
   H (  7)  1.091933  2.159953  3.485044  4.726311  2.595621  1.774198
   H (  8)  1.093508  2.159461  2.795836  4.235774  2.630022  1.775622
   H (  9)  2.148072  1.101501  2.153347  2.790020  2.073118  2.494968
   H ( 10)  2.731076  2.142630  1.096279  2.156430  3.380026  2.534159
   H ( 11)  2.757325  2.147117  1.095913  2.165905  2.703024  3.116206
   H ( 12)  4.236562  2.830164  2.183924  1.095184  3.406646  4.434480
   H ( 13)  4.712372  3.516088  2.177289  1.092881  4.047387  4.872243
   H ( 14)  4.297951  2.888749  2.190881  1.095083  2.811060  4.823883
   H ( 15)  3.215104  1.971120  2.640106  2.696901  0.961877  4.083370
             H (  7)   H (  8)   H (  9)   H ( 10)   H ( 11)   H ( 12)
   H (  8)  1.770180
   H (  9)  2.480824  3.061133
   H ( 10)  3.732818  3.088626  2.482308
   H ( 11)  3.755007  2.564177  3.051199  1.761206
   H ( 12)  4.911123  4.786033  2.599542  2.535287  3.084565
   H ( 13)  5.616892  4.908778  3.776137  2.479420  2.521443  1.764677
   H ( 14)  4.986874  4.497737  3.212230  3.081418  2.519477  1.772375
   H ( 15)  3.471303  3.528434  2.316767  3.634771  2.998362  2.963307
             H ( 13)   H ( 14)
   H ( 14)  1.754918
   H ( 15)  3.721141  2.224528

 A cutoff of  1.0D-08 yielded   2984 shell pairs
 There are     15344 function pairs (     16231 Cartesian)

 -------------------------------------------------------
 OpenMP Integral Computing Module                       
 Release: version 1.0, May 2013, Q-Chem Inc. Pittsburgh 
 -------------------------------------------------------
 Integral Job Info:
 Integral job number is                      11
 Integral operator is                         1
 short-range coefficients                     0
 long-range coefficients              100000000
 Omega coefficients                           0
 if combine SR and LR in K                    0
 Integral screening is                        0
 Integral computing path is                   2
 max size of driver memory is            800000
 size of driver memory is                593474
 size of scratch memory is              2260544
 max col of scratch BK array               1296
 max len of scratch array in speh3          155
 max len of scratch index in speh4           18
 max int batch size is                      520
 min int batch size is                       52
 fixed nKL is                                52
 max L of basis functions is                  2
 order of int derivative is                   0
 number of shells is                         80
 number of basis is                         185
 number of cartesian basis is               185
 number of contracted shell pairs          2984
 number of primitive shell pairs           6525
 maxK2 (contraction) of shell pair           36
 max number of K2 of shell pair               1
 max number of CS2 of shell pair            477
 max number of PS2 of shell pair            876
 mem total for path MDJ                   24204
 -------------------------------------------------------
 Smallest overlap matrix eigenvalue = 2.11E-05

 Q-Chem warning in module /home/taweetham/qchem/stvman/mkSTV.C, line 278:

 Overlap eigenvalue is smaller than square root of threshold


 Scale SEOQF with 1.000000e-01/1.000000e-01/1.000000e-01

 Standard Electronic Orientation quadrupole field applied
 Nucleus-field energy     =     0.0000000045 hartrees
 Guess from superposition of atomic densities
 Warning:  Energy on first SCF cycle will be non-variational
 A restricted hybrid HF-DFT SCF calculation will be
 performed using Pulay DIIS extrapolation
 Exchange:     0.2000 Hartree-Fock + 0.0800 Slater + 0.7200 B88
 Correlation:  0.1900 VWN1RPA + 0.8100 LYP
 Using SG-1 standard quadrature grid
 SCF converges when DIIS error is below 1.0E-05
 ---------------------------------------
  Cycle       Energy         DIIS Error
 ---------------------------------------
    1    -234.3825161553      4.27E-02
    2    -233.5843930155      6.49E-03
    3    -233.4946063438      8.35E-03
    4    -233.7445746278      1.16E-03
    5    -233.7481378613      3.64E-04
    6    -233.7485585756      6.33E-05
    7    -233.7485657726      2.72E-05
    8    -233.7485697498      2.75E-06 Convergence criterion met
 ---------------------------------------
 SCF time:  CPU 49.19 s  wall 72.33 s

 Citation of the SMD model:
 Marenich, A.V.; Cramer, C.J.; Truhlar, D.G.
 J. Phys. Chem. B 2009, 113, 6378-6396.
 iSolventCode=           1
 Solvent: water                                                           

 vradii
            1           2           3           4           5           6
    1   1.8500000   1.8500000   1.8500000   1.8500000   1.5200000   1.2000000
            7           8           9          10          11          12
    1   1.2000000   1.2000000   1.2000000   1.2000000   1.2000000   1.2000000
           13          14          15
    1   1.2000000   1.2000000   1.2000000
Changing PCM_TESSEL_METHOD to VTN
Changing PCM_VDW_RADII to SMD_RADIUS
 Discretize the solute cavity surface with Lebedev spheres
	Using 302 Lebedev grid points for each H atom
	Using 302 Lebedev grid points for other atoms
	Atomic van der Waals radii will be scaled by 1.20
 Removing interior tesserae...
 Keep 1493 surface tesserae and discard 3037 interior tesserae
 Molecular Surface Area = 120.535 Angst**2
Using SCRF singleton
 A restricted hybrid HF-DFT SCF calculation will be
 performed using Pulay DIIS extrapolation
 Polarizable Continuum solvation model will be applied
 Exchange:     0.2000 Hartree-Fock + 0.0800 Slater + 0.7200 B88
 Correlation:  0.1900 VWN1RPA + 0.8100 LYP
 Using SG-1 standard quadrature grid
 SCF converges when DIIS error is below 1.0E-05

 Citation of the SMD model:
 Marenich, A.V.; Cramer, C.J.; Truhlar, D.G.
 J. Phys. Chem. B 2009, 113, 6378-6396.
 iSolventCode=           1
 Solvent: water                                                           

 vradii
            1           2           3           4           5           6
    1   1.8500000   1.8500000   1.8500000   1.8500000   1.5200000   1.2000000
            7           8           9          10          11          12
    1   1.2000000   1.2000000   1.2000000   1.2000000   1.2000000   1.2000000
           13          14          15
    1   1.2000000   1.2000000   1.2000000
 ---------------------------------------
  Cycle       Energy         DIIS Error
 ---------------------------------------
    1    -233.7485562272      9.04E-07
 Time req'd to invert C: 4.26 s (CPU) 6.49 s (wall)
    2    -233.7588613949      4.66E-04
    3    -233.7588606857      4.66E-04
    4    -233.7588642379      4.66E-04
    5    -233.7588791432      4.66E-04
    6    -233.7588832823      4.66E-04
    7    -233.7588866834      4.66E-04
    8    -233.7588902314      4.66E-04
    9    -233.7588900251      4.66E-04
   10    -233.7588912666      4.66E-04
   11    -233.7588922308      4.66E-04
   12    -233.7588883503      4.66E-04
   13    -233.7588884107      4.66E-04
   14    -233.7588891557      4.66E-04
   15    -233.7588880022      4.66E-04
   16    -233.7588610479      4.66E-04
   17    -233.7604408274      3.37E-04
   18    -233.7606816779      2.12E-04
   19    -233.7608042024      3.04E-05
   20    -233.7608037964      1.33E-05
   21    -233.7608055808      3.18E-06 Convergence criterion met
 ---------------------------------------
 SCF time:  CPU 104.92 s  wall 158.56 s
(0)  E-EN(g) gas-phase elect-nuc energy                 -233.748556227 a.u.
(3)  G-ENP(liq) elect-nuc-pol free energy of system     -233.760805581 a.u.
(4)  G-CDS(liq) cavity-dispersion-solvent structure 
     free energy                                                2.9391 kcal/mol
(6)  G-S(liq) free energy of system                     -233.756121799 a.u.
(9)  DeltaG-S(liq) free energy of  solvation
     (9) = (6) - (0)                                           -4.7475 kcal/mol
 SCF   energy in the final basis set = -233.7561217988
 Total energy in the final basis set = -233.7561217988

 --------------------------------------------------------------

                    Orbital Energies (a.u.)
 --------------------------------------------------------------

 Alpha MOs
 -- Occupied --
-19.125 -10.216 -10.159 -10.152 -10.152  -1.025  -0.782  -0.727
 -0.630  -0.578  -0.518  -0.458  -0.429  -0.420  -0.387  -0.380
 -0.358  -0.352  -0.337  -0.323  -0.280
 -- Virtual --
 -0.002   0.014   0.020   0.025   0.042   0.049   0.051   0.056
  0.072   0.078   0.088   0.091   0.108   0.114   0.116   0.127
  0.135   0.141   0.144   0.149   0.153   0.159   0.162   0.171
  0.180   0.184   0.195   0.202   0.207   0.214   0.221   0.227
  0.241   0.262   0.277   0.280   0.289   0.294   0.311   0.328
  0.343   0.346   0.353   0.387   0.441   0.448   0.471   0.477
  0.501   0.540   0.560   0.578   0.610   0.622   0.642   0.667
  0.672   0.674   0.680   0.688   0.699   0.703   0.720   0.748
  0.753   0.772   0.851   0.908   0.951   0.994   1.036   1.048
  1.107   1.129   1.174   1.225   1.252   1.333   1.349   1.370
  1.432   1.467   1.484   1.503   1.540   1.566   1.572   1.582
  1.587   1.602   1.627   1.648   1.665   1.678   1.716   1.729
  1.746   1.790   1.804   1.836   1.865   1.933   1.946   2.035
  2.049   2.098   2.117   2.127   2.175   2.209   2.230   2.295
  2.352   2.390   2.398   2.471   2.485   2.524   2.542   2.548
  2.566   2.579   2.600   2.648   2.654   2.665   2.694   2.702
  2.723   2.748   2.822   2.868   2.942   2.963   2.999   3.040
  3.116   3.196   3.293   3.333   3.430   3.793   3.808   3.822
  3.824   3.859   3.893   3.936   4.110   4.218   4.360   5.074
  5.394   5.663  23.790  23.889  23.969  23.994  49.928
 --------------------------------------------------------------

          Ground-State Mulliken Net Atomic Charges

     Atom                 Charge (a.u.)
  ----------------------------------------
      1 C                    -0.556855
      2 C                    -0.081527
      3 C                    -0.146308
      4 C                    -0.573349
      5 O                    -0.368898
      6 H                     0.160979
      7 H                     0.160819
      8 H                     0.160250
      9 H                     0.176132
     10 H                     0.141856
     11 H                     0.162676
     12 H                     0.152979
     13 H                     0.156870
     14 H                     0.138755
     15 H                     0.315621
  ----------------------------------------
  Sum of atomic charges =     0.000000

 -----------------------------------------------------------------
                    Cartesian Multipole Moments
 -----------------------------------------------------------------
    Charge (ESU x 10^10)
                 0.0000
    Dipole Moment (Debye)
         X       1.9124      Y      -1.1591      Z      -1.2632
       Tot       2.5683
    Quadrupole Moments (Debye-Ang)
        XX     -34.8941     XY       3.8484     YY     -33.5027
        XZ       0.7431     YZ      -1.2293     ZZ     -33.7987
    Octopole Moments (Debye-Ang^2)
       XXX       1.5904    XXY      -1.6747    XYY       7.4135
       YYY       6.1209    XXZ       0.6064    XYZ       0.5387
       YYZ      -1.7428    XZZ       0.5642    YZZ       0.5570
       ZZZ       1.8399
    Hexadecapole Moments (Debye-Ang^3)
      XXXX    -471.0338   XXXY      -5.9199   XXYY    -112.3817
      XYYY      10.4585   YYYY    -166.8383   XXXZ       5.1291
      XXYZ      -0.9085   XYYZ       2.2488   YYYZ       0.8214
      XXZZ     -90.4521   XYZZ      -0.0613   YYZZ     -44.9943
      XZZZ      -1.5329   YZZZ      -1.1703   ZZZZ     -74.0610
 -----------------------------------------------------------------
Archival summary:
1\1\pikachu\SP\ProcedureUnspecified\BasisUnspecified\1410\taweetha\SunJul910:33:002017SunJul910:33:002017\0\\#,ProcedureUnspecified,BasisUnspecified,\\0,1\C\H,1,1.1015\O,1,1.43599,2,108.857\H,3,0.961877,1,108.971,2,-59.014,0\C,1,1.5215,2,108.904,3,115.378,0\H,5,1.09193,1,110.398,2,-59.5254,0\H,5,1.09323,1,110.765,2,60.7634,0\H,5,1.09351,1,110.265,2,-179.019,0\C,1,1.53344,2,108.505,3,-121.918,0\H,9,1.09591,1,108.342,2,-179.567,0\H,9,1.09628,1,107.976,2,-64.1146,0\C,9,1.53154,1,114.238,2,57.5331,0\H,12,1.09288,9,111.017,1,-177.039,0\H,12,1.09508,9,111.974,1,63.8722,0\H,12,1.09518,9,111.408,1,-57.247,0\\\@

 Total job time:  231.23s(wall), 154.28s(cpu) 
 Sun Jul  9 10:33:00 2017

        *************************************************************
        *                                                           *
        *  Thank you very much for using Q-Chem.  Have a nice day.  *
        *                                                           *
        *************************************************************
