# Supplementary material for: A DFT investigation of the blue bottle experiment: E∘half-cell analysis of autoxidation catalysed by redox indicators
Source: R Soc Open Sci. 2017 Nov 8;4(11):170708. doi: 10.1098/rsos.170708 (PMC5717635; doi:10.1098/rsos.170708)
Supplement: output.zip [file rsos170708supp2.zip › B3LYP_6-311++Gdp_reducing_agents/C4H4O3_lactone.out]

pikachu 127.0.1
Q-Chem Developer Version! Running on 127.0.1.*
                  Welcome to Q-Chem
     A Quantum Leap Into The Future Of Chemistry


 Q-Chem 4.4, Q-Chem, Inc., Pleasanton, CA (2016)

 Y. Shao,  Z. Gan,  E. Epifanovsky,  A. T. B. Gilbert,  M. Wormit,  
 J. Kussmann,  A. W. Lange,  A. Behn,  J. Deng,  X. Feng,  D. Ghosh,  
 M. Goldey,  P. R. Horn,  L. D. Jacobson,  I. Kaliman,  F. Rob,  
 R. Z. Khaliullin,  T. Kus,  A. Landau,  J. Liu,  E. I. Proynov,  Y. M. Rhee,  
 R. M. Richard,  M. A. Rohrdanz,  R. P. Steele,  E. J. Sundstrom,  
 H. L. Woodcock III,  P. M. Zimmerman,  D. Zuev,  B. Albrecht,  E. Alguire,  
 B. Austin,  S. A. Baeppler,  G. J. O. Beran,  Y. A. Bernard,  
 E. J. Berquist,  K. Brandhorst,  K. B. Bravaya,  S. T. Brown,  D. Casanova,  
 C.-M. Chang,  Y. Chen,  S. H. Chien,  K. D. Closser,  M. P. Coons,  
 D. L. Crittenden,  S. Dasgupta,  M. Diedenhofen,  R. A. DiStasio Jr.,  
 H. Do,  A. D. Dutoi,  R. G. Edgar,  P.-T. Fang,  S. Fatehi,  Q. Feng,  
 L. Fusti-Molnar,  A. Ghysels,  A. Golubeva-Zadorozhnaya,  J. Gomes,  
 A. Gunina,  M. W. D. Hanson-Heine,  P. H. P. Harbach,  A. W. Hauser,  
 J. E. Herr,  E. G. Hohenstein,  Z. C. Holden,  K. Hui,  T.-C. Jagau,  H. Ji,  
 B. Kaduk,  K. Khistyaev,  Jaehoon Kim,  Jihan Kim,  R. A. King,  
 P. Klunzinger,  K. Koh,  D. Kosenkov,  T. Kowalczyk,  C. M. Krauter,  
 A. Kunitsa,  K. U. Lao,  A. Laurent,  K. V. Lawler,  J. Lee,  D. Lefrancois,  
 S. Lehtola,  S. V. Levchenko,  C. Y. Lin,  Y.-S. Lin,  F. Liu,  E. Livshits,  
 R. C. Lochan,  A. Luenser,  P. Manohar,  S. F. Manzer,  S.-P. Mao,  Y. Mao,  
 N. Mardirossian,  A. V. Marenich,  L. A. Martinez-Martinez,  S. A. Maurer,  
 N. J. Mayhall,  J.-M. Mewes,  A. F. Morrison,  K. Nanda,  T. S. Nguyen-Beck,  
 C. M. Oana,  R. Olivares-Amaya,  D. P. O'Neill,  J. A. Parkhill,  
 T. M. Perrine,  R. Peverati,  P. A. Pieniazek,  F. Plasser,  A. Prociuk,  
 D. R. Rehn,  E. Rosta,  N. J. Russ,  N. Sergueev,  S. M. Sharada,  
 S. Sharma,  D. W. Small,  A. Sodt,  T. Stauch,  T. Stein,  D. Stuck,  
 Y.-C. Su,  A. J. W. Thom,  T. Tsuchimochi,  L. Vogt,  O. Vydrov,  T. Wang,  
 M. A. Watson,  J. Wenzel,  A. White,  C. F. Williams,  V. Vanovschi,  
 K. Yao,  S. Yeganeh,  S. R. Yost,  Z.-Q. You,  I. Y. Zhang,  X. Zhang,  
 Y. Zhao,  B. R. Brooks,  G. K. L. Chan,  D. M. Chipman,  C. J. Cramer,  
 W. A. Goddard III,  M. S. Gordon,  W. J. Hehre,  A. Klamt,  
 H. F. Schaefer III,  M. W. Schmidt,  C. D. Sherrill,  D. G. Truhlar,  
 A. Warshel,  X. Xu,  A. Aspuru-Guzik,  R. Baer,  A. T. Bell,  N. A. Besley,  
 J.-D. Chai,  A. Dreuw,  B. D. Dunietz,  T. R. Furlani,  S. R. Gwaltney,  
 C.-P. Hsu,  Y. Jung,  J. Kong,  D. S. Lambrecht,  W. Liang,  C. Ochsenfeld,  
 V. A. Rassolov,  L. V. Slipchenko,  J. E. Subotnik,  T. Van Voorhis,  
 J. M. Herbert,  A. I. Krylov,  P. M. W. Gill,  M. Head-Gordon

 Contributors to earlier versions of Q-Chem not listed above: 
 R. D. Adamson,  J. Baker,  E. F. C. Byrd,  A. K. Chakraborty,  C.-L. Cheng,  
 H. Dachsel,  R. J. Doerksen,  G. Hawkins,  A. Heyden,  S. Hirata,  
 G. Kedziora,  F. J. Keil,  C. Kelley,  P. P. Korambath,  W. Kurlancheek,  
 A. M. Lee,  M. S. Lee,  D. Liotard,  I. Lotan,  P. E. Maslen,  N. Nair,  
 D. Neuhauser,  R. Olson,  B. Peters,  J. Ritchie,  N. E. Schultz,  
 N. Shenvi,  A. C. Simmonett,  K. S. Thanthiriwatte,  Q. Wu,  W. Zhang

 Please cite Q-Chem as follows:
 Y. Shao et al., Mol. Phys. 113, 184-215 (2015)
 DOI: 10.1080/00268976.2014.952696

 Q-Chem 4.4.2 for Intel X86 EM64T Linux

 Parts of Q-Chem use Armadillo 5.200.1 (Boston Tea Smuggler).
 http://arma.sourceforge.net/

 Q-Chem begins on Sun Jul  9 10:57:23 2017  


Host: 0

     Scratch files written to /scratch/taweetham/qchem9285//

Checking the input file for inconsistencies... 	...done.

--------------------------------------------------------------
User input:
--------------------------------------------------------------
$molecule
0 1
  C   -1.3619318    3.3110197   -0.4697067
  C   -2.3883940    2.2386106   -0.9639720
  C   -1.6999359    0.9814403   -0.5895486
  C   -0.4627618    1.3040755    0.0348310
  O   -0.2915761    2.6247267    0.0941024
  O    0.3460891    0.4980106    0.4654492
  O   -2.1267125   -0.1461308   -0.7812353
  H   -1.8257571    3.9716929    0.2935786
  H   -0.9993524    3.9   -1.3
  H   -2.5343811    2.2   -2.0
  H   -3.3564157    2.3   -0.4
$end

$rem
   JOB_TYPE = OPTIMIZATION
   BASIS  =  6-311++G**
   METHOD  =  B3LYP
   SYM_IGNORE = TRUE
$end

--------------------------------------------------------------
 ----------------------------------------------------------------
             Standard Nuclear Orientation (Angstroms)
    I     Atom           X                Y                Z
 ----------------------------------------------------------------
    1      C      -1.3619318000     3.3110197000    -0.4697067000
    2      C      -2.3883940000     2.2386106000    -0.9639720000
    3      C      -1.6999359000     0.9814403000    -0.5895486000
    4      C      -0.4627618000     1.3040755000     0.0348310000
    5      O      -0.2915761000     2.6247267000     0.0941024000
    6      O       0.3460891000     0.4980106000     0.4654492000
    7      O      -2.1267125000    -0.1461308000    -0.7812353000
    8      H      -1.8257571000     3.9716929000     0.2935786000
    9      H      -0.9993524000     3.9000000000    -1.3000000000
   10      H      -2.5343811000     2.2000000000    -2.0000000000
   11      H      -3.3564157000     2.3000000000    -0.4000000000
 ----------------------------------------------------------------
 Nuclear Repulsion Energy =   298.6743238941 hartrees
 There are       26 alpha and       26 beta electrons
 Requested basis set is 6-311++G(d,p)
 There are 62 shells and 182 basis functions

 Total QAlloc Memory Limit   2000 MB
 Mega-Array Size        61 MB
 MEM_STATIC part        62 MB
 A cutoff of  1.0D-11 yielded   1854 shell pairs
 There are     16240 function pairs (     17515 Cartesian)

 -------------------------------------------------------
 OpenMP Integral Computing Module                       
 Release: version 1.0, May 2013, Q-Chem Inc. Pittsburgh 
 -------------------------------------------------------
 Integral Job Info:
 Integral job number is                      11
 Integral operator is                         1
 short-range coefficients                     0
 long-range coefficients              100000000
 Omega coefficients                           0
 if combine SR and LR in K                    0
 Integral screening is                        0
 Integral computing path is                   2
 max size of driver memory is            800000
 size of driver memory is                593474
 size of scratch memory is              2260544
 max col of scratch BK array               1296
 max len of scratch array in speh3          155
 max len of scratch index in speh4           18
 max int batch size is                      520
 min int batch size is                       52
 fixed nKL is                                52
 max L of basis functions is                  2
 order of int derivative is                   0
 number of shells is                         62
 number of basis is                         189
 number of cartesian basis is               189
 number of contracted shell pairs          1854
 number of primitive shell pairs           5037
 maxK2 (contraction) of shell pair           36
 max number of K2 of shell pair               1
 max number of CS2 of shell pair            268
 max number of PS2 of shell pair            840
 mem total for path MDJ                   38382
 -------------------------------------------------------
 Smallest overlap matrix eigenvalue = 9.87E-06

 Scale SEOQF with 1.000000e-01/1.000000e-01/1.000000e-01

 Standard Electronic Orientation quadrupole field applied
 Nucleus-field energy     =     0.0000000171 hartrees
 Guess from superposition of atomic densities
 Warning:  Energy on first SCF cycle will be non-variational
 A restricted hybrid HF-DFT SCF calculation will be
 performed using Pulay DIIS extrapolation
 Exchange:     0.2000 Hartree-Fock + 0.0800 Slater + 0.7200 B88
 Correlation:  0.1900 VWN1RPA + 0.8100 LYP
 Using SG-1 standard quadrature grid
 SCF converges when DIIS error is below 1.0E-08
 ---------------------------------------
  Cycle       Energy         DIIS Error
 ---------------------------------------
    1    -382.1625804926      4.99E-02
    2    -380.4208198278      7.16E-03
    3    -379.8290361261      1.57E-02
    4    -380.5661183867      2.45E-03
    5    -380.5845328208      9.81E-04
    6    -380.5869060295      4.02E-04
    7    -380.5873895516      1.30E-04
    8    -380.5874353386      4.89E-05
    9    -380.5874421418      8.70E-06
   10    -380.5874425126      2.79E-06
   11    -380.5874425864      4.10E-07
   12    -380.5874425618      1.04E-07
   13    -380.5874425529      4.46E-08
   14    -380.5874425515      7.66E-09 Convergence criterion met
 ---------------------------------------
 SCF time:  CPU 85.05 s  wall 85.19 s
 SCF   energy in the final basis set = -380.5874425515
 Total energy in the final basis set = -380.5874425515

 --------------------------------------------------------------

                    Orbital Energies (a.u.)
 --------------------------------------------------------------

 Alpha MOs
 -- Occupied --
-19.210 -19.159 -19.139 -10.324 -10.296 -10.272 -10.220  -1.165
 -1.084  -1.052  -0.835  -0.771  -0.675  -0.589  -0.559  -0.522
 -0.500  -0.470  -0.459  -0.457  -0.444  -0.403  -0.381  -0.332
 -0.325  -0.283
 -- Virtual --
 -0.121  -0.026  -0.001   0.004   0.010   0.042   0.051   0.055
  0.057   0.061   0.075   0.095   0.103   0.110   0.113   0.115
  0.116   0.121   0.123   0.143   0.152   0.154   0.158   0.172
  0.186   0.219   0.234   0.249   0.260   0.269   0.272   0.284
  0.293   0.298   0.304   0.309   0.315   0.327   0.338   0.347
  0.359   0.386   0.421   0.427   0.444   0.456   0.497   0.523
  0.550   0.568   0.588   0.604   0.616   0.623   0.638   0.640
  0.674   0.700   0.725   0.784   0.828   0.840   0.864   0.922
  0.951   1.050   1.069   1.094   1.103   1.154   1.165   1.189
  1.193   1.203   1.211   1.213   1.258   1.268   1.309   1.435
  1.467   1.484   1.507   1.541   1.560   1.565   1.576   1.639
  1.669   1.694   1.708   1.770   1.777   1.797   1.815   1.873
  1.909   1.933   2.009   2.084   2.119   2.166   2.188   2.207
  2.362   2.436   2.490   2.528   2.570   2.592   2.600   2.669
  2.718   2.781   2.824   2.837   2.847   2.881   2.913   2.943
  3.017   3.023   3.124   3.142   3.167   3.189   3.268   3.289
  3.386   3.463   3.585   3.641   3.655   3.695   3.933   3.945
  4.060   4.135   4.188   4.275   4.978   4.991   5.054   5.101
  5.189   5.345   5.579   5.801   5.889  23.755  23.797  23.898
 23.963  49.855  49.933  50.050
 --------------------------------------------------------------

          Ground-State Mulliken Net Atomic Charges

     Atom                 Charge (a.u.)
  ----------------------------------------
      1 C                    -0.331040
      2 C                    -0.226500
      3 C                     0.197566
      4 C                     0.174574
      5 O                    -0.045272
      6 O                    -0.283020
      7 O                    -0.243979
      8 H                     0.183063
      9 H                     0.185064
     10 H                     0.196967
     11 H                     0.192577
  ----------------------------------------
  Sum of atomic charges =     0.000000

 -----------------------------------------------------------------
                    Cartesian Multipole Moments
 -----------------------------------------------------------------
    Charge (ESU x 10^10)
                 0.0000
    Dipole Moment (Debye)
         X      -2.8238      Y       4.7572      Z      -1.5498
       Tot       5.7452
    Quadrupole Moments (Debye-Ang)
        XX     -36.9917     XY     -12.0011     YY     -29.0552
        XZ      -0.8385     YZ      -4.7951     ZZ     -37.3536
    Octopole Moments (Debye-Ang^2)
       XXX     134.9251    XXY     -42.2478    XYY      21.1697
       YYY    -159.5043    XXZ      15.5981    XYZ       4.6606
       YYZ       3.2668    XZZ      43.8498    YZZ     -57.1947
       ZZZ      35.7742
    Hexadecapole Moments (Debye-Ang^3)
      XXXX    -589.2638   XXXY     186.7128   XXYY    -223.5016
      XYYY     164.2366   YYYY    -887.3688   XXXZ    -113.2795
      XXYZ      15.9595   XYYZ     -28.0982   YYYZ      45.2117
      XXZZ    -120.1979   XYZZ      68.1004   YYZZ    -172.8858
      XZZZ     -96.3140   YZZZ      61.3513   ZZZZ    -123.7120
 -----------------------------------------------------------------
 Calculating analytic gradient of the SCF energy
 Gradient of SCF Energy
            1           2           3           4           5           6
    1   0.0442916   0.0033104   0.0649123  -0.0812253  -0.0224929   0.0168171
    2  -0.0178510  -0.0154600   0.0441407   0.0328972   0.0030567  -0.0218210
    3   0.0111418  -0.0444204   0.0274535  -0.0418116  -0.0131718   0.0090703
            7           8           9          10          11
    1  -0.0120546  -0.0082213  -0.0031519   0.0103226  -0.0125080
    2  -0.0167304   0.0052693  -0.0070231  -0.0066484   0.0001700
    3  -0.0048280   0.0082594   0.0027988   0.0312992   0.0142087
 Max gradient component =       8.123E-02
 RMS gradient           =       2.734E-02
 Gradient time:  CPU 25.18 s  wall 25.20 s
 Geometry Optimization Parameters
   NAtoms,    NIC,     NZ,  NCons,   NDum,   NFix, NCnnct, MaxDiis
       11      76       0       0       0       0       0       0


** GEOMETRY OPTIMIZATION IN DELOCALIZED INTERNAL COORDINATES **
   Searching for a Minimum

   Optimization Cycle:   1

                       Coordinates (Angstroms)
     ATOM                X               Y               Z
      1  C        -1.3619318000    3.3110197000   -0.4697067000
      2  C        -2.3883940000    2.2386106000   -0.9639720000
      3  C        -1.6999359000    0.9814403000   -0.5895486000
      4  C        -0.4627618000    1.3040755000    0.0348310000
      5  O        -0.2915761000    2.6247267000    0.0941024000
      6  O         0.3460891000    0.4980106000    0.4654492000
      7  O        -2.1267125000   -0.1461308000   -0.7812353000
      8  H        -1.8257571000    3.9716929000    0.2935786000
      9  H        -0.9993524000    3.9000000000   -1.3000000000
     10  H        -2.5343811000    2.2000000000   -2.0000000000
     11  H        -3.3564157000    2.3000000000   -0.4000000000
   Point Group: c1    Number of degrees of freedom:    27


   Energy is   -380.587442551


 Attempting to Generate Delocalized Internal Coordinates

 27 Hessian modes will be used to form the next step
  Hessian Eigenvalues:
     0.006191    0.014482    0.018290    0.021096    0.044903    0.049145
     0.052962    0.059364    0.086504    0.089648    0.112965    0.118582
     0.227965    0.247535    0.249996    0.250000    0.261556    0.313612
     0.324988    0.334665    0.359190    0.401565    0.402986    0.456648
     0.561815    0.950394    0.951997

 Minimum Search - Taking Simple RFO Step
 Searching for Lamda that Minimizes Along All modes
 Value Taken    Lamda =  -0.02313440
 Step Taken.  Stepsize is  0.267021

                             Maximum     Tolerance    Cnvgd?
         Gradient           0.043691      0.000300      NO
         Displacement       0.100371      0.001200      NO
         Energy change     *********      0.000001      NO


 New Cartesian Coordinates Obtained by Inverse Iteration

 Displacement from previous Coordinates is:  0.287899
 ----------------------------------------------------------------
             Standard Nuclear Orientation (Angstroms)
    I     Atom           X                Y                Z
 ----------------------------------------------------------------
    1      C      -1.3825903634     3.3119969296    -0.4783388313
    2      C      -2.4047778520     2.2451381679    -0.9604196614
    3      C      -1.7251141735     0.9448532047    -0.5864201818
    4      C      -0.4138484032     1.2710393645     0.0680285455
    5      O      -0.2786297456     2.6109247422     0.1039501385
    6      O       0.4061406227     0.5004897171     0.4986513124
    7      O      -2.1360003055    -0.1765681739    -0.7785233853
    8      H      -1.8150670966     3.9680007883     0.2805222672
    9      H      -1.0130664762     3.9233034918    -1.3021255074
   10      H      -2.5802878692     2.2646416849    -2.0328908203
   11      H      -3.3578876375     2.3196255832    -0.4289352762
 ----------------------------------------------------------------
 Nuclear Repulsion Energy =   294.6213818909 hartrees
 There are       26 alpha and       26 beta electrons
 Applying Cartesian multipole field
    Component          Value
    ---------          -----
     (2,0,0)        1.00000E-11
     (0,2,0)        2.00000E-11
     (0,0,2)       -3.00000E-11
 Nucleus-field energy     =     0.0000000171 hartrees
 Requested basis set is 6-311++G(d,p)
 There are 62 shells and 182 basis functions
 A cutoff of  1.0D-11 yielded   1847 shell pairs
 There are     16214 function pairs (     17487 Cartesian)
 Smallest overlap matrix eigenvalue = 1.15E-05
 Guess MOs from SCF MO coefficient file
 Reading MOs from coefficient file
 Reading MOs from coefficient file
 A restricted hybrid HF-DFT SCF calculation will be
 performed using Pulay DIIS extrapolation
 Exchange:     0.2000 Hartree-Fock + 0.0800 Slater + 0.7200 B88
 Correlation:  0.1900 VWN1RPA + 0.8100 LYP
 Using SG-1 standard quadrature grid
 SCF converges when DIIS error is below 1.0E-08
 Geometry optimization detected.  Setting ReadMinima to 0
 Setting SaveMinima to 0
 ---------------------------------------
  Cycle       Energy         DIIS Error
 ---------------------------------------
    1    -380.5763996115      2.84E-03
    2    -380.5989378141      8.49E-04
    3    -380.5917429377      1.78E-03
    4    -380.6013532076      1.28E-04
    5    -380.6013995431      5.30E-05
    6    -380.6014078737      1.38E-05
    7    -380.6014082483      4.87E-06
    8    -380.6014082736      1.17E-06
    9    -380.6014082744      6.14E-07
   10    -380.6014083129      2.64E-07
   11    -380.6014083196      4.36E-08
   12    -380.6014083328      1.63E-08
   13    -380.6014083330      5.00E-09 Convergence criterion met
 ---------------------------------------
 SCF time:  CPU 78.42 s  wall 78.45 s
 SCF   energy in the final basis set = -380.6014083330
 Total energy in the final basis set = -380.6014083330

 --------------------------------------------------------------

                    Orbital Energies (a.u.)
 --------------------------------------------------------------

 Alpha MOs
 -- Occupied --
-19.203 -19.163 -19.141 -10.326 -10.303 -10.272 -10.224  -1.146
 -1.089  -1.057  -0.827  -0.757  -0.659  -0.584  -0.548  -0.517
 -0.501  -0.465  -0.464  -0.455  -0.443  -0.401  -0.387  -0.333
 -0.332  -0.280
 -- Virtual --
 -0.112  -0.026  -0.000   0.004   0.008   0.040   0.047   0.053
  0.057   0.061   0.074   0.096   0.103   0.110   0.112   0.114
  0.116   0.121   0.121   0.141   0.146   0.150   0.157   0.172
  0.186   0.222   0.229   0.246   0.252   0.270   0.271   0.276
  0.288   0.292   0.303   0.307   0.315   0.324   0.336   0.341
  0.356   0.390   0.399   0.426   0.431   0.456   0.492   0.518
  0.545   0.564   0.591   0.608   0.615   0.622   0.635   0.640
  0.673   0.701   0.718   0.780   0.825   0.843   0.866   0.924
  0.951   1.049   1.067   1.095   1.098   1.153   1.166   1.180
  1.192   1.205   1.209   1.216   1.259   1.278   1.311   1.421
  1.455   1.487   1.503   1.534   1.552   1.572   1.586   1.608
  1.670   1.685   1.702   1.742   1.767   1.770   1.805   1.878
  1.884   1.910   1.988   2.059   2.118   2.164   2.174   2.203
  2.377   2.427   2.496   2.509   2.558   2.596   2.610   2.633
  2.707   2.770   2.785   2.803   2.842   2.860   2.890   2.913
  2.973   3.000   3.090   3.102   3.150   3.160   3.249   3.287
  3.388   3.459   3.580   3.615   3.632   3.692   3.925   3.930
  4.059   4.101   4.164   4.231   4.977   4.990   5.051   5.103
  5.176   5.314   5.551   5.767   5.865  23.781  23.791  23.835
 23.865  49.845  49.930  50.050
 --------------------------------------------------------------

          Ground-State Mulliken Net Atomic Charges

     Atom                 Charge (a.u.)
  ----------------------------------------
      1 C                    -0.315159
      2 C                    -0.233151
      3 C                     0.214828
      4 C                     0.155602
      5 O                    -0.067548
      6 O                    -0.279585
      7 O                    -0.235947
      8 H                     0.187572
      9 H                     0.186961
     10 H                     0.193646
     11 H                     0.192781
  ----------------------------------------
  Sum of atomic charges =     0.000000

 -----------------------------------------------------------------
                    Cartesian Multipole Moments
 -----------------------------------------------------------------
    Charge (ESU x 10^10)
                 0.0000
    Dipole Moment (Debye)
         X      -2.9882      Y       4.6456      Z      -1.6032
       Tot       5.7517
    Quadrupole Moments (Debye-Ang)
        XX     -36.7921     XY     -12.3958     YY     -29.1167
        XZ      -0.6492     YZ      -5.0311     ZZ     -37.5095
    Octopole Moments (Debye-Ang^2)
       XXX     133.2997    XXY     -40.8394    XYY      19.3384
       YYY    -156.7941    XXZ      14.3898    XYZ       5.5339
       YYZ       1.8477    XZZ      43.4089    YZZ     -56.7706
       ZZZ      34.9566
    Hexadecapole Moments (Debye-Ang^3)
      XXXX    -595.4739   XXXY     182.2277   XXYY    -221.0355
      XYYY     155.7898   YYYY    -874.2339   XXXZ    -112.5744
      XXYZ      13.0379   XYYZ     -25.8805   YYYZ      40.0969
      XXZZ    -121.0653   XYZZ      66.5566   YYZZ    -171.9359
      XZZZ     -97.9710   YZZZ      60.3825   ZZZZ    -126.1257
 -----------------------------------------------------------------
 Calculating analytic gradient of the SCF energy
 Gradient of SCF Energy
            1           2           3           4           5           6
    1   0.0175920  -0.0091169   0.0249182  -0.0262391  -0.0089394   0.0108466
    2  -0.0018260  -0.0031676   0.0191168   0.0094112  -0.0015198  -0.0099872
    3   0.0079810  -0.0097028   0.0132902  -0.0136609  -0.0042994   0.0055672
            7           8           9          10          11
    1  -0.0063751  -0.0028429  -0.0024282   0.0023403   0.0002444
    2  -0.0121658   0.0006813   0.0002746  -0.0010933   0.0002757
    3  -0.0034360  -0.0001286  -0.0010102   0.0022582   0.0031413
 Max gradient component =       2.624E-02
 RMS gradient           =       9.966E-03
 Gradient time:  CPU 25.00 s  wall 25.01 s
 Geometry Optimization Parameters
   NAtoms,    NIC,     NZ,  NCons,   NDum,   NFix, NCnnct, MaxDiis
       11      76       0       0       0       0       0       0

 Cartesian Hessian Update
 Hessian Updated using BFGS Update


** GEOMETRY OPTIMIZATION IN DELOCALIZED INTERNAL COORDINATES **
   Searching for a Minimum

   Optimization Cycle:   2

                       Coordinates (Angstroms)
     ATOM                X               Y               Z
      1  C        -1.3825903634    3.3119969296   -0.4783388313
      2  C        -2.4047778520    2.2451381679   -0.9604196614
      3  C        -1.7251141735    0.9448532047   -0.5864201818
      4  C        -0.4138484032    1.2710393645    0.0680285455
      5  O        -0.2786297456    2.6109247422    0.1039501385
      6  O         0.4061406227    0.5004897171    0.4986513124
      7  O        -2.1360003055   -0.1765681739   -0.7785233853
      8  H        -1.8150670966    3.9680007883    0.2805222672
      9  H        -1.0130664762    3.9233034918   -1.3021255074
     10  H        -2.5802878692    2.2646416849   -2.0328908203
     11  H        -3.3578876375    2.3196255832   -0.4289352762
   Point Group: c1    Number of degrees of freedom:    27


   Energy is   -380.601408333

 Hessian Updated using BFGS Update

 27 Hessian modes will be used to form the next step
  Hessian Eigenvalues:
     0.006191    0.014502    0.018295    0.021097    0.044902    0.049411
     0.052758    0.059917    0.086241    0.090010    0.111105    0.118604
     0.227696    0.242885    0.249685    0.253093    0.257333    0.315429
     0.324600    0.340108    0.346137    0.360290    0.412439    0.441881
     0.561244    0.919513    0.951435

 Minimum Search - Taking Simple RFO Step
 Searching for Lamda that Minimizes Along All modes
 Value Taken    Lamda =  -0.00306045
 Step Taken.  Stepsize is  0.137443

                             Maximum     Tolerance    Cnvgd?
         Gradient           0.013749      0.000300      NO
         Displacement       0.065435      0.001200      NO
         Energy change     -0.013966      0.000001      NO


 New Cartesian Coordinates Obtained by Inverse Iteration

 Displacement from previous Coordinates is:  0.093843
 ----------------------------------------------------------------
             Standard Nuclear Orientation (Angstroms)
    I     Atom           X                Y                Z
 ----------------------------------------------------------------
    1      C      -1.3960314329     3.3093178872    -0.4835873434
    2      C      -2.4065327609     2.2444924573    -0.9544883446
    3      C      -1.7358114791     0.9317816978    -0.6001356102
    4      C      -0.4001561650     1.2701179717     0.0769635498
    5      O      -0.2715609547     2.6164892839     0.1075021206
    6      O       0.4125656887     0.5115690817     0.5086113073
    7      O      -2.1372750215    -0.1831927720    -0.7821408522
    8      H      -1.8020253123     3.9696017778     0.2807919674
    9      H      -1.0039527869     3.9150105370    -1.3013313404
   10      H      -2.5964927574     2.2825051310    -2.0302387624
   11      H      -3.3638563180     2.3157524467    -0.4384480917
 ----------------------------------------------------------------
 Nuclear Repulsion Energy =   293.9366169941 hartrees
 There are       26 alpha and       26 beta electrons
 Applying Cartesian multipole field
    Component          Value
    ---------          -----
     (2,0,0)        1.00000E-11
     (0,2,0)        2.00000E-11
     (0,0,2)       -3.00000E-11
 Nucleus-field energy     =     0.0000000171 hartrees
 Requested basis set is 6-311++G(d,p)
 There are 62 shells and 182 basis functions
 A cutoff of  1.0D-11 yielded   1847 shell pairs
 There are     16214 function pairs (     17487 Cartesian)
 Smallest overlap matrix eigenvalue = 1.17E-05
 Guess MOs from SCF MO coefficient file
 Reading MOs from coefficient file
 Reading MOs from coefficient file
 A restricted hybrid HF-DFT SCF calculation will be
 performed using Pulay DIIS extrapolation
 Exchange:     0.2000 Hartree-Fock + 0.0800 Slater + 0.7200 B88
 Correlation:  0.1900 VWN1RPA + 0.8100 LYP
 Using SG-1 standard quadrature grid
 SCF converges when DIIS error is below 1.0E-08
 Geometry optimization detected.  Setting ReadMinima to 0
 Setting SaveMinima to 0
 ---------------------------------------
  Cycle       Energy         DIIS Error
 ---------------------------------------
    1    -380.6043072677      1.26E-03
    2    -380.6027169119      3.65E-04
    3    -380.6015186569      7.40E-04
    4    -380.6031610143      6.67E-05
    5    -380.6031719652      3.31E-05
    6    -380.6031750710      6.83E-06
    7    -380.6031752103      2.30E-06
    8    -380.6031753135      8.35E-07
    9    -380.6031753379      4.43E-07
   10    -380.6031753269      6.54E-08
   11    -380.6031753154      1.70E-08
   12    -380.6031753163      5.84E-09 Convergence criterion met
 ---------------------------------------
 SCF time:  CPU 72.21 s  wall 72.30 s
 SCF   energy in the final basis set = -380.6031753163
 Total energy in the final basis set = -380.6031753163

 --------------------------------------------------------------

                    Orbital Energies (a.u.)
 --------------------------------------------------------------

 Alpha MOs
 -- Occupied --
-19.199 -19.163 -19.140 -10.324 -10.304 -10.271 -10.224  -1.141
 -1.094  -1.060  -0.827  -0.750  -0.654  -0.581  -0.545  -0.516
 -0.501  -0.467  -0.462  -0.456  -0.444  -0.402  -0.390  -0.337
 -0.331  -0.277
 -- Virtual --
 -0.106  -0.025   0.000   0.004   0.008   0.040   0.047   0.052
  0.057   0.061   0.074   0.097   0.103   0.109   0.112   0.114
  0.116   0.120   0.121   0.137   0.145   0.150   0.157   0.171
  0.188   0.223   0.225   0.241   0.252   0.270   0.272   0.276
  0.285   0.293   0.303   0.307   0.315   0.323   0.337   0.340
  0.356   0.388   0.400   0.425   0.431   0.457   0.492   0.518
  0.544   0.566   0.595   0.612   0.615   0.624   0.639   0.643
  0.675   0.706   0.720   0.779   0.826   0.846   0.865   0.925
  0.950   1.049   1.067   1.096   1.099   1.153   1.163   1.177
  1.190   1.206   1.209   1.216   1.258   1.279   1.316   1.417
  1.451   1.482   1.508   1.532   1.556   1.573   1.598   1.600
  1.670   1.680   1.708   1.739   1.766   1.770   1.802   1.880
  1.882   1.901   1.987   2.046   2.118   2.164   2.171   2.219
  2.381   2.424   2.500   2.507   2.560   2.601   2.624   2.635
  2.708   2.764   2.767   2.796   2.841   2.857   2.888   2.905
  2.955   2.999   3.076   3.094   3.144   3.167   3.248   3.301
  3.398   3.467   3.583   3.614   3.645   3.706   3.921   3.926
  4.045   4.086   4.162   4.232   4.980   4.991   5.052   5.107
  5.175   5.310   5.548   5.755   5.857  23.791  23.809  23.827
 23.858  49.845  49.935  50.058
 --------------------------------------------------------------

          Ground-State Mulliken Net Atomic Charges

     Atom                 Charge (a.u.)
  ----------------------------------------
      1 C                    -0.305134
      2 C                    -0.239473
      3 C                     0.229519
      4 C                     0.143587
      5 O                    -0.078737
      6 O                    -0.276630
      7 O                    -0.234567
      8 H                     0.188688
      9 H                     0.187641
     10 H                     0.191911
     11 H                     0.193195
  ----------------------------------------
  Sum of atomic charges =     0.000000

 -----------------------------------------------------------------
                    Cartesian Multipole Moments
 -----------------------------------------------------------------
    Charge (ESU x 10^10)
                 0.0000
    Dipole Moment (Debye)
         X      -3.0400      Y       4.5495      Z      -1.6351
       Tot       5.7107
    Quadrupole Moments (Debye-Ang)
        XX     -36.5806     XY     -12.4260     YY     -29.3096
        XZ      -0.5635     YZ      -5.0831     ZZ     -37.5370
    Octopole Moments (Debye-Ang^2)
       XXX     132.5366    XXY     -40.6353    XYY      19.2398
       YYY    -157.1007    XXZ      14.0002    XYZ       5.7118
       YYZ       1.7256    XZZ      43.3660    YZZ     -56.8237
       ZZZ      34.9698
    Hexadecapole Moments (Debye-Ang^3)
      XXXX    -595.2552   XXXY     180.8901   XXYY    -221.2929
      XYYY     155.0252   YYYY    -874.4616   XXXZ    -112.1133
      XXYZ      12.1237   XYYZ     -25.8679   YYYZ      39.6140
      XXZZ    -121.3844   XYZZ      66.3212   YYZZ    -172.1998
      XZZZ     -98.9096   YZZZ      60.1660   ZZZZ    -127.3484
 -----------------------------------------------------------------
 Calculating analytic gradient of the SCF energy
 Gradient of SCF Energy
            1           2           3           4           5           6
    1   0.0037908  -0.0049914   0.0068254  -0.0049502  -0.0020304  -0.0005922
    2  -0.0007924  -0.0007517   0.0014304  -0.0025613   0.0017195   0.0017419
    3   0.0030306   0.0000283   0.0019282  -0.0013767  -0.0015599  -0.0006265
            7           8           9          10          11
    1  -0.0009219   0.0003475   0.0002547   0.0005727   0.0016950
    2  -0.0008425  -0.0005058   0.0003316   0.0000354   0.0001948
    3   0.0000430  -0.0005190  -0.0000867  -0.0008114  -0.0000497
 Max gradient component =       6.825E-03
 RMS gradient           =       2.164E-03
 Gradient time:  CPU 24.78 s  wall 24.79 s
 Geometry Optimization Parameters
   NAtoms,    NIC,     NZ,  NCons,   NDum,   NFix, NCnnct, MaxDiis
       11      76       0       0       0       0       0       0

 Cartesian Hessian Update
 Hessian Updated using BFGS Update


** GEOMETRY OPTIMIZATION IN DELOCALIZED INTERNAL COORDINATES **
   Searching for a Minimum

   Optimization Cycle:   3

                       Coordinates (Angstroms)
     ATOM                X               Y               Z
      1  C        -1.3960314329    3.3093178872   -0.4835873434
      2  C        -2.4065327609    2.2444924573   -0.9544883446
      3  C        -1.7358114791    0.9317816978   -0.6001356102
      4  C        -0.4001561650    1.2701179717    0.0769635498
      5  O        -0.2715609547    2.6164892839    0.1075021206
      6  O         0.4125656887    0.5115690817    0.5086113073
      7  O        -2.1372750215   -0.1831927720   -0.7821408522
      8  H        -1.8020253123    3.9696017778    0.2807919674
      9  H        -1.0039527869    3.9150105370   -1.3013313404
     10  H        -2.5964927574    2.2825051310   -2.0302387624
     11  H        -3.3638563180    2.3157524467   -0.4384480917
   Point Group: c1    Number of degrees of freedom:    27


   Energy is   -380.603175316

 Hessian Updated using BFGS Update

 27 Hessian modes will be used to form the next step
  Hessian Eigenvalues:
     0.006218    0.014640    0.018370    0.021081    0.044856    0.049481
     0.052091    0.060296    0.084381    0.090042    0.112732    0.118538
     0.213303    0.230445    0.251380    0.252005    0.256234    0.310052
     0.318471    0.326420    0.343709    0.360556    0.414627    0.437579
     0.562567    0.942932    0.969073

 Minimum Search - Taking Simple RFO Step
 Searching for Lamda that Minimizes Along All modes
 Value Taken    Lamda =  -0.00027445
 Step Taken.  Stepsize is  0.058285

                             Maximum     Tolerance    Cnvgd?
         Gradient           0.003012      0.000300      NO
         Displacement       0.035703      0.001200      NO
         Energy change     -0.001767      0.000001      NO


 New Cartesian Coordinates Obtained by Inverse Iteration

 Displacement from previous Coordinates is:  0.037022
 ----------------------------------------------------------------
             Standard Nuclear Orientation (Angstroms)
    I     Atom           X                Y                Z
 ----------------------------------------------------------------
    1      C      -1.3995609258     3.3097220303    -0.4843056941
    2      C      -2.4035716591     2.2460922072    -0.9527704860
    3      C      -1.7427439788     0.9310436432    -0.5950859626
    4      C      -0.3907804918     1.2691734106     0.0761096868
    5      O      -0.2682992781     2.6168820167     0.1111810891
    6      O       0.4182765208     0.5069954247     0.5075315890
    7      O      -2.1397315256    -0.1823713265    -0.7835289777
    8      H      -1.8056200252     3.9718313267     0.2800370700
    9      H      -1.0065213301     3.9130113721    -1.3026204765
   10      H      -2.5944256454     2.2834530588    -2.0280718902
   11      H      -3.3681509609     2.3176123361    -0.4449773477
 ----------------------------------------------------------------
 Nuclear Repulsion Energy =   293.5779452751 hartrees
 There are       26 alpha and       26 beta electrons
 Applying Cartesian multipole field
    Component          Value
    ---------          -----
     (2,0,0)        1.00000E-11
     (0,2,0)        2.00000E-11
     (0,0,2)       -3.00000E-11
 Nucleus-field energy     =     0.0000000171 hartrees
 Requested basis set is 6-311++G(d,p)
 There are 62 shells and 182 basis functions
 A cutoff of  1.0D-11 yielded   1845 shell pairs
 There are     16197 function pairs (     17470 Cartesian)
 Smallest overlap matrix eigenvalue = 1.17E-05
 Guess MOs from SCF MO coefficient file
 Reading MOs from coefficient file
 Reading MOs from coefficient file
 A restricted hybrid HF-DFT SCF calculation will be
 performed using Pulay DIIS extrapolation
 Exchange:     0.2000 Hartree-Fock + 0.0800 Slater + 0.7200 B88
 Correlation:  0.1900 VWN1RPA + 0.8100 LYP
 Using SG-1 standard quadrature grid
 SCF converges when DIIS error is below 1.0E-08
 Geometry optimization detected.  Setting ReadMinima to 0
 Setting SaveMinima to 0
 ---------------------------------------
  Cycle       Energy         DIIS Error
 ---------------------------------------
    1    -380.5992579077      4.15E-04
    2    -380.6032749471      8.81E-05
    3    -380.6032167435      1.68E-04
    4    -380.6033006633      2.66E-05
    5    -380.6033026892      7.86E-06
    6    -380.6033027495      1.46E-06
    7    -380.6033027223      1.38E-06
    8    -380.6033027413      2.01E-07
    9    -380.6033027377      6.77E-08
   10    -380.6033027384      2.36E-08
   11    -380.6033027404      1.03E-08
   12    -380.6033027400      2.86E-09 Convergence criterion met
 ---------------------------------------
 SCF time:  CPU 69.58 s  wall 69.71 s
 SCF   energy in the final basis set = -380.6033027400
 Total energy in the final basis set = -380.6033027400

 --------------------------------------------------------------

                    Orbital Energies (a.u.)
 --------------------------------------------------------------

 Alpha MOs
 -- Occupied --
-19.199 -19.163 -19.140 -10.324 -10.304 -10.271 -10.224  -1.139
 -1.094  -1.060  -0.828  -0.748  -0.651  -0.581  -0.545  -0.516
 -0.500  -0.468  -0.461  -0.455  -0.444  -0.403  -0.390  -0.338
 -0.331  -0.276
 -- Virtual --
 -0.105  -0.025  -0.000   0.004   0.007   0.039   0.047   0.051
  0.057   0.061   0.074   0.098   0.103   0.108   0.112   0.114
  0.116   0.120   0.121   0.134   0.145   0.150   0.157   0.171
  0.189   0.222   0.224   0.240   0.252   0.270   0.273   0.277
  0.285   0.294   0.302   0.307   0.315   0.322   0.337   0.339
  0.356   0.387   0.400   0.425   0.430   0.457   0.491   0.517
  0.543   0.566   0.595   0.613   0.614   0.624   0.639   0.643
  0.675   0.706   0.719   0.779   0.826   0.847   0.865   0.926
  0.949   1.049   1.067   1.096   1.098   1.154   1.164   1.176
  1.190   1.206   1.209   1.217   1.258   1.279   1.318   1.415
  1.450   1.479   1.509   1.532   1.557   1.572   1.595   1.604
  1.667   1.677   1.707   1.737   1.764   1.772   1.801   1.881
  1.883   1.899   1.986   2.042   2.117   2.165   2.170   2.221
  2.381   2.421   2.500   2.505   2.560   2.601   2.626   2.635
  2.707   2.758   2.766   2.792   2.841   2.857   2.887   2.902
  2.950   2.999   3.072   3.092   3.143   3.170   3.248   3.304
  3.398   3.465   3.580   3.608   3.646   3.707   3.917   3.924
  4.041   4.082   4.159   4.234   4.979   4.991   5.052   5.106
  5.174   5.306   5.543   5.751   5.854  23.792  23.811  23.823
 23.856  49.845  49.935  50.057
 --------------------------------------------------------------

          Ground-State Mulliken Net Atomic Charges

     Atom                 Charge (a.u.)
  ----------------------------------------
      1 C                    -0.305781
      2 C                    -0.238158
      3 C                     0.231044
      4 C                     0.141496
      5 O                    -0.081328
      6 O                    -0.276161
      7 O                    -0.234453
      8 H                     0.188876
      9 H                     0.189119
     10 H                     0.192728
     11 H                     0.192618
  ----------------------------------------
  Sum of atomic charges =     0.000000

 -----------------------------------------------------------------
                    Cartesian Multipole Moments
 -----------------------------------------------------------------
    Charge (ESU x 10^10)
                 0.0000
    Dipole Moment (Debye)
         X      -3.0649      Y       4.5608      Z      -1.6447
       Tot       5.7358
    Quadrupole Moments (Debye-Ang)
        XX     -36.5283     XY     -12.4975     YY     -29.2469
        XZ      -0.5314     YZ      -5.1345     ZZ     -37.5448
    Octopole Moments (Debye-Ang^2)
       XXX     132.1896    XXY     -40.4286    XYY      18.8857
       YYY    -156.7652    XXZ      13.8556    XYZ       5.8222
       YYZ       1.5123    XZZ      43.3134    YZZ     -56.7922
       ZZZ      34.8765
    Hexadecapole Moments (Debye-Ang^3)
      XXXX    -595.5945   XXXY     180.2800   XXYY    -220.8043
      XYYY     153.7232   YYYY    -873.1681   XXXZ    -111.7663
      XXYZ      11.7841   XYYZ     -25.5575   YYYZ      38.8940
      XXZZ    -121.4489   XYZZ      66.2313   YYZZ    -172.0418
      XZZZ     -98.9086   YZZZ      59.9525   ZZZZ    -127.1465
 -----------------------------------------------------------------
 Calculating analytic gradient of the SCF energy
 Gradient of SCF Energy
            1           2           3           4           5           6
    1   0.0004802  -0.0001796  -0.0002241   0.0010082  -0.0007289  -0.0010216
    2  -0.0005416   0.0004245  -0.0009030  -0.0025459   0.0013168   0.0007440
    3   0.0005203  -0.0003448   0.0020219  -0.0012569  -0.0002647   0.0000068
            7           8           9          10          11
    1   0.0006512  -0.0002168   0.0000010   0.0000353   0.0001950
    2   0.0009600   0.0001195   0.0001251   0.0003986  -0.0000980
    3  -0.0002727  -0.0001093  -0.0000440  -0.0003494   0.0000929
 Max gradient component =       2.546E-03
 RMS gradient           =       7.966E-04
 Gradient time:  CPU 24.68 s  wall 24.69 s
 Geometry Optimization Parameters
   NAtoms,    NIC,     NZ,  NCons,   NDum,   NFix, NCnnct, MaxDiis
       11      76       0       0       0       0       0       0

 Cartesian Hessian Update
 Hessian Updated using BFGS Update


** GEOMETRY OPTIMIZATION IN DELOCALIZED INTERNAL COORDINATES **
   Searching for a Minimum

   Optimization Cycle:   4

                       Coordinates (Angstroms)
     ATOM                X               Y               Z
      1  C        -1.3995609258    3.3097220303   -0.4843056941
      2  C        -2.4035716591    2.2460922072   -0.9527704860
      3  C        -1.7427439788    0.9310436432   -0.5950859626
      4  C        -0.3907804918    1.2691734106    0.0761096868
      5  O        -0.2682992781    2.6168820167    0.1111810891
      6  O         0.4182765208    0.5069954247    0.5075315890
      7  O        -2.1397315256   -0.1823713265   -0.7835289777
      8  H        -1.8056200252    3.9718313267    0.2800370700
      9  H        -1.0065213301    3.9130113721   -1.3026204765
     10  H        -2.5944256454    2.2834530588   -2.0280718902
     11  H        -3.3681509609    2.3176123361   -0.4449773477
   Point Group: c1    Number of degrees of freedom:    27


   Energy is   -380.603302740

 Hessian Updated using BFGS Update

 27 Hessian modes will be used to form the next step
  Hessian Eigenvalues:
     0.006324    0.014997    0.020171    0.023458    0.045355    0.049047
     0.051462    0.060301    0.080909    0.090667    0.112119    0.118260
     0.197810    0.229566    0.250496    0.252218    0.263005    0.292878
     0.318238    0.327690    0.343097    0.360431    0.410868    0.437232
     0.565134    0.951163    0.954882

 Minimum Search - Taking Simple RFO Step
 Searching for Lamda that Minimizes Along All modes
 Value Taken    Lamda =  -0.00006203
 Step Taken.  Stepsize is  0.050453

                             Maximum     Tolerance    Cnvgd?
         Gradient           0.001610      0.000300      NO
         Displacement       0.032101      0.001200      NO
         Energy change     -0.000127      0.000001      NO


 New Cartesian Coordinates Obtained by Inverse Iteration

 Displacement from previous Coordinates is:  0.033339
 ----------------------------------------------------------------
             Standard Nuclear Orientation (Angstroms)
    I     Atom           X                Y                Z
 ----------------------------------------------------------------
    1      C      -1.3993739290     3.3100607047    -0.4859223960
    2      C      -2.4036692012     2.2463101045    -0.9513222132
    3      C      -1.7405390853     0.9312312824    -0.6032154846
    4      C      -0.3926669189     1.2704933746     0.0836781833
    5      O      -0.2679449787     2.6172392072     0.1146333821
    6      O       0.4187217237     0.5067395922     0.5097172059
    7      O      -2.1388184241    -0.1822527292    -0.7898022614
    8      H      -1.8032544703     3.9747704137     0.2775064425
    9      H      -1.0050689106     3.9097539717    -1.3059371169
   10      H      -2.6006456321     2.2838110387    -2.0250514566
   11      H      -3.3678694736     2.3152885393    -0.4407856850
 ----------------------------------------------------------------
 Nuclear Repulsion Energy =   293.4549723143 hartrees
 There are       26 alpha and       26 beta electrons
 Applying Cartesian multipole field
    Component          Value
    ---------          -----
     (2,0,0)        1.00000E-11
     (0,2,0)        2.00000E-11
     (0,0,2)       -3.00000E-11
 Nucleus-field energy     =     0.0000000171 hartrees
 Requested basis set is 6-311++G(d,p)
 There are 62 shells and 182 basis functions
 A cutoff of  1.0D-11 yielded   1845 shell pairs
 There are     16197 function pairs (     17470 Cartesian)
 Smallest overlap matrix eigenvalue = 1.18E-05
 Guess MOs from SCF MO coefficient file
 Reading MOs from coefficient file
 Reading MOs from coefficient file
 A restricted hybrid HF-DFT SCF calculation will be
 performed using Pulay DIIS extrapolation
 Exchange:     0.2000 Hartree-Fock + 0.0800 Slater + 0.7200 B88
 Correlation:  0.1900 VWN1RPA + 0.8100 LYP
 Using SG-1 standard quadrature grid
 SCF converges when DIIS error is below 1.0E-08
 Geometry optimization detected.  Setting ReadMinima to 0
 Setting SaveMinima to 0
 ---------------------------------------
  Cycle       Energy         DIIS Error
 ---------------------------------------
    1    -380.6015710389      2.13E-04
    2    -380.6033105933      2.72E-05
    3    -380.6033096686      3.62E-05
    4    -380.6033138386      1.12E-05
    5    -380.6033142682      3.93E-06
    6    -380.6033143024      9.87E-07
    7    -380.6033142899      6.24E-07
    8    -380.6033143026      2.05E-07
    9    -380.6033142900      7.98E-08
   10    -380.6033142824      2.14E-08
   11    -380.6033142852      6.61E-09 Convergence criterion met
 ---------------------------------------
 SCF time:  CPU 64.59 s  wall 64.66 s
 SCF   energy in the final basis set = -380.6033142852
 Total energy in the final basis set = -380.6033142852

 --------------------------------------------------------------

                    Orbital Energies (a.u.)
 --------------------------------------------------------------

 Alpha MOs
 -- Occupied --
-19.199 -19.163 -19.139 -10.324 -10.304 -10.271 -10.225  -1.139
 -1.094  -1.059  -0.829  -0.747  -0.651  -0.581  -0.545  -0.516
 -0.500  -0.468  -0.461  -0.455  -0.444  -0.403  -0.390  -0.338
 -0.331  -0.276
 -- Virtual --
 -0.104  -0.025  -0.000   0.004   0.007   0.039   0.047   0.051
  0.057   0.061   0.074   0.098   0.103   0.108   0.112   0.114
  0.116   0.120   0.121   0.134   0.144   0.150   0.157   0.171
  0.189   0.221   0.224   0.240   0.252   0.270   0.273   0.277
  0.285   0.294   0.302   0.307   0.315   0.321   0.337   0.339
  0.356   0.386   0.400   0.425   0.430   0.457   0.491   0.517
  0.542   0.566   0.596   0.613   0.614   0.625   0.639   0.643
  0.675   0.706   0.719   0.778   0.825   0.846   0.865   0.925
  0.949   1.049   1.067   1.095   1.098   1.154   1.164   1.176
  1.189   1.206   1.210   1.217   1.258   1.279   1.319   1.415
  1.450   1.478   1.509   1.532   1.557   1.572   1.594   1.605
  1.666   1.676   1.707   1.737   1.763   1.773   1.801   1.881
  1.882   1.898   1.986   2.040   2.117   2.164   2.169   2.222
  2.381   2.420   2.500   2.504   2.560   2.601   2.627   2.634
  2.707   2.755   2.766   2.791   2.841   2.857   2.887   2.901
  2.948   2.999   3.070   3.092   3.144   3.171   3.247   3.304
  3.397   3.464   3.579   3.608   3.645   3.707   3.917   3.923
  4.040   4.082   4.157   4.235   4.979   4.992   5.052   5.107
  5.174   5.305   5.542   5.750   5.853  23.792  23.811  23.821
 23.857  49.844  49.935  50.057
 --------------------------------------------------------------

          Ground-State Mulliken Net Atomic Charges

     Atom                 Charge (a.u.)
  ----------------------------------------
      1 C                    -0.306104
      2 C                    -0.238001
      3 C                     0.231725
      4 C                     0.139840
      5 O                    -0.080924
      6 O                    -0.276376
      7 O                    -0.234657
      8 H                     0.189797
      9 H                     0.188886
     10 H                     0.192498
     11 H                     0.193314
  ----------------------------------------
  Sum of atomic charges =     0.000000

 -----------------------------------------------------------------
                    Cartesian Multipole Moments
 -----------------------------------------------------------------
    Charge (ESU x 10^10)
                 0.0000
    Dipole Moment (Debye)
         X      -3.0773      Y       4.5758      Z      -1.6456
       Tot       5.7546
    Quadrupole Moments (Debye-Ang)
        XX     -36.4927     XY     -12.5231     YY     -29.1941
        XZ      -0.5369     YZ      -5.1570     ZZ     -37.5649
    Octopole Moments (Debye-Ang^2)
       XXX     132.0017    XXY     -40.3773    XYY      18.8027
       YYY    -156.5938    XXZ      13.8497    XYZ       5.8544
       YYZ       1.4609    XZZ      43.3263    YZZ     -56.7848
       ZZZ      34.9092
    Hexadecapole Moments (Debye-Ang^3)
      XXXX    -594.7292   XXXY     180.0576   XXYY    -220.6408
      XYYY     153.4746   YYYY    -872.5421   XXXZ    -112.0411
      XXYZ      11.6240   XYYZ     -25.6376   YYYZ      38.5184
      XXZZ    -121.5785   XYZZ      66.1992   YYZZ    -172.1530
      XZZZ     -99.3228   YZZZ      59.7556   ZZZZ    -127.9397
 -----------------------------------------------------------------
 Calculating analytic gradient of the SCF energy
 Gradient of SCF Energy
            1           2           3           4           5           6
    1  -0.0000575   0.0003148  -0.0000715  -0.0000079   0.0002913   0.0001452
    2  -0.0003063   0.0004479  -0.0004779  -0.0010045   0.0008064  -0.0000632
    3  -0.0004314   0.0006257  -0.0016977   0.0017275  -0.0003198  -0.0005228
            7           8           9          10          11
    1   0.0000217  -0.0000591  -0.0002108   0.0000458  -0.0004120
    2   0.0003575   0.0001146   0.0001120  -0.0000950   0.0001086
    3   0.0004445   0.0001767  -0.0000284   0.0000541  -0.0000283
 Max gradient component =       1.728E-03
 RMS gradient           =       5.463E-04
 Gradient time:  CPU 24.86 s  wall 24.87 s
 Geometry Optimization Parameters
   NAtoms,    NIC,     NZ,  NCons,   NDum,   NFix, NCnnct, MaxDiis
       11      76       0       0       0       0       0       0

 Cartesian Hessian Update
 Hessian Updated using BFGS Update


** GEOMETRY OPTIMIZATION IN DELOCALIZED INTERNAL COORDINATES **
   Searching for a Minimum

   Optimization Cycle:   5

                       Coordinates (Angstroms)
     ATOM                X               Y               Z
      1  C        -1.3993739290    3.3100607047   -0.4859223960
      2  C        -2.4036692012    2.2463101045   -0.9513222132
      3  C        -1.7405390853    0.9312312824   -0.6032154846
      4  C        -0.3926669189    1.2704933746    0.0836781833
      5  O        -0.2679449787    2.6172392072    0.1146333821
      6  O         0.4187217237    0.5067395922    0.5097172059
      7  O        -2.1388184241   -0.1822527292   -0.7898022614
      8  H        -1.8032544703    3.9747704137    0.2775064425
      9  H        -1.0050689106    3.9097539717   -1.3059371169
     10  H        -2.6006456321    2.2838110387   -2.0250514566
     11  H        -3.3678694736    2.3152885393   -0.4407856850
   Point Group: c1    Number of degrees of freedom:    27


   Energy is   -380.603314285

 Hessian Updated using BFGS Update

 27 Hessian modes will be used to form the next step
  Hessian Eigenvalues:
     0.006142    0.014974    0.020263    0.033870    0.046825    0.051006
     0.059356    0.060075    0.081872    0.090382    0.111952    0.119192
     0.204535    0.229968    0.249334    0.251960    0.257455    0.292935
     0.317982    0.327285    0.341459    0.360243    0.409324    0.437235
     0.539820    0.930517    0.955049

 Minimum Search - Taking Simple RFO Step
 Searching for Lamda that Minimizes Along All modes
 Value Taken    Lamda =  -0.00002300
 Step Taken.  Stepsize is  0.019617

                             Maximum     Tolerance    Cnvgd?
         Gradient           0.000682      0.000300      NO
         Displacement       0.013892      0.001200      NO
         Energy change     -0.000012      0.000001      NO


 New Cartesian Coordinates Obtained by Inverse Iteration

 Displacement from previous Coordinates is:  0.010395
 ----------------------------------------------------------------
             Standard Nuclear Orientation (Angstroms)
    I     Atom           X                Y                Z
 ----------------------------------------------------------------
    1      C      -1.3992377852     3.3100838557    -0.4854542652
    2      C      -2.4040007652     2.2458649658    -0.9519278368
    3      C      -1.7411229990     0.9314098441    -0.6016289201
    4      C      -0.3921210266     1.2712123776     0.0799328409
    5      O      -0.2688857832     2.6172178372     0.1153703434
    6      O       0.4179207630     0.5079811592     0.5098121923
    7      O      -2.1390554091    -0.1824235164    -0.7892447732
    8      H      -1.8035171660     3.9744756455     0.2776176119
    9      H      -1.0030263746     3.9095946247    -1.3046892732
   10      H      -2.6008772539     2.2829599524    -2.0256688884
   11      H      -3.3672055003     2.3150687542    -0.4406204317
 ----------------------------------------------------------------
 Nuclear Repulsion Energy =   293.5088673261 hartrees
 There are       26 alpha and       26 beta electrons
 Applying Cartesian multipole field
    Component          Value
    ---------          -----
     (2,0,0)        1.00000E-11
     (0,2,0)        2.00000E-11
     (0,0,2)       -3.00000E-11
 Nucleus-field energy     =     0.0000000171 hartrees
 Requested basis set is 6-311++G(d,p)
 There are 62 shells and 182 basis functions
 A cutoff of  1.0D-11 yielded   1845 shell pairs
 There are     16197 function pairs (     17470 Cartesian)
 Smallest overlap matrix eigenvalue = 1.17E-05
 Guess MOs from SCF MO coefficient file
 Reading MOs from coefficient file
 Reading MOs from coefficient file
 A restricted hybrid HF-DFT SCF calculation will be
 performed using Pulay DIIS extrapolation
 Exchange:     0.2000 Hartree-Fock + 0.0800 Slater + 0.7200 B88
 Correlation:  0.1900 VWN1RPA + 0.8100 LYP
 Using SG-1 standard quadrature grid
 SCF converges when DIIS error is below 1.0E-08
 Geometry optimization detected.  Setting ReadMinima to 0
 Setting SaveMinima to 0
 ---------------------------------------
  Cycle       Energy         DIIS Error
 ---------------------------------------
    1    -380.6041430006      1.03E-04
    2    -380.6033247610      1.86E-05
    3    -380.6033206077      4.25E-05
    4    -380.6033261256      2.44E-06
    5    -380.6033261522      9.03E-07
    6    -380.6033261512      6.29E-07
    7    -380.6033261421      3.04E-07
    8    -380.6033261637      4.96E-08
    9    -380.6033261606      1.74E-08
   10    -380.6033261592      1.17E-08
   11    -380.6033261604      3.01E-09 Convergence criterion met
 ---------------------------------------
 SCF time:  CPU 62.54 s  wall 62.64 s
 SCF   energy in the final basis set = -380.6033261604
 Total energy in the final basis set = -380.6033261604

 --------------------------------------------------------------

                    Orbital Energies (a.u.)
 --------------------------------------------------------------

 Alpha MOs
 -- Occupied --
-19.199 -19.163 -19.139 -10.324 -10.304 -10.271 -10.225  -1.139
 -1.094  -1.059  -0.828  -0.748  -0.651  -0.581  -0.545  -0.516
 -0.500  -0.468  -0.461  -0.455  -0.443  -0.403  -0.389  -0.338
 -0.331  -0.276
 -- Virtual --
 -0.104  -0.025  -0.000   0.004   0.007   0.039   0.047   0.051
  0.057   0.061   0.074   0.098   0.103   0.108   0.112   0.114
  0.116   0.120   0.121   0.134   0.144   0.150   0.157   0.171
  0.189   0.221   0.224   0.240   0.252   0.270   0.273   0.277
  0.285   0.294   0.302   0.307   0.315   0.322   0.337   0.339
  0.356   0.386   0.400   0.425   0.430   0.457   0.491   0.517
  0.542   0.566   0.596   0.613   0.615   0.624   0.639   0.643
  0.675   0.706   0.719   0.778   0.825   0.846   0.866   0.925
  0.949   1.049   1.067   1.096   1.098   1.153   1.163   1.176
  1.189   1.206   1.210   1.217   1.258   1.279   1.318   1.415
  1.450   1.479   1.509   1.532   1.557   1.572   1.595   1.605
  1.667   1.677   1.707   1.737   1.764   1.773   1.801   1.881
  1.882   1.899   1.986   2.040   2.117   2.164   2.169   2.222
  2.381   2.421   2.500   2.504   2.560   2.601   2.627   2.634
  2.707   2.756   2.766   2.792   2.841   2.858   2.887   2.902
  2.949   2.999   3.070   3.093   3.145   3.171   3.248   3.304
  3.397   3.464   3.579   3.609   3.644   3.707   3.917   3.923
  4.040   4.082   4.158   4.234   4.979   4.992   5.052   5.107
  5.174   5.306   5.542   5.750   5.854  23.792  23.811  23.821
 23.857  49.845  49.934  50.057
 --------------------------------------------------------------

          Ground-State Mulliken Net Atomic Charges

     Atom                 Charge (a.u.)
  ----------------------------------------
      1 C                    -0.305567
      2 C                    -0.238704
      3 C                     0.232170
      4 C                     0.139478
      5 O                    -0.080280
      6 O                    -0.276707
      7 O                    -0.234803
      8 H                     0.189528
      9 H                     0.189062
     10 H                     0.192618
     11 H                     0.193205
  ----------------------------------------
  Sum of atomic charges =     0.000000

 -----------------------------------------------------------------
                    Cartesian Multipole Moments
 -----------------------------------------------------------------
    Charge (ESU x 10^10)
                 0.0000
    Dipole Moment (Debye)
         X      -3.0731      Y       4.5791      Z      -1.6509
       Tot       5.7566
    Quadrupole Moments (Debye-Ang)
        XX     -36.4979     XY     -12.5133     YY     -29.1851
        XZ      -0.5393     YZ      -5.1604     ZZ     -37.5648
    Octopole Moments (Debye-Ang^2)
       XXX     132.0658    XXY     -40.3945    XYY      18.8558
       YYY    -156.5909    XXZ      13.8578    XYZ       5.8344
       YYZ       1.4828    XZZ      43.3274    YZZ     -56.7995
       ZZZ      34.9090
    Hexadecapole Moments (Debye-Ang^3)
      XXXX    -594.9856   XXXY     180.1085   XXYY    -220.7184
      XYYY     153.6312   YYYY    -872.5106   XXXZ    -112.0165
      XXYZ      11.6508   XYYZ     -25.7051   YYYZ      38.6337
      XXZZ    -121.5349   XYZZ      66.2032   YYZZ    -172.1758
      XZZZ     -99.2534   YZZZ      59.7440   ZZZZ    -127.8242
 -----------------------------------------------------------------
 Calculating analytic gradient of the SCF energy
 Gradient of SCF Energy
            1           2           3           4           5           6
    1   0.0001455  -0.0000614  -0.0000568  -0.0000105   0.0001107  -0.0000401
    2  -0.0001838   0.0000922   0.0000243  -0.0005294   0.0005694   0.0001179
    3   0.0000752   0.0001294  -0.0002316   0.0000153  -0.0000972  -0.0000337
            7           8           9          10          11
    1  -0.0000848   0.0000207   0.0000123   0.0000094  -0.0000449
    2  -0.0000829  -0.0000005   0.0000484  -0.0000419  -0.0000137
    3   0.0000462   0.0000651   0.0000577   0.0000175  -0.0000439
 Max gradient component =       5.694E-04
 RMS gradient           =       1.580E-04
 Gradient time:  CPU 24.62 s  wall 24.62 s
 Geometry Optimization Parameters
   NAtoms,    NIC,     NZ,  NCons,   NDum,   NFix, NCnnct, MaxDiis
       11      76       0       0       0       0       0       0

 Cartesian Hessian Update
 Hessian Updated using BFGS Update


** GEOMETRY OPTIMIZATION IN DELOCALIZED INTERNAL COORDINATES **
   Searching for a Minimum

   Optimization Cycle:   6

                       Coordinates (Angstroms)
     ATOM                X               Y               Z
      1  C        -1.3992377852    3.3100838557   -0.4854542652
      2  C        -2.4040007652    2.2458649658   -0.9519278368
      3  C        -1.7411229990    0.9314098441   -0.6016289201
      4  C        -0.3921210266    1.2712123776    0.0799328409
      5  O        -0.2688857832    2.6172178372    0.1153703434
      6  O         0.4179207630    0.5079811592    0.5098121923
      7  O        -2.1390554091   -0.1824235164   -0.7892447732
      8  H        -1.8035171660    3.9744756455    0.2776176119
      9  H        -1.0030263746    3.9095946247   -1.3046892732
     10  H        -2.6008772539    2.2829599524   -2.0256688884
     11  H        -3.3672055003    2.3150687542   -0.4406204317
   Point Group: c1    Number of degrees of freedom:    27


   Energy is   -380.603326160

 Hessian Updated using BFGS Update

 27 Hessian modes will be used to form the next step
  Hessian Eigenvalues:
     0.006055    0.014905    0.019945    0.034142    0.046966    0.051098
     0.057978    0.059846    0.080676    0.090406    0.111944    0.120446
     0.205036    0.229392    0.248913    0.252486    0.266849    0.292187
     0.318659    0.326302    0.341101    0.360180    0.409439    0.441575
     0.512092    0.931496    0.959347

 Minimum Search - Taking Simple RFO Step
 Searching for Lamda that Minimizes Along All modes
 Value Taken    Lamda =  -0.00000227
 Step Taken.  Stepsize is  0.013161

                             Maximum     Tolerance    Cnvgd?
         Gradient           0.000261      0.000300     YES
         Displacement       0.008859      0.001200      NO
         Energy change     -0.000012      0.000001      NO


 New Cartesian Coordinates Obtained by Inverse Iteration

 Displacement from previous Coordinates is:  0.010770
 ----------------------------------------------------------------
             Standard Nuclear Orientation (Angstroms)
    I     Atom           X                Y                Z
 ----------------------------------------------------------------
    1      C      -1.3992888031     3.3101045478    -0.4857249016
    2      C      -2.4041774687     2.2458090265    -0.9514781375
    3      C      -1.7408024834     0.9315333924    -0.6016714772
    4      C      -0.3924461453     1.2713486152     0.0805433327
    5      O      -0.2701069008     2.6168776655     0.1172541302
    6      O       0.4178088014     0.5077773571     0.5096817658
    7      O      -2.1375351617    -0.1823282711    -0.7915777230
    8      H      -1.8038861699     3.9759203961     0.2758208091
    9      H      -1.0017639935     3.9077579643    -1.3056786114
   10      H      -2.6023535117     2.2836649858    -2.0249330630
   11      H      -3.3665774632     2.3149798203    -0.4387375239
 ----------------------------------------------------------------
 Nuclear Repulsion Energy =   293.5314387480 hartrees
 There are       26 alpha and       26 beta electrons
 Applying Cartesian multipole field
    Component          Value
    ---------          -----
     (2,0,0)        1.00000E-11
     (0,2,0)        2.00000E-11
     (0,0,2)       -3.00000E-11
 Nucleus-field energy     =     0.0000000171 hartrees
 Requested basis set is 6-311++G(d,p)
 There are 62 shells and 182 basis functions
 A cutoff of  1.0D-11 yielded   1846 shell pairs
 There are     16213 function pairs (     17486 Cartesian)
 Smallest overlap matrix eigenvalue = 1.17E-05
 Guess MOs from SCF MO coefficient file
 Reading MOs from coefficient file
 Reading MOs from coefficient file
 A restricted hybrid HF-DFT SCF calculation will be
 performed using Pulay DIIS extrapolation
 Exchange:     0.2000 Hartree-Fock + 0.0800 Slater + 0.7200 B88
 Correlation:  0.1900 VWN1RPA + 0.8100 LYP
 Using SG-1 standard quadrature grid
 SCF converges when DIIS error is below 1.0E-08
 Geometry optimization detected.  Setting ReadMinima to 0
 Setting SaveMinima to 0
 ---------------------------------------
  Cycle       Energy         DIIS Error
 ---------------------------------------
    1    -380.6036159452      5.86E-05
    2    -380.6033277398      7.09E-06
    3    -380.6033271471      1.52E-05
    4    -380.6033278517      1.60E-06
    5    -380.6033278239      6.28E-07
    6    -380.6033278558      4.32E-07
    7    -380.6033278112      1.66E-07
    8    -380.6033278132      3.11E-08
    9    -380.6033278145      1.36E-08
   10    -380.6033278147      2.21E-09 Convergence criterion met
 ---------------------------------------
 SCF time:  CPU 56.84 s  wall 56.92 s
 SCF   energy in the final basis set = -380.6033278147
 Total energy in the final basis set = -380.6033278147

 --------------------------------------------------------------

                    Orbital Energies (a.u.)
 --------------------------------------------------------------

 Alpha MOs
 -- Occupied --
-19.199 -19.163 -19.139 -10.324 -10.304 -10.271 -10.224  -1.139
 -1.094  -1.059  -0.829  -0.748  -0.651  -0.581  -0.545  -0.516
 -0.500  -0.468  -0.461  -0.455  -0.443  -0.403  -0.389  -0.338
 -0.331  -0.276
 -- Virtual --
 -0.104  -0.025  -0.000   0.004   0.007   0.039   0.047   0.051
  0.057   0.061   0.074   0.098   0.103   0.108   0.112   0.114
  0.116   0.120   0.121   0.134   0.145   0.150   0.157   0.171
  0.189   0.221   0.224   0.240   0.252   0.270   0.273   0.277
  0.285   0.294   0.302   0.307   0.315   0.322   0.337   0.339
  0.356   0.386   0.400   0.425   0.431   0.457   0.491   0.517
  0.542   0.566   0.596   0.613   0.615   0.624   0.639   0.643
  0.675   0.706   0.719   0.778   0.825   0.846   0.866   0.925
  0.949   1.049   1.067   1.095   1.098   1.153   1.164   1.176
  1.189   1.206   1.210   1.217   1.258   1.279   1.318   1.415
  1.450   1.479   1.509   1.532   1.557   1.572   1.595   1.605
  1.667   1.677   1.707   1.737   1.764   1.773   1.801   1.881
  1.883   1.899   1.986   2.040   2.117   2.164   2.169   2.222
  2.381   2.421   2.500   2.505   2.560   2.601   2.627   2.634
  2.707   2.756   2.766   2.792   2.841   2.858   2.887   2.902
  2.949   2.999   3.070   3.093   3.145   3.171   3.248   3.304
  3.397   3.464   3.579   3.609   3.644   3.707   3.917   3.923
  4.041   4.083   4.158   4.234   4.979   4.992   5.052   5.107
  5.174   5.306   5.542   5.751   5.854  23.792  23.811  23.821
 23.857  49.845  49.935  50.057
 --------------------------------------------------------------

          Ground-State Mulliken Net Atomic Charges

     Atom                 Charge (a.u.)
  ----------------------------------------
      1 C                    -0.305318
      2 C                    -0.238921
      3 C                     0.232073
      4 C                     0.139568
      5 O                    -0.080165
      6 O                    -0.276893
      7 O                    -0.234821
      8 H                     0.189531
      9 H                     0.189148
     10 H                     0.192615
     11 H                     0.193183
  ----------------------------------------
  Sum of atomic charges =     0.000000

 -----------------------------------------------------------------
                    Cartesian Multipole Moments
 -----------------------------------------------------------------
    Charge (ESU x 10^10)
                 0.0000
    Dipole Moment (Debye)
         X      -3.0747      Y       4.5835      Z      -1.6489
       Tot       5.7603
    Quadrupole Moments (Debye-Ang)
        XX     -36.4871     XY     -12.5127     YY     -29.1689
        XZ      -0.5487     YZ      -5.1712     ZZ     -37.5725
    Octopole Moments (Debye-Ang^2)
       XXX     132.0319    XXY     -40.3849    XYY      18.8428
       YYY    -156.5293    XXZ      13.8750    XYZ       5.8367
       YYZ       1.4550    XZZ      43.3426    YZZ     -56.7943
       ZZZ      34.9136
    Hexadecapole Moments (Debye-Ang^3)
      XXXX    -594.7333   XXXY     180.1771   XXYY    -220.6087
      XYYY     153.6242   YYYY    -872.2476   XXXZ    -112.0832
      XXYZ      11.6208   XYYZ     -25.7098   YYYZ      38.4857
      XXZZ    -121.5461   XYZZ      66.2188   YYZZ    -172.1778
      XZZZ     -99.3002   YZZZ      59.6347   ZZZZ    -127.9419
 -----------------------------------------------------------------
 Calculating analytic gradient of the SCF energy
 Gradient of SCF Energy
            1           2           3           4           5           6
    1   0.0001090  -0.0000223  -0.0000533   0.0000065  -0.0000094  -0.0000104
    2  -0.0000457  -0.0000090   0.0000987  -0.0002221   0.0001594   0.0000306
    3   0.0000773   0.0000881   0.0000164  -0.0000275  -0.0001436  -0.0000391
            7           8           9          10          11
    1  -0.0000308  -0.0000175  -0.0000025   0.0000234   0.0000074
    2  -0.0000368  -0.0000324   0.0000316   0.0000255   0.0000003
    3  -0.0000078   0.0000277   0.0000410   0.0000055  -0.0000381
 Max gradient component =       2.221E-04
 RMS gradient           =       6.739E-05
 Gradient time:  CPU 24.72 s  wall 24.73 s
 Geometry Optimization Parameters
   NAtoms,    NIC,     NZ,  NCons,   NDum,   NFix, NCnnct, MaxDiis
       11      76       0       0       0       0       0       0

 Cartesian Hessian Update
 Hessian Updated using BFGS Update


** GEOMETRY OPTIMIZATION IN DELOCALIZED INTERNAL COORDINATES **
   Searching for a Minimum

   Optimization Cycle:   7

                       Coordinates (Angstroms)
     ATOM                X               Y               Z
      1  C        -1.3992888031    3.3101045478   -0.4857249016
      2  C        -2.4041774687    2.2458090265   -0.9514781375
      3  C        -1.7408024834    0.9315333924   -0.6016714772
      4  C        -0.3924461453    1.2713486152    0.0805433327
      5  O        -0.2701069008    2.6168776655    0.1172541302
      6  O         0.4178088014    0.5077773571    0.5096817658
      7  O        -2.1375351617   -0.1823282711   -0.7915777230
      8  H        -1.8038861699    3.9759203961    0.2758208091
      9  H        -1.0017639935    3.9077579643   -1.3056786114
     10  H        -2.6023535117    2.2836649858   -2.0249330630
     11  H        -3.3665774632    2.3149798203   -0.4387375239
   Point Group: c1    Number of degrees of freedom:    27


   Energy is   -380.603327815

 Hessian Updated using BFGS Update

 27 Hessian modes will be used to form the next step
  Hessian Eigenvalues:
     0.001944    0.015712    0.021273    0.034095    0.046936    0.051141
     0.059779    0.060660    0.082563    0.093021    0.115833    0.119613
     0.206073    0.232202    0.246424    0.252528    0.282103    0.296781
     0.318500    0.329126    0.344433    0.360589    0.409090    0.433803
     0.528375    0.931369    0.957677

 Minimum Search - Taking Simple RFO Step
 Searching for Lamda that Minimizes Along All modes
 Value Taken    Lamda =  -0.00000474
 Step Taken.  Stepsize is  0.048248

                             Maximum     Tolerance    Cnvgd?
         Gradient           0.000111      0.000300     YES
         Displacement       0.029643      0.001200      NO
         Energy change     -0.000002      0.000001      NO


 New Cartesian Coordinates Obtained by Inverse Iteration

 Displacement from previous Coordinates is:  0.041078
 ----------------------------------------------------------------
             Standard Nuclear Orientation (Angstroms)
    I     Atom           X                Y                Z
 ----------------------------------------------------------------
    1      C      -1.3991832817     3.3101471347    -0.4869019123
    2      C      -2.4050511143     2.2457057384    -0.9499038281
    3      C      -1.7388928482     0.9317140857    -0.6046577049
    4      C      -0.3932956086     1.2719616861     0.0822929831
    5      O      -0.2738188430     2.6163972922     0.1240286748
    6      O       0.4163594349     0.5075731641     0.5117923385
    7      O      -2.1325075965    -0.1822017377    -0.8005018271
    8      H      -1.8039421617     3.9813714786     0.2695723678
    9      H      -0.9969047778     3.9013614833    -1.3092016663
   10      H      -2.6095754428     2.2860694263    -2.0220125182
   11      H      -3.3643170604     2.3133457482    -0.4310083072
 ----------------------------------------------------------------
 Nuclear Repulsion Energy =   293.5621608153 hartrees
 There are       26 alpha and       26 beta electrons
 Applying Cartesian multipole field
    Component          Value
    ---------          -----
     (2,0,0)        1.00000E-11
     (0,2,0)        2.00000E-11
     (0,0,2)       -3.00000E-11
 Nucleus-field energy     =     0.0000000171 hartrees
 Requested basis set is 6-311++G(d,p)
 There are 62 shells and 182 basis functions
 A cutoff of  1.0D-11 yielded   1846 shell pairs
 There are     16213 function pairs (     17486 Cartesian)
 Smallest overlap matrix eigenvalue = 1.17E-05
 Guess MOs from SCF MO coefficient file
 Reading MOs from coefficient file
 Reading MOs from coefficient file
 A restricted hybrid HF-DFT SCF calculation will be
 performed using Pulay DIIS extrapolation
 Exchange:     0.2000 Hartree-Fock + 0.0800 Slater + 0.7200 B88
 Correlation:  0.1900 VWN1RPA + 0.8100 LYP
 Using SG-1 standard quadrature grid
 SCF converges when DIIS error is below 1.0E-08
 Geometry optimization detected.  Setting ReadMinima to 0
 Setting SaveMinima to 0
 ---------------------------------------
  Cycle       Energy         DIIS Error
 ---------------------------------------
    1    -380.6035450059      1.75E-04
    2    -380.6033298995      1.73E-05
    3    -380.6033280570      3.33E-05
    4    -380.6033314276      4.95E-06
    5    -380.6033313571      1.96E-06
    6    -380.6033314471      1.40E-06
    7    -380.6033314406      3.91E-07
    8    -380.6033313879      9.96E-08
    9    -380.6033313879      4.25E-08
   10    -380.6033313881      7.97E-09 Convergence criterion met
 ---------------------------------------
 SCF time:  CPU 59.17 s  wall 59.25 s
 SCF   energy in the final basis set = -380.6033313881
 Total energy in the final basis set = -380.6033313881

 --------------------------------------------------------------

                    Orbital Energies (a.u.)
 --------------------------------------------------------------

 Alpha MOs
 -- Occupied --
-19.200 -19.163 -19.139 -10.324 -10.304 -10.272 -10.224  -1.139
 -1.094  -1.059  -0.829  -0.748  -0.651  -0.582  -0.545  -0.516
 -0.500  -0.468  -0.461  -0.455  -0.443  -0.403  -0.389  -0.338
 -0.331  -0.276
 -- Virtual --
 -0.104  -0.025  -0.000   0.004   0.007   0.039   0.047   0.051
  0.057   0.061   0.074   0.098   0.103   0.108   0.112   0.114
  0.116   0.120   0.121   0.134   0.145   0.150   0.157   0.171
  0.189   0.221   0.225   0.240   0.252   0.270   0.273   0.277
  0.285   0.294   0.303   0.307   0.315   0.322   0.337   0.339
  0.356   0.386   0.400   0.425   0.431   0.457   0.491   0.518
  0.542   0.566   0.596   0.613   0.615   0.625   0.639   0.643
  0.674   0.706   0.720   0.778   0.825   0.846   0.865   0.925
  0.949   1.049   1.067   1.095   1.099   1.153   1.164   1.177
  1.189   1.206   1.210   1.218   1.258   1.279   1.319   1.415
  1.450   1.479   1.509   1.532   1.556   1.572   1.595   1.605
  1.666   1.677   1.706   1.737   1.764   1.773   1.801   1.881
  1.883   1.900   1.986   2.040   2.117   2.164   2.169   2.221
  2.381   2.421   2.500   2.505   2.560   2.601   2.627   2.634
  2.707   2.756   2.766   2.792   2.841   2.858   2.887   2.902
  2.949   2.999   3.069   3.095   3.146   3.172   3.248   3.304
  3.397   3.464   3.579   3.609   3.644   3.707   3.916   3.924
  4.041   4.083   4.158   4.234   4.979   4.992   5.052   5.107
  5.174   5.306   5.542   5.751   5.855  23.792  23.812  23.821
 23.857  49.845  49.935  50.057
 --------------------------------------------------------------

          Ground-State Mulliken Net Atomic Charges

     Atom                 Charge (a.u.)
  ----------------------------------------
      1 C                    -0.304639
      2 C                    -0.239694
      3 C                     0.232243
      4 C                     0.139352
      5 O                    -0.079838
      6 O                    -0.277285
      7 O                    -0.234875
      8 H                     0.189631
      9 H                     0.189295
     10 H                     0.192504
     11 H                     0.193307
  ----------------------------------------
  Sum of atomic charges =     0.000000

 -----------------------------------------------------------------
                    Cartesian Multipole Moments
 -----------------------------------------------------------------
    Charge (ESU x 10^10)
                 0.0000
    Dipole Moment (Debye)
         X      -3.0770      Y       4.5932      Z      -1.6488
       Tot       5.7692
    Quadrupole Moments (Debye-Ang)
        XX     -36.4462     XY     -12.5021     YY     -29.1325
        XZ      -0.5786     YZ      -5.2116     ZZ     -37.6083
    Octopole Moments (Debye-Ang^2)
       XXX     131.9060    XXY     -40.3713    XYY      18.8351
       YYY    -156.3967    XXZ      13.9277    XYZ       5.8441
       YYZ       1.3790    XZZ      43.3918    YZZ     -56.7988
       ZZZ      34.9453
    Hexadecapole Moments (Debye-Ang^3)
      XXXX    -593.7373   XXXY     180.3911   XXYY    -220.3441
      XYYY     153.6941   YYYY    -871.6776   XXXZ    -112.3873
      XXYZ      11.5043   XYYZ     -25.7958   YYYZ      38.0532
      XXZZ    -121.6005   XYZZ      66.2618   YYZZ    -172.3070
      XZZZ     -99.5793   YZZZ      59.2805   ZZZZ    -128.6146
 -----------------------------------------------------------------
 Calculating analytic gradient of the SCF energy
 Gradient of SCF Energy
            1           2           3           4           5           6
    1  -0.0000492   0.0000209   0.0000137   0.0000387  -0.0000869   0.0000603
    2   0.0002288  -0.0002005   0.0001755   0.0006063  -0.0006926  -0.0001762
    3   0.0000085   0.0000745   0.0001726  -0.0001199  -0.0001310   0.0000082
            7           8           9          10          11
    1  -0.0000179  -0.0000504  -0.0000028   0.0000401   0.0000334
    2   0.0000142  -0.0000817  -0.0000026   0.0000847   0.0000440
    3  -0.0000124   0.0000023   0.0000401  -0.0000161  -0.0000268
 Max gradient component =       6.926E-04
 RMS gradient           =       1.833E-04
 Gradient time:  CPU 24.56 s  wall 24.57 s
 Geometry Optimization Parameters
   NAtoms,    NIC,     NZ,  NCons,   NDum,   NFix, NCnnct, MaxDiis
       11      76       0       0       0       0       0       0

 Cartesian Hessian Update
 Hessian Updated using BFGS Update


** GEOMETRY OPTIMIZATION IN DELOCALIZED INTERNAL COORDINATES **
   Searching for a Minimum

   Optimization Cycle:   8

                       Coordinates (Angstroms)
     ATOM                X               Y               Z
      1  C        -1.3991832817    3.3101471347   -0.4869019123
      2  C        -2.4050511143    2.2457057384   -0.9499038281
      3  C        -1.7388928482    0.9317140857   -0.6046577049
      4  C        -0.3932956086    1.2719616861    0.0822929831
      5  O        -0.2738188430    2.6163972922    0.1240286748
      6  O         0.4163594349    0.5075731641    0.5117923385
      7  O        -2.1325075965   -0.1822017377   -0.8005018271
      8  H        -1.8039421617    3.9813714786    0.2695723678
      9  H        -0.9969047778    3.9013614833   -1.3092016663
     10  H        -2.6095754428    2.2860694263   -2.0220125182
     11  H        -3.3643170604    2.3133457482   -0.4310083072
   Point Group: c1    Number of degrees of freedom:    27


   Energy is   -380.603331388

 Hessian Updated using BFGS Update

 27 Hessian modes will be used to form the next step
  Hessian Eigenvalues:
     0.000523    0.015904    0.021423    0.034320    0.046933    0.051458
     0.059960    0.061236    0.084064    0.092537    0.115743    0.118927
     0.205967    0.232244    0.249947    0.254329    0.284453    0.296635
     0.318290    0.329205    0.344975    0.360769    0.409821    0.444886
     0.765572    0.931613    0.991826

 Minimum Search - Taking Simple RFO Step
 Searching for Lamda that Minimizes Along All modes
 Value Taken    Lamda =  -0.00000993
 Step Taken.  Stepsize is  0.130181

                             Maximum     Tolerance    Cnvgd?
         Gradient           0.000372      0.000300      NO
         Displacement       0.080227      0.001200      NO
         Energy change     -0.000004      0.000001      NO


 New Cartesian Coordinates Obtained by Inverse Iteration

 Displacement from previous Coordinates is:  0.112987
 ----------------------------------------------------------------
             Standard Nuclear Orientation (Angstroms)
    I     Atom           X                Y                Z
 ----------------------------------------------------------------
    1      C      -1.3985294682     3.3100773248    -0.4901150971
    2      C      -2.4076539089     2.2456436966    -0.9453625642
    3      C      -1.7339940619     0.9319960731    -0.6132305340
    4      C      -0.3961973815     1.2732527037     0.0877790516
    5      O      -0.2834518792     2.6159453014     0.1416827232
    6      O       0.4121655314     0.5075353374     0.5184486915
    7      O      -2.1186739330    -0.1818540762    -0.8260657886
    8      H      -1.8027808857     3.9963598493     0.2525739012
    9      H      -0.9841336862     3.8839964885    -1.3187178948
   10      H      -2.6295631293     2.2923135643    -2.0135774292
   11      H      -3.3583164976     2.3081792372    -0.4099164597
 ----------------------------------------------------------------
 Nuclear Repulsion Energy =   293.6065718757 hartrees
 There are       26 alpha and       26 beta electrons
 Applying Cartesian multipole field
    Component          Value
    ---------          -----
     (2,0,0)        1.00000E-11
     (0,2,0)        2.00000E-11
     (0,0,2)       -3.00000E-11
 Nucleus-field energy     =     0.0000000170 hartrees
 Requested basis set is 6-311++G(d,p)
 There are 62 shells and 182 basis functions
 A cutoff of  1.0D-11 yielded   1846 shell pairs
 There are     16213 function pairs (     17486 Cartesian)
 Smallest overlap matrix eigenvalue = 1.19E-05
 Guess MOs from SCF MO coefficient file
 Reading MOs from coefficient file
 Reading MOs from coefficient file
 A restricted hybrid HF-DFT SCF calculation will be
 performed using Pulay DIIS extrapolation
 Exchange:     0.2000 Hartree-Fock + 0.0800 Slater + 0.7200 B88
 Correlation:  0.1900 VWN1RPA + 0.8100 LYP
 Using SG-1 standard quadrature grid
 SCF converges when DIIS error is below 1.0E-08
 Geometry optimization detected.  Setting ReadMinima to 0
 Setting SaveMinima to 0
 ---------------------------------------
  Cycle       Energy         DIIS Error
 ---------------------------------------
    1    -380.6026984692      4.70E-04
    2    -380.6033307607      3.47E-05
    3    -380.6033336724      4.53E-05
    4    -380.6033387430      1.82E-05
    5    -380.6033395307      4.73E-06
    6    -380.6033398609      3.17E-06
    7    -380.6033398150      1.05E-06
    8    -380.6033398042      2.58E-07
    9    -380.6033398091      1.12E-07
   10    -380.6033397940      2.19E-08
   11    -380.6033397956      6.24E-09 Convergence criterion met
 ---------------------------------------
 SCF time:  CPU 65.04 s  wall 65.17 s
 SCF   energy in the final basis set = -380.6033397956
 Total energy in the final basis set = -380.6033397956

 --------------------------------------------------------------

                    Orbital Energies (a.u.)
 --------------------------------------------------------------

 Alpha MOs
 -- Occupied --
-19.200 -19.163 -19.139 -10.324 -10.304 -10.272 -10.225  -1.140
 -1.094  -1.059  -0.829  -0.748  -0.651  -0.582  -0.545  -0.516
 -0.500  -0.468  -0.461  -0.455  -0.443  -0.404  -0.389  -0.337
 -0.332  -0.276
 -- Virtual --
 -0.104  -0.025  -0.000   0.004   0.007   0.039   0.047   0.051
  0.057   0.061   0.074   0.098   0.103   0.108   0.112   0.114
  0.116   0.120   0.121   0.133   0.144   0.150   0.157   0.172
  0.189   0.220   0.227   0.240   0.252   0.270   0.273   0.277
  0.286   0.294   0.303   0.307   0.315   0.321   0.337   0.339
  0.356   0.386   0.400   0.425   0.431   0.457   0.491   0.518
  0.541   0.566   0.596   0.613   0.615   0.626   0.639   0.644
  0.674   0.705   0.720   0.778   0.826   0.847   0.865   0.925
  0.949   1.047   1.066   1.094   1.101   1.151   1.165   1.177
  1.189   1.204   1.212   1.218   1.258   1.279   1.320   1.414
  1.450   1.479   1.511   1.532   1.555   1.573   1.595   1.605
  1.666   1.677   1.705   1.736   1.765   1.774   1.800   1.880
  1.883   1.903   1.986   2.039   2.117   2.164   2.169   2.221
  2.381   2.420   2.500   2.506   2.560   2.602   2.627   2.634
  2.707   2.756   2.767   2.792   2.842   2.858   2.887   2.902
  2.948   2.998   3.067   3.099   3.148   3.172   3.249   3.305
  3.397   3.464   3.580   3.610   3.644   3.707   3.913   3.925
  4.041   4.083   4.158   4.234   4.979   4.992   5.052   5.107
  5.174   5.306   5.542   5.751   5.855  23.792  23.813  23.821
 23.857  49.845  49.935  50.057
 --------------------------------------------------------------

          Ground-State Mulliken Net Atomic Charges

     Atom                 Charge (a.u.)
  ----------------------------------------
      1 C                    -0.302909
      2 C                    -0.242077
      3 C                     0.233432
      4 C                     0.138531
      5 O                    -0.079316
      6 O                    -0.277797
      7 O                    -0.235061
      8 H                     0.189831
      9 H                     0.189490
     10 H                     0.192243
     11 H                     0.193633
  ----------------------------------------
  Sum of atomic charges =     0.000000

 -----------------------------------------------------------------
                    Cartesian Multipole Moments
 -----------------------------------------------------------------
    Charge (ESU x 10^10)
                 0.0000
    Dipole Moment (Debye)
         X      -3.0819      Y       4.6073      Z      -1.6449
       Tot       5.7819
    Quadrupole Moments (Debye-Ang)
        XX     -36.3327     XY     -12.4601     YY     -29.0754
        XZ      -0.6601     YZ      -5.3146     ZZ     -37.7157
    Octopole Moments (Debye-Ang^2)
       XXX     131.5640    XXY     -40.3763    XYY      18.8698
       YYY    -156.1940    XXZ      14.0707    XYZ       5.8687
       YYZ       1.1986    XZZ      43.5421    YZZ     -56.8334
       ZZZ      35.0594
    Hexadecapole Moments (Debye-Ang^3)
      XXXX    -590.9917   XXXY     181.0381   XXYY    -219.8071
      XYYY     154.0734   YYYY    -870.7209   XXXZ    -113.2207
      XXYZ      11.1701   XYYZ     -26.0344   YYYZ      36.9417
      XXZZ    -121.8003   XYZZ      66.3887   YYZZ    -172.7703
      XZZZ    -100.4092   YZZZ      58.3425   ZZZZ    -130.6263
 -----------------------------------------------------------------
 Calculating analytic gradient of the SCF energy
 Gradient of SCF Energy
            1           2           3           4           5           6
    1  -0.0003553   0.0000206   0.0001569  -0.0000235  -0.0000701   0.0001970
    2   0.0006502  -0.0004228   0.0001443   0.0020031  -0.0020163  -0.0005035
    3  -0.0002004   0.0000695   0.0003997  -0.0001323  -0.0000707   0.0000100
            7           8           9          10          11
    1  -0.0000200  -0.0000574   0.0000170   0.0000759   0.0000589
    2   0.0001039  -0.0001515  -0.0000531   0.0001690   0.0000767
    3  -0.0000189  -0.0000137   0.0000616  -0.0000620  -0.0000428
 Max gradient component =       2.016E-03
 RMS gradient           =       5.357E-04
 Gradient time:  CPU 24.60 s  wall 24.61 s
 Geometry Optimization Parameters
   NAtoms,    NIC,     NZ,  NCons,   NDum,   NFix, NCnnct, MaxDiis
       11      76       0       0       0       0       0       0

 Cartesian Hessian Update
 Hessian Updated using BFGS Update


** GEOMETRY OPTIMIZATION IN DELOCALIZED INTERNAL COORDINATES **
   Searching for a Minimum

   Optimization Cycle:   9

                       Coordinates (Angstroms)
     ATOM                X               Y               Z
      1  C        -1.3985294682    3.3100773248   -0.4901150971
      2  C        -2.4076539089    2.2456436966   -0.9453625642
      3  C        -1.7339940619    0.9319960731   -0.6132305340
      4  C        -0.3961973815    1.2732527037    0.0877790516
      5  O        -0.2834518792    2.6159453014    0.1416827232
      6  O         0.4121655314    0.5075353374    0.5184486915
      7  O        -2.1186739330   -0.1818540762   -0.8260657886
      8  H        -1.8027808857    3.9963598493    0.2525739012
      9  H        -0.9841336862    3.8839964885   -1.3187178948
     10  H        -2.6295631293    2.2923135643   -2.0135774292
     11  H        -3.3583164976    2.3081792372   -0.4099164597
   Point Group: c1    Number of degrees of freedom:    27


   Energy is   -380.603339796

 Hessian Updated using BFGS Update

 27 Hessian modes will be used to form the next step
  Hessian Eigenvalues:
     0.000097    0.015891    0.022639    0.034412    0.046904    0.051747
     0.060463    0.061048    0.084176    0.092438    0.115625    0.118418
     0.205936    0.232103    0.251640    0.259773    0.283891    0.297092
     0.318262    0.329002    0.344528    0.360683    0.409857    0.448543
     0.906683    0.931941    1.298674
**WARNING** Magnitude of eigenvalue   1 too small.  Replaced by     0.000100

 Minimum Search - Taking Simple RFO Step
 Searching for Lamda that Minimizes Along All modes
 Value Taken    Lamda =  -0.00003664
 Calculated Step too Large.  Step scaled by  0.613235
 Step Taken.  Stepsize is  0.300000

                             Maximum     Tolerance    Cnvgd?
         Gradient           0.000998      0.000300      NO
         Displacement       0.182666      0.001200      NO
         Energy change     -0.000008      0.000001      NO


 New Cartesian Coordinates Obtained by Inverse Iteration

 Displacement from previous Coordinates is:  0.262700
 ----------------------------------------------------------------
             Standard Nuclear Orientation (Angstroms)
    I     Atom           X                Y                Z
 ----------------------------------------------------------------
    1      C      -1.3966998969     3.3093779926    -0.4977108622
    2      C      -2.4136670047     2.2456863077    -0.9347240639
    3      C      -1.7224319098     0.9332504432    -0.6340864361
    4      C      -0.4033284793     1.2758768396     0.1001479021
    5      O      -0.3064483877     2.6154215658     0.1807492798
    6      O       0.4013654518     0.5080228776     0.5357625546
    7      O      -2.0861036603    -0.1793815178    -0.8858501197
    8      H      -1.7987025647     4.0296314201     0.2124895494
    9      H      -0.9557960782     3.8432736224    -1.3395978741
   10      H      -2.6762652329     2.3065565156    -1.9925214384
   11      H      -3.3430515372     2.2957294331    -0.3611598914
 ----------------------------------------------------------------
 Nuclear Repulsion Energy =   293.7032908340 hartrees
 There are       26 alpha and       26 beta electrons
 Applying Cartesian multipole field
    Component          Value
    ---------          -----
     (2,0,0)        1.00000E-11
     (0,2,0)        2.00000E-11
     (0,0,2)       -3.00000E-11
 Nucleus-field energy     =     0.0000000169 hartrees
 Requested basis set is 6-311++G(d,p)
 There are 62 shells and 182 basis functions
 A cutoff of  1.0D-11 yielded   1846 shell pairs
 There are     16213 function pairs (     17486 Cartesian)
 Smallest overlap matrix eigenvalue = 1.24E-05
 Guess MOs from SCF MO coefficient file
 Reading MOs from coefficient file
 Reading MOs from coefficient file
 A restricted hybrid HF-DFT SCF calculation will be
 performed using Pulay DIIS extrapolation
 Exchange:     0.2000 Hartree-Fock + 0.0800 Slater + 0.7200 B88
 Correlation:  0.1900 VWN1RPA + 0.8100 LYP
 Using SG-1 standard quadrature grid
 SCF converges when DIIS error is below 1.0E-08
 Geometry optimization detected.  Setting ReadMinima to 0
 Setting SaveMinima to 0
 ---------------------------------------
  Cycle       Energy         DIIS Error
 ---------------------------------------
    1    -380.5983732779      1.08E-03
    2    -380.6033081856      7.97E-05
    3    -380.6033426992      6.67E-05
    4    -380.6033558065      3.06E-05
    5    -380.6033582847      1.46E-05
    6    -380.6033590970      5.03E-06
    7    -380.6033592115      2.17E-06
    8    -380.6033591670      2.91E-07
    9    -380.6033591837      2.38E-07
   10    -380.6033591899      1.01E-07
   11    -380.6033591954      1.80E-08
   12    -380.6033592014      5.02E-09 Convergence criterion met
 ---------------------------------------
 SCF time:  CPU 71.03 s  wall 71.16 s
 SCF   energy in the final basis set = -380.6033592014
 Total energy in the final basis set = -380.6033592014

 --------------------------------------------------------------

                    Orbital Energies (a.u.)
 --------------------------------------------------------------

 Alpha MOs
 -- Occupied --
-19.200 -19.163 -19.138 -10.323 -10.304 -10.272 -10.225  -1.140
 -1.094  -1.058  -0.829  -0.748  -0.652  -0.582  -0.546  -0.516
 -0.500  -0.467  -0.462  -0.455  -0.443  -0.404  -0.390  -0.337
 -0.332  -0.276
 -- Virtual --
 -0.104  -0.025  -0.000   0.004   0.007   0.039   0.046   0.051
  0.057   0.061   0.074   0.098   0.103   0.108   0.111   0.115
  0.116   0.120   0.121   0.133   0.144   0.149   0.156   0.173
  0.188   0.218   0.230   0.240   0.252   0.269   0.273   0.276
  0.289   0.294   0.303   0.307   0.314   0.321   0.337   0.339
  0.355   0.385   0.399   0.424   0.432   0.456   0.490   0.521
  0.540   0.566   0.595   0.614   0.617   0.629   0.638   0.647
  0.674   0.703   0.720   0.774   0.826   0.847   0.863   0.923
  0.949   1.041   1.062   1.093   1.104   1.145   1.169   1.177
  1.188   1.201   1.216   1.220   1.256   1.280   1.325   1.410
  1.452   1.479   1.516   1.532   1.551   1.578   1.594   1.606
  1.664   1.678   1.700   1.734   1.765   1.775   1.797   1.877
  1.886   1.912   1.985   2.037   2.115   2.160   2.170   2.219
  2.380   2.420   2.501   2.510   2.564   2.605   2.626   2.633
  2.709   2.755   2.770   2.792   2.842   2.857   2.886   2.903
  2.943   2.995   3.064   3.108   3.152   3.171   3.251   3.307
  3.397   3.463   3.580   3.614   3.645   3.708   3.906   3.928
  4.039   4.083   4.158   4.232   4.979   4.994   5.052   5.106
  5.174   5.306   5.540   5.751   5.855  23.791  23.814  23.821
 23.858  49.844  49.936  50.057
 --------------------------------------------------------------

          Ground-State Mulliken Net Atomic Charges

     Atom                 Charge (a.u.)
  ----------------------------------------
      1 C                    -0.297696
      2 C                    -0.250151
      3 C                     0.238348
      4 C                     0.136183
      5 O                    -0.078420
      6 O                    -0.278348
      7 O                    -0.235879
      8 H                     0.190242
      9 H                     0.189669
     10 H                     0.191676
     11 H                     0.194377
  ----------------------------------------
  Sum of atomic charges =     0.000000

 -----------------------------------------------------------------
                    Cartesian Multipole Moments
 -----------------------------------------------------------------
    Charge (ESU x 10^10)
                 0.0000
    Dipole Moment (Debye)
         X      -3.0867      Y       4.6268      Z      -1.6347
       Tot       5.7972
    Quadrupole Moments (Debye-Ang)
        XX     -36.0732     XY     -12.3420     YY     -28.9728
        XZ      -0.8370     YZ      -5.5438     ZZ     -37.9890
    Octopole Moments (Debye-Ang^2)
       XXX     130.8173    XXY     -40.4439    XYY      18.9891
       YYY    -155.8535    XXZ      14.3699    XYZ       5.9405
       YYZ       0.8049    XZZ      43.9184    YZZ     -56.9643
       ZZZ      35.3924
    Hexadecapole Moments (Debye-Ang^3)
      XXXX    -584.6382   XXXY     182.7162   XXYY    -218.6315
      XYYY     155.1297   YYYY    -868.6365   XXXZ    -114.9412
      XXYZ      10.3828   XYYZ     -26.4759   YYYZ      34.4729
      XXZZ    -122.3256   XYZZ      66.7411   YYZZ    -174.0284
      XZZZ    -102.3842   YZZZ      56.3256   ZZZZ    -135.7953
 -----------------------------------------------------------------
 Calculating analytic gradient of the SCF energy
 Gradient of SCF Energy
            1           2           3           4           5           6
    1  -0.0008801  -0.0000021   0.0005768  -0.0001625  -0.0000590   0.0004507
    2   0.0013937  -0.0007446   0.0000537   0.0044257  -0.0043419  -0.0011218
    3  -0.0006493   0.0001217   0.0007222  -0.0001010   0.0000317   0.0000358
            7           8           9          10          11
    1  -0.0000680  -0.0000610   0.0000438   0.0001013   0.0000600
    2   0.0002909  -0.0002508  -0.0001373   0.0003061   0.0001263
    3   0.0000296  -0.0000613   0.0001152  -0.0001091  -0.0001355
 Max gradient component =       4.426E-03
 RMS gradient           =       1.166E-03
 Gradient time:  CPU 24.66 s  wall 24.67 s
 Geometry Optimization Parameters
   NAtoms,    NIC,     NZ,  NCons,   NDum,   NFix, NCnnct, MaxDiis
       11      76       0       0       0       0       0       0

 Cartesian Hessian Update
 Hessian Updated using BFGS Update


** GEOMETRY OPTIMIZATION IN DELOCALIZED INTERNAL COORDINATES **
   Searching for a Minimum

   Optimization Cycle:  10

                       Coordinates (Angstroms)
     ATOM                X               Y               Z
      1  C        -1.3966998969    3.3093779926   -0.4977108622
      2  C        -2.4136670047    2.2456863077   -0.9347240639
      3  C        -1.7224319098    0.9332504432   -0.6340864361
      4  C        -0.4033284793    1.2758768396    0.1001479021
      5  O        -0.3064483877    2.6154215658    0.1807492798
      6  O         0.4013654518    0.5080228776    0.5357625546
      7  O        -2.0861036603   -0.1793815178   -0.8858501197
      8  H        -1.7987025647    4.0296314201    0.2124895494
      9  H        -0.9557960782    3.8432736224   -1.3395978741
     10  H        -2.6762652329    2.3065565156   -1.9925214384
     11  H        -3.3430515372    2.2957294331   -0.3611598914
   Point Group: c1    Number of degrees of freedom:    27


   Energy is   -380.603359201

 Hessian Updated using BFGS Update

 27 Hessian modes will be used to form the next step
  Hessian Eigenvalues:
     0.000063    0.016180    0.022850    0.034412    0.046894    0.052008
     0.060553    0.061009    0.084103    0.092279    0.115698    0.118234
     0.206351    0.232067    0.251870    0.262339    0.284056    0.297108
     0.318285    0.328919    0.344530    0.360651    0.409950    0.451417
     0.916787    0.932187    1.689224
**WARNING** Magnitude of eigenvalue   1 too small.  Replaced by     0.000100

 Minimum Search - Taking Simple RFO Step
 Searching for Lamda that Minimizes Along All modes
 Value Taken    Lamda =  -0.00003930
 Calculated Step too Large.  Step scaled by  0.667666
 Step Taken.  Stepsize is  0.300000

                             Maximum     Tolerance    Cnvgd?
         Gradient           0.002087      0.000300      NO
         Displacement       0.181682      0.001200      NO
         Energy change     -0.000019      0.000001      NO


 New Cartesian Coordinates Obtained by Inverse Iteration

 Displacement from previous Coordinates is:  0.265499
 ----------------------------------------------------------------
             Standard Nuclear Orientation (Angstroms)
    I     Atom           X                Y                Z
 ----------------------------------------------------------------
    1      C      -1.3946266217     3.3079516383    -0.5055768429
    2      C      -2.4197823020     2.2458291864    -0.9239063644
    3      C      -1.7110015572     0.9354100235    -0.6555156825
    4      C      -0.4114467370     1.2784783925     0.1125844539
    5      O      -0.3306960357     2.6155135114     0.2180839071
    6      O       0.3893537212     0.5093577186     0.5543554362
    7      O      -2.0524191688    -0.1744810854    -0.9467969554
    8      H      -1.7926889696     4.0610508082     0.1712845213
    9      H      -0.9286665258     3.8013040406    -1.3590505456
   10      H      -2.7232522990     2.3201848210    -1.9694190240
   11      H      -3.3259028041     2.2828464449    -0.3125443036
 ----------------------------------------------------------------
 Nuclear Repulsion Energy =   293.8037167992 hartrees
 There are       26 alpha and       26 beta electrons
 Applying Cartesian multipole field
    Component          Value
    ---------          -----
     (2,0,0)        1.00000E-11
     (0,2,0)        2.00000E-11
     (0,0,2)       -3.00000E-11
 Nucleus-field energy     =     0.0000000167 hartrees
 Requested basis set is 6-311++G(d,p)
 There are 62 shells and 182 basis functions
 A cutoff of  1.0D-11 yielded   1846 shell pairs
 There are     16213 function pairs (     17486 Cartesian)
 Smallest overlap matrix eigenvalue = 1.33E-05
 Guess MOs from SCF MO coefficient file
 Reading MOs from coefficient file
 Reading MOs from coefficient file
 A restricted hybrid HF-DFT SCF calculation will be
 performed using Pulay DIIS extrapolation
 Exchange:     0.2000 Hartree-Fock + 0.0800 Slater + 0.7200 B88
 Correlation:  0.1900 VWN1RPA + 0.8100 LYP
 Using SG-1 standard quadrature grid
 SCF converges when DIIS error is below 1.0E-08
 Geometry optimization detected.  Setting ReadMinima to 0
 Setting SaveMinima to 0
 ---------------------------------------
  Cycle       Energy         DIIS Error
 ---------------------------------------
    1    -380.5972219700      1.08E-03
    2    -380.6033237629      8.37E-05
    3    -380.6033533754      8.23E-05
    4    -380.6033732441      3.95E-05
    5    -380.6033776348      1.59E-05
    6    -380.6033783352      7.21E-06
    7    -380.6033785219      2.37E-06
    8    -380.6033785164      6.45E-07
    9    -380.6033784907      3.12E-07
   10    -380.6033785230      7.01E-08
   11    -380.6033785328      1.73E-08
   12    -380.6033785305      4.86E-09 Convergence criterion met
 ---------------------------------------
 SCF time:  CPU 71.27 s  wall 71.39 s
 SCF   energy in the final basis set = -380.6033785305
 Total energy in the final basis set = -380.6033785305

 --------------------------------------------------------------

                    Orbital Energies (a.u.)
 --------------------------------------------------------------

 Alpha MOs
 -- Occupied --
-19.200 -19.163 -19.138 -10.323 -10.304 -10.273 -10.225  -1.141
 -1.094  -1.058  -0.830  -0.748  -0.652  -0.582  -0.546  -0.516
 -0.500  -0.468  -0.462  -0.455  -0.443  -0.404  -0.390  -0.337
 -0.332  -0.275
 -- Virtual --
 -0.104  -0.025  -0.000   0.004   0.007   0.039   0.045   0.052
  0.057   0.061   0.074   0.098   0.103   0.107   0.111   0.115
  0.116   0.120   0.121   0.133   0.144   0.147   0.156   0.175
  0.188   0.215   0.232   0.240   0.252   0.266   0.273   0.276
  0.291   0.294   0.303   0.306   0.314   0.321   0.336   0.339
  0.353   0.383   0.398   0.423   0.434   0.455   0.489   0.524
  0.537   0.566   0.593   0.615   0.619   0.634   0.639   0.651
  0.673   0.700   0.721   0.770   0.827   0.849   0.861   0.922
  0.948   1.029   1.059   1.094   1.107   1.137   1.172   1.177
  1.186   1.198   1.218   1.223   1.255   1.281   1.333   1.405
  1.454   1.480   1.523   1.533   1.547   1.584   1.591   1.609
  1.662   1.679   1.695   1.732   1.763   1.775   1.793   1.874
  1.889   1.921   1.983   2.034   2.113   2.154   2.172   2.217
  2.378   2.419   2.503   2.515   2.568   2.607   2.627   2.632
  2.714   2.755   2.772   2.794   2.844   2.855   2.884   2.903
  2.935   2.991   3.061   3.118   3.157   3.171   3.254   3.310
  3.397   3.461   3.580   3.620   3.645   3.709   3.897   3.930
  4.037   4.083   4.157   4.229   4.979   4.997   5.052   5.106
  5.173   5.306   5.537   5.750   5.854  23.790  23.816  23.821
 23.859  49.844  49.938  50.057
 --------------------------------------------------------------

          Ground-State Mulliken Net Atomic Charges

     Atom                 Charge (a.u.)
  ----------------------------------------
      1 C                    -0.291246
      2 C                    -0.260871
      3 C                     0.245435
      4 C                     0.133655
      5 O                    -0.077785
      6 O                    -0.278343
      7 O                    -0.237203
      8 H                     0.190670
      9 H                     0.189502
     10 H                     0.191178
     11 H                     0.195008
  ----------------------------------------
  Sum of atomic charges =     0.000000

 -----------------------------------------------------------------
                    Cartesian Multipole Moments
 -----------------------------------------------------------------
    Charge (ESU x 10^10)
                 0.0000
    Dipole Moment (Debye)
         X      -3.0860      Y       4.6328      Z      -1.6205
       Tot       5.7975
    Quadrupole Moments (Debye-Ang)
        XX     -35.8162     XY     -12.1977     YY     -28.8951
        XZ      -0.9983     YZ      -5.7616     ZZ     -38.2929
    Octopole Moments (Debye-Ang^2)
       XXX     130.1294    XXY     -40.5900    XYY      19.1621
       YYY    -155.6481    XXZ      14.6291    XYZ       6.0294
       YYZ       0.4299    XZZ      44.3395    YZZ     -57.1560
       ZZZ      35.8199
    Hexadecapole Moments (Debye-Ang^3)
      XXXX    -578.3218   XXXY     184.6686   XXYY    -217.5560
      XYYY     156.4644   YYYY    -866.5702   XXXZ    -116.3572
      XXYZ       9.5806   XYYZ     -26.7586   YYYZ      32.0684
      XXZZ    -122.9485   XYZZ      67.1861   YYZZ    -175.4971
      XZZZ    -104.4105   YZZZ      54.4747   ZZZZ    -141.6363
 -----------------------------------------------------------------
 Calculating analytic gradient of the SCF energy
 Gradient of SCF Energy
            1           2           3           4           5           6
    1  -0.0012337  -0.0000301   0.0010292  -0.0003829  -0.0000403   0.0006659
    2   0.0018495  -0.0009026  -0.0000716   0.0061650  -0.0059672  -0.0015784
    3  -0.0011071   0.0002163   0.0008789   0.0000516   0.0001558   0.0000176
            7           8           9          10          11
    1  -0.0001524  -0.0000052   0.0000702   0.0000610   0.0000183
    2   0.0004340  -0.0002880  -0.0001592   0.0004001   0.0001184
    3   0.0000878  -0.0000935   0.0001445  -0.0001106  -0.0002413
 Max gradient component =       6.165E-03
 RMS gradient           =       1.616E-03
 Gradient time:  CPU 24.61 s  wall 24.61 s
 Geometry Optimization Parameters
   NAtoms,    NIC,     NZ,  NCons,   NDum,   NFix, NCnnct, MaxDiis
       11      76       0       0       0       0       0       0

 Cartesian Hessian Update
 Hessian Updated using BFGS Update


** GEOMETRY OPTIMIZATION IN DELOCALIZED INTERNAL COORDINATES **
   Searching for a Minimum

   Optimization Cycle:  11

                       Coordinates (Angstroms)
     ATOM                X               Y               Z
      1  C        -1.3946266217    3.3079516383   -0.5055768429
      2  C        -2.4197823020    2.2458291864   -0.9239063644
      3  C        -1.7110015572    0.9354100235   -0.6555156825
      4  C        -0.4114467370    1.2784783925    0.1125844539
      5  O        -0.3306960357    2.6155135114    0.2180839071
      6  O         0.3893537212    0.5093577186    0.5543554362
      7  O        -2.0524191688   -0.1744810854   -0.9467969554
      8  H        -1.7926889696    4.0610508082    0.1712845213
      9  H        -0.9286665258    3.8013040406   -1.3590505456
     10  H        -2.7232522990    2.3201848210   -1.9694190240
     11  H        -3.3259028041    2.2828464449   -0.3125443036
   Point Group: c1    Number of degrees of freedom:    27


   Energy is   -380.603378531

 Hessian Updated using BFGS Update

 27 Hessian modes will be used to form the next step
  Hessian Eigenvalues:
     0.000162    0.016252    0.022679    0.034416    0.046894    0.051891
     0.060403    0.061168    0.084141    0.091929    0.115925    0.117894
     0.207021    0.231927    0.252029    0.262205    0.283164    0.297119
     0.318257    0.328591    0.344205    0.360451    0.409950    0.452161
     0.878912    0.931458    1.164805

 Minimum Search - Taking Simple RFO Step
 Searching for Lamda that Minimizes Along All modes
 Value Taken    Lamda =  -0.00004787
 Step Taken.  Stepsize is  0.277144

                             Maximum     Tolerance    Cnvgd?
         Gradient           0.002844      0.000300      NO
         Displacement       0.164919      0.001200      NO
         Energy change     -0.000019      0.000001      NO


 New Cartesian Coordinates Obtained by Inverse Iteration

 Displacement from previous Coordinates is:  0.250685
 ----------------------------------------------------------------
             Standard Nuclear Orientation (Angstroms)
    I     Atom           X                Y                Z
 ----------------------------------------------------------------
    1      C      -1.3921994929     3.3058255993    -0.5130492733
    2      C      -2.4254714612     2.2462074051    -0.9135334944
    3      C      -1.7007757100     0.9379510426    -0.6765832248
    4      C      -0.4202025747     1.2801603010     0.1243306647
    5      O      -0.3531262417     2.6170431571     0.2499439074
    6      O       0.3760136945     0.5114853115     0.5748246388
    7      O      -2.0196849825    -0.1678426690    -1.0059513558
    8      H      -1.7849324083     4.0882722907     0.1326271898
    9      H      -0.9059763584     3.7617369467    -1.3765460416
   10      H      -2.7671349933     2.3318013614    -1.9459659342
   11      H      -3.3076387716     2.2708047538    -0.2665984765
 ----------------------------------------------------------------
 Nuclear Repulsion Energy =   293.8641437947 hartrees
 There are       26 alpha and       26 beta electrons
 Applying Cartesian multipole field
    Component          Value
    ---------          -----
     (2,0,0)        1.00000E-11
     (0,2,0)        2.00000E-11
     (0,0,2)       -3.00000E-11
 Nucleus-field energy     =     0.0000000165 hartrees
 Requested basis set is 6-311++G(d,p)
 There are 62 shells and 182 basis functions
 A cutoff of  1.0D-11 yielded   1850 shell pairs
 There are     16232 function pairs (     17506 Cartesian)
 Smallest overlap matrix eigenvalue = 1.45E-05
 Guess MOs from SCF MO coefficient file
 Reading MOs from coefficient file
 Reading MOs from coefficient file
 A restricted hybrid HF-DFT SCF calculation will be
 performed using Pulay DIIS extrapolation
 Exchange:     0.2000 Hartree-Fock + 0.0800 Slater + 0.7200 B88
 Correlation:  0.1900 VWN1RPA + 0.8100 LYP
 Using SG-1 standard quadrature grid
 SCF converges when DIIS error is below 1.0E-08
 Geometry optimization detected.  Setting ReadMinima to 0
 Setting SaveMinima to 0
 ---------------------------------------
  Cycle       Energy         DIIS Error
 ---------------------------------------
    1    -380.5964702671      1.02E-03
    2    -380.6033610305      8.55E-05
    3    -380.6033673073      1.17E-04
    4    -380.6034075901      4.53E-05
    5    -380.6034130318      1.31E-05
    6    -380.6034137947      7.04E-06
    7    -380.6034139152      1.87E-06
    8    -380.6034138276      3.14E-07
    9    -380.6034138383      2.98E-07
   10    -380.6034138544      6.77E-08
   11    -380.6034138673      1.73E-08
   12    -380.6034138651      4.27E-09 Convergence criterion met
 ---------------------------------------
 SCF time:  CPU 71.13 s  wall 71.18 s
 SCF   energy in the final basis set = -380.6034138651
 Total energy in the final basis set = -380.6034138651

 --------------------------------------------------------------

                    Orbital Energies (a.u.)
 --------------------------------------------------------------

 Alpha MOs
 -- Occupied --
-19.200 -19.163 -19.139 -10.323 -10.304 -10.273 -10.225  -1.141
 -1.094  -1.058  -0.830  -0.747  -0.651  -0.582  -0.546  -0.516
 -0.500  -0.468  -0.461  -0.455  -0.443  -0.404  -0.390  -0.337
 -0.332  -0.275
 -- Virtual --
 -0.104  -0.025  -0.001   0.005   0.007   0.039   0.044   0.052
  0.057   0.061   0.073   0.098   0.103   0.106   0.110   0.115
  0.116   0.120   0.121   0.133   0.143   0.146   0.155   0.178
  0.187   0.213   0.232   0.242   0.252   0.265   0.274   0.275
  0.294   0.295   0.303   0.306   0.314   0.322   0.336   0.338
  0.352   0.380   0.397   0.422   0.436   0.454   0.488   0.528
  0.535   0.565   0.593   0.616   0.620   0.635   0.644   0.657
  0.672   0.697   0.723   0.765   0.828   0.851   0.859   0.920
  0.944   1.015   1.058   1.097   1.109   1.131   1.172   1.177
  1.185   1.196   1.219   1.225   1.254   1.283   1.340   1.399
  1.457   1.481   1.526   1.534   1.546   1.586   1.591   1.613
  1.658   1.680   1.690   1.730   1.759   1.775   1.790   1.871
  1.893   1.930   1.980   2.031   2.111   2.146   2.174   2.217
  2.374   2.419   2.504   2.520   2.572   2.608   2.627   2.636
  2.719   2.755   2.772   2.798   2.845   2.851   2.879   2.903
  2.928   2.987   3.059   3.126   3.162   3.171   3.255   3.314
  3.396   3.459   3.579   3.627   3.646   3.710   3.888   3.932
  4.033   4.082   4.156   4.225   4.980   5.000   5.052   5.105
  5.172   5.308   5.534   5.747   5.851  23.790  23.816  23.820
 23.859  49.843  49.939  50.056
 --------------------------------------------------------------

          Ground-State Mulliken Net Atomic Charges

     Atom                 Charge (a.u.)
  ----------------------------------------
      1 C                    -0.285374
      2 C                    -0.271365
      3 C                     0.252898
      4 C                     0.132028
      5 O                    -0.077953
      6 O                    -0.277483
      7 O                    -0.238765
      8 H                     0.191043
      9 H                     0.188755
     10 H                     0.190836
     11 H                     0.195378
  ----------------------------------------
  Sum of atomic charges =     0.000000

 -----------------------------------------------------------------
                    Cartesian Multipole Moments
 -----------------------------------------------------------------
    Charge (ESU x 10^10)
                 0.0000
    Dipole Moment (Debye)
         X      -3.0791      Y       4.6138      Z      -1.6024
       Tot       5.7737
    Quadrupole Moments (Debye-Ang)
        XX     -35.5775     XY     -12.0334     YY     -28.8935
        XZ      -1.1371     YZ      -5.9463     ZZ     -38.6087
    Octopole Moments (Debye-Ang^2)
       XXX     129.5563    XXY     -40.8227    XYY      19.4040
       YYY    -155.7686    XXZ      14.8507    XYZ       6.1206
       YYZ       0.1300    XZZ      44.7743    YZZ     -57.3909
       ZZZ      36.3210
    Hexadecapole Moments (Debye-Ang^3)
      XXXX    -572.4334   XXXY     186.7603   XXYY    -216.7600
      XYYY     158.0814   YYYY    -865.5100   XXXZ    -117.4872
      XXYZ       8.8614   XYYZ     -26.9196   YYYZ      30.0018
      XXZZ    -123.6415   XYZZ      67.6659   YYZZ    -177.1066
      XZZZ    -106.4034   YZZZ      52.9252   ZZZZ    -147.8623
 -----------------------------------------------------------------
 Calculating analytic gradient of the SCF energy
 Gradient of SCF Energy
            1           2           3           4           5           6
    1  -0.0013747  -0.0000581   0.0012935  -0.0006314   0.0001108   0.0007068
    2   0.0016506  -0.0006024  -0.0004166   0.0060780  -0.0057481  -0.0015731
    3  -0.0013837   0.0003008   0.0006327   0.0002159   0.0004408  -0.0000612
            7           8           9          10          11
    1  -0.0002171   0.0001201   0.0000566   0.0000110  -0.0000175
    2   0.0004936  -0.0002048  -0.0001152   0.0003614   0.0000766
    3   0.0001625  -0.0000485   0.0000893  -0.0001184  -0.0002302
 Max gradient component =       6.078E-03
 RMS gradient           =       1.590E-03
 Gradient time:  CPU 24.62 s  wall 24.62 s
 Geometry Optimization Parameters
   NAtoms,    NIC,     NZ,  NCons,   NDum,   NFix, NCnnct, MaxDiis
       11      76       0       0       0       0       0       0

 Cartesian Hessian Update
 Hessian Updated using BFGS Update


** GEOMETRY OPTIMIZATION IN DELOCALIZED INTERNAL COORDINATES **
   Searching for a Minimum

   Optimization Cycle:  12

                       Coordinates (Angstroms)
     ATOM                X               Y               Z
      1  C        -1.3921994929    3.3058255993   -0.5130492733
      2  C        -2.4254714612    2.2462074051   -0.9135334944
      3  C        -1.7007757100    0.9379510426   -0.6765832248
      4  C        -0.4202025747    1.2801603010    0.1243306647
      5  O        -0.3531262417    2.6170431571    0.2499439074
      6  O         0.3760136945    0.5114853115    0.5748246388
      7  O        -2.0196849825   -0.1678426690   -1.0059513558
      8  H        -1.7849324083    4.0882722907    0.1326271898
      9  H        -0.9059763584    3.7617369467   -1.3765460416
     10  H        -2.7671349933    2.3318013614   -1.9459659342
     11  H        -3.3076387716    2.2708047538   -0.2665984765
   Point Group: c1    Number of degrees of freedom:    27


   Energy is   -380.603413865

 Hessian Updated using BFGS Update

 27 Hessian modes will be used to form the next step
  Hessian Eigenvalues:
     0.000374    0.015278    0.021167    0.034428    0.047036    0.050325
     0.060002    0.061634    0.084012    0.090847    0.116471    0.117906
     0.204029    0.229932    0.241642    0.252447    0.280528    0.297159
     0.318173    0.326066    0.342689    0.359022    0.403466    0.415474
     0.468073    0.930655    0.954934

 Minimum Search - Taking Simple RFO Step
 Searching for Lamda that Minimizes Along All modes
 Value Taken    Lamda =  -0.00011759
 Step Taken.  Stepsize is  0.130090

                             Maximum     Tolerance    Cnvgd?
         Gradient           0.002648      0.000300      NO
         Displacement       0.064812      0.001200      NO
         Energy change     -0.000035      0.000001      NO


 New Cartesian Coordinates Obtained by Inverse Iteration

 Displacement from previous Coordinates is:  0.128575
 ----------------------------------------------------------------
             Standard Nuclear Orientation (Angstroms)
    I     Atom           X                Y                Z
 ----------------------------------------------------------------
    1      C      -1.3894188552     3.3040806665    -0.5163699827
    2      C      -2.4279077415     2.2469932424    -0.9079753084
    3      C      -1.6971627794     0.9383764674    -0.6891905908
    4      C      -0.4259551719     1.2778771340     0.1306521695
    5      O      -0.3588568903     2.6215501525     0.2583539926
    6      O       0.3650009841     0.5135885452     0.5938746196
    7      O      -2.0023677866    -0.1645248924    -1.0404560949
    8      H      -1.7785489270     4.0993365196     0.1166085855
    9      H      -0.9009784873     3.7455853386    -1.3867437023
   10      H      -2.7884622140     2.3353021441    -1.9335459741
   11      H      -3.2964714308     2.2652801820    -0.2417091142
 ----------------------------------------------------------------
 Nuclear Repulsion Energy =   293.7468488214 hartrees
 There are       26 alpha and       26 beta electrons
 Applying Cartesian multipole field
    Component          Value
    ---------          -----
     (2,0,0)        1.00000E-11
     (0,2,0)        2.00000E-11
     (0,0,2)       -3.00000E-11
 Nucleus-field energy     =     0.0000000164 hartrees
 Requested basis set is 6-311++G(d,p)
 There are 62 shells and 182 basis functions
 A cutoff of  1.0D-11 yielded   1848 shell pairs
 There are     16192 function pairs (     17458 Cartesian)
 Smallest overlap matrix eigenvalue = 1.53E-05
 Guess MOs from SCF MO coefficient file
 Reading MOs from coefficient file
 Reading MOs from coefficient file
 A restricted hybrid HF-DFT SCF calculation will be
 performed using Pulay DIIS extrapolation
 Exchange:     0.2000 Hartree-Fock + 0.0800 Slater + 0.7200 B88
 Correlation:  0.1900 VWN1RPA + 0.8100 LYP
 Using SG-1 standard quadrature grid
 SCF converges when DIIS error is below 1.0E-08
 Geometry optimization detected.  Setting ReadMinima to 0
 Setting SaveMinima to 0
 ---------------------------------------
  Cycle       Energy         DIIS Error
 ---------------------------------------
    1    -380.5985763051      6.18E-04
    2    -380.6034472556      9.30E-05
    3    -380.6033576876      2.03E-04
    4    -380.6034830292      1.91E-05
    5    -380.6034837930      6.82E-06
    6    -380.6034839609      4.96E-06
    7    -380.6034840917      1.85E-06
    8    -380.6034840503      2.43E-07
    9    -380.6034840518      1.42E-07
   10    -380.6034840501      3.25E-08
   11    -380.6034840548      1.06E-08
   12    -380.6034840525      1.61E-09 Convergence criterion met
 ---------------------------------------
 SCF time:  CPU 69.76 s  wall 69.89 s
 SCF   energy in the final basis set = -380.6034840525
 Total energy in the final basis set = -380.6034840525

 --------------------------------------------------------------

                    Orbital Energies (a.u.)
 --------------------------------------------------------------

 Alpha MOs
 -- Occupied --
-19.200 -19.164 -19.140 -10.324 -10.304 -10.272 -10.225  -1.139
 -1.094  -1.059  -0.829  -0.747  -0.651  -0.581  -0.546  -0.516
 -0.499  -0.469  -0.461  -0.455  -0.443  -0.404  -0.391  -0.338
 -0.332  -0.276
 -- Virtual --
 -0.104  -0.024  -0.001   0.005   0.008   0.038   0.043   0.053
  0.058   0.061   0.073   0.098   0.103   0.106   0.110   0.115
  0.116   0.120   0.121   0.133   0.142   0.145   0.154   0.179
  0.187   0.211   0.231   0.242   0.252   0.264   0.274   0.276
  0.294   0.295   0.303   0.305   0.313   0.323   0.336   0.337
  0.350   0.378   0.397   0.421   0.437   0.454   0.487   0.529
  0.534   0.566   0.592   0.617   0.621   0.635   0.647   0.660
  0.671   0.694   0.724   0.763   0.828   0.853   0.857   0.920
  0.939   1.011   1.057   1.098   1.109   1.129   1.172   1.177
  1.184   1.196   1.219   1.225   1.253   1.284   1.344   1.398
  1.458   1.482   1.526   1.534   1.548   1.584   1.593   1.615
  1.657   1.680   1.691   1.728   1.755   1.773   1.790   1.867
  1.893   1.934   1.978   2.031   2.110   2.141   2.176   2.218
  2.373   2.419   2.505   2.521   2.573   2.607   2.628   2.640
  2.723   2.755   2.770   2.801   2.844   2.848   2.876   2.902
  2.926   2.985   3.055   3.125   3.160   3.169   3.253   3.316
  3.395   3.459   3.578   3.631   3.646   3.711   3.885   3.935
  4.030   4.079   4.153   4.223   4.982   5.001   5.051   5.105
  5.170   5.309   5.531   5.743   5.847  23.790  23.814  23.819
 23.859  49.843  49.939  50.054
 --------------------------------------------------------------

          Ground-State Mulliken Net Atomic Charges

     Atom                 Charge (a.u.)
  ----------------------------------------
      1 C                    -0.284646
      2 C                    -0.273928
      3 C                     0.256505
      4 C                     0.132063
      5 O                    -0.079976
      6 O                    -0.274899
      7 O                    -0.239508
      8 H                     0.190847
      9 H                     0.187309
     10 H                     0.191041
     11 H                     0.195192
  ----------------------------------------
  Sum of atomic charges =     0.000000

 -----------------------------------------------------------------
                    Cartesian Multipole Moments
 -----------------------------------------------------------------
    Charge (ESU x 10^10)
                 0.0000
    Dipole Moment (Debye)
         X      -3.0682      Y       4.5493      Z      -1.5852
       Tot       5.7117
    Quadrupole Moments (Debye-Ang)
        XX     -35.4519     XY     -11.9179     YY     -29.0992
        XZ      -1.2121     YZ      -5.9978     ZZ     -38.7986
    Octopole Moments (Debye-Ang^2)
       XXX     129.3272    XXY     -41.0669    XYY      19.6758
       YYY    -156.6287    XXZ      15.0030    XYZ       6.1506
       YYZ       0.1431    XZZ      45.0145    YZZ     -57.5406
       ZZZ      36.6715
    Hexadecapole Moments (Debye-Ang^3)
      XXXX    -569.3351   XXXY     187.9380   XXYY    -216.8862
      XYYY     159.4233   YYYY    -868.3353   XXXZ    -118.2640
      XXYZ       8.6224   XYYZ     -27.1261   YYYZ      29.5631
      XXZZ    -124.1067   XYZZ      67.8284   YYZZ    -178.2221
      XZZZ    -107.6681   YZZZ      52.3620   ZZZZ    -151.8184
 -----------------------------------------------------------------
 Calculating analytic gradient of the SCF energy
 Gradient of SCF Energy
            1           2           3           4           5           6
    1  -0.0010572  -0.0000763   0.0007102  -0.0006380   0.0006966   0.0001951
    2   0.0001399   0.0005914  -0.0010843   0.0013925  -0.0010176  -0.0003245
    3  -0.0008115   0.0001026  -0.0002826   0.0001406   0.0008986  -0.0002230
            7           8           9          10          11
    1  -0.0001325   0.0002770  -0.0000302   0.0001067  -0.0000514
    2   0.0002649   0.0000679  -0.0000539  -0.0000438   0.0000676
    3   0.0001935   0.0001996  -0.0000778  -0.0002057   0.0000657
 Max gradient component =       1.393E-03
 RMS gradient           =       5.261E-04
 Gradient time:  CPU 24.74 s  wall 24.75 s
 Geometry Optimization Parameters
   NAtoms,    NIC,     NZ,  NCons,   NDum,   NFix, NCnnct, MaxDiis
       11      76       0       0       0       0       0       0

 Cartesian Hessian Update
 Hessian Updated using BFGS Update


** GEOMETRY OPTIMIZATION IN DELOCALIZED INTERNAL COORDINATES **
   Searching for a Minimum

   Optimization Cycle:  13

                       Coordinates (Angstroms)
     ATOM                X               Y               Z
      1  C        -1.3894188552    3.3040806665   -0.5163699827
      2  C        -2.4279077415    2.2469932424   -0.9079753084
      3  C        -1.6971627794    0.9383764674   -0.6891905908
      4  C        -0.4259551719    1.2778771340    0.1306521695
      5  O        -0.3588568903    2.6215501525    0.2583539926
      6  O         0.3650009841    0.5135885452    0.5938746196
      7  O        -2.0023677866   -0.1645248924   -1.0404560949
      8  H        -1.7785489270    4.0993365196    0.1166085855
      9  H        -0.9009784873    3.7455853386   -1.3867437023
     10  H        -2.7884622140    2.3353021441   -1.9335459741
     11  H        -3.2964714308    2.2652801820   -0.2417091142
   Point Group: c1    Number of degrees of freedom:    27


   Energy is   -380.603484052

 Hessian Updated using BFGS Update

 27 Hessian modes will be used to form the next step
  Hessian Eigenvalues:
     0.000403    0.013747    0.019790    0.034414    0.047038    0.050307
     0.059641    0.061508    0.083773    0.092294    0.116100    0.119611
     0.208662    0.218989    0.232540    0.253208    0.287271    0.297030
     0.318400    0.328918    0.345820    0.354337    0.365347    0.410240
     0.483678    0.931030    0.951264

 Minimum Search - Taking Simple RFO Step
 Searching for Lamda that Minimizes Along All modes
 Value Taken    Lamda =  -0.00002086
 Step Taken.  Stepsize is  0.040441

                             Maximum     Tolerance    Cnvgd?
         Gradient           0.001042      0.000300      NO
         Displacement       0.026065      0.001200      NO
         Energy change     -0.000070      0.000001      NO


 New Cartesian Coordinates Obtained by Inverse Iteration

 Displacement from previous Coordinates is:  0.030737
 ----------------------------------------------------------------
             Standard Nuclear Orientation (Angstroms)
    I     Atom           X                Y                Z
 ----------------------------------------------------------------
    1      C      -1.3882265644     3.3043002302    -0.5158811867
    2      C      -2.4270444458     2.2468804339    -0.9085839138
    3      C      -1.6982192390     0.9383137656    -0.6882527389
    4      C      -0.4250060031     1.2759032005     0.1292469243
    5      O      -0.3537408717     2.6222539440     0.2500225574
    6      O       0.3633120555     0.5132477739     0.5984290112
    7      O      -2.0047910781    -0.1650446115    -1.0375369763
    8      H      -1.7797464511     4.0953463352     0.1210420887
    9      H      -0.9049449960     3.7523898865    -1.3857885112
   10      H      -2.7855998383     2.3344049265    -1.9347064789
   11      H      -3.2971218679     2.2654496153    -0.2444921759
 ----------------------------------------------------------------
 Nuclear Repulsion Energy =   293.7170437455 hartrees
 There are       26 alpha and       26 beta electrons
 Applying Cartesian multipole field
    Component          Value
    ---------          -----
     (2,0,0)        1.00000E-11
     (0,2,0)        2.00000E-11
     (0,0,2)       -3.00000E-11
 Nucleus-field energy     =     0.0000000164 hartrees
 Requested basis set is 6-311++G(d,p)
 There are 62 shells and 182 basis functions
 A cutoff of  1.0D-11 yielded   1848 shell pairs
 There are     16192 function pairs (     17458 Cartesian)
 Smallest overlap matrix eigenvalue = 1.52E-05
 Guess MOs from SCF MO coefficient file
 Reading MOs from coefficient file
 Reading MOs from coefficient file
 A restricted hybrid HF-DFT SCF calculation will be
 performed using Pulay DIIS extrapolation
 Exchange:     0.2000 Hartree-Fock + 0.0800 Slater + 0.7200 B88
 Correlation:  0.1900 VWN1RPA + 0.8100 LYP
 Using SG-1 standard quadrature grid
 SCF converges when DIIS error is below 1.0E-08
 Geometry optimization detected.  Setting ReadMinima to 0
 Setting SaveMinima to 0
 ---------------------------------------
  Cycle       Energy         DIIS Error
 ---------------------------------------
    1    -380.6034036430      2.10E-04
    2    -380.6034918868      3.35E-05
    3    -380.6034812979      7.03E-05
    4    -380.6034960174      6.30E-06
    5    -380.6034960284      3.82E-06
    6    -380.6034960047      1.50E-06
    7    -380.6034960706      5.16E-07
    8    -380.6034960608      1.30E-07
    9    -380.6034960701      4.28E-08
   10    -380.6034960690      7.24E-09 Convergence criterion met
 ---------------------------------------
 SCF time:  CPU 59.15 s  wall 59.22 s
 SCF   energy in the final basis set = -380.6034960690
 Total energy in the final basis set = -380.6034960690

 --------------------------------------------------------------

                    Orbital Energies (a.u.)
 --------------------------------------------------------------

 Alpha MOs
 -- Occupied --
-19.199 -19.164 -19.140 -10.324 -10.304 -10.272 -10.225  -1.139
 -1.094  -1.060  -0.829  -0.747  -0.651  -0.581  -0.545  -0.516
 -0.499  -0.469  -0.461  -0.455  -0.443  -0.404  -0.391  -0.339
 -0.332  -0.276
 -- Virtual --
 -0.104  -0.024  -0.001   0.005   0.008   0.038   0.043   0.053
  0.058   0.061   0.073   0.098   0.103   0.107   0.110   0.115
  0.116   0.120   0.122   0.134   0.143   0.145   0.154   0.179
  0.187   0.211   0.231   0.242   0.252   0.264   0.274   0.276
  0.294   0.295   0.302   0.305   0.313   0.323   0.336   0.337
  0.350   0.378   0.397   0.421   0.437   0.454   0.487   0.528
  0.535   0.566   0.592   0.617   0.621   0.635   0.646   0.659
  0.671   0.695   0.723   0.764   0.828   0.852   0.857   0.920
  0.940   1.013   1.058   1.098   1.108   1.129   1.172   1.177
  1.184   1.196   1.219   1.224   1.252   1.283   1.344   1.399
  1.458   1.483   1.526   1.533   1.547   1.584   1.593   1.615
  1.659   1.679   1.693   1.728   1.755   1.773   1.791   1.866
  1.893   1.934   1.978   2.033   2.111   2.142   2.175   2.218
  2.373   2.419   2.505   2.520   2.573   2.607   2.630   2.639
  2.723   2.755   2.770   2.801   2.844   2.849   2.877   2.902
  2.927   2.985   3.056   3.123   3.158   3.169   3.251   3.316
  3.395   3.459   3.577   3.630   3.646   3.711   3.886   3.937
  4.031   4.079   4.153   4.224   4.982   5.001   5.050   5.105
  5.170   5.309   5.532   5.743   5.847  23.790  23.813  23.818
 23.860  49.843  49.939  50.054
 --------------------------------------------------------------

          Ground-State Mulliken Net Atomic Charges

     Atom                 Charge (a.u.)
  ----------------------------------------
      1 C                    -0.286285
      2 C                    -0.271327
      3 C                     0.254916
      4 C                     0.133020
      5 O                    -0.080432
      6 O                    -0.274367
      7 O                    -0.239392
      8 H                     0.190492
      9 H                     0.187041
     10 H                     0.191187
     11 H                     0.195145
  ----------------------------------------
  Sum of atomic charges =     0.000000

 -----------------------------------------------------------------
                    Cartesian Multipole Moments
 -----------------------------------------------------------------
    Charge (ESU x 10^10)
                 0.0000
    Dipole Moment (Debye)
         X      -3.0639      Y       4.5348      Z      -1.5847
       Tot       5.6977
    Quadrupole Moments (Debye-Ang)
        XX     -35.4598     XY     -11.9315     YY     -29.1673
        XZ      -1.2112     YZ      -5.9662     ZZ     -38.7888
    Octopole Moments (Debye-Ang^2)
       XXX     129.3313    XXY     -41.0458    XYY      19.6685
       YYY    -156.8704    XXZ      15.0130    XYZ       6.1417
       YYZ       0.2302    XZZ      44.9775    YZZ     -57.5146
       ZZZ      36.6737
    Hexadecapole Moments (Debye-Ang^3)
      XXXX    -569.4003   XXXY     187.5798   XXYY    -216.9837
      XYYY     159.2947   YYYY    -869.5452   XXXZ    -118.3037
      XXYZ       8.7323   XYYZ     -27.1548   YYYZ      30.0245
      XXZZ    -124.0578   XYZZ      67.7037   YYZZ    -178.1267
      XZZZ    -107.6531   YZZZ      52.7049   ZZZZ    -151.5964
 -----------------------------------------------------------------
 Calculating analytic gradient of the SCF energy
 Gradient of SCF Energy
            1           2           3           4           5           6
    1  -0.0003735  -0.0002825   0.0003822  -0.0002259   0.0003080   0.0000114
    2  -0.0000581   0.0005004  -0.0004652  -0.0004331   0.0003812   0.0000092
    3  -0.0002434   0.0000546  -0.0002221  -0.0001285   0.0004202  -0.0000403
            7           8           9          10          11
    1  -0.0000625   0.0000781   0.0000430   0.0001468  -0.0000253
    2   0.0001189   0.0000426  -0.0000097  -0.0000714  -0.0000149
    3   0.0001579   0.0000551  -0.0000007  -0.0000627   0.0000098
 Max gradient component =       5.004E-04
 RMS gradient           =       2.275E-04
 Gradient time:  CPU 24.52 s  wall 24.53 s
 Geometry Optimization Parameters
   NAtoms,    NIC,     NZ,  NCons,   NDum,   NFix, NCnnct, MaxDiis
       11      76       0       0       0       0       0       0

 Cartesian Hessian Update
 Hessian Updated using BFGS Update


** GEOMETRY OPTIMIZATION IN DELOCALIZED INTERNAL COORDINATES **
   Searching for a Minimum

   Optimization Cycle:  14

                       Coordinates (Angstroms)
     ATOM                X               Y               Z
      1  C        -1.3882265644    3.3043002302   -0.5158811867
      2  C        -2.4270444458    2.2468804339   -0.9085839138
      3  C        -1.6982192390    0.9383137656   -0.6882527389
      4  C        -0.4250060031    1.2759032005    0.1292469243
      5  O        -0.3537408717    2.6222539440    0.2500225574
      6  O         0.3633120555    0.5132477739    0.5984290112
      7  O        -2.0047910781   -0.1650446115   -1.0375369763
      8  H        -1.7797464511    4.0953463352    0.1210420887
      9  H        -0.9049449960    3.7523898865   -1.3857885112
     10  H        -2.7855998383    2.3344049265   -1.9347064789
     11  H        -3.2971218679    2.2654496153   -0.2444921759
   Point Group: c1    Number of degrees of freedom:    27


   Energy is   -380.603496069

 Hessian Updated using BFGS Update

 27 Hessian modes will be used to form the next step
  Hessian Eigenvalues:
     0.000435    0.010745    0.020188    0.034623    0.047123    0.051234
     0.058290    0.060791    0.083663    0.091292    0.114237    0.119146
     0.207625    0.225746    0.231513    0.252701    0.279476    0.296828
     0.317039    0.327464    0.338540    0.359057    0.370377    0.409841
     0.502363    0.930780    0.949505

 Minimum Search - Taking Simple RFO Step
 Searching for Lamda that Minimizes Along All modes
 Value Taken    Lamda =  -0.00000508
 Step Taken.  Stepsize is  0.054788

                             Maximum     Tolerance    Cnvgd?
         Gradient           0.000379      0.000300      NO
         Displacement       0.028733      0.001200      NO
         Energy change     -0.000012      0.000001      NO


 New Cartesian Coordinates Obtained by Inverse Iteration

 Displacement from previous Coordinates is:  0.052520
 ----------------------------------------------------------------
             Standard Nuclear Orientation (Angstroms)
    I     Atom           X                Y                Z
 ----------------------------------------------------------------
    1      C      -1.3869802937     3.3037154744    -0.5176868634
    2      C      -2.4278299832     2.2464962096    -0.9063534827
    3      C      -1.6965361835     0.9392454936    -0.6921695822
    4      C      -0.4271296056     1.2759324323     0.1320086257
    5      O      -0.3568714906     2.6225555007     0.2532047255
    6      O       0.3588928798     0.5136954550     0.6054378909
    7      O      -1.9972390691    -0.1627821509    -1.0511377566
    8      H      -1.7781569015     4.0992893999     0.1136690836
    9      H      -0.9014881438     3.7457303210    -1.3895199762
   10      H      -2.7953303608     2.3367510343    -1.9289024210
   11      H      -3.2924601479     2.2628163302    -0.2350516438
 ----------------------------------------------------------------
 Nuclear Repulsion Energy =   293.7547870244 hartrees
 There are       26 alpha and       26 beta electrons
 Applying Cartesian multipole field
    Component          Value
    ---------          -----
     (2,0,0)        1.00000E-11
     (0,2,0)        2.00000E-11
     (0,0,2)       -3.00000E-11
 Nucleus-field energy     =     0.0000000164 hartrees
 Requested basis set is 6-311++G(d,p)
 There are 62 shells and 182 basis functions
 A cutoff of  1.0D-11 yielded   1848 shell pairs
 There are     16192 function pairs (     17458 Cartesian)
 Smallest overlap matrix eigenvalue = 1.55E-05
 Guess MOs from SCF MO coefficient file
 Reading MOs from coefficient file
 Reading MOs from coefficient file
 A restricted hybrid HF-DFT SCF calculation will be
 performed using Pulay DIIS extrapolation
 Exchange:     0.2000 Hartree-Fock + 0.0800 Slater + 0.7200 B88
 Correlation:  0.1900 VWN1RPA + 0.8100 LYP
 Using SG-1 standard quadrature grid
 SCF converges when DIIS error is below 1.0E-08
 Geometry optimization detected.  Setting ReadMinima to 0
 Setting SaveMinima to 0
 ---------------------------------------
  Cycle       Energy         DIIS Error
 ---------------------------------------
    1    -380.6031772989      2.38E-04
    2    -380.6034964196      1.73E-05
    3    -380.6034977244      1.82E-05
    4    -380.6034985051      6.98E-06
    5    -380.6034986486      2.11E-06
    6    -380.6034987747      1.88E-06
    7    -380.6034988136      3.78E-07
    8    -380.6034987569      1.16E-07
    9    -380.6034987540      6.51E-08
   10    -380.6034987549      1.06E-08
   11    -380.6034987542      3.32E-09 Convergence criterion met
 ---------------------------------------
 SCF time:  CPU 63.13 s  wall 63.23 s
 SCF   energy in the final basis set = -380.6034987542
 Total energy in the final basis set = -380.6034987542

 --------------------------------------------------------------

                    Orbital Energies (a.u.)
 --------------------------------------------------------------

 Alpha MOs
 -- Occupied --
-19.199 -19.164 -19.140 -10.324 -10.304 -10.272 -10.225  -1.139
 -1.094  -1.060  -0.829  -0.747  -0.651  -0.581  -0.545  -0.516
 -0.499  -0.469  -0.461  -0.455  -0.443  -0.404  -0.391  -0.339
 -0.332  -0.276
 -- Virtual --
 -0.104  -0.024  -0.001   0.005   0.008   0.038   0.043   0.053
  0.058   0.061   0.073   0.098   0.103   0.107   0.110   0.115
  0.116   0.120   0.122   0.134   0.143   0.144   0.154   0.180
  0.187   0.210   0.231   0.242   0.253   0.263   0.274   0.276
  0.295   0.295   0.303   0.305   0.313   0.323   0.336   0.336
  0.350   0.378   0.397   0.420   0.437   0.454   0.487   0.529
  0.535   0.566   0.591   0.618   0.622   0.635   0.647   0.660
  0.671   0.694   0.724   0.763   0.827   0.853   0.856   0.920
  0.939   1.011   1.057   1.099   1.108   1.128   1.172   1.177
  1.184   1.196   1.219   1.224   1.252   1.283   1.345   1.398
  1.459   1.483   1.526   1.533   1.548   1.584   1.594   1.615
  1.658   1.679   1.693   1.727   1.753   1.773   1.791   1.866
  1.893   1.936   1.977   2.033   2.110   2.141   2.176   2.219
  2.373   2.419   2.505   2.521   2.573   2.607   2.630   2.640
  2.724   2.755   2.770   2.802   2.845   2.848   2.876   2.901
  2.926   2.985   3.056   3.124   3.159   3.169   3.252   3.316
  3.395   3.459   3.577   3.632   3.646   3.711   3.884   3.938
  4.031   4.079   4.154   4.223   4.982   5.001   5.050   5.105
  5.170   5.310   5.532   5.742   5.847  23.790  23.813  23.818
 23.861  49.843  49.939  50.053
 --------------------------------------------------------------

          Ground-State Mulliken Net Atomic Charges

     Atom                 Charge (a.u.)
  ----------------------------------------
      1 C                    -0.285484
      2 C                    -0.272807
      3 C                     0.255849
      4 C                     0.133185
      5 O                    -0.080251
      6 O                    -0.274233
      7 O                    -0.239904
      8 H                     0.190506
      9 H                     0.186769
     10 H                     0.191231
     11 H                     0.195139
  ----------------------------------------
  Sum of atomic charges =     0.000000

 -----------------------------------------------------------------
                    Cartesian Multipole Moments
 -----------------------------------------------------------------
    Charge (ESU x 10^10)
                -0.0000
    Dipole Moment (Debye)
         X      -3.0630      Y       4.5308      Z      -1.5769
       Tot       5.6918
    Quadrupole Moments (Debye-Ang)
        XX     -35.3985     XY     -11.9042     YY     -29.1672
        XZ      -1.2427     YZ      -5.9934     ZZ     -38.8674
    Octopole Moments (Debye-Ang^2)
       XXX     129.1670    XXY     -41.0818    XYY      19.6934
       YYY    -156.9172    XXZ      15.0553    XYZ       6.1652
       YYZ       0.1903    XZZ      45.0744    YZZ     -57.5519
       ZZZ      36.8228
    Hexadecapole Moments (Debye-Ang^3)
      XXXX    -567.8405   XXXY     187.8838   XXYY    -216.7277
      XYYY     159.5502   YYYY    -869.3277   XXXZ    -118.4679
      XXYZ       8.5871   XYYZ     -27.1452   YYYZ      29.7039
      XXZZ    -124.2074   XYZZ      67.7591   YYZZ    -178.4183
      XZZZ    -108.1357   YZZZ      52.5225   ZZZZ    -153.1599
 -----------------------------------------------------------------
 Calculating analytic gradient of the SCF energy
 Gradient of SCF Energy
            1           2           3           4           5           6
    1   0.0000188  -0.0001956   0.0001877  -0.0000808   0.0000076  -0.0000177
    2  -0.0000586   0.0001813   0.0000024  -0.0005810   0.0004396   0.0000782
    3  -0.0000568   0.0000504  -0.0000399  -0.0001066   0.0001640  -0.0000110
            7           8           9          10          11
    1  -0.0000547   0.0000198   0.0000439   0.0000616   0.0000094
    2  -0.0000025   0.0000133   0.0000089  -0.0000141  -0.0000675
    3   0.0000306  -0.0000179   0.0000317   0.0000287  -0.0000732
 Max gradient component =       5.810E-04
 RMS gradient           =       1.480E-04
 Gradient time:  CPU 24.58 s  wall 24.58 s
 Geometry Optimization Parameters
   NAtoms,    NIC,     NZ,  NCons,   NDum,   NFix, NCnnct, MaxDiis
       11      76       0       0       0       0       0       0

 Cartesian Hessian Update
 Hessian Updated using BFGS Update


** GEOMETRY OPTIMIZATION IN DELOCALIZED INTERNAL COORDINATES **
   Searching for a Minimum

   Optimization Cycle:  15

                       Coordinates (Angstroms)
     ATOM                X               Y               Z
      1  C        -1.3869802937    3.3037154744   -0.5176868634
      2  C        -2.4278299832    2.2464962096   -0.9063534827
      3  C        -1.6965361835    0.9392454936   -0.6921695822
      4  C        -0.4271296056    1.2759324323    0.1320086257
      5  O        -0.3568714906    2.6225555007    0.2532047255
      6  O         0.3588928798    0.5136954550    0.6054378909
      7  O        -1.9972390691   -0.1627821509   -1.0511377566
      8  H        -1.7781569015    4.0992893999    0.1136690836
      9  H        -0.9014881438    3.7457303210   -1.3895199762
     10  H        -2.7953303608    2.3367510343   -1.9289024210
     11  H        -3.2924601479    2.2628163302   -0.2350516438
   Point Group: c1    Number of degrees of freedom:    27


   Energy is   -380.603498754

 Hessian Updated using BFGS Update

 27 Hessian modes will be used to form the next step
  Hessian Eigenvalues:
     0.000649    0.007519    0.020203    0.034490    0.047125    0.049151
     0.057702    0.060562    0.084682    0.092617    0.113709    0.119411
     0.211567    0.229279    0.233663    0.250744    0.276709    0.295681
     0.318371    0.327324    0.335034    0.358377    0.374906    0.410258
     0.446905    0.930901    0.951018

 Minimum Search - Taking Simple RFO Step
 Searching for Lamda that Minimizes Along All modes
 Value Taken    Lamda =  -0.00000197
 Step Taken.  Stepsize is  0.025648

                             Maximum     Tolerance    Cnvgd?
         Gradient           0.000241      0.000300     YES
         Displacement       0.015241      0.001200      NO
         Energy change     -0.000003      0.000001      NO


 New Cartesian Coordinates Obtained by Inverse Iteration

 Displacement from previous Coordinates is:  0.020300
 ----------------------------------------------------------------
             Standard Nuclear Orientation (Angstroms)
    I     Atom           X                Y                Z
 ----------------------------------------------------------------
    1      C      -1.3868539385     3.3038002554    -0.5173198592
    2      C      -2.4270906537     2.2461585472    -0.9072345601
    3      C      -1.6975921695     0.9389058656    -0.6904031468
    4      C      -0.4267183790     1.2759102858     0.1317395270
    5      O      -0.3540130389     2.6223086351     0.2490248995
    6      O       0.3589646207     0.5136072117     0.6056588080
    7      O      -1.9990291458    -0.1634625982    -1.0479342212
    8      H      -1.7785070699     4.0964440545     0.1174779497
    9      H      -0.9042051767     3.7496131876    -1.3887376345
   10      H      -2.7926300004     2.3358911867    -1.9306130691
   11      H      -3.2934543482     2.2642688685    -0.2381600932
 ----------------------------------------------------------------
 Nuclear Repulsion Energy =   293.7613682743 hartrees
 There are       26 alpha and       26 beta electrons
 Applying Cartesian multipole field
    Component          Value
    ---------          -----
     (2,0,0)        1.00000E-11
     (0,2,0)        2.00000E-11
     (0,0,2)       -3.00000E-11
 Nucleus-field energy     =     0.0000000164 hartrees
 Requested basis set is 6-311++G(d,p)
 There are 62 shells and 182 basis functions
 A cutoff of  1.0D-11 yielded   1848 shell pairs
 There are     16192 function pairs (     17458 Cartesian)
 Smallest overlap matrix eigenvalue = 1.54E-05
 Guess MOs from SCF MO coefficient file
 Reading MOs from coefficient file
 Reading MOs from coefficient file
 A restricted hybrid HF-DFT SCF calculation will be
 performed using Pulay DIIS extrapolation
 Exchange:     0.2000 Hartree-Fock + 0.0800 Slater + 0.7200 B88
 Correlation:  0.1900 VWN1RPA + 0.8100 LYP
 Using SG-1 standard quadrature grid
 SCF converges when DIIS error is below 1.0E-08
 Geometry optimization detected.  Setting ReadMinima to 0
 Setting SaveMinima to 0
 ---------------------------------------
  Cycle       Energy         DIIS Error
 ---------------------------------------
    1    -380.6039367496      8.88E-05
    2    -380.6034994135      8.03E-06
    3    -380.6034990784      1.50E-05
    4    -380.6034998158      2.58E-06
    5    -380.6034997911      7.67E-07
    6    -380.6034997517      3.80E-07
    7    -380.6034997247      1.35E-07
    8    -380.6034997338      4.36E-08
    9    -380.6034997518      3.21E-08
   10    -380.6034997497      5.69E-09 Convergence criterion met
 ---------------------------------------
 SCF time:  CPU 57.65 s  wall 57.75 s
 SCF   energy in the final basis set = -380.6034997497
 Total energy in the final basis set = -380.6034997497

 --------------------------------------------------------------

                    Orbital Energies (a.u.)
 --------------------------------------------------------------

 Alpha MOs
 -- Occupied --
-19.199 -19.164 -19.140 -10.324 -10.304 -10.272 -10.225  -1.139
 -1.094  -1.060  -0.829  -0.747  -0.651  -0.581  -0.546  -0.516
 -0.499  -0.469  -0.461  -0.455  -0.443  -0.404  -0.391  -0.339
 -0.332  -0.276
 -- Virtual --
 -0.104  -0.024  -0.001   0.005   0.008   0.038   0.043   0.053
  0.058   0.061   0.073   0.098   0.103   0.107   0.110   0.115
  0.116   0.120   0.122   0.134   0.143   0.145   0.154   0.180
  0.187   0.211   0.231   0.242   0.252   0.263   0.274   0.276
  0.295   0.295   0.303   0.305   0.313   0.323   0.336   0.337
  0.350   0.378   0.397   0.421   0.437   0.454   0.487   0.529
  0.535   0.566   0.591   0.617   0.622   0.635   0.646   0.659
  0.671   0.694   0.724   0.764   0.827   0.853   0.857   0.920
  0.940   1.012   1.057   1.099   1.108   1.129   1.172   1.178
  1.184   1.196   1.219   1.224   1.252   1.283   1.345   1.398
  1.459   1.483   1.526   1.533   1.548   1.584   1.593   1.615
  1.659   1.679   1.693   1.727   1.753   1.773   1.791   1.866
  1.893   1.935   1.977   2.033   2.110   2.142   2.175   2.219
  2.373   2.419   2.505   2.521   2.573   2.607   2.631   2.639
  2.724   2.755   2.770   2.802   2.845   2.848   2.876   2.901
  2.927   2.985   3.056   3.123   3.159   3.169   3.252   3.316
  3.395   3.460   3.577   3.631   3.646   3.711   3.885   3.938
  4.032   4.079   4.154   4.223   4.982   5.001   5.050   5.105
  5.170   5.310   5.532   5.742   5.847  23.790  23.813  23.818
 23.861  49.843  49.939  50.053
 --------------------------------------------------------------

          Ground-State Mulliken Net Atomic Charges

     Atom                 Charge (a.u.)
  ----------------------------------------
      1 C                    -0.286121
      2 C                    -0.271665
      3 C                     0.255062
      4 C                     0.133251
      5 O                    -0.079941
      6 O                    -0.274410
      7 O                    -0.239858
      8 H                     0.190531
      9 H                     0.186778
     10 H                     0.191338
     11 H                     0.195037
  ----------------------------------------
  Sum of atomic charges =     0.000000

 -----------------------------------------------------------------
                    Cartesian Multipole Moments
 -----------------------------------------------------------------
    Charge (ESU x 10^10)
                 0.0000
    Dipole Moment (Debye)
         X      -3.0661      Y       4.5356      Z      -1.5760
       Tot       5.6970
    Quadrupole Moments (Debye-Ang)
        XX     -35.4066     XY     -11.9265     YY     -29.1586
        XZ      -1.2378     YZ      -5.9737     ZZ     -38.8477
    Octopole Moments (Debye-Ang^2)
       XXX     129.1728    XXY     -41.0475    XYY      19.6459
       YYY    -156.8798    XXZ      15.0453    XYZ       6.1609
       YYZ       0.2333    XZZ      45.0378    YZZ     -57.5124
       ZZZ      36.7976
    Hexadecapole Moments (Debye-Ang^3)
      XXXX    -568.0416   XXXY     187.6264   XXYY    -216.7120
      XYYY     159.3097   YYYY    -869.3411   XXXZ    -118.4242
      XXYZ       8.6372   XYYZ     -27.1425   YYYZ      29.9307
      XXZZ    -124.1455   XYZZ      67.6662   YYZZ    -178.2397
      XZZZ    -108.0434   YZZZ      52.6704   ZZZZ    -152.8011
 -----------------------------------------------------------------
 Calculating analytic gradient of the SCF energy
 Gradient of SCF Energy
            1           2           3           4           5           6
    1   0.0001243   0.0000597  -0.0000560   0.0000130  -0.0000776  -0.0000427
    2  -0.0000434  -0.0000677   0.0001796  -0.0003163   0.0002363   0.0000948
    3   0.0000695  -0.0000171   0.0000605  -0.0000241   0.0000174  -0.0000202
            7           8           9          10          11
    1  -0.0000273  -0.0000023   0.0000061   0.0000090  -0.0000061
    2  -0.0000818  -0.0000036  -0.0000048   0.0000170  -0.0000100
    3  -0.0000572   0.0000011   0.0000182   0.0000112  -0.0000593
 Max gradient component =       3.163E-04
 RMS gradient           =       8.860E-05
 Gradient time:  CPU 24.54 s  wall 24.54 s
 Geometry Optimization Parameters
   NAtoms,    NIC,     NZ,  NCons,   NDum,   NFix, NCnnct, MaxDiis
       11      76       0       0       0       0       0       0

 Cartesian Hessian Update
 Hessian Updated using BFGS Update


** GEOMETRY OPTIMIZATION IN DELOCALIZED INTERNAL COORDINATES **
   Searching for a Minimum

   Optimization Cycle:  16

                       Coordinates (Angstroms)
     ATOM                X               Y               Z
      1  C        -1.3868539385    3.3038002554   -0.5173198592
      2  C        -2.4270906537    2.2461585472   -0.9072345601
      3  C        -1.6975921695    0.9389058656   -0.6904031468
      4  C        -0.4267183790    1.2759102858    0.1317395270
      5  O        -0.3540130389    2.6223086351    0.2490248995
      6  O         0.3589646207    0.5136072117    0.6056588080
      7  O        -1.9990291458   -0.1634625982   -1.0479342212
      8  H        -1.7785070699    4.0964440545    0.1174779497
      9  H        -0.9042051767    3.7496131876   -1.3887376345
     10  H        -2.7926300004    2.3358911867   -1.9306130691
     11  H        -3.2934543482    2.2642688685   -0.2381600932
   Point Group: c1    Number of degrees of freedom:    27


   Energy is   -380.603499750

 Hessian Updated using BFGS Update

 27 Hessian modes will be used to form the next step
  Hessian Eigenvalues:
     0.000750    0.006929    0.020801    0.034490    0.047096    0.049432
     0.059112    0.060409    0.083478    0.092244    0.115034    0.119671
     0.205862    0.216861    0.231927    0.249497    0.277914    0.297427
     0.318162    0.328201    0.341841    0.350297    0.364508    0.410148
     0.426457    0.931034    0.955644

 Minimum Search - Taking Simple RFO Step
 Searching for Lamda that Minimizes Along All modes
 Value Taken    Lamda =   0.00000000
 Step Taken.  Stepsize is  0.006601

                             Maximum     Tolerance    Cnvgd?
         Gradient           0.000159      0.000300     YES
         Displacement       0.003640      0.001200      NO
         Energy change     -0.000001      0.000001     YES


                       Distance Matrix (Angstroms)
             C (  1)   C (  2)   C (  3)   C (  4)   O (  5)   O (  6)
   C (  2)  1.533862
   C (  3)  2.391494  1.512645
   C (  4)  2.335696  2.454045  1.550681
   O (  5)  1.455498  2.403347  2.349803  1.353451
   O (  6)  3.477663  3.612850  2.467809  1.192897  2.254362
   O (  7)  3.560649  2.451389  1.197459  2.436306  3.485499  2.958535
   H (  8)  1.088414  2.212296  3.260256  3.127770  2.054158  4.200455
   H (  9)  1.091361  2.193491  3.002867  2.942626  2.062957  4.005615
   H ( 10)  2.215954  1.090401  2.165363  3.312763  3.283247  4.436884
   H ( 11)  2.189448  1.094794  2.123179  3.054808  3.000976  4.137271
             O (  7)   H (  8)   H (  9)   H ( 10)
   H (  8)  4.421948
   H (  9)  4.077616  1.775776
   H ( 10)  2.766892  2.884904  2.420411
   H ( 11)  2.867952  2.403832  3.039505  1.766452

 Final energy is   -380.60349974970512     


 ******************************
 **  OPTIMIZATION CONVERGED  **
 ******************************

                       Coordinates (Angstroms)
     ATOM                X               Y               Z
      1  C        -1.3868539385    3.3038002554   -0.5173198592
      2  C        -2.4270906537    2.2461585472   -0.9072345601
      3  C        -1.6975921695    0.9389058656   -0.6904031468
      4  C        -0.4267183790    1.2759102858    0.1317395270
      5  O        -0.3540130389    2.6223086351    0.2490248995
      6  O         0.3589646207    0.5136072117    0.6056588080
      7  O        -1.9990291458   -0.1634625982   -1.0479342212
      8  H        -1.7785070699    4.0964440545    0.1174779497
      9  H        -0.9042051767    3.7496131876   -1.3887376345
     10  H        -2.7926300004    2.3358911867   -1.9306130691
     11  H        -3.2934543482    2.2642688685   -0.2381600932

Z-matrix Print:
$molecule
0 1
O 
C  1 1.353451
O  2 1.192897 1 124.464600
C  1 1.455498 2 112.459690 3 175.480806 0
H  4 1.088414 1 106.812914 2 136.827538 0
H  4 1.091361 1 107.328439 2 -106.268521 0
C  4 1.533862 1 106.992073 2 14.399635 0
H  7 1.090401 4 114.153680 1 -138.246878 0
H  7 1.094794 4 111.710466 1 99.027607 0
C  7 1.512645 4 103.438322 1 -16.843802 0
O  10 1.197459 7 129.152605 4 -166.916834 0
$end


 --------------------------------------------------------------

                    Orbital Energies (a.u.)
 --------------------------------------------------------------

 Alpha MOs
 -- Occupied --
-19.199 -19.164 -19.140 -10.324 -10.304 -10.272 -10.225  -1.139
 -1.094  -1.060  -0.829  -0.747  -0.651  -0.581  -0.546  -0.516
 -0.499  -0.469  -0.461  -0.455  -0.443  -0.404  -0.391  -0.339
 -0.332  -0.276
 -- Virtual --
 -0.104  -0.024  -0.001   0.005   0.008   0.038   0.043   0.053
  0.058   0.061   0.073   0.098   0.103   0.107   0.110   0.115
  0.116   0.120   0.122   0.134   0.143   0.145   0.154   0.180
  0.187   0.211   0.231   0.242   0.252   0.263   0.274   0.276
  0.295   0.295   0.303   0.305   0.313   0.323   0.336   0.337
  0.350   0.378   0.397   0.421   0.437   0.454   0.487   0.529
  0.535   0.566   0.591   0.617   0.622   0.635   0.646   0.659
  0.671   0.694   0.724   0.764   0.827   0.853   0.857   0.920
  0.940   1.012   1.057   1.099   1.108   1.129   1.172   1.178
  1.184   1.196   1.219   1.224   1.252   1.283   1.345   1.398
  1.459   1.483   1.526   1.533   1.548   1.584   1.593   1.615
  1.659   1.679   1.693   1.727   1.753   1.773   1.791   1.866
  1.893   1.935   1.977   2.033   2.110   2.142   2.175   2.219
  2.373   2.419   2.505   2.521   2.573   2.607   2.631   2.639
  2.724   2.755   2.770   2.802   2.845   2.848   2.876   2.901
  2.927   2.985   3.056   3.123   3.159   3.169   3.252   3.316
  3.395   3.460   3.577   3.631   3.646   3.711   3.885   3.938
  4.032   4.079   4.154   4.223   4.982   5.001   5.050   5.105
  5.170   5.310   5.532   5.742   5.847  23.790  23.813  23.818
 23.861  49.843  49.939  50.053
 --------------------------------------------------------------

          Ground-State Mulliken Net Atomic Charges

     Atom                 Charge (a.u.)
  ----------------------------------------
      1 C                    -0.286121
      2 C                    -0.271665
      3 C                     0.255062
      4 C                     0.133251
      5 O                    -0.079941
      6 O                    -0.274410
      7 O                    -0.239858
      8 H                     0.190531
      9 H                     0.186778
     10 H                     0.191338
     11 H                     0.195037
  ----------------------------------------
  Sum of atomic charges =     0.000000

 -----------------------------------------------------------------
                    Cartesian Multipole Moments
 -----------------------------------------------------------------
    Charge (ESU x 10^10)
                 0.0000
    Dipole Moment (Debye)
         X      -3.0661      Y       4.5356      Z      -1.5760
       Tot       5.6970
    Quadrupole Moments (Debye-Ang)
        XX     -35.4066     XY     -11.9265     YY     -29.1586
        XZ      -1.2378     YZ      -5.9737     ZZ     -38.8477
    Octopole Moments (Debye-Ang^2)
       XXX     129.1728    XXY     -41.0475    XYY      19.6459
       YYY    -156.8798    XXZ      15.0453    XYZ       6.1609
       YYZ       0.2333    XZZ      45.0378    YZZ     -57.5124
       ZZZ      36.7976
    Hexadecapole Moments (Debye-Ang^3)
      XXXX    -568.0416   XXXY     187.6264   XXYY    -216.7120
      XYYY     159.3097   YYYY    -869.3411   XXXZ    -118.4242
      XXYZ       8.6372   XYYZ     -27.1425   YYYZ      29.9307
      XXZZ    -124.1455   XYZZ      67.6662   YYZZ    -178.2397
      XZZZ    -108.0434   YZZZ      52.6704   ZZZZ    -152.8011
 -----------------------------------------------------------------
Archival summary:
1\1\pikachu\OPT\ProcedureUnspecified\BasisUnspecified\344\taweetha\SunJul911:22:012017SunJul911:22:012017\0\\#,OPT,ProcedureUnspecified,BasisUnspecified,\\0,1\O\C,1,1.35345\O,2,1.1929,1,124.465\C,1,1.4555,2,112.46,3,175.481,0\H,4,1.08841,1,106.813,2,136.828,0\H,4,1.09136,1,107.328,2,-106.269,0\C,4,1.53386,1,106.992,2,14.3996,0\H,7,1.0904,4,114.154,1,-138.247,0\H,7,1.09479,4,111.71,1,99.0276,0\C,7,1.51264,4,103.438,1,-16.8438,0\O,10,1.19746,7,129.153,4,-166.917,0\\\@

 Total job time:  1477.08s(wall), 1475.14s(cpu) 
 Sun Jul  9 11:22:01 2017

        *************************************************************
        *                                                           *
        *  Thank you very much for using Q-Chem.  Have a nice day.  *
        *                                                           *
        *************************************************************


 
User input: 2 of 3 
 
pikachu 127.0.1
Q-Chem Developer Version! Running on 127.0.1.*
                  Welcome to Q-Chem
     A Quantum Leap Into The Future Of Chemistry


 Q-Chem 4.4, Q-Chem, Inc., Pleasanton, CA (2016)

 Y. Shao,  Z. Gan,  E. Epifanovsky,  A. T. B. Gilbert,  M. Wormit,  
 J. Kussmann,  A. W. Lange,  A. Behn,  J. Deng,  X. Feng,  D. Ghosh,  
 M. Goldey,  P. R. Horn,  L. D. Jacobson,  I. Kaliman,  F. Rob,  
 R. Z. Khaliullin,  T. Kus,  A. Landau,  J. Liu,  E. I. Proynov,  Y. M. Rhee,  
 R. M. Richard,  M. A. Rohrdanz,  R. P. Steele,  E. J. Sundstrom,  
 H. L. Woodcock III,  P. M. Zimmerman,  D. Zuev,  B. Albrecht,  E. Alguire,  
 B. Austin,  S. A. Baeppler,  G. J. O. Beran,  Y. A. Bernard,  
 E. J. Berquist,  K. Brandhorst,  K. B. Bravaya,  S. T. Brown,  D. Casanova,  
 C.-M. Chang,  Y. Chen,  S. H. Chien,  K. D. Closser,  M. P. Coons,  
 D. L. Crittenden,  S. Dasgupta,  M. Diedenhofen,  R. A. DiStasio Jr.,  
 H. Do,  A. D. Dutoi,  R. G. Edgar,  P.-T. Fang,  S. Fatehi,  Q. Feng,  
 L. Fusti-Molnar,  A. Ghysels,  A. Golubeva-Zadorozhnaya,  J. Gomes,  
 A. Gunina,  M. W. D. Hanson-Heine,  P. H. P. Harbach,  A. W. Hauser,  
 J. E. Herr,  E. G. Hohenstein,  Z. C. Holden,  K. Hui,  T.-C. Jagau,  H. Ji,  
 B. Kaduk,  K. Khistyaev,  Jaehoon Kim,  Jihan Kim,  R. A. King,  
 P. Klunzinger,  K. Koh,  D. Kosenkov,  T. Kowalczyk,  C. M. Krauter,  
 A. Kunitsa,  K. U. Lao,  A. Laurent,  K. V. Lawler,  J. Lee,  D. Lefrancois,  
 S. Lehtola,  S. V. Levchenko,  C. Y. Lin,  Y.-S. Lin,  F. Liu,  E. Livshits,  
 R. C. Lochan,  A. Luenser,  P. Manohar,  S. F. Manzer,  S.-P. Mao,  Y. Mao,  
 N. Mardirossian,  A. V. Marenich,  L. A. Martinez-Martinez,  S. A. Maurer,  
 N. J. Mayhall,  J.-M. Mewes,  A. F. Morrison,  K. Nanda,  T. S. Nguyen-Beck,  
 C. M. Oana,  R. Olivares-Amaya,  D. P. O'Neill,  J. A. Parkhill,  
 T. M. Perrine,  R. Peverati,  P. A. Pieniazek,  F. Plasser,  A. Prociuk,  
 D. R. Rehn,  E. Rosta,  N. J. Russ,  N. Sergueev,  S. M. Sharada,  
 S. Sharma,  D. W. Small,  A. Sodt,  T. Stauch,  T. Stein,  D. Stuck,  
 Y.-C. Su,  A. J. W. Thom,  T. Tsuchimochi,  L. Vogt,  O. Vydrov,  T. Wang,  
 M. A. Watson,  J. Wenzel,  A. White,  C. F. Williams,  V. Vanovschi,  
 K. Yao,  S. Yeganeh,  S. R. Yost,  Z.-Q. You,  I. Y. Zhang,  X. Zhang,  
 Y. Zhao,  B. R. Brooks,  G. K. L. Chan,  D. M. Chipman,  C. J. Cramer,  
 W. A. Goddard III,  M. S. Gordon,  W. J. Hehre,  A. Klamt,  
 H. F. Schaefer III,  M. W. Schmidt,  C. D. Sherrill,  D. G. Truhlar,  
 A. Warshel,  X. Xu,  A. Aspuru-Guzik,  R. Baer,  A. T. Bell,  N. A. Besley,  
 J.-D. Chai,  A. Dreuw,  B. D. Dunietz,  T. R. Furlani,  S. R. Gwaltney,  
 C.-P. Hsu,  Y. Jung,  J. Kong,  D. S. Lambrecht,  W. Liang,  C. Ochsenfeld,  
 V. A. Rassolov,  L. V. Slipchenko,  J. E. Subotnik,  T. Van Voorhis,  
 J. M. Herbert,  A. I. Krylov,  P. M. W. Gill,  M. Head-Gordon

 Contributors to earlier versions of Q-Chem not listed above: 
 R. D. Adamson,  J. Baker,  E. F. C. Byrd,  A. K. Chakraborty,  C.-L. Cheng,  
 H. Dachsel,  R. J. Doerksen,  G. Hawkins,  A. Heyden,  S. Hirata,  
 G. Kedziora,  F. J. Keil,  C. Kelley,  P. P. Korambath,  W. Kurlancheek,  
 A. M. Lee,  M. S. Lee,  D. Liotard,  I. Lotan,  P. E. Maslen,  N. Nair,  
 D. Neuhauser,  R. Olson,  B. Peters,  J. Ritchie,  N. E. Schultz,  
 N. Shenvi,  A. C. Simmonett,  K. S. Thanthiriwatte,  Q. Wu,  W. Zhang

 Please cite Q-Chem as follows:
 Y. Shao et al., Mol. Phys. 113, 184-215 (2015)
 DOI: 10.1080/00268976.2014.952696

 Q-Chem 4.4.2 for Intel X86 EM64T Linux

 Parts of Q-Chem use Armadillo 5.200.1 (Boston Tea Smuggler).
 http://arma.sourceforge.net/

 Q-Chem begins on Sun Jul  9 11:22:01 2017  


Host: 0

     Scratch files written to /scratch/taweetham/qchem9285//
The previous job contains 0 fragments, simply inherited here

Checking the input file for inconsistencies... 	...done.

--------------------------------------------------------------
User input:
--------------------------------------------------------------

$molecule
read
$end

$rem
   JOB_TYPE = FREQUENCY
   BASIS  =  6-311++G**
   METHOD  =  B3LYP
$end

--------------------------------------------------------------
 ----------------------------------------------------------------
             Standard Nuclear Orientation (Angstroms)
    I     Atom           X                Y                Z
 ----------------------------------------------------------------
    1      C       1.6932272866    -0.3673715694    -0.1206680453
    2      C       1.1307504800     1.0352213548     0.1421718518
    3      C      -0.3634587028     0.8469277562     0.0008286068
    4      C      -0.6170402351    -0.6828045627     0.0158680784
    5      O       0.5863017272    -1.3023174050     0.0174171900
    6      O      -1.6673002479    -1.2479735687     0.0391304472
    7      O      -1.2239828406     1.6740656195    -0.0953489016
    8      H       2.4577182014    -0.6775310300     0.5892610892
    9      H       2.0832698002    -0.4728485756    -1.1344773842
   10      H       1.5042039038     1.8005409359    -0.5388516516
   11      H       1.3337860130     1.3678036291     1.1652751116
 ----------------------------------------------------------------
 Molecular Point Group                 C1    NOp =  1
 Largest Abelian Subgroup              C1    NOp =  1
 Nuclear Repulsion Energy =   293.7613682743 hartrees
 There are       26 alpha and       26 beta electrons
 Requested basis set is 6-311++G(d,p)
 There are 62 shells and 182 basis functions

 Total QAlloc Memory Limit   2000 MB
 Mega-Array Size        61 MB
 MEM_STATIC part        62 MB

                       Distance Matrix (Angstroms)
             C (  1)   C (  2)   C (  3)   C (  4)   O (  5)   O (  6)
   C (  2)  1.533862
   C (  3)  2.391494  1.512645
   C (  4)  2.335696  2.454045  1.550681
   O (  5)  1.455498  2.403347  2.349803  1.353451
   O (  6)  3.477663  3.612850  2.467809  1.192897  2.254362
   O (  7)  3.560649  2.451389  1.197459  2.436306  3.485499  2.958535
   H (  8)  1.088414  2.212296  3.260256  3.127770  2.054158  4.200455
   H (  9)  1.091361  2.193491  3.002867  2.942626  2.062957  4.005615
   H ( 10)  2.215954  1.090401  2.165363  3.312763  3.283247  4.436884
   H ( 11)  2.189448  1.094794  2.123179  3.054808  3.000976  4.137271
             O (  7)   H (  8)   H (  9)   H ( 10)
   H (  8)  4.421948
   H (  9)  4.077616  1.775776
   H ( 10)  2.766892  2.884904  2.420411
   H ( 11)  2.867952  2.403832  3.039505  1.766452

 A cutoff of  1.0D-11 yielded   1848 shell pairs
 There are     16192 function pairs (     17458 Cartesian)

 -------------------------------------------------------
 OpenMP Integral Computing Module                       
 Release: version 1.0, May 2013, Q-Chem Inc. Pittsburgh 
 -------------------------------------------------------
 Integral Job Info:
 Integral job number is                      11
 Integral operator is                         1
 short-range coefficients                     0
 long-range coefficients              100000000
 Omega coefficients                           0
 if combine SR and LR in K                    0
 Integral screening is                        0
 Integral computing path is                   2
 max size of driver memory is            800000
 size of driver memory is                593474
 size of scratch memory is              2260544
 max col of scratch BK array               1296
 max len of scratch array in speh3          155
 max len of scratch index in speh4           18
 max int batch size is                      520
 min int batch size is                       52
 fixed nKL is                                52
 max L of basis functions is                  2
 order of int derivative is                   0
 number of shells is                         62
 number of basis is                         189
 number of cartesian basis is               189
 number of contracted shell pairs          1848
 number of primitive shell pairs           4979
 maxK2 (contraction) of shell pair           36
 max number of K2 of shell pair               1
 max number of CS2 of shell pair            274
 max number of PS2 of shell pair            840
 mem total for path MDJ                   37698
 -------------------------------------------------------
 Smallest overlap matrix eigenvalue = 1.54E-05
 Guess from superposition of atomic densities
 Warning:  Energy on first SCF cycle will be non-variational
 A restricted hybrid HF-DFT SCF calculation will be
 performed using Pulay DIIS extrapolation
 Exchange:     0.2000 Hartree-Fock + 0.0800 Slater + 0.7200 B88
 Correlation:  0.1900 VWN1RPA + 0.8100 LYP
 Using SG-1 standard quadrature grid
 SCF converges when DIIS error is below 1.0E-08
 ---------------------------------------
  Cycle       Energy         DIIS Error
 ---------------------------------------
    1    -381.9918883382      4.83E-02
    2    -380.4332355030      7.32E-03
    3    -379.8471517038      1.58E-02
    4    -380.5834027997      2.38E-03
    5    -380.6007038197      9.58E-04
    6    -380.6030194627      3.62E-04
    7    -380.6034221621      1.05E-04
    8    -380.6034501631      4.57E-05
    9    -380.6034558759      8.65E-06
   10    -380.6034562809      2.42E-06
   11    -380.6034562831      4.01E-07
   12    -380.6034562817      1.47E-07
   13    -380.6034562797      4.14E-08
   14    -380.6034562803      6.62E-09 Convergence criterion met
 ---------------------------------------
 SCF time:  CPU 83.68 s  wall 83.76 s
 SCF   energy in the final basis set = -380.6034562803
 Total energy in the final basis set = -380.6034562803

 --------------------------------------------------------------

                    Orbital Energies (a.u.)
 --------------------------------------------------------------

 Alpha MOs
 -- Occupied --
-19.199 -19.164 -19.140 -10.324 -10.304 -10.272 -10.225  -1.139
 -1.094  -1.060  -0.829  -0.747  -0.651  -0.581  -0.546  -0.516
 -0.499  -0.469  -0.461  -0.455  -0.443  -0.404  -0.391  -0.339
 -0.332  -0.276
 -- Virtual --
 -0.104  -0.024  -0.001   0.005   0.008   0.038   0.043   0.053
  0.058   0.061   0.073   0.098   0.103   0.107   0.110   0.115
  0.116   0.120   0.122   0.134   0.142   0.145   0.154   0.180
  0.187   0.211   0.231   0.242   0.253   0.263   0.274   0.276
  0.295   0.295   0.303   0.305   0.313   0.323   0.336   0.337
  0.350   0.378   0.397   0.421   0.437   0.454   0.487   0.529
  0.535   0.566   0.591   0.617   0.621   0.635   0.646   0.659
  0.671   0.694   0.724   0.764   0.827   0.852   0.857   0.920
  0.940   1.012   1.057   1.099   1.108   1.129   1.172   1.178
  1.184   1.197   1.219   1.224   1.252   1.283   1.345   1.398
  1.459   1.483   1.526   1.533   1.548   1.584   1.593   1.615
  1.659   1.679   1.693   1.727   1.753   1.773   1.791   1.866
  1.893   1.935   1.977   2.033   2.110   2.142   2.175   2.219
  2.373   2.419   2.505   2.521   2.573   2.607   2.631   2.639
  2.724   2.755   2.770   2.802   2.845   2.848   2.876   2.901
  2.927   2.985   3.056   3.123   3.159   3.169   3.252   3.316
  3.395   3.460   3.577   3.631   3.646   3.711   3.885   3.938
  4.032   4.079   4.154   4.223   4.982   5.001   5.050   5.105
  5.170   5.310   5.532   5.742   5.847  23.790  23.813  23.818
 23.861  49.843  49.939  50.054
 --------------------------------------------------------------

          Ground-State Mulliken Net Atomic Charges

     Atom                 Charge (a.u.)
  ----------------------------------------
      1 C                    -0.285514
      2 C                    -0.272358
      3 C                     0.256959
      4 C                     0.131906
      5 O                    -0.079987
      6 O                    -0.274406
      7 O                    -0.240006
      8 H                     0.190491
      9 H                     0.186681
     10 H                     0.191234
     11 H                     0.195002
  ----------------------------------------
  Sum of atomic charges =     0.000000

 -----------------------------------------------------------------
                    Cartesian Multipole Moments
 -----------------------------------------------------------------
    Charge (ESU x 10^10)
                 0.0000
    Dipole Moment (Debye)
         X       5.5005      Y       1.4845      Z       0.0717
       Tot       5.6978
    Quadrupole Moments (Debye-Ang)
        XX     -42.1120     XY       1.2473     YY     -46.9759
        XZ      -0.2339     YZ       0.6448     ZZ     -36.9143
    Octopole Moments (Debye-Ang^2)
       XXX      17.1198    XXY       0.3106    XYY       9.5517
       YYY      -0.0841    XXZ       0.1619    XYZ      -0.5996
       YYZ       0.1987    XZZ       0.1008    YZZ       0.1586
       ZZZ       0.0286
    Hexadecapole Moments (Debye-Ang^3)
      XXXX    -400.6522   XXXY     -11.8375   XXYY    -133.7726
      XYYY       8.3130   YYYY    -366.3378   XXXZ       0.9879
      XXYZ      -0.1379   XYYZ      -0.9075   YYYZ      -0.4105
      XXZZ     -68.7635   XYZZ      -0.1068   YYZZ     -61.8385
      XZZZ       0.0123   YZZZ       1.0493   ZZZZ     -48.6404
 -----------------------------------------------------------------
 Calculating MO derivatives via CPSCF
   1         3          33      0.226801    0.049622
   2         3          33      0.023473    0.004985
   3         3          33      0.001760    0.000368
   4        12          24      0.000111    0.000028
   5        35           1      0.000002    0.000002
   6        36           0      0.000000    0.000000    Roots Converged
 Calculating analytic Hessian of the SCF energy
 Polarizability Matrix (a.u.)
            1           2           3
    1 -66.3191225  -0.3035742  -0.2139249
    2  -0.3035742 -54.5821938   0.2066015
    3  -0.2139249   0.2066015 -36.7877990

 Direct stationary perturbation theory relativistic correction:

 rels  =       0.125389887246
 relv  =      -0.569695522980
 rel2e =       0.234075072074
 E_rel =      -0.210230563661

 Hessian of the SCF Energy
            1           2           3           4           5           6
    1   0.5391525  -0.0944719   0.0245177  -0.0991549   0.0306354   0.0093882
    2  -0.0944719   0.4049970  -0.0118753   0.0334817  -0.1536644  -0.0202926
    3   0.0245177  -0.0118753   0.6154664   0.0093084  -0.0148497  -0.0879066
    4  -0.0991549   0.0334817   0.0093084   0.4285972   0.0625663  -0.0142690
    5   0.0306354  -0.1536644  -0.0148497   0.0625663   0.5388641  -0.0275881
    6   0.0093882  -0.0202926  -0.0879066  -0.0142690  -0.0275881   0.5450260
    7  -0.0122104   0.0385067  -0.0005687  -0.1479738  -0.0205239  -0.0028174
    8   0.0404461  -0.0021561   0.0045607  -0.0377377  -0.0951537  -0.0017991
    9   0.0081064   0.0042519  -0.0009694  -0.0045054  -0.0037519  -0.0755801
   10  -0.0613675  -0.0299463  -0.0001429  -0.0229252  -0.0221438  -0.0026830
   11  -0.0165238   0.0224704  -0.0016100  -0.0074746  -0.0023407   0.0020309
   12   0.0014763  -0.0028372  -0.0106579  -0.0040279  -0.0033006   0.0288028
   13  -0.1184766  -0.0390945   0.0105258   0.0139278  -0.0073330   0.0028409
   14  -0.0216355  -0.1267102   0.0071565  -0.0255969  -0.0381729   0.0073483
   15   0.0084612   0.0105638  -0.0631180  -0.0033678  -0.0032582   0.0000446
   16   0.0063601   0.0183734  -0.0004090   0.0040115  -0.0044720   0.0007806
   17   0.0045813  -0.0010170   0.0007631  -0.0011731  -0.0100795  -0.0001920
   18   0.0002733   0.0001093   0.0075236   0.0004201   0.0007351  -0.0038338
   19  -0.0110075  -0.0110636  -0.0026951  -0.0450193   0.0349753  -0.0068739
   20  -0.0060176   0.0008204   0.0000631   0.0210712   0.0136777   0.0031330
   21  -0.0020909  -0.0022227   0.0018010  -0.0067962   0.0060197   0.0144285
   22  -0.1714962   0.0552910  -0.1195444  -0.0028340   0.0044545  -0.0052752
   23   0.0619604  -0.0725424   0.0563999   0.0207554  -0.0064013   0.0162529
   24  -0.1280537   0.0536772  -0.1773506   0.0071219  -0.0030680   0.0060368
   25  -0.0772480   0.0143318   0.0737419  -0.0013512   0.0020717   0.0101728
   26   0.0157719  -0.0501507  -0.0291463   0.0101304  -0.0041321  -0.0268776
   27   0.0803118  -0.0261590  -0.2863048  -0.0004666  -0.0008946  -0.0013802
   28   0.0044347   0.0084024  -0.0105195  -0.0761966  -0.0631155   0.0637743
   29  -0.0104984  -0.0133318   0.0162732  -0.0614116  -0.1768559   0.1199401
   30  -0.0037116  -0.0046990   0.0044397   0.0621311   0.1221266  -0.1520389
   31   0.0010139   0.0061894   0.0157858  -0.0510815  -0.0171149  -0.0550384
   32  -0.0042479  -0.0087153  -0.0277351  -0.0146111  -0.0657415  -0.0719559
   33   0.0013214  -0.0005164  -0.0029234  -0.0455486  -0.0721703  -0.2735991
            7           8           9          10          11          12
    1  -0.0122104   0.0404461   0.0081064  -0.0613675  -0.0165238   0.0014763
    2   0.0385067  -0.0021561   0.0042519  -0.0299463   0.0224704  -0.0028372
    3  -0.0005687   0.0045607  -0.0009694  -0.0001429  -0.0016100  -0.0106579
    4  -0.1479738  -0.0377377  -0.0045054  -0.0229252  -0.0074746  -0.0040279
    5  -0.0205239  -0.0951537  -0.0037519  -0.0221438  -0.0023407  -0.0033006
    6  -0.0028174  -0.0017991  -0.0755801  -0.0026830   0.0020309   0.0288028
    7   0.7589304  -0.3013179   0.0501570  -0.0610948  -0.0391424  -0.0021205
    8  -0.3013179   0.6764324  -0.0349846  -0.0028078  -0.1147425  -0.0014942
    9   0.0501570  -0.0349846   0.1938175   0.0031374  -0.0032267  -0.0994371
   10  -0.0610948  -0.0028078   0.0031374   0.9094506   0.2575828  -0.0096283
   11  -0.0391424  -0.1147425  -0.0032267   0.2575828   0.5995587  -0.0119169
   12  -0.0021205  -0.0014942  -0.0994371  -0.0096283  -0.0119169   0.1590959
   13  -0.0394820   0.0076009  -0.0029689  -0.1595197   0.1004360   0.0001726
   14   0.0346823  -0.0153836   0.0013522   0.0467845  -0.1823593   0.0033494
   15   0.0006604   0.0005265   0.0222823   0.0011668   0.0030933  -0.0371431
   16  -0.0257052  -0.0158678  -0.0009845  -0.5988185  -0.3079299   0.0125555
   17  -0.0422671  -0.0111157   0.0009035  -0.2948714  -0.2778624   0.0089780
   18   0.0018514   0.0011337   0.0220117   0.0107783   0.0079744  -0.0598805
   19  -0.4558625   0.3423777  -0.0424837  -0.0043556   0.0210972  -0.0007615
   20   0.3410224  -0.4259283   0.0396965   0.0365905  -0.0342376   0.0053251
   21  -0.0413215   0.0376465  -0.0607821  -0.0029044   0.0038167   0.0208959
   22  -0.0002895   0.0006551   0.0001093   0.0025444  -0.0053585  -0.0031690
   23  -0.0023942  -0.0060252   0.0001508   0.0023282  -0.0044807  -0.0020442
   24   0.0006581  -0.0015521   0.0000090   0.0021232   0.0001847   0.0001859
   25   0.0000369  -0.0006099   0.0002551   0.0036145  -0.0037610   0.0043765
   26  -0.0024656  -0.0020663  -0.0019320   0.0046659  -0.0035618   0.0026321
   27  -0.0001392  -0.0000740  -0.0001035  -0.0015222   0.0011785   0.0000097
   28  -0.0097829  -0.0246802   0.0215864  -0.0047768   0.0011794  -0.0048368
   29  -0.0034638  -0.0019787  -0.0006287   0.0018166  -0.0017138   0.0008412
   30  -0.0033160  -0.0039179   0.0020571  -0.0000536  -0.0011052  -0.0009829
   31  -0.0065663  -0.0080586  -0.0324091  -0.0027514  -0.0001052   0.0059631
   32  -0.0026365  -0.0018823  -0.0018308   0.0000009  -0.0007302   0.0004672
   33  -0.0030435  -0.0000455  -0.0033053  -0.0002713  -0.0004196  -0.0008887
           13          14          15          16          17          18
    1  -0.1184766  -0.0216355   0.0084612   0.0063601   0.0045813   0.0002733
    2  -0.0390945  -0.1267102   0.0105638   0.0183734  -0.0010170   0.0001093
    3   0.0105258   0.0071565  -0.0631180  -0.0004090   0.0007631   0.0075236
    4   0.0139278  -0.0255969  -0.0033678   0.0040115  -0.0011731   0.0004201
    5  -0.0073330  -0.0381729  -0.0032582  -0.0044720  -0.0100795   0.0007351
    6   0.0028409   0.0073483   0.0000446   0.0007806  -0.0001920  -0.0038338
    7  -0.0394820   0.0346823   0.0006604  -0.0257052  -0.0422671   0.0018514
    8   0.0076009  -0.0153836   0.0005265  -0.0158678  -0.0111157   0.0011337
    9  -0.0029689   0.0013522   0.0222823  -0.0009845   0.0009035   0.0220117
   10  -0.1595197   0.0467845   0.0011668  -0.5988185  -0.2948714   0.0107783
   11   0.1004360  -0.1823593   0.0030933  -0.3079299  -0.2778624   0.0079744
   12   0.0001726   0.0033494  -0.0371431   0.0125555   0.0089780  -0.0598805
   13   0.4536842  -0.0181180  -0.0206267  -0.1080955   0.0007205   0.0017722
   14  -0.0181180   0.3415884  -0.0167374  -0.0125875   0.0368185  -0.0004745
   15  -0.0206267  -0.0167374   0.0565640   0.0018295  -0.0012527   0.0100142
   16  -0.1080955  -0.0125875   0.0018295   0.7194486   0.3319221  -0.0142880
   17   0.0007205   0.0368185  -0.0012527   0.3319221   0.2611033  -0.0082357
   18   0.0017722  -0.0004745   0.0100142  -0.0142880  -0.0082357   0.0273967
   19   0.0112728  -0.0002819  -0.0003966   0.0093161   0.0038496  -0.0001538
   20   0.0055664  -0.0161266  -0.0005364  -0.0022931   0.0016309  -0.0009115
   21   0.0007747   0.0000764  -0.0024147   0.0006527  -0.0003381  -0.0030329
   22  -0.0306017   0.0005990  -0.0128994  -0.0028051   0.0005813   0.0010462
   23  -0.0270862   0.0057681  -0.0135271  -0.0029398   0.0004713   0.0009493
   24   0.0046211  -0.0026269   0.0083172   0.0003180  -0.0001593  -0.0003282
   25  -0.0234523  -0.0057298   0.0251761  -0.0026631   0.0000445  -0.0015829
   26  -0.0212883  -0.0003377   0.0206779  -0.0026126   0.0000974  -0.0009722
   27   0.0052369   0.0034228   0.0054171   0.0002830  -0.0001285  -0.0002544
   28   0.0006792   0.0021174   0.0016881  -0.0008308  -0.0022401   0.0008190
   29  -0.0011097  -0.0041279  -0.0010279  -0.0011301   0.0000646  -0.0001289
   30  -0.0016761  -0.0033921   0.0001839  -0.0004409  -0.0003113   0.0002094
   31   0.0000638  -0.0002336  -0.0016916  -0.0002180  -0.0011477  -0.0009356
   32  -0.0002942  -0.0009568   0.0014783  -0.0004627  -0.0001116  -0.0001789
   33  -0.0006725   0.0005253  -0.0001475  -0.0002968  -0.0000270   0.0001743
           19          20          21          22          23          24
    1  -0.0110075  -0.0060176  -0.0020909  -0.1714962   0.0619604  -0.1280537
    2  -0.0110636   0.0008204  -0.0022227   0.0552910  -0.0725424   0.0536772
    3  -0.0026951   0.0000631   0.0018010  -0.1195444   0.0563999  -0.1773506
    4  -0.0450193   0.0210712  -0.0067962  -0.0028340   0.0207554   0.0071219
    5   0.0349753   0.0136777   0.0060197   0.0044545  -0.0064013  -0.0030680
    6  -0.0068739   0.0031330   0.0144285  -0.0052752   0.0162529   0.0060368
    7  -0.4558625   0.3410224  -0.0413215  -0.0002895  -0.0023942   0.0006581
    8   0.3423777  -0.4259283   0.0376465   0.0006551  -0.0060252  -0.0015521
    9  -0.0424837   0.0396965  -0.0607821   0.0001093   0.0001508   0.0000090
   10  -0.0043556   0.0365905  -0.0029044   0.0025444   0.0023282   0.0021232
   11   0.0210972  -0.0342376   0.0038167  -0.0053585  -0.0044807   0.0001847
   12  -0.0007615   0.0053251   0.0208959  -0.0031690  -0.0020442   0.0001859
   13   0.0112728   0.0055664   0.0007747  -0.0306017  -0.0270862   0.0046211
   14  -0.0002819  -0.0161266   0.0000764   0.0005990   0.0057681  -0.0026269
   15  -0.0003966  -0.0005364  -0.0024147  -0.0128994  -0.0135271   0.0083172
   16   0.0093161  -0.0022931   0.0006527  -0.0028051  -0.0029398   0.0003180
   17   0.0038496   0.0016309  -0.0003381   0.0005813   0.0004713  -0.0001593
   18  -0.0001538  -0.0009115  -0.0030329   0.0010462   0.0009493  -0.0003282
   19   0.4932682  -0.3986515   0.0508037  -0.0002803   0.0030635   0.0008828
   20  -0.3986515   0.4597672  -0.0454156   0.0000749   0.0006297   0.0000642
   21   0.0508037  -0.0454156   0.0276064  -0.0000329   0.0000317  -0.0000004
   22  -0.0002803   0.0000749  -0.0000329   0.1955370  -0.0543703   0.1327024
   23   0.0030635   0.0006297   0.0000317  -0.0543703   0.0795054  -0.0555176
   24   0.0008828   0.0000642  -0.0000004   0.1327024  -0.0555176   0.1805797
   25  -0.0002019   0.0004955  -0.0003096   0.0103056  -0.0016349  -0.0205553
   26   0.0014530   0.0002778   0.0009292  -0.0022578   0.0030118   0.0092870
   27   0.0000425  -0.0000450  -0.0000426   0.0066976  -0.0029301  -0.0191176
   28   0.0032514   0.0019703  -0.0025023  -0.0010271   0.0010887   0.0000969
   29   0.0015232  -0.0001247  -0.0000348   0.0006452  -0.0014416  -0.0004105
   30   0.0010378  -0.0005482   0.0003258   0.0002963  -0.0000334   0.0002661
   31  -0.0003815   0.0001709   0.0037267   0.0009468  -0.0007708   0.0000847
   32   0.0016574  -0.0003867  -0.0005091  -0.0003143   0.0015049   0.0001213
   33   0.0005978  -0.0008253   0.0012150   0.0000692   0.0002679   0.0014021
           25          26          27          28          29          30
    1  -0.0772480   0.0157719   0.0803118   0.0044347  -0.0104984  -0.0037116
    2   0.0143318  -0.0501507  -0.0261590   0.0084024  -0.0133318  -0.0046990
    3   0.0737419  -0.0291463  -0.2863048  -0.0105195   0.0162732   0.0044397
    4  -0.0013512   0.0101304  -0.0004666  -0.0761966  -0.0614116   0.0621311
    5   0.0020717  -0.0041321  -0.0008946  -0.0631155  -0.1768559   0.1221266
    6   0.0101728  -0.0268776  -0.0013802   0.0637743   0.1199401  -0.1520389
    7   0.0000369  -0.0024656  -0.0001392  -0.0097829  -0.0034638  -0.0033160
    8  -0.0006099  -0.0020663  -0.0000740  -0.0246802  -0.0019787  -0.0039179
    9   0.0002551  -0.0019320  -0.0001035   0.0215864  -0.0006287   0.0020571
   10   0.0036145   0.0046659  -0.0015222  -0.0047768   0.0018166  -0.0000536
   11  -0.0037610  -0.0035618   0.0011785   0.0011794  -0.0017138  -0.0011052
   12   0.0043765   0.0026321   0.0000097  -0.0048368   0.0008412  -0.0009829
   13  -0.0234523  -0.0212883   0.0052369   0.0006792  -0.0011097  -0.0016761
   14  -0.0057298  -0.0003377   0.0034228   0.0021174  -0.0041279  -0.0033921
   15   0.0251761   0.0206779   0.0054171   0.0016881  -0.0010279   0.0001839
   16  -0.0026631  -0.0026126   0.0002830  -0.0008308  -0.0011301  -0.0004409
   17   0.0000445   0.0000974  -0.0001285  -0.0022401   0.0000646  -0.0003113
   18  -0.0015829  -0.0009722  -0.0002544   0.0008190  -0.0001289   0.0002094
   19  -0.0002019   0.0014530   0.0000425   0.0032514   0.0015232   0.0010378
   20   0.0004955   0.0002778  -0.0000450   0.0019703  -0.0001247  -0.0005482
   21  -0.0003096   0.0009292  -0.0000426  -0.0025023  -0.0000348   0.0003258
   22   0.0103056  -0.0022578   0.0066976  -0.0010271   0.0006452   0.0002963
   23  -0.0016349   0.0030118  -0.0029301   0.0010887  -0.0014416  -0.0000334
   24  -0.0205553   0.0092870  -0.0191176   0.0000969  -0.0004105   0.0002661
   25   0.0904010  -0.0060346  -0.0909292   0.0011473  -0.0003773  -0.0003170
   26  -0.0060346   0.0592512   0.0263799  -0.0005886   0.0011637  -0.0000496
   27  -0.0909292   0.0263799   0.2996932   0.0001122  -0.0003948   0.0010193
   28   0.0011473  -0.0005886   0.0001122   0.0795203   0.0704446  -0.0654117
   29  -0.0003773   0.0011637  -0.0003948   0.0704446   0.1912678  -0.1286775
   30  -0.0003170  -0.0000496   0.0010193  -0.0654117  -0.1286775   0.1630550
   31  -0.0005887   0.0032263   0.0003733   0.0035814   0.0035613   0.0114617
   32   0.0012041  -0.0035534  -0.0003552   0.0054214   0.0070781   0.0206077
   33  -0.0000285  -0.0009282   0.0010637  -0.0048067  -0.0057514  -0.0185345
           31          32          33
    1   0.0010139  -0.0042479   0.0013214
    2   0.0061894  -0.0087153  -0.0005164
    3   0.0157858  -0.0277351  -0.0029234
    4  -0.0510815  -0.0146111  -0.0455486
    5  -0.0171149  -0.0657415  -0.0721703
    6  -0.0550384  -0.0719559  -0.2735991
    7  -0.0065663  -0.0026365  -0.0030435
    8  -0.0080586  -0.0018823  -0.0000455
    9  -0.0324091  -0.0018308  -0.0033053
   10  -0.0027514   0.0000009  -0.0002713
   11  -0.0001052  -0.0007302  -0.0004196
   12   0.0059631   0.0004672  -0.0008887
   13   0.0000638  -0.0002942  -0.0006725
   14  -0.0002336  -0.0009568   0.0005253
   15  -0.0016916   0.0014783  -0.0001475
   16  -0.0002180  -0.0004627  -0.0002968
   17  -0.0011477  -0.0001116  -0.0000270
   18  -0.0009356  -0.0001789   0.0001743
   19  -0.0003815   0.0016574   0.0005978
   20   0.0001709  -0.0003867  -0.0008253
   21   0.0037267  -0.0005091   0.0012150
   22   0.0009468  -0.0003143   0.0000692
   23  -0.0007708   0.0015049   0.0002679
   24   0.0000847   0.0001213   0.0014021
   25  -0.0005887   0.0012041  -0.0000285
   26   0.0032263  -0.0035534  -0.0009282
   27   0.0003733  -0.0003552   0.0010637
   28   0.0035814   0.0054214  -0.0048067
   29   0.0035613   0.0070781  -0.0057514
   30   0.0114617   0.0206077  -0.0185345
   31   0.0559815   0.0142827   0.0526795
   32   0.0142827   0.0734948   0.0798905
   33   0.0526795   0.0798905   0.2955433
 Gradient time:  CPU 1033.75 s  wall 1034.08 s
 **********************************************************************
 **                                                                  **
 **                       VIBRATIONAL ANALYSIS                       **
 **                       --------------------                       **
 **                                                                  **
 **        VIBRATIONAL FREQUENCIES (CM**-1) AND NORMAL MODES         **
 **     FORCE CONSTANTS (mDYN/ANGSTROM) AND REDUCED MASSES (AMU)     **
 **                  INFRARED INTENSITIES (KM/MOL)                   **
 **                                                                  **
 **********************************************************************


 Mode:                 1                      2                      3
 Frequency:        81.92                 146.29                 332.38
 Force Cnst:      0.0093                 0.0522                 0.9518
 Red. Mass:       2.3420                 4.1415                14.6231
 IR Active:          YES                    YES                    YES
 IR Intens:        1.289                  2.962                  4.032
 Raman Active:       YES                    YES                    YES
               X      Y      Z        X      Y      Z        X      Y      Z
 C         -0.028  0.033 -0.131   -0.047  0.002 -0.196    0.076 -0.018 -0.032
 C         -0.014 -0.031  0.212    0.013 -0.011 -0.039    0.097  0.036  0.044
 C          0.003  0.002  0.007    0.006  0.006  0.001    0.104 -0.117  0.042
 C          0.000 -0.002  0.027    0.006 -0.002  0.009    0.167  0.112  0.029
 O          0.008  0.004 -0.036    0.019  0.011  0.356    0.065 -0.081 -0.005
 O          0.006 -0.007  0.100    0.007 -0.011 -0.211   -0.105  0.635 -0.032
 O          0.026  0.005 -0.168    0.001  0.009  0.077   -0.316 -0.564 -0.024
 H          0.132 -0.073 -0.352    0.278  0.054 -0.526    0.116 -0.037 -0.087
 H         -0.249  0.219 -0.238   -0.501 -0.034 -0.371    0.001  0.021 -0.063
 H          0.088  0.176  0.505    0.012  0.062  0.045    0.127  0.040  0.065
 H         -0.139 -0.378  0.353    0.050 -0.157  0.003    0.123 -0.028  0.059
 TransDip  -0.019 -0.007  0.030   -0.017 -0.010 -0.051    0.063 -0.011  0.010

 Mode:                 4                      5                      6
 Frequency:       384.83                 551.71                 609.06
 Force Cnst:      0.3964                 0.9825                 1.5777
 Red. Mass:       4.5435                 5.4787                 7.2187
 IR Active:          YES                    YES                    YES
 IR Intens:       15.333                  3.241                  9.643
 Raman Active:       YES                    YES                    YES
               X      Y      Z        X      Y      Z        X      Y      Z
 C         -0.029  0.025 -0.040    0.015  0.250  0.007   -0.016  0.075  0.013
 C          0.034  0.057 -0.013   -0.161  0.084  0.012    0.314  0.142  0.098
 C          0.005 -0.013  0.380    0.040 -0.246 -0.024    0.174 -0.059 -0.026
 C         -0.026 -0.010  0.277   -0.037 -0.185 -0.095   -0.187  0.048 -0.222
 O         -0.026  0.006 -0.080    0.074 -0.072  0.028   -0.195  0.274  0.039
 O         -0.023 -0.039 -0.148   -0.208  0.101  0.034   -0.097 -0.191  0.071
 O          0.055 -0.028 -0.180    0.286 -0.021  0.032    0.049 -0.244  0.013
 H         -0.012 -0.008 -0.074    0.073  0.289 -0.050   -0.047 -0.262 -0.106
 H         -0.067  0.040 -0.054   -0.065  0.322 -0.025   -0.159  0.061 -0.040
 H         -0.331 -0.105 -0.400   -0.525  0.114 -0.158    0.180 -0.017 -0.162
 H          0.503  0.336 -0.204   -0.192  0.307 -0.060    0.490  0.325 -0.009
 TransDip  -0.002  0.020  0.124   -0.024 -0.037 -0.037    0.054  0.063 -0.055

 Mode:                 7                      8                      9
 Frequency:       645.45                 701.00                 736.13
 Force Cnst:      0.7614                 1.4361                 2.4128
 Red. Mass:       3.1019                 4.9602                 7.5572
 IR Active:          YES                    YES                    YES
 IR Intens:        5.575                 11.501                  0.625
 Raman Active:       YES                    YES                    YES
               X      Y      Z        X      Y      Z        X      Y      Z
 C          0.137  0.043 -0.022   -0.186  0.085  0.049   -0.360 -0.038  0.045
 C          0.006 -0.079 -0.115    0.111  0.264 -0.030   -0.246 -0.065 -0.039
 C          0.002 -0.092 -0.079    0.163  0.131 -0.174    0.120 -0.165 -0.040
 C         -0.089  0.030  0.248    0.027 -0.115  0.229    0.138  0.228  0.052
 O         -0.002  0.168 -0.031   -0.066 -0.221 -0.064   -0.161  0.135 -0.031
 O         -0.088 -0.025 -0.070   -0.021 -0.052 -0.060    0.313  0.041 -0.019
 O          0.044 -0.050  0.032    0.006 -0.034  0.051    0.196 -0.143  0.035
 H         -0.013  0.096  0.170   -0.123  0.068 -0.039   -0.341  0.004  0.036
 H          0.302 -0.148  0.061   -0.282  0.148  0.013   -0.325  0.019  0.051
 H          0.201  0.244  0.372    0.600  0.212  0.181   -0.276 -0.066 -0.044
 H         -0.423 -0.490  0.118   -0.286  0.100  0.112   -0.412 -0.006 -0.023
 TransDip   0.031 -0.025  0.064    0.042  0.091  0.042   -0.011 -0.013  0.019

 Mode:                10                     11                     12
 Frequency:       839.71                 962.23                1029.99
 Force Cnst:      0.6789                 1.6427                 3.4153
 Red. Mass:       1.6342                 3.0112                 5.4640
 IR Active:          YES                    YES                    YES
 IR Intens:        3.363                 11.998                 33.427
 Raman Active:       YES                    YES                    YES
               X      Y      Z        X      Y      Z        X      Y      Z
 C         -0.036  0.004 -0.066    0.247 -0.090 -0.048    0.065  0.358 -0.029
 C         -0.011  0.083 -0.078   -0.048  0.172  0.057    0.171 -0.167  0.019
 C          0.040  0.031  0.127   -0.033 -0.056 -0.055   -0.184 -0.135 -0.048
 C          0.007 -0.014 -0.103    0.000  0.091  0.036    0.131 -0.033  0.025
 O         -0.028 -0.044  0.041   -0.172 -0.092  0.011   -0.272 -0.103  0.024
 O          0.008 -0.008  0.022    0.066 -0.012 -0.009    0.118  0.041 -0.008
 O          0.018 -0.021 -0.022    0.013  0.006  0.011   -0.024  0.057  0.000
 H         -0.292  0.247  0.313    0.170 -0.373 -0.089   -0.184  0.297  0.184
 H          0.311 -0.344  0.109    0.077 -0.185 -0.100    0.097  0.037  0.042
 H         -0.058  0.428  0.290   -0.543  0.404  0.033    0.198 -0.253 -0.060
 H          0.067 -0.438  0.084   -0.219  0.313  0.047    0.525 -0.284 -0.027
 TransDip   0.050  0.028  0.012    0.091  0.059 -0.022    0.176  0.052 -0.027

 Mode:                13                     14                     15
 Frequency:      1043.67                1057.36                1194.62
 Force Cnst:      1.5516                 1.9791                 1.7438
 Red. Mass:       2.4177                 3.0045                 2.0739
 IR Active:          YES                    YES                    YES
 IR Intens:       28.912                 51.755                118.968
 Raman Active:       YES                    YES                    YES
               X      Y      Z        X      Y      Z        X      Y      Z
 C         -0.098 -0.078 -0.111    0.033  0.067 -0.089   -0.056 -0.027  0.123
 C          0.028  0.070  0.147   -0.087 -0.127  0.104    0.079  0.050 -0.035
 C         -0.056 -0.055 -0.154    0.177  0.142 -0.099   -0.089 -0.109 -0.052
 C          0.065 -0.108  0.090   -0.130  0.166  0.048   -0.091  0.143  0.009
 O          0.058  0.085  0.003    0.017 -0.104  0.016    0.082 -0.057 -0.040
 O         -0.013  0.031 -0.019   -0.016 -0.057 -0.009    0.012 -0.010 -0.001
 O         -0.005  0.034  0.022   -0.011 -0.058  0.017    0.009  0.013  0.007
 H         -0.415 -0.074  0.232   -0.033  0.554  0.191    0.322  0.277 -0.140
 H          0.286 -0.375  0.064    0.352  0.109  0.032   -0.351 -0.074  0.018
 H         -0.334  0.048 -0.085   -0.415 -0.188 -0.151   -0.247  0.337  0.102
 H          0.541  0.060  0.035    0.329  0.053 -0.049    0.511 -0.364  0.011
 TransDip  -0.046 -0.165 -0.016   -0.039  0.227 -0.004   -0.347  0.027  0.028

 Mode:                16                     17                     18
 Frequency:      1213.99                1243.91                1283.24
 Force Cnst:      1.9115                 1.1125                 1.3566
 Red. Mass:       2.2014                 1.2203                 1.3982
 IR Active:          YES                    YES                    YES
 IR Intens:      135.075                 22.676                 16.224
 Raman Active:       YES                    YES                    YES
               X      Y      Z        X      Y      Z        X      Y      Z
 C         -0.041 -0.030 -0.115   -0.047  0.022  0.005    0.051 -0.016  0.016
 C          0.048  0.080  0.039    0.088 -0.048 -0.049   -0.156  0.072 -0.028
 C         -0.117 -0.134  0.033    0.002  0.007 -0.006    0.008 -0.003 -0.019
 C         -0.097  0.154 -0.010   -0.014  0.018  0.007   -0.001  0.001  0.008
 O          0.071 -0.068  0.032    0.029 -0.023  0.030   -0.017  0.001  0.016
 O          0.021 -0.009  0.000    0.003  0.000 -0.002   -0.001 -0.003 -0.002
 O          0.031  0.005 -0.002   -0.017  0.009 -0.001    0.021 -0.014  0.005
 H         -0.234  0.074  0.138   -0.281 -0.506  0.016   -0.033 -0.347 -0.036
 H          0.416  0.177  0.027    0.214  0.589  0.043    0.135  0.406 -0.001
 H          0.599 -0.268 -0.049   -0.411  0.254  0.018    0.389 -0.131  0.040
 H         -0.283  0.312  0.036   -0.102 -0.086  0.000    0.615 -0.328 -0.058
 TransDip  -0.370  0.031 -0.021   -0.151  0.017 -0.011    0.129 -0.006  0.002

 Mode:                19                     20                     21
 Frequency:      1400.54                1449.42                1526.48
 Force Cnst:      1.6265                 1.3440                 1.4945
 Red. Mass:       1.4074                 1.0858                 1.0886
 IR Active:          YES                    YES                    YES
 IR Intens:       14.189                 15.280                  1.975
 Raman Active:       YES                    YES                    YES
               X      Y      Z        X      Y      Z        X      Y      Z
 C         -0.004 -0.140 -0.008   -0.003  0.001 -0.004   -0.074  0.029  0.017
 C          0.035  0.018 -0.004   -0.025 -0.077 -0.021   -0.004 -0.009 -0.002
 C         -0.011 -0.014 -0.003   -0.002 -0.006 -0.002   -0.001  0.005 -0.001
 C          0.037 -0.066  0.003   -0.001 -0.000  0.001    0.002 -0.012  0.001
 O         -0.070  0.039  0.005    0.004 -0.001  0.000   -0.018 -0.001  0.003
 O          0.006  0.013 -0.001    0.001  0.001 -0.000    0.005  0.004 -0.000
 O         -0.003  0.010 -0.000    0.000  0.000 -0.000    0.002 -0.002  0.000
 H          0.245  0.654  0.067   -0.067 -0.001  0.057    0.428 -0.087 -0.542
 H          0.194  0.651 -0.014   -0.074  0.010 -0.030    0.622 -0.177  0.282
 H         -0.053  0.090  0.023    0.175  0.373  0.568    0.008  0.043  0.063
 H         -0.004  0.026  0.003    0.255  0.588 -0.276    0.022  0.066 -0.028
 TransDip   0.072 -0.096 -0.002    0.076  0.092  0.038    0.041 -0.015 -0.012

 Mode:                22                     23                     24
 Frequency:      1850.02                1861.11                3052.44
 Force Cnst:     26.0581                26.5844                 5.8558
 Red. Mass:      12.9224                13.0266                 1.0667
 IR Active:          YES                    YES                    YES
 IR Intens:      137.152                372.371                  3.134
 Raman Active:       YES                    YES                    YES
               X      Y      Z        X      Y      Z        X      Y      Z
 C         -0.005  0.028 -0.002   -0.045 -0.013 -0.001    0.000  0.001  0.007
 C         -0.039  0.027 -0.004   -0.016  0.002 -0.004   -0.024 -0.044 -0.053
 C          0.599 -0.529  0.062    0.111 -0.164  0.016   -0.000  0.000 -0.001
 C         -0.185 -0.085 -0.001    0.692  0.414 -0.015    0.000 -0.000 -0.000
 O         -0.013  0.016  0.001   -0.014 -0.022  0.002   -0.000  0.000 -0.000
 O          0.107  0.052 -0.001   -0.457 -0.259  0.010   -0.000 -0.000  0.000
 O         -0.380  0.360 -0.041   -0.090  0.096 -0.010    0.000 -0.000  0.000
 H         -0.010 -0.015 -0.022   -0.002  0.043 -0.049   -0.028  0.009 -0.024
 H          0.012 -0.047  0.014    0.063  0.048  0.045    0.023 -0.006 -0.061
 H          0.120 -0.058 -0.004    0.014  0.001  0.022    0.114  0.238 -0.237
 H          0.016 -0.016  0.014   -0.006  0.009 -0.005    0.178  0.271  0.871
 TransDip   0.215 -0.304  0.046    0.604  0.133 -0.003    0.044 -0.034 -0.012

 Mode:                25                     26                     27
 Frequency:      3072.51                3115.06                3133.50
 Force Cnst:      5.9146                 6.2710                 6.4032
 Red. Mass:       1.0634                 1.0969                 1.1068
 IR Active:          YES                    YES                    YES
 IR Intens:       29.315                  2.116                 12.083
 Raman Active:       YES                    YES                    YES
               X      Y      Z        X      Y      Z        X      Y      Z
 C          0.050 -0.019 -0.045   -0.018  0.008 -0.021   -0.037  0.017 -0.081
 C         -0.004 -0.006  0.006   -0.021 -0.045  0.069    0.005  0.011 -0.026
 C         -0.001  0.000  0.000    0.001 -0.001  0.001    0.000 -0.000 -0.000
 C         -0.002  0.000  0.000    0.001  0.000  0.000    0.001  0.000 -0.000
 O          0.002  0.001  0.000   -0.000  0.000  0.000   -0.000 -0.001  0.001
 O          0.000  0.000 -0.000   -0.000 -0.000 -0.000   -0.000 -0.000 -0.000
 O          0.000 -0.000 -0.000   -0.000  0.000 -0.000    0.000  0.000  0.000
 H         -0.295  0.118 -0.302    0.223 -0.092  0.214    0.585 -0.242  0.553
 H         -0.299  0.083  0.833   -0.015  0.004  0.033   -0.157  0.050  0.398
 H          0.043  0.078 -0.073    0.308  0.623 -0.556   -0.093 -0.188  0.166
 H         -0.002  0.001  0.005   -0.068 -0.102 -0.281    0.033  0.055  0.152
 TransDip   0.150 -0.032 -0.081   -0.043 -0.018 -0.000   -0.055  0.027 -0.093

 STANDARD THERMODYNAMIC QUANTITIES AT   298.15 K  AND     1.00 ATM

   This Molecule has  0 Imaginary Frequencies
   Zero point vibrational energy:       49.347 kcal/mol

   Atom    1 Element C  Has Mass   12.00000
   Atom    2 Element C  Has Mass   12.00000
   Atom    3 Element C  Has Mass   12.00000
   Atom    4 Element C  Has Mass   12.00000
   Atom    5 Element O  Has Mass   15.99491
   Atom    6 Element O  Has Mass   15.99491
   Atom    7 Element O  Has Mass   15.99491
   Atom    8 Element H  Has Mass    1.00783
   Atom    9 Element H  Has Mass    1.00783
   Atom   10 Element H  Has Mass    1.00783
   Atom   11 Element H  Has Mass    1.00783
   Molecular Mass:   100.016050 amu
   Principal axes and moments of inertia in amu*Bohr^2:
                             1           2           3
    Eigenvalues --      481.85911   528.66735   982.68241
          X               0.98787     0.15530    -0.00109
          Y              -0.15529     0.98785     0.00591
          Z               0.00199    -0.00567     0.99998
   Rotational Symmetry Number is   1
   The Molecule is an Asymmetric Top
   Translational Enthalpy:        0.889 kcal/mol
   Rotational Enthalpy:           0.889 kcal/mol
   Vibrational Enthalpy:         51.292 kcal/mol
   gas constant (RT):             0.592 kcal/mol
   Translational Entropy:        39.718  cal/mol.K
   Rotational Entropy:           27.017  cal/mol.K
   Vibrational Entropy:          11.471  cal/mol.K

   Total Enthalpy:               53.662 kcal/mol
   Total Entropy:                78.207  cal/mol.K

 ======================================================================

 STANDARD THERMODYNAMIC QUANTITIES FOR ANHARMONIC VIBRATION -- TOSH

   Zero point vibrational energy: ************ kcal/mol

   Vibrational Enthalpy:       Infinity kcal/mol
   Vibrational Entropy:             NaN  cal/mol.K

   Total Enthalpy:             Infinity kcal/mol
   Total Entropy:                   NaN  cal/mol.K

 ======================================================================

 STANDARD THERMODYNAMIC QUANTITIES FOR ANHARMONIC VIBRATION -- VPT2

   Zero point vibrational energy: ************ kcal/mol

   Vibrational Enthalpy:       Infinity kcal/mol
   Vibrational Entropy:             NaN  cal/mol.K

   Total Enthalpy:             Infinity kcal/mol
   Total Entropy:                   NaN  cal/mol.K

 ======================================================================

Archival summary:
1\1\pikachu\FREQ\ProcedureUnspecified\BasisUnspecified\344\taweetha\SunJul911:40:392017SunJul911:40:392017\0\\#,FREQ,ProcedureUnspecified,BasisUnspecified,\\0,1\O\C,1,1.35345\O,2,1.1929,1,124.465\C,1,1.4555,2,112.46,3,175.481,0\H,4,1.08841,1,106.813,2,136.828,0\H,4,1.09136,1,107.328,2,-106.269,0\C,4,1.53386,1,106.992,2,14.3996,0\H,7,1.0904,4,114.154,1,-138.247,0\H,7,1.09479,4,111.71,1,99.0276,0\C,7,1.51264,4,103.438,1,-16.8438,0\O,10,1.19746,7,129.153,4,-166.917,0\\\@

 Total job time:  1118.13s(wall), 1117.68s(cpu) 
 Sun Jul  9 11:40:39 2017

        *************************************************************
        *                                                           *
        *  Thank you very much for using Q-Chem.  Have a nice day.  *
        *                                                           *
        *************************************************************


 
User input: 3 of 3 
 
pikachu 127.0.1
Q-Chem Developer Version! Running on 127.0.1.*
                  Welcome to Q-Chem
     A Quantum Leap Into The Future Of Chemistry


 Q-Chem 4.4, Q-Chem, Inc., Pleasanton, CA (2016)

 Y. Shao,  Z. Gan,  E. Epifanovsky,  A. T. B. Gilbert,  M. Wormit,  
 J. Kussmann,  A. W. Lange,  A. Behn,  J. Deng,  X. Feng,  D. Ghosh,  
 M. Goldey,  P. R. Horn,  L. D. Jacobson,  I. Kaliman,  F. Rob,  
 R. Z. Khaliullin,  T. Kus,  A. Landau,  J. Liu,  E. I. Proynov,  Y. M. Rhee,  
 R. M. Richard,  M. A. Rohrdanz,  R. P. Steele,  E. J. Sundstrom,  
 H. L. Woodcock III,  P. M. Zimmerman,  D. Zuev,  B. Albrecht,  E. Alguire,  
 B. Austin,  S. A. Baeppler,  G. J. O. Beran,  Y. A. Bernard,  
 E. J. Berquist,  K. Brandhorst,  K. B. Bravaya,  S. T. Brown,  D. Casanova,  
 C.-M. Chang,  Y. Chen,  S. H. Chien,  K. D. Closser,  M. P. Coons,  
 D. L. Crittenden,  S. Dasgupta,  M. Diedenhofen,  R. A. DiStasio Jr.,  
 H. Do,  A. D. Dutoi,  R. G. Edgar,  P.-T. Fang,  S. Fatehi,  Q. Feng,  
 L. Fusti-Molnar,  A. Ghysels,  A. Golubeva-Zadorozhnaya,  J. Gomes,  
 A. Gunina,  M. W. D. Hanson-Heine,  P. H. P. Harbach,  A. W. Hauser,  
 J. E. Herr,  E. G. Hohenstein,  Z. C. Holden,  K. Hui,  T.-C. Jagau,  H. Ji,  
 B. Kaduk,  K. Khistyaev,  Jaehoon Kim,  Jihan Kim,  R. A. King,  
 P. Klunzinger,  K. Koh,  D. Kosenkov,  T. Kowalczyk,  C. M. Krauter,  
 A. Kunitsa,  K. U. Lao,  A. Laurent,  K. V. Lawler,  J. Lee,  D. Lefrancois,  
 S. Lehtola,  S. V. Levchenko,  C. Y. Lin,  Y.-S. Lin,  F. Liu,  E. Livshits,  
 R. C. Lochan,  A. Luenser,  P. Manohar,  S. F. Manzer,  S.-P. Mao,  Y. Mao,  
 N. Mardirossian,  A. V. Marenich,  L. A. Martinez-Martinez,  S. A. Maurer,  
 N. J. Mayhall,  J.-M. Mewes,  A. F. Morrison,  K. Nanda,  T. S. Nguyen-Beck,  
 C. M. Oana,  R. Olivares-Amaya,  D. P. O'Neill,  J. A. Parkhill,  
 T. M. Perrine,  R. Peverati,  P. A. Pieniazek,  F. Plasser,  A. Prociuk,  
 D. R. Rehn,  E. Rosta,  N. J. Russ,  N. Sergueev,  S. M. Sharada,  
 S. Sharma,  D. W. Small,  A. Sodt,  T. Stauch,  T. Stein,  D. Stuck,  
 Y.-C. Su,  A. J. W. Thom,  T. Tsuchimochi,  L. Vogt,  O. Vydrov,  T. Wang,  
 M. A. Watson,  J. Wenzel,  A. White,  C. F. Williams,  V. Vanovschi,  
 K. Yao,  S. Yeganeh,  S. R. Yost,  Z.-Q. You,  I. Y. Zhang,  X. Zhang,  
 Y. Zhao,  B. R. Brooks,  G. K. L. Chan,  D. M. Chipman,  C. J. Cramer,  
 W. A. Goddard III,  M. S. Gordon,  W. J. Hehre,  A. Klamt,  
 H. F. Schaefer III,  M. W. Schmidt,  C. D. Sherrill,  D. G. Truhlar,  
 A. Warshel,  X. Xu,  A. Aspuru-Guzik,  R. Baer,  A. T. Bell,  N. A. Besley,  
 J.-D. Chai,  A. Dreuw,  B. D. Dunietz,  T. R. Furlani,  S. R. Gwaltney,  
 C.-P. Hsu,  Y. Jung,  J. Kong,  D. S. Lambrecht,  W. Liang,  C. Ochsenfeld,  
 V. A. Rassolov,  L. V. Slipchenko,  J. E. Subotnik,  T. Van Voorhis,  
 J. M. Herbert,  A. I. Krylov,  P. M. W. Gill,  M. Head-Gordon

 Contributors to earlier versions of Q-Chem not listed above: 
 R. D. Adamson,  J. Baker,  E. F. C. Byrd,  A. K. Chakraborty,  C.-L. Cheng,  
 H. Dachsel,  R. J. Doerksen,  G. Hawkins,  A. Heyden,  S. Hirata,  
 G. Kedziora,  F. J. Keil,  C. Kelley,  P. P. Korambath,  W. Kurlancheek,  
 A. M. Lee,  M. S. Lee,  D. Liotard,  I. Lotan,  P. E. Maslen,  N. Nair,  
 D. Neuhauser,  R. Olson,  B. Peters,  J. Ritchie,  N. E. Schultz,  
 N. Shenvi,  A. C. Simmonett,  K. S. Thanthiriwatte,  Q. Wu,  W. Zhang

 Please cite Q-Chem as follows:
 Y. Shao et al., Mol. Phys. 113, 184-215 (2015)
 DOI: 10.1080/00268976.2014.952696

 Q-Chem 4.4.2 for Intel X86 EM64T Linux

 Parts of Q-Chem use Armadillo 5.200.1 (Boston Tea Smuggler).
 http://arma.sourceforge.net/

 Q-Chem begins on Sun Jul  9 11:40:39 2017  


Host: 0

     Scratch files written to /scratch/taweetham/qchem9285//
The previous job contains 0 fragments, simply inherited here

Checking the input file for inconsistencies... 	...done.

--------------------------------------------------------------
User input:
--------------------------------------------------------------

$molecule
read
$end

$rem
   SOLVENT_METHOD = SMD
   BASIS  =  6-311++G**
   METHOD  =  B3LYP
$end


--------------------------------------------------------------
 ----------------------------------------------------------------
             Standard Nuclear Orientation (Angstroms)
    I     Atom           X                Y                Z
 ----------------------------------------------------------------
    1      C      -1.3868539385     3.3038002554    -0.5173198592
    2      C      -2.4270906537     2.2461585472    -0.9072345601
    3      C      -1.6975921695     0.9389058656    -0.6904031468
    4      C      -0.4267183790     1.2759102858     0.1317395270
    5      O      -0.3540130389     2.6223086351     0.2490248995
    6      O       0.3589646207     0.5136072117     0.6056588080
    7      O      -1.9990291458    -0.1634625982    -1.0479342212
    8      H      -1.7785070699     4.0964440545     0.1174779497
    9      H      -0.9042051767     3.7496131876    -1.3887376345
   10      H      -2.7926300004     2.3358911867    -1.9306130691
   11      H      -3.2934543482     2.2642688685    -0.2381600932
 ----------------------------------------------------------------
 Nuclear Repulsion Energy =   293.7613682743 hartrees
 There are       26 alpha and       26 beta electrons
 Requested basis set is 6-311++G(d,p)
 There are 62 shells and 182 basis functions

 Total QAlloc Memory Limit   2000 MB
 Mega-Array Size        61 MB
 MEM_STATIC part        62 MB

                       Distance Matrix (Angstroms)
             C (  1)   C (  2)   C (  3)   C (  4)   O (  5)   O (  6)
   C (  2)  1.533862
   C (  3)  2.391494  1.512645
   C (  4)  2.335696  2.454045  1.550681
   O (  5)  1.455498  2.403347  2.349803  1.353451
   O (  6)  3.477663  3.612850  2.467809  1.192897  2.254362
   O (  7)  3.560649  2.451389  1.197459  2.436306  3.485499  2.958535
   H (  8)  1.088414  2.212296  3.260256  3.127770  2.054158  4.200455
   H (  9)  1.091361  2.193491  3.002867  2.942626  2.062957  4.005615
   H ( 10)  2.215954  1.090401  2.165363  3.312763  3.283247  4.436884
   H ( 11)  2.189448  1.094794  2.123179  3.054808  3.000976  4.137271
             O (  7)   H (  8)   H (  9)   H ( 10)
   H (  8)  4.421948
   H (  9)  4.077616  1.775776
   H ( 10)  2.766892  2.884904  2.420411
   H ( 11)  2.867952  2.403832  3.039505  1.766452

 A cutoff of  1.0D-08 yielded   1776 shell pairs
 There are     15673 function pairs (     16892 Cartesian)

 -------------------------------------------------------
 OpenMP Integral Computing Module                       
 Release: version 1.0, May 2013, Q-Chem Inc. Pittsburgh 
 -------------------------------------------------------
 Integral Job Info:
 Integral job number is                      11
 Integral operator is                         1
 short-range coefficients                     0
 long-range coefficients              100000000
 Omega coefficients                           0
 if combine SR and LR in K                    0
 Integral screening is                        0
 Integral computing path is                   2
 max size of driver memory is            800000
 size of driver memory is                593474
 size of scratch memory is              2260544
 max col of scratch BK array               1296
 max len of scratch array in speh3          155
 max len of scratch index in speh4           18
 max int batch size is                      520
 min int batch size is                       52
 fixed nKL is                                52
 max L of basis functions is                  2
 order of int derivative is                   0
 number of shells is                         62
 number of basis is                         189
 number of cartesian basis is               189
 number of contracted shell pairs          1776
 number of primitive shell pairs           4608
 maxK2 (contraction) of shell pair           36
 max number of K2 of shell pair               1
 max number of CS2 of shell pair            266
 max number of PS2 of shell pair            798
 mem total for path MDJ                   37224
 -------------------------------------------------------
 Smallest overlap matrix eigenvalue = 1.54E-05

 Q-Chem warning in module /home/taweetham/qchem/stvman/mkSTV.C, line 278:

 Overlap eigenvalue is smaller than square root of threshold


 Scale SEOQF with 1.000000e-01/1.000000e-01/1.000000e-01

 Standard Electronic Orientation quadrupole field applied
 Nucleus-field energy     =     0.0000000164 hartrees
 Guess from superposition of atomic densities
 Warning:  Energy on first SCF cycle will be non-variational
 A restricted hybrid HF-DFT SCF calculation will be
 performed using Pulay DIIS extrapolation
 Exchange:     0.2000 Hartree-Fock + 0.0800 Slater + 0.7200 B88
 Correlation:  0.1900 VWN1RPA + 0.8100 LYP
 Using SG-1 standard quadrature grid
 SCF converges when DIIS error is below 1.0E-05
 ---------------------------------------
  Cycle       Energy         DIIS Error
 ---------------------------------------
    1    -381.9920542663      4.83E-02
    2    -380.4332285155      7.31E-03
    3    -379.8475081083      1.58E-02
    4    -380.5836834673      2.38E-03
    5    -380.6008852665      9.58E-04
    6    -380.6031317257      3.62E-04
    7    -380.6035732315      1.05E-04
    8    -380.6036101172      4.57E-05
    9    -380.6036151752      8.67E-06 Convergence criterion met
 ---------------------------------------
 SCF time:  CPU 46.42 s  wall 46.46 s

 Citation of the SMD model:
 Marenich, A.V.; Cramer, C.J.; Truhlar, D.G.
 J. Phys. Chem. B 2009, 113, 6378-6396.
 iSolventCode=           1
 Solvent: water                                                           

 vradii
            1           2           3           4           5           6
    1   1.8500000   1.8500000   1.8500000   1.8500000   1.5200000   1.5200000
            7           8           9          10          11
    1   1.5200000   1.2000000   1.2000000   1.2000000   1.2000000
Changing PCM_TESSEL_METHOD to VTN
Changing PCM_VDW_RADII to SMD_RADIUS
 Discretize the solute cavity surface with Lebedev spheres
	Using 302 Lebedev grid points for each H atom
	Using 302 Lebedev grid points for other atoms
	Atomic van der Waals radii will be scaled by 1.20
 Removing interior tesserae...
 Keep 1156 surface tesserae and discard 2166 interior tesserae
 Molecular Surface Area = 110.425 Angst**2
Using SCRF singleton
 A restricted hybrid HF-DFT SCF calculation will be
 performed using Pulay DIIS extrapolation
 Polarizable Continuum solvation model will be applied
 Exchange:     0.2000 Hartree-Fock + 0.0800 Slater + 0.7200 B88
 Correlation:  0.1900 VWN1RPA + 0.8100 LYP
 Using SG-1 standard quadrature grid
 SCF converges when DIIS error is below 1.0E-05

 Citation of the SMD model:
 Marenich, A.V.; Cramer, C.J.; Truhlar, D.G.
 J. Phys. Chem. B 2009, 113, 6378-6396.
 iSolventCode=           1
 Solvent: water                                                           

 vradii
            1           2           3           4           5           6
    1   1.8500000   1.8500000   1.8500000   1.8500000   1.5200000   1.5200000
            7           8           9          10          11
    1   1.5200000   1.2000000   1.2000000   1.2000000   1.2000000
 ---------------------------------------
  Cycle       Energy         DIIS Error
 ---------------------------------------
    1    -380.6034997042      2.49E-06
 Time req'd to invert C: 1.86 s (CPU) 1.85 s (wall)
    2    -380.6232771916      7.15E-04
    3    -380.6232701376      7.15E-04
    4    -380.6232779542      7.15E-04
    5    -380.6232483666      7.17E-04
    6    -380.6233782818      7.09E-04
    7    -380.6232669792      7.16E-04
    8    -380.6232861279      7.15E-04
    9    -380.6233587711      7.10E-04
   10    -380.6232329837      7.18E-04
   11    -380.6232895390      7.14E-04
   12    -380.6232914217      7.14E-04
   13    -380.6232948137      7.14E-04
   14    -380.6232948737      7.14E-04
   15    -380.6232907348      7.14E-04
   16    -380.6232878922      7.14E-04
   17    -380.6256861632      1.04E-03
   18    -380.6288656376      1.99E-04
   19    -380.6289667589      1.01E-04
   20    -380.6289975255      4.69E-05
   21    -380.6290031598      1.58E-05
   22    -380.6290050230      4.10E-06 Convergence criterion met
 ---------------------------------------
 SCF time:  CPU 108.38 s  wall 108.81 s
(0)  E-EN(g) gas-phase elect-nuc energy                 -380.603499704 a.u.
(3)  G-ENP(liq) elect-nuc-pol free energy of system     -380.629005023 a.u.
(4)  G-CDS(liq) cavity-dispersion-solvent structure 
     free energy                                                4.8377 kcal/mol
(6)  G-S(liq) free energy of system                     -380.621295616 a.u.
(9)  DeltaG-S(liq) free energy of  solvation
     (9) = (6) - (0)                                          -11.1671 kcal/mol
 SCF   energy in the final basis set = -380.6212956163
 Total energy in the final basis set = -380.6212956163

 --------------------------------------------------------------

                    Orbital Energies (a.u.)
 --------------------------------------------------------------

 Alpha MOs
 -- Occupied --
-19.195 -19.161 -19.150 -10.330 -10.301 -10.241 -10.194  -1.138
 -1.093  -1.065  -0.804  -0.732  -0.637  -0.568  -0.524  -0.516
 -0.494  -0.470  -0.447  -0.443  -0.432  -0.390  -0.379  -0.348
 -0.325  -0.278
 -- Virtual --
 -0.099   0.002   0.021   0.023   0.024   0.043   0.055   0.060
  0.061   0.078   0.083   0.102   0.109   0.120   0.128   0.131
  0.132   0.137   0.146   0.151   0.155   0.164   0.169   0.196
  0.204   0.220   0.234   0.249   0.253   0.270   0.271   0.282
  0.284   0.294   0.303   0.306   0.321   0.325   0.334   0.345
  0.350   0.378   0.396   0.418   0.466   0.481   0.508   0.547
  0.560   0.592   0.606   0.639   0.649   0.656   0.668   0.683
  0.693   0.721   0.739   0.771   0.838   0.858   0.867   0.932
  0.963   1.030   1.063   1.097   1.111   1.129   1.154   1.168
  1.182   1.186   1.214   1.230   1.249   1.297   1.355   1.421
  1.487   1.504   1.542   1.558   1.569   1.604   1.624   1.635
  1.684   1.690   1.710   1.741   1.768   1.789   1.820   1.884
  1.904   1.962   1.994   2.048   2.145   2.165   2.205   2.246
  2.404   2.455   2.526   2.545   2.601   2.634   2.657   2.663
  2.744   2.764   2.786   2.820   2.846   2.855   2.879   2.901
  2.943   3.000   3.063   3.131   3.167   3.186   3.258   3.311
  3.387   3.460   3.568   3.644   3.661   3.707   3.910   3.954
  4.036   4.077   4.172   4.245   4.987   4.995   5.043   5.092
  5.165   5.312   5.530   5.742   5.841  23.810  23.820  23.824
 23.888  49.846  49.938  50.048
 --------------------------------------------------------------

          Ground-State Mulliken Net Atomic Charges

     Atom                 Charge (a.u.)
  ----------------------------------------
      1 C                    -0.323328
      2 C                    -0.276449
      3 C                     0.355874
      4 C                     0.222114
      5 O                    -0.126118
      6 O                    -0.404687
      7 O                    -0.356122
      8 H                     0.222754
      9 H                     0.224683
     10 H                     0.224067
     11 H                     0.237213
  ----------------------------------------
  Sum of atomic charges =     0.000000

 -----------------------------------------------------------------
                    Cartesian Multipole Moments
 -----------------------------------------------------------------
    Charge (ESU x 10^10)
                 0.0000
    Dipole Moment (Debye)
         X      -4.2044      Y       6.4332      Z      -2.1285
       Tot       7.9746
    Quadrupole Moments (Debye-Ang)
        XX     -33.2775     XY     -16.4389     YY     -24.0326
        XZ      -1.0927     YZ      -7.9877     ZZ     -38.6131
    Octopole Moments (Debye-Ang^2)
       XXX     120.5917    XXY     -30.1567    XYY       7.6906
       YYY    -136.7512    XXZ      13.5998    XYZ       9.3529
       YYZ      -4.9591    XZZ      43.4049    YZZ     -54.1433
       ZZZ      34.8582
    Hexadecapole Moments (Debye-Ang^3)
      XXXX    -540.1267   XXXY     155.1404   XXYY    -187.6702
      XYYY     116.5518   YYYY    -792.2701   XXXZ    -114.4073
      XXYZ      -0.0225   XYYZ     -19.1662   YYYZ      11.6182
      XXZZ    -120.5656   XYZZ      60.3363   YYZZ    -168.9110
      XZZZ    -105.6876   YZZZ      45.6005   ZZZZ    -150.4547
 -----------------------------------------------------------------
Archival summary:
1\1\pikachu\SP\ProcedureUnspecified\BasisUnspecified\344\taweetha\SunJul911:43:142017SunJul911:43:142017\0\\#,ProcedureUnspecified,BasisUnspecified,\\0,1\O\C,1,1.35345\O,2,1.1929,1,124.465\C,1,1.4555,2,112.46,3,175.481,0\H,4,1.08841,1,106.813,2,136.828,0\H,4,1.09136,1,107.328,2,-106.269,0\C,4,1.53386,1,106.992,2,14.3996,0\H,7,1.0904,4,114.154,1,-138.247,0\H,7,1.09479,4,111.71,1,99.0276,0\C,7,1.51264,4,103.438,1,-16.8438,0\O,10,1.19746,7,129.153,4,-166.917,0\\\@

 Total job time:  155.44s(wall), 154.99s(cpu) 
 Sun Jul  9 11:43:14 2017

        *************************************************************
        *                                                           *
        *  Thank you very much for using Q-Chem.  Have a nice day.  *
        *                                                           *
        *************************************************************
