# Supplementary material for: A DFT investigation of the blue bottle experiment: E∘half-cell analysis of autoxidation catalysed by redox indicators
Source: R Soc Open Sci. 2017 Nov 8;4(11):170708. doi: 10.1098/rsos.170708 (PMC5717635; doi:10.1098/rsos.170708)
Supplement: output.zip [file rsos170708supp2.zip › B3LYP_6-311++Gdp_reducing_agents/C4H4O6.out]

pikachu 127.0.1
Q-Chem Developer Version! Running on 127.0.1.*
                  Welcome to Q-Chem
     A Quantum Leap Into The Future Of Chemistry


 Q-Chem 4.4, Q-Chem, Inc., Pleasanton, CA (2016)

 Y. Shao,  Z. Gan,  E. Epifanovsky,  A. T. B. Gilbert,  M. Wormit,  
 J. Kussmann,  A. W. Lange,  A. Behn,  J. Deng,  X. Feng,  D. Ghosh,  
 M. Goldey,  P. R. Horn,  L. D. Jacobson,  I. Kaliman,  F. Rob,  
 R. Z. Khaliullin,  T. Kus,  A. Landau,  J. Liu,  E. I. Proynov,  Y. M. Rhee,  
 R. M. Richard,  M. A. Rohrdanz,  R. P. Steele,  E. J. Sundstrom,  
 H. L. Woodcock III,  P. M. Zimmerman,  D. Zuev,  B. Albrecht,  E. Alguire,  
 B. Austin,  S. A. Baeppler,  G. J. O. Beran,  Y. A. Bernard,  E. Berquist,  
 K. Brandhorst,  K. B. Bravaya,  S. T. Brown,  D. Casanova,  C.-M. Chang,  
 Y. Chen,  S. H. Chien,  K. D. Closser,  M. P. Coons,  D. L. Crittenden,  
 S. Dasgupta,  M. Diedenhofen,  R. A. DiStasio Jr.,  H. Do,  A. D. Dutoi,  
 R. G. Edgar,  P.-T. Fang,  S. Fatehi,  Q. Feng,  L. Fusti-Molnar,  
 A. Ghysels,  A. Golubeva-Zadorozhnaya,  J. Gomes,  A. Gunina,  
 M. W. D. Hanson-Heine,  P. H. P. Harbach,  A. W. Hauser,  J. E. Herr,  
 E. G. Hohenstein,  Z. C. Holden,  K. Hui,  T.-C. Jagau,  H. Ji,  B. Kaduk,  
 K. Khistyaev,  Jaehoon Kim,  Jihan Kim,  R. A. King,  P. Klunzinger,  
 K. Koh,  D. Kosenkov,  T. Kowalczyk,  C. M. Krauter,  A. Kunitsa,  
 K. U. Lao,  A. Laurent,  K. V. Lawler,  J. Lee,  D. Lefrancois,  S. Lehtola,  
 S. V. Levchenko,  C. Y. Lin,  Y.-S. Lin,  F. Liu,  E. Livshits,  
 R. C. Lochan,  A. Luenser,  P. Manohar,  S. F. Manzer,  S.-P. Mao,  Y. Mao,  
 N. Mardirossian,  A. V. Marenich,  L. A. Martinez-Martinez,  S. A. Maurer,  
 N. J. Mayhall,  J.-M. Mewes,  A. F. Morrison,  K. Nanda,  T. S. Nguyen-Beck,  
 C. M. Oana,  R. Olivares-Amaya,  D. P. O'Neill,  J. A. Parkhill,  
 T. M. Perrine,  R. Peverati,  P. A. Pieniazek,  F. Plasser,  A. Prociuk,  
 D. R. Rehn,  E. Rosta,  N. J. Russ,  N. Sergueev,  S. M. Sharada,  
 S. Sharma,  D. W. Small,  A. Sodt,  T. Stauch,  T. Stein,  D. Stuck,  
 Y.-C. Su,  A. J. W. Thom,  T. Tsuchimochi,  L. Vogt,  O. Vydrov,  T. Wang,  
 M. A. Watson,  J. Wenzel,  A. White,  C. F. Williams,  V. Vanovschi,  
 K. Yao,  S. Yeganeh,  S. R. Yost,  Z.-Q. You,  I. Y. Zhang,  X. Zhang,  
 Y. Zhao,  B. R. Brooks,  G. K. L. Chan,  D. M. Chipman,  C. J. Cramer,  
 W. A. Goddard III,  M. S. Gordon,  W. J. Hehre,  A. Klamt,  
 H. F. Schaefer III,  M. W. Schmidt,  C. D. Sherrill,  D. G. Truhlar,  
 A. Warshel,  X. Xu,  A. Aspuru-Guzik,  R. Baer,  A. T. Bell,  N. A. Besley,  
 J.-D. Chai,  A. Dreuw,  B. D. Dunietz,  T. R. Furlani,  S. R. Gwaltney,  
 C.-P. Hsu,  Y. Jung,  J. Kong,  D. S. Lambrecht,  W. Liang,  C. Ochsenfeld,  
 V. A. Rassolov,  L. V. Slipchenko,  J. E. Subotnik,  T. Van Voorhis,  
 J. M. Herbert,  A. I. Krylov,  P. M. W. Gill,  M. Head-Gordon

 Contributors to earlier versions of Q-Chem not listed above: 
 R. D. Adamson,  J. Baker,  E. F. C. Byrd,  A. K. Chakraborty,  C.-L. Cheng,  
 H. Dachsel,  R. J. Doerksen,  G. Hawkins,  A. Heyden,  S. Hirata,  
 G. Kedziora,  F. J. Keil,  C. Kelley,  P. P. Korambath,  W. Kurlancheek,  
 A. M. Lee,  M. S. Lee,  D. Liotard,  I. Lotan,  P. E. Maslen,  N. Nair,  
 D. Neuhauser,  R. Olson,  B. Peters,  J. Ritchie,  N. E. Schultz,  
 N. Shenvi,  A. C. Simmonett,  K. S. Thanthiriwatte,  Q. Wu,  W. Zhang

 Please cite Q-Chem as follows:
 Y. Shao et al., Mol. Phys. 113, 184-215 (2015)
 DOI: 10.1080/00268976.2014.952696

 Q-Chem 4.4.2 for Intel X86 EM64T Linux

 Parts of Q-Chem use Armadillo 5.200.1 (Boston Tea Smuggler).
 http://arma.sourceforge.net/

 Q-Chem begins on Wed Dec 14 05:54:02 2016  


Host: 0

     Scratch files written to /scratch/cher/qchem8797//
FILE_GEOM_ORG=        593

Checking the input file for inconsistencies... 	...done.

--------------------------------------------------------------
User input:
--------------------------------------------------------------
$molecule
0 1
  C    1.9075746   -0.0453314   -0.3369221
  C    0.5407226    0.6136957   -0.2056902
  C   -0.5340033   -0.4583460    0.0516779
  C   -1.9692290    0.0420368   -0.2027312
  O    2.5816045   -0.0140157    0.8359057
  O   -2.8741171   -0.6362091    0.5164591
  O    0.4319331    1.5495955    0.8549425
  O   -0.3081005   -1.5689652    0.4691840
  O   -2.2233711    0.9214889   -0.9933330
  O    2.3231964   -0.5588446   -1.3454940
  H    0.3165933    1.1449149   -1.1324387
  H    3.4215660   -0.4905771    0.6969824
  H   -3.7501628   -0.2789375    0.2741925
  H    0.8924512    1.1678695    1.6219436
$end

$rem
   BASIS  =  6-311++G**
   JOB_TYPE  =  optimization
   METHOD  =  B3LYP
$end

--------------------------------------------------------------
 ----------------------------------------------------------------
             Standard Nuclear Orientation (Angstroms)
    I     Atom           X                Y                Z
 ----------------------------------------------------------------
    1      C       1.9075746053    -0.0453313775    -0.3369221161
    2      C       0.5407226043     0.6136957184    -0.2056902060
    3      C      -0.5340032921    -0.4583459858     0.0516778912
    4      C      -1.9692289944     0.0420368126    -0.2027311995
    5      O       2.5816045101    -0.0140156839     0.8359056813
    6      O      -2.8741170898    -0.6362090944     0.5164590997
    7      O       0.4319331065     1.5495955110     0.8549425008
    8      O      -0.3081004878    -1.5689651881     0.4691839828
    9      O      -2.2233710997     0.9214889173    -0.9933329925
   10      O       2.3231964023    -0.5588445697    -1.3454940213
   11      H       0.3165932992     1.1449149242    -1.1324387015
   12      H       3.4215660106    -0.4905770810     0.6969823746
   13      H      -3.7501627916    -0.2789374948     0.2741925057
   14      H       0.8924512106     1.1678695069     1.6219435963
 ----------------------------------------------------------------
 Molecular Point Group                 C1    NOp =  1
 Largest Abelian Subgroup              C1    NOp =  1
 Nuclear Repulsion Energy =   540.9221364530 hartrees
 There are       38 alpha and       38 beta electrons
 Requested basis set is 6-311++G(d,p)
 There are 80 shells and 248 basis functions

 Total QAlloc Memory Limit   2000 MB
 Mega-Array Size        61 MB
 MEM_STATIC part        62 MB
 A cutoff of  1.0D-11 yielded   2803 shell pairs
 There are     27682 function pairs (     29876 Cartesian)

 -------------------------------------------------------
 OpenMP Integral Computing Module                       
 Release: version 1.0, May 2013, Q-Chem Inc. Pittsburgh 
 -------------------------------------------------------
 Integral Job Info:
 Integral job number is                      11
 Integral operator is                         1
 short-range coefficients                     0
 long-range coefficients              100000000
 Omega coefficients                           0
 if combine SR and LR in K                    0
 Integral screening is                        0
 Integral computing path is                   2
 max size of driver memory is            800000
 size of driver memory is                593474
 size of scratch memory is              2260544
 max col of scratch BK array               1296
 max len of scratch array in speh3          155
 max len of scratch index in speh4           18
 max int batch size is                      520
 min int batch size is                       52
 fixed nKL is                                52
 max L of basis functions is                  2
 order of int derivative is                   0
 number of shells is                         80
 number of basis is                         258
 number of cartesian basis is               258
 number of contracted shell pairs          2803
 number of primitive shell pairs           7360
 maxK2 (contraction) of shell pair           36
 max number of K2 of shell pair               1
 max number of CS2 of shell pair            474
 max number of PS2 of shell pair           1536
 mem total for path MDJ                   68008
 -------------------------------------------------------
 Smallest overlap matrix eigenvalue = 1.57E-05

 Scale SEOQF with 1.000000e-01/1.000000e-01/1.000000e-01

 Standard Electronic Orientation quadrupole field applied
 Nucleus-field energy     =     0.0000000095 hartrees
 Guess from superposition of atomic densities
 Warning:  Energy on first SCF cycle will be non-variational
 A restricted hybrid HF-DFT SCF calculation will be
 performed using Pulay DIIS extrapolation
 Exchange:     0.2000 Hartree-Fock + 0.0800 Slater + 0.7200 B88
 Correlation:  0.1900 VWN1RPA + 0.8100 LYP
 Using SG-1 standard quadrature grid
 SCF converges when DIIS error is below 1.0E-08
 ---------------------------------------
  Cycle       Energy         DIIS Error
 ---------------------------------------
    1    -608.2116179844      4.17E-02
    2    -606.0894855091      7.11E-03
    3    -605.2638735992      1.42E-02
    4    -606.3399589696      2.22E-03
    5    -606.3652819624      7.87E-04
    6    -606.3682384736      2.31E-04
    7    -606.3685489116      9.44E-05
    8    -606.3685931700      3.31E-05
    9    -606.3685985866      7.13E-06
   10    -606.3685988851      3.23E-06
   11    -606.3685990374      1.45E-06
   12    -606.3685990256      4.21E-07
   13    -606.3685990212      1.28E-07
   14    -606.3685990085      2.32E-08
   15    -606.3685990111      5.67E-09 Convergence criterion met
 ---------------------------------------
 SCF time:  CPU 206.13 s  wall 206.33 s
 SCF   energy in the final basis set = -606.3685990111
 Total energy in the final basis set = -606.3685990111

 --------------------------------------------------------------

                    Orbital Energies (a.u.)
 --------------------------------------------------------------

 Alpha MOs
 -- Occupied --
-19.211 -19.210 -19.176 -19.172 -19.160 -19.150 -10.348 -10.342
-10.317 -10.280  -1.155  -1.149  -1.104  -1.074  -1.065  -1.058
 -0.795  -0.733  -0.672  -0.612  -0.578  -0.549  -0.526  -0.524
 -0.506  -0.494  -0.481  -0.467  -0.450  -0.442  -0.424  -0.406
 -0.372  -0.364  -0.362  -0.343  -0.314  -0.287
 -- Virtual --
 -0.114  -0.039  -0.025  -0.017  -0.000   0.015   0.018   0.040
  0.054   0.065   0.069   0.076   0.079   0.084   0.089   0.098
  0.104   0.116   0.119   0.129   0.134   0.142   0.155   0.163
  0.173   0.181   0.192   0.198   0.209   0.215   0.218   0.222
  0.236   0.246   0.248   0.257   0.261   0.270   0.275   0.278
  0.287   0.294   0.297   0.305   0.310   0.313   0.323   0.331
  0.334   0.350   0.360   0.364   0.372   0.375   0.380   0.383
  0.412   0.437   0.463   0.506   0.509   0.528   0.552   0.572
  0.591   0.599   0.606   0.617   0.638   0.650   0.680   0.705
  0.725   0.735   0.744   0.769   0.849   0.867   0.885   0.913
  0.995   1.010   1.032   1.057   1.065   1.083   1.090   1.115
  1.129   1.140   1.148   1.158   1.167   1.183   1.184   1.199
  1.220   1.224   1.235   1.251   1.273   1.289   1.306   1.414
  1.424   1.428   1.467   1.479   1.494   1.500   1.531   1.543
  1.567   1.589   1.606   1.638   1.666   1.705   1.708   1.722
  1.763   1.792   1.810   1.834   1.875   1.964   1.984   2.006
  2.011   2.037   2.068   2.096   2.168   2.193   2.362   2.477
  2.522   2.533   2.565   2.614   2.652   2.673   2.738   2.787
  2.806   2.827   2.849   2.861   2.873   2.887   2.920   2.949
  3.015   3.026   3.055   3.065   3.093   3.120   3.126   3.142
  3.154   3.240   3.273   3.289   3.327   3.348   3.363   3.475
  3.523   3.569   3.605   3.664   3.688   3.765   3.772   3.793
  3.958   4.018   4.034   4.079   4.131   4.159   4.920   4.937
  4.992   5.019   5.026   5.068   5.135   5.138   5.169   5.323
  5.349   5.361   5.540   5.551   5.645   5.713   5.808   5.811
 23.732  23.763  23.778  23.812  49.818  49.840  49.890  49.931
 49.967  49.992
 --------------------------------------------------------------

          Ground-State Mulliken Net Atomic Charges

     Atom                 Charge (a.u.)
  ----------------------------------------
      1 C                    -0.071274
      2 C                    -0.321040
      3 C                     0.359558
      4 C                    -0.016262
      5 O                    -0.173511
      6 O                    -0.124267
      7 O                    -0.141152
      8 O                    -0.170044
      9 O                    -0.241279
     10 O                    -0.235979
     11 H                     0.265333
     12 H                     0.302682
     13 H                     0.294171
     14 H                     0.273064
  ----------------------------------------
  Sum of atomic charges =    -0.000000

 -----------------------------------------------------------------
                    Cartesian Multipole Moments
 -----------------------------------------------------------------
    Charge (ESU x 10^10)
                -0.0000
    Dipole Moment (Debye)
         X      -0.0146      Y       0.3245      Z       1.8320
       Tot       1.8606
    Quadrupole Moments (Debye-Ang)
        XX     -41.7263     XY       1.5536     YY     -64.9456
        XZ       4.2884     YZ       0.8517     ZZ     -59.0608
    Octopole Moments (Debye-Ang^2)
       XXX     -17.7065    XXY      -9.7258    XYY       7.3538
       YYY      -2.0849    XXZ      24.9014    XYZ     -12.3466
       YYZ      -2.1767    XZZ      -0.7339    YZZ       3.9214
       ZZZ      14.6757
    Hexadecapole Moments (Debye-Ang^3)
      XXXX    -848.6051   XXXY      -7.7563   XXYY    -268.7500
      XYYY      -3.8706   YYYY    -325.0643   XXXZ      36.8820
      XXYZ      -1.0513   XYYZ       3.0977   YYYZ      -0.6949
      XXZZ    -275.1423   XYZZ      11.7913   YYZZ     -88.2482
      XZZZ      17.4350   YZZZ       6.0387   ZZZZ    -229.1379
 -----------------------------------------------------------------
 Calculating analytic gradient of the SCF energy
 Gradient of SCF Energy
            1           2           3           4           5           6
    1  -0.0028594   0.0004182  -0.0029849   0.0049954  -0.0052851   0.0033590
    2   0.0037417  -0.0006689   0.0105858  -0.0049996   0.0035730  -0.0054413
    3   0.0052707   0.0017713  -0.0041702   0.0042746   0.0050968   0.0045921
            7           8           9          10          11          12
    1  -0.0039045   0.0024498  -0.0026120   0.0036047  -0.0003996   0.0045037
    2   0.0037060  -0.0109079   0.0080845  -0.0045612   0.0008152  -0.0027919
    3  -0.0048051   0.0049113  -0.0066370  -0.0082887  -0.0008072  -0.0023815
           13          14
    1  -0.0044225   0.0031371
    2   0.0030084  -0.0041437
    3  -0.0022841   0.0034569
 Max gradient component =       1.091E-02
 RMS gradient           =       4.672E-03
 Gradient time:  CPU 66.83 s  wall 66.82 s
 Geometry Optimization Parameters
   NAtoms,    NIC,     NZ,  NCons,   NDum,   NFix, NCnnct, MaxDiis
       14      82       0       0       0       0       0       0


** GEOMETRY OPTIMIZATION IN DELOCALIZED INTERNAL COORDINATES **
   Searching for a Minimum

   Optimization Cycle:   1

                       Coordinates (Angstroms)
     ATOM                X               Y               Z
      1  C         1.9075746053   -0.0453313775   -0.3369221161
      2  C         0.5407226043    0.6136957184   -0.2056902060
      3  C        -0.5340032921   -0.4583459858    0.0516778912
      4  C        -1.9692289944    0.0420368126   -0.2027311995
      5  O         2.5816045101   -0.0140156839    0.8359056813
      6  O        -2.8741170898   -0.6362090944    0.5164590997
      7  O         0.4319331065    1.5495955110    0.8549425008
      8  O        -0.3081004878   -1.5689651881    0.4691839828
      9  O        -2.2233710997    0.9214889173   -0.9933329925
     10  O         2.3231964023   -0.5588445697   -1.3454940213
     11  H         0.3165932992    1.1449149242   -1.1324387015
     12  H         3.4215660106   -0.4905770810    0.6969823746
     13  H        -3.7501627916   -0.2789374948    0.2741925057
     14  H         0.8924512106    1.1678695069    1.6219435963
   Point Group: c1    Number of degrees of freedom:    36


   Energy is   -606.368599011


 Attempting to Generate Delocalized Internal Coordinates

 36 Hessian modes will be used to form the next step
  Hessian Eigenvalues:
     0.003742    0.003933    0.003942    0.006124    0.010075    0.010669
     0.013173    0.021852    0.023559    0.058743    0.061873    0.081745
     0.160000    0.160000    0.160000    0.180640    0.203268    0.249619
     0.249918    0.249925    0.250000    0.250000    0.250000    0.284220
     0.285492    0.300703    0.346442    0.426580    0.520463    0.522336
     0.528356    0.543715    0.571653    1.001547    1.009920    1.020220

 Minimum Search - Taking Simple RFO Step
 Searching for Lamda that Minimizes Along All modes
 Value Taken    Lamda =  -0.00105178
 Step Taken.  Stepsize is  0.194915

                             Maximum     Tolerance    Cnvgd?
         Gradient           0.012885      0.000300      NO
         Displacement       0.094950      0.001200      NO
         Energy change     *********      0.000001      NO


 New Cartesian Coordinates Obtained by Inverse Iteration

 Displacement from previous Coordinates is:  0.320153
 ----------------------------------------------------------------
             Standard Nuclear Orientation (Angstroms)
    I     Atom           X                Y                Z
 ----------------------------------------------------------------
    1      C       1.8953566050    -0.0547659864    -0.3355904575
    2      C       0.5391487521     0.6181960297    -0.1695946157
    3      C      -0.5426991734    -0.4446731250     0.1029662212
    4      C      -1.9747967532     0.0388614585    -0.2068720306
    5      O       2.6171292395    -0.0117245170     0.8057986016
    6      O      -2.8977574964    -0.6249250379     0.4972151815
    7      O       0.4619430258     1.5625745876     0.8883460238
    8      O      -0.3186024720    -1.5647976281     0.4751912870
    9      O      -2.2071778890     0.8766975811    -1.0395718987
   10      O       2.2734306783    -0.5680653502    -1.3527545422
   11      H       0.3027926381     1.1467909973    -1.0927090039
   12      H       3.4468486010    -0.4916730563     0.6568310439
   13      H      -3.7695850904    -0.2991780318     0.2207138078
   14      H       0.9306273281     1.2050569937     1.6547087776
 ----------------------------------------------------------------
 Molecular Point Group                 C1    NOp =  1
 Largest Abelian Subgroup              C1    NOp =  1
 Nuclear Repulsion Energy =   540.7714341803 hartrees
 There are       38 alpha and       38 beta electrons
 Applying Cartesian multipole field
    Component          Value
    ---------          -----
     (2,0,0)        1.00000E-11
     (0,2,0)        2.00000E-11
     (0,0,2)       -3.00000E-11
 Nucleus-field energy     =     0.0000000094 hartrees
 Requested basis set is 6-311++G(d,p)
 There are 80 shells and 248 basis functions
 A cutoff of  1.0D-11 yielded   2792 shell pairs
 There are     27581 function pairs (     29772 Cartesian)
 Smallest overlap matrix eigenvalue = 1.72E-05
 Guess MOs from SCF MO coefficient file
 Reading MOs from coefficient file
 Reading MOs from coefficient file
 A restricted hybrid HF-DFT SCF calculation will be
 performed using Pulay DIIS extrapolation
 Exchange:     0.2000 Hartree-Fock + 0.0800 Slater + 0.7200 B88
 Correlation:  0.1900 VWN1RPA + 0.8100 LYP
 Using SG-1 standard quadrature grid
 SCF converges when DIIS error is below 1.0E-08
 Geometry optimization detected.  Setting ReadMinima to 0
 Setting SaveMinima to 0
 ---------------------------------------
  Cycle       Energy         DIIS Error
 ---------------------------------------
    1    -606.3868561530      1.37E-03
    2    -606.3687007753      1.47E-04
    3    -606.3686536282      2.00E-04
    4    -606.3688669253      6.10E-05
    5    -606.3688835681      2.48E-05
    6    -606.3688866500      8.29E-06
    7    -606.3688869583      2.62E-06
    8    -606.3688871138      1.18E-06
    9    -606.3688871822      3.30E-07
   10    -606.3688871250      1.30E-07
   11    -606.3688871100      4.42E-08
   12    -606.3688871096      1.08E-08
   13    -606.3688871110      8.43E-09 Convergence criterion met
 ---------------------------------------
 SCF time:  CPU 176.68 s  wall 177.04 s
 SCF   energy in the final basis set = -606.3688871110
 Total energy in the final basis set = -606.3688871110

 --------------------------------------------------------------

                    Orbital Energies (a.u.)
 --------------------------------------------------------------

 Alpha MOs
 -- Occupied --
-19.210 -19.208 -19.176 -19.170 -19.160 -19.148 -10.347 -10.341
-10.316 -10.278  -1.157  -1.149  -1.107  -1.073  -1.067  -1.059
 -0.795  -0.733  -0.673  -0.613  -0.579  -0.551  -0.526  -0.522
 -0.507  -0.495  -0.481  -0.467  -0.449  -0.441  -0.426  -0.404
 -0.372  -0.365  -0.362  -0.343  -0.313  -0.286
 -- Virtual --
 -0.111  -0.037  -0.025  -0.017  -0.001   0.014   0.020   0.040
  0.054   0.064   0.069   0.076   0.080   0.084   0.089   0.098
  0.105   0.116   0.119   0.131   0.134   0.142   0.153   0.163
  0.173   0.182   0.193   0.199   0.210   0.216   0.220   0.224
  0.235   0.246   0.249   0.259   0.264   0.271   0.275   0.278
  0.288   0.296   0.297   0.303   0.311   0.314   0.324   0.332
  0.334   0.353   0.362   0.365   0.371   0.377   0.379   0.384
  0.413   0.440   0.466   0.509   0.512   0.532   0.555   0.571
  0.595   0.598   0.609   0.621   0.639   0.651   0.679   0.703
  0.725   0.742   0.747   0.757   0.850   0.866   0.886   0.918
  0.996   1.013   1.031   1.058   1.061   1.088   1.097   1.120
  1.128   1.139   1.148   1.158   1.166   1.182   1.184   1.202
  1.219   1.224   1.238   1.256   1.275   1.292   1.307   1.415
  1.431   1.434   1.466   1.476   1.495   1.503   1.531   1.546
  1.558   1.587   1.604   1.639   1.667   1.705   1.708   1.722
  1.771   1.801   1.811   1.834   1.883   1.963   1.982   2.002
  2.014   2.037   2.077   2.101   2.174   2.196   2.362   2.483
  2.520   2.535   2.566   2.615   2.646   2.672   2.738   2.783
  2.809   2.828   2.851   2.859   2.871   2.886   2.922   2.953
  3.019   3.029   3.054   3.072   3.093   3.126   3.133   3.147
  3.157   3.241   3.271   3.298   3.333   3.353   3.366   3.482
  3.532   3.580   3.612   3.669   3.693   3.774   3.782   3.802
  3.952   4.019   4.032   4.069   4.133   4.161   4.923   4.937
  5.000   5.017   5.027   5.069   5.133   5.143   5.173   5.325
  5.349   5.357   5.557   5.565   5.659   5.707   5.815   5.817
 23.736  23.772  23.787  23.822  49.822  49.844  49.893  49.938
 49.968  49.989
 --------------------------------------------------------------

          Ground-State Mulliken Net Atomic Charges

     Atom                 Charge (a.u.)
  ----------------------------------------
      1 C                    -0.076517
      2 C                    -0.322469
      3 C                     0.342293
      4 C                     0.009964
      5 O                    -0.177776
      6 O                    -0.128667
      7 O                    -0.147892
      8 O                    -0.163768
      9 O                    -0.240159
     10 O                    -0.235107
     11 H                     0.269105
     12 H                     0.302329
     13 H                     0.294386
     14 H                     0.274278
  ----------------------------------------
  Sum of atomic charges =     0.000000

 -----------------------------------------------------------------
                    Cartesian Multipole Moments
 -----------------------------------------------------------------
    Charge (ESU x 10^10)
                -0.0000
    Dipole Moment (Debye)
         X      -0.0318      Y       0.3392      Z       1.8822
       Tot       1.9128
    Quadrupole Moments (Debye-Ang)
        XX     -41.0879     XY       1.3509     YY     -64.7206
        XZ       4.2585     YZ       0.8251     ZZ     -59.2877
    Octopole Moments (Debye-Ang^2)
       XXX     -16.9543    XXY     -10.0839    XYY       6.8706
       YYY      -1.8796    XXZ      22.5722    XYZ     -12.0563
       YYZ      -2.2941    XZZ       0.1441    YZZ       4.1153
       ZZZ      15.2440
    Hexadecapole Moments (Debye-Ang^3)
      XXXX    -836.0143   XXXY     -12.2773   XXYY    -266.7764
      XYYY      -7.6015   YYYY    -323.5094   XXXZ      34.3843
      XXYZ      -0.9577   XYYZ       2.5261   YYYZ      -2.9980
      XXZZ    -277.2638   XYZZ      11.8113   YYZZ     -88.4125
      XZZZ      14.0391   YZZZ       4.8010   ZZZZ    -232.0532
 -----------------------------------------------------------------
 Calculating analytic gradient of the SCF energy
 Gradient of SCF Energy
            1           2           3           4           5           6
    1  -0.0026413   0.0005514  -0.0021875   0.0031327   0.0003516  -0.0001368
    2  -0.0007796  -0.0004423   0.0038979  -0.0004201   0.0005713  -0.0011465
    3   0.0007836  -0.0040344   0.0068706  -0.0007931   0.0000923   0.0000746
            7           8           9          10          11          12
    1  -0.0006694   0.0010739  -0.0012537   0.0013271   0.0000302   0.0006779
    2  -0.0002199  -0.0024534   0.0007961   0.0001124   0.0000711  -0.0004259
    3   0.0002165  -0.0018457  -0.0011246  -0.0007708  -0.0000367  -0.0001032
           13          14
    1  -0.0005292   0.0002731
    2   0.0005602  -0.0001214
    3  -0.0002638   0.0009347
 Max gradient component =       6.871E-03
 RMS gradient           =       1.717E-03
 Gradient time:  CPU 67.11 s  wall 67.13 s
 Geometry Optimization Parameters
   NAtoms,    NIC,     NZ,  NCons,   NDum,   NFix, NCnnct, MaxDiis
       14      82       0       0       0       0       0       0

 Cartesian Hessian Update
 Hessian Updated using BFGS Update


** GEOMETRY OPTIMIZATION IN DELOCALIZED INTERNAL COORDINATES **
   Searching for a Minimum

   Optimization Cycle:   2

                       Coordinates (Angstroms)
     ATOM                X               Y               Z
      1  C         1.8953566050   -0.0547659864   -0.3355904575
      2  C         0.5391487521    0.6181960297   -0.1695946157
      3  C        -0.5426991734   -0.4446731250    0.1029662212
      4  C        -1.9747967532    0.0388614585   -0.2068720306
      5  O         2.6171292395   -0.0117245170    0.8057986016
      6  O        -2.8977574964   -0.6249250379    0.4972151815
      7  O         0.4619430258    1.5625745876    0.8883460238
      8  O        -0.3186024720   -1.5647976281    0.4751912870
      9  O        -2.2071778890    0.8766975811   -1.0395718987
     10  O         2.2734306783   -0.5680653502   -1.3527545422
     11  H         0.3027926381    1.1467909973   -1.0927090039
     12  H         3.4468486010   -0.4916730563    0.6568310439
     13  H        -3.7695850904   -0.2991780318    0.2207138078
     14  H         0.9306273281    1.2050569937    1.6547087776
   Point Group: c1    Number of degrees of freedom:    36


   Energy is   -606.368887111

 Hessian Updated using BFGS Update

 34 Hessian modes will be used to form the next step
  Hessian Eigenvalues:
     0.003419    0.003932    0.006038    0.008044    0.010425    0.013063
     0.013860    0.021956    0.023541    0.055458    0.061945    0.081747
     0.142924    0.161188    0.181877    0.202475    0.241492    0.249659
     0.249923    0.249989    0.255606    0.282564    0.285260    0.300703
     0.345619    0.427449    0.455100    0.521346    0.526029    0.542960
     0.568581    0.859162    1.004932    1.017485

 Minimum Search - Taking Simple RFO Step
 Searching for Lamda that Minimizes Along All modes
 Value Taken    Lamda =  -0.00142024
 Calculated Step too Large.  Step scaled by  0.829741
 Step Taken.  Stepsize is  0.300000

                             Maximum     Tolerance    Cnvgd?
         Gradient           0.003042      0.000300      NO
         Displacement       0.209589      0.001200      NO
         Energy change     -0.000288      0.000001      NO


 New Cartesian Coordinates Obtained by Inverse Iteration

 Displacement from previous Coordinates is:  0.443470
 ----------------------------------------------------------------
             Standard Nuclear Orientation (Angstroms)
    I     Atom           X                Y                Z
 ----------------------------------------------------------------
    1      C       1.9139244293    -0.0440172707    -0.3329682658
    2      C       0.5450395368     0.6085970115    -0.1917300733
    3      C      -0.5350331553    -0.4756699629     0.0023857059
    4      C      -1.9763935304     0.0328443383    -0.2286184781
    5      O       2.6084513522    -0.0204485664     0.8229476210
    6      O      -2.8656221501    -0.5779358686     0.5556355993
    7      O       0.4203329469     1.5347697228     0.8792636998
    8      O      -0.3217394459    -1.5732269205     0.4212713151
    9      O      -2.2366423953     0.8444825414    -1.0694590666
   10      O       2.3123639423    -0.5393862598    -1.3442258249
   11      H       0.3376006169     1.1529283279    -1.1103269562
   12      H       3.4391046927    -0.4939682335     0.7040608194
   13      H      -3.7471677391    -0.2545915326     0.3360632704
   14      H       0.8624388924     1.1939975885     1.6603790297
 ----------------------------------------------------------------
 Molecular Point Group                 C1    NOp =  1
 Largest Abelian Subgroup              C1    NOp =  1
 Nuclear Repulsion Energy =   541.3830741850 hartrees
 There are       38 alpha and       38 beta electrons
 Applying Cartesian multipole field
    Component          Value
    ---------          -----
     (2,0,0)        1.00000E-11
     (0,2,0)        2.00000E-11
     (0,0,2)       -3.00000E-11
 Nucleus-field energy     =     0.0000000092 hartrees
 Requested basis set is 6-311++G(d,p)
 There are 80 shells and 248 basis functions
 A cutoff of  1.0D-11 yielded   2798 shell pairs
 There are     27634 function pairs (     29838 Cartesian)
 Smallest overlap matrix eigenvalue = 1.56E-05
 Guess MOs from SCF MO coefficient file
 Reading MOs from coefficient file
 Reading MOs from coefficient file
 A restricted hybrid HF-DFT SCF calculation will be
 performed using Pulay DIIS extrapolation
 Exchange:     0.2000 Hartree-Fock + 0.0800 Slater + 0.7200 B88
 Correlation:  0.1900 VWN1RPA + 0.8100 LYP
 Using SG-1 standard quadrature grid
 SCF converges when DIIS error is below 1.0E-08
 Geometry optimization detected.  Setting ReadMinima to 0
 Setting SaveMinima to 0
 ---------------------------------------
  Cycle       Energy         DIIS Error
 ---------------------------------------
    1    -606.3848770297      1.63E-03
    2    -606.3679636829      1.82E-04
    3    -606.3678023719      2.80E-04
    4    -606.3682229785      6.96E-05
    5    -606.3682454856      2.58E-05
    6    -606.3682490906      9.60E-06
    7    -606.3682493842      3.33E-06
    8    -606.3682494171      1.39E-06
    9    -606.3682494323      4.77E-07
   10    -606.3682494021      1.27E-07
   11    -606.3682494330      7.02E-08
   12    -606.3682494324      2.33E-08
   13    -606.3682494291      1.20E-08
   14    -606.3682494285      3.30E-09 Convergence criterion met
 ---------------------------------------
 SCF time:  CPU 189.14 s  wall 189.31 s
 SCF   energy in the final basis set = -606.3682494285
 Total energy in the final basis set = -606.3682494285

 --------------------------------------------------------------

                    Orbital Energies (a.u.)
 --------------------------------------------------------------

 Alpha MOs
 -- Occupied --
-19.208 -19.206 -19.174 -19.170 -19.157 -19.148 -10.344 -10.340
-10.314 -10.279  -1.158  -1.151  -1.110  -1.074  -1.068  -1.061
 -0.796  -0.732  -0.675  -0.615  -0.582  -0.551  -0.524  -0.521
 -0.507  -0.493  -0.484  -0.467  -0.448  -0.440  -0.427  -0.404
 -0.372  -0.365  -0.362  -0.342  -0.313  -0.284
 -- Virtual --
 -0.107  -0.035  -0.024  -0.016  -0.000   0.014   0.018   0.042
  0.054   0.065   0.069   0.077   0.080   0.086   0.090   0.099
  0.105   0.115   0.121   0.129   0.135   0.142   0.155   0.164
  0.174   0.183   0.193   0.200   0.210   0.214   0.217   0.224
  0.236   0.245   0.250   0.259   0.267   0.274   0.279   0.282
  0.286   0.295   0.296   0.305   0.313   0.315   0.322   0.331
  0.336   0.349   0.361   0.364   0.369   0.378   0.382   0.388
  0.412   0.440   0.466   0.509   0.516   0.536   0.555   0.577
  0.592   0.602   0.607   0.621   0.639   0.654   0.683   0.710
  0.723   0.733   0.743   0.768   0.851   0.863   0.888   0.919
  0.999   1.010   1.034   1.061   1.064   1.080   1.092   1.117
  1.125   1.145   1.152   1.157   1.167   1.182   1.187   1.198
  1.216   1.227   1.235   1.256   1.283   1.294   1.309   1.421
  1.431   1.439   1.463   1.472   1.500   1.504   1.530   1.546
  1.561   1.589   1.609   1.628   1.659   1.711   1.715   1.720
  1.764   1.800   1.816   1.838   1.882   1.969   1.986   2.001
  2.020   2.039   2.085   2.112   2.177   2.204   2.368   2.487
  2.520   2.525   2.575   2.611   2.641   2.679   2.732   2.783
  2.805   2.826   2.847   2.862   2.878   2.885   2.926   2.950
  3.022   3.033   3.060   3.072   3.093   3.129   3.140   3.155
  3.161   3.239   3.274   3.307   3.337   3.361   3.375   3.490
  3.546   3.590   3.622   3.672   3.695   3.787   3.794   3.816
  3.954   4.018   4.029   4.071   4.130   4.151   4.925   4.941
  4.995   5.024   5.028   5.068   5.140   5.143   5.174   5.324
  5.347   5.356   5.564   5.578   5.672   5.724   5.822   5.826
 23.740  23.780  23.791  23.834  49.825  49.847  49.895  49.944
 49.976  50.004
 --------------------------------------------------------------

          Ground-State Mulliken Net Atomic Charges

     Atom                 Charge (a.u.)
  ----------------------------------------
      1 C                    -0.057281
      2 C                    -0.315043
      3 C                     0.363324
      4 C                    -0.033174
      5 O                    -0.182322
      6 O                    -0.128380
      7 O                    -0.151293
      8 O                    -0.165165
      9 O                    -0.234887
     10 O                    -0.235365
     11 H                     0.266421
     12 H                     0.302199
     13 H                     0.292864
     14 H                     0.278101
  ----------------------------------------
  Sum of atomic charges =    -0.000000

 -----------------------------------------------------------------
                    Cartesian Multipole Moments
 -----------------------------------------------------------------
    Charge (ESU x 10^10)
                 0.0000
    Dipole Moment (Debye)
         X       0.0244      Y       0.3504      Z       2.0044
       Tot       2.0350
    Quadrupole Moments (Debye-Ang)
        XX     -41.5298     XY       1.3822     YY     -64.2644
        XZ       3.8844     YZ       0.9241     ZZ     -59.1543
    Octopole Moments (Debye-Ang^2)
       XXX     -17.1978    XXY      -9.8020    XYY       6.8239
       YYY      -0.8660    XXZ      26.9453    XYZ     -12.1714
       YYZ      -1.3633    XZZ       0.3644    YZZ       4.0239
       ZZZ      17.6161
    Hexadecapole Moments (Debye-Ang^3)
      XXXX    -846.3328   XXXY     -10.7872   XXYY    -264.7922
      XYYY      -4.7829   YYYY    -315.7554   XXXZ      28.0031
      XXYZ      -1.8203   XYYZ       2.6049   YYYZ      -2.8507
      XXZZ    -277.9655   XYZZ      12.1178   YYZZ     -86.9694
      XZZZ      14.1644   YZZZ       5.3883   ZZZZ    -234.6424
 -----------------------------------------------------------------
 Calculating analytic gradient of the SCF energy
 Gradient of SCF Energy
            1           2           3           4           5           6
    1   0.0008502  -0.0014393   0.0033088  -0.0020535   0.0060067  -0.0048130
    2  -0.0019674  -0.0015259  -0.0104315   0.0050251  -0.0043446   0.0044845
    3  -0.0061098  -0.0001455  -0.0103574   0.0005463  -0.0046161  -0.0048882
            7           8           9          10          11          12
    1   0.0045102  -0.0030177   0.0019464  -0.0022337  -0.0000556  -0.0041260
    2  -0.0013953   0.0113520  -0.0080304   0.0040395  -0.0016667   0.0026001
    3   0.0074529   0.0003932   0.0068411   0.0085715   0.0010359   0.0022930
           13          14
    1   0.0042308  -0.0031143
    2  -0.0026183   0.0044787
    3   0.0021502  -0.0031670
 Max gradient component =       1.135E-02
 RMS gradient           =       4.817E-03
 Gradient time:  CPU 67.42 s  wall 67.43 s
 Geometry Optimization Parameters
   NAtoms,    NIC,     NZ,  NCons,   NDum,   NFix, NCnnct, MaxDiis
       14      82       0       0       0       0       0       0

 Cartesian Hessian Update
 Hessian Updated using BFGS Update


** GEOMETRY OPTIMIZATION IN DELOCALIZED INTERNAL COORDINATES **
   Searching for a Minimum

   Optimization Cycle:   3

                       Coordinates (Angstroms)
     ATOM                X               Y               Z
      1  C         1.9139244293   -0.0440172707   -0.3329682658
      2  C         0.5450395368    0.6085970115   -0.1917300733
      3  C        -0.5350331553   -0.4756699629    0.0023857059
      4  C        -1.9763935304    0.0328443383   -0.2286184781
      5  O         2.6084513522   -0.0204485664    0.8229476210
      6  O        -2.8656221501   -0.5779358686    0.5556355993
      7  O         0.4203329469    1.5347697228    0.8792636998
      8  O        -0.3217394459   -1.5732269205    0.4212713151
      9  O        -2.2366423953    0.8444825414   -1.0694590666
     10  O         2.3123639423   -0.5393862598   -1.3442258249
     11  H         0.3376006169    1.1529283279   -1.1103269562
     12  H         3.4391046927   -0.4939682335    0.7040608194
     13  H        -3.7471677391   -0.2545915326    0.3360632704
     14  H         0.8624388924    1.1939975885    1.6603790297
   Point Group: c1    Number of degrees of freedom:    36


   Energy is   -606.368249429

 Hessian Updated using BFGS Update

 36 Hessian modes will be used to form the next step
  Hessian Eigenvalues:
     0.003639    0.003949    0.006055    0.009886    0.010709    0.013166
     0.021870    0.023470    0.028978    0.059555    0.061942    0.081759
     0.156838    0.160024    0.163361    0.182604    0.203073    0.244306
     0.249687    0.249928    0.249999    0.251327    0.257814    0.282186
     0.285255    0.300733    0.346781    0.429337    0.502628    0.521370
     0.526470    0.542897    0.568906    0.944229    1.004985    1.018223

 Minimum Search - Taking Simple RFO Step
 Searching for Lamda that Minimizes Along All modes
 Value Taken    Lamda =  -0.00182589
 Step Taken.  Stepsize is  0.178120

                             Maximum     Tolerance    Cnvgd?
         Gradient           0.011271      0.000300      NO
         Displacement       0.134583      0.001200      NO
         Energy change      0.000638      0.000001      NO


 New Cartesian Coordinates Obtained by Inverse Iteration

 Displacement from previous Coordinates is:  0.152422
 ----------------------------------------------------------------
             Standard Nuclear Orientation (Angstroms)
    I     Atom           X                Y                Z
 ----------------------------------------------------------------
    1      C       1.9096371561    -0.0413769277    -0.3325509895
    2      C       0.5412897245     0.6119329386    -0.1910410370
    3      C      -0.5341923511    -0.4696762381     0.0363848907
    4      C      -1.9735791048     0.0262042135    -0.2272616484
    5      O       2.5994540703    -0.0045305134     0.8275868916
    6      O      -2.8708175511    -0.5939210986     0.5446039310
    7      O       0.4261938377     1.5422639310     0.8730838180
    8      O      -0.3093849843    -1.5862437335     0.4137298434
    9      O      -2.2213801361     0.8718702404    -1.0457956678
   10      O       2.3022451087    -0.5624668827    -1.3390539309
   11      H       0.3226832938     1.1507369799    -1.1126710185
   12      H       3.4318176582    -0.4835690452     0.7004354032
   13      H      -3.7489326522    -0.2539748347     0.3131235595
   14      H       0.8816239239     1.1811258856     1.6441043504
 ----------------------------------------------------------------
 Molecular Point Group                 C1    NOp =  1
 Largest Abelian Subgroup              C1    NOp =  1
 Nuclear Repulsion Energy =   541.2776549593 hartrees
 There are       38 alpha and       38 beta electrons
 Applying Cartesian multipole field
    Component          Value
    ---------          -----
     (2,0,0)        1.00000E-11
     (0,2,0)        2.00000E-11
     (0,0,2)       -3.00000E-11
 Nucleus-field energy     =     0.0000000093 hartrees
 Requested basis set is 6-311++G(d,p)
 There are 80 shells and 248 basis functions
 A cutoff of  1.0D-11 yielded   2799 shell pairs
 There are     27663 function pairs (     29854 Cartesian)
 Smallest overlap matrix eigenvalue = 1.63E-05
 Guess MOs from SCF MO coefficient file
 Reading MOs from coefficient file
 Reading MOs from coefficient file
 A restricted hybrid HF-DFT SCF calculation will be
 performed using Pulay DIIS extrapolation
 Exchange:     0.2000 Hartree-Fock + 0.0800 Slater + 0.7200 B88
 Correlation:  0.1900 VWN1RPA + 0.8100 LYP
 Using SG-1 standard quadrature grid
 SCF converges when DIIS error is below 1.0E-08
 Geometry optimization detected.  Setting ReadMinima to 0
 Setting SaveMinima to 0
 ---------------------------------------
  Cycle       Energy         DIIS Error
 ---------------------------------------
    1    -606.3434342941      9.89E-04
    2    -606.3689788587      1.10E-04
    3    -606.3689424900      1.55E-04
    4    -606.3690673996      5.49E-05
    5    -606.3690828355      9.66E-06
    6    -606.3690835167      4.35E-06
    7    -606.3690835291      2.22E-06
    8    -606.3690835094      6.36E-07
    9    -606.3690835630      2.65E-07
   10    -606.3690835579      4.66E-08
   11    -606.3690835497      3.17E-08
   12    -606.3690835453      1.14E-08
   13    -606.3690835429      2.77E-09 Convergence criterion met
 ---------------------------------------
 SCF time:  CPU 174.52 s  wall 174.86 s
 SCF   energy in the final basis set = -606.3690835429
 Total energy in the final basis set = -606.3690835429

 --------------------------------------------------------------

                    Orbital Energies (a.u.)
 --------------------------------------------------------------

 Alpha MOs
 -- Occupied --
-19.210 -19.208 -19.175 -19.170 -19.159 -19.149 -10.346 -10.340
-10.315 -10.278  -1.157  -1.150  -1.108  -1.074  -1.067  -1.060
 -0.795  -0.732  -0.674  -0.613  -0.580  -0.551  -0.526  -0.523
 -0.507  -0.493  -0.483  -0.467  -0.449  -0.441  -0.426  -0.405
 -0.372  -0.365  -0.362  -0.342  -0.313  -0.285
 -- Virtual --
 -0.109  -0.037  -0.025  -0.016  -0.001   0.014   0.019   0.041
  0.053   0.065   0.069   0.077   0.080   0.085   0.089   0.098
  0.105   0.116   0.120   0.129   0.134   0.142   0.155   0.163
  0.173   0.183   0.193   0.200   0.210   0.215   0.218   0.224
  0.235   0.245   0.249   0.258   0.265   0.272   0.279   0.280
  0.287   0.296   0.297   0.304   0.311   0.315   0.323   0.331
  0.335   0.351   0.361   0.365   0.370   0.376   0.380   0.386
  0.413   0.439   0.465   0.507   0.513   0.532   0.555   0.576
  0.592   0.600   0.608   0.620   0.638   0.649   0.681   0.703
  0.724   0.735   0.745   0.759   0.850   0.864   0.888   0.915
  0.998   1.011   1.030   1.062   1.063   1.081   1.097   1.117
  1.125   1.143   1.150   1.157   1.165   1.181   1.185   1.201
  1.221   1.224   1.241   1.256   1.281   1.292   1.307   1.418
  1.429   1.433   1.466   1.475   1.494   1.503   1.531   1.543
  1.564   1.589   1.603   1.632   1.666   1.710   1.710   1.715
  1.768   1.800   1.813   1.837   1.883   1.965   1.985   2.004
  2.014   2.037   2.078   2.102   2.173   2.197   2.361   2.482
  2.521   2.530   2.572   2.613   2.646   2.674   2.735   2.785
  2.805   2.828   2.848   2.862   2.873   2.887   2.923   2.951
  3.019   3.030   3.059   3.071   3.094   3.127   3.133   3.151
  3.158   3.243   3.276   3.300   3.334   3.354   3.371   3.481
  3.534   3.580   3.613   3.671   3.693   3.776   3.783   3.803
  3.955   4.017   4.032   4.070   4.132   4.156   4.924   4.940
  4.997   5.022   5.026   5.069   5.136   5.140   5.175   5.324
  5.351   5.358   5.557   5.567   5.664   5.711   5.815   5.818
 23.736  23.774  23.786  23.825  49.822  49.844  49.894  49.940
 49.969  49.992
 --------------------------------------------------------------

          Ground-State Mulliken Net Atomic Charges

     Atom                 Charge (a.u.)
  ----------------------------------------
      1 C                    -0.069221
      2 C                    -0.308994
      3 C                     0.336794
      4 C                    -0.010533
      5 O                    -0.178213
      6 O                    -0.123881
      7 O                    -0.145922
      8 O                    -0.165056
      9 O                    -0.237003
     10 O                    -0.235153
     11 H                     0.267072
     12 H                     0.302698
     13 H                     0.292940
     14 H                     0.274470
  ----------------------------------------
  Sum of atomic charges =     0.000000

 -----------------------------------------------------------------
                    Cartesian Multipole Moments
 -----------------------------------------------------------------
    Charge (ESU x 10^10)
                -0.0000
    Dipole Moment (Debye)
         X      -0.0107      Y       0.3685      Z       1.9618
       Tot       1.9961
    Quadrupole Moments (Debye-Ang)
        XX     -41.3768     XY       1.4639     YY     -64.6740
        XZ       4.0079     YZ       0.7221     ZZ     -59.1078
    Octopole Moments (Debye-Ang^2)
       XXX     -17.4456    XXY      -9.3335    XYY       6.7753
       YYY      -0.8688    XXZ      25.8089    XYZ     -12.3080
       YYZ      -1.6359    XZZ       0.1073    YZZ       3.9047
       ZZZ      16.4689
    Hexadecapole Moments (Debye-Ang^3)
      XXXX    -841.8422   XXXY     -10.6873   XXYY    -266.3375
      XYYY      -4.8930   YYYY    -321.7357   XXXZ      30.1047
      XXYZ      -1.9969   XYYZ       2.5258   YYYZ      -3.4606
      XXZZ    -275.7176   XYZZ      11.9388   YYZZ     -87.7613
      XZZZ      14.2356   YZZZ       4.3181   ZZZZ    -231.9523
 -----------------------------------------------------------------
 Calculating analytic gradient of the SCF energy
 Gradient of SCF Energy
            1           2           3           4           5           6
    1   0.0012566  -0.0000574   0.0001614  -0.0007486  -0.0000131  -0.0004430
    2   0.0019992  -0.0013837   0.0012876  -0.0035279  -0.0007619   0.0011970
    3  -0.0008589  -0.0000941   0.0006448  -0.0028077   0.0000878   0.0007837
            7           8           9          10          11          12
    1   0.0002401  -0.0001943   0.0003821  -0.0006034   0.0001839  -0.0004394
    2  -0.0001088   0.0004973   0.0010817  -0.0005144   0.0000912   0.0002171
    3   0.0003638  -0.0000614   0.0013283   0.0004885   0.0003072   0.0000625
           13          14
    1   0.0004777  -0.0002027
    2  -0.0001793   0.0001049
    3   0.0001510  -0.0003956
 Max gradient component =       3.528E-03
 RMS gradient           =       9.682E-04
 Gradient time:  CPU 66.86 s  wall 66.87 s
 Geometry Optimization Parameters
   NAtoms,    NIC,     NZ,  NCons,   NDum,   NFix, NCnnct, MaxDiis
       14      82       0       0       0       0       0       0

 Cartesian Hessian Update
 Hessian Updated using BFGS Update


** GEOMETRY OPTIMIZATION IN DELOCALIZED INTERNAL COORDINATES **
   Searching for a Minimum

   Optimization Cycle:   4

                       Coordinates (Angstroms)
     ATOM                X               Y               Z
      1  C         1.9096371561   -0.0413769277   -0.3325509895
      2  C         0.5412897245    0.6119329386   -0.1910410370
      3  C        -0.5341923511   -0.4696762381    0.0363848907
      4  C        -1.9735791048    0.0262042135   -0.2272616484
      5  O         2.5994540703   -0.0045305134    0.8275868916
      6  O        -2.8708175511   -0.5939210986    0.5446039310
      7  O         0.4261938377    1.5422639310    0.8730838180
      8  O        -0.3093849843   -1.5862437335    0.4137298434
      9  O        -2.2213801361    0.8718702404   -1.0457956678
     10  O         2.3022451087   -0.5624668827   -1.3390539309
     11  H         0.3226832938    1.1507369799   -1.1126710185
     12  H         3.4318176582   -0.4835690452    0.7004354032
     13  H        -3.7489326522   -0.2539748347    0.3131235595
     14  H         0.8816239239    1.1811258856    1.6441043504
   Point Group: c1    Number of degrees of freedom:    36


   Energy is   -606.369083543

 Hessian Updated using BFGS Update

 36 Hessian modes will be used to form the next step
  Hessian Eigenvalues:
     0.003638    0.003933    0.006055    0.009995    0.012089    0.013202
     0.021890    0.023470    0.030615    0.059724    0.062403    0.081800
     0.156214    0.160027    0.163318    0.182326    0.203754    0.243496
     0.249418    0.249829    0.249999    0.250773    0.254743    0.282182
     0.285255    0.300808    0.346157    0.429536    0.485610    0.521362
     0.526289    0.542835    0.569037    0.919743    1.005116    1.017692

 Minimum Search - Taking Simple RFO Step
 Searching for Lamda that Minimizes Along All modes
 Value Taken    Lamda =  -0.00066262
 Step Taken.  Stepsize is  0.226157

                             Maximum     Tolerance    Cnvgd?
         Gradient           0.001453      0.000300      NO
         Displacement       0.108532      0.001200      NO
         Energy change     -0.000834      0.000001      NO


 New Cartesian Coordinates Obtained by Inverse Iteration

 Displacement from previous Coordinates is:  0.275439
 ----------------------------------------------------------------
             Standard Nuclear Orientation (Angstroms)
    I     Atom           X                Y                Z
 ----------------------------------------------------------------
    1      C       1.8985534615    -0.0667975896    -0.3270767462
    2      C       0.5430811395     0.6122198637    -0.1798964319
    3      C      -0.5455316769    -0.4496847175     0.0732877449
    4      C      -1.9766030269     0.0725807475    -0.1807931198
    5      O       2.6130359545     0.0075724359     0.8174185047
    6      O      -2.8857957939    -0.6118608213     0.5221065894
    7      O       0.4541705546     1.5494307576     0.8789857907
    8      O      -0.3325301368    -1.5774436333     0.4352042363
    9      O      -2.2241083432     0.8734907425    -1.0475881334
   10      O       2.2892562276    -0.5792085143    -1.3422383713
   11      H       0.3211919149     1.1475209085    -1.1044051877
   12      H       3.4520083336    -0.4617173643     0.6726730283
   13      H      -3.7644682426    -0.3004447318     0.2429501708
   14      H       0.9143976274     1.1727168318     1.6440503210
 ----------------------------------------------------------------
 Molecular Point Group                 C1    NOp =  1
 Largest Abelian Subgroup              C1    NOp =  1
 Nuclear Repulsion Energy =   540.7239694928 hartrees
 There are       38 alpha and       38 beta electrons
 Applying Cartesian multipole field
    Component          Value
    ---------          -----
     (2,0,0)        1.00000E-11
     (0,2,0)        2.00000E-11
     (0,0,2)       -3.00000E-11
 Nucleus-field energy     =     0.0000000094 hartrees
 Requested basis set is 6-311++G(d,p)
 There are 80 shells and 248 basis functions
 A cutoff of  1.0D-11 yielded   2796 shell pairs
 There are     27603 function pairs (     29804 Cartesian)
 Smallest overlap matrix eigenvalue = 1.54E-05
 Guess MOs from SCF MO coefficient file
 Reading MOs from coefficient file
 Reading MOs from coefficient file
 A restricted hybrid HF-DFT SCF calculation will be
 performed using Pulay DIIS extrapolation
 Exchange:     0.2000 Hartree-Fock + 0.0800 Slater + 0.7200 B88
 Correlation:  0.1900 VWN1RPA + 0.8100 LYP
 Using SG-1 standard quadrature grid
 SCF converges when DIIS error is below 1.0E-08
 Geometry optimization detected.  Setting ReadMinima to 0
 Setting SaveMinima to 0
 ---------------------------------------
  Cycle       Energy         DIIS Error
 ---------------------------------------
    1    -606.3483447444      1.31E-03
    2    -606.3680589857      1.35E-04
    3    -606.3680952763      1.71E-04
    4    -606.3682365533      6.51E-05
    5    -606.3682579536      2.16E-05
    6    -606.3682601157      8.15E-06
    7    -606.3682606929      2.89E-06
    8    -606.3682606867      9.84E-07
    9    -606.3682606887      6.59E-07
   10    -606.3682607281      1.57E-07
   11    -606.3682607254      5.83E-08
   12    -606.3682607254      2.70E-08
   13    -606.3682607225      9.31E-09 Convergence criterion met
 ---------------------------------------
 SCF time:  CPU 177.90 s  wall 178.00 s
 SCF   energy in the final basis set = -606.3682607225
 Total energy in the final basis set = -606.3682607225

 --------------------------------------------------------------

                    Orbital Energies (a.u.)
 --------------------------------------------------------------

 Alpha MOs
 -- Occupied --
-19.210 -19.209 -19.176 -19.171 -19.160 -19.149 -10.347 -10.341
-10.316 -10.278  -1.156  -1.150  -1.106  -1.075  -1.066  -1.060
 -0.795  -0.732  -0.673  -0.612  -0.579  -0.550  -0.526  -0.523
 -0.507  -0.493  -0.482  -0.467  -0.449  -0.441  -0.425  -0.406
 -0.373  -0.365  -0.361  -0.343  -0.314  -0.286
 -- Virtual --
 -0.110  -0.038  -0.025  -0.017  -0.002   0.013   0.018   0.040
  0.055   0.064   0.070   0.076   0.079   0.083   0.088   0.098
  0.104   0.116   0.120   0.130   0.134   0.143   0.154   0.163
  0.173   0.182   0.192   0.200   0.211   0.217   0.218   0.221
  0.236   0.245   0.249   0.259   0.263   0.270   0.276   0.279
  0.286   0.294   0.298   0.304   0.311   0.314   0.325   0.331
  0.334   0.351   0.361   0.364   0.370   0.376   0.380   0.386
  0.412   0.438   0.463   0.506   0.511   0.530   0.552   0.572
  0.595   0.598   0.604   0.620   0.637   0.650   0.679   0.703
  0.728   0.735   0.744   0.763   0.852   0.865   0.884   0.917
  0.993   1.010   1.034   1.058   1.061   1.085   1.097   1.120
  1.130   1.139   1.146   1.158   1.169   1.181   1.183   1.201
  1.216   1.224   1.231   1.253   1.275   1.295   1.309   1.414
  1.432   1.436   1.465   1.480   1.497   1.501   1.529   1.546
  1.557   1.589   1.608   1.634   1.663   1.704   1.711   1.714
  1.760   1.799   1.814   1.834   1.883   1.960   1.984   1.999
  2.014   2.038   2.075   2.107   2.172   2.193   2.358   2.476
  2.521   2.529   2.568   2.615   2.649   2.672   2.738   2.784
  2.808   2.826   2.848   2.860   2.874   2.887   2.920   2.952
  3.017   3.028   3.054   3.069   3.093   3.125   3.131   3.145
  3.157   3.238   3.271   3.303   3.332   3.352   3.362   3.482
  3.527   3.574   3.611   3.668   3.690   3.772   3.778   3.794
  3.955   4.022   4.032   4.072   4.132   4.154   4.920   4.937
  5.002   5.018   5.026   5.068   5.131   5.141   5.173   5.321
  5.353   5.359   5.550   5.560   5.658   5.702   5.812   5.816
 23.735  23.769  23.782  23.818  49.821  49.841  49.891  49.936
 49.963  49.989
 --------------------------------------------------------------

          Ground-State Mulliken Net Atomic Charges

     Atom                 Charge (a.u.)
  ----------------------------------------
      1 C                    -0.089495
      2 C                    -0.293851
      3 C                     0.337756
      4 C                    -0.008751
      5 O                    -0.174692
      6 O                    -0.127285
      7 O                    -0.144049
      8 O                    -0.164095
      9 O                    -0.237014
     10 O                    -0.235334
     11 H                     0.268830
     12 H                     0.300737
     13 H                     0.293378
     14 H                     0.273864
  ----------------------------------------
  Sum of atomic charges =     0.000000

 -----------------------------------------------------------------
                    Cartesian Multipole Moments
 -----------------------------------------------------------------
    Charge (ESU x 10^10)
                -0.0000
    Dipole Moment (Debye)
         X       0.0236      Y       0.3992      Z       1.9635
       Tot       2.0038
    Quadrupole Moments (Debye-Ang)
        XX     -41.2228     XY       1.4401     YY     -64.8037
        XZ       4.1523     YZ       0.6537     ZZ     -59.2749
    Octopole Moments (Debye-Ang^2)
       XXX     -16.1504    XXY      -9.8997    XYY       6.4888
       YYY      -1.5415    XXZ      23.6666    XYZ     -12.2844
       YYZ      -2.1107    XZZ       0.5384    YZZ       3.8684
       ZZZ      15.1707
    Hexadecapole Moments (Debye-Ang^3)
      XXXX    -839.8923   XXXY      -6.9018   XXYY    -267.7685
      XYYY      -5.4745   YYYY    -322.7060   XXXZ      34.7266
      XXYZ      -1.4662   XYYZ       2.3458   YYYZ      -3.9995
      XXZZ    -277.9977   XYZZ      12.1108   YYZZ     -88.3062
      XZZZ      14.2230   YZZZ       3.7102   ZZZZ    -231.0382
 -----------------------------------------------------------------
 Calculating analytic gradient of the SCF energy
 Gradient of SCF Energy
            1           2           3           4           5           6
    1  -0.0033802   0.0015003  -0.0031934   0.0032384  -0.0022352   0.0027679
    2  -0.0044612   0.0022051   0.0010626   0.0097776   0.0039146  -0.0057811
    3   0.0051358   0.0001057  -0.0013069   0.0099475   0.0018135  -0.0011148
            7           8           9          10          11          12
    1  -0.0017874   0.0020013  -0.0019965   0.0020802  -0.0003681   0.0019589
    2   0.0016287  -0.0059407  -0.0009879   0.0000578   0.0008496  -0.0012130
    3  -0.0028841   0.0015497  -0.0067183  -0.0051040  -0.0003408  -0.0012302
           13          14
    1  -0.0020689   0.0014829
    2   0.0013600  -0.0024720
    3  -0.0012266   0.0013735
 Max gradient component =       9.947E-03
 RMS gradient           =       3.487E-03
 Gradient time:  CPU 66.86 s  wall 66.86 s
 Geometry Optimization Parameters
   NAtoms,    NIC,     NZ,  NCons,   NDum,   NFix, NCnnct, MaxDiis
       14      82       0       0       0       0       0       0

 Cartesian Hessian Update
 Hessian Updated using BFGS Update


** GEOMETRY OPTIMIZATION IN DELOCALIZED INTERNAL COORDINATES **
   Searching for a Minimum

   Optimization Cycle:   5

                       Coordinates (Angstroms)
     ATOM                X               Y               Z
      1  C         1.8985534615   -0.0667975896   -0.3270767462
      2  C         0.5430811395    0.6122198637   -0.1798964319
      3  C        -0.5455316769   -0.4496847175    0.0732877449
      4  C        -1.9766030269    0.0725807475   -0.1807931198
      5  O         2.6130359545    0.0075724359    0.8174185047
      6  O        -2.8857957939   -0.6118608213    0.5221065894
      7  O         0.4541705546    1.5494307576    0.8789857907
      8  O        -0.3325301368   -1.5774436333    0.4352042363
      9  O        -2.2241083432    0.8734907425   -1.0475881334
     10  O         2.2892562276   -0.5792085143   -1.3422383713
     11  H         0.3211919149    1.1475209085   -1.1044051877
     12  H         3.4520083336   -0.4617173643    0.6726730283
     13  H        -3.7644682426   -0.3004447318    0.2429501708
     14  H         0.9143976274    1.1727168318    1.6440503210
   Point Group: c1    Number of degrees of freedom:    36


   Energy is   -606.368260722

 Hessian Updated using BFGS Update

 36 Hessian modes will be used to form the next step
  Hessian Eigenvalues:
     0.003647    0.003920    0.006056    0.010002    0.013165    0.021872
     0.023437    0.028249    0.055978    0.059869    0.062399    0.081791
     0.157246    0.160031    0.165175    0.182320    0.203930    0.244770
     0.249068    0.249803    0.250184    0.251775    0.261428    0.282281
     0.285266    0.300881    0.346481    0.429487    0.497576    0.521362
     0.526435    0.542875    0.568998    0.946271    1.005505    1.018048

 Minimum Search - Taking Simple RFO Step
 Searching for Lamda that Minimizes Along All modes
 Value Taken    Lamda =  -0.00177817
 Step Taken.  Stepsize is  0.166304

                             Maximum     Tolerance    Cnvgd?
         Gradient           0.005672      0.000300      NO
         Displacement       0.075375      0.001200      NO
         Energy change      0.000823      0.000001      NO


 New Cartesian Coordinates Obtained by Inverse Iteration

 Displacement from previous Coordinates is:  0.238218
 ----------------------------------------------------------------
             Standard Nuclear Orientation (Angstroms)
    I     Atom           X                Y                Z
 ----------------------------------------------------------------
    1      C       1.9083276697    -0.0509937961    -0.3285327584
    2      C       0.5422806335     0.6091802620    -0.1903415030
    3      C      -0.5369968718    -0.4683212957     0.0385132308
    4      C      -1.9747223093     0.0391729286    -0.2133380719
    5      O       2.6048807607    -0.0000673026     0.8272095796
    6      O      -2.8747146434    -0.5966893234     0.5425947683
    7      O       0.4282792844     1.5436221672     0.8703265879
    8      O      -0.3162779875    -1.5908097699     0.4009662809
    9      O      -2.2235702703     0.8777251735    -1.0391469393
   10      O       2.3046372853    -0.5677272102    -1.3360624553
   11      H       0.3257896406     1.1440824242    -1.1151495001
   12      H       3.4406657291    -0.4737681684     0.6984486955
   13      H      -3.7538165035    -0.2620500627     0.3050052535
   14      H       0.8818955759     1.1850188888     1.6441852271
 ----------------------------------------------------------------
 Molecular Point Group                 C1    NOp =  1
 Largest Abelian Subgroup              C1    NOp =  1
 Nuclear Repulsion Energy =   541.0607707564 hartrees
 There are       38 alpha and       38 beta electrons
 Applying Cartesian multipole field
    Component          Value
    ---------          -----
     (2,0,0)        1.00000E-11
     (0,2,0)        2.00000E-11
     (0,0,2)       -3.00000E-11
 Nucleus-field energy     =     0.0000000094 hartrees
 Requested basis set is 6-311++G(d,p)
 There are 80 shells and 248 basis functions
 A cutoff of  1.0D-11 yielded   2797 shell pairs
 There are     27631 function pairs (     29822 Cartesian)
 Smallest overlap matrix eigenvalue = 1.59E-05
 Guess MOs from SCF MO coefficient file
 Reading MOs from coefficient file
 Reading MOs from coefficient file
 A restricted hybrid HF-DFT SCF calculation will be
 performed using Pulay DIIS extrapolation
 Exchange:     0.2000 Hartree-Fock + 0.0800 Slater + 0.7200 B88
 Correlation:  0.1900 VWN1RPA + 0.8100 LYP
 Using SG-1 standard quadrature grid
 SCF converges when DIIS error is below 1.0E-08
 Geometry optimization detected.  Setting ReadMinima to 0
 Setting SaveMinima to 0
 ---------------------------------------
  Cycle       Energy         DIIS Error
 ---------------------------------------
    1    -606.3708137703      1.02E-03
    2    -606.3690510650      9.80E-05
    3    -606.3690871323      1.13E-04
    4    -606.3691500831      5.37E-05
    5    -606.3691653866      1.26E-05
    6    -606.3691664952      3.59E-06
    7    -606.3691665843      2.68E-06
    8    -606.3691665991      8.02E-07
    9    -606.3691666297      3.77E-07
   10    -606.3691666576      1.22E-07
   11    -606.3691666648      2.77E-08
   12    -606.3691666564      1.29E-08
   13    -606.3691666576      7.33E-09 Convergence criterion met
 ---------------------------------------
 SCF time:  CPU 175.01 s  wall 175.13 s
 SCF   energy in the final basis set = -606.3691666576
 Total energy in the final basis set = -606.3691666576

 --------------------------------------------------------------

                    Orbital Energies (a.u.)
 --------------------------------------------------------------

 Alpha MOs
 -- Occupied --
-19.210 -19.208 -19.175 -19.170 -19.159 -19.148 -10.346 -10.341
-10.316 -10.279  -1.157  -1.150  -1.108  -1.074  -1.067  -1.060
 -0.795  -0.732  -0.674  -0.613  -0.580  -0.550  -0.526  -0.523
 -0.507  -0.493  -0.483  -0.467  -0.449  -0.441  -0.426  -0.405
 -0.372  -0.365  -0.362  -0.342  -0.313  -0.285
 -- Virtual --
 -0.109  -0.037  -0.025  -0.016  -0.001   0.014   0.019   0.041
  0.054   0.065   0.069   0.076   0.080   0.085   0.089   0.098
  0.105   0.116   0.120   0.129   0.134   0.142   0.155   0.163
  0.173   0.182   0.192   0.200   0.210   0.215   0.218   0.223
  0.236   0.245   0.249   0.259   0.264   0.272   0.278   0.279
  0.287   0.295   0.297   0.304   0.311   0.314   0.323   0.331
  0.335   0.351   0.361   0.364   0.371   0.376   0.381   0.386
  0.412   0.439   0.465   0.508   0.511   0.532   0.555   0.575
  0.593   0.599   0.607   0.620   0.638   0.649   0.680   0.703
  0.725   0.736   0.744   0.759   0.851   0.863   0.886   0.916
  0.998   1.011   1.032   1.061   1.063   1.082   1.098   1.118
  1.127   1.142   1.149   1.157   1.166   1.181   1.184   1.201
  1.221   1.224   1.238   1.255   1.280   1.293   1.307   1.418
  1.430   1.433   1.465   1.475   1.495   1.503   1.530   1.545
  1.563   1.588   1.605   1.632   1.664   1.708   1.710   1.715
  1.766   1.802   1.813   1.835   1.884   1.964   1.984   2.002
  2.014   2.038   2.078   2.104   2.173   2.197   2.360   2.481
  2.521   2.529   2.571   2.614   2.646   2.673   2.735   2.784
  2.805   2.828   2.849   2.862   2.873   2.887   2.922   2.952
  3.019   3.030   3.058   3.070   3.094   3.128   3.133   3.150
  3.158   3.241   3.275   3.301   3.334   3.353   3.368   3.482
  3.534   3.580   3.613   3.670   3.693   3.776   3.783   3.802
  3.955   4.019   4.031   4.070   4.131   4.155   4.923   4.939
  4.999   5.021   5.026   5.069   5.136   5.141   5.175   5.323
  5.351   5.357   5.557   5.566   5.663   5.709   5.815   5.818
 23.736  23.773  23.786  23.824  49.822  49.844  49.893  49.940
 49.969  49.991
 --------------------------------------------------------------

          Ground-State Mulliken Net Atomic Charges

     Atom                 Charge (a.u.)
  ----------------------------------------
      1 C                    -0.075828
      2 C                    -0.299933
      3 C                     0.338716
      4 C                    -0.013399
      5 O                    -0.178031
      6 O                    -0.125358
      7 O                    -0.146455
      8 O                    -0.164351
      9 O                    -0.236876
     10 O                    -0.235278
     11 H                     0.267241
     12 H                     0.301961
     13 H                     0.293058
     14 H                     0.274532
  ----------------------------------------
  Sum of atomic charges =    -0.000000

 -----------------------------------------------------------------
                    Cartesian Multipole Moments
 -----------------------------------------------------------------
    Charge (ESU x 10^10)
                -0.0000
    Dipole Moment (Debye)
         X      -0.0030      Y       0.3846      Z       1.9872
       Tot       2.0241
    Quadrupole Moments (Debye-Ang)
        XX     -41.3662     XY       1.4871     YY     -64.7632
        XZ       4.0306     YZ       0.6975     ZZ     -59.0393
    Octopole Moments (Debye-Ang^2)
       XXX     -17.1878    XXY      -9.3573    XYY       6.7781
       YYY      -0.8369    XXZ      25.5835    XYZ     -12.2868
       YYZ      -1.5433    XZZ       0.1459    YZZ       3.9694
       ZZZ      16.2041
    Hexadecapole Moments (Debye-Ang^3)
      XXXX    -842.0781   XXXY      -9.1213   XXYY    -267.4357
      XYYY      -4.3884   YYYY    -323.1397   XXXZ      31.3423
      XXYZ      -2.0802   XYYZ       2.5706   YYYZ      -3.8739
      XXZZ    -276.0656   XYZZ      12.1313   YYZZ     -87.5931
      XZZZ      14.5299   YZZZ       3.8764   ZZZZ    -230.1521
 -----------------------------------------------------------------
 Calculating analytic gradient of the SCF energy
 Gradient of SCF Energy
            1           2           3           4           5           6
    1  -0.0004856   0.0002730  -0.0000852   0.0001669   0.0002001  -0.0001469
    2  -0.0006910   0.0000374   0.0002134  -0.0000541   0.0001773  -0.0001113
    3   0.0003095  -0.0005210   0.0000714   0.0000876  -0.0001814  -0.0000599
            7           8           9          10          11          12
    1  -0.0000488   0.0000898  -0.0000935   0.0002107  -0.0000569   0.0000490
    2   0.0000866  -0.0000291   0.0000896   0.0002584   0.0000510   0.0000064
    3   0.0001830   0.0000513  -0.0000607  -0.0001035   0.0000722   0.0000363
           13          14
    1  -0.0000171  -0.0000556
    2  -0.0000063  -0.0000284
    3   0.0000345   0.0000808
 Max gradient component =       6.910E-04
 RMS gradient           =       1.963E-04
 Gradient time:  CPU 66.67 s  wall 66.68 s
 Geometry Optimization Parameters
   NAtoms,    NIC,     NZ,  NCons,   NDum,   NFix, NCnnct, MaxDiis
       14      82       0       0       0       0       0       0

 Cartesian Hessian Update
 Hessian Updated using BFGS Update


** GEOMETRY OPTIMIZATION IN DELOCALIZED INTERNAL COORDINATES **
   Searching for a Minimum

   Optimization Cycle:   6

                       Coordinates (Angstroms)
     ATOM                X               Y               Z
      1  C         1.9083276697   -0.0509937961   -0.3285327584
      2  C         0.5422806335    0.6091802620   -0.1903415030
      3  C        -0.5369968718   -0.4683212957    0.0385132308
      4  C        -1.9747223093    0.0391729286   -0.2133380719
      5  O         2.6048807607   -0.0000673026    0.8272095796
      6  O        -2.8747146434   -0.5966893234    0.5425947683
      7  O         0.4282792844    1.5436221672    0.8703265879
      8  O        -0.3162779875   -1.5908097699    0.4009662809
      9  O        -2.2235702703    0.8777251735   -1.0391469393
     10  O         2.3046372853   -0.5677272102   -1.3360624553
     11  H         0.3257896406    1.1440824242   -1.1151495001
     12  H         3.4406657291   -0.4737681684    0.6984486955
     13  H        -3.7538165035   -0.2620500627    0.3050052535
     14  H         0.8818955759    1.1850188888    1.6441852271
   Point Group: c1    Number of degrees of freedom:    36


   Energy is   -606.369166658

 Hessian Updated using BFGS Update

 36 Hessian modes will be used to form the next step
  Hessian Eigenvalues:
     0.003640    0.003920    0.006056    0.010009    0.013162    0.021872
     0.023441    0.028147    0.056219    0.059672    0.062462    0.081774
     0.157364    0.160024    0.165437    0.182384    0.204008    0.244626
     0.249076    0.249805    0.250164    0.251639    0.262869    0.282344
     0.285278    0.300995    0.346511    0.429681    0.497559    0.521362
     0.526423    0.542885    0.569009    0.945212    1.005585    1.018056

 Minimum Search - Taking Simple RFO Step
 Searching for Lamda that Minimizes Along All modes
 Value Taken    Lamda =  -0.00002363
 Step Taken.  Stepsize is  0.053109

                             Maximum     Tolerance    Cnvgd?
         Gradient           0.000293      0.000300     YES
         Displacement       0.025224      0.001200      NO
         Energy change     -0.000906      0.000001      NO


 New Cartesian Coordinates Obtained by Inverse Iteration

 Displacement from previous Coordinates is:  0.067592
 ----------------------------------------------------------------
             Standard Nuclear Orientation (Angstroms)
    I     Atom           X                Y                Z
 ----------------------------------------------------------------
    1      C       1.9102172007    -0.0414581600    -0.3303672159
    2      C       0.5422293319     0.6140051465    -0.1909547223
    3      C      -0.5338802967    -0.4672818508     0.0353474036
    4      C      -1.9727035378     0.0383871625    -0.2133607822
    5      O       2.5982096341    -0.0070381153     0.8310149269
    6      O      -2.8685809170    -0.5926197144     0.5511096342
    7      O       0.4261322995     1.5469943772     0.8703493855
    8      O      -0.3104038976    -1.5912630897     0.3909071843
    9      O      -2.2260529290     0.8659555064    -1.0485558163
   10      O       2.3029014300    -0.5654477513    -1.3354142345
   11      H       0.3245742690     1.1493150504    -1.1152670304
   12      H       3.4298597693    -0.4882671425     0.7045361456
   13      H      -3.7492348821    -0.2630995751     0.3126289812
   14      H       0.8833905192     1.1901930714     1.6427045361
 ----------------------------------------------------------------
 Molecular Point Group                 C1    NOp =  1
 Largest Abelian Subgroup              C1    NOp =  1
 Nuclear Repulsion Energy =   541.2182122800 hartrees
 There are       38 alpha and       38 beta electrons
 Applying Cartesian multipole field
    Component          Value
    ---------          -----
     (2,0,0)        1.00000E-11
     (0,2,0)        2.00000E-11
     (0,0,2)       -3.00000E-11
 Nucleus-field energy     =     0.0000000094 hartrees
 Requested basis set is 6-311++G(d,p)
 There are 80 shells and 248 basis functions
 A cutoff of  1.0D-11 yielded   2800 shell pairs
 There are     27688 function pairs (     29890 Cartesian)
 Smallest overlap matrix eigenvalue = 1.58E-05
 Guess MOs from SCF MO coefficient file
 Reading MOs from coefficient file
 Reading MOs from coefficient file
 A restricted hybrid HF-DFT SCF calculation will be
 performed using Pulay DIIS extrapolation
 Exchange:     0.2000 Hartree-Fock + 0.0800 Slater + 0.7200 B88
 Correlation:  0.1900 VWN1RPA + 0.8100 LYP
 Using SG-1 standard quadrature grid
 SCF converges when DIIS error is below 1.0E-08
 Geometry optimization detected.  Setting ReadMinima to 0
 Setting SaveMinima to 0
 ---------------------------------------
  Cycle       Energy         DIIS Error
 ---------------------------------------
    1    -606.3691455843      3.16E-04
    2    -606.3691432453      2.18E-05
    3    -606.3691464989      2.33E-05
    4    -606.3691484495      1.22E-05
    5    -606.3691494145      3.18E-06
    6    -606.3691495822      1.62E-06
    7    -606.3691495919      4.08E-07
    8    -606.3691495543      1.13E-07
    9    -606.3691495526      8.05E-08
   10    -606.3691495597      1.77E-08
   11    -606.3691495567      6.25E-09 Convergence criterion met
 ---------------------------------------
 SCF time:  CPU 147.05 s  wall 147.12 s
 SCF   energy in the final basis set = -606.3691495567
 Total energy in the final basis set = -606.3691495567

 --------------------------------------------------------------

                    Orbital Energies (a.u.)
 --------------------------------------------------------------

 Alpha MOs
 -- Occupied --
-19.210 -19.208 -19.175 -19.170 -19.159 -19.148 -10.346 -10.340
-10.316 -10.279  -1.157  -1.150  -1.108  -1.074  -1.067  -1.060
 -0.795  -0.732  -0.674  -0.613  -0.580  -0.550  -0.526  -0.523
 -0.507  -0.493  -0.483  -0.467  -0.449  -0.441  -0.426  -0.405
 -0.372  -0.365  -0.362  -0.342  -0.313  -0.285
 -- Virtual --
 -0.108  -0.037  -0.025  -0.016  -0.001   0.014   0.019   0.041
  0.054   0.065   0.069   0.077   0.080   0.084   0.089   0.098
  0.105   0.116   0.120   0.129   0.134   0.142   0.155   0.163
  0.173   0.183   0.192   0.200   0.211   0.215   0.218   0.223
  0.235   0.245   0.250   0.259   0.264   0.272   0.279   0.280
  0.286   0.295   0.297   0.304   0.312   0.314   0.323   0.331
  0.335   0.351   0.361   0.364   0.370   0.376   0.380   0.387
  0.412   0.439   0.465   0.508   0.512   0.532   0.555   0.576
  0.593   0.599   0.607   0.621   0.637   0.648   0.680   0.703
  0.725   0.733   0.744   0.759   0.851   0.863   0.887   0.915
  0.999   1.011   1.033   1.061   1.063   1.083   1.100   1.118
  1.127   1.143   1.149   1.157   1.167   1.180   1.184   1.201
  1.220   1.224   1.239   1.256   1.281   1.292   1.308   1.417
  1.430   1.434   1.465   1.474   1.494   1.502   1.531   1.546
  1.561   1.587   1.606   1.630   1.666   1.708   1.710   1.715
  1.766   1.803   1.813   1.834   1.886   1.964   1.984   2.002
  2.014   2.036   2.079   2.104   2.172   2.197   2.359   2.481
  2.522   2.529   2.573   2.614   2.646   2.673   2.734   2.784
  2.805   2.828   2.849   2.861   2.874   2.887   2.922   2.952
  3.019   3.030   3.058   3.070   3.094   3.129   3.134   3.151
  3.158   3.243   3.275   3.303   3.333   3.352   3.370   3.482
  3.534   3.580   3.612   3.670   3.693   3.776   3.783   3.803
  3.954   4.019   4.032   4.069   4.131   4.154   4.924   4.939
  4.999   5.021   5.026   5.069   5.136   5.140   5.176   5.323
  5.351   5.358   5.557   5.566   5.663   5.707   5.816   5.818
 23.736  23.773  23.786  23.825  49.822  49.844  49.893  49.940
 49.968  49.990
 --------------------------------------------------------------

          Ground-State Mulliken Net Atomic Charges

     Atom                 Charge (a.u.)
  ----------------------------------------
      1 C                    -0.070308
      2 C                    -0.304195
      3 C                     0.336660
      4 C                    -0.015322
      5 O                    -0.178480
      6 O                    -0.124748
      7 O                    -0.146442
      8 O                    -0.163607
      9 O                    -0.235963
     10 O                    -0.234707
     11 H                     0.267228
     12 H                     0.302850
     13 H                     0.292764
     14 H                     0.274270
  ----------------------------------------
  Sum of atomic charges =     0.000000

 -----------------------------------------------------------------
                    Cartesian Multipole Moments
 -----------------------------------------------------------------
    Charge (ESU x 10^10)
                 0.0000
    Dipole Moment (Debye)
         X       0.0009      Y       0.3940      Z       2.0077
       Tot       2.0460
    Quadrupole Moments (Debye-Ang)
        XX     -41.4149     XY       1.4866     YY     -64.6692
        XZ       3.9838     YZ       0.6581     ZZ     -59.0902
    Octopole Moments (Debye-Ang^2)
       XXX     -17.4858    XXY      -9.5715    XYY       6.7250
       YYY      -0.8991    XXZ      25.8559    XYZ     -12.2709
       YYZ      -1.4632    XZZ       0.2941    YZZ       3.8802
       ZZZ      16.4080
    Hexadecapole Moments (Debye-Ang^3)
      XXXX    -842.5283   XXXY      -9.3586   XXYY    -266.0599
      XYYY      -4.4964   YYYY    -322.8649   XXXZ      30.3142
      XXYZ      -2.3433   XYYZ       2.6657   YYYZ      -4.1422
      XXZZ    -275.8720   XYZZ      12.0552   YYZZ     -87.5566
      XZZZ      14.2694   YZZZ       3.8142   ZZZZ    -231.2808
 -----------------------------------------------------------------
 Calculating analytic gradient of the SCF energy
 Gradient of SCF Energy
            1           2           3           4           5           6
    1   0.0013450  -0.0005505  -0.0003789   0.0000999  -0.0002529  -0.0000880
    2   0.0022980  -0.0009367  -0.0000553   0.0007443  -0.0007908  -0.0002010
    3  -0.0007586   0.0001433  -0.0000436   0.0003760   0.0000500  -0.0002941
            7           8           9          10          11          12
    1   0.0001321   0.0002296  -0.0001073  -0.0005162   0.0001485  -0.0001165
    2  -0.0000917   0.0000494  -0.0003378  -0.0008110   0.0000403   0.0000487
    3   0.0001255   0.0000310  -0.0001051   0.0004154   0.0000901   0.0000017
           13          14
    1   0.0001263  -0.0000711
    2  -0.0000349   0.0000785
    3   0.0000426  -0.0000743
 Max gradient component =       2.298E-03
 RMS gradient           =       5.337E-04
 Gradient time:  CPU 66.34 s  wall 66.34 s
 Geometry Optimization Parameters
   NAtoms,    NIC,     NZ,  NCons,   NDum,   NFix, NCnnct, MaxDiis
       14      82       0       0       0       0       0       0

 Cartesian Hessian Update
 Hessian Updated using BFGS Update


** GEOMETRY OPTIMIZATION IN DELOCALIZED INTERNAL COORDINATES **
   Searching for a Minimum

   Optimization Cycle:   7

                       Coordinates (Angstroms)
     ATOM                X               Y               Z
      1  C         1.9102172007   -0.0414581600   -0.3303672159
      2  C         0.5422293319    0.6140051465   -0.1909547223
      3  C        -0.5338802967   -0.4672818508    0.0353474036
      4  C        -1.9727035378    0.0383871625   -0.2133607822
      5  O         2.5982096341   -0.0070381153    0.8310149269
      6  O        -2.8685809170   -0.5926197144    0.5511096342
      7  O         0.4261322995    1.5469943772    0.8703493855
      8  O        -0.3104038976   -1.5912630897    0.3909071843
      9  O        -2.2260529290    0.8659555064   -1.0485558163
     10  O         2.3029014300   -0.5654477513   -1.3354142345
     11  H         0.3245742690    1.1493150504   -1.1152670304
     12  H         3.4298597693   -0.4882671425    0.7045361456
     13  H        -3.7492348821   -0.2630995751    0.3126289812
     14  H         0.8833905192    1.1901930714    1.6427045361
   Point Group: c1    Number of degrees of freedom:    36


   Energy is   -606.369149557

 Hessian Updated using BFGS Update

 36 Hessian modes will be used to form the next step
  Hessian Eigenvalues:
     0.002912    0.003934    0.006008    0.013003    0.021870    0.023403
     0.027311    0.046530    0.054157    0.060677    0.062574    0.082846
     0.157397    0.159984    0.165334    0.181101    0.203866    0.243385
     0.247793    0.249768    0.250208    0.251389    0.262479    0.282197
     0.285235    0.300656    0.346547    0.427995    0.498567    0.521357
     0.526453    0.543081    0.568635    0.945371    1.005695    1.018250

 Minimum Search - Taking Simple RFO Step
 Searching for Lamda that Minimizes Along All modes
 Value Taken    Lamda =  -0.00004842
 Step Taken.  Stepsize is  0.035667

                             Maximum     Tolerance    Cnvgd?
         Gradient           0.001021      0.000300      NO
         Displacement       0.019621      0.001200      NO
         Energy change      0.000017      0.000001      NO


 New Cartesian Coordinates Obtained by Inverse Iteration

 Displacement from previous Coordinates is:  0.059759
 ----------------------------------------------------------------
             Standard Nuclear Orientation (Angstroms)
    I     Atom           X                Y                Z
 ----------------------------------------------------------------
    1      C       1.9098860057    -0.0463867840    -0.3275645227
    2      C       0.5416527078     0.6091871285    -0.1924901730
    3      C      -0.5352528391    -0.4722779760     0.0293556010
    4      C      -1.9734121604     0.0367253847    -0.2159560772
    5      O       2.5982067893    -0.0027308984     0.8333608436
    6      O      -2.8678972443    -0.5858441815     0.5569840620
    7      O       0.4222350267     1.5414725360     0.8688852294
    8      O      -0.3134708444    -1.5977757529     0.3812400123
    9      O      -2.2265127821     0.8660992702    -1.0494712729
   10      O       2.3104183613    -0.5606799242    -1.3345743820
   11      H       0.3269071186     1.1449494969    -1.1172994244
   12      H       3.4342264458    -0.4765514323     0.7072788292
   13      H      -3.7481569607    -0.2519715042     0.3228677173
   14      H       0.8778283693     1.1841595526     1.6420619532
 ----------------------------------------------------------------
 Molecular Point Group                 C1    NOp =  1
 Largest Abelian Subgroup              C1    NOp =  1
 Nuclear Repulsion Energy =   541.1746026853 hartrees
 There are       38 alpha and       38 beta electrons
 Applying Cartesian multipole field
    Component          Value
    ---------          -----
     (2,0,0)        1.00000E-11
     (0,2,0)        2.00000E-11
     (0,0,2)       -3.00000E-11
 Nucleus-field energy     =     0.0000000094 hartrees
 Requested basis set is 6-311++G(d,p)
 There are 80 shells and 248 basis functions
 A cutoff of  1.0D-11 yielded   2799 shell pairs
 There are     27661 function pairs (     29864 Cartesian)
 Smallest overlap matrix eigenvalue = 1.56E-05
 Guess MOs from SCF MO coefficient file
 Reading MOs from coefficient file
 Reading MOs from coefficient file
 A restricted hybrid HF-DFT SCF calculation will be
 performed using Pulay DIIS extrapolation
 Exchange:     0.2000 Hartree-Fock + 0.0800 Slater + 0.7200 B88
 Correlation:  0.1900 VWN1RPA + 0.8100 LYP
 Using SG-1 standard quadrature grid
 SCF converges when DIIS error is below 1.0E-08
 Geometry optimization detected.  Setting ReadMinima to 0
 Setting SaveMinima to 0
 ---------------------------------------
  Cycle       Energy         DIIS Error
 ---------------------------------------
    1    -606.3688772327      2.17E-04
    2    -606.3691710113      1.75E-05
    3    -606.3691735814      1.62E-05
    4    -606.3691745265      8.30E-06
    5    -606.3691749828      2.61E-06
    6    -606.3691751453      1.47E-06
    7    -606.3691751476      3.31E-07
    8    -606.3691751165      8.43E-08
    9    -606.3691751102      5.98E-08
   10    -606.3691751147      2.44E-08
   11    -606.3691751153      7.17E-09 Convergence criterion met
 ---------------------------------------
 SCF time:  CPU 145.94 s  wall 146.07 s
 SCF   energy in the final basis set = -606.3691751153
 Total energy in the final basis set = -606.3691751153

 --------------------------------------------------------------

                    Orbital Energies (a.u.)
 --------------------------------------------------------------

 Alpha MOs
 -- Occupied --
-19.210 -19.208 -19.175 -19.171 -19.159 -19.149 -10.346 -10.341
-10.315 -10.279  -1.157  -1.150  -1.108  -1.074  -1.067  -1.060
 -0.795  -0.732  -0.674  -0.613  -0.580  -0.550  -0.526  -0.523
 -0.507  -0.493  -0.483  -0.467  -0.449  -0.441  -0.426  -0.405
 -0.372  -0.365  -0.362  -0.342  -0.313  -0.285
 -- Virtual --
 -0.108  -0.037  -0.025  -0.016  -0.001   0.014   0.019   0.041
  0.054   0.065   0.069   0.077   0.079   0.085   0.089   0.098
  0.105   0.116   0.120   0.129   0.134   0.142   0.155   0.163
  0.173   0.183   0.192   0.200   0.210   0.215   0.217   0.223
  0.235   0.245   0.250   0.259   0.265   0.272   0.279   0.280
  0.287   0.295   0.297   0.304   0.312   0.314   0.323   0.330
  0.335   0.351   0.361   0.364   0.370   0.376   0.381   0.387
  0.412   0.439   0.465   0.507   0.511   0.532   0.555   0.576
  0.593   0.599   0.607   0.620   0.638   0.648   0.681   0.702
  0.725   0.735   0.744   0.758   0.851   0.862   0.887   0.915
  0.998   1.011   1.032   1.061   1.064   1.082   1.100   1.118
  1.127   1.143   1.149   1.157   1.166   1.179   1.185   1.201
  1.221   1.225   1.239   1.256   1.281   1.293   1.307   1.418
  1.430   1.434   1.465   1.475   1.494   1.503   1.531   1.545
  1.562   1.587   1.605   1.630   1.665   1.707   1.709   1.715
  1.766   1.804   1.814   1.835   1.885   1.964   1.985   2.001
  2.014   2.037   2.079   2.105   2.173   2.197   2.358   2.480
  2.521   2.529   2.573   2.614   2.646   2.673   2.734   2.784
  2.804   2.828   2.848   2.861   2.874   2.888   2.922   2.952
  3.019   3.030   3.058   3.070   3.094   3.129   3.133   3.151
  3.158   3.242   3.275   3.303   3.334   3.352   3.369   3.482
  3.533   3.580   3.612   3.670   3.694   3.776   3.783   3.802
  3.955   4.020   4.031   4.069   4.131   4.154   4.923   4.939
  4.999   5.022   5.026   5.069   5.136   5.140   5.176   5.323
  5.351   5.358   5.557   5.566   5.663   5.706   5.815   5.818
 23.736  23.773  23.786  23.825  49.822  49.844  49.893  49.940
 49.968  49.990
 --------------------------------------------------------------

          Ground-State Mulliken Net Atomic Charges

     Atom                 Charge (a.u.)
  ----------------------------------------
      1 C                    -0.074047
      2 C                    -0.298227
      3 C                     0.336060
      4 C                    -0.017933
      5 O                    -0.178287
      6 O                    -0.124050
      7 O                    -0.146190
      8 O                    -0.163487
      9 O                    -0.235643
     10 O                    -0.234970
     11 H                     0.267624
     12 H                     0.302288
     13 H                     0.292484
     14 H                     0.274377
  ----------------------------------------
  Sum of atomic charges =    -0.000000

 -----------------------------------------------------------------
                    Cartesian Multipole Moments
 -----------------------------------------------------------------
    Charge (ESU x 10^10)
                -0.0000
    Dipole Moment (Debye)
         X       0.0023      Y       0.3996      Z       2.0229
       Tot       2.0620
    Quadrupole Moments (Debye-Ang)
        XX     -41.4430     XY       1.4718     YY     -64.6925
        XZ       3.9803     YZ       0.6655     ZZ     -59.0757
    Octopole Moments (Debye-Ang^2)
       XXX     -17.3166    XXY      -9.2059    XYY       6.6996
       YYY      -0.5820    XXZ      26.2494    XYZ     -12.2455
       YYZ      -1.4063    XZZ       0.2682    YZZ       3.8841
       ZZZ      16.5253
    Hexadecapole Moments (Debye-Ang^3)
      XXXX    -843.3205   XXXY      -9.3464   XXYY    -266.4823
      XYYY      -4.2558   YYYY    -322.3879   XXXZ      30.4320
      XXYZ      -2.2092   XYYZ       2.5910   YYYZ      -4.1959
      XXZZ    -276.0827   XYZZ      12.0833   YYZZ     -87.4621
      XZZZ      14.3576   YZZZ       3.7207   ZZZZ    -231.3236
 -----------------------------------------------------------------
 Calculating analytic gradient of the SCF energy
 Gradient of SCF Energy
            1           2           3           4           5           6
    1   0.0002114  -0.0000407  -0.0000146  -0.0001127  -0.0000654   0.0000221
    2   0.0000891  -0.0001332  -0.0001070  -0.0000133  -0.0000027   0.0000193
    3   0.0000956  -0.0000323   0.0000032  -0.0001960  -0.0000323  -0.0000034
            7           8           9          10          11          12
    1   0.0000740   0.0000394  -0.0000102  -0.0001226   0.0000290  -0.0000790
    2  -0.0000126   0.0001030  -0.0000011  -0.0000123   0.0000789   0.0000404
    3   0.0000482   0.0000635   0.0001066  -0.0000444   0.0000853  -0.0000394
           13          14
    1   0.0001084  -0.0000389
    2  -0.0000231  -0.0000254
    3   0.0000064  -0.0000611
 Max gradient component =       2.114E-04
 RMS gradient           =       7.655E-05
 Gradient time:  CPU 66.10 s  wall 66.09 s
 Geometry Optimization Parameters
   NAtoms,    NIC,     NZ,  NCons,   NDum,   NFix, NCnnct, MaxDiis
       14      82       0       0       0       0       0       0

 Cartesian Hessian Update
 Hessian Updated using BFGS Update


** GEOMETRY OPTIMIZATION IN DELOCALIZED INTERNAL COORDINATES **
   Searching for a Minimum

   Optimization Cycle:   8

                       Coordinates (Angstroms)
     ATOM                X               Y               Z
      1  C         1.9098860057   -0.0463867840   -0.3275645227
      2  C         0.5416527078    0.6091871285   -0.1924901730
      3  C        -0.5352528391   -0.4722779760    0.0293556010
      4  C        -1.9734121604    0.0367253847   -0.2159560772
      5  O         2.5982067893   -0.0027308984    0.8333608436
      6  O        -2.8678972443   -0.5858441815    0.5569840620
      7  O         0.4222350267    1.5414725360    0.8688852294
      8  O        -0.3134708444   -1.5977757529    0.3812400123
      9  O        -2.2265127821    0.8660992702   -1.0494712729
     10  O         2.3104183613   -0.5606799242   -1.3345743820
     11  H         0.3269071186    1.1449494969   -1.1172994244
     12  H         3.4342264458   -0.4765514323    0.7072788292
     13  H        -3.7481569607   -0.2519715042    0.3228677173
     14  H         0.8778283693    1.1841595526    1.6420619532
   Point Group: c1    Number of degrees of freedom:    36


   Energy is   -606.369175115

 Hessian Updated using BFGS Update

 36 Hessian modes will be used to form the next step
  Hessian Eigenvalues:
     0.002780    0.003883    0.005995    0.012991    0.021869    0.023409
     0.027639    0.045470    0.055376    0.061393    0.062907    0.082101
     0.157340    0.159973    0.165658    0.181109    0.204430    0.243901
     0.245262    0.250029    0.250157    0.251554    0.262106    0.282193
     0.285195    0.301465    0.346441    0.427967    0.497279    0.521361
     0.526447    0.542840    0.568637    0.945159    1.005667    1.018564

 Minimum Search - Taking Simple RFO Step
 Searching for Lamda that Minimizes Along All modes
 Value Taken    Lamda =  -0.00000431
 Step Taken.  Stepsize is  0.032146

                             Maximum     Tolerance    Cnvgd?
         Gradient           0.000190      0.000300     YES
         Displacement       0.015255      0.001200      NO
         Energy change     -0.000026      0.000001      NO


 New Cartesian Coordinates Obtained by Inverse Iteration

 Displacement from previous Coordinates is:  0.054727
 ----------------------------------------------------------------
             Standard Nuclear Orientation (Angstroms)
    I     Atom           X                Y                Z
 ----------------------------------------------------------------
    1      C       1.9114527370    -0.0469032641    -0.3259754018
    2      C       0.5421292062     0.6077855901    -0.1960993606
    3      C      -0.5349222534    -0.4741668938     0.0231216583
    4      C      -1.9734031802     0.0380497269    -0.2132870060
    5      O       2.5953601581    -0.0031509756     0.8376940953
    6      O      -2.8654563323    -0.5847109714     0.5624323882
    7      O       0.4181925690     1.5414149823     0.8635918784
    8      O      -0.3132199425    -1.6027938001     0.3649564673
    9      O      -2.2289937780     0.8692593501    -1.0442403663
   10      O       2.3173293440    -0.5594725040    -1.3317096623
   11      H       0.3296862457     1.1417619341    -1.1225538966
   12      H       3.4326052784    -0.4758334001     0.7148971870
   13      H      -3.7465123455    -0.2493188220     0.3331160125
   14      H       0.8724102869     1.1864539631     1.6387344023
 ----------------------------------------------------------------
 Molecular Point Group                 C1    NOp =  1
 Largest Abelian Subgroup              C1    NOp =  1
 Nuclear Repulsion Energy =   541.1618255999 hartrees
 There are       38 alpha and       38 beta electrons
 Applying Cartesian multipole field
    Component          Value
    ---------          -----
     (2,0,0)        1.00000E-11
     (0,2,0)        2.00000E-11
     (0,0,2)       -3.00000E-11
 Nucleus-field energy     =     0.0000000094 hartrees
 Requested basis set is 6-311++G(d,p)
 There are 80 shells and 248 basis functions
 A cutoff of  1.0D-11 yielded   2799 shell pairs
 There are     27661 function pairs (     29864 Cartesian)
 Smallest overlap matrix eigenvalue = 1.54E-05
 Guess MOs from SCF MO coefficient file
 Reading MOs from coefficient file
 Reading MOs from coefficient file
 A restricted hybrid HF-DFT SCF calculation will be
 performed using Pulay DIIS extrapolation
 Exchange:     0.2000 Hartree-Fock + 0.0800 Slater + 0.7200 B88
 Correlation:  0.1900 VWN1RPA + 0.8100 LYP
 Using SG-1 standard quadrature grid
 SCF converges when DIIS error is below 1.0E-08
 Geometry optimization detected.  Setting ReadMinima to 0
 Setting SaveMinima to 0
 ---------------------------------------
  Cycle       Energy         DIIS Error
 ---------------------------------------
    1    -606.3678988580      1.85E-04
    2    -606.3691747058      1.86E-05
    3    -606.3691752467      2.23E-05
    4    -606.3691774374      9.01E-06
    5    -606.3691779366      2.53E-06
    6    -606.3691781214      1.25E-06
    7    -606.3691780899      3.66E-07
    8    -606.3691780730      9.34E-08
    9    -606.3691780678      5.08E-08
   10    -606.3691780708      1.39E-08
   11    -606.3691780720      4.59E-09 Convergence criterion met
 ---------------------------------------
 SCF time:  CPU 144.79 s  wall 144.86 s
 SCF   energy in the final basis set = -606.3691780720
 Total energy in the final basis set = -606.3691780720

 --------------------------------------------------------------

                    Orbital Energies (a.u.)
 --------------------------------------------------------------

 Alpha MOs
 -- Occupied --
-19.210 -19.208 -19.175 -19.171 -19.159 -19.149 -10.346 -10.341
-10.315 -10.279  -1.156  -1.150  -1.107  -1.074  -1.067  -1.060
 -0.795  -0.732  -0.674  -0.613  -0.580  -0.550  -0.526  -0.523
 -0.507  -0.492  -0.483  -0.467  -0.449  -0.441  -0.426  -0.405
 -0.372  -0.365  -0.362  -0.342  -0.313  -0.285
 -- Virtual --
 -0.108  -0.037  -0.025  -0.016  -0.002   0.014   0.019   0.041
  0.054   0.065   0.069   0.077   0.079   0.085   0.089   0.098
  0.105   0.116   0.120   0.129   0.134   0.142   0.155   0.163
  0.173   0.183   0.192   0.200   0.210   0.214   0.217   0.223
  0.236   0.245   0.250   0.259   0.264   0.272   0.279   0.280
  0.286   0.295   0.297   0.304   0.312   0.314   0.323   0.330
  0.336   0.351   0.360   0.364   0.371   0.376   0.381   0.387
  0.412   0.439   0.465   0.507   0.511   0.532   0.555   0.577
  0.593   0.599   0.607   0.620   0.638   0.647   0.681   0.702
  0.725   0.735   0.743   0.758   0.851   0.862   0.887   0.915
  0.998   1.011   1.033   1.061   1.064   1.082   1.100   1.118
  1.127   1.143   1.150   1.157   1.166   1.179   1.185   1.201
  1.220   1.225   1.239   1.256   1.282   1.293   1.307   1.418
  1.430   1.434   1.465   1.475   1.494   1.503   1.531   1.545
  1.563   1.587   1.605   1.629   1.665   1.706   1.708   1.716
  1.765   1.805   1.814   1.835   1.886   1.963   1.985   2.001
  2.013   2.037   2.079   2.105   2.173   2.197   2.357   2.480
  2.521   2.529   2.574   2.615   2.646   2.672   2.734   2.784
  2.804   2.828   2.848   2.861   2.874   2.888   2.922   2.952
  3.019   3.030   3.058   3.069   3.095   3.129   3.133   3.151
  3.158   3.242   3.274   3.303   3.334   3.352   3.369   3.482
  3.533   3.580   3.612   3.670   3.694   3.776   3.783   3.802
  3.954   4.020   4.031   4.069   4.130   4.153   4.923   4.940
  5.000   5.022   5.026   5.068   5.137   5.140   5.176   5.323
  5.351   5.358   5.558   5.566   5.663   5.705   5.815   5.818
 23.736  23.773  23.785  23.825  49.823  49.844  49.893  49.940
 49.967  49.989
 --------------------------------------------------------------

          Ground-State Mulliken Net Atomic Charges

     Atom                 Charge (a.u.)
  ----------------------------------------
      1 C                    -0.074442
      2 C                    -0.294879
      3 C                     0.335019
      4 C                    -0.019875
      5 O                    -0.178702
      6 O                    -0.124109
      7 O                    -0.146266
      8 O                    -0.163004
      9 O                    -0.235336
     10 O                    -0.234842
     11 H                     0.267424
     12 H                     0.302353
     13 H                     0.292439
     14 H                     0.274219
  ----------------------------------------
  Sum of atomic charges =    -0.000000

 -----------------------------------------------------------------
                    Cartesian Multipole Moments
 -----------------------------------------------------------------
    Charge (ESU x 10^10)
                -0.0000
    Dipole Moment (Debye)
         X       0.0023      Y       0.4053      Z       2.0446
       Tot       2.0844
    Quadrupole Moments (Debye-Ang)
        XX     -41.5098     XY       1.4916     YY     -64.7275
        XZ       3.9707     YZ       0.6461     ZZ     -59.0036
    Octopole Moments (Debye-Ang^2)
       XXX     -17.4410    XXY      -9.1460    XYY       6.7533
       YYY      -0.4851    XXZ      26.6523    XYZ     -12.2502
       YYZ      -1.2511    XZZ       0.2101    YZZ       3.8855
       ZZZ      16.5410
    Hexadecapole Moments (Debye-Ang^3)
      XXXX    -844.9490   XXXY      -8.7458   XXYY    -266.7804
      XYYY      -3.7743   YYYY    -323.1818   XXXZ      30.6490
      XXYZ      -2.3685   XYYZ       2.6975   YYYZ      -4.3678
      XXZZ    -275.7519   XYZZ      12.1130   YYZZ     -87.2566
      XZZZ      14.7092   YZZZ       3.5327   ZZZZ    -230.4342
 -----------------------------------------------------------------
 Calculating analytic gradient of the SCF energy
 Gradient of SCF Energy
            1           2           3           4           5           6
    1  -0.0000086   0.0000817  -0.0000531  -0.0000352   0.0000199   0.0000067
    2  -0.0000165  -0.0000037   0.0000128  -0.0000692   0.0000151   0.0000059
    3   0.0001713  -0.0001253   0.0000126  -0.0000730  -0.0001199  -0.0000301
            7           8           9          10          11          12
    1  -0.0000203   0.0000471  -0.0000220   0.0000123  -0.0000104   0.0000208
    2  -0.0000274   0.0000538   0.0000294  -0.0000059   0.0000459   0.0000030
    3   0.0000189   0.0000356   0.0000612  -0.0000575   0.0000582   0.0000102
           13          14
    1  -0.0000047  -0.0000341
    2  -0.0000239  -0.0000193
    3   0.0000177   0.0000202
 Max gradient component =       1.713E-04
 RMS gradient           =       5.072E-05
 Gradient time:  CPU 66.11 s  wall 66.10 s
 Geometry Optimization Parameters
   NAtoms,    NIC,     NZ,  NCons,   NDum,   NFix, NCnnct, MaxDiis
       14      82       0       0       0       0       0       0

 Cartesian Hessian Update
 Hessian Updated using BFGS Update


** GEOMETRY OPTIMIZATION IN DELOCALIZED INTERNAL COORDINATES **
   Searching for a Minimum

   Optimization Cycle:   9

                       Coordinates (Angstroms)
     ATOM                X               Y               Z
      1  C         1.9114527370   -0.0469032641   -0.3259754018
      2  C         0.5421292062    0.6077855901   -0.1960993606
      3  C        -0.5349222534   -0.4741668938    0.0231216583
      4  C        -1.9734031802    0.0380497269   -0.2132870060
      5  O         2.5953601581   -0.0031509756    0.8376940953
      6  O        -2.8654563323   -0.5847109714    0.5624323882
      7  O         0.4181925690    1.5414149823    0.8635918784
      8  O        -0.3132199425   -1.6027938001    0.3649564673
      9  O        -2.2289937780    0.8692593501   -1.0442403663
     10  O         2.3173293440   -0.5594725040   -1.3317096623
     11  H         0.3296862457    1.1417619341   -1.1225538966
     12  H         3.4326052784   -0.4758334001    0.7148971870
     13  H        -3.7465123455   -0.2493188220    0.3331160125
     14  H         0.8724102869    1.1864539631    1.6387344023
   Point Group: c1    Number of degrees of freedom:    36


   Energy is   -606.369178072

 Hessian Updated using BFGS Update

 36 Hessian modes will be used to form the next step
  Hessian Eigenvalues:
     0.000915    0.004541    0.006224    0.013024    0.021875    0.023390
     0.027616    0.048160    0.055608    0.061617    0.062215    0.084500
     0.158973    0.160346    0.166519    0.186449    0.206474    0.236318
     0.245319    0.250050    0.250484    0.252894    0.277957    0.284167
     0.286799    0.321250    0.346228    0.429992    0.503365    0.521363
     0.526518    0.541265    0.569306    0.945538    1.005697    1.018458

 Minimum Search - Taking Simple RFO Step
 Searching for Lamda that Minimizes Along All modes
 Value Taken    Lamda =  -0.00000760
 Step Taken.  Stepsize is  0.086977

                             Maximum     Tolerance    Cnvgd?
         Gradient           0.000145      0.000300     YES
         Displacement       0.044108      0.001200      NO
         Energy change     -0.000003      0.000001      NO


 New Cartesian Coordinates Obtained by Inverse Iteration

 Displacement from previous Coordinates is:  0.139215
 ----------------------------------------------------------------
             Standard Nuclear Orientation (Angstroms)
    I     Atom           X                Y                Z
 ----------------------------------------------------------------
    1      C       1.9145277904    -0.0451170128    -0.3226283159
    2      C       0.5421904528     0.6051145351    -0.2032849698
    3      C      -0.5334296545    -0.4800194160     0.0074864314
    4      C      -1.9724379206     0.0381212631    -0.2105988582
    5      O       2.5845846032    -0.0078398034     0.8496144079
    6      O      -2.8566707723    -0.5743880697     0.5821513587
    7      O       0.4080455828     1.5399206858     0.8540042937
    8      O      -0.3114304837    -1.6155827275     0.3253174692
    9      O      -2.2351976000     0.8639505168    -1.0446589440
   10      O       2.3344221008    -0.5483095782    -1.3272197944
   11      H       0.3346158760     1.1364945395    -1.1325522801
   12      H       3.4248190570    -0.4769405113     0.7333033427
   13      H      -3.7394853453    -0.2370756266     0.3621327329
   14      H       0.8621043069     1.1900461206     1.6316115217
 ----------------------------------------------------------------
 Molecular Point Group                 C1    NOp =  1
 Largest Abelian Subgroup              C1    NOp =  1
 Nuclear Repulsion Energy =   541.1962396897 hartrees
 There are       38 alpha and       38 beta electrons
 Applying Cartesian multipole field
    Component          Value
    ---------          -----
     (2,0,0)        1.00000E-11
     (0,2,0)        2.00000E-11
     (0,0,2)       -3.00000E-11
 Nucleus-field energy     =     0.0000000094 hartrees
 Requested basis set is 6-311++G(d,p)
 There are 80 shells and 248 basis functions
 A cutoff of  1.0D-11 yielded   2799 shell pairs
 There are     27661 function pairs (     29864 Cartesian)
 Smallest overlap matrix eigenvalue = 1.49E-05
 Guess MOs from SCF MO coefficient file
 Reading MOs from coefficient file
 Reading MOs from coefficient file
 A restricted hybrid HF-DFT SCF calculation will be
 performed using Pulay DIIS extrapolation
 Exchange:     0.2000 Hartree-Fock + 0.0800 Slater + 0.7200 B88
 Correlation:  0.1900 VWN1RPA + 0.8100 LYP
 Using SG-1 standard quadrature grid
 SCF converges when DIIS error is below 1.0E-08
 Geometry optimization detected.  Setting ReadMinima to 0
 Setting SaveMinima to 0
 ---------------------------------------
  Cycle       Energy         DIIS Error
 ---------------------------------------
    1    -606.3663169596      5.02E-04
    2    -606.3691616043      4.53E-05
    3    -606.3691636291      5.65E-05
    4    -606.3691806887      2.11E-05
    5    -606.3691828747      6.70E-06
    6    -606.3691833281      3.33E-06
    7    -606.3691833753      8.91E-07
    8    -606.3691833006      2.96E-07
    9    -606.3691832914      1.14E-07
   10    -606.3691832960      3.38E-08
   11    -606.3691832977      1.09E-08
   12    -606.3691832918      4.73E-09 Convergence criterion met
 ---------------------------------------
 SCF time:  CPU 158.49 s  wall 158.55 s
 SCF   energy in the final basis set = -606.3691832918
 Total energy in the final basis set = -606.3691832918

 --------------------------------------------------------------

                    Orbital Energies (a.u.)
 --------------------------------------------------------------

 Alpha MOs
 -- Occupied --
-19.210 -19.208 -19.175 -19.171 -19.159 -19.149 -10.346 -10.341
-10.315 -10.279  -1.156  -1.150  -1.107  -1.075  -1.067  -1.060
 -0.795  -0.732  -0.674  -0.613  -0.580  -0.550  -0.526  -0.523
 -0.507  -0.492  -0.484  -0.467  -0.449  -0.441  -0.426  -0.405
 -0.372  -0.365  -0.362  -0.342  -0.314  -0.285
 -- Virtual --
 -0.107  -0.037  -0.025  -0.016  -0.002   0.014   0.019   0.041
  0.054   0.065   0.069   0.077   0.079   0.085   0.089   0.099
  0.104   0.116   0.120   0.129   0.134   0.142   0.156   0.163
  0.173   0.183   0.192   0.200   0.210   0.214   0.217   0.223
  0.236   0.245   0.250   0.259   0.264   0.272   0.279   0.282
  0.286   0.295   0.297   0.304   0.312   0.314   0.323   0.330
  0.336   0.351   0.358   0.364   0.372   0.375   0.381   0.388
  0.412   0.439   0.464   0.507   0.510   0.531   0.555   0.578
  0.592   0.599   0.606   0.620   0.637   0.645   0.681   0.701
  0.724   0.734   0.743   0.757   0.852   0.860   0.887   0.914
  0.998   1.011   1.035   1.061   1.066   1.081   1.102   1.118
  1.128   1.144   1.150   1.156   1.167   1.177   1.185   1.201
  1.220   1.226   1.240   1.256   1.283   1.293   1.308   1.418
  1.429   1.434   1.465   1.474   1.493   1.504   1.532   1.545
  1.564   1.585   1.605   1.628   1.665   1.702   1.709   1.717
  1.765   1.807   1.814   1.833   1.888   1.962   1.985   2.000
  2.012   2.036   2.080   2.106   2.172   2.197   2.353   2.479
  2.522   2.528   2.576   2.617   2.647   2.670   2.733   2.784
  2.802   2.828   2.848   2.861   2.874   2.889   2.922   2.952
  3.019   3.030   3.059   3.068   3.096   3.130   3.133   3.152
  3.158   3.243   3.273   3.306   3.334   3.351   3.368   3.482
  3.533   3.580   3.611   3.669   3.696   3.776   3.783   3.802
  3.954   4.021   4.031   4.068   4.128   4.152   4.923   4.940
  5.001   5.022   5.026   5.068   5.137   5.139   5.177   5.323
  5.352   5.358   5.558   5.566   5.663   5.701   5.815   5.818
 23.736  23.773  23.785  23.825  49.823  49.843  49.893  49.940
 49.966  49.988
 --------------------------------------------------------------

          Ground-State Mulliken Net Atomic Charges

     Atom                 Charge (a.u.)
  ----------------------------------------
      1 C                    -0.073710
      2 C                    -0.289412
      3 C                     0.332601
      4 C                    -0.026715
      5 O                    -0.179524
      6 O                    -0.123278
      7 O                    -0.146172
      8 O                    -0.161627
      9 O                    -0.233874
     10 O                    -0.234298
     11 H                     0.267633
     12 H                     0.302645
     13 H                     0.291894
     14 H                     0.273839
  ----------------------------------------
  Sum of atomic charges =     0.000000

 -----------------------------------------------------------------
                    Cartesian Multipole Moments
 -----------------------------------------------------------------
    Charge (ESU x 10^10)
                 0.0000
    Dipole Moment (Debye)
         X       0.0064      Y       0.4231      Z       2.1063
       Tot       2.1484
    Quadrupole Moments (Debye-Ang)
        XX     -41.6898     XY       1.4931     YY     -64.7129
        XZ       3.9281     YZ       0.6080     ZZ     -58.9371
    Octopole Moments (Debye-Ang^2)
       XXX     -17.7270    XXY      -8.9179    XYY       6.7916
       YYY      -0.1486    XXZ      27.8093    XYZ     -12.1855
       YYZ      -0.9165    XZZ       0.2063    YZZ       3.8298
       ZZZ      16.7953
    Hexadecapole Moments (Debye-Ang^3)
      XXXX    -848.8887   XXXY      -8.1451   XXYY    -266.4147
      XYYY      -3.0678   YYYY    -323.6010   XXXZ      30.5752
      XXYZ      -2.5781   XYYZ       2.8948   YYYZ      -4.7948
      XXZZ    -275.3996   XYZZ      12.0774   YYZZ     -86.8440
      XZZZ      15.2274   YZZZ       3.2339   ZZZZ    -230.3226
 -----------------------------------------------------------------
 Calculating analytic gradient of the SCF energy
 Gradient of SCF Energy
            1           2           3           4           5           6
    1  -0.0001423   0.0001181   0.0000040   0.0000111   0.0000262   0.0000228
    2  -0.0001498   0.0001680  -0.0000127  -0.0000543   0.0000756  -0.0000098
    3   0.0002134  -0.0000689   0.0000249  -0.0000006  -0.0001145  -0.0000029
            7           8           9          10          11          12
    1  -0.0000785   0.0000105  -0.0000227   0.0000767  -0.0000255   0.0000673
    2  -0.0000586  -0.0000136   0.0000454   0.0000260   0.0000190  -0.0000223
    3  -0.0000358   0.0000011  -0.0000036  -0.0000925  -0.0000054   0.0000081
           13          14
    1  -0.0000669  -0.0000008
    2  -0.0000171   0.0000042
    3   0.0000047   0.0000719
 Max gradient component =       2.134E-04
 RMS gradient           =       6.972E-05
 Gradient time:  CPU 66.07 s  wall 66.06 s
 Geometry Optimization Parameters
   NAtoms,    NIC,     NZ,  NCons,   NDum,   NFix, NCnnct, MaxDiis
       14      82       0       0       0       0       0       0

 Cartesian Hessian Update
 Hessian Updated using BFGS Update


** GEOMETRY OPTIMIZATION IN DELOCALIZED INTERNAL COORDINATES **
   Searching for a Minimum

   Optimization Cycle:  10

                       Coordinates (Angstroms)
     ATOM                X               Y               Z
      1  C         1.9145277904   -0.0451170128   -0.3226283159
      2  C         0.5421904528    0.6051145351   -0.2032849698
      3  C        -0.5334296545   -0.4800194160    0.0074864314
      4  C        -1.9724379206    0.0381212631   -0.2105988582
      5  O         2.5845846032   -0.0078398034    0.8496144079
      6  O        -2.8566707723   -0.5743880697    0.5821513587
      7  O         0.4080455828    1.5399206858    0.8540042937
      8  O        -0.3114304837   -1.6155827275    0.3253174692
      9  O        -2.2351976000    0.8639505168   -1.0446589440
     10  O         2.3344221008   -0.5483095782   -1.3272197944
     11  H         0.3346158760    1.1364945395   -1.1325522801
     12  H         3.4248190570   -0.4769405113    0.7333033427
     13  H        -3.7394853453   -0.2370756266    0.3621327329
     14  H         0.8621043069    1.1900461206    1.6316115217
   Point Group: c1    Number of degrees of freedom:    36


   Energy is   -606.369183292

 Hessian Updated using BFGS Update

 36 Hessian modes will be used to form the next step
  Hessian Eigenvalues:
     0.000613    0.004539    0.006093    0.013033    0.021876    0.023417
     0.027679    0.048974    0.055615    0.061308    0.062691    0.084766
     0.158953    0.160512    0.167015    0.185059    0.206415    0.236787
     0.245617    0.250175    0.250955    0.253184    0.277754    0.283871
     0.286696    0.319333    0.346504    0.430057    0.505813    0.521349
     0.526493    0.540797    0.569516    0.946500    1.005714    1.017910

 Minimum Search - Taking Simple RFO Step
 Searching for Lamda that Minimizes Along All modes
 Value Taken    Lamda =  -0.00000243
 Step Taken.  Stepsize is  0.052511

                             Maximum     Tolerance    Cnvgd?
         Gradient           0.000149      0.000300     YES
         Displacement       0.026270      0.001200      NO
         Energy change     -0.000005      0.000001      NO


 New Cartesian Coordinates Obtained by Inverse Iteration

 Displacement from previous Coordinates is:  0.085677
 ----------------------------------------------------------------
             Standard Nuclear Orientation (Angstroms)
    I     Atom           X                Y                Z
 ----------------------------------------------------------------
    1      C       1.9163453477    -0.0430433249    -0.3210880018
    2      C       0.5421361331     0.6040525277    -0.2079167617
    3      C      -0.5323022702    -0.4830318104    -0.0016727313
    4      C      -1.9716942151     0.0377142921    -0.2091556981
    5      O       2.5762823807    -0.0126031466     0.8573115513
    6      O      -2.8506018411    -0.5682814711     0.5944498395
    7      O       0.4026225044     1.5396155159     0.8479633350
    8      O      -0.3097605684    -1.6221465789     0.3027180642
    9      O      -2.2393273753     0.8593305497    -1.0457679551
   10      O       2.3451910507    -0.5395590343    -1.3250909354
   11      H       0.3372392992     1.1340133013    -1.1386557258
   12      H       3.4181181557    -0.4797529933     0.7451570511
   13      H      -3.7344380574    -0.2301334239     0.3798854872
   14      H       0.8568474494     1.1922005120     1.6265408767
 ----------------------------------------------------------------
 Molecular Point Group                 C1    NOp =  1
 Largest Abelian Subgroup              C1    NOp =  1
 Nuclear Repulsion Energy =   541.2468493697 hartrees
 There are       38 alpha and       38 beta electrons
 Applying Cartesian multipole field
    Component          Value
    ---------          -----
     (2,0,0)        1.00000E-11
     (0,2,0)        2.00000E-11
     (0,0,2)       -3.00000E-11
 Nucleus-field energy     =     0.0000000094 hartrees
 Requested basis set is 6-311++G(d,p)
 There are 80 shells and 248 basis functions
 A cutoff of  1.0D-11 yielded   2799 shell pairs
 There are     27661 function pairs (     29864 Cartesian)
 Smallest overlap matrix eigenvalue = 1.46E-05
 Guess MOs from SCF MO coefficient file
 Reading MOs from coefficient file
 Reading MOs from coefficient file
 A restricted hybrid HF-DFT SCF calculation will be
 performed using Pulay DIIS extrapolation
 Exchange:     0.2000 Hartree-Fock + 0.0800 Slater + 0.7200 B88
 Correlation:  0.1900 VWN1RPA + 0.8100 LYP
 Using SG-1 standard quadrature grid
 SCF converges when DIIS error is below 1.0E-08
 Geometry optimization detected.  Setting ReadMinima to 0
 Setting SaveMinima to 0
 ---------------------------------------
  Cycle       Energy         DIIS Error
 ---------------------------------------
    1    -606.3678857756      3.18E-04
    2    -606.3691769394      2.68E-05
    3    -606.3691776781      3.38E-05
    4    -606.3691834929      1.30E-05
    5    -606.3691843938      3.94E-06
    6    -606.3691847720      1.95E-06
    7    -606.3691846922      5.03E-07
    8    -606.3691846769      1.44E-07
    9    -606.3691846720      7.44E-08
   10    -606.3691846767      1.94E-08
   11    -606.3691846773      6.48E-09 Convergence criterion met
 ---------------------------------------
 SCF time:  CPU 146.98 s  wall 147.04 s
 SCF   energy in the final basis set = -606.3691846773
 Total energy in the final basis set = -606.3691846773

 --------------------------------------------------------------

                    Orbital Energies (a.u.)
 --------------------------------------------------------------

 Alpha MOs
 -- Occupied --
-19.210 -19.209 -19.175 -19.171 -19.158 -19.149 -10.346 -10.341
-10.315 -10.279  -1.156  -1.150  -1.107  -1.075  -1.067  -1.061
 -0.795  -0.732  -0.674  -0.613  -0.580  -0.550  -0.526  -0.523
 -0.507  -0.492  -0.484  -0.467  -0.449  -0.441  -0.426  -0.405
 -0.372  -0.365  -0.362  -0.342  -0.314  -0.285
 -- Virtual --
 -0.106  -0.037  -0.025  -0.016  -0.003   0.013   0.019   0.041
  0.053   0.065   0.068   0.077   0.079   0.085   0.089   0.099
  0.104   0.116   0.120   0.128   0.134   0.142   0.156   0.163
  0.173   0.183   0.192   0.200   0.209   0.214   0.216   0.224
  0.236   0.245   0.250   0.259   0.264   0.272   0.279   0.282
  0.286   0.295   0.297   0.304   0.312   0.314   0.322   0.330
  0.336   0.351   0.357   0.364   0.372   0.375   0.381   0.388
  0.412   0.440   0.464   0.507   0.509   0.531   0.554   0.579
  0.591   0.599   0.606   0.620   0.637   0.644   0.681   0.700
  0.724   0.734   0.742   0.756   0.852   0.859   0.887   0.913
  0.997   1.011   1.036   1.061   1.067   1.081   1.103   1.118
  1.128   1.144   1.150   1.156   1.167   1.176   1.185   1.201
  1.219   1.227   1.240   1.256   1.283   1.293   1.308   1.418
  1.428   1.434   1.464   1.475   1.492   1.504   1.533   1.545
  1.565   1.584   1.605   1.627   1.665   1.700   1.709   1.717
  1.764   1.808   1.814   1.832   1.889   1.962   1.985   2.000
  2.011   2.036   2.080   2.107   2.172   2.197   2.351   2.478
  2.522   2.528   2.578   2.619   2.647   2.669   2.733   2.784
  2.802   2.828   2.848   2.860   2.874   2.889   2.921   2.952
  3.019   3.030   3.059   3.068   3.096   3.131   3.133   3.153
  3.158   3.244   3.273   3.307   3.334   3.350   3.368   3.481
  3.533   3.580   3.611   3.669   3.697   3.776   3.783   3.803
  3.954   4.021   4.031   4.068   4.127   4.152   4.922   4.940
  5.002   5.023   5.027   5.068   5.137   5.139   5.178   5.323
  5.352   5.358   5.559   5.566   5.662   5.699   5.815   5.818
 23.736  23.773  23.785  23.826  49.823  49.843  49.893  49.940
 49.965  49.987
 --------------------------------------------------------------

          Ground-State Mulliken Net Atomic Charges

     Atom                 Charge (a.u.)
  ----------------------------------------
      1 C                    -0.072281
      2 C                    -0.287841
      3 C                     0.331673
      4 C                    -0.030904
      5 O                    -0.180065
      6 O                    -0.122702
      7 O                    -0.145936
      8 O                    -0.160875
      9 O                    -0.232982
     10 O                    -0.233860
     11 H                     0.267786
     12 H                     0.302930
     13 H                     0.291540
     14 H                     0.273516
  ----------------------------------------
  Sum of atomic charges =    -0.000000

 -----------------------------------------------------------------
                    Cartesian Multipole Moments
 -----------------------------------------------------------------
    Charge (ESU x 10^10)
                -0.0000
    Dipole Moment (Debye)
         X       0.0079      Y       0.4304      Z       2.1422
       Tot       2.1850
    Quadrupole Moments (Debye-Ang)
        XX     -41.8119     XY       1.4865     YY     -64.6866
        XZ       3.9033     YZ       0.5895     ZZ     -58.9107
    Octopole Moments (Debye-Ang^2)
       XXX     -17.9440    XXY      -8.8191    XYY       6.8152
       YYY       0.0041    XXZ      28.5429    XYZ     -12.1348
       YYZ      -0.7300    XZZ       0.2063    YZZ       3.7804
       ZZZ      16.9500
    Hexadecapole Moments (Debye-Ang^3)
      XXXX    -851.5376   XXXY      -7.8848   XXYY    -265.9764
      XYYY      -2.7527   YYYY    -323.6471   XXXZ      30.5483
      XXYZ      -2.6584   XYYZ       3.0241   YYYZ      -4.9811
      XXZZ    -275.1682   XYZZ      12.0052   YYZZ     -86.6148
      XZZZ      15.5630   YZZZ       3.1433   ZZZZ    -230.5689
 -----------------------------------------------------------------
 Calculating analytic gradient of the SCF energy
 Gradient of SCF Energy
            1           2           3           4           5           6
    1  -0.0000454   0.0000647   0.0000190   0.0000037  -0.0000039   0.0000104
    2  -0.0000184   0.0001090  -0.0000488  -0.0000113   0.0000368  -0.0000144
    3   0.0001156   0.0000152   0.0000082   0.0000244  -0.0000461   0.0000035
            7           8           9          10          11          12
    1  -0.0000535  -0.0000123  -0.0000049   0.0000178  -0.0000095   0.0000308
    2  -0.0000624   0.0000062   0.0000098   0.0000008   0.0000099  -0.0000050
    3  -0.0000432  -0.0000165  -0.0000108  -0.0000538  -0.0000073  -0.0000037
           13          14
    1  -0.0000264   0.0000097
    2  -0.0000172   0.0000051
    3  -0.0000031   0.0000178
 Max gradient component =       1.156E-04
 RMS gradient           =       3.606E-05
 Gradient time:  CPU 66.09 s  wall 66.08 s
 Geometry Optimization Parameters
   NAtoms,    NIC,     NZ,  NCons,   NDum,   NFix, NCnnct, MaxDiis
       14      82       0       0       0       0       0       0

 Cartesian Hessian Update
 Hessian Updated using BFGS Update


** GEOMETRY OPTIMIZATION IN DELOCALIZED INTERNAL COORDINATES **
   Searching for a Minimum

   Optimization Cycle:  11

                       Coordinates (Angstroms)
     ATOM                X               Y               Z
      1  C         1.9163453477   -0.0430433249   -0.3210880018
      2  C         0.5421361331    0.6040525277   -0.2079167617
      3  C        -0.5323022702   -0.4830318104   -0.0016727313
      4  C        -1.9716942151    0.0377142921   -0.2091556981
      5  O         2.5762823807   -0.0126031466    0.8573115513
      6  O        -2.8506018411   -0.5682814711    0.5944498395
      7  O         0.4026225044    1.5396155159    0.8479633350
      8  O        -0.3097605684   -1.6221465789    0.3027180642
      9  O        -2.2393273753    0.8593305497   -1.0457679551
     10  O         2.3451910507   -0.5395590343   -1.3250909354
     11  H         0.3372392992    1.1340133013   -1.1386557258
     12  H         3.4181181557   -0.4797529933    0.7451570511
     13  H        -3.7344380574   -0.2301334239    0.3798854872
     14  H         0.8568474494    1.1922005120    1.6265408767
   Point Group: c1    Number of degrees of freedom:    36


   Energy is   -606.369184677

 Hessian Updated using BFGS Update

 36 Hessian modes will be used to form the next step
  Hessian Eigenvalues:
     0.000612    0.004533    0.005637    0.013163    0.021870    0.023400
     0.027676    0.047677    0.055647    0.061487    0.062359    0.083789
     0.158889    0.160412    0.166855    0.180301    0.206330    0.236960
     0.245842    0.249467    0.250383    0.252539    0.277279    0.282930
     0.285339    0.316702    0.346380    0.432472    0.502135    0.521313
     0.526463    0.539867    0.569247    0.945602    1.005688    1.015862

 Minimum Search - Taking Simple RFO Step
 Searching for Lamda that Minimizes Along All modes
 Value Taken    Lamda =   0.00000000
 Step Taken.  Stepsize is  0.009043

                             Maximum     Tolerance    Cnvgd?
         Gradient           0.000061      0.000300     YES
         Displacement       0.003644      0.001200      NO
         Energy change     -0.000001      0.000001      NO


 New Cartesian Coordinates Obtained by Inverse Iteration

 Displacement from previous Coordinates is:  0.014251
 ----------------------------------------------------------------
             Standard Nuclear Orientation (Angstroms)
    I     Atom           X                Y                Z
 ----------------------------------------------------------------
    1      C       1.9165878840    -0.0423991622    -0.3211998307
    2      C       0.5420652778     0.6041430154    -0.2086485375
    3      C      -0.5320381490    -0.4831923315    -0.0025498678
    4      C      -1.9715545589     0.0373840741    -0.2091082195
    5      O       2.5743019562    -0.0145998434     0.8585827829
    6      O      -2.8496164338    -0.5673682376     0.5963527578
    7      O       0.4023033865     1.5400023802     0.8470503053
    8      O      -0.3091311930    -1.6225547712     0.3007152426
    9      O      -2.2400186099     0.8578161151    -1.0466074175
   10      O       2.3472906270    -0.5367425638    -1.3254386121
   11      H       0.3373069949     1.1338417938    -1.1395588576
   12      H       3.4164075467    -0.4813445034     0.7469606299
   13      H      -3.7335990268    -0.2292574432     0.3823752180
   14      H       0.8563522916     1.1926463931     1.6257528020
 ----------------------------------------------------------------
 Molecular Point Group                 C1    NOp =  1
 Largest Abelian Subgroup              C1    NOp =  1
 Nuclear Repulsion Energy =   541.2538024580 hartrees
 There are       38 alpha and       38 beta electrons
 Applying Cartesian multipole field
    Component          Value
    ---------          -----
     (2,0,0)        1.00000E-11
     (0,2,0)        2.00000E-11
     (0,0,2)       -3.00000E-11
 Nucleus-field energy     =     0.0000000094 hartrees
 Requested basis set is 6-311++G(d,p)
 There are 80 shells and 248 basis functions
 A cutoff of  1.0D-11 yielded   2799 shell pairs
 There are     27661 function pairs (     29864 Cartesian)
 Smallest overlap matrix eigenvalue = 1.46E-05
 Guess MOs from SCF MO coefficient file
 Reading MOs from coefficient file
 Reading MOs from coefficient file
 A restricted hybrid HF-DFT SCF calculation will be
 performed using Pulay DIIS extrapolation
 Exchange:     0.2000 Hartree-Fock + 0.0800 Slater + 0.7200 B88
 Correlation:  0.1900 VWN1RPA + 0.8100 LYP
 Using SG-1 standard quadrature grid
 SCF converges when DIIS error is below 1.0E-08
 Geometry optimization detected.  Setting ReadMinima to 0
 Setting SaveMinima to 0
 ---------------------------------------
  Cycle       Energy         DIIS Error
 ---------------------------------------
    1    -606.3689859813      6.34E-05
    2    -606.3691844934      4.37E-06
    3    -606.3691846244      5.74E-06
    4    -606.3691846459      2.26E-06
    5    -606.3691846323      5.24E-07
    6    -606.3691847281      2.73E-07
    7    -606.3691846911      8.03E-08
    8    -606.3691846792      2.58E-08
    9    -606.3691846794      1.28E-08
   10    -606.3691846864      2.72E-09 Convergence criterion met
 ---------------------------------------
 SCF time:  CPU 128.56 s  wall 128.65 s
 SCF   energy in the final basis set = -606.3691846864
 Total energy in the final basis set = -606.3691846864

 --------------------------------------------------------------

                    Orbital Energies (a.u.)
 --------------------------------------------------------------

 Alpha MOs
 -- Occupied --
-19.210 -19.209 -19.175 -19.171 -19.158 -19.149 -10.346 -10.341
-10.315 -10.279  -1.156  -1.150  -1.107  -1.075  -1.067  -1.061
 -0.795  -0.732  -0.674  -0.613  -0.580  -0.550  -0.526  -0.523
 -0.507  -0.492  -0.484  -0.467  -0.449  -0.441  -0.426  -0.405
 -0.372  -0.365  -0.362  -0.342  -0.314  -0.285
 -- Virtual --
 -0.106  -0.037  -0.025  -0.016  -0.003   0.013   0.019   0.041
  0.053   0.065   0.068   0.077   0.079   0.085   0.089   0.099
  0.104   0.116   0.120   0.128   0.134   0.142   0.156   0.163
  0.173   0.183   0.192   0.200   0.209   0.214   0.216   0.224
  0.236   0.245   0.250   0.259   0.264   0.272   0.280   0.282
  0.286   0.295   0.297   0.304   0.312   0.314   0.322   0.330
  0.336   0.351   0.357   0.364   0.372   0.375   0.381   0.389
  0.412   0.440   0.464   0.507   0.509   0.531   0.554   0.579
  0.591   0.598   0.606   0.620   0.637   0.644   0.681   0.700
  0.724   0.734   0.742   0.756   0.852   0.859   0.887   0.913
  0.997   1.011   1.036   1.061   1.067   1.081   1.103   1.118
  1.128   1.144   1.150   1.156   1.167   1.176   1.186   1.201
  1.219   1.227   1.241   1.256   1.283   1.293   1.308   1.418
  1.428   1.434   1.465   1.475   1.492   1.504   1.534   1.545
  1.565   1.584   1.605   1.627   1.666   1.700   1.709   1.718
  1.764   1.808   1.814   1.832   1.889   1.962   1.985   2.000
  2.011   2.036   2.080   2.107   2.172   2.197   2.351   2.478
  2.522   2.528   2.578   2.619   2.647   2.669   2.733   2.784
  2.802   2.828   2.848   2.860   2.874   2.889   2.921   2.951
  3.019   3.030   3.059   3.068   3.096   3.131   3.134   3.153
  3.158   3.244   3.273   3.307   3.334   3.350   3.368   3.481
  3.533   3.580   3.611   3.669   3.697   3.776   3.783   3.803
  3.954   4.022   4.031   4.068   4.127   4.152   4.922   4.940
  5.002   5.023   5.027   5.068   5.137   5.139   5.178   5.323
  5.352   5.358   5.559   5.566   5.662   5.698   5.815   5.818
 23.736  23.773  23.785  23.826  49.823  49.843  49.893  49.940
 49.965  49.987
 --------------------------------------------------------------

          Ground-State Mulliken Net Atomic Charges

     Atom                 Charge (a.u.)
  ----------------------------------------
      1 C                    -0.071855
      2 C                    -0.288158
      3 C                     0.331705
      4 C                    -0.031433
      5 O                    -0.180179
      6 O                    -0.122588
      7 O                    -0.145861
      8 O                    -0.160775
      9 O                    -0.232864
     10 O                    -0.233751
     11 H                     0.267832
     12 H                     0.302996
     13 H                     0.291487
     14 H                     0.273444
  ----------------------------------------
  Sum of atomic charges =    -0.000000

 -----------------------------------------------------------------
                    Cartesian Multipole Moments
 -----------------------------------------------------------------
    Charge (ESU x 10^10)
                -0.0000
    Dipole Moment (Debye)
         X       0.0059      Y       0.4292      Z       2.1468
       Tot       2.1893
    Quadrupole Moments (Debye-Ang)
        XX     -41.8365     XY       1.4786     YY     -64.6728
        XZ       3.9012     YZ       0.5939     ZZ     -58.9161
    Octopole Moments (Debye-Ang^2)
       XXX     -18.0178    XXY      -8.8247    XYY       6.8178
       YYY      -0.0028    XXZ      28.6640    XYZ     -12.1170
       YYZ      -0.7169    XZZ       0.2008    YZZ       3.7668
       ZZZ      16.9836
    Hexadecapole Moments (Debye-Ang^3)
      XXXX    -852.0567   XXXY      -7.9308   XXYY    -265.8095
      XYYY      -2.7717   YYYY    -323.5318   XXXZ      30.5951
      XXYZ      -2.6294   XYYZ       3.0527   YYYZ      -4.9308
      XXZZ    -275.1971   XYZZ      11.9733   YYZZ     -86.5867
      XZZZ      15.6493   YZZZ       3.2143   ZZZZ    -230.7868
 -----------------------------------------------------------------
 Calculating analytic gradient of the SCF energy
 Gradient of SCF Energy
            1           2           3           4           5           6
    1  -0.0000155   0.0000209   0.0000062   0.0000080  -0.0000051   0.0000063
    2   0.0000214   0.0000457  -0.0000309  -0.0000049   0.0000121  -0.0000187
    3   0.0000321   0.0000176   0.0000008   0.0000146  -0.0000107   0.0000042
            7           8           9          10          11          12
    1  -0.0000332  -0.0000006  -0.0000075   0.0000042  -0.0000009   0.0000136
    2  -0.0000302  -0.0000002   0.0000029  -0.0000007   0.0000040   0.0000052
    3  -0.0000074  -0.0000097  -0.0000106  -0.0000220  -0.0000079  -0.0000059
           13          14
    1  -0.0000078   0.0000112
    2  -0.0000129   0.0000072
    3  -0.0000030   0.0000082
 Max gradient component =       4.572E-05
 RMS gradient           =       1.559E-05
 Gradient time:  CPU 66.84 s  wall 66.85 s
 Geometry Optimization Parameters
   NAtoms,    NIC,     NZ,  NCons,   NDum,   NFix, NCnnct, MaxDiis
       14      82       0       0       0       0       0       0

 Cartesian Hessian Update
 Hessian Updated using BFGS Update


** GEOMETRY OPTIMIZATION IN DELOCALIZED INTERNAL COORDINATES **
   Searching for a Minimum

   Optimization Cycle:  12

                       Coordinates (Angstroms)
     ATOM                X               Y               Z
      1  C         1.9165878840   -0.0423991622   -0.3211998307
      2  C         0.5420652778    0.6041430154   -0.2086485375
      3  C        -0.5320381490   -0.4831923315   -0.0025498678
      4  C        -1.9715545589    0.0373840741   -0.2091082195
      5  O         2.5743019562   -0.0145998434    0.8585827829
      6  O        -2.8496164338   -0.5673682376    0.5963527578
      7  O         0.4023033865    1.5400023802    0.8470503053
      8  O        -0.3091311930   -1.6225547712    0.3007152426
      9  O        -2.2400186099    0.8578161151   -1.0466074175
     10  O         2.3472906270   -0.5367425638   -1.3254386121
     11  H         0.3373069949    1.1338417938   -1.1395588576
     12  H         3.4164075467   -0.4813445034    0.7469606299
     13  H        -3.7335990268   -0.2292574432    0.3823752180
     14  H         0.8563522916    1.1926463931    1.6257528020
   Point Group: c1    Number of degrees of freedom:    36


   Energy is   -606.369184686

 Hessian Updated using BFGS Update

 36 Hessian modes will be used to form the next step
  Hessian Eigenvalues:
     0.000638    0.003882    0.004997    0.012577    0.021890    0.023393
     0.027669    0.049081    0.055725    0.061160    0.062058    0.083888
     0.159417    0.159557    0.166237    0.174154    0.206203    0.234302
     0.237889    0.247888    0.250324    0.252652    0.277290    0.281822
     0.284426    0.318321    0.346086    0.430781    0.498001    0.521269
     0.526446    0.538958    0.569028    0.943886    1.004372    1.012604

 Minimum Search - Taking Simple RFO Step
 Searching for Lamda that Minimizes Along All modes
 Value Taken    Lamda =   0.00000000
 Step Taken.  Stepsize is  0.003990

                             Maximum     Tolerance    Cnvgd?
         Gradient           0.000031      0.000300     YES
         Displacement       0.001631      0.001200      NO
         Energy change     -0.000000      0.000001     YES


                       Distance Matrix (Angstroms)
             C (  1)   C (  2)   C (  3)   C (  4)   O (  5)   O (  6)
   C (  2)  1.523154
   C (  3)  2.508307  1.542230
   C (  4)  3.890576  2.576723  1.544627
   O (  5)  1.351017  2.377354  3.257373  4.669848
   O (  6)  4.882028  3.677495  2.395191  1.336221  5.458316
   O (  7)  2.482310  1.417697  2.384980  3.001422  2.671048  3.883149
   O (  8)  2.799553  2.437657  1.199918  2.403948  3.348271  2.766746
   O (  9)  4.314392  2.916593  2.409472  1.202741  5.250575  2.258778
   O ( 10)  1.199323  2.409913  3.169138  4.497581  2.257015  5.540944
   H ( 11)  2.132459  1.090459  2.159479  2.720073  3.211796  4.007990
   H ( 12)  1.892907  3.217657  4.018954  5.496661  0.969253  6.268424
   H ( 13)  5.696889  4.396040  3.234601  1.877698  6.329492  0.970325
   H ( 14)  2.537728  1.951958  2.717983  3.563482  2.235474  4.229837
             O (  7)   O (  8)   O (  9)   O ( 10)   H ( 11)   H ( 12)
   O (  8)  3.287307
   O (  9)  3.321624  3.419919
   O ( 10)  3.579882  3.298476  4.802702
   H ( 11)  2.028745  3.176475  2.593730  2.620198
   H ( 12)  3.630521  3.921879  6.083206  2.332578  3.955837
   H ( 13)  4.522377  3.697962  2.335488  6.323638  4.554843  7.163733
   H ( 14)  0.966020  3.322564  4.103795  3.731382  2.814217  3.182515
             H ( 13)
   H ( 14)  4.963411

 Final energy is   -606.36918468637236     


 ******************************
 **  OPTIMIZATION CONVERGED  **
 ******************************

                       Coordinates (Angstroms)
     ATOM                X               Y               Z
      1  C         1.9165878840   -0.0423991622   -0.3211998307
      2  C         0.5420652778    0.6041430154   -0.2086485375
      3  C        -0.5320381490   -0.4831923315   -0.0025498678
      4  C        -1.9715545589    0.0373840741   -0.2091082195
      5  O         2.5743019562   -0.0145998434    0.8585827829
      6  O        -2.8496164338   -0.5673682376    0.5963527578
      7  O         0.4023033865    1.5400023802    0.8470503053
      8  O        -0.3091311930   -1.6225547712    0.3007152426
      9  O        -2.2400186099    0.8578161151   -1.0466074175
     10  O         2.3472906270   -0.5367425638   -1.3254386121
     11  H         0.3373069949    1.1338417938   -1.1395588576
     12  H         3.4164075467   -0.4813445034    0.7469606299
     13  H        -3.7335990268   -0.2292574432    0.3823752180
     14  H         0.8563522916    1.1926463931    1.6257528020

Z-matrix Print:
$molecule
0 1
O 
C  1 1.199918
C  2 1.542230 1 125.019454
H  3 1.090459 2 109.013244 1 132.684537 0
O  3 1.417697 2 107.292071 1 -111.481537 0
H  5 0.966020 3 108.455182 2 81.876384 0
C  3 1.523154 2 109.822156 1 14.284352 0
O  7 1.199323 3 124.119084 2 81.225859 0
O  7 1.351017 3 111.472909 2 -97.398629 0
H  9 0.969253 7 108.209395 3 176.748453 0
C  2 1.544627 1 121.798961 3 -179.214037 0
O  11 1.202741 2 122.075356 1 -144.369027 0
O  11 1.336221 2 112.288197 1 32.955112 0
H  13 0.970325 11 107.939884 2 -177.042361 0
$end


 --------------------------------------------------------------

                    Orbital Energies (a.u.)
 --------------------------------------------------------------

 Alpha MOs
 -- Occupied --
-19.210 -19.209 -19.175 -19.171 -19.158 -19.149 -10.346 -10.341
-10.315 -10.279  -1.156  -1.150  -1.107  -1.075  -1.067  -1.061
 -0.795  -0.732  -0.674  -0.613  -0.580  -0.550  -0.526  -0.523
 -0.507  -0.492  -0.484  -0.467  -0.449  -0.441  -0.426  -0.405
 -0.372  -0.365  -0.362  -0.342  -0.314  -0.285
 -- Virtual --
 -0.106  -0.037  -0.025  -0.016  -0.003   0.013   0.019   0.041
  0.053   0.065   0.068   0.077   0.079   0.085   0.089   0.099
  0.104   0.116   0.120   0.128   0.134   0.142   0.156   0.163
  0.173   0.183   0.192   0.200   0.209   0.214   0.216   0.224
  0.236   0.245   0.250   0.259   0.264   0.272   0.280   0.282
  0.286   0.295   0.297   0.304   0.312   0.314   0.322   0.330
  0.336   0.351   0.357   0.364   0.372   0.375   0.381   0.389
  0.412   0.440   0.464   0.507   0.509   0.531   0.554   0.579
  0.591   0.598   0.606   0.620   0.637   0.644   0.681   0.700
  0.724   0.734   0.742   0.756   0.852   0.859   0.887   0.913
  0.997   1.011   1.036   1.061   1.067   1.081   1.103   1.118
  1.128   1.144   1.150   1.156   1.167   1.176   1.186   1.201
  1.219   1.227   1.241   1.256   1.283   1.293   1.308   1.418
  1.428   1.434   1.465   1.475   1.492   1.504   1.534   1.545
  1.565   1.584   1.605   1.627   1.666   1.700   1.709   1.718
  1.764   1.808   1.814   1.832   1.889   1.962   1.985   2.000
  2.011   2.036   2.080   2.107   2.172   2.197   2.351   2.478
  2.522   2.528   2.578   2.619   2.647   2.669   2.733   2.784
  2.802   2.828   2.848   2.860   2.874   2.889   2.921   2.951
  3.019   3.030   3.059   3.068   3.096   3.131   3.134   3.153
  3.158   3.244   3.273   3.307   3.334   3.350   3.368   3.481
  3.533   3.580   3.611   3.669   3.697   3.776   3.783   3.803
  3.954   4.022   4.031   4.068   4.127   4.152   4.922   4.940
  5.002   5.023   5.027   5.068   5.137   5.139   5.178   5.323
  5.352   5.358   5.559   5.566   5.662   5.698   5.815   5.818
 23.736  23.773  23.785  23.826  49.823  49.843  49.893  49.940
 49.965  49.987
 --------------------------------------------------------------

          Ground-State Mulliken Net Atomic Charges

     Atom                 Charge (a.u.)
  ----------------------------------------
      1 C                    -0.071855
      2 C                    -0.288158
      3 C                     0.331705
      4 C                    -0.031433
      5 O                    -0.180179
      6 O                    -0.122588
      7 O                    -0.145861
      8 O                    -0.160775
      9 O                    -0.232864
     10 O                    -0.233751
     11 H                     0.267832
     12 H                     0.302996
     13 H                     0.291487
     14 H                     0.273444
  ----------------------------------------
  Sum of atomic charges =    -0.000000

 -----------------------------------------------------------------
                    Cartesian Multipole Moments
 -----------------------------------------------------------------
    Charge (ESU x 10^10)
                -0.0000
    Dipole Moment (Debye)
         X       0.0059      Y       0.4292      Z       2.1468
       Tot       2.1893
    Quadrupole Moments (Debye-Ang)
        XX     -41.8365     XY       1.4786     YY     -64.6728
        XZ       3.9012     YZ       0.5939     ZZ     -58.9161
    Octopole Moments (Debye-Ang^2)
       XXX     -18.0178    XXY      -8.8247    XYY       6.8178
       YYY      -0.0028    XXZ      28.6640    XYZ     -12.1170
       YYZ      -0.7169    XZZ       0.2008    YZZ       3.7668
       ZZZ      16.9836
    Hexadecapole Moments (Debye-Ang^3)
      XXXX    -852.0567   XXXY      -7.9308   XXYY    -265.8095
      XYYY      -2.7717   YYYY    -323.5318   XXXZ      30.5951
      XXYZ      -2.6294   XYYZ       3.0527   YYYZ      -4.9308
      XXZZ    -275.1971   XYZZ      11.9733   YYZZ     -86.5867
      XZZZ      15.6493   YZZZ       3.2143   ZZZZ    -230.7868
 -----------------------------------------------------------------
Archival summary:
1\1\pikachu\OPT\ProcedureUnspecified\BasisUnspecified\644\cher\WedDec1406:40:182016WedDec1406:40:182016\0\\#,OPT,ProcedureUnspecified,BasisUnspecified,\\0,1\O\C,1,1.19992\C,2,1.54223,1,125.019\H,3,1.09046,2,109.013,1,132.685,0\O,3,1.4177,2,107.292,1,-111.482,0\H,5,0.96602,3,108.455,2,81.8764,0\C,3,1.52315,2,109.822,1,14.2844,0\O,7,1.19932,3,124.119,2,81.2259,0\O,7,1.35102,3,111.473,2,-97.3986,0\H,9,0.969253,7,108.209,3,176.748,0\C,2,1.54463,1,121.799,3,-179.214,0\O,11,1.20274,2,122.075,1,-144.369,0\O,11,1.33622,2,112.288,1,32.9551,0\H,13,0.970325,11,107.94,2,-177.042,0\\\@

 Total job time:  2776.68s(wall), 2774.76s(cpu) 
 Wed Dec 14 06:40:18 2016

        *************************************************************
        *                                                           *
        *  Thank you very much for using Q-Chem.  Have a nice day.  *
        *                                                           *
        *************************************************************


 
User input: 2 of 3 
 
pikachu 127.0.1
Q-Chem Developer Version! Running on 127.0.1.*
                  Welcome to Q-Chem
     A Quantum Leap Into The Future Of Chemistry


 Q-Chem 4.4, Q-Chem, Inc., Pleasanton, CA (2016)

 Y. Shao,  Z. Gan,  E. Epifanovsky,  A. T. B. Gilbert,  M. Wormit,  
 J. Kussmann,  A. W. Lange,  A. Behn,  J. Deng,  X. Feng,  D. Ghosh,  
 M. Goldey,  P. R. Horn,  L. D. Jacobson,  I. Kaliman,  F. Rob,  
 R. Z. Khaliullin,  T. Kus,  A. Landau,  J. Liu,  E. I. Proynov,  Y. M. Rhee,  
 R. M. Richard,  M. A. Rohrdanz,  R. P. Steele,  E. J. Sundstrom,  
 H. L. Woodcock III,  P. M. Zimmerman,  D. Zuev,  B. Albrecht,  E. Alguire,  
 B. Austin,  S. A. Baeppler,  G. J. O. Beran,  Y. A. Bernard,  E. Berquist,  
 K. Brandhorst,  K. B. Bravaya,  S. T. Brown,  D. Casanova,  C.-M. Chang,  
 Y. Chen,  S. H. Chien,  K. D. Closser,  M. P. Coons,  D. L. Crittenden,  
 S. Dasgupta,  M. Diedenhofen,  R. A. DiStasio Jr.,  H. Do,  A. D. Dutoi,  
 R. G. Edgar,  P.-T. Fang,  S. Fatehi,  Q. Feng,  L. Fusti-Molnar,  
 A. Ghysels,  A. Golubeva-Zadorozhnaya,  J. Gomes,  A. Gunina,  
 M. W. D. Hanson-Heine,  P. H. P. Harbach,  A. W. Hauser,  J. E. Herr,  
 E. G. Hohenstein,  Z. C. Holden,  K. Hui,  T.-C. Jagau,  H. Ji,  B. Kaduk,  
 K. Khistyaev,  Jaehoon Kim,  Jihan Kim,  R. A. King,  P. Klunzinger,  
 K. Koh,  D. Kosenkov,  T. Kowalczyk,  C. M. Krauter,  A. Kunitsa,  
 K. U. Lao,  A. Laurent,  K. V. Lawler,  J. Lee,  D. Lefrancois,  S. Lehtola,  
 S. V. Levchenko,  C. Y. Lin,  Y.-S. Lin,  F. Liu,  E. Livshits,  
 R. C. Lochan,  A. Luenser,  P. Manohar,  S. F. Manzer,  S.-P. Mao,  Y. Mao,  
 N. Mardirossian,  A. V. Marenich,  L. A. Martinez-Martinez,  S. A. Maurer,  
 N. J. Mayhall,  J.-M. Mewes,  A. F. Morrison,  K. Nanda,  T. S. Nguyen-Beck,  
 C. M. Oana,  R. Olivares-Amaya,  D. P. O'Neill,  J. A. Parkhill,  
 T. M. Perrine,  R. Peverati,  P. A. Pieniazek,  F. Plasser,  A. Prociuk,  
 D. R. Rehn,  E. Rosta,  N. J. Russ,  N. Sergueev,  S. M. Sharada,  
 S. Sharma,  D. W. Small,  A. Sodt,  T. Stauch,  T. Stein,  D. Stuck,  
 Y.-C. Su,  A. J. W. Thom,  T. Tsuchimochi,  L. Vogt,  O. Vydrov,  T. Wang,  
 M. A. Watson,  J. Wenzel,  A. White,  C. F. Williams,  V. Vanovschi,  
 K. Yao,  S. Yeganeh,  S. R. Yost,  Z.-Q. You,  I. Y. Zhang,  X. Zhang,  
 Y. Zhao,  B. R. Brooks,  G. K. L. Chan,  D. M. Chipman,  C. J. Cramer,  
 W. A. Goddard III,  M. S. Gordon,  W. J. Hehre,  A. Klamt,  
 H. F. Schaefer III,  M. W. Schmidt,  C. D. Sherrill,  D. G. Truhlar,  
 A. Warshel,  X. Xu,  A. Aspuru-Guzik,  R. Baer,  A. T. Bell,  N. A. Besley,  
 J.-D. Chai,  A. Dreuw,  B. D. Dunietz,  T. R. Furlani,  S. R. Gwaltney,  
 C.-P. Hsu,  Y. Jung,  J. Kong,  D. S. Lambrecht,  W. Liang,  C. Ochsenfeld,  
 V. A. Rassolov,  L. V. Slipchenko,  J. E. Subotnik,  T. Van Voorhis,  
 J. M. Herbert,  A. I. Krylov,  P. M. W. Gill,  M. Head-Gordon

 Contributors to earlier versions of Q-Chem not listed above: 
 R. D. Adamson,  J. Baker,  E. F. C. Byrd,  A. K. Chakraborty,  C.-L. Cheng,  
 H. Dachsel,  R. J. Doerksen,  G. Hawkins,  A. Heyden,  S. Hirata,  
 G. Kedziora,  F. J. Keil,  C. Kelley,  P. P. Korambath,  W. Kurlancheek,  
 A. M. Lee,  M. S. Lee,  D. Liotard,  I. Lotan,  P. E. Maslen,  N. Nair,  
 D. Neuhauser,  R. Olson,  B. Peters,  J. Ritchie,  N. E. Schultz,  
 N. Shenvi,  A. C. Simmonett,  K. S. Thanthiriwatte,  Q. Wu,  W. Zhang

 Please cite Q-Chem as follows:
 Y. Shao et al., Mol. Phys. 113, 184-215 (2015)
 DOI: 10.1080/00268976.2014.952696

 Q-Chem 4.4.2 for Intel X86 EM64T Linux

 Parts of Q-Chem use Armadillo 5.200.1 (Boston Tea Smuggler).
 http://arma.sourceforge.net/

 Q-Chem begins on Wed Dec 14 06:40:18 2016  


Host: 0

     Scratch files written to /scratch/cher/qchem8797//
The previous job contains 0 fragments, simply inherited here
FILE_GEOM_ORG=        593

Checking the input file for inconsistencies... 	...done.

--------------------------------------------------------------
User input:
--------------------------------------------------------------

$molecule
   read
$end

$rem
   BASIS 6-311++G**
   JOB_TYPE FREQUENCY
   METHOD B3LYP
$end

--------------------------------------------------------------
 ----------------------------------------------------------------
             Standard Nuclear Orientation (Angstroms)
    I     Atom           X                Y                Z
 ----------------------------------------------------------------
    1      C       1.9163586912    -0.0689088242    -0.3034175757
    2      C       0.5400194194     0.5826746001    -0.2698582826
    3      C      -0.5307247238    -0.4740381242     0.0697564815
    4      C      -1.9719191469     0.0130520342    -0.1977794105
    5      O       2.5748485817     0.1058497727     0.8632435212
    6      O      -2.8476073399    -0.4903782744     0.6769854229
    7      O       0.3982707802     1.6410329116     0.6626926230
    8      O      -0.3042402639    -1.5667380416     0.5107958075
    9      O      -2.2434104989     0.7233234924    -1.1296557375
   10      O       2.3477834058    -0.6819518675    -1.2395942280
   11      H       0.3330220709     0.9931031890    -1.2586966138
   12      H       3.4182441734    -0.3687003910     0.8090408808
   13      H      -3.7327382615    -0.1837029658     0.4239557247
   14      H       0.8539092572     1.3935181073     1.4777534602
 ----------------------------------------------------------------
 Molecular Point Group                 C1    NOp =  1
 Largest Abelian Subgroup              C1    NOp =  1
 Nuclear Repulsion Energy =   541.2538024580 hartrees
 There are       38 alpha and       38 beta electrons
 Requested basis set is 6-311++G(d,p)
 There are 80 shells and 248 basis functions

 Total QAlloc Memory Limit   2000 MB
 Mega-Array Size        61 MB
 MEM_STATIC part        62 MB

                       Distance Matrix (Angstroms)
             C (  1)   C (  2)   C (  3)   C (  4)   O (  5)   O (  6)
   C (  2)  1.523154
   C (  3)  2.508307  1.542230
   C (  4)  3.890576  2.576723  1.544627
   O (  5)  1.351017  2.377354  3.257373  4.669848
   O (  6)  4.882028  3.677495  2.395191  1.336221  5.458316
   O (  7)  2.482310  1.417697  2.384980  3.001422  2.671048  3.883149
   O (  8)  2.799553  2.437657  1.199918  2.403948  3.348271  2.766746
   O (  9)  4.314392  2.916593  2.409472  1.202741  5.250575  2.258778
   O ( 10)  1.199323  2.409913  3.169138  4.497581  2.257015  5.540944
   H ( 11)  2.132459  1.090459  2.159479  2.720073  3.211796  4.007990
   H ( 12)  1.892907  3.217657  4.018954  5.496661  0.969253  6.268424
   H ( 13)  5.696889  4.396040  3.234601  1.877698  6.329492  0.970325
   H ( 14)  2.537728  1.951958  2.717983  3.563482  2.235474  4.229837
             O (  7)   O (  8)   O (  9)   O ( 10)   H ( 11)   H ( 12)
   O (  8)  3.287307
   O (  9)  3.321624  3.419919
   O ( 10)  3.579882  3.298476  4.802702
   H ( 11)  2.028745  3.176475  2.593730  2.620198
   H ( 12)  3.630521  3.921879  6.083206  2.332578  3.955837
   H ( 13)  4.522377  3.697962  2.335488  6.323638  4.554843  7.163733
   H ( 14)  0.966020  3.322564  4.103795  3.731382  2.814217  3.182515
             H ( 13)
   H ( 14)  4.963411

 A cutoff of  1.0D-11 yielded   2799 shell pairs
 There are     27661 function pairs (     29864 Cartesian)

 -------------------------------------------------------
 OpenMP Integral Computing Module                       
 Release: version 1.0, May 2013, Q-Chem Inc. Pittsburgh 
 -------------------------------------------------------
 Integral Job Info:
 Integral job number is                      11
 Integral operator is                         1
 short-range coefficients                     0
 long-range coefficients              100000000
 Omega coefficients                           0
 if combine SR and LR in K                    0
 Integral screening is                        0
 Integral computing path is                   2
 max size of driver memory is            800000
 size of driver memory is                593474
 size of scratch memory is              2260544
 max col of scratch BK array               1296
 max len of scratch array in speh3          155
 max len of scratch index in speh4           18
 max int batch size is                      520
 min int batch size is                       52
 fixed nKL is                                52
 max L of basis functions is                  2
 order of int derivative is                   0
 number of shells is                         80
 number of basis is                         258
 number of cartesian basis is               258
 number of contracted shell pairs          2799
 number of primitive shell pairs           7352
 maxK2 (contraction) of shell pair           36
 max number of K2 of shell pair               1
 max number of CS2 of shell pair            472
 max number of PS2 of shell pair           1536
 mem total for path MDJ                   68008
 -------------------------------------------------------
 Smallest overlap matrix eigenvalue = 1.46E-05
 Guess from superposition of atomic densities
 Warning:  Energy on first SCF cycle will be non-variational
 A restricted hybrid HF-DFT SCF calculation will be
 performed using Pulay DIIS extrapolation
 Exchange:     0.2000 Hartree-Fock + 0.0800 Slater + 0.7200 B88
 Correlation:  0.1900 VWN1RPA + 0.8100 LYP
 Using SG-1 standard quadrature grid
 SCF converges when DIIS error is below 1.0E-08
 ---------------------------------------
  Cycle       Energy         DIIS Error
 ---------------------------------------
    1    -608.2579710197      4.21E-02
    2    -606.0905684019      7.12E-03
    3    -605.2884766442      1.40E-02
    4    -606.3407717940      2.21E-03
    5    -606.3660566615      7.65E-04
    6    -606.3688329334      2.27E-04
    7    -606.3691341749      9.10E-05
    8    -606.3691751986      3.19E-05
    9    -606.3691802834      6.59E-06
   10    -606.3691805279      3.07E-06
   11    -606.3691806333      1.36E-06
   12    -606.3691806185      3.83E-07
   13    -606.3691806119      1.23E-07
   14    -606.3691805999      2.25E-08
   15    -606.3691806040      5.36E-09 Convergence criterion met
 ---------------------------------------
 SCF time:  CPU 207.94 s  wall 208.16 s
 SCF   energy in the final basis set = -606.3691806040
 Total energy in the final basis set = -606.3691806040

 --------------------------------------------------------------

                    Orbital Energies (a.u.)
 --------------------------------------------------------------

 Alpha MOs
 -- Occupied --
-19.210 -19.209 -19.175 -19.171 -19.158 -19.149 -10.346 -10.341
-10.315 -10.279  -1.156  -1.150  -1.107  -1.075  -1.067  -1.061
 -0.795  -0.732  -0.674  -0.613  -0.580  -0.550  -0.526  -0.523
 -0.507  -0.492  -0.484  -0.467  -0.449  -0.441  -0.426  -0.405
 -0.372  -0.365  -0.362  -0.342  -0.314  -0.285
 -- Virtual --
 -0.106  -0.037  -0.025  -0.016  -0.003   0.013   0.019   0.041
  0.054   0.065   0.068   0.077   0.079   0.085   0.089   0.099
  0.104   0.116   0.120   0.128   0.134   0.142   0.156   0.163
  0.173   0.183   0.192   0.200   0.209   0.214   0.216   0.224
  0.236   0.245   0.250   0.259   0.264   0.272   0.279   0.282
  0.286   0.295   0.297   0.304   0.312   0.314   0.322   0.330
  0.336   0.351   0.357   0.364   0.372   0.375   0.381   0.389
  0.412   0.440   0.465   0.507   0.509   0.531   0.554   0.579
  0.591   0.599   0.606   0.620   0.637   0.644   0.681   0.700
  0.724   0.734   0.742   0.756   0.852   0.859   0.887   0.913
  0.997   1.011   1.036   1.061   1.067   1.081   1.103   1.118
  1.128   1.144   1.150   1.156   1.167   1.176   1.186   1.201
  1.219   1.227   1.241   1.256   1.283   1.293   1.308   1.418
  1.428   1.434   1.465   1.475   1.492   1.504   1.534   1.545
  1.565   1.584   1.605   1.627   1.666   1.700   1.709   1.718
  1.764   1.808   1.814   1.832   1.889   1.962   1.985   2.000
  2.011   2.036   2.080   2.107   2.172   2.197   2.351   2.478
  2.522   2.528   2.578   2.619   2.647   2.669   2.733   2.784
  2.802   2.828   2.848   2.860   2.874   2.889   2.921   2.952
  3.019   3.030   3.059   3.068   3.096   3.131   3.134   3.153
  3.158   3.244   3.273   3.307   3.334   3.350   3.368   3.481
  3.533   3.580   3.611   3.669   3.697   3.776   3.783   3.803
  3.954   4.022   4.031   4.068   4.127   4.152   4.922   4.940
  5.002   5.022   5.027   5.068   5.137   5.139   5.178   5.323
  5.352   5.358   5.559   5.566   5.662   5.698   5.815   5.818
 23.736  23.773  23.785  23.826  49.823  49.843  49.893  49.940
 49.965  49.987
 --------------------------------------------------------------

          Ground-State Mulliken Net Atomic Charges

     Atom                 Charge (a.u.)
  ----------------------------------------
      1 C                    -0.071388
      2 C                    -0.287674
      3 C                     0.331846
      4 C                    -0.031242
      5 O                    -0.180196
      6 O                    -0.122551
      7 O                    -0.146113
      8 O                    -0.160944
      9 O                    -0.233137
     10 O                    -0.234079
     11 H                     0.267607
     12 H                     0.303003
     13 H                     0.291488
     14 H                     0.273381
  ----------------------------------------
  Sum of atomic charges =    -0.000000

 -----------------------------------------------------------------
                    Cartesian Multipole Moments
 -----------------------------------------------------------------
    Charge (ESU x 10^10)
                -0.0000
    Dipole Moment (Debye)
         X       0.0056      Y       0.6900      Z       2.0776
       Tot       2.1891
    Quadrupole Moments (Debye-Ang)
        XX     -41.8396     XY       2.0137     YY     -64.4195
        XZ       3.6664     YZ       1.3110     ZZ     -59.1063
    Octopole Moments (Debye-Ang^2)
       XXX     -17.8620    XXY      -5.6307    XYY       3.7600
       YYY      -1.4435    XXZ      29.1199    XYZ     -12.4141
       YYZ      -0.3589    XZZ       3.2946    YZZ       5.4372
       ZZZ      13.0222
    Hexadecapole Moments (Debye-Ang^3)
      XXXX    -851.8622   XXXY      -4.3875   XXYY    -266.6778
      XYYY      -2.2909   YYYY    -324.0007   XXXZ      31.1711
      XXYZ      -3.4652   XYYZ       6.3743   YYYZ       3.3588
      XXZZ    -273.8096   XYZZ      11.6617   YYZZ     -85.0381
      XZZZ      11.8226   YZZZ       6.6607   ZZZZ    -232.5478
 -----------------------------------------------------------------
 Calculating MO derivatives via CPSCF
   1         3          42      0.198537    0.032217
   2         3          42      0.025589    0.003848
   3         3          42      0.002099    0.000308
   4         6          39      0.000148    0.000021
   5        43           2      0.000002    0.000001
   6        45           0      0.000000    0.000000    Roots Converged
 Calculating analytic Hessian of the SCF energy
 Polarizability Matrix (a.u.)
            1           2           3
    1 -78.4811696   3.9114710  -0.5963437
    2   3.9114710 -61.0492946   2.7085429
    3  -0.5963437   2.7085429 -62.3343481

 Direct stationary perturbation theory relativistic correction:

 rels  =       0.215721077901
 relv  =      -1.009697060359
 rel2e =       0.430821843708
 E_rel =      -0.363154138750

 Hessian of the SCF Energy
            1           2           3           4           5           6
    1   0.5892757  -0.2047444  -0.0864498  -0.1588126   0.0402556   0.0015044
    2  -0.2047444   0.4319166   0.2774853   0.0155842  -0.1004173   0.0101756
    3  -0.0864498   0.2774853   0.7655881  -0.0120985   0.0184887  -0.0742620
    4  -0.1588126   0.0155842  -0.0120985   0.4601339  -0.0541594   0.0535113
    5   0.0402556  -0.1004173   0.0184887  -0.0541594   0.4319756  -0.0495266
    6   0.0015044   0.0101756  -0.0742620   0.0535113  -0.0495266   0.5738649
    7  -0.0365193  -0.0228340   0.0112049  -0.1445233  -0.0344416   0.0093470
    8  -0.0107792   0.0332139  -0.0027465  -0.0090856  -0.0756095   0.0102451
    9   0.0046219  -0.0098311   0.0027796   0.0090312   0.0233856  -0.0783876
   10  -0.0043513   0.0009358  -0.0004854  -0.0189396   0.0033943  -0.0032506
   11   0.0010584  -0.0081109   0.0029177  -0.0265394   0.0124267   0.0053194
   12   0.0012277   0.0036561   0.0014275   0.0086591  -0.0021793   0.0189836
   13  -0.1636451   0.0163575  -0.0807890  -0.0227963   0.0010969  -0.0371097
   14   0.0244644  -0.0807245  -0.0182239   0.0140313   0.0073807   0.0083291
   15  -0.0619902  -0.0319417  -0.2016311  -0.0108171  -0.0053253  -0.0074337
   16   0.0033640  -0.0046765   0.0007638  -0.0073477   0.0057987  -0.0001194
   17   0.0002597   0.0006293  -0.0002298   0.0018602  -0.0012325   0.0005033
   18  -0.0014801   0.0004234  -0.0004674  -0.0007232  -0.0008308  -0.0024565
   19   0.0031323   0.0233152   0.0171404  -0.0669680   0.0104669  -0.0281590
   20  -0.0037083  -0.0178723  -0.0216350   0.0339784  -0.1547678  -0.0612624
   21  -0.0016891  -0.0094459  -0.0128414   0.0029085  -0.0857258  -0.1429771
   22   0.0014303   0.0063505  -0.0013634   0.0239825  -0.0175352   0.0112640
   23   0.0098105  -0.0100792  -0.0005894  -0.0069008  -0.0371016   0.0290346
   24  -0.0034811   0.0027902  -0.0036899   0.0000492   0.0155501   0.0107009
   25   0.0035290  -0.0014012  -0.0005516  -0.0026250   0.0000352   0.0045846
   26  -0.0004281   0.0015482  -0.0012098   0.0037093  -0.0025718  -0.0029715
   27   0.0005256  -0.0012339  -0.0002549  -0.0013831   0.0001211  -0.0017954
   28  -0.2073293   0.1426372   0.1820961  -0.0030873   0.0217231   0.0268494
   29   0.1467803  -0.2558387  -0.2649946   0.0215232   0.0049644  -0.0220610
   30   0.1921776  -0.2662628  -0.4811776   0.0097659  -0.0128755  -0.0048488
   31  -0.0056105   0.0142510  -0.0285986  -0.0600600   0.0217061  -0.0429195
   32   0.0004698  -0.0022171   0.0114003   0.0225771  -0.0911469   0.1090805
   33  -0.0018587   0.0000440   0.0007187  -0.0452975   0.0954830  -0.2602711
   34  -0.0294737   0.0132392  -0.0089106   0.0011030   0.0009572  -0.0045765
   35  -0.0037185   0.0074816   0.0038436   0.0009557   0.0033925  -0.0037397
   36  -0.0454277   0.0240553   0.0049199  -0.0028650  -0.0033212  -0.0046028
   37  -0.0002600  -0.0004377   0.0001725  -0.0009934   0.0013527  -0.0000222
   38  -0.0001406   0.0000550   0.0000055  -0.0001584   0.0000846  -0.0003726
   39   0.0000423   0.0005256   0.0000296   0.0012592  -0.0006201   0.0002673
   40   0.0052705   0.0014235   0.0078692   0.0009337  -0.0006505   0.0090960
   41   0.0004204   0.0004153  -0.0045121  -0.0173760   0.0026231  -0.0327539
   42   0.0022772  -0.0004403  -0.0011391  -0.0119999   0.0073762  -0.0267818
            7           8           9          10          11          12
    1  -0.0365193  -0.0107792   0.0046219  -0.0043513   0.0010584   0.0012277
    2  -0.0228340   0.0332139  -0.0098311   0.0009358  -0.0081109   0.0036561
    3   0.0112049  -0.0027465   0.0027796  -0.0004854   0.0029177   0.0014275
    4  -0.1445233  -0.0090856   0.0090312  -0.0189396  -0.0265394   0.0086591
    5  -0.0344416  -0.0756095   0.0233856   0.0033943   0.0124267  -0.0021793
    6   0.0093470   0.0102451  -0.0783876  -0.0032506   0.0053194   0.0189836
    7   0.4698812  -0.0763348   0.0241660  -0.1614789  -0.0094240  -0.0011387
    8  -0.0763348   0.8178988  -0.2639221  -0.0025227  -0.0697972  -0.0226504
    9   0.0241660  -0.2639221   0.3248868   0.0038304  -0.0167919  -0.0735375
   10  -0.1614789  -0.0025227   0.0038304   0.5908364  -0.0748187   0.0314349
   11  -0.0094240  -0.0697972  -0.0167919  -0.0748187   0.4821521  -0.3714065
   12  -0.0011387  -0.0226504  -0.0735375   0.0314349  -0.3714065   0.6557679
   13   0.0014707   0.0058385  -0.0023282   0.0015004  -0.0005976  -0.0008317
   14   0.0014132  -0.0053137   0.0026653  -0.0002121   0.0006693  -0.0002006
   15   0.0004016   0.0051625  -0.0027217   0.0010911  -0.0010779  -0.0011296
   16  -0.0289546  -0.0174462   0.0270609  -0.2137895  -0.0388836   0.0936674
   17   0.0085421   0.0060922  -0.0003522  -0.0264143  -0.1019794   0.0617539
   18   0.0017364   0.0060954   0.0045917   0.0662599   0.0651234  -0.1597301
   19   0.0091204  -0.0153348  -0.0141113   0.0019582   0.0053546   0.0013809
   20   0.0034579  -0.0355531  -0.0289976   0.0012414   0.0018702   0.0064524
   21   0.0012520  -0.0095750  -0.0072897   0.0007878   0.0013434  -0.0013333
   22  -0.1279019   0.1143539  -0.0429743   0.0067125   0.0411669  -0.0093431
   23   0.1103582  -0.6536525   0.2400257   0.0161382  -0.0298909   0.0218091
   24  -0.0428173   0.2448859  -0.1564727  -0.0079516   0.0229059   0.0092463
   25   0.0085348   0.0194377  -0.0303220  -0.1589959   0.0963058  -0.1232632
   26   0.0083673  -0.0001120   0.0293223   0.1030203  -0.3007248   0.3080210
   27  -0.0035992   0.0246184  -0.0111120  -0.1251479   0.3021036  -0.4595127
   28   0.0031568   0.0039534  -0.0016322   0.0016460  -0.0005096   0.0002395
   29   0.0024010  -0.0122173   0.0035631  -0.0007732   0.0020310  -0.0012843
   30  -0.0022087  -0.0033320   0.0012990  -0.0005272   0.0004917  -0.0016668
   31   0.0097181  -0.0080700   0.0205877  -0.0000099  -0.0020797   0.0002646
   32   0.0069416  -0.0089540   0.0207657   0.0000779  -0.0007734  -0.0004342
   33  -0.0001471   0.0063090  -0.0045706   0.0002765   0.0008040  -0.0014862
   34  -0.0002423   0.0005307  -0.0002123  -0.0004861   0.0001485  -0.0000859
   35   0.0011239   0.0000246   0.0000085  -0.0000640   0.0003741  -0.0002331
   36  -0.0008986   0.0005841  -0.0003259  -0.0002779  -0.0002683   0.0001765
   37  -0.0014868  -0.0040742   0.0043934  -0.0442517   0.0082769  -0.0010205
   38   0.0002853   0.0026695   0.0043549  -0.0196532   0.0112948  -0.0030621
   39   0.0039132   0.0052367  -0.0010893   0.0349707  -0.0108650   0.0128318
   40  -0.0007749  -0.0004667  -0.0021111  -0.0003506   0.0005414  -0.0011910
   41   0.0001439   0.0013103  -0.0041961  -0.0003495   0.0004585  -0.0002420
   42  -0.0012115  -0.0009111   0.0019499  -0.0010109  -0.0005996  -0.0000375
           13          14          15          16          17          18
    1  -0.1636451   0.0244644  -0.0619902   0.0033640   0.0002597  -0.0014801
    2   0.0163575  -0.0807245  -0.0319417  -0.0046765   0.0006293   0.0004234
    3  -0.0807890  -0.0182239  -0.2016311   0.0007638  -0.0002298  -0.0004674
    4  -0.0227963   0.0140313  -0.0108171  -0.0073477   0.0018602  -0.0007232
    5   0.0010969   0.0073807  -0.0053253   0.0057987  -0.0012325  -0.0008308
    6  -0.0371097   0.0083291  -0.0074337  -0.0001194   0.0005033  -0.0024565
    7   0.0014707   0.0014132   0.0004016  -0.0289546   0.0085421   0.0017364
    8   0.0058385  -0.0053137   0.0051625  -0.0174462   0.0060922   0.0060954
    9  -0.0023282   0.0026653  -0.0027217   0.0270609  -0.0003522   0.0045917
   10   0.0015004  -0.0002121   0.0010911  -0.2137895  -0.0264143   0.0662599
   11  -0.0005976   0.0006693  -0.0010779  -0.0388836  -0.1019794   0.0651234
   12  -0.0008317  -0.0002006  -0.0011296   0.0936674   0.0617539  -0.1597301
   13   0.5321619  -0.2267035   0.0794114  -0.0019969  -0.0002039   0.0008527
   14  -0.2267035   0.1991814   0.0903687   0.0006807   0.0000154  -0.0001747
   15   0.0794114   0.0903687   0.3420501  -0.0014121  -0.0000636   0.0007319
   16  -0.0019969   0.0006807  -0.0014121   0.6246522  -0.0782627  -0.0102264
   17  -0.0002039   0.0000154  -0.0000636  -0.0782627   0.1761790  -0.1745931
   18   0.0008527  -0.0001747   0.0007319  -0.0102264  -0.1745931   0.2858134
   19  -0.0040532   0.0031580   0.0007959   0.0001394  -0.0007102  -0.0003248
   20   0.0029948   0.0015519   0.0030171  -0.0020592   0.0003424  -0.0002109
   21   0.0004827   0.0028286   0.0037225  -0.0024028  -0.0000596   0.0015615
   22  -0.0003757  -0.0017075   0.0010353  -0.0028327  -0.0007326  -0.0003269
   23  -0.0025207   0.0020599  -0.0016269   0.0043611   0.0038473  -0.0028095
   24   0.0010392  -0.0014025   0.0023784  -0.0026665  -0.0018373   0.0005945
   25  -0.0014028   0.0002339  -0.0006774   0.0273396  -0.0262472   0.0371004
   26  -0.0002030   0.0001175   0.0001624  -0.0190575  -0.0091553   0.0554943
   27   0.0004387  -0.0000484   0.0005587   0.0249990   0.0571940  -0.0581000
   28   0.0360541  -0.0115665  -0.0180286  -0.0016097  -0.0001062   0.0004695
   29  -0.0082170   0.0128712  -0.0411909   0.0016848  -0.0000467  -0.0002214
   30  -0.0084583  -0.0472798  -0.0905498   0.0005379  -0.0001028   0.0002687
   31  -0.0052872   0.0018872   0.0002312   0.0009291   0.0005583  -0.0007014
   32   0.0015337  -0.0008979  -0.0003294   0.0005097   0.0002556  -0.0000889
   33   0.0011690   0.0002092   0.0010256  -0.0002079  -0.0001084   0.0004741
   34  -0.3699206   0.1944988   0.0112787   0.0002567  -0.0000010  -0.0000255
   35   0.2107664  -0.1358386  -0.0176916   0.0000771  -0.0000693   0.0000844
   36   0.0478029  -0.0378148  -0.0465673   0.0000537   0.0000496  -0.0000902
   37   0.0001374   0.0000141   0.0000226  -0.4001117   0.1214222  -0.0930130
   38   0.0000225  -0.0000294  -0.0000306   0.1471712  -0.0748008   0.0517064
   39   0.0000027  -0.0000743  -0.0000298  -0.1307555   0.0578025  -0.0728407
   40  -0.0018467  -0.0001919  -0.0013424  -0.0000383   0.0000355   0.0004023
   41  -0.0001646  -0.0010432   0.0005674   0.0001024  -0.0000772   0.0000020
   42  -0.0016824   0.0008181  -0.0004045   0.0007079   0.0000435  -0.0003510
           19          20          21          22          23          24
    1   0.0031323  -0.0037083  -0.0016891   0.0014303   0.0098105  -0.0034811
    2   0.0233152  -0.0178723  -0.0094459   0.0063505  -0.0100792   0.0027902
    3   0.0171404  -0.0216350  -0.0128414  -0.0013634  -0.0005894  -0.0036899
    4  -0.0669680   0.0339784   0.0029085   0.0239825  -0.0069008   0.0000492
    5   0.0104669  -0.1547678  -0.0857258  -0.0175352  -0.0371016   0.0155501
    6  -0.0281590  -0.0612624  -0.1429771   0.0112640   0.0290346   0.0107009
    7   0.0091204   0.0034579   0.0012520  -0.1279019   0.1103582  -0.0428173
    8  -0.0153348  -0.0355531  -0.0095750   0.1143539  -0.6536525   0.2448859
    9  -0.0141113  -0.0289976  -0.0072897  -0.0429743   0.2400257  -0.1564727
   10   0.0019582   0.0012414   0.0007878   0.0067125   0.0161382  -0.0079516
   11   0.0053546   0.0018702   0.0013434   0.0411669  -0.0298909   0.0229059
   12   0.0013809   0.0064524  -0.0013333  -0.0093431   0.0218091   0.0092463
   13  -0.0040532   0.0029948   0.0004827  -0.0003757  -0.0025207   0.0010392
   14   0.0031580   0.0015519   0.0028286  -0.0017075   0.0020599  -0.0014025
   15   0.0007959   0.0030171   0.0037225   0.0010353  -0.0016269   0.0023784
   16   0.0001394  -0.0020592  -0.0024028  -0.0028327   0.0043611  -0.0026665
   17  -0.0007102   0.0003424  -0.0000596  -0.0007326   0.0038473  -0.0018373
   18  -0.0003248  -0.0002109   0.0015615  -0.0003269  -0.0028095   0.0005945
   19   0.1832434  -0.1046805   0.2040734  -0.0016967  -0.0010478   0.0037607
   20  -0.1046805   0.2758989   0.0197854  -0.0055320  -0.0022948   0.0072093
   21   0.2040734   0.0197854   0.5368916  -0.0022023  -0.0042846   0.0036785
   22  -0.0016967  -0.0055320  -0.0022023   0.1144500  -0.1326312   0.0529882
   23  -0.0010478  -0.0022948  -0.0042846  -0.1326312   0.7286672  -0.2857417
   24   0.0037607   0.0072093   0.0036785   0.0529882  -0.2857417   0.1352603
   25  -0.0005851  -0.0005146  -0.0015168  -0.0116745   0.0096380  -0.0008181
   26  -0.0017304   0.0000263  -0.0008928   0.0039179  -0.0017809  -0.0039581
   27  -0.0002908  -0.0010258   0.0006758  -0.0093776   0.0020058  -0.0002353
   28  -0.0092382   0.0078582   0.0055479  -0.0007398  -0.0024520   0.0010895
   29   0.0037043  -0.0031749  -0.0026640  -0.0032119   0.0055619  -0.0004914
   30   0.0045749  -0.0016518   0.0017741  -0.0000644   0.0017862   0.0005393
   31   0.0036994   0.0015589   0.0029367  -0.0039358  -0.0052141  -0.0004317
   32  -0.0072282   0.0073991  -0.0351721  -0.0044826  -0.0040936  -0.0007572
   33  -0.0061053  -0.0015945  -0.0266654   0.0011004  -0.0001223  -0.0005865
   34   0.0016552  -0.0011095  -0.0001454   0.0005659  -0.0004803   0.0001811
   35   0.0002086   0.0002664   0.0004425   0.0000085  -0.0004841   0.0001890
   36   0.0020308  -0.0008888   0.0006978   0.0002893   0.0000654  -0.0001553
   37   0.0005542  -0.0001269  -0.0002269   0.0019024   0.0004591  -0.0010855
   38   0.0000384  -0.0004619  -0.0002467  -0.0005319   0.0002432  -0.0010546
   39  -0.0002224  -0.0001706  -0.0001500  -0.0012484  -0.0003717  -0.0000020
   40  -0.1209614   0.0666415  -0.2098058   0.0001134   0.0004821   0.0001440
   41   0.0844860  -0.0732305   0.1236667   0.0005673  -0.0010019   0.0017125
   42  -0.1845434   0.0809732  -0.3577450   0.0002234   0.0008192  -0.0012566
           25          26          27          28          29          30
    1   0.0035290  -0.0004281   0.0005256  -0.2073293   0.1467803   0.1921776
    2  -0.0014012   0.0015482  -0.0012339   0.1426372  -0.2558387  -0.2662628
    3  -0.0005516  -0.0012098  -0.0002549   0.1820961  -0.2649946  -0.4811776
    4  -0.0026250   0.0037093  -0.0013831  -0.0030873   0.0215232   0.0097659
    5   0.0000352  -0.0025718   0.0001211   0.0217231   0.0049644  -0.0128755
    6   0.0045846  -0.0029715  -0.0017954   0.0268494  -0.0220610  -0.0048488
    7   0.0085348   0.0083673  -0.0035992   0.0031568   0.0024010  -0.0022087
    8   0.0194377  -0.0001120   0.0246184   0.0039534  -0.0122173  -0.0033320
    9  -0.0303220   0.0293223  -0.0111120  -0.0016322   0.0035631   0.0012990
   10  -0.1589959   0.1030203  -0.1251479   0.0016460  -0.0007732  -0.0005272
   11   0.0963058  -0.3007248   0.3021036  -0.0005096   0.0020310   0.0004917
   12  -0.1232632   0.3080210  -0.4595127   0.0002395  -0.0012843  -0.0016668
   13  -0.0014028  -0.0002030   0.0004387   0.0360541  -0.0082170  -0.0084583
   14   0.0002339   0.0001175  -0.0000484  -0.0115665   0.0128712  -0.0472798
   15  -0.0006774   0.0001624   0.0005587  -0.0180286  -0.0411909  -0.0905498
   16   0.0273396  -0.0190575   0.0249990  -0.0016097   0.0016848   0.0005379
   17  -0.0262472  -0.0091553   0.0571940  -0.0001062  -0.0000467  -0.0001028
   18   0.0371004   0.0554943  -0.0581000   0.0004695  -0.0002214   0.0002687
   19  -0.0005851  -0.0017304  -0.0002908  -0.0092382   0.0037043   0.0045749
   20  -0.0005146   0.0000263  -0.0010258   0.0078582  -0.0031749  -0.0016518
   21  -0.0015168  -0.0008928   0.0006758   0.0055479  -0.0026640   0.0017741
   22  -0.0116745   0.0039179  -0.0093776  -0.0007398  -0.0032119  -0.0000644
   23   0.0096380  -0.0017809   0.0020058  -0.0024520   0.0055619   0.0017862
   24  -0.0008181  -0.0039581  -0.0002353   0.0010895  -0.0004914   0.0005393
   25   0.1315659  -0.1010883   0.1214511  -0.0011219   0.0007231   0.0005093
   26  -0.1010883   0.3182416  -0.3821188   0.0000394  -0.0002633  -0.0000615
   27   0.1214511  -0.3821188   0.5312889  -0.0001924   0.0005285   0.0008157
   28  -0.0011219   0.0000394  -0.0001924   0.1791606  -0.1603958  -0.2033774
   29   0.0007231  -0.0002633   0.0005285  -0.1603958   0.2510603   0.3302302
   30   0.0005093  -0.0000615   0.0008157  -0.2033774   0.3302302   0.5704639
   31  -0.0019340   0.0014524  -0.0014248   0.0011374  -0.0030374   0.0015737
   32   0.0003828   0.0005817  -0.0009559  -0.0001008   0.0002492  -0.0012681
   33  -0.0017700  -0.0006001   0.0006272   0.0009783  -0.0007611   0.0009211
   34   0.0002311  -0.0001618   0.0001684   0.0028287  -0.0007151   0.0082219
   35   0.0000062  -0.0001840   0.0001519  -0.0011158  -0.0055413  -0.0011337
   36   0.0000721   0.0000430  -0.0000281   0.0076922  -0.0013196   0.0008822
   37   0.0070733   0.0026881  -0.0065263   0.0001181   0.0000814  -0.0000087
   38   0.0024611  -0.0055685  -0.0015782   0.0000661  -0.0000872  -0.0000504
   39  -0.0052109  -0.0015486  -0.0030563   0.0000336  -0.0001831  -0.0001231
   40   0.0000655  -0.0005256   0.0003595  -0.0009754  -0.0005477  -0.0027163
   41   0.0000273  -0.0001546   0.0002378  -0.0000307   0.0004313   0.0015102
   42   0.0004124   0.0003183   0.0001283  -0.0017652   0.0008496   0.0014019
           31          32          33          34          35          36
    1  -0.0056105   0.0004698  -0.0018587  -0.0294737  -0.0037185  -0.0454277
    2   0.0142510  -0.0022171   0.0000440   0.0132392   0.0074816   0.0240553
    3  -0.0285986   0.0114003   0.0007187  -0.0089106   0.0038436   0.0049199
    4  -0.0600600   0.0225771  -0.0452975   0.0011030   0.0009557  -0.0028650
    5   0.0217061  -0.0911469   0.0954830   0.0009572   0.0033925  -0.0033212
    6  -0.0429195   0.1090805  -0.2602711  -0.0045765  -0.0037397  -0.0046028
    7   0.0097181   0.0069416  -0.0001471  -0.0002423   0.0011239  -0.0008986
    8  -0.0080700  -0.0089540   0.0063090   0.0005307   0.0000246   0.0005841
    9   0.0205877   0.0207657  -0.0045706  -0.0002123   0.0000085  -0.0003259
   10  -0.0000099   0.0000779   0.0002765  -0.0004861  -0.0000640  -0.0002779
   11  -0.0020797  -0.0007734   0.0008040   0.0001485   0.0003741  -0.0002683
   12   0.0002646  -0.0004342  -0.0014862  -0.0000859  -0.0002331   0.0001765
   13  -0.0052872   0.0015337   0.0011690  -0.3699206   0.2107664   0.0478029
   14   0.0018872  -0.0008979   0.0002092   0.1944988  -0.1358386  -0.0378148
   15   0.0002312  -0.0003294   0.0010256   0.0112787  -0.0176916  -0.0465673
   16   0.0009291   0.0005097  -0.0002079   0.0002567   0.0000771   0.0000537
   17   0.0005583   0.0002556  -0.0001084  -0.0000010  -0.0000693   0.0000496
   18  -0.0007014  -0.0000889   0.0004741  -0.0000255   0.0000844  -0.0000902
   19   0.0036994  -0.0072282  -0.0061053   0.0016552   0.0002086   0.0020308
   20   0.0015589   0.0073991  -0.0015945  -0.0011095   0.0002664  -0.0008888
   21   0.0029367  -0.0351721  -0.0266654  -0.0001454   0.0004425   0.0006978
   22  -0.0039358  -0.0044826   0.0011004   0.0005659   0.0000085   0.0002893
   23  -0.0052141  -0.0040936  -0.0001223  -0.0004803  -0.0004841   0.0000654
   24  -0.0004317  -0.0007572  -0.0005865   0.0001811   0.0001890  -0.0001553
   25  -0.0019340   0.0003828  -0.0017700   0.0002311   0.0000062   0.0000721
   26   0.0014524   0.0005817  -0.0006001  -0.0001618  -0.0001840   0.0000430
   27  -0.0014248  -0.0009559   0.0006272   0.0001684   0.0001519  -0.0000281
   28   0.0011374  -0.0001008   0.0009783   0.0028287  -0.0011158   0.0076922
   29  -0.0030374   0.0002492  -0.0007611  -0.0007151  -0.0055413  -0.0013196
   30   0.0015737  -0.0012681   0.0009211   0.0082219  -0.0011337   0.0008822
   31   0.0625927  -0.0226138   0.0488497  -0.0010228  -0.0007388  -0.0007788
   32  -0.0226138   0.1023020  -0.0974586   0.0001640   0.0003807   0.0002330
   33   0.0488497  -0.0974586   0.2915003   0.0001052   0.0002068   0.0000606
   34  -0.0010228   0.0001640   0.0001052   0.3949736  -0.2072073  -0.0064405
   35  -0.0007388   0.0003807   0.0002068  -0.2072073   0.1302324   0.0174294
   36  -0.0007788   0.0002330   0.0000606  -0.0064405   0.0174294   0.0443693
   37  -0.0001029  -0.0000507   0.0001068  -0.0000409   0.0000135  -0.0000320
   38   0.0000810   0.0000943   0.0000118  -0.0000102   0.0000098  -0.0000072
   39  -0.0000156  -0.0000243  -0.0000264   0.0000082  -0.0000155   0.0000332
   40  -0.0001137   0.0018193   0.0028008  -0.0004279  -0.0003154  -0.0012204
   41   0.0002591  -0.0031797  -0.0024227   0.0001467  -0.0000448   0.0011600
   42   0.0004269  -0.0049907  -0.0017216   0.0004330   0.0004574   0.0006300
           37          38          39          40          41          42
    1  -0.0002600  -0.0001406   0.0000423   0.0052705   0.0004204   0.0022772
    2  -0.0004377   0.0000550   0.0005256   0.0014235   0.0004153  -0.0004403
    3   0.0001725   0.0000055   0.0000296   0.0078692  -0.0045121  -0.0011391
    4  -0.0009934  -0.0001584   0.0012592   0.0009337  -0.0173760  -0.0119999
    5   0.0013527   0.0000846  -0.0006201  -0.0006505   0.0026231   0.0073762
    6  -0.0000222  -0.0003726   0.0002673   0.0090960  -0.0327539  -0.0267818
    7  -0.0014868   0.0002853   0.0039132  -0.0007749   0.0001439  -0.0012115
    8  -0.0040742   0.0026695   0.0052367  -0.0004667   0.0013103  -0.0009111
    9   0.0043934   0.0043549  -0.0010893  -0.0021111  -0.0041961   0.0019499
   10  -0.0442517  -0.0196532   0.0349707  -0.0003506  -0.0003495  -0.0010109
   11   0.0082769   0.0112948  -0.0108650   0.0005414   0.0004585  -0.0005996
   12  -0.0010205  -0.0030621   0.0128318  -0.0011910  -0.0002420  -0.0000375
   13   0.0001374   0.0000225   0.0000027  -0.0018467  -0.0001646  -0.0016824
   14   0.0000141  -0.0000294  -0.0000743  -0.0001919  -0.0010432   0.0008181
   15   0.0000226  -0.0000306  -0.0000298  -0.0013424   0.0005674  -0.0004045
   16  -0.4001117   0.1471712  -0.1307555  -0.0000383   0.0001024   0.0007079
   17   0.1214222  -0.0748008   0.0578025   0.0000355  -0.0000772   0.0000435
   18  -0.0930130   0.0517064  -0.0728407   0.0004023   0.0000020  -0.0003510
   19   0.0005542   0.0000384  -0.0002224  -0.1209614   0.0844860  -0.1845434
   20  -0.0001269  -0.0004619  -0.0001706   0.0666415  -0.0732305   0.0809732
   21  -0.0002269  -0.0002467  -0.0001500  -0.2098058   0.1236667  -0.3577450
   22   0.0019024  -0.0005319  -0.0012484   0.0001134   0.0005673   0.0002234
   23   0.0004591   0.0002432  -0.0003717   0.0004821  -0.0010019   0.0008192
   24  -0.0010855  -0.0010546  -0.0000020   0.0001440   0.0017125  -0.0012566
   25   0.0070733   0.0024611  -0.0052109   0.0000655   0.0000273   0.0004124
   26   0.0026881  -0.0055685  -0.0015486  -0.0005256  -0.0001546   0.0003183
   27  -0.0065263  -0.0015782  -0.0030563   0.0003595   0.0002378   0.0001283
   28   0.0001181   0.0000661   0.0000336  -0.0009754  -0.0000307  -0.0017652
   29   0.0000814  -0.0000872  -0.0001831  -0.0005477   0.0004313   0.0008496
   30  -0.0000087  -0.0000504  -0.0001231  -0.0027163   0.0015102   0.0014019
   31  -0.0001029   0.0000810  -0.0000156  -0.0001137   0.0002591   0.0004269
   32  -0.0000507   0.0000943  -0.0000243   0.0018193  -0.0031797  -0.0049907
   33   0.0001068   0.0000118  -0.0000264   0.0028008  -0.0024227  -0.0017216
   34  -0.0000409  -0.0000102   0.0000082  -0.0004279   0.0001467   0.0004330
   35   0.0000135   0.0000098  -0.0000155  -0.0003154  -0.0000448   0.0004574
   36  -0.0000320  -0.0000072   0.0000332  -0.0012204   0.0011600   0.0006300
   37   0.4375772  -0.1295564   0.0972606  -0.0001153  -0.0000619  -0.0000208
   38  -0.1295564   0.0664894  -0.0497181  -0.0000750   0.0000073   0.0000422
   39   0.0972606  -0.0497181   0.0641009  -0.0000378   0.0000263   0.0000547
   40  -0.0001153  -0.0000750  -0.0000378   0.1192210  -0.0681705   0.1977529
   41  -0.0000619   0.0000073   0.0000263  -0.0681705   0.0734862  -0.0847559
   42  -0.0000208   0.0000422   0.0000547   0.1977529  -0.0847559   0.3852721
 Gradient time:  CPU 3052.56 s  wall 3052.60 s
 **********************************************************************
 **                                                                  **
 **                       VIBRATIONAL ANALYSIS                       **
 **                       --------------------                       **
 **                                                                  **
 **        VIBRATIONAL FREQUENCIES (CM**-1) AND NORMAL MODES         **
 **     FORCE CONSTANTS (mDYN/ANGSTROM) AND REDUCED MASSES (AMU)     **
 **                  INFRARED INTENSITIES (KM/MOL)                   **
 **                                                                  **
 **********************************************************************


 Mode:                 1                      2                      3
 Frequency:        23.92                  53.60                  73.13
 Force Cnst:      0.0031                 0.0181                 0.0317
 Red. Mass:       9.1291                10.7018                10.0479
 IR Active:          YES                    YES                    YES
 IR Intens:        3.199                  0.382                  4.300
 Raman Active:       YES                    YES                    YES
               X      Y      Z        X      Y      Z        X      Y      Z
 C         -0.032 -0.004 -0.061    0.015 -0.053  0.038    0.007  0.013  0.056
 C         -0.003  0.047  0.092    0.011 -0.052 -0.135   -0.002 -0.016  0.107
 C         -0.008  0.066  0.142    0.006 -0.023 -0.054   -0.013 -0.064 -0.073
 C         -0.005 -0.032 -0.071   -0.004  0.047  0.090    0.009  0.020 -0.030
 O          0.148  0.035 -0.171   -0.050  0.139  0.049    0.267  0.424 -0.151
 O         -0.124 -0.251 -0.318   -0.003 -0.320 -0.118    0.005  0.118  0.021
 O          0.104 -0.003  0.166   -0.036  0.083 -0.299   -0.082 -0.118  0.207
 O         -0.002  0.160  0.374    0.007 -0.038 -0.095   -0.052 -0.141 -0.249
 O          0.102  0.093 -0.008   -0.014  0.402  0.365    0.027  0.006 -0.047
 O         -0.196 -0.076 -0.092    0.074 -0.203  0.165   -0.185 -0.289  0.166
 H         -0.073  0.113  0.136    0.063 -0.199 -0.208    0.022  0.080  0.138
 H          0.120 -0.004 -0.272   -0.042  0.140  0.173    0.270  0.434 -0.193
 H         -0.102 -0.285 -0.433   -0.006 -0.243 -0.013    0.016  0.167  0.040
 H          0.146 -0.073  0.122    0.029  0.253 -0.284    0.015 -0.112  0.153
 TransDip  -0.003 -0.026 -0.051    0.008 -0.008 -0.017    0.040  0.053 -0.002

 Mode:                 4                      5                      6
 Frequency:       126.95                 199.08                 203.51
 Force Cnst:      0.0821                 0.2261                 0.1825
 Red. Mass:       8.6471                 9.6821                 7.4808
 IR Active:          YES                    YES                    YES
 IR Intens:        1.000                  1.601                  3.012
 Raman Active:       YES                    YES                    YES
               X      Y      Z        X      Y      Z        X      Y      Z
 C          0.064  0.027 -0.063   -0.152  0.048 -0.023   -0.029  0.016  0.065
 C         -0.053 -0.235 -0.034   -0.083  0.078 -0.040   -0.031 -0.010  0.175
 C         -0.047 -0.201  0.074    0.132 -0.078  0.002   -0.034 -0.044  0.222
 C          0.023  0.025  0.033    0.192 -0.035  0.023   -0.009 -0.040  0.127
 O          0.042  0.129 -0.064   -0.180 -0.089 -0.000    0.098 -0.040  0.002
 O         -0.120  0.164 -0.035    0.104  0.095 -0.009   -0.213  0.008 -0.052
 O         -0.181 -0.216 -0.063   -0.325  0.025 -0.010    0.153  0.288 -0.153
 O         -0.157 -0.161  0.220    0.305 -0.035  0.021   -0.054 -0.216 -0.192
 O          0.208  0.140  0.065    0.372  0.059  0.041    0.202 -0.107  0.014
 O          0.226  0.212 -0.112   -0.305 -0.071 -0.017   -0.110  0.109 -0.033
 H         -0.121 -0.290 -0.041   -0.135  0.050 -0.035   -0.128 -0.258  0.089
 H          0.176  0.373 -0.113   -0.283 -0.281  0.061    0.126  0.027 -0.149
 H         -0.043  0.367 -0.061    0.155  0.251 -0.001   -0.154 -0.015 -0.291
 H         -0.122 -0.123 -0.068   -0.341  0.075  0.015    0.173  0.512 -0.098
 TransDip   0.008  0.022 -0.022   -0.037  0.014  0.008   -0.036  0.014  0.040

 Mode:                 7                      8                      9
 Frequency:       265.99                 338.07                 368.53
 Force Cnst:      0.1421                 0.3284                 0.1192
 Red. Mass:       3.4098                 4.8764                 1.4899
 IR Active:          YES                    YES                    YES
 IR Intens:        6.876                 17.222                119.557
 Raman Active:       YES                    YES                    YES
               X      Y      Z        X      Y      Z        X      Y      Z
 C          0.073 -0.007  0.093   -0.064  0.031  0.003    0.025 -0.009  0.020
 C          0.044 -0.019  0.065   -0.011 -0.023  0.044    0.014  0.007 -0.009
 C          0.006  0.002 -0.026   -0.011 -0.017  0.016    0.008  0.015 -0.001
 C          0.010  0.023 -0.050    0.126  0.030 -0.074   -0.018  0.011  0.005
 O          0.229 -0.121  0.006   -0.086  0.037  0.020    0.076 -0.056  0.008
 O          0.089 -0.026  0.007    0.316 -0.087  0.025   -0.033  0.012 -0.009
 O         -0.177  0.084 -0.091    0.031  0.024  0.004   -0.127 -0.021  0.018
 O         -0.079  0.008  0.031   -0.297 -0.069  0.039    0.036  0.023 -0.003
 O         -0.076  0.032 -0.015    0.064  0.022 -0.062   -0.037 -0.003 -0.002
 O         -0.061  0.041 -0.008   -0.104  0.050 -0.022    0.008  0.004  0.007
 H          0.142 -0.091  0.014   -0.079 -0.092  0.027    0.064 -0.028 -0.037
 H          0.206 -0.144 -0.191   -0.059  0.081  0.063    0.077 -0.048 -0.047
 H          0.058 -0.058  0.081    0.221 -0.210  0.219   -0.025  0.014 -0.037
 H         -0.798  0.009  0.233    0.632  0.327 -0.240    0.789  0.451 -0.350
 TransDip  -0.047 -0.012  0.068    0.132  0.011  0.007    0.317  0.091 -0.119

 Mode:                10                     11                     12
 Frequency:       402.99                 505.44                 522.78
 Force Cnst:      0.5206                 0.5548                 0.5519
 Red. Mass:       5.4410                 3.6862                 3.4276
 IR Active:          YES                    YES                    YES
 IR Intens:        0.127                  6.058                 10.249
 Raman Active:       YES                    YES                    YES
               X      Y      Z        X      Y      Z        X      Y      Z
 C          0.064 -0.002 -0.104    0.074  0.112 -0.145   -0.060 -0.176 -0.029
 C          0.035  0.068 -0.069   -0.006  0.143  0.050   -0.080 -0.078  0.167
 C          0.003  0.213  0.109    0.015 -0.101  0.009   -0.009  0.038  0.144
 C          0.063  0.154  0.240   -0.010 -0.105 -0.082   -0.001  0.070 -0.052
 O         -0.025 -0.021 -0.062   -0.019 -0.030 -0.093   -0.097 -0.023 -0.073
 O         -0.023 -0.079  0.024   -0.011  0.011 -0.012    0.089  0.017 -0.028
 O         -0.169 -0.030  0.050   -0.054  0.171  0.093   -0.061  0.091  0.048
 O         -0.179  0.096 -0.106   -0.067 -0.106  0.049    0.112 -0.013 -0.027
 O          0.160 -0.140 -0.008   -0.033  0.025  0.026   -0.067  0.053 -0.055
 O          0.140 -0.104 -0.011    0.160 -0.120  0.029    0.131 -0.054 -0.037
 H         -0.012  0.116 -0.036   -0.228  0.175  0.111   -0.151 -0.134  0.155
 H         -0.084 -0.139  0.042   -0.313 -0.578  0.114    0.297  0.701 -0.276
 H         -0.083 -0.608 -0.399    0.055  0.397  0.221    0.022 -0.157 -0.001
 H         -0.256 -0.092  0.081   -0.016  0.202  0.083   -0.103  0.206  0.106
 TransDip  -0.006 -0.000 -0.009   -0.064 -0.007  0.046   -0.009  0.093  0.042

 Mode:                13                     14                     15
 Frequency:       545.99                 612.58                 642.85
 Force Cnst:      0.5494                 0.5169                 0.4159
 Red. Mass:       3.1281                 2.3379                 1.7080
 IR Active:          YES                    YES                    YES
 IR Intens:       38.790                240.635                 76.993
 Raman Active:       YES                    YES                    YES
               X      Y      Z        X      Y      Z        X      Y      Z
 C         -0.071 -0.072  0.044    0.098 -0.035 -0.030    0.022 -0.096  0.010
 C         -0.086  0.050 -0.031    0.145  0.049  0.006    0.012 -0.075  0.060
 C         -0.134  0.046 -0.131    0.084  0.003 -0.055   -0.021  0.077  0.073
 C         -0.056 -0.147 -0.038    0.063 -0.051  0.031   -0.017  0.024  0.002
 O          0.038 -0.055 -0.033   -0.079 -0.000  0.074    0.010  0.079  0.012
 O         -0.019 -0.074  0.080   -0.053  0.002 -0.046   -0.003 -0.063 -0.020
 O          0.005  0.039  0.020   -0.033  0.037  0.024   -0.022 -0.018 -0.011
 O         -0.044  0.117 -0.022   -0.070  0.001  0.011    0.020  0.045 -0.039
 O          0.184 -0.004  0.011   -0.036 -0.055  0.066    0.013 -0.008 -0.032
 O          0.071  0.012  0.054   -0.058 -0.044 -0.107   -0.004  0.014 -0.079
 H          0.078  0.141 -0.026    0.211  0.083  0.007    0.043 -0.117  0.035
 H          0.257  0.373 -0.391    0.310  0.689  0.127   -0.244 -0.416  0.423
 H          0.015  0.401  0.536    0.097  0.483  0.008    0.064  0.536  0.470
 H          0.041 -0.009 -0.014   -0.051  0.099  0.052   -0.027  0.059  0.015
 TransDip  -0.128  0.150 -0.027    0.422  0.259  0.041   -0.029  0.016  0.279

 Mode:                16                     17                     18
 Frequency:       670.73                 715.57                 807.75
 Force Cnst:      0.6351                 1.1575                 2.5788
 Red. Mass:       2.3963                 3.8366                 6.7084
 IR Active:          YES                    YES                    YES
 IR Intens:       67.310                 26.632                 10.235
 Raman Active:       YES                    YES                    YES
               X      Y      Z        X      Y      Z        X      Y      Z
 C         -0.065  0.112  0.005    0.141  0.187 -0.088   -0.146 -0.176  0.107
 C         -0.052  0.004 -0.058    0.047  0.033 -0.047    0.117  0.057 -0.022
 C          0.048  0.042  0.104   -0.012 -0.040  0.112    0.065 -0.220 -0.269
 C          0.087  0.082  0.075   -0.174  0.147 -0.023   -0.011  0.362  0.215
 O          0.008 -0.065 -0.041   -0.011 -0.056  0.091   -0.041  0.036 -0.122
 O          0.028 -0.027 -0.117   -0.042 -0.110  0.092   -0.060 -0.109 -0.004
 O          0.022 -0.062 -0.028    0.001 -0.033 -0.012    0.005  0.112  0.061
 O         -0.008 -0.017 -0.019    0.052 -0.070  0.009    0.028 -0.108  0.114
 O         -0.074 -0.061  0.013    0.059  0.080 -0.170    0.001 -0.044 -0.121
 O          0.005  0.014  0.118   -0.054 -0.069 -0.016    0.033  0.073  0.033
 H         -0.185 -0.056 -0.056   -0.113 -0.004 -0.028    0.480  0.248 -0.010
 H          0.077  0.100 -0.443    0.242  0.408 -0.008   -0.149 -0.156 -0.156
 H          0.189  0.724  0.223   -0.209 -0.108  0.688   -0.081  0.089  0.311
 H         -0.006 -0.169 -0.044   -0.005 -0.090 -0.026   -0.004  0.187  0.092
 TransDip   0.040  0.259  0.019   -0.080  0.137  0.046   -0.017  0.050  0.088

 Mode:                19                     20                     21
 Frequency:       863.57                 901.24                1047.96
 Force Cnst:      2.3198                 3.2623                 2.6677
 Red. Mass:       5.2797                 6.8171                 4.1228
 IR Active:          YES                    YES                    YES
 IR Intens:       32.920                  3.686                 98.660
 Raman Active:       YES                    YES                    YES
               X      Y      Z        X      Y      Z        X      Y      Z
 C         -0.037  0.121  0.041   -0.142 -0.259  0.131   -0.076 -0.067 -0.025
 C          0.304 -0.103  0.187    0.144  0.281 -0.299   -0.142  0.000  0.042
 C          0.157  0.085  0.020    0.131  0.065  0.333    0.375  0.051 -0.097
 C         -0.041 -0.097 -0.104   -0.050 -0.120 -0.143    0.088  0.017 -0.064
 O         -0.159 -0.026 -0.214    0.029  0.044 -0.029    0.054  0.014  0.075
 O         -0.089 -0.021  0.094   -0.012  0.016  0.036   -0.136 -0.070  0.131
 O         -0.011 -0.104 -0.066   -0.040 -0.011  0.033    0.006 -0.002 -0.011
 O         -0.035  0.055 -0.031   -0.044 -0.159 -0.007   -0.068  0.026  0.002
 O          0.021  0.046 -0.013   -0.022  0.073 -0.024   -0.009  0.052 -0.065
 O         -0.016  0.047  0.128    0.013  0.078 -0.004    0.019 -0.005 -0.020
 H          0.444 -0.224  0.107    0.325  0.253 -0.341   -0.818 -0.194  0.096
 H         -0.212 -0.103 -0.403   -0.005 -0.016 -0.061    0.027 -0.024 -0.049
 H         -0.105 -0.075  0.086   -0.085 -0.104  0.157   -0.042  0.056 -0.061
 H         -0.084  0.373  0.110   -0.018 -0.385 -0.089    0.033 -0.090 -0.048
 TransDip   0.115  0.112  0.090    0.029 -0.048 -0.026    0.248  0.052 -0.193

 Mode:                22                     23                     24
 Frequency:      1074.98                1162.32                1198.26
 Force Cnst:      3.4154                 1.6375                 1.7344
 Red. Mass:       5.0164                 2.0572                 2.0502
 IR Active:          YES                    YES                    YES
 IR Intens:       93.472                230.818                150.643
 Raman Active:       YES                    YES                    YES
               X      Y      Z        X      Y      Z        X      Y      Z
 C         -0.087 -0.052 -0.052    0.119 -0.012  0.094    0.002 -0.019  0.016
 C         -0.012  0.348  0.259   -0.091  0.077  0.042    0.008  0.001  0.009
 C         -0.052 -0.032 -0.007    0.006 -0.001 -0.010    0.119  0.010 -0.045
 C         -0.009  0.020  0.028    0.025  0.012 -0.002   -0.131 -0.029  0.050
 O          0.034  0.015  0.056   -0.024 -0.061 -0.169   -0.000 -0.005 -0.017
 O          0.025  0.009 -0.027   -0.010 -0.014  0.019    0.048  0.095 -0.142
 O          0.022 -0.243 -0.213    0.000 -0.014 -0.030   -0.002  0.004  0.002
 O          0.007 -0.023  0.017   -0.001 -0.007  0.004   -0.023  0.017  0.000
 O          0.001 -0.012  0.005   -0.003  0.007 -0.013    0.022 -0.056  0.075
 O          0.045 -0.021 -0.037   -0.024  0.037  0.062   -0.004  0.010  0.010
 H         -0.105  0.587  0.369   -0.039 -0.077 -0.034   -0.297 -0.142  0.014
 H          0.027  0.012  0.009    0.189  0.244  0.825    0.022  0.028  0.081
 H         -0.003 -0.018  0.038    0.032  0.041 -0.070   -0.350 -0.425  0.706
 H         -0.114  0.411  0.038    0.087 -0.306 -0.164    0.012 -0.049 -0.021
 TransDip  -0.153  0.225  0.148    0.369  0.043  0.314   -0.239 -0.138  0.280

 Mode:                25                     26                     27
 Frequency:      1261.97                1303.22                1349.81
 Force Cnst:      1.2208                 1.5412                 2.7947
 Red. Mass:       1.3011                 1.5402                 2.6034
 IR Active:          YES                    YES                    YES
 IR Intens:       45.589                 21.593                 69.640
 Raman Active:       YES                    YES                    YES
               X      Y      Z        X      Y      Z        X      Y      Z
 C          0.041 -0.019  0.043   -0.005  0.040 -0.034    0.265 -0.046  0.190
 C          0.004 -0.069 -0.110   -0.160 -0.065  0.008   -0.096  0.047  0.017
 C         -0.001  0.008  0.017    0.090  0.030  0.024    0.003  0.008 -0.004
 C          0.000 -0.006 -0.004    0.049 -0.001 -0.024    0.025  0.005 -0.002
 O         -0.004 -0.011 -0.033    0.009 -0.007  0.009   -0.099  0.044 -0.013
 O          0.000 -0.001  0.003   -0.026  0.012 -0.010   -0.007  0.001 -0.002
 O          0.023 -0.022  0.011    0.012  0.003 -0.011    0.002 -0.010 -0.020
 O          0.000 -0.001 -0.004   -0.015 -0.019  0.003   -0.001 -0.010  0.004
 O         -0.001  0.004 -0.003   -0.009 -0.003  0.009   -0.003 -0.000 -0.001
 O         -0.020  0.022  0.025    0.006 -0.014 -0.004   -0.021 -0.019 -0.067
 H         -0.398  0.526  0.224    0.791  0.470  0.035   -0.079  0.133  0.052
 H          0.039  0.050  0.148    0.019  0.005  0.074   -0.266 -0.226 -0.820
 H          0.008  0.009 -0.011   -0.138 -0.139  0.236   -0.035 -0.038  0.059
 H         -0.148  0.602  0.280   -0.005  0.072  0.019    0.085 -0.128 -0.107
 TransDip   0.057  0.118  0.172    0.138  0.055 -0.008    0.240  0.014  0.117

 Mode:                28                     29                     30
 Frequency:      1379.29                1412.80                1805.29
 Force Cnst:      3.2739                 1.4792                21.5533
 Red. Mass:       2.9208                 1.2578                11.2246
 IR Active:          YES                    YES                    YES
 IR Intens:       22.668                 59.469                 27.473
 Raman Active:       YES                    YES                    YES
               X      Y      Z        X      Y      Z        X      Y      Z
 C         -0.013 -0.002 -0.004   -0.021 -0.009 -0.018    0.092 -0.104 -0.190
 C          0.058  0.028 -0.015    0.083 -0.075  0.035    0.015 -0.011  0.024
 C         -0.145 -0.032  0.012   -0.017  0.001  0.007   -0.095  0.380 -0.173
 C          0.333  0.042 -0.103    0.011  0.000 -0.007    0.157 -0.365  0.444
 O          0.004 -0.001 -0.001    0.004  0.001  0.004   -0.003  0.007  0.020
 O         -0.115  0.009  0.007   -0.005  0.000  0.001   -0.003  0.035 -0.046
 O         -0.000 -0.005  0.010   -0.036  0.048 -0.039   -0.006 -0.000  0.001
 O          0.017  0.021 -0.009    0.003  0.003 -0.002    0.048 -0.250  0.105
 O         -0.042 -0.020  0.031   -0.001 -0.002  0.003   -0.092  0.226 -0.288
 O          0.000  0.003  0.004   -0.005  0.010  0.015   -0.058  0.076  0.120
 H         -0.194 -0.190 -0.058   -0.193  0.593  0.389   -0.028 -0.108 -0.018
 H          0.011  0.011  0.033    0.000 -0.003 -0.015   -0.033 -0.035 -0.117
 H         -0.407 -0.413  0.643   -0.013 -0.012  0.018   -0.152 -0.164  0.284
 H         -0.021  0.051  0.037    0.169 -0.555 -0.320   -0.013  0.016  0.014
 TransDip   0.120  0.015 -0.093    0.026 -0.162 -0.185    0.021 -0.109  0.126

 Mode:                31                     32                     33
 Frequency:      1809.03                1844.59                3113.20
 Force Cnst:     23.6266                21.4303                 6.1937
 Red. Mass:      12.2535                10.6901                 1.0846
 IR Active:          YES                    YES                    YES
 IR Intens:      397.754                308.278                  2.473
 Raman Active:       YES                    YES                    YES
               X      Y      Z        X      Y      Z        X      Y      Z
 C          0.092 -0.105 -0.181   -0.294  0.358  0.496    0.000 -0.000 -0.001
 C         -0.005 -0.006  0.018    0.050 -0.045 -0.017   -0.017  0.033 -0.075
 C         -0.090  0.510 -0.210   -0.050  0.281 -0.117   -0.000  0.001 -0.001
 C         -0.112  0.293 -0.384    0.018 -0.036  0.033    0.000  0.000 -0.001
 O         -0.002  0.006  0.019    0.019 -0.028 -0.043    0.000  0.000  0.000
 O         -0.015 -0.027  0.040   -0.007  0.004 -0.003    0.000 -0.000  0.000
 O         -0.003 -0.007  0.002    0.001 -0.004 -0.005    0.001 -0.001  0.001
 O          0.079 -0.367  0.149    0.039 -0.187  0.075    0.000 -0.001  0.000
 O          0.087 -0.198  0.259   -0.006  0.015 -0.018   -0.000 -0.000  0.000
 O         -0.056  0.074  0.117    0.165 -0.224 -0.331   -0.000  0.000  0.000
 H         -0.096 -0.121 -0.040   -0.188  0.047  0.076    0.188 -0.387  0.899
 H         -0.027 -0.027 -0.114    0.107  0.099  0.364    0.001  0.000  0.000
 H          0.087  0.107 -0.161   -0.026 -0.020  0.048   -0.000  0.000 -0.000
 H         -0.001  0.044  0.020    0.037 -0.037 -0.032   -0.007  0.011 -0.008
 TransDip   0.054  0.373 -0.515   -0.156  0.328  0.430    0.014 -0.047 -0.011

 Mode:                34                     35                     36
 Frequency:      3743.79                3759.82                3790.73
 Force Cnst:      8.7906                 8.8688                 9.0279
 Red. Mass:       1.0645                 1.0648                 1.0663
 IR Active:          YES                    YES                    YES
 IR Intens:       91.789                 99.852                 72.720
 Raman Active:       YES                    YES                    YES
               X      Y      Z        X      Y      Z        X      Y      Z
 C         -0.000  0.000  0.000   -0.002  0.001 -0.001    0.001 -0.000  0.001
 C         -0.000  0.000  0.000    0.000 -0.000  0.000   -0.001  0.001 -0.001
 C          0.000 -0.000  0.000   -0.000  0.000 -0.000   -0.000 -0.000  0.000
 C         -0.003  0.000  0.000   -0.000 -0.000  0.000   -0.000 -0.000 -0.000
 O         -0.001  0.000  0.000   -0.054  0.030  0.002   -0.001  0.000 -0.000
 O         -0.057  0.019 -0.015    0.001 -0.000  0.000    0.000 -0.000  0.000
 O         -0.000  0.000 -0.000    0.000 -0.000  0.000   -0.029  0.014 -0.054
 O          0.000  0.000 -0.000    0.000 -0.000  0.000    0.000  0.000 -0.000
 O          0.000  0.000 -0.001    0.000 -0.000  0.000    0.000  0.000  0.000
 O          0.000 -0.000  0.000    0.000  0.000  0.001   -0.000  0.000 -0.000
 H         -0.000 -0.000  0.001   -0.000 -0.000 -0.001    0.002 -0.004  0.012
 H          0.009 -0.005 -0.000    0.873 -0.482 -0.036    0.008 -0.004 -0.001
 H          0.920 -0.303  0.242   -0.009  0.003 -0.002   -0.005  0.002 -0.001
 H          0.002 -0.001  0.005   -0.005  0.002 -0.008    0.466 -0.240  0.849
 TransDip   0.305 -0.035 -0.004    0.290 -0.116  0.071    0.147  0.025  0.229

 STANDARD THERMODYNAMIC QUANTITIES AT   298.15 K  AND     1.00 ATM

   This Molecule has  0 Imaginary Frequencies
   Zero point vibrational energy:       57.042 kcal/mol

   Atom    1 Element C  Has Mass   12.00000
   Atom    2 Element C  Has Mass   12.00000
   Atom    3 Element C  Has Mass   12.00000
   Atom    4 Element C  Has Mass   12.00000
   Atom    5 Element O  Has Mass   15.99491
   Atom    6 Element O  Has Mass   15.99491
   Atom    7 Element O  Has Mass   15.99491
   Atom    8 Element O  Has Mass   15.99491
   Atom    9 Element O  Has Mass   15.99491
   Atom   10 Element O  Has Mass   15.99491
   Atom   11 Element H  Has Mass    1.00783
   Atom   12 Element H  Has Mass    1.00783
   Atom   13 Element H  Has Mass    1.00783
   Atom   14 Element H  Has Mass    1.00783
   Molecular Mass:   148.000780 amu
   Principal axes and moments of inertia in amu*Bohr^2:
                             1           2           3
    Eigenvalues --      695.12387  2197.13577  2302.66685
          X               0.99999     0.00218     0.00452
          Y              -0.00225     0.99988     0.01530
          Z              -0.00448    -0.01531     0.99987
   Rotational Symmetry Number is   1
   The Molecule is an Asymmetric Top
   Translational Enthalpy:        0.889 kcal/mol
   Rotational Enthalpy:           0.889 kcal/mol
   Vibrational Enthalpy:         61.607 kcal/mol
   gas constant (RT):             0.592 kcal/mol
   Translational Entropy:        40.886  cal/mol.K
   Rotational Entropy:           29.643  cal/mol.K
   Vibrational Entropy:          31.247  cal/mol.K

   Total Enthalpy:               63.977 kcal/mol
   Total Entropy:               101.776  cal/mol.K

 ======================================================================

 STANDARD THERMODYNAMIC QUANTITIES FOR ANHARMONIC VIBRATION -- TOSH

   Zero point vibrational energy: ************ kcal/mol

   Vibrational Enthalpy:       Infinity kcal/mol
   Vibrational Entropy:             NaN  cal/mol.K

   Total Enthalpy:             Infinity kcal/mol
   Total Entropy:                   NaN  cal/mol.K

 ======================================================================

 STANDARD THERMODYNAMIC QUANTITIES FOR ANHARMONIC VIBRATION -- VPT2

   Zero point vibrational energy: ************ kcal/mol

   Vibrational Enthalpy:       Infinity kcal/mol
   Vibrational Entropy:             NaN  cal/mol.K

   Total Enthalpy:             Infinity kcal/mol
   Total Entropy:                   NaN  cal/mol.K

 ======================================================================

Archival summary:
1\1\pikachu\FREQ\ProcedureUnspecified\BasisUnspecified\644\cher\WedDec1407:34:402016WedDec1407:34:402016\0\\#,FREQ,ProcedureUnspecified,BasisUnspecified,\\0,1\O\C,1,1.19992\C,2,1.54223,1,125.019\H,3,1.09046,2,109.013,1,132.685,0\O,3,1.4177,2,107.292,1,-111.482,0\H,5,0.96602,3,108.455,2,81.8764,0\C,3,1.52315,2,109.822,1,14.2844,0\O,7,1.19932,3,124.119,2,81.2259,0\O,7,1.35102,3,111.473,2,-97.3986,0\H,9,0.969253,7,108.209,3,176.748,0\C,2,1.54463,1,121.799,3,-179.214,0\O,11,1.20274,2,122.075,1,-144.369,0\O,11,1.33622,2,112.288,1,32.9551,0\H,13,0.970325,11,107.94,2,-177.042,0\\\@

 Total job time:  3261.17s(wall), 3260.90s(cpu) 
 Wed Dec 14 07:34:40 2016

        *************************************************************
        *                                                           *
        *  Thank you very much for using Q-Chem.  Have a nice day.  *
        *                                                           *
        *************************************************************


 
User input: 3 of 3 
 
pikachu 127.0.1
Q-Chem Developer Version! Running on 127.0.1.*
                  Welcome to Q-Chem
     A Quantum Leap Into The Future Of Chemistry


 Q-Chem 4.4, Q-Chem, Inc., Pleasanton, CA (2016)

 Y. Shao,  Z. Gan,  E. Epifanovsky,  A. T. B. Gilbert,  M. Wormit,  
 J. Kussmann,  A. W. Lange,  A. Behn,  J. Deng,  X. Feng,  D. Ghosh,  
 M. Goldey,  P. R. Horn,  L. D. Jacobson,  I. Kaliman,  F. Rob,  
 R. Z. Khaliullin,  T. Kus,  A. Landau,  J. Liu,  E. I. Proynov,  Y. M. Rhee,  
 R. M. Richard,  M. A. Rohrdanz,  R. P. Steele,  E. J. Sundstrom,  
 H. L. Woodcock III,  P. M. Zimmerman,  D. Zuev,  B. Albrecht,  E. Alguire,  
 B. Austin,  S. A. Baeppler,  G. J. O. Beran,  Y. A. Bernard,  E. Berquist,  
 K. Brandhorst,  K. B. Bravaya,  S. T. Brown,  D. Casanova,  C.-M. Chang,  
 Y. Chen,  S. H. Chien,  K. D. Closser,  M. P. Coons,  D. L. Crittenden,  
 S. Dasgupta,  M. Diedenhofen,  R. A. DiStasio Jr.,  H. Do,  A. D. Dutoi,  
 R. G. Edgar,  P.-T. Fang,  S. Fatehi,  Q. Feng,  L. Fusti-Molnar,  
 A. Ghysels,  A. Golubeva-Zadorozhnaya,  J. Gomes,  A. Gunina,  
 M. W. D. Hanson-Heine,  P. H. P. Harbach,  A. W. Hauser,  J. E. Herr,  
 E. G. Hohenstein,  Z. C. Holden,  K. Hui,  T.-C. Jagau,  H. Ji,  B. Kaduk,  
 K. Khistyaev,  Jaehoon Kim,  Jihan Kim,  R. A. King,  P. Klunzinger,  
 K. Koh,  D. Kosenkov,  T. Kowalczyk,  C. M. Krauter,  A. Kunitsa,  
 K. U. Lao,  A. Laurent,  K. V. Lawler,  J. Lee,  D. Lefrancois,  S. Lehtola,  
 S. V. Levchenko,  C. Y. Lin,  Y.-S. Lin,  F. Liu,  E. Livshits,  
 R. C. Lochan,  A. Luenser,  P. Manohar,  S. F. Manzer,  S.-P. Mao,  Y. Mao,  
 N. Mardirossian,  A. V. Marenich,  L. A. Martinez-Martinez,  S. A. Maurer,  
 N. J. Mayhall,  J.-M. Mewes,  A. F. Morrison,  K. Nanda,  T. S. Nguyen-Beck,  
 C. M. Oana,  R. Olivares-Amaya,  D. P. O'Neill,  J. A. Parkhill,  
 T. M. Perrine,  R. Peverati,  P. A. Pieniazek,  F. Plasser,  A. Prociuk,  
 D. R. Rehn,  E. Rosta,  N. J. Russ,  N. Sergueev,  S. M. Sharada,  
 S. Sharma,  D. W. Small,  A. Sodt,  T. Stauch,  T. Stein,  D. Stuck,  
 Y.-C. Su,  A. J. W. Thom,  T. Tsuchimochi,  L. Vogt,  O. Vydrov,  T. Wang,  
 M. A. Watson,  J. Wenzel,  A. White,  C. F. Williams,  V. Vanovschi,  
 K. Yao,  S. Yeganeh,  S. R. Yost,  Z.-Q. You,  I. Y. Zhang,  X. Zhang,  
 Y. Zhao,  B. R. Brooks,  G. K. L. Chan,  D. M. Chipman,  C. J. Cramer,  
 W. A. Goddard III,  M. S. Gordon,  W. J. Hehre,  A. Klamt,  
 H. F. Schaefer III,  M. W. Schmidt,  C. D. Sherrill,  D. G. Truhlar,  
 A. Warshel,  X. Xu,  A. Aspuru-Guzik,  R. Baer,  A. T. Bell,  N. A. Besley,  
 J.-D. Chai,  A. Dreuw,  B. D. Dunietz,  T. R. Furlani,  S. R. Gwaltney,  
 C.-P. Hsu,  Y. Jung,  J. Kong,  D. S. Lambrecht,  W. Liang,  C. Ochsenfeld,  
 V. A. Rassolov,  L. V. Slipchenko,  J. E. Subotnik,  T. Van Voorhis,  
 J. M. Herbert,  A. I. Krylov,  P. M. W. Gill,  M. Head-Gordon

 Contributors to earlier versions of Q-Chem not listed above: 
 R. D. Adamson,  J. Baker,  E. F. C. Byrd,  A. K. Chakraborty,  C.-L. Cheng,  
 H. Dachsel,  R. J. Doerksen,  G. Hawkins,  A. Heyden,  S. Hirata,  
 G. Kedziora,  F. J. Keil,  C. Kelley,  P. P. Korambath,  W. Kurlancheek,  
 A. M. Lee,  M. S. Lee,  D. Liotard,  I. Lotan,  P. E. Maslen,  N. Nair,  
 D. Neuhauser,  R. Olson,  B. Peters,  J. Ritchie,  N. E. Schultz,  
 N. Shenvi,  A. C. Simmonett,  K. S. Thanthiriwatte,  Q. Wu,  W. Zhang

 Please cite Q-Chem as follows:
 Y. Shao et al., Mol. Phys. 113, 184-215 (2015)
 DOI: 10.1080/00268976.2014.952696

 Q-Chem 4.4.2 for Intel X86 EM64T Linux

 Parts of Q-Chem use Armadillo 5.200.1 (Boston Tea Smuggler).
 http://arma.sourceforge.net/

 Q-Chem begins on Wed Dec 14 07:34:40 2016  


Host: 0

     Scratch files written to /scratch/cher/qchem8797//
The previous job contains 0 fragments, simply inherited here
FILE_GEOM_ORG=        593

Checking the input file for inconsistencies... 	...done.

--------------------------------------------------------------
User input:
--------------------------------------------------------------

$molecule
   read
$end
$rem
   BASIS  =  6-311++G**
   JOB_TYPE  =  SP
   METHOD  =  B3LYP
   SOLVENT_METHOD SMD
$end

--------------------------------------------------------------
 ----------------------------------------------------------------
             Standard Nuclear Orientation (Angstroms)
    I     Atom           X                Y                Z
 ----------------------------------------------------------------
    1      C       1.9165878840    -0.0423991622    -0.3211998307
    2      C       0.5420652778     0.6041430154    -0.2086485375
    3      C      -0.5320381490    -0.4831923315    -0.0025498678
    4      C      -1.9715545589     0.0373840741    -0.2091082195
    5      O       2.5743019562    -0.0145998434     0.8585827829
    6      O      -2.8496164338    -0.5673682376     0.5963527578
    7      O       0.4023033865     1.5400023802     0.8470503053
    8      O      -0.3091311930    -1.6225547712     0.3007152426
    9      O      -2.2400186099     0.8578161151    -1.0466074175
   10      O       2.3472906270    -0.5367425638    -1.3254386121
   11      H       0.3373069949     1.1338417938    -1.1395588576
   12      H       3.4164075467    -0.4813445034     0.7469606299
   13      H      -3.7335990268    -0.2292574432     0.3823752180
   14      H       0.8563522916     1.1926463931     1.6257528020
 ----------------------------------------------------------------
 Nuclear Repulsion Energy =   541.2538024580 hartrees
 There are       38 alpha and       38 beta electrons
 Requested basis set is 6-311++G(d,p)
 There are 80 shells and 248 basis functions

 Total QAlloc Memory Limit   2000 MB
 Mega-Array Size        61 MB
 MEM_STATIC part        62 MB

                       Distance Matrix (Angstroms)
             C (  1)   C (  2)   C (  3)   C (  4)   O (  5)   O (  6)
   C (  2)  1.523154
   C (  3)  2.508307  1.542230
   C (  4)  3.890576  2.576723  1.544627
   O (  5)  1.351017  2.377354  3.257373  4.669848
   O (  6)  4.882028  3.677495  2.395191  1.336221  5.458316
   O (  7)  2.482310  1.417697  2.384980  3.001422  2.671048  3.883149
   O (  8)  2.799553  2.437657  1.199918  2.403948  3.348271  2.766746
   O (  9)  4.314392  2.916593  2.409472  1.202741  5.250575  2.258778
   O ( 10)  1.199323  2.409913  3.169138  4.497581  2.257015  5.540944
   H ( 11)  2.132459  1.090459  2.159479  2.720073  3.211796  4.007990
   H ( 12)  1.892907  3.217657  4.018954  5.496661  0.969253  6.268424
   H ( 13)  5.696889  4.396040  3.234601  1.877698  6.329492  0.970325
   H ( 14)  2.537728  1.951958  2.717983  3.563482  2.235474  4.229837
             O (  7)   O (  8)   O (  9)   O ( 10)   H ( 11)   H ( 12)
   O (  8)  3.287307
   O (  9)  3.321624  3.419919
   O ( 10)  3.579882  3.298476  4.802702
   H ( 11)  2.028745  3.176475  2.593730  2.620198
   H ( 12)  3.630521  3.921879  6.083206  2.332578  3.955837
   H ( 13)  4.522377  3.697962  2.335488  6.323638  4.554843  7.163733
   H ( 14)  0.966020  3.322564  4.103795  3.731382  2.814217  3.182515
             H ( 13)
   H ( 14)  4.963411

 A cutoff of  1.0D-08 yielded   2614 shell pairs
 There are     25786 function pairs (     27763 Cartesian)

 -------------------------------------------------------
 OpenMP Integral Computing Module                       
 Release: version 1.0, May 2013, Q-Chem Inc. Pittsburgh 
 -------------------------------------------------------
 Integral Job Info:
 Integral job number is                      11
 Integral operator is                         1
 short-range coefficients                     0
 long-range coefficients              100000000
 Omega coefficients                           0
 if combine SR and LR in K                    0
 Integral screening is                        0
 Integral computing path is                   2
 max size of driver memory is            800000
 size of driver memory is                593474
 size of scratch memory is              2260544
 max col of scratch BK array               1296
 max len of scratch array in speh3          155
 max len of scratch index in speh4           18
 max int batch size is                      520
 min int batch size is                       52
 fixed nKL is                                52
 max L of basis functions is                  2
 order of int derivative is                   0
 number of shells is                         80
 number of basis is                         258
 number of cartesian basis is               258
 number of contracted shell pairs          2614
 number of primitive shell pairs           6769
 maxK2 (contraction) of shell pair           36
 max number of K2 of shell pair               1
 max number of CS2 of shell pair            465
 max number of PS2 of shell pair           1434
 mem total for path MDJ                   63432
 -------------------------------------------------------
 Smallest overlap matrix eigenvalue = 1.46E-05

 Q-Chem warning in module /home/taweetham/qchem/stvman/mkSTV.C, line 257:

 Overlap eigenvalue is smaller than square root of threshold


 Scale SEOQF with 1.000000e-01/1.000000e-01/1.000000e-01

 Standard Electronic Orientation quadrupole field applied
 Nucleus-field energy     =     0.0000000094 hartrees
 Guess from superposition of atomic densities
 Warning:  Energy on first SCF cycle will be non-variational
 A restricted hybrid HF-DFT SCF calculation will be
 performed using Pulay DIIS extrapolation
 Exchange:     0.2000 Hartree-Fock + 0.0800 Slater + 0.7200 B88
 Correlation:  0.1900 VWN1RPA + 0.8100 LYP
 Using SG-1 standard quadrature grid
 SCF converges when DIIS error is below 1.0E-05
 ---------------------------------------
  Cycle       Energy         DIIS Error
 ---------------------------------------
    1    -608.2579693156      4.21E-02
    2    -606.0904687525      7.12E-03
    3    -605.2884491931      1.40E-02
    4    -606.3409154321      2.21E-03
    5    -606.3661010365      7.65E-04
    6    -606.3687789858      2.27E-04
    7    -606.3691381608      9.10E-05
    8    -606.3691842376      3.20E-05
    9    -606.3691884031      6.61E-06 Convergence criterion met
 ---------------------------------------
 SCF time:  CPU 102.84 s  wall 102.95 s

 Citation of the SMD model:
 Marenich, A.V.; Cramer, C.J.; Truhlar, D.G.
 J. Phys. Chem. B 2009, 113, 6378-6396.
 iSolventCode=           1
 Solvent: water                                                           

 vradii
            1           2           3           4           5           6
    1   1.8500000   1.8500000   1.8500000   1.8500000   1.5200000   1.5200000
            7           8           9          10          11          12
    1   1.5200000   1.5200000   1.5200000   1.5200000   1.2000000   1.2000000
           13          14
    1   1.2000000   1.2000000
Changing PCM_TESSEL_METHOD to VTN
Changing PCM_VDW_RADII to SMD_RADIUS
 Discretize the solute cavity surface with Lebedev spheres
	Using 302 Lebedev grid points for each H atom
	Using 302 Lebedev grid points for other atoms
	Atomic van der Waals radii will be scaled by 1.20
 Removing interior tesserae...
 Keep 1620 surface tesserae and discard 2608 interior tesserae
 Molecular Surface Area = 148.886 Angst**2
 A restricted hybrid HF-DFT SCF calculation will be
 performed using Pulay DIIS extrapolation
 Polarizable Continuum solvation model will be applied
 Exchange:     0.2000 Hartree-Fock + 0.0800 Slater + 0.7200 B88
 Correlation:  0.1900 VWN1RPA + 0.8100 LYP
 Using SG-1 standard quadrature grid
 SCF converges when DIIS error is below 1.0E-05

 Citation of the SMD model:
 Marenich, A.V.; Cramer, C.J.; Truhlar, D.G.
 J. Phys. Chem. B 2009, 113, 6378-6396.
 iSolventCode=           1
 Solvent: water                                                           

 vradii
            1           2           3           4           5           6
    1   1.8500000   1.8500000   1.8500000   1.8500000   1.5200000   1.5200000
            7           8           9          10          11          12
    1   1.5200000   1.5200000   1.5200000   1.5200000   1.2000000   1.2000000
           13          14
    1   1.2000000   1.2000000
 ---------------------------------------
  Cycle       Energy         DIIS Error
 ---------------------------------------
    1    -606.3691842650      3.08E-06
 Time req'd to invert C: 5.74 s (CPU) 5.74 s (wall)
    2    -606.4031519193      5.53E-04
    3    -606.4031398164      5.54E-04
    4    -606.4031548921      5.53E-04
    5    -606.4031413747      5.54E-04
    6    -606.4031429802      5.54E-04
    7    -606.4031647947      5.53E-04
    8    -606.4031824385      5.52E-04
    9    -606.4032050981      5.51E-04
   10    -606.4032119474      5.51E-04
   11    -606.4032128839      5.51E-04
   12    -606.4032241833      5.50E-04
   13    -606.4032264825      5.50E-04
   14    -606.4032311849      5.50E-04
   15    -606.4032290017      5.50E-04
   16    -606.4032348861      5.49E-04
   17    -606.4062459276      6.34E-04
   18    -606.4080822224      2.56E-04
   19    -606.4084232182      5.44E-05
   20    -606.4084424161      3.74E-05
   21    -606.4084465240      4.68E-06 Convergence criterion met
 ---------------------------------------
 SCF time:  CPU 224.56 s  wall 225.01 s
(0)  E-EN(g) gas-phase elect-nuc energy                 -606.369184265 a.u.
(3)  G-ENP(liq) elect-nuc-pol free energy of system     -606.408446524 a.u.
(4)  G-CDS(liq) cavity-dispersion-solvent structure 
     free energy                                                7.1044 kcal/mol
(6)  G-S(liq) free energy of system                     -606.397124973 a.u.
(9)  DeltaG-S(liq) free energy of  solvation
     (9) = (6) - (0)                                          -17.5331 kcal/mol
 SCF   energy in the final basis set = -606.3971249733
 Total energy in the final basis set = -606.3971249733

 --------------------------------------------------------------

                    Orbital Energies (a.u.)
 --------------------------------------------------------------

 Alpha MOs
 -- Occupied --
-19.196 -19.190 -19.173 -19.160 -19.154 -19.145 -10.342 -10.335
-10.313 -10.267  -1.146  -1.137  -1.105  -1.064  -1.059  -1.050
 -0.785  -0.721  -0.656  -0.600  -0.568  -0.541  -0.526  -0.520
 -0.508  -0.484  -0.474  -0.459  -0.442  -0.432  -0.421  -0.398
 -0.368  -0.358  -0.354  -0.337  -0.311  -0.282
 -- Virtual --
 -0.101  -0.029  -0.007   0.008   0.009   0.024   0.031   0.043
  0.060   0.071   0.075   0.084   0.088   0.095   0.102   0.108
  0.117   0.127   0.134   0.139   0.139   0.154   0.167   0.169
  0.182   0.191   0.199   0.211   0.215   0.222   0.226   0.230
  0.242   0.250   0.257   0.263   0.268   0.275   0.281   0.285
  0.288   0.294   0.298   0.307   0.311   0.318   0.323   0.332
  0.344   0.355   0.361   0.367   0.376   0.380   0.392   0.398
  0.421   0.445   0.478   0.521   0.537   0.552   0.572   0.590
  0.603   0.611   0.614   0.628   0.648   0.657   0.691   0.708
  0.738   0.745   0.750   0.767   0.860   0.868   0.896   0.927
  1.009   1.020   1.045   1.070   1.078   1.090   1.104   1.119
  1.131   1.144   1.148   1.155   1.168   1.174   1.188   1.199
  1.223   1.231   1.249   1.269   1.292   1.309   1.318   1.433
  1.445   1.452   1.474   1.493   1.506   1.519   1.545   1.561
  1.574   1.600   1.614   1.641   1.678   1.715   1.721   1.734
  1.775   1.819   1.824   1.847   1.903   1.983   2.001   2.022
  2.032   2.051   2.101   2.120   2.189   2.214   2.362   2.493
  2.554   2.562   2.586   2.633   2.665   2.678   2.744   2.788
  2.806   2.832   2.851   2.864   2.876   2.896   2.930   2.961
  3.038   3.045   3.069   3.078   3.105   3.142   3.145   3.163
  3.171   3.254   3.282   3.310   3.340   3.352   3.371   3.483
  3.536   3.586   3.617   3.676   3.702   3.793   3.802   3.813
  3.962   4.027   4.039   4.073   4.137   4.161   4.938   4.953
  5.005   5.025   5.029   5.074   5.139   5.140   5.178   5.333
  5.360   5.374   5.573   5.580   5.673   5.700   5.821   5.825
 23.743  23.779  23.791  23.830  49.835  49.861  49.903  49.943
 49.971  49.991
 --------------------------------------------------------------

          Ground-State Mulliken Net Atomic Charges

     Atom                 Charge (a.u.)
  ----------------------------------------
      1 C                    -0.005970
      2 C                    -0.233031
      3 C                     0.394747
      4 C                     0.036038
      5 O                    -0.208489
      6 O                    -0.186879
      7 O                    -0.231157
      8 O                    -0.248849
      9 O                    -0.315904
     10 O                    -0.340831
     11 H                     0.299426
     12 H                     0.359059
     13 H                     0.358047
     14 H                     0.323793
  ----------------------------------------
  Sum of atomic charges =     0.000000

 -----------------------------------------------------------------
                    Cartesian Multipole Moments
 -----------------------------------------------------------------
    Charge (ESU x 10^10)
                 0.0000
    Dipole Moment (Debye)
         X      -0.0506      Y       0.6725      Z       3.0019
       Tot       3.0768
    Quadrupole Moments (Debye-Ang)
        XX     -38.6182     XY       2.1828     YY     -66.7772
        XZ       5.0746     YZ       0.6929     ZZ     -59.6417
    Octopole Moments (Debye-Ang^2)
       XXX     -22.7192    XXY      -9.6832    XYY       7.9374
       YYY       0.7663    XXZ      35.8666    XYZ     -14.3582
       YYZ      -0.5604    XZZ      -0.1402    YZZ       4.5254
       ZZZ      20.6181
    Hexadecapole Moments (Debye-Ang^3)
      XXXX    -784.6078   XXXY      -3.8650   XXYY    -268.6228
      XYYY      -1.9245   YYYY    -336.3193   XXXZ      39.0289
      XXYZ      -3.0958   XYYZ       3.8026   YYYZ      -4.9389
      XXZZ    -280.3847   XYZZ      14.8611   YYZZ     -88.6432
      XZZZ      20.3627   YZZZ       3.5715   ZZZZ    -234.4767
 -----------------------------------------------------------------
Archival summary:
1\1\pikachu\SP\ProcedureUnspecified\BasisUnspecified\644\cher\WedDec1407:40:082016WedDec1407:40:082016\0\\#,ProcedureUnspecified,BasisUnspecified,\\0,1\O\C,1,1.19992\C,2,1.54223,1,125.019\H,3,1.09046,2,109.013,1,132.685,0\O,3,1.4177,2,107.292,1,-111.482,0\H,5,0.96602,3,108.455,2,81.8764,0\C,3,1.52315,2,109.822,1,14.2844,0\O,7,1.19932,3,124.119,2,81.2259,0\O,7,1.35102,3,111.473,2,-97.3986,0\H,9,0.969253,7,108.209,3,176.748,0\C,2,1.54463,1,121.799,3,-179.214,0\O,11,1.20274,2,122.075,1,-144.369,0\O,11,1.33622,2,112.288,1,32.9551,0\H,13,0.970325,11,107.94,2,-177.042,0\\\@

 Total job time:  328.21s(wall), 327.65s(cpu) 
 Wed Dec 14 07:40:08 2016

        *************************************************************
        *                                                           *
        *  Thank you very much for using Q-Chem.  Have a nice day.  *
        *                                                           *
        *************************************************************
