# Supplementary material for: A DFT investigation of the blue bottle experiment: E∘half-cell analysis of autoxidation catalysed by redox indicators
Source: R Soc Open Sci. 2017 Nov 8;4(11):170708. doi: 10.1098/rsos.170708 (PMC5717635; doi:10.1098/rsos.170708)
Supplement: output.zip [file rsos170708supp2.zip › B3LYP_6-311++Gdp_reducing_agents/C4H6O2.out]

pikachu 127.0.1
Q-Chem Developer Version! Running on 127.0.1.*
                  Welcome to Q-Chem
     A Quantum Leap Into The Future Of Chemistry


 Q-Chem 4.4, Q-Chem, Inc., Pleasanton, CA (2016)

 Y. Shao,  Z. Gan,  E. Epifanovsky,  A. T. B. Gilbert,  M. Wormit,  
 J. Kussmann,  A. W. Lange,  A. Behn,  J. Deng,  X. Feng,  D. Ghosh,  
 M. Goldey,  P. R. Horn,  L. D. Jacobson,  I. Kaliman,  F. Rob,  
 R. Z. Khaliullin,  T. Kus,  A. Landau,  J. Liu,  E. I. Proynov,  Y. M. Rhee,  
 R. M. Richard,  M. A. Rohrdanz,  R. P. Steele,  E. J. Sundstrom,  
 H. L. Woodcock III,  P. M. Zimmerman,  D. Zuev,  B. Albrecht,  E. Alguire,  
 B. Austin,  S. A. Baeppler,  G. J. O. Beran,  Y. A. Bernard,  E. Berquist,  
 K. Brandhorst,  K. B. Bravaya,  S. T. Brown,  D. Casanova,  C.-M. Chang,  
 Y. Chen,  S. H. Chien,  K. D. Closser,  M. P. Coons,  D. L. Crittenden,  
 S. Dasgupta,  M. Diedenhofen,  R. A. DiStasio Jr.,  H. Do,  A. D. Dutoi,  
 R. G. Edgar,  P.-T. Fang,  S. Fatehi,  Q. Feng,  L. Fusti-Molnar,  
 A. Ghysels,  A. Golubeva-Zadorozhnaya,  J. Gomes,  A. Gunina,  
 M. W. D. Hanson-Heine,  P. H. P. Harbach,  A. W. Hauser,  J. E. Herr,  
 E. G. Hohenstein,  Z. C. Holden,  K. Hui,  T.-C. Jagau,  H. Ji,  B. Kaduk,  
 K. Khistyaev,  Jaehoon Kim,  Jihan Kim,  R. A. King,  P. Klunzinger,  
 K. Koh,  D. Kosenkov,  T. Kowalczyk,  C. M. Krauter,  A. Kunitsa,  
 K. U. Lao,  A. Laurent,  K. V. Lawler,  J. Lee,  D. Lefrancois,  S. Lehtola,  
 S. V. Levchenko,  C. Y. Lin,  Y.-S. Lin,  F. Liu,  E. Livshits,  
 R. C. Lochan,  A. Luenser,  P. Manohar,  S. F. Manzer,  S.-P. Mao,  Y. Mao,  
 N. Mardirossian,  A. V. Marenich,  L. A. Martinez-Martinez,  S. A. Maurer,  
 N. J. Mayhall,  J.-M. Mewes,  A. F. Morrison,  K. Nanda,  T. S. Nguyen-Beck,  
 C. M. Oana,  R. Olivares-Amaya,  D. P. O'Neill,  J. A. Parkhill,  
 T. M. Perrine,  R. Peverati,  P. A. Pieniazek,  F. Plasser,  A. Prociuk,  
 D. R. Rehn,  E. Rosta,  N. J. Russ,  N. Sergueev,  S. M. Sharada,  
 S. Sharma,  D. W. Small,  A. Sodt,  T. Stauch,  T. Stein,  D. Stuck,  
 Y.-C. Su,  A. J. W. Thom,  T. Tsuchimochi,  L. Vogt,  O. Vydrov,  T. Wang,  
 M. A. Watson,  J. Wenzel,  A. White,  C. F. Williams,  V. Vanovschi,  
 K. Yao,  S. Yeganeh,  S. R. Yost,  Z.-Q. You,  I. Y. Zhang,  X. Zhang,  
 Y. Zhao,  B. R. Brooks,  G. K. L. Chan,  D. M. Chipman,  C. J. Cramer,  
 W. A. Goddard III,  M. S. Gordon,  W. J. Hehre,  A. Klamt,  
 H. F. Schaefer III,  M. W. Schmidt,  C. D. Sherrill,  D. G. Truhlar,  
 A. Warshel,  X. Xu,  A. Aspuru-Guzik,  R. Baer,  A. T. Bell,  N. A. Besley,  
 J.-D. Chai,  A. Dreuw,  B. D. Dunietz,  T. R. Furlani,  S. R. Gwaltney,  
 C.-P. Hsu,  Y. Jung,  J. Kong,  D. S. Lambrecht,  W. Liang,  C. Ochsenfeld,  
 V. A. Rassolov,  L. V. Slipchenko,  J. E. Subotnik,  T. Van Voorhis,  
 J. M. Herbert,  A. I. Krylov,  P. M. W. Gill,  M. Head-Gordon

 Contributors to earlier versions of Q-Chem not listed above: 
 R. D. Adamson,  J. Baker,  E. F. C. Byrd,  A. K. Chakraborty,  C.-L. Cheng,  
 H. Dachsel,  R. J. Doerksen,  G. Hawkins,  A. Heyden,  S. Hirata,  
 G. Kedziora,  F. J. Keil,  C. Kelley,  P. P. Korambath,  W. Kurlancheek,  
 A. M. Lee,  M. S. Lee,  D. Liotard,  I. Lotan,  P. E. Maslen,  N. Nair,  
 D. Neuhauser,  R. Olson,  B. Peters,  J. Ritchie,  N. E. Schultz,  
 N. Shenvi,  A. C. Simmonett,  K. S. Thanthiriwatte,  Q. Wu,  W. Zhang

 Please cite Q-Chem as follows:
 Y. Shao et al., Mol. Phys. 113, 184-215 (2015)
 DOI: 10.1080/00268976.2014.952696

 Q-Chem 4.4.2 for Intel X86 EM64T Linux

 Parts of Q-Chem use Armadillo 5.200.1 (Boston Tea Smuggler).
 http://arma.sourceforge.net/

 Q-Chem begins on Wed Dec 14 09:03:51 2016  


Host: 0

     Scratch files written to /scratch/cher/qchem9721//
FILE_GEOM_ORG=        593

Checking the input file for inconsistencies... 	...done.

--------------------------------------------------------------
User input:
--------------------------------------------------------------
$molecule
0 1
  C   -0.6925552    0.3473707   -0.0000514
  C    0.6925552   -0.3473707   -0.0000514
  O    0.7503919   -1.5620786   -0.0000517
  O   -0.7503919    1.5620786   -0.0000517
  C   -1.8988942   -0.5590026    0.0000696
  C    1.8988942    0.5590026    0.0000696
  H   -1.8785833   -1.2168100   -0.8762265
  H   -2.8094447    0.0425577    0.0000881
  H   -1.8784882   -1.2167087    0.8764417
  H    2.8094447   -0.0425577    0.0000881
  H    1.8784882    1.2167087    0.8764417
  H    1.8785833    1.2168100   -0.8762265
$end

$rem
   BASIS  =  6-311++G**
   JOB_TYPE  =  optimization
   METHOD  =  B3LYP
$end

--------------------------------------------------------------
 ----------------------------------------------------------------
             Standard Nuclear Orientation (Angstroms)
    I     Atom           X                Y                Z
 ----------------------------------------------------------------
    1      C      -0.6925552035     0.3473706930    -0.0000513522
    2      C       0.6925552035    -0.3473706930    -0.0000513522
    3      O       0.7503919158    -1.5620785924    -0.0000516522
    4      O      -0.7503919158     1.5620785924    -0.0000516522
    5      C      -1.8988941944    -0.5590026192     0.0000696478
    6      C       1.8988941944     0.5590026192     0.0000696478
    7      H      -1.8785832877    -1.2168100190    -0.8762264522
    8      H      -2.8094447004     0.0425576716     0.0000881478
    9      H      -1.8784881877    -1.2167087190     0.8764417478
   10      H       2.8094447004    -0.0425576716     0.0000881478
   11      H       1.8784881877     1.2167087190     0.8764417478
   12      H       1.8785832877     1.2168100190    -0.8762264522
 ----------------------------------------------------------------
 Molecular Point Group                 C2    NOp =  2
 Largest Abelian Subgroup              C2    NOp =  2
 Nuclear Repulsion Energy =   225.3600595881 hartrees
 There are       23 alpha and       23 beta electrons
 Requested basis set is 6-311++G(d,p)
 There are 66 shells and 174 basis functions

 Total QAlloc Memory Limit   2000 MB
 Mega-Array Size        61 MB
 MEM_STATIC part        62 MB
 A cutoff of  1.0D-11 yielded   2078 shell pairs
 There are     14786 function pairs (     15844 Cartesian)

 -------------------------------------------------------
 OpenMP Integral Computing Module                       
 Release: version 1.0, May 2013, Q-Chem Inc. Pittsburgh 
 -------------------------------------------------------
 Integral Job Info:
 Integral job number is                      11
 Integral operator is                         1
 short-range coefficients                     0
 long-range coefficients              100000000
 Omega coefficients                           0
 if combine SR and LR in K                    0
 Integral screening is                        0
 Integral computing path is                   2
 max size of driver memory is            800000
 size of driver memory is                593474
 size of scratch memory is              2260544
 max col of scratch BK array               1296
 max len of scratch array in speh3          155
 max len of scratch index in speh4           18
 max int batch size is                      520
 min int batch size is                       52
 fixed nKL is                                52
 max L of basis functions is                  2
 order of int derivative is                   0
 number of shells is                         66
 number of basis is                         180
 number of cartesian basis is               180
 number of contracted shell pairs          2078
 number of primitive shell pairs           5143
 maxK2 (contraction) of shell pair           36
 max number of K2 of shell pair               1
 max number of CS2 of shell pair            354
 max number of PS2 of shell pair            636
 mem total for path MDJ                   29528
 -------------------------------------------------------
 Smallest overlap matrix eigenvalue = 2.51E-05

 Scale SEOQF with 1.000000e-01/1.000000e-01/1.000000e-01

 Standard Electronic Orientation quadrupole field applied
 Nucleus-field energy     =     0.0000000064 hartrees
 Guess from superposition of atomic densities
 Warning:  Energy on first SCF cycle will be non-variational
 A restricted hybrid HF-DFT SCF calculation will be
 performed using Pulay DIIS extrapolation
 Exchange:     0.2000 Hartree-Fock + 0.0800 Slater + 0.7200 B88
 Correlation:  0.1900 VWN1RPA + 0.8100 LYP
 Using SG-1 standard quadrature grid
 SCF converges when DIIS error is below 1.0E-08
 ---------------------------------------
  Cycle       Energy         DIIS Error
 ---------------------------------------
    1    -307.4510409372      4.59E-02
    2    -306.3956363925      7.52E-03
    3    -306.0478133392      1.36E-02
    4    -306.5502047031      2.49E-03
    5    -306.5710152055      4.29E-04
    6    -306.5715311803      1.11E-04
    7    -306.5715712272      2.39E-05
    8    -306.5715719194      2.95E-06
    9    -306.5715716347      6.13E-07
   10    -306.5715713974      9.04E-08
   11    -306.5715714084      1.50E-08
   12    -306.5715713713      3.44E-09 Convergence criterion met
 ---------------------------------------
 SCF time:  CPU 53.02 s  wall 53.12 s
 SCF   energy in the final basis set = -306.5715713713
 Total energy in the final basis set = -306.5715713713

 --------------------------------------------------------------
             Orbital Energies (a.u.) and Symmetries
 --------------------------------------------------------------

 Alpha MOs, Restricted
 -- Occupied --                  
-19.149 -19.149 -10.288 -10.288 -10.189 -10.189  -1.085  -1.069
  1 A     1 B     2 A     2 B     3 B     3 A     4 A     4 B                  
 -0.773  -0.763  -0.645  -0.526  -0.504  -0.481  -0.478  -0.442
  5 A     5 B     6 A     6 B     7 A     8 A     7 B     8 B                  
 -0.438  -0.431  -0.400  -0.388  -0.382  -0.329  -0.260
  9 A     9 B    10 A    11 A    10 B    11 B    12 A                          
 -- Virtual --                   
 -0.104  -0.011   0.004   0.015   0.025   0.031   0.036   0.049
 13 A    14 A    12 B    13 B    15 A    14 B    16 A    15 B                  
  0.049   0.071   0.082   0.085   0.086   0.099   0.110   0.112
 17 A    16 B    18 A    17 B    18 B    19 A    20 A    19 B                  
  0.112   0.124   0.144   0.152   0.152   0.158   0.165   0.166
 21 A    20 B    22 A    23 A    21 B    22 B    24 A    25 A                  
  0.188   0.189   0.191   0.205   0.229   0.241   0.254   0.257
 23 B    26 A    24 B    25 B    26 B    27 B    27 A    28 A                  
  0.274   0.297   0.305   0.315   0.322   0.328   0.342   0.357
 28 B    29 B    29 A    30 B    30 A    31 A    31 B    32 A                  
  0.372   0.420   0.436   0.442   0.443   0.519   0.538   0.545
 32 B    33 B    33 A    34 B    34 A    35 B    35 A    36 A                  
  0.553   0.572   0.603   0.628   0.628   0.635   0.649   0.665
 36 B    37 A    37 B    38 A    39 A    38 B    39 B    40 A                  
  0.672   0.687   0.694   0.748   0.809   0.852   0.886   0.898
 40 B    41 B    41 A    42 B    42 A    43 B    43 A    44 A                  
  0.968   1.002   1.004   1.068   1.169   1.175   1.177   1.195
 45 A    44 B    45 B    46 A    46 B    47 A    47 B    48 A                  
  1.223   1.227   1.237   1.345   1.389   1.429   1.433   1.472
 49 A    48 B    50 A    49 B    50 B    51 B    51 A    52 A                  
  1.485   1.525   1.533   1.535   1.570   1.572   1.579   1.650
 53 A    52 B    53 B    54 A    54 B    55 A    56 A    55 B                  
  1.651   1.685   1.732   1.805   1.805   1.837   1.898   1.912
 56 B    57 A    57 B    58 A    58 B    59 A    59 B    60 A                  
  1.950   2.030   2.048   2.148   2.149   2.200   2.205   2.392
 60 B    61 B    61 A    62 B    62 A    63 B    63 A    64 A                  
  2.401   2.447   2.457   2.503   2.506   2.510   2.547   2.574
 64 B    65 A    65 B    66 B    66 A    67 A    67 B    68 B                  
  2.599   2.606   2.662   2.713   2.785   2.856   2.862   2.882
 69 B    68 A    69 A    70 A    70 B    71 A    71 B    72 A                  
  2.898   2.899   2.943   2.953   3.170   3.200   3.286   3.345
 72 B    73 A    73 B    74 A    74 B    75 A    75 B    76 A                  
  3.380   3.547   3.590   3.729   3.753   3.755   3.852   3.863
 76 B    77 A    77 B    78 A    78 B    79 A    80 A    79 B                  
  4.041   4.162   4.211   5.000   5.046   5.179   5.193   5.635
 80 B    81 A    81 B    82 A    82 B    83 B    83 A    84 A                  
  5.752  23.752  23.815  23.930  23.951  49.949  49.972
 84 B    85 B    85 A    86 A    86 B    87 B    87 A                          

 Beta MOs, Restricted
 -- Occupied --                  
-19.149 -19.149 -10.288 -10.288 -10.189 -10.189  -1.085  -1.069
  1 A     1 B     2 A     2 B     3 B     3 A     4 A     4 B                  
 -0.773  -0.763  -0.645  -0.526  -0.504  -0.481  -0.478  -0.442
  5 A     5 B     6 A     6 B     7 A     8 A     7 B     8 B                  
 -0.438  -0.431  -0.400  -0.388  -0.382  -0.329  -0.260
  9 A     9 B    10 A    11 A    10 B    11 B    12 A                          
 -- Virtual --                   
 -0.104  -0.011   0.004   0.015   0.025   0.031   0.036   0.049
 13 A    14 A    12 B    13 B    15 A    14 B    16 A    15 B                  
  0.049   0.071   0.082   0.085   0.086   0.099   0.110   0.112
 17 A    16 B    18 A    17 B    18 B    19 A    20 A    19 B                  
  0.112   0.124   0.144   0.152   0.152   0.158   0.165   0.166
 21 A    20 B    22 A    23 A    21 B    22 B    24 A    25 A                  
  0.188   0.189   0.191   0.205   0.229   0.241   0.254   0.257
 23 B    26 A    24 B    25 B    26 B    27 B    27 A    28 A                  
  0.274   0.297   0.305   0.315   0.322   0.328   0.342   0.357
 28 B    29 B    29 A    30 B    30 A    31 A    31 B    32 A                  
  0.372   0.420   0.436   0.442   0.443   0.519   0.538   0.545
 32 B    33 B    33 A    34 B    34 A    35 B    35 A    36 A                  
  0.553   0.572   0.603   0.628   0.628   0.635   0.649   0.665
 36 B    37 A    37 B    38 A    39 A    38 B    39 B    40 A                  
  0.672   0.687   0.694   0.748   0.809   0.852   0.886   0.898
 40 B    41 B    41 A    42 B    42 A    43 B    43 A    44 A                  
  0.968   1.002   1.004   1.068   1.169   1.175   1.177   1.195
 45 A    44 B    45 B    46 A    46 B    47 A    47 B    48 A                  
  1.223   1.227   1.237   1.345   1.389   1.429   1.433   1.472
 49 A    48 B    50 A    49 B    50 B    51 B    51 A    52 A                  
  1.485   1.525   1.533   1.535   1.570   1.572   1.579   1.650
 53 A    52 B    53 B    54 A    54 B    55 A    56 A    55 B                  
  1.651   1.685   1.732   1.805   1.805   1.837   1.898   1.912
 56 B    57 A    57 B    58 A    58 B    59 A    59 B    60 A                  
  1.950   2.030   2.048   2.148   2.149   2.200   2.205   2.392
 60 B    61 B    61 A    62 B    62 A    63 B    63 A    64 A                  
  2.401   2.447   2.457   2.503   2.506   2.510   2.547   2.574
 64 B    65 A    65 B    66 B    66 A    67 A    67 B    68 B                  
  2.599   2.606   2.662   2.713   2.785   2.856   2.862   2.882
 69 B    68 A    69 A    70 A    70 B    71 A    71 B    72 A                  
  2.898   2.899   2.943   2.953   3.170   3.200   3.286   3.345
 72 B    73 A    73 B    74 A    74 B    75 A    75 B    76 A                  
  3.380   3.547   3.590   3.729   3.753   3.755   3.852   3.863
 76 B    77 A    77 B    78 A    78 B    79 A    80 A    79 B                  
  4.041   4.162   4.211   5.000   5.046   5.179   5.193   5.635
 80 B    81 A    81 B    82 A    82 B    83 B    83 A    84 A                  
  5.752  23.752  23.815  23.930  23.951  49.949  49.972
 84 B    85 B    85 A    86 A    86 B    87 B    87 A                          
 --------------------------------------------------------------

          Ground-State Mulliken Net Atomic Charges

     Atom                 Charge (a.u.)
  ----------------------------------------
      1 C                     0.258868
      2 C                     0.258868
      3 O                    -0.248865
      4 O                    -0.248865
      5 C                    -0.535790
      6 C                    -0.535790
      7 H                     0.177261
      8 H                     0.171268
      9 H                     0.177259
     10 H                     0.171268
     11 H                     0.177259
     12 H                     0.177261
  ----------------------------------------
  Sum of atomic charges =     0.000000

 -----------------------------------------------------------------
                    Cartesian Multipole Moments
 -----------------------------------------------------------------
    Charge (ESU x 10^10)
                 0.0000
    Dipole Moment (Debye)
         X       0.0000      Y       0.0000      Z       0.0002
       Tot       0.0002
    Quadrupole Moments (Debye-Ang)
        XX     -32.3194     XY       5.4393     YY     -44.5396
        XZ      -0.0000     YZ       0.0000     ZZ     -34.0687
    Octopole Moments (Debye-Ang^2)
       XXX       0.0000    XXY       0.0000    XYY      -0.0000
       YYY       0.0000    XXZ       0.0002    XYZ      -0.0002
       YYZ       0.0005    XZZ      -0.0000    YZZ      -0.0000
       ZZZ       0.0000
    Hexadecapole Moments (Debye-Ang^3)
      XXXX    -436.5604   XXXY      -4.8593   XXYY    -124.2040
      XYYY      10.1300   YYYY    -282.6701   XXXZ      -0.0000
      XXYZ      -0.0000   XYYZ      -0.0000   YYYZ       0.0000
      XXZZ     -83.6481   XYZZ       1.2925   YYZZ     -46.6173
      XZZZ      -0.0000   YZZZ       0.0000   ZZZZ     -46.5031
 -----------------------------------------------------------------
 Calculating analytic gradient of the SCF energy
 Gradient of SCF Energy
            1           2           3           4           5           6
    1   0.0042532  -0.0042532   0.0005000  -0.0005000   0.0004033  -0.0004033
    2  -0.0063735   0.0063735  -0.0091222   0.0091222  -0.0009694   0.0009694
    3  -0.0000066  -0.0000066   0.0000028   0.0000028   0.0000028   0.0000028
            7           8           9          10          11          12
    1  -0.0002944  -0.0014662  -0.0002956   0.0014662   0.0002956   0.0002944
    2  -0.0009881   0.0006921  -0.0009893  -0.0006921   0.0009893   0.0009881
    3  -0.0012428   0.0000003   0.0012436   0.0000003   0.0012436  -0.0012428
 Max gradient component =       9.122E-03
 RMS gradient           =       2.898E-03
 Gradient time:  CPU 22.52 s  wall 22.51 s
 Geometry Optimization Parameters
   NAtoms,    NIC,     NZ,  NCons,   NDum,   NFix, NCnnct, MaxDiis
       12      69       0       0       0       0       0       0


** GEOMETRY OPTIMIZATION IN DELOCALIZED INTERNAL COORDINATES **
   Searching for a Minimum

   Optimization Cycle:   1

                       Coordinates (Angstroms)
     ATOM                X               Y               Z
      1  C        -0.6925552035    0.3473706930   -0.0000513522
      2  C         0.6925552035   -0.3473706930   -0.0000513522
      3  O         0.7503919158   -1.5620785924   -0.0000516522
      4  O        -0.7503919158    1.5620785924   -0.0000516522
      5  C        -1.8988941944   -0.5590026192    0.0000696478
      6  C         1.8988941944    0.5590026192    0.0000696478
      7  H        -1.8785832877   -1.2168100190   -0.8762264522
      8  H        -2.8094447004    0.0425576716    0.0000881478
      9  H        -1.8784881877   -1.2167087190    0.8764417478
     10  H         2.8094447004   -0.0425576716    0.0000881478
     11  H         1.8784881877    1.2167087190    0.8764417478
     12  H         1.8785832877    1.2168100190   -0.8762264522
   Point Group: c2    Number of degrees of freedom:    16


   Energy is   -306.571571371


 Attempting to Generate Delocalized Internal Coordinates

 16 Hessian modes will be used to form the next step
  Hessian Eigenvalues:
     0.002620    0.005983    0.008002    0.073762    0.075129    0.160000
     0.160000    0.160000    0.250000    0.250000    0.276869    0.314617
     0.341383    0.341385    0.346607    0.971395

 Minimum Search - Taking Simple RFO Step
 Searching for Lamda that Minimizes Along All modes
 Value Taken    Lamda =  -0.00029973
 Step Taken.  Stepsize is  0.025017

                             Maximum     Tolerance    Cnvgd?
         Gradient           0.010099      0.000300      NO
         Displacement       0.014854      0.001200      NO
         Energy change     *********      0.000001      NO


 New Cartesian Coordinates Obtained by Inverse Iteration

 Displacement from previous Coordinates is:  0.031066
 ----------------------------------------------------------------
             Standard Nuclear Orientation (Angstroms)
    I     Atom           X                Y                Z
 ----------------------------------------------------------------
    1      C      -0.6954528073     0.3450793660     0.0002267427
    2      C       0.6954528073    -0.3450793660     0.0002267427
    3      O       0.7547338655    -1.5547357069     0.0000785259
    4      O      -0.7547338655     1.5547357069     0.0000785259
    5      C      -1.8990723235    -0.5574429514     0.0000242835
    6      C       1.8990723235     0.5574429514     0.0000242835
    7      H      -1.8763781479    -1.2134459835    -0.8745093084
    8      H      -2.8067472846     0.0440181485    -0.0001353832
    9      H      -1.8766728905    -1.2134192378     0.8745852264
   10      H       2.8067472846    -0.0440181485    -0.0001353832
   11      H       1.8766728905     1.2134192378     0.8745852264
   12      H       1.8763781479     1.2134459835    -0.8745093084
 ----------------------------------------------------------------
 Molecular Point Group                 C2    NOp =  2
 Largest Abelian Subgroup              C2    NOp =  2
 Nuclear Repulsion Energy =   225.8030365106 hartrees
 There are       23 alpha and       23 beta electrons
 Applying Cartesian multipole field
    Component          Value
    ---------          -----
     (2,0,0)        1.00000E-11
     (0,2,0)        2.00000E-11
     (0,0,2)       -3.00000E-11
 Nucleus-field energy     =     0.0000000064 hartrees
 Requested basis set is 6-311++G(d,p)
 There are 66 shells and 174 basis functions
 A cutoff of  1.0D-11 yielded   2078 shell pairs
 There are     14786 function pairs (     15844 Cartesian)
 Smallest overlap matrix eigenvalue = 2.49E-05
 Guess MOs from SCF MO coefficient file
 Reading MOs from coefficient file
 Reading MOs from coefficient file
 A restricted hybrid HF-DFT SCF calculation will be
 performed using Pulay DIIS extrapolation
 Exchange:     0.2000 Hartree-Fock + 0.0800 Slater + 0.7200 B88
 Correlation:  0.1900 VWN1RPA + 0.8100 LYP
 Using SG-1 standard quadrature grid
 SCF converges when DIIS error is below 1.0E-08
 Geometry optimization detected.  Setting ReadMinima to 0
 Setting SaveMinima to 0
 ---------------------------------------
  Cycle       Energy         DIIS Error
 ---------------------------------------
    1    -306.5833571816      3.58E-04
    2    -306.5717169753      5.69E-05
    3    -306.5717048698      8.68E-05
    4    -306.5717263911      2.41E-05
    5    -306.5717278683      3.94E-06
    6    -306.5717276704      5.45E-07
    7    -306.5717276281      2.10E-07
    8    -306.5717276675      3.49E-08
    9    -306.5717276622      6.19E-09 Convergence criterion met
 ---------------------------------------
 SCF time:  CPU 52.76 s  wall 52.80 s
 SCF   energy in the final basis set = -306.5717276622
 Total energy in the final basis set = -306.5717276622

 --------------------------------------------------------------
             Orbital Energies (a.u.) and Symmetries
 --------------------------------------------------------------

 Alpha MOs, Restricted
 -- Occupied --                  
-19.148 -19.148 -10.286 -10.286 -10.188 -10.188  -1.087  -1.071
  1 A     1 B     2 A     2 B     3 B     3 A     4 A     4 B                  
 -0.774  -0.764  -0.644  -0.526  -0.505  -0.482  -0.478  -0.443
  5 A     5 B     6 A     6 B     7 A     8 A     7 B     8 B                  
 -0.439  -0.432  -0.400  -0.388  -0.383  -0.329  -0.258
  9 A     9 B    10 A    11 A    10 B    11 B    12 A                          
 -- Virtual --                   
 -0.101  -0.011   0.004   0.017   0.025   0.031   0.036   0.049
 13 A    14 A    12 B    13 B    15 A    14 B    16 A    15 B                  
  0.050   0.071   0.082   0.085   0.086   0.099   0.110   0.112
 17 A    16 B    18 A    17 B    18 B    19 A    20 A    19 B                  
  0.112   0.124   0.144   0.152   0.153   0.159   0.165   0.167
 21 A    20 B    22 A    23 A    21 B    22 B    24 A    25 A                  
  0.188   0.190   0.191   0.205   0.229   0.241   0.255   0.258
 23 B    26 A    24 B    25 B    26 B    27 B    27 A    28 A                  
  0.276   0.297   0.307   0.318   0.324   0.328   0.342   0.357
 28 B    29 B    29 A    30 B    30 A    31 A    31 B    32 A                  
  0.373   0.423   0.436   0.443   0.445   0.519   0.538   0.545
 32 B    33 B    33 A    34 B    34 A    35 B    35 A    36 A                  
  0.554   0.574   0.603   0.628   0.632   0.636   0.650   0.666
 36 B    37 A    37 B    38 A    39 A    38 B    39 B    40 A                  
  0.673   0.689   0.695   0.749   0.812   0.853   0.886   0.900
 40 B    41 B    41 A    42 B    42 A    43 B    43 A    44 A                  
  0.967   1.004   1.005   1.069   1.169   1.175   1.178   1.197
 45 A    44 B    45 B    46 A    46 B    47 A    47 B    48 A                  
  1.223   1.228   1.236   1.345   1.393   1.430   1.434   1.476
 49 A    48 B    50 A    49 B    50 B    51 B    51 A    52 A                  
  1.484   1.525   1.532   1.540   1.573   1.574   1.581   1.650
 53 A    52 B    53 B    54 A    55 A    54 B    56 A    55 B                  
  1.653   1.687   1.734   1.804   1.807   1.839   1.900   1.916
 56 B    57 A    57 B    58 A    58 B    59 A    59 B    60 A                  
  1.950   2.035   2.050   2.151   2.153   2.204   2.207   2.395
 60 B    61 B    61 A    62 B    62 A    63 B    63 A    64 A                  
  2.407   2.453   2.462   2.506   2.509   2.511   2.551   2.574
 64 B    65 A    65 B    66 B    66 A    67 A    67 B    68 B                  
  2.600   2.605   2.664   2.718   2.787   2.857   2.863   2.884
 69 B    68 A    69 A    70 A    70 B    71 A    71 B    72 A                  
  2.901   2.904   2.946   2.954   3.174   3.206   3.292   3.351
 72 B    73 A    73 B    74 A    74 B    75 A    75 B    76 A                  
  3.388   3.554   3.600   3.734   3.760   3.763   3.860   3.872
 76 B    77 A    77 B    78 A    78 B    79 A    80 A    79 B                  
  4.039   4.165   4.216   5.002   5.047   5.181   5.196   5.641
 80 B    81 A    81 B    82 A    82 B    83 B    83 A    84 A                  
  5.756  23.761  23.829  23.939  23.959  49.955  49.976
 84 B    85 B    85 A    86 A    86 B    87 B    87 A                          

 Beta MOs, Restricted
 -- Occupied --                  
-19.148 -19.148 -10.286 -10.286 -10.188 -10.188  -1.087  -1.071
  1 A     1 B     2 A     2 B     3 B     3 A     4 A     4 B                  
 -0.774  -0.764  -0.644  -0.526  -0.505  -0.482  -0.478  -0.443
  5 A     5 B     6 A     6 B     7 A     8 A     7 B     8 B                  
 -0.439  -0.432  -0.400  -0.388  -0.383  -0.329  -0.258
  9 A     9 B    10 A    11 A    10 B    11 B    12 A                          
 -- Virtual --                   
 -0.101  -0.011   0.004   0.017   0.025   0.031   0.036   0.049
 13 A    14 A    12 B    13 B    15 A    14 B    16 A    15 B                  
  0.050   0.071   0.082   0.085   0.086   0.099   0.110   0.112
 17 A    16 B    18 A    17 B    18 B    19 A    20 A    19 B                  
  0.112   0.124   0.144   0.152   0.153   0.159   0.165   0.167
 21 A    20 B    22 A    23 A    21 B    22 B    24 A    25 A                  
  0.188   0.190   0.191   0.205   0.229   0.241   0.255   0.258
 23 B    26 A    24 B    25 B    26 B    27 B    27 A    28 A                  
  0.276   0.297   0.307   0.318   0.324   0.328   0.342   0.357
 28 B    29 B    29 A    30 B    30 A    31 A    31 B    32 A                  
  0.373   0.423   0.436   0.443   0.445   0.519   0.538   0.545
 32 B    33 B    33 A    34 B    34 A    35 B    35 A    36 A                  
  0.554   0.574   0.603   0.628   0.632   0.636   0.650   0.666
 36 B    37 A    37 B    38 A    39 A    38 B    39 B    40 A                  
  0.673   0.689   0.695   0.749   0.812   0.853   0.886   0.900
 40 B    41 B    41 A    42 B    42 A    43 B    43 A    44 A                  
  0.967   1.004   1.005   1.069   1.169   1.175   1.178   1.197
 45 A    44 B    45 B    46 A    46 B    47 A    47 B    48 A                  
  1.223   1.228   1.236   1.345   1.393   1.430   1.434   1.476
 49 A    48 B    50 A    49 B    50 B    51 B    51 A    52 A                  
  1.484   1.525   1.532   1.540   1.573   1.574   1.581   1.650
 53 A    52 B    53 B    54 A    55 A    54 B    56 A    55 B                  
  1.653   1.687   1.734   1.804   1.807   1.839   1.900   1.916
 56 B    57 A    57 B    58 A    58 B    59 A    59 B    60 A                  
  1.950   2.035   2.050   2.151   2.153   2.204   2.207   2.395
 60 B    61 B    61 A    62 B    62 A    63 B    63 A    64 A                  
  2.407   2.453   2.462   2.506   2.509   2.511   2.551   2.574
 64 B    65 A    65 B    66 B    66 A    67 A    67 B    68 B                  
  2.600   2.605   2.664   2.718   2.787   2.857   2.863   2.884
 69 B    68 A    69 A    70 A    70 B    71 A    71 B    72 A                  
  2.901   2.904   2.946   2.954   3.174   3.206   3.292   3.351
 72 B    73 A    73 B    74 A    74 B    75 A    75 B    76 A                  
  3.388   3.554   3.600   3.734   3.760   3.763   3.860   3.872
 76 B    77 A    77 B    78 A    78 B    79 A    80 A    79 B                  
  4.039   4.165   4.216   5.002   5.047   5.181   5.196   5.641
 80 B    81 A    81 B    82 A    82 B    83 B    83 A    84 A                  
  5.756  23.761  23.829  23.939  23.959  49.955  49.976
 84 B    85 B    85 A    86 A    86 B    87 B    87 A                          
 --------------------------------------------------------------

          Ground-State Mulliken Net Atomic Charges

     Atom                 Charge (a.u.)
  ----------------------------------------
      1 C                     0.255488
      2 C                     0.255488
      3 O                    -0.248860
      4 O                    -0.248860
      5 C                    -0.530414
      6 C                    -0.530414
      7 H                     0.176525
      8 H                     0.170740
      9 H                     0.176520
     10 H                     0.170740
     11 H                     0.176520
     12 H                     0.176525
  ----------------------------------------
  Sum of atomic charges =     0.000000

 -----------------------------------------------------------------
                    Cartesian Multipole Moments
 -----------------------------------------------------------------
    Charge (ESU x 10^10)
                 0.0000
    Dipole Moment (Debye)
         X      -0.0000      Y      -0.0000      Z       0.0002
       Tot       0.0002
    Quadrupole Moments (Debye-Ang)
        XX     -32.3106     XY       5.4128     YY     -44.4829
        XZ      -0.0000     YZ      -0.0000     ZZ     -34.0295
    Octopole Moments (Debye-Ang^2)
       XXX      -0.0000    XXY      -0.0000    XYY      -0.0000
       YYY      -0.0000    XXZ      -0.0031    XYZ       0.0003
       YYZ      -0.0042    XZZ      -0.0000    YZZ      -0.0000
       ZZZ      -0.0092
    Hexadecapole Moments (Debye-Ang^3)
      XXXX    -436.7332   XXXY      -4.8371   XXYY    -124.0052
      XYYY      10.2158   YYYY    -280.4396   XXXZ      -0.0000
      XXYZ      -0.0000   XYYZ      -0.0000   YYYZ      -0.0000
      XXZZ     -83.6279   XYZZ       1.3068   YYZZ     -46.2940
      XZZZ      -0.0000   YZZZ      -0.0000   ZZZZ     -46.3461
 -----------------------------------------------------------------
 Calculating analytic gradient of the SCF energy
 Gradient of SCF Energy
            1           2           3           4           5           6
    1   0.0011557  -0.0011557   0.0001822  -0.0001822  -0.0000839   0.0000839
    2  -0.0018929   0.0018929  -0.0007748   0.0007748   0.0001233  -0.0001233
    3   0.0000198   0.0000198  -0.0000090  -0.0000090  -0.0000097  -0.0000097
            7           8           9          10          11          12
    1   0.0000239  -0.0001135   0.0000271   0.0001135  -0.0000271  -0.0000239
    2   0.0001166  -0.0000331   0.0001198   0.0000331  -0.0001198  -0.0001166
    3  -0.0000176  -0.0000005   0.0000170  -0.0000005   0.0000170  -0.0000176
 Max gradient component =       1.893E-03
 RMS gradient           =       5.587E-04
 Gradient time:  CPU 22.52 s  wall 22.52 s
 Geometry Optimization Parameters
   NAtoms,    NIC,     NZ,  NCons,   NDum,   NFix, NCnnct, MaxDiis
       12      69       0       0       0       0       0       0

 Cartesian Hessian Update
 Hessian Updated using BFGS Update


** GEOMETRY OPTIMIZATION IN DELOCALIZED INTERNAL COORDINATES **
   Searching for a Minimum

   Optimization Cycle:   2

                       Coordinates (Angstroms)
     ATOM                X               Y               Z
      1  C        -0.6954528073    0.3450793660    0.0002267427
      2  C         0.6954528073   -0.3450793660    0.0002267427
      3  O         0.7547338655   -1.5547357069    0.0000785259
      4  O        -0.7547338655    1.5547357069    0.0000785259
      5  C        -1.8990723235   -0.5574429514    0.0000242835
      6  C         1.8990723235    0.5574429514    0.0000242835
      7  H        -1.8763781479   -1.2134459835   -0.8745093084
      8  H        -2.8067472846    0.0440181485   -0.0001353832
      9  H        -1.8766728905   -1.2134192378    0.8745852264
     10  H         2.8067472846   -0.0440181485   -0.0001353832
     11  H         1.8766728905    1.2134192378    0.8745852264
     12  H         1.8763781479    1.2134459835   -0.8745093084
   Point Group: c2    Number of degrees of freedom:    16


   Energy is   -306.571727662

 Hessian Updated using BFGS Update

 15 Hessian modes will be used to form the next step
  Hessian Eigenvalues:
     0.002620    0.005983    0.008002    0.073762    0.075018    0.159161
     0.161511    0.248231    0.259638    0.261561    0.322377    0.341384
     0.345051    0.353056    0.904878

 Minimum Search - Taking Simple RFO Step
 Searching for Lamda that Minimizes Along All modes
 Value Taken    Lamda =  -0.00000983
 Step Taken.  Stepsize is  0.006745

                             Maximum     Tolerance    Cnvgd?
         Gradient           0.001615      0.000300      NO
         Displacement       0.005108      0.001200      NO
         Energy change     -0.000156      0.000001      NO


 New Cartesian Coordinates Obtained by Inverse Iteration

 Displacement from previous Coordinates is:  0.005936
 ----------------------------------------------------------------
             Standard Nuclear Orientation (Angstroms)
    I     Atom           X                Y                Z
 ----------------------------------------------------------------
    1      C      -0.6961839991     0.3461395740    -0.0006896519
    2      C       0.6961839991    -0.3461395740    -0.0006896519
    3      O       0.7546121673    -1.5552366426    -0.0003064944
    4      O      -0.7546121673     1.5552366426    -0.0003064944
    5      C      -1.8990848138    -0.5573541128     0.0001648184
    6      C       1.8990848138     0.5573541128     0.0001648184
    7      H      -1.8769769348    -1.2138861637    -0.8740082719
    8      H      -2.8065362559     0.0440774934     0.0006176870
    9      H      -1.8759573296    -1.2136516663     0.8744919997
   10      H       2.8065362559    -0.0440774934     0.0006176870
   11      H       1.8759573296     1.2136516663     0.8744919997
   12      H       1.8769769348     1.2138861637    -0.8740082719
 ----------------------------------------------------------------
 Molecular Point Group                 C2    NOp =  2
 Largest Abelian Subgroup              C2    NOp =  2
 Nuclear Repulsion Energy =   225.7806025451 hartrees
 There are       23 alpha and       23 beta electrons
 Applying Cartesian multipole field
    Component          Value
    ---------          -----
     (2,0,0)        1.00000E-11
     (0,2,0)        2.00000E-11
     (0,0,2)       -3.00000E-11
 Nucleus-field energy     =     0.0000000064 hartrees
 Requested basis set is 6-311++G(d,p)
 There are 66 shells and 174 basis functions
 A cutoff of  1.0D-11 yielded   2078 shell pairs
 There are     14786 function pairs (     15844 Cartesian)
 Smallest overlap matrix eigenvalue = 2.49E-05
 Guess MOs from SCF MO coefficient file
 Reading MOs from coefficient file
 Reading MOs from coefficient file
 A restricted hybrid HF-DFT SCF calculation will be
 performed using Pulay DIIS extrapolation
 Exchange:     0.2000 Hartree-Fock + 0.0800 Slater + 0.7200 B88
 Correlation:  0.1900 VWN1RPA + 0.8100 LYP
 Using SG-1 standard quadrature grid
 SCF converges when DIIS error is below 1.0E-08
 Geometry optimization detected.  Setting ReadMinima to 0
 Setting SaveMinima to 0
 ---------------------------------------
  Cycle       Energy         DIIS Error
 ---------------------------------------
    1    -306.5722968120      7.10E-05
    2    -306.5717329636      1.95E-05
    3    -306.5717303472      3.85E-05
    4    -306.5717342193      2.32E-06
    5    -306.5717343948      9.61E-07
    6    -306.5717343462      1.54E-07
    7    -306.5717343479      4.11E-08
    8    -306.5717343524      1.57E-08
    9    -306.5717343500      4.93E-09 Convergence criterion met
 ---------------------------------------
 SCF time:  CPU 50.93 s  wall 50.95 s
 SCF   energy in the final basis set = -306.5717343500
 Total energy in the final basis set = -306.5717343500

 --------------------------------------------------------------
             Orbital Energies (a.u.) and Symmetries
 --------------------------------------------------------------

 Alpha MOs, Restricted
 -- Occupied --                  
-19.148 -19.148 -10.286 -10.286 -10.188 -10.188  -1.087  -1.072
  1 A     1 B     2 A     2 B     3 B     3 A     4 A     4 B                  
 -0.774  -0.764  -0.644  -0.526  -0.505  -0.482  -0.478  -0.443
  5 A     5 B     6 A     6 B     7 A     8 A     7 B     8 B                  
 -0.439  -0.432  -0.400  -0.388  -0.383  -0.329  -0.258
  9 A     9 B    10 A    11 A    10 B    11 B    12 A                          
 -- Virtual --                   
 -0.101  -0.011   0.004   0.017   0.025   0.031   0.036   0.049
 13 A    14 A    12 B    13 B    15 A    14 B    16 A    15 B                  
  0.050   0.071   0.082   0.085   0.086   0.099   0.110   0.112
 17 A    16 B    18 A    17 B    18 B    19 A    20 A    19 B                  
  0.112   0.124   0.144   0.152   0.153   0.159   0.165   0.167
 21 A    20 B    22 A    23 A    21 B    22 B    24 A    25 A                  
  0.188   0.190   0.191   0.205   0.229   0.241   0.255   0.258
 23 B    26 A    24 B    25 B    26 B    27 B    27 A    28 A                  
  0.276   0.297   0.306   0.317   0.324   0.328   0.342   0.357
 28 B    29 B    29 A    30 B    30 A    31 A    31 B    32 A                  
  0.373   0.423   0.436   0.443   0.445   0.519   0.538   0.545
 32 B    33 B    33 A    34 B    34 A    35 B    35 A    36 A                  
  0.554   0.575   0.603   0.628   0.632   0.636   0.651   0.666
 36 B    37 A    37 B    38 A    39 A    38 B    39 B    40 A                  
  0.673   0.689   0.695   0.749   0.812   0.853   0.886   0.901
 40 B    41 B    41 A    42 B    42 A    43 B    43 A    44 A                  
  0.967   1.005   1.005   1.069   1.169   1.175   1.178   1.197
 45 A    44 B    45 B    46 A    46 B    47 A    47 B    48 A                  
  1.223   1.228   1.236   1.345   1.393   1.430   1.434   1.476
 49 A    48 B    50 A    49 B    50 B    51 B    51 A    52 A                  
  1.484   1.525   1.532   1.540   1.573   1.574   1.581   1.650
 53 A    52 B    53 B    54 A    55 A    54 B    56 A    55 B                  
  1.652   1.687   1.734   1.804   1.807   1.839   1.900   1.916
 56 B    57 A    57 B    58 A    58 B    59 A    59 B    60 A                  
  1.950   2.035   2.050   2.151   2.152   2.204   2.207   2.395
 60 B    61 B    61 A    62 B    62 A    63 B    63 A    64 A                  
  2.407   2.453   2.463   2.506   2.509   2.512   2.551   2.575
 64 B    65 A    65 B    66 B    66 A    67 A    67 B    68 B                  
  2.599   2.605   2.664   2.718   2.787   2.855   2.863   2.884
 69 B    68 A    69 A    70 A    70 B    71 A    71 B    72 A                  
  2.900   2.903   2.947   2.953   3.174   3.206   3.293   3.352
 72 B    73 A    73 B    74 A    74 B    75 A    75 B    76 A                  
  3.389   3.554   3.601   3.735   3.759   3.762   3.861   3.873
 76 B    77 A    77 B    78 A    78 B    79 A    80 A    79 B                  
  4.038   4.165   4.214   5.002   5.047   5.181   5.196   5.641
 80 B    81 A    81 B    82 A    82 B    83 B    83 A    84 A                  
  5.755  23.760  23.830  23.939  23.959  49.955  49.976
 84 B    85 B    85 A    86 A    86 B    87 B    87 A                          

 Beta MOs, Restricted
 -- Occupied --                  
-19.148 -19.148 -10.286 -10.286 -10.188 -10.188  -1.087  -1.072
  1 A     1 B     2 A     2 B     3 B     3 A     4 A     4 B                  
 -0.774  -0.764  -0.644  -0.526  -0.505  -0.482  -0.478  -0.443
  5 A     5 B     6 A     6 B     7 A     8 A     7 B     8 B                  
 -0.439  -0.432  -0.400  -0.388  -0.383  -0.329  -0.258
  9 A     9 B    10 A    11 A    10 B    11 B    12 A                          
 -- Virtual --                   
 -0.101  -0.011   0.004   0.017   0.025   0.031   0.036   0.049
 13 A    14 A    12 B    13 B    15 A    14 B    16 A    15 B                  
  0.050   0.071   0.082   0.085   0.086   0.099   0.110   0.112
 17 A    16 B    18 A    17 B    18 B    19 A    20 A    19 B                  
  0.112   0.124   0.144   0.152   0.153   0.159   0.165   0.167
 21 A    20 B    22 A    23 A    21 B    22 B    24 A    25 A                  
  0.188   0.190   0.191   0.205   0.229   0.241   0.255   0.258
 23 B    26 A    24 B    25 B    26 B    27 B    27 A    28 A                  
  0.276   0.297   0.306   0.317   0.324   0.328   0.342   0.357
 28 B    29 B    29 A    30 B    30 A    31 A    31 B    32 A                  
  0.373   0.423   0.436   0.443   0.445   0.519   0.538   0.545
 32 B    33 B    33 A    34 B    34 A    35 B    35 A    36 A                  
  0.554   0.575   0.603   0.628   0.632   0.636   0.651   0.666
 36 B    37 A    37 B    38 A    39 A    38 B    39 B    40 A                  
  0.673   0.689   0.695   0.749   0.812   0.853   0.886   0.901
 40 B    41 B    41 A    42 B    42 A    43 B    43 A    44 A                  
  0.967   1.005   1.005   1.069   1.169   1.175   1.178   1.197
 45 A    44 B    45 B    46 A    46 B    47 A    47 B    48 A                  
  1.223   1.228   1.236   1.345   1.393   1.430   1.434   1.476
 49 A    48 B    50 A    49 B    50 B    51 B    51 A    52 A                  
  1.484   1.525   1.532   1.540   1.573   1.574   1.581   1.650
 53 A    52 B    53 B    54 A    55 A    54 B    56 A    55 B                  
  1.652   1.687   1.734   1.804   1.807   1.839   1.900   1.916
 56 B    57 A    57 B    58 A    58 B    59 A    59 B    60 A                  
  1.950   2.035   2.050   2.151   2.152   2.204   2.207   2.395
 60 B    61 B    61 A    62 B    62 A    63 B    63 A    64 A                  
  2.407   2.453   2.463   2.506   2.509   2.512   2.551   2.575
 64 B    65 A    65 B    66 B    66 A    67 A    67 B    68 B                  
  2.599   2.605   2.664   2.718   2.787   2.855   2.863   2.884
 69 B    68 A    69 A    70 A    70 B    71 A    71 B    72 A                  
  2.900   2.903   2.947   2.953   3.174   3.206   3.293   3.352
 72 B    73 A    73 B    74 A    74 B    75 A    75 B    76 A                  
  3.389   3.554   3.601   3.735   3.759   3.762   3.861   3.873
 76 B    77 A    77 B    78 A    78 B    79 A    80 A    79 B                  
  4.038   4.165   4.214   5.002   5.047   5.181   5.196   5.641
 80 B    81 A    81 B    82 A    82 B    83 B    83 A    84 A                  
  5.755  23.760  23.830  23.939  23.959  49.955  49.976
 84 B    85 B    85 A    86 A    86 B    87 B    87 A                          
 --------------------------------------------------------------

          Ground-State Mulliken Net Atomic Charges

     Atom                 Charge (a.u.)
  ----------------------------------------
      1 C                     0.255536
      2 C                     0.255536
      3 O                    -0.248810
      4 O                    -0.248810
      5 C                    -0.530551
      6 C                    -0.530551
      7 H                     0.176590
      8 H                     0.170638
      9 H                     0.176598
     10 H                     0.170638
     11 H                     0.176598
     12 H                     0.176590
  ----------------------------------------
  Sum of atomic charges =    -0.000000

 -----------------------------------------------------------------
                    Cartesian Multipole Moments
 -----------------------------------------------------------------
    Charge (ESU x 10^10)
                 0.0000
    Dipole Moment (Debye)
         X      -0.0000      Y      -0.0000      Z       0.0000
       Tot       0.0000
    Quadrupole Moments (Debye-Ang)
        XX     -32.3161     XY       5.4113     YY     -44.4746
        XZ      -0.0000     YZ       0.0000     ZZ     -34.0318
    Octopole Moments (Debye-Ang^2)
       XXX      -0.0000    XXY      -0.0000    XYY       0.0000
       YYY      -0.0000    XXZ       0.0074    XYZ      -0.0010
       YYZ       0.0104    XZZ      -0.0000    YZZ      -0.0000
       ZZZ       0.0201
    Hexadecapole Moments (Debye-Ang^3)
      XXXX    -436.9323   XXXY      -4.8127   XXYY    -124.0091
      XYYY      10.2876   YYYY    -280.5723   XXXZ      -0.0000
      XXYZ      -0.0000   XYYZ      -0.0000   YYYZ       0.0000
      XXZZ     -83.6449   XYZZ       1.3132   YYZZ     -46.3125
      XZZZ      -0.0000   YZZZ       0.0000   ZZZZ     -46.3447
 -----------------------------------------------------------------
 Calculating analytic gradient of the SCF energy
 Gradient of SCF Energy
            1           2           3           4           5           6
    1   0.0003286  -0.0003286   0.0000394  -0.0000394  -0.0000488   0.0000488
    2  -0.0006192   0.0006192  -0.0001555   0.0001555   0.0000645  -0.0000645
    3  -0.0000679  -0.0000679   0.0000307   0.0000307   0.0000334   0.0000334
            7           8           9          10          11          12
    1   0.0000015   0.0000818  -0.0000098  -0.0000818   0.0000098  -0.0000015
    2   0.0000340  -0.0000218   0.0000229   0.0000218  -0.0000229  -0.0000340
    3   0.0000302   0.0000016  -0.0000280   0.0000016  -0.0000280   0.0000302
 Max gradient component =       6.192E-04
 RMS gradient           =       1.734E-04
 Gradient time:  CPU 22.46 s  wall 22.46 s
 Geometry Optimization Parameters
   NAtoms,    NIC,     NZ,  NCons,   NDum,   NFix, NCnnct, MaxDiis
       12      69       0       0       0       0       0       0

 Cartesian Hessian Update
 Hessian Updated using BFGS Update


** GEOMETRY OPTIMIZATION IN DELOCALIZED INTERNAL COORDINATES **
   Searching for a Minimum

   Optimization Cycle:   3

                       Coordinates (Angstroms)
     ATOM                X               Y               Z
      1  C        -0.6961839991    0.3461395740   -0.0006896519
      2  C         0.6961839991   -0.3461395740   -0.0006896519
      3  O         0.7546121673   -1.5552366426   -0.0003064944
      4  O        -0.7546121673    1.5552366426   -0.0003064944
      5  C        -1.8990848138   -0.5573541128    0.0001648184
      6  C         1.8990848138    0.5573541128    0.0001648184
      7  H        -1.8769769348   -1.2138861637   -0.8740082719
      8  H        -2.8065362559    0.0440774934    0.0006176870
      9  H        -1.8759573296   -1.2136516663    0.8744919997
     10  H         2.8065362559   -0.0440774934    0.0006176870
     11  H         1.8759573296    1.2136516663    0.8744919997
     12  H         1.8769769348    1.2138861637   -0.8740082719
   Point Group: c2    Number of degrees of freedom:    16


   Energy is   -306.571734350

 Hessian Updated using BFGS Update

 16 Hessian modes will be used to form the next step
  Hessian Eigenvalues:
     0.002623    0.006295    0.008003    0.073727    0.073984    0.158539
     0.160158    0.166978    0.174682    0.251062    0.260462    0.317878
     0.341394    0.344429    0.351886    0.902615

 Minimum Search - Taking Simple RFO Step
 Searching for Lamda that Minimizes Along All modes
 Value Taken    Lamda =  -0.00000337
 Step Taken.  Stepsize is  0.014353

                             Maximum     Tolerance    Cnvgd?
         Gradient           0.000457      0.000300      NO
         Displacement       0.008057      0.001200      NO
         Energy change     -0.000007      0.000001      NO


 New Cartesian Coordinates Obtained by Inverse Iteration

 Displacement from previous Coordinates is:  0.019974
 ----------------------------------------------------------------
             Standard Nuclear Orientation (Angstroms)
    I     Atom           X                Y                Z
 ----------------------------------------------------------------
    1      C      -0.6966567429     0.3471068374     0.0034878808
    2      C       0.6966567429    -0.3471068374     0.0034878808
    3      O       0.7544479282    -1.5559100235     0.0015451134
    4      O      -0.7544479282     1.5559100235     0.0015451134
    5      C      -1.8992151155    -0.5570727614    -0.0004947508
    6      C       1.8992151155     0.5570727614    -0.0004947508
    7      H      -1.8736177610    -1.2132943157    -0.8748974292
    8      H      -2.8072389313     0.0436492203    -0.0027902352
    9      H      -1.8785550233    -1.2140958499     0.8734195080
   10      H       2.8072389313    -0.0436492203    -0.0027902352
   11      H       1.8785550233     1.2140958499     0.8734195080
   12      H       1.8736177610     1.2132943157    -0.8748974292
 ----------------------------------------------------------------
 Molecular Point Group                 C2    NOp =  2
 Largest Abelian Subgroup              C2    NOp =  2
 Nuclear Repulsion Energy =   225.7462437836 hartrees
 There are       23 alpha and       23 beta electrons
 Applying Cartesian multipole field
    Component          Value
    ---------          -----
     (2,0,0)        1.00000E-11
     (0,2,0)        2.00000E-11
     (0,0,2)       -3.00000E-11
 Nucleus-field energy     =     0.0000000064 hartrees
 Requested basis set is 6-311++G(d,p)
 There are 66 shells and 174 basis functions
 A cutoff of  1.0D-11 yielded   2078 shell pairs
 There are     14786 function pairs (     15844 Cartesian)
 Smallest overlap matrix eigenvalue = 2.49E-05
 Guess MOs from SCF MO coefficient file
 Reading MOs from coefficient file
 Reading MOs from coefficient file
 A restricted hybrid HF-DFT SCF calculation will be
 performed using Pulay DIIS extrapolation
 Exchange:     0.2000 Hartree-Fock + 0.0800 Slater + 0.7200 B88
 Correlation:  0.1900 VWN1RPA + 0.8100 LYP
 Using SG-1 standard quadrature grid
 SCF converges when DIIS error is below 1.0E-08
 Geometry optimization detected.  Setting ReadMinima to 0
 Setting SaveMinima to 0
 ---------------------------------------
  Cycle       Energy         DIIS Error
 ---------------------------------------
    1    -306.5717105789      8.80E-05
    2    -306.5717327766      1.54E-05
    3    -306.5717309588      3.28E-05
    4    -306.5717337709      1.77E-06
    5    -306.5717338755      6.72E-07
    6    -306.5717338326      3.39E-07
    7    -306.5717339068      4.59E-08
    8    -306.5717339020      9.35E-09 Convergence criterion met
 ---------------------------------------
 SCF time:  CPU 46.99 s  wall 47.05 s
 SCF   energy in the final basis set = -306.5717339020
 Total energy in the final basis set = -306.5717339020

 --------------------------------------------------------------
             Orbital Energies (a.u.) and Symmetries
 --------------------------------------------------------------

 Alpha MOs, Restricted
 -- Occupied --                  
-19.148 -19.148 -10.286 -10.286 -10.188 -10.188  -1.087  -1.072
  1 A     1 B     2 A     2 B     3 B     3 A     4 A     4 B                  
 -0.773  -0.764  -0.644  -0.526  -0.505  -0.482  -0.478  -0.443
  5 A     5 B     6 A     6 B     7 A     8 A     7 B     8 B                  
 -0.439  -0.432  -0.400  -0.388  -0.383  -0.329  -0.258
  9 A     9 B    10 A    11 A    10 B    11 B    12 A                          
 -- Virtual --                   
 -0.101  -0.011   0.004   0.017   0.025   0.031   0.036   0.049
 13 A    14 A    12 B    13 B    15 A    14 B    16 A    15 B                  
  0.050   0.071   0.082   0.085   0.086   0.099   0.110   0.112
 17 A    16 B    18 A    17 B    18 B    19 A    20 A    19 B                  
  0.112   0.124   0.144   0.152   0.153   0.159   0.165   0.167
 21 A    20 B    22 A    23 A    21 B    22 B    24 A    25 A                  
  0.188   0.190   0.191   0.205   0.229   0.241   0.255   0.258
 23 B    26 A    24 B    25 B    26 B    27 B    27 A    28 A                  
  0.276   0.297   0.306   0.317   0.324   0.328   0.342   0.357
 28 B    29 B    29 A    30 B    30 A    31 A    31 B    32 A                  
  0.373   0.424   0.436   0.442   0.445   0.519   0.538   0.545
 32 B    33 B    33 A    34 B    34 A    35 B    35 A    36 A                  
  0.554   0.575   0.603   0.628   0.632   0.636   0.650   0.666
 36 B    37 A    37 B    38 A    39 A    38 B    39 B    40 A                  
  0.673   0.689   0.695   0.749   0.812   0.853   0.886   0.901
 40 B    41 B    41 A    42 B    42 A    43 B    43 A    44 A                  
  0.967   1.004   1.006   1.069   1.169   1.175   1.178   1.197
 45 A    44 B    45 B    46 A    46 B    47 A    47 B    48 A                  
  1.223   1.228   1.236   1.345   1.393   1.430   1.433   1.475
 49 A    48 B    50 A    49 B    50 B    51 B    51 A    52 A                  
  1.483   1.525   1.532   1.540   1.573   1.574   1.581   1.650
 53 A    52 B    53 B    54 A    55 A    54 B    56 A    55 B                  
  1.652   1.686   1.734   1.804   1.807   1.839   1.899   1.916
 56 B    57 A    57 B    58 A    58 B    59 A    59 B    60 A                  
  1.949   2.035   2.050   2.151   2.152   2.204   2.207   2.395
 60 B    61 B    61 A    62 B    62 A    63 B    63 A    64 A                  
  2.406   2.453   2.463   2.506   2.509   2.512   2.551   2.574
 64 B    65 A    65 B    66 B    66 A    67 A    67 B    68 B                  
  2.599   2.605   2.664   2.718   2.787   2.854   2.863   2.884
 69 B    68 A    69 A    70 A    70 B    71 A    71 B    72 A                  
  2.900   2.902   2.947   2.953   3.174   3.205   3.293   3.352
 72 B    73 A    73 B    74 A    74 B    75 A    75 B    76 A                  
  3.389   3.553   3.602   3.735   3.759   3.762   3.861   3.873
 76 B    77 A    77 B    78 A    78 B    79 A    80 A    79 B                  
  4.038   4.164   4.213   5.002   5.047   5.182   5.196   5.642
 80 B    81 A    81 B    82 A    82 B    83 B    83 A    84 A                  
  5.755  23.760  23.831  23.938  23.958  49.955  49.976
 84 B    85 B    85 A    86 A    86 B    87 B    87 A                          

 Beta MOs, Restricted
 -- Occupied --                  
-19.148 -19.148 -10.286 -10.286 -10.188 -10.188  -1.087  -1.072
  1 A     1 B     2 A     2 B     3 B     3 A     4 A     4 B                  
 -0.773  -0.764  -0.644  -0.526  -0.505  -0.482  -0.478  -0.443
  5 A     5 B     6 A     6 B     7 A     8 A     7 B     8 B                  
 -0.439  -0.432  -0.400  -0.388  -0.383  -0.329  -0.258
  9 A     9 B    10 A    11 A    10 B    11 B    12 A                          
 -- Virtual --                   
 -0.101  -0.011   0.004   0.017   0.025   0.031   0.036   0.049
 13 A    14 A    12 B    13 B    15 A    14 B    16 A    15 B                  
  0.050   0.071   0.082   0.085   0.086   0.099   0.110   0.112
 17 A    16 B    18 A    17 B    18 B    19 A    20 A    19 B                  
  0.112   0.124   0.144   0.152   0.153   0.159   0.165   0.167
 21 A    20 B    22 A    23 A    21 B    22 B    24 A    25 A                  
  0.188   0.190   0.191   0.205   0.229   0.241   0.255   0.258
 23 B    26 A    24 B    25 B    26 B    27 B    27 A    28 A                  
  0.276   0.297   0.306   0.317   0.324   0.328   0.342   0.357
 28 B    29 B    29 A    30 B    30 A    31 A    31 B    32 A                  
  0.373   0.424   0.436   0.442   0.445   0.519   0.538   0.545
 32 B    33 B    33 A    34 B    34 A    35 B    35 A    36 A                  
  0.554   0.575   0.603   0.628   0.632   0.636   0.650   0.666
 36 B    37 A    37 B    38 A    39 A    38 B    39 B    40 A                  
  0.673   0.689   0.695   0.749   0.812   0.853   0.886   0.901
 40 B    41 B    41 A    42 B    42 A    43 B    43 A    44 A                  
  0.967   1.004   1.006   1.069   1.169   1.175   1.178   1.197
 45 A    44 B    45 B    46 A    46 B    47 A    47 B    48 A                  
  1.223   1.228   1.236   1.345   1.393   1.430   1.433   1.475
 49 A    48 B    50 A    49 B    50 B    51 B    51 A    52 A                  
  1.483   1.525   1.532   1.540   1.573   1.574   1.581   1.650
 53 A    52 B    53 B    54 A    55 A    54 B    56 A    55 B                  
  1.652   1.686   1.734   1.804   1.807   1.839   1.899   1.916
 56 B    57 A    57 B    58 A    58 B    59 A    59 B    60 A                  
  1.949   2.035   2.050   2.151   2.152   2.204   2.207   2.395
 60 B    61 B    61 A    62 B    62 A    63 B    63 A    64 A                  
  2.406   2.453   2.463   2.506   2.509   2.512   2.551   2.574
 64 B    65 A    65 B    66 B    66 A    67 A    67 B    68 B                  
  2.599   2.605   2.664   2.718   2.787   2.854   2.863   2.884
 69 B    68 A    69 A    70 A    70 B    71 A    71 B    72 A                  
  2.900   2.902   2.947   2.953   3.174   3.205   3.293   3.352
 72 B    73 A    73 B    74 A    74 B    75 A    75 B    76 A                  
  3.389   3.553   3.602   3.735   3.759   3.762   3.861   3.873
 76 B    77 A    77 B    78 A    78 B    79 A    80 A    79 B                  
  4.038   4.164   4.213   5.002   5.047   5.182   5.196   5.642
 80 B    81 A    81 B    82 A    82 B    83 B    83 A    84 A                  
  5.755  23.760  23.831  23.938  23.958  49.955  49.976
 84 B    85 B    85 A    86 A    86 B    87 B    87 A                          
 --------------------------------------------------------------

          Ground-State Mulliken Net Atomic Charges

     Atom                 Charge (a.u.)
  ----------------------------------------
      1 C                     0.255676
      2 C                     0.255676
      3 O                    -0.248739
      4 O                    -0.248739
      5 C                    -0.530800
      6 C                    -0.530800
      7 H                     0.176663
      8 H                     0.170586
      9 H                     0.176614
     10 H                     0.170586
     11 H                     0.176614
     12 H                     0.176663
  ----------------------------------------
  Sum of atomic charges =    -0.000000

 -----------------------------------------------------------------
                    Cartesian Multipole Moments
 -----------------------------------------------------------------
    Charge (ESU x 10^10)
                -0.0000
    Dipole Moment (Debye)
         X       0.0000      Y      -0.0000      Z       0.0004
       Tot       0.0004
    Quadrupole Moments (Debye-Ang)
        XX     -32.3171     XY       5.4087     YY     -44.4757
        XZ       0.0000     YZ      -0.0000     ZZ     -34.0341
    Octopole Moments (Debye-Ang^2)
       XXX       0.0000    XXY       0.0000    XYY       0.0000
       YYY      -0.0000    XXZ      -0.0414    XYZ       0.0055
       YYZ      -0.0577    XZZ       0.0000    YZZ       0.0000
       ZZZ      -0.1161
    Hexadecapole Moments (Debye-Ang^3)
      XXXX    -437.0196   XXXY      -4.7807   XXYY    -124.0510
      XYYY      10.3466   YYYY    -280.7457   XXXZ      -0.0000
      XXYZ       0.0000   XYYZ       0.0000   YYYZ      -0.0000
      XXZZ     -83.6697   XYZZ       1.3233   YYZZ     -46.3366
      XZZZ      -0.0000   YZZZ      -0.0000   ZZZZ     -46.3488
 -----------------------------------------------------------------
 Calculating analytic gradient of the SCF energy
 Gradient of SCF Energy
            1           2           3           4           5           6
    1  -0.0001056   0.0001056  -0.0000022   0.0000022  -0.0000010   0.0000010
    2   0.0001513  -0.0001513   0.0000953  -0.0000953   0.0000010  -0.0000010
    3   0.0003257   0.0003257  -0.0001471  -0.0001471  -0.0001605  -0.0001605
            7           8           9          10          11          12
    1  -0.0000327   0.0000401   0.0000211  -0.0000401  -0.0000211   0.0000327
    2  -0.0000511   0.0000074   0.0000023  -0.0000074  -0.0000023   0.0000511
    3   0.0000122  -0.0000078  -0.0000226  -0.0000078  -0.0000226   0.0000122
 Max gradient component =       3.257E-04
 RMS gradient           =       1.062E-04
 Gradient time:  CPU 22.48 s  wall 22.48 s
 Geometry Optimization Parameters
   NAtoms,    NIC,     NZ,  NCons,   NDum,   NFix, NCnnct, MaxDiis
       12      69       0       0       0       0       0       0

 Cartesian Hessian Update
 Hessian Updated using BFGS Update


** GEOMETRY OPTIMIZATION IN DELOCALIZED INTERNAL COORDINATES **
   Searching for a Minimum

   Optimization Cycle:   4

                       Coordinates (Angstroms)
     ATOM                X               Y               Z
      1  C        -0.6966567429    0.3471068374    0.0034878808
      2  C         0.6966567429   -0.3471068374    0.0034878808
      3  O         0.7544479282   -1.5559100235    0.0015451134
      4  O        -0.7544479282    1.5559100235    0.0015451134
      5  C        -1.8992151155   -0.5570727614   -0.0004947508
      6  C         1.8992151155    0.5570727614   -0.0004947508
      7  H        -1.8736177610   -1.2132943157   -0.8748974292
      8  H        -2.8072389313    0.0436492203   -0.0027902352
      9  H        -1.8785550233   -1.2140958499    0.8734195080
     10  H         2.8072389313   -0.0436492203   -0.0027902352
     11  H         1.8785550233    1.2140958499    0.8734195080
     12  H         1.8736177610    1.2132943157   -0.8748974292
   Point Group: c2    Number of degrees of freedom:    16


   Energy is   -306.571733902

 Hessian Updated using BFGS Update

 16 Hessian modes will be used to form the next step
  Hessian Eigenvalues:
     0.002642    0.007997    0.019428    0.071552    0.074110    0.120657
     0.160569    0.163460    0.178400    0.250837    0.261031    0.316249
     0.341633    0.343089    0.349510    0.905716

 Minimum Search - Taking Simple RFO Step
 Searching for Lamda that Minimizes Along All modes
 Value Taken    Lamda =  -0.00000409
 Step Taken.  Stepsize is  0.014092

                             Maximum     Tolerance    Cnvgd?
         Gradient           0.000186      0.000300     YES
         Displacement       0.008259      0.001200      NO
         Energy change      0.000000      0.000001     YES


                       Distance Matrix (Angstroms)
             C (  1)   C (  2)   O (  3)   O (  4)   C (  5)   C (  6)
   C (  2)  1.556681
   O (  3)  2.393153  1.210185
   O (  4)  1.210185  2.393153  3.458351
   C (  5)  1.504561  2.604353  2.835420  2.403163
   C (  6)  2.604353  1.504561  2.403163  2.835420  3.958458
   H (  7)  2.142814  2.850991  2.791463  3.112746  1.093555  4.258292
   H (  8)  2.132295  3.525623  3.904385  2.549687  1.088751  4.734376
   H (  9)  2.142666  2.853098  2.794585  3.113955  1.093541  4.262899
   H ( 10)  3.525623  2.132295  2.549687  3.904385  4.734376  1.088751
   H ( 11)  2.853098  2.142666  3.113955  2.794585  4.262899  1.093541
   H ( 12)  2.850991  2.142814  3.112746  2.791463  4.258292  1.093555
             H (  7)   H (  8)   H (  9)   H ( 10)   H ( 11)
   H (  8)  1.792241
   H (  9)  1.748324  1.792239
   H ( 10)  4.902964  5.615157  4.908600
   H ( 11)  4.798712  4.908600  4.473476  1.792239
   H ( 12)  4.464315  4.902964  4.798712  1.792241  1.748324

 Final energy is   -306.57173390198381     


 ******************************
 **  OPTIMIZATION CONVERGED  **
 ******************************

                       Coordinates (Angstroms)
     ATOM                X               Y               Z
      1  C        -0.6966567429    0.3471068374    0.0034878808
      2  C         0.6966567429   -0.3471068374    0.0034878808
      3  O         0.7544479282   -1.5559100235    0.0015451134
      4  O        -0.7544479282    1.5559100235    0.0015451134
      5  C        -1.8992151155   -0.5570727614   -0.0004947508
      6  C         1.8992151155    0.5570727614   -0.0004947508
      7  H        -1.8736177610   -1.2132943157   -0.8748974292
      8  H        -2.8072389313    0.0436492203   -0.0027902352
      9  H        -1.8785550233   -1.2140958499    0.8734195080
     10  H         2.8072389313   -0.0436492203   -0.0027902352
     11  H         1.8785550233    1.2140958499    0.8734195080
     12  H         1.8736177610    1.2132943157   -0.8748974292

Z-matrix Print:
$molecule
0 1
C 
O  1 1.210185
C  1 1.504561 2 124.201146
H  3 1.088751 1 109.573994 2 -0.140006 0
H  3 1.093541 1 110.111808 2 -121.781509 0
H  3 1.093555 1 110.122704 2 121.507438 0
C  1 1.556681 2 119.221729 3 179.702660 0
O  7 1.210185 1 119.221729 2 -179.789216 0
C  7 1.504561 1 116.576502 2 -0.064191 0
H  9 1.088751 7 109.573994 1 -179.849847 0
H  9 1.093541 7 110.111808 1 58.508650 0
H  9 1.093555 7 110.122704 1 -58.202403 0
$end


 --------------------------------------------------------------
             Orbital Energies (a.u.) and Symmetries
 --------------------------------------------------------------

 Alpha MOs, Restricted
 -- Occupied --                  
-19.148 -19.148 -10.286 -10.286 -10.188 -10.188  -1.087  -1.072
  1 A     1 B     2 A     2 B     3 B     3 A     4 A     4 B                  
 -0.773  -0.764  -0.644  -0.526  -0.505  -0.482  -0.478  -0.443
  5 A     5 B     6 A     6 B     7 A     8 A     7 B     8 B                  
 -0.439  -0.432  -0.400  -0.388  -0.383  -0.329  -0.258
  9 A     9 B    10 A    11 A    10 B    11 B    12 A                          
 -- Virtual --                   
 -0.101  -0.011   0.004   0.017   0.025   0.031   0.036   0.049
 13 A    14 A    12 B    13 B    15 A    14 B    16 A    15 B                  
  0.050   0.071   0.082   0.085   0.086   0.099   0.110   0.112
 17 A    16 B    18 A    17 B    18 B    19 A    20 A    19 B                  
  0.112   0.124   0.144   0.152   0.153   0.159   0.165   0.167
 21 A    20 B    22 A    23 A    21 B    22 B    24 A    25 A                  
  0.188   0.190   0.191   0.205   0.229   0.241   0.255   0.258
 23 B    26 A    24 B    25 B    26 B    27 B    27 A    28 A                  
  0.276   0.297   0.306   0.317   0.324   0.328   0.342   0.357
 28 B    29 B    29 A    30 B    30 A    31 A    31 B    32 A                  
  0.373   0.424   0.436   0.442   0.445   0.519   0.538   0.545
 32 B    33 B    33 A    34 B    34 A    35 B    35 A    36 A                  
  0.554   0.575   0.603   0.628   0.632   0.636   0.650   0.666
 36 B    37 A    37 B    38 A    39 A    38 B    39 B    40 A                  
  0.673   0.689   0.695   0.749   0.812   0.853   0.886   0.901
 40 B    41 B    41 A    42 B    42 A    43 B    43 A    44 A                  
  0.967   1.004   1.006   1.069   1.169   1.175   1.178   1.197
 45 A    44 B    45 B    46 A    46 B    47 A    47 B    48 A                  
  1.223   1.228   1.236   1.345   1.393   1.430   1.433   1.475
 49 A    48 B    50 A    49 B    50 B    51 B    51 A    52 A                  
  1.483   1.525   1.532   1.540   1.573   1.574   1.581   1.650
 53 A    52 B    53 B    54 A    55 A    54 B    56 A    55 B                  
  1.652   1.686   1.734   1.804   1.807   1.839   1.899   1.916
 56 B    57 A    57 B    58 A    58 B    59 A    59 B    60 A                  
  1.949   2.035   2.050   2.151   2.152   2.204   2.207   2.395
 60 B    61 B    61 A    62 B    62 A    63 B    63 A    64 A                  
  2.406   2.453   2.463   2.506   2.509   2.512   2.551   2.574
 64 B    65 A    65 B    66 B    66 A    67 A    67 B    68 B                  
  2.599   2.605   2.664   2.718   2.787   2.854   2.863   2.884
 69 B    68 A    69 A    70 A    70 B    71 A    71 B    72 A                  
  2.900   2.902   2.947   2.953   3.174   3.205   3.293   3.352
 72 B    73 A    73 B    74 A    74 B    75 A    75 B    76 A                  
  3.389   3.553   3.602   3.735   3.759   3.762   3.861   3.873
 76 B    77 A    77 B    78 A    78 B    79 A    80 A    79 B                  
  4.038   4.164   4.213   5.002   5.047   5.182   5.196   5.642
 80 B    81 A    81 B    82 A    82 B    83 B    83 A    84 A                  
  5.755  23.760  23.831  23.938  23.958  49.955  49.976
 84 B    85 B    85 A    86 A    86 B    87 B    87 A                          

 Beta MOs, Restricted
 -- Occupied --                  
-19.148 -19.148 -10.286 -10.286 -10.188 -10.188  -1.087  -1.072
  1 A     1 B     2 A     2 B     3 B     3 A     4 A     4 B                  
 -0.773  -0.764  -0.644  -0.526  -0.505  -0.482  -0.478  -0.443
  5 A     5 B     6 A     6 B     7 A     8 A     7 B     8 B                  
 -0.439  -0.432  -0.400  -0.388  -0.383  -0.329  -0.258
  9 A     9 B    10 A    11 A    10 B    11 B    12 A                          
 -- Virtual --                   
 -0.101  -0.011   0.004   0.017   0.025   0.031   0.036   0.049
 13 A    14 A    12 B    13 B    15 A    14 B    16 A    15 B                  
  0.050   0.071   0.082   0.085   0.086   0.099   0.110   0.112
 17 A    16 B    18 A    17 B    18 B    19 A    20 A    19 B                  
  0.112   0.124   0.144   0.152   0.153   0.159   0.165   0.167
 21 A    20 B    22 A    23 A    21 B    22 B    24 A    25 A                  
  0.188   0.190   0.191   0.205   0.229   0.241   0.255   0.258
 23 B    26 A    24 B    25 B    26 B    27 B    27 A    28 A                  
  0.276   0.297   0.306   0.317   0.324   0.328   0.342   0.357
 28 B    29 B    29 A    30 B    30 A    31 A    31 B    32 A                  
  0.373   0.424   0.436   0.442   0.445   0.519   0.538   0.545
 32 B    33 B    33 A    34 B    34 A    35 B    35 A    36 A                  
  0.554   0.575   0.603   0.628   0.632   0.636   0.650   0.666
 36 B    37 A    37 B    38 A    39 A    38 B    39 B    40 A                  
  0.673   0.689   0.695   0.749   0.812   0.853   0.886   0.901
 40 B    41 B    41 A    42 B    42 A    43 B    43 A    44 A                  
  0.967   1.004   1.006   1.069   1.169   1.175   1.178   1.197
 45 A    44 B    45 B    46 A    46 B    47 A    47 B    48 A                  
  1.223   1.228   1.236   1.345   1.393   1.430   1.433   1.475
 49 A    48 B    50 A    49 B    50 B    51 B    51 A    52 A                  
  1.483   1.525   1.532   1.540   1.573   1.574   1.581   1.650
 53 A    52 B    53 B    54 A    55 A    54 B    56 A    55 B                  
  1.652   1.686   1.734   1.804   1.807   1.839   1.899   1.916
 56 B    57 A    57 B    58 A    58 B    59 A    59 B    60 A                  
  1.949   2.035   2.050   2.151   2.152   2.204   2.207   2.395
 60 B    61 B    61 A    62 B    62 A    63 B    63 A    64 A                  
  2.406   2.453   2.463   2.506   2.509   2.512   2.551   2.574
 64 B    65 A    65 B    66 B    66 A    67 A    67 B    68 B                  
  2.599   2.605   2.664   2.718   2.787   2.854   2.863   2.884
 69 B    68 A    69 A    70 A    70 B    71 A    71 B    72 A                  
  2.900   2.902   2.947   2.953   3.174   3.205   3.293   3.352
 72 B    73 A    73 B    74 A    74 B    75 A    75 B    76 A                  
  3.389   3.553   3.602   3.735   3.759   3.762   3.861   3.873
 76 B    77 A    77 B    78 A    78 B    79 A    80 A    79 B                  
  4.038   4.164   4.213   5.002   5.047   5.182   5.196   5.642
 80 B    81 A    81 B    82 A    82 B    83 B    83 A    84 A                  
  5.755  23.760  23.831  23.938  23.958  49.955  49.976
 84 B    85 B    85 A    86 A    86 B    87 B    87 A                          
 --------------------------------------------------------------

          Ground-State Mulliken Net Atomic Charges

     Atom                 Charge (a.u.)
  ----------------------------------------
      1 C                     0.255676
      2 C                     0.255676
      3 O                    -0.248739
      4 O                    -0.248739
      5 C                    -0.530800
      6 C                    -0.530800
      7 H                     0.176663
      8 H                     0.170586
      9 H                     0.176614
     10 H                     0.170586
     11 H                     0.176614
     12 H                     0.176663
  ----------------------------------------
  Sum of atomic charges =    -0.000000

 -----------------------------------------------------------------
                    Cartesian Multipole Moments
 -----------------------------------------------------------------
    Charge (ESU x 10^10)
                -0.0000
    Dipole Moment (Debye)
         X       0.0000      Y      -0.0000      Z       0.0004
       Tot       0.0004
    Quadrupole Moments (Debye-Ang)
        XX     -32.3171     XY       5.4087     YY     -44.4757
        XZ       0.0000     YZ      -0.0000     ZZ     -34.0341
    Octopole Moments (Debye-Ang^2)
       XXX       0.0000    XXY       0.0000    XYY       0.0000
       YYY      -0.0000    XXZ      -0.0414    XYZ       0.0055
       YYZ      -0.0577    XZZ       0.0000    YZZ       0.0000
       ZZZ      -0.1161
    Hexadecapole Moments (Debye-Ang^3)
      XXXX    -437.0196   XXXY      -4.7807   XXYY    -124.0510
      XYYY      10.3466   YYYY    -280.7457   XXXZ      -0.0000
      XXYZ       0.0000   XYYZ       0.0000   YYYZ      -0.0000
      XXZZ     -83.6697   XYZZ       1.3233   YYZZ     -46.3366
      XZZZ      -0.0000   YZZZ      -0.0000   ZZZZ     -46.3488
 -----------------------------------------------------------------
Archival summary:
1\1\pikachu\OPT\ProcedureUnspecified\BasisUnspecified\246\cher\WedDec1409:08:462016WedDec1409:08:462016\0\\#,OPT,ProcedureUnspecified,BasisUnspecified,\\0,1\C\O,1,1.21019\C,1,1.50456,2,124.201\H,3,1.08875,1,109.574,2,-0.140006,0\H,3,1.09354,1,110.112,2,-121.782,0\H,3,1.09355,1,110.123,2,121.507,0\C,1,1.55668,2,119.222,3,179.703,0\O,7,1.21019,1,119.222,2,-179.789,0\C,7,1.50456,1,116.577,2,-0.0641907,0\H,9,1.08875,7,109.574,1,-179.85,0\H,9,1.09354,7,110.112,1,58.5086,0\H,9,1.09355,7,110.123,1,-58.2024,0\\\@

 Total job time:  294.85s(wall), 294.58s(cpu) 
 Wed Dec 14 09:08:46 2016

        *************************************************************
        *                                                           *
        *  Thank you very much for using Q-Chem.  Have a nice day.  *
        *                                                           *
        *************************************************************


 
User input: 2 of 3 
 
pikachu 127.0.1
Q-Chem Developer Version! Running on 127.0.1.*
                  Welcome to Q-Chem
     A Quantum Leap Into The Future Of Chemistry


 Q-Chem 4.4, Q-Chem, Inc., Pleasanton, CA (2016)

 Y. Shao,  Z. Gan,  E. Epifanovsky,  A. T. B. Gilbert,  M. Wormit,  
 J. Kussmann,  A. W. Lange,  A. Behn,  J. Deng,  X. Feng,  D. Ghosh,  
 M. Goldey,  P. R. Horn,  L. D. Jacobson,  I. Kaliman,  F. Rob,  
 R. Z. Khaliullin,  T. Kus,  A. Landau,  J. Liu,  E. I. Proynov,  Y. M. Rhee,  
 R. M. Richard,  M. A. Rohrdanz,  R. P. Steele,  E. J. Sundstrom,  
 H. L. Woodcock III,  P. M. Zimmerman,  D. Zuev,  B. Albrecht,  E. Alguire,  
 B. Austin,  S. A. Baeppler,  G. J. O. Beran,  Y. A. Bernard,  E. Berquist,  
 K. Brandhorst,  K. B. Bravaya,  S. T. Brown,  D. Casanova,  C.-M. Chang,  
 Y. Chen,  S. H. Chien,  K. D. Closser,  M. P. Coons,  D. L. Crittenden,  
 S. Dasgupta,  M. Diedenhofen,  R. A. DiStasio Jr.,  H. Do,  A. D. Dutoi,  
 R. G. Edgar,  P.-T. Fang,  S. Fatehi,  Q. Feng,  L. Fusti-Molnar,  
 A. Ghysels,  A. Golubeva-Zadorozhnaya,  J. Gomes,  A. Gunina,  
 M. W. D. Hanson-Heine,  P. H. P. Harbach,  A. W. Hauser,  J. E. Herr,  
 E. G. Hohenstein,  Z. C. Holden,  K. Hui,  T.-C. Jagau,  H. Ji,  B. Kaduk,  
 K. Khistyaev,  Jaehoon Kim,  Jihan Kim,  R. A. King,  P. Klunzinger,  
 K. Koh,  D. Kosenkov,  T. Kowalczyk,  C. M. Krauter,  A. Kunitsa,  
 K. U. Lao,  A. Laurent,  K. V. Lawler,  J. Lee,  D. Lefrancois,  S. Lehtola,  
 S. V. Levchenko,  C. Y. Lin,  Y.-S. Lin,  F. Liu,  E. Livshits,  
 R. C. Lochan,  A. Luenser,  P. Manohar,  S. F. Manzer,  S.-P. Mao,  Y. Mao,  
 N. Mardirossian,  A. V. Marenich,  L. A. Martinez-Martinez,  S. A. Maurer,  
 N. J. Mayhall,  J.-M. Mewes,  A. F. Morrison,  K. Nanda,  T. S. Nguyen-Beck,  
 C. M. Oana,  R. Olivares-Amaya,  D. P. O'Neill,  J. A. Parkhill,  
 T. M. Perrine,  R. Peverati,  P. A. Pieniazek,  F. Plasser,  A. Prociuk,  
 D. R. Rehn,  E. Rosta,  N. J. Russ,  N. Sergueev,  S. M. Sharada,  
 S. Sharma,  D. W. Small,  A. Sodt,  T. Stauch,  T. Stein,  D. Stuck,  
 Y.-C. Su,  A. J. W. Thom,  T. Tsuchimochi,  L. Vogt,  O. Vydrov,  T. Wang,  
 M. A. Watson,  J. Wenzel,  A. White,  C. F. Williams,  V. Vanovschi,  
 K. Yao,  S. Yeganeh,  S. R. Yost,  Z.-Q. You,  I. Y. Zhang,  X. Zhang,  
 Y. Zhao,  B. R. Brooks,  G. K. L. Chan,  D. M. Chipman,  C. J. Cramer,  
 W. A. Goddard III,  M. S. Gordon,  W. J. Hehre,  A. Klamt,  
 H. F. Schaefer III,  M. W. Schmidt,  C. D. Sherrill,  D. G. Truhlar,  
 A. Warshel,  X. Xu,  A. Aspuru-Guzik,  R. Baer,  A. T. Bell,  N. A. Besley,  
 J.-D. Chai,  A. Dreuw,  B. D. Dunietz,  T. R. Furlani,  S. R. Gwaltney,  
 C.-P. Hsu,  Y. Jung,  J. Kong,  D. S. Lambrecht,  W. Liang,  C. Ochsenfeld,  
 V. A. Rassolov,  L. V. Slipchenko,  J. E. Subotnik,  T. Van Voorhis,  
 J. M. Herbert,  A. I. Krylov,  P. M. W. Gill,  M. Head-Gordon

 Contributors to earlier versions of Q-Chem not listed above: 
 R. D. Adamson,  J. Baker,  E. F. C. Byrd,  A. K. Chakraborty,  C.-L. Cheng,  
 H. Dachsel,  R. J. Doerksen,  G. Hawkins,  A. Heyden,  S. Hirata,  
 G. Kedziora,  F. J. Keil,  C. Kelley,  P. P. Korambath,  W. Kurlancheek,  
 A. M. Lee,  M. S. Lee,  D. Liotard,  I. Lotan,  P. E. Maslen,  N. Nair,  
 D. Neuhauser,  R. Olson,  B. Peters,  J. Ritchie,  N. E. Schultz,  
 N. Shenvi,  A. C. Simmonett,  K. S. Thanthiriwatte,  Q. Wu,  W. Zhang

 Please cite Q-Chem as follows:
 Y. Shao et al., Mol. Phys. 113, 184-215 (2015)
 DOI: 10.1080/00268976.2014.952696

 Q-Chem 4.4.2 for Intel X86 EM64T Linux

 Parts of Q-Chem use Armadillo 5.200.1 (Boston Tea Smuggler).
 http://arma.sourceforge.net/

 Q-Chem begins on Wed Dec 14 09:08:46 2016  


Host: 0

     Scratch files written to /scratch/cher/qchem9721//
The previous job contains 0 fragments, simply inherited here
FILE_GEOM_ORG=        593

Checking the input file for inconsistencies... 	...done.

--------------------------------------------------------------
User input:
--------------------------------------------------------------

$molecule
   read
$end

$rem
   BASIS 6-311++G**
   JOB_TYPE FREQUENCY
   METHOD B3LYP
$end

--------------------------------------------------------------
 ----------------------------------------------------------------
             Standard Nuclear Orientation (Angstroms)
    I     Atom           X                Y                Z
 ----------------------------------------------------------------
    1      C      -0.6977825337    -0.3448380918    -0.0023552055
    2      C       0.6977825337     0.3448380918    -0.0023552055
    3      O       0.7595068359     1.5534468268    -0.0004124381
    4      O      -0.7595068359    -1.5534468268    -0.0004124381
    5      C      -1.8973923564     0.5632498223     0.0016274260
    6      C       1.8973923564    -0.5632498223     0.0016274260
    7      H      -1.8696598049     1.2193846091     0.8760301044
    8      H      -2.8073661029    -0.0345142867     0.0039229104
    9      H      -1.8745944329     1.2202022048    -0.8722868327
   10      H       2.8073661029     0.0345142867     0.0039229104
   11      H       1.8745944329    -1.2202022048    -0.8722868327
   12      H       1.8696598049    -1.2193846091     0.8760301044
 ----------------------------------------------------------------
 Molecular Point Group                 C2    NOp =  2
 Largest Abelian Subgroup              C2    NOp =  2
 Nuclear Repulsion Energy =   225.7462437836 hartrees
 There are       23 alpha and       23 beta electrons
 Requested basis set is 6-311++G(d,p)
 There are 66 shells and 174 basis functions

 Total QAlloc Memory Limit   2000 MB
 Mega-Array Size        61 MB
 MEM_STATIC part        62 MB

                       Distance Matrix (Angstroms)
             C (  1)   C (  2)   O (  3)   O (  4)   C (  5)   C (  6)
   C (  2)  1.556681
   O (  3)  2.393153  1.210185
   O (  4)  1.210185  2.393153  3.458351
   C (  5)  1.504561  2.604353  2.835420  2.403163
   C (  6)  2.604353  1.504561  2.403163  2.835420  3.958458
   H (  7)  2.142814  2.850991  2.791463  3.112746  1.093555  4.258292
   H (  8)  2.132295  3.525623  3.904385  2.549687  1.088751  4.734376
   H (  9)  2.142666  2.853098  2.794585  3.113955  1.093541  4.262899
   H ( 10)  3.525623  2.132295  2.549687  3.904385  4.734376  1.088751
   H ( 11)  2.853098  2.142666  3.113955  2.794585  4.262899  1.093541
   H ( 12)  2.850991  2.142814  3.112746  2.791463  4.258292  1.093555
             H (  7)   H (  8)   H (  9)   H ( 10)   H ( 11)
   H (  8)  1.792241
   H (  9)  1.748324  1.792239
   H ( 10)  4.902964  5.615157  4.908600
   H ( 11)  4.798712  4.908600  4.473476  1.792239
   H ( 12)  4.464315  4.902964  4.798712  1.792241  1.748324

 A cutoff of  1.0D-11 yielded   2078 shell pairs
 There are     14786 function pairs (     15844 Cartesian)

 -------------------------------------------------------
 OpenMP Integral Computing Module                       
 Release: version 1.0, May 2013, Q-Chem Inc. Pittsburgh 
 -------------------------------------------------------
 Integral Job Info:
 Integral job number is                      11
 Integral operator is                         1
 short-range coefficients                     0
 long-range coefficients              100000000
 Omega coefficients                           0
 if combine SR and LR in K                    0
 Integral screening is                        0
 Integral computing path is                   2
 max size of driver memory is            800000
 size of driver memory is                593474
 size of scratch memory is              2260544
 max col of scratch BK array               1296
 max len of scratch array in speh3          155
 max len of scratch index in speh4           18
 max int batch size is                      520
 min int batch size is                       52
 fixed nKL is                                52
 max L of basis functions is                  2
 order of int derivative is                   0
 number of shells is                         66
 number of basis is                         180
 number of cartesian basis is               180
 number of contracted shell pairs          2078
 number of primitive shell pairs           5147
 maxK2 (contraction) of shell pair           36
 max number of K2 of shell pair               1
 max number of CS2 of shell pair            354
 max number of PS2 of shell pair            636
 mem total for path MDJ                   29528
 -------------------------------------------------------
 Smallest overlap matrix eigenvalue = 2.49E-05
 Guess from superposition of atomic densities
 Warning:  Energy on first SCF cycle will be non-variational
 A restricted hybrid HF-DFT SCF calculation will be
 performed using Pulay DIIS extrapolation
 Exchange:     0.2000 Hartree-Fock + 0.0800 Slater + 0.7200 B88
 Correlation:  0.1900 VWN1RPA + 0.8100 LYP
 Using SG-1 standard quadrature grid
 SCF converges when DIIS error is below 1.0E-08
 ---------------------------------------
  Cycle       Energy         DIIS Error
 ---------------------------------------
    1    -307.4800291602      4.63E-02
    2    -306.3952122367      7.54E-03
    3    -306.0589478543      1.35E-02
    4    -306.5505885644      2.49E-03
    5    -306.5712055377      4.18E-04
    6    -306.5716907800      1.08E-04
    7    -306.5717313956      2.34E-05
    8    -306.5717330338      2.85E-06
    9    -306.5717320894      6.07E-07
   10    -306.5717330891      8.95E-08
   11    -306.5717330357      1.61E-08
   12    -306.5717332668      7.02E-09 Convergence criterion met
 ---------------------------------------
 SCF time:  CPU 53.36 s  wall 53.49 s
 SCF   energy in the final basis set = -306.5717332668
 Total energy in the final basis set = -306.5717332668

 --------------------------------------------------------------
             Orbital Energies (a.u.) and Symmetries
 --------------------------------------------------------------

 Alpha MOs, Restricted
 -- Occupied --                  
-19.148 -19.148 -10.286 -10.286 -10.188 -10.188  -1.087  -1.072
  1 A     1 B     2 A     2 B     3 B     3 A     4 A     4 B                  
 -0.773  -0.764  -0.644  -0.526  -0.505  -0.482  -0.478  -0.443
  5 A     5 B     6 A     6 B     7 A     8 A     7 B     8 B                  
 -0.439  -0.432  -0.400  -0.388  -0.383  -0.329  -0.258
  9 A     9 B    10 A    11 A    10 B    11 B    12 A                          
 -- Virtual --                   
 -0.101  -0.011   0.004   0.017   0.025   0.031   0.036   0.049
 13 A    14 A    12 B    13 B    15 A    14 B    16 A    15 B                  
  0.050   0.071   0.082   0.085   0.086   0.099   0.110   0.112
 17 A    16 B    18 A    17 B    18 B    19 A    20 A    19 B                  
  0.112   0.124   0.144   0.152   0.153   0.159   0.165   0.167
 21 A    20 B    22 A    23 A    21 B    22 B    24 A    25 A                  
  0.188   0.190   0.191   0.205   0.229   0.241   0.255   0.258
 23 B    26 A    24 B    25 B    26 B    27 B    27 A    28 A                  
  0.276   0.297   0.306   0.317   0.324   0.328   0.342   0.357
 28 B    29 B    29 A    30 B    30 A    31 A    31 B    32 A                  
  0.373   0.424   0.436   0.442   0.445   0.519   0.538   0.545
 32 B    33 B    33 A    34 B    34 A    35 B    35 A    36 A                  
  0.554   0.575   0.603   0.628   0.632   0.636   0.650   0.666
 36 B    37 A    37 B    38 A    39 A    38 B    39 B    40 A                  
  0.673   0.689   0.695   0.749   0.812   0.853   0.886   0.901
 40 B    41 B    41 A    42 B    42 A    43 B    43 A    44 A                  
  0.967   1.004   1.006   1.069   1.169   1.175   1.178   1.197
 45 A    44 B    45 B    46 A    46 B    47 A    47 B    48 A                  
  1.223   1.228   1.236   1.345   1.393   1.430   1.433   1.475
 49 A    48 B    50 A    49 B    50 B    51 B    51 A    52 A                  
  1.483   1.525   1.532   1.540   1.573   1.574   1.581   1.650
 53 A    52 B    53 B    54 A    55 A    54 B    56 A    55 B                  
  1.652   1.686   1.734   1.804   1.807   1.839   1.899   1.916
 56 B    57 A    57 B    58 A    58 B    59 A    59 B    60 A                  
  1.949   2.035   2.050   2.151   2.152   2.204   2.207   2.395
 60 B    61 B    61 A    62 B    62 A    63 B    63 A    64 A                  
  2.406   2.453   2.463   2.506   2.509   2.512   2.551   2.574
 64 B    65 A    65 B    66 B    66 A    67 A    67 B    68 B                  
  2.599   2.605   2.664   2.718   2.787   2.854   2.863   2.884
 69 B    68 A    69 A    70 A    70 B    71 A    71 B    72 A                  
  2.900   2.902   2.947   2.953   3.174   3.205   3.293   3.352
 72 B    73 A    73 B    74 A    74 B    75 A    75 B    76 A                  
  3.389   3.553   3.602   3.735   3.759   3.762   3.861   3.873
 76 B    77 A    77 B    78 A    78 B    79 A    80 A    79 B                  
  4.038   4.164   4.213   5.002   5.047   5.182   5.196   5.642
 80 B    81 A    81 B    82 A    82 B    83 B    83 A    84 A                  
  5.755  23.760  23.831  23.938  23.958  49.955  49.976
 84 B    85 B    85 A    86 A    86 B    87 B    87 A                          

 Beta MOs, Restricted
 -- Occupied --                  
-19.148 -19.148 -10.286 -10.286 -10.188 -10.188  -1.087  -1.072
  1 A     1 B     2 A     2 B     3 B     3 A     4 A     4 B                  
 -0.773  -0.764  -0.644  -0.526  -0.505  -0.482  -0.478  -0.443
  5 A     5 B     6 A     6 B     7 A     8 A     7 B     8 B                  
 -0.439  -0.432  -0.400  -0.388  -0.383  -0.329  -0.258
  9 A     9 B    10 A    11 A    10 B    11 B    12 A                          
 -- Virtual --                   
 -0.101  -0.011   0.004   0.017   0.025   0.031   0.036   0.049
 13 A    14 A    12 B    13 B    15 A    14 B    16 A    15 B                  
  0.050   0.071   0.082   0.085   0.086   0.099   0.110   0.112
 17 A    16 B    18 A    17 B    18 B    19 A    20 A    19 B                  
  0.112   0.124   0.144   0.152   0.153   0.159   0.165   0.167
 21 A    20 B    22 A    23 A    21 B    22 B    24 A    25 A                  
  0.188   0.190   0.191   0.205   0.229   0.241   0.255   0.258
 23 B    26 A    24 B    25 B    26 B    27 B    27 A    28 A                  
  0.276   0.297   0.306   0.317   0.324   0.328   0.342   0.357
 28 B    29 B    29 A    30 B    30 A    31 A    31 B    32 A                  
  0.373   0.424   0.436   0.442   0.445   0.519   0.538   0.545
 32 B    33 B    33 A    34 B    34 A    35 B    35 A    36 A                  
  0.554   0.575   0.603   0.628   0.632   0.636   0.650   0.666
 36 B    37 A    37 B    38 A    39 A    38 B    39 B    40 A                  
  0.673   0.689   0.695   0.749   0.812   0.853   0.886   0.901
 40 B    41 B    41 A    42 B    42 A    43 B    43 A    44 A                  
  0.967   1.004   1.006   1.069   1.169   1.175   1.178   1.197
 45 A    44 B    45 B    46 A    46 B    47 A    47 B    48 A                  
  1.223   1.228   1.236   1.345   1.393   1.430   1.433   1.475
 49 A    48 B    50 A    49 B    50 B    51 B    51 A    52 A                  
  1.483   1.525   1.532   1.540   1.573   1.574   1.581   1.650
 53 A    52 B    53 B    54 A    55 A    54 B    56 A    55 B                  
  1.652   1.686   1.734   1.804   1.807   1.839   1.899   1.916
 56 B    57 A    57 B    58 A    58 B    59 A    59 B    60 A                  
  1.949   2.035   2.050   2.151   2.152   2.204   2.207   2.395
 60 B    61 B    61 A    62 B    62 A    63 B    63 A    64 A                  
  2.406   2.453   2.463   2.506   2.509   2.512   2.551   2.574
 64 B    65 A    65 B    66 B    66 A    67 A    67 B    68 B                  
  2.599   2.605   2.664   2.718   2.787   2.854   2.863   2.884
 69 B    68 A    69 A    70 A    70 B    71 A    71 B    72 A                  
  2.900   2.902   2.947   2.953   3.174   3.205   3.293   3.352
 72 B    73 A    73 B    74 A    74 B    75 A    75 B    76 A                  
  3.389   3.553   3.602   3.735   3.759   3.762   3.861   3.873
 76 B    77 A    77 B    78 A    78 B    79 A    80 A    79 B                  
  4.038   4.164   4.213   5.002   5.047   5.182   5.196   5.642
 80 B    81 A    81 B    82 A    82 B    83 B    83 A    84 A                  
  5.755  23.760  23.831  23.938  23.958  49.955  49.976
 84 B    85 B    85 A    86 A    86 B    87 B    87 A                          
 --------------------------------------------------------------

          Ground-State Mulliken Net Atomic Charges

     Atom                 Charge (a.u.)
  ----------------------------------------
      1 C                     0.255689
      2 C                     0.255689
      3 O                    -0.248738
      4 O                    -0.248738
      5 C                    -0.530818
      6 C                    -0.530818
      7 H                     0.176664
      8 H                     0.170587
      9 H                     0.176615
     10 H                     0.170587
     11 H                     0.176615
     12 H                     0.176664
  ----------------------------------------
  Sum of atomic charges =     0.000000

 -----------------------------------------------------------------
                    Cartesian Multipole Moments
 -----------------------------------------------------------------
    Charge (ESU x 10^10)
                 0.0000
    Dipole Moment (Debye)
         X      -0.0000      Y       0.0000      Z      -0.0005
       Tot       0.0005
    Quadrupole Moments (Debye-Ang)
        XX     -32.3524     XY      -5.4481     YY     -44.4404
        XZ      -0.0000     YZ       0.0000     ZZ     -34.0341
    Octopole Moments (Debye-Ang^2)
       XXX       0.0000    XXY       0.0000    XYY      -0.0000
       YYY      -0.0000    XXZ       0.0048    XYZ      -0.0006
       YYZ       0.0073    XZZ      -0.0000    YZZ       0.0000
       ZZZ       0.0005
    Hexadecapole Moments (Debye-Ang^3)
      XXXX    -436.9559   XXXY       4.9911   XXYY    -124.1492
      XYYY     -10.0484   YYYY    -280.6128   XXXZ      -0.0000
      XXYZ       0.0000   XYYZ      -0.0000   YYYZ       0.0000
      XXZZ     -83.6779   XYZZ      -1.2017   YYZZ     -46.3283
      XZZZ      -0.0000   YZZZ       0.0000   ZZZZ     -46.3486
 -----------------------------------------------------------------
 Calculating MO derivatives via CPSCF
   1         3          36      0.203754    0.050853
   2         3          36      0.019591    0.005244
   3         3          36      0.001533    0.000430
   4        18          21      0.000091    0.000037
   5        38           1      0.000002    0.000002
   6        39           0      0.000000    0.000000    Roots Converged
 Calculating analytic Hessian of the SCF energy
 Polarizability Matrix (a.u.)
            1           2           3
    1 -57.9986542   1.7728693   0.0000000
    2   1.7728693 -62.4791417   0.0000000
    3   0.0000000   0.0000000 -38.1666925

 Direct stationary perturbation theory relativistic correction:

 rels  =       0.095137881647
 relv  =      -0.426801463892
 rel2e =       0.172377104231
 E_rel =      -0.159286478014

 Hessian of the SCF Energy
            1           2           3           4           5           6
    1   0.4709770  -0.0228563  -0.0004001  -0.1628861   0.0204284  -0.0002714
    2  -0.0228563   0.9323809  -0.0007684   0.0204284  -0.0512591  -0.0001819
    3  -0.0004001  -0.0007684   0.1894977   0.0002714   0.0001819  -0.1022014
    4  -0.1628861   0.0204284   0.0002714   0.4709770  -0.0228563   0.0004001
    5   0.0204284  -0.0512591   0.0001819  -0.0228563   0.9323809   0.0007684
    6  -0.0002714  -0.0001819  -0.1022014   0.0004001   0.0007684   0.1894977
    7   0.0156284  -0.0366279  -0.0001152  -0.1101632  -0.0330290  -0.0001595
    8  -0.0111018  -0.0441019  -0.0002455  -0.0314858  -0.7277735  -0.0009771
    9   0.0001013  -0.0000578   0.0238070  -0.0001748  -0.0010457  -0.0547758
   10  -0.1101632  -0.0330290   0.0001595   0.0156284  -0.0366279   0.0001152
   11  -0.0314858  -0.7277735   0.0009771  -0.0111018  -0.0441019   0.0002455
   12   0.0001748   0.0010457  -0.0547758  -0.0001013   0.0000578   0.0238070
   13  -0.1745963   0.0424339   0.0002149  -0.0211203   0.0170820   0.0001433
   14   0.0372696  -0.0979716  -0.0000862  -0.0126898   0.0132169   0.0000238
   15   0.0003490  -0.0001726  -0.0782593   0.0000085  -0.0000996   0.0196804
   16  -0.0211203   0.0170820  -0.0001433  -0.1745963   0.0424339  -0.0002149
   17  -0.0126898   0.0132169  -0.0000238   0.0372696  -0.0979716   0.0000862
   18  -0.0000085   0.0000996   0.0196804  -0.0003490   0.0001726  -0.0782593
   19   0.0056501   0.0120820   0.0233061  -0.0002134   0.0006120  -0.0034942
   20  -0.0016417  -0.0150084  -0.0158981  -0.0000682  -0.0006914   0.0017002
   21   0.0002187   0.0011837   0.0007685   0.0002500  -0.0019207  -0.0002221
   22  -0.0263750  -0.0173556   0.0000612  -0.0022266   0.0045496   0.0000216
   23   0.0209673   0.0114774  -0.0000541   0.0027975  -0.0045661  -0.0000106
   24   0.0000894   0.0000613  -0.0010235   0.0000051  -0.0000310   0.0020611
   25   0.0055403   0.0120918  -0.0233293  -0.0002150   0.0005890   0.0034979
   26  -0.0015628  -0.0150247   0.0159019  -0.0000564  -0.0006784  -0.0017049
   27  -0.0002543  -0.0012500   0.0009129  -0.0002562   0.0019113  -0.0002456
   28  -0.0022266   0.0045496  -0.0000216  -0.0263750  -0.0173556  -0.0000612
   29   0.0027975  -0.0045661   0.0000106   0.0209673   0.0114774   0.0000541
   30  -0.0000051   0.0000310   0.0020610  -0.0000894  -0.0000613  -0.0010235
   31  -0.0002150   0.0005890  -0.0034979   0.0055403   0.0120918   0.0233293
   32  -0.0000564  -0.0006784   0.0017049  -0.0015628  -0.0150247  -0.0159019
   33   0.0002562  -0.0019113  -0.0002456   0.0002543   0.0012500   0.0009129
   34  -0.0002134   0.0006120   0.0034942   0.0056501   0.0120820  -0.0233061
   35  -0.0000682  -0.0006914  -0.0017002  -0.0016417  -0.0150084   0.0158981
   36  -0.0002500   0.0019207  -0.0002221  -0.0002187  -0.0011837   0.0007685
            7           8           9          10          11          12
    1   0.0156284  -0.0111018   0.0001013  -0.1101632  -0.0314858   0.0001748
    2  -0.0366279  -0.0441019  -0.0000578  -0.0330290  -0.7277735   0.0010457
    3  -0.0001152  -0.0002455   0.0238070   0.0001595   0.0009771  -0.0547758
    4  -0.1101632  -0.0314858  -0.0001748   0.0156284  -0.0111018  -0.0001013
    5  -0.0330290  -0.7277735  -0.0010457  -0.0366279  -0.0441019   0.0000578
    6  -0.0001595  -0.0009771  -0.0547758   0.0001152   0.0002455   0.0238070
    7   0.0969977   0.0381611   0.0001966  -0.0108168  -0.0119434   0.0000656
    8   0.0381611   0.8275805   0.0011015  -0.0119434  -0.0065032   0.0000875
    9   0.0001966   0.0011015   0.0186009  -0.0000656  -0.0000875  -0.0039320
   10  -0.0108168  -0.0119434  -0.0000656   0.0969977   0.0381611  -0.0001966
   11  -0.0119434  -0.0065032  -0.0000875   0.0381611   0.8275805  -0.0011015
   12   0.0000656   0.0000875  -0.0039320  -0.0001966  -0.0011015   0.0186009
   13  -0.0015950  -0.0009552  -0.0000125   0.0119713   0.0127996   0.0000506
   14   0.0025121   0.0013539  -0.0000010   0.0369116  -0.0521351  -0.0000717
   15   0.0000164   0.0000483  -0.0051573  -0.0000082   0.0000588   0.0229520
   16   0.0119713   0.0127996  -0.0000506  -0.0015950  -0.0009552   0.0000125
   17   0.0369116  -0.0521351   0.0000717   0.0025121   0.0013539   0.0000010
   18   0.0000082  -0.0000588   0.0229520  -0.0000164  -0.0000483  -0.0051573
   19  -0.0010876  -0.0011495   0.0005492  -0.0032578   0.0037711  -0.0028279
   20  -0.0005189   0.0005681  -0.0000350   0.0042087  -0.0013249   0.0022993
   21  -0.0011451   0.0011123   0.0006431  -0.0001967   0.0013974  -0.0008772
   22   0.0011047  -0.0000153  -0.0000024   0.0055436  -0.0007364  -0.0000154
   23  -0.0013885   0.0009872   0.0000038  -0.0019843   0.0021368   0.0000013
   24  -0.0000123   0.0000062   0.0002292  -0.0000203  -0.0000004  -0.0012356
   25  -0.0010763  -0.0011389  -0.0005494  -0.0032491   0.0037945   0.0028352
   26  -0.0005141   0.0005600   0.0000441   0.0042125  -0.0013477  -0.0023065
   27   0.0011409  -0.0011023   0.0006369   0.0002127  -0.0014249  -0.0008911
   28   0.0055436  -0.0007364   0.0000154   0.0011047  -0.0000153   0.0000024
   29  -0.0019843   0.0021368  -0.0000013  -0.0013885   0.0009872  -0.0000038
   30   0.0000203   0.0000004  -0.0012356   0.0000123  -0.0000062   0.0002292
   31  -0.0032491   0.0037945  -0.0028352  -0.0010763  -0.0011389   0.0005494
   32   0.0042125  -0.0013477   0.0023065  -0.0005141   0.0005600  -0.0000441
   33  -0.0002127   0.0014249  -0.0008911  -0.0011409   0.0011023   0.0006369
   34  -0.0032578   0.0037711   0.0028279  -0.0010876  -0.0011495  -0.0005492
   35   0.0042087  -0.0013249  -0.0022993  -0.0005189   0.0005681   0.0000350
   36   0.0001967  -0.0013974  -0.0008772   0.0011451  -0.0011123   0.0006431
           13          14          15          16          17          18
    1  -0.1745963   0.0372696   0.0003490  -0.0211203  -0.0126898  -0.0000085
    2   0.0424339  -0.0979716  -0.0001726   0.0170820   0.0132169   0.0000996
    3   0.0002149  -0.0000862  -0.0782593  -0.0001433  -0.0000238   0.0196804
    4  -0.0211203  -0.0126898   0.0000085  -0.1745963   0.0372696  -0.0003490
    5   0.0170820   0.0132169  -0.0000996   0.0424339  -0.0979716   0.0001726
    6   0.0001433   0.0000238   0.0196804  -0.0002149   0.0000862  -0.0782593
    7  -0.0015950   0.0025121   0.0000164   0.0119713   0.0369116   0.0000082
    8  -0.0009552   0.0013539   0.0000483   0.0127996  -0.0521351  -0.0000588
    9  -0.0000125  -0.0000010  -0.0051573  -0.0000506   0.0000717   0.0229520
   10   0.0119713   0.0369116  -0.0000082  -0.0015950   0.0025121  -0.0000164
   11   0.0127996  -0.0521351   0.0000588  -0.0009552   0.0013539  -0.0000483
   12   0.0000506  -0.0000717   0.0229520   0.0000125   0.0000010  -0.0051573
   13   0.5218690   0.0719253   0.0000859  -0.0024972  -0.0033013  -0.0000141
   14   0.0719253   0.5397012  -0.0002367  -0.0033013  -0.0026819  -0.0000127
   15   0.0000859  -0.0002367   0.5115592   0.0000141   0.0000127  -0.0019668
   16  -0.0024972  -0.0033013   0.0000141   0.5218690   0.0719253  -0.0000859
   17  -0.0033013  -0.0026819   0.0000127   0.0719253   0.5397012   0.0002367
   18  -0.0000141  -0.0000127  -0.0019668  -0.0000859   0.0002367   0.5115592
   19  -0.0481505  -0.0036570  -0.0025764   0.0000094  -0.0000187   0.0006973
   20  -0.0060482  -0.1347715  -0.1327794   0.0000921  -0.0000832  -0.0001322
   21  -0.0050105  -0.1296742  -0.2103975   0.0000761   0.0003100   0.0001042
   22  -0.2366605  -0.1248960   0.0004643  -0.0010608  -0.0011281  -0.0000038
   23  -0.1296355  -0.1324972   0.0003174   0.0008168   0.0009667   0.0000029
   24   0.0004722   0.0003101  -0.0482663   0.0000063   0.0000062  -0.0001686
   25  -0.0481863  -0.0029111   0.0016411   0.0000173  -0.0000166  -0.0006988
   26  -0.0052992  -0.1350127   0.1328558   0.0000897  -0.0000854   0.0001340
   27   0.0040763   0.1297556  -0.2101893  -0.0000764  -0.0003091   0.0001093
   28  -0.0010608  -0.0011281   0.0000038  -0.2366605  -0.1248960  -0.0004643
   29   0.0008168   0.0009667  -0.0000029  -0.1296355  -0.1324972  -0.0003174
   30  -0.0000063  -0.0000062  -0.0001686  -0.0004722  -0.0003101  -0.0482663
   31   0.0000173  -0.0000166   0.0006988  -0.0481863  -0.0029111  -0.0016411
   32   0.0000897  -0.0000854  -0.0001340  -0.0052992  -0.1350127  -0.1328558
   33   0.0000764   0.0003091   0.0001093  -0.0040763  -0.1297556  -0.2101893
   34   0.0000094  -0.0000187  -0.0006973  -0.0481505  -0.0036570   0.0025764
   35   0.0000921  -0.0000832   0.0001322  -0.0060482  -0.1347715   0.1327794
   36  -0.0000761  -0.0003100   0.0001042   0.0050105   0.1296742  -0.2103975
           19          20          21          22          23          24
    1   0.0056501  -0.0016417   0.0002187  -0.0263750   0.0209673   0.0000894
    2   0.0120820  -0.0150084   0.0011837  -0.0173556   0.0114774   0.0000613
    3   0.0233061  -0.0158981   0.0007685   0.0000612  -0.0000541  -0.0010235
    4  -0.0002134  -0.0000682   0.0002500  -0.0022266   0.0027975   0.0000051
    5   0.0006120  -0.0006914  -0.0019207   0.0045496  -0.0045661  -0.0000310
    6  -0.0034942   0.0017002  -0.0002221   0.0000216  -0.0000106   0.0020611
    7  -0.0010876  -0.0005189  -0.0011451   0.0011047  -0.0013885  -0.0000123
    8  -0.0011495   0.0005681   0.0011123  -0.0000153   0.0009872   0.0000062
    9   0.0005492  -0.0000350   0.0006431  -0.0000024   0.0000038   0.0002292
   10  -0.0032578   0.0042087  -0.0001967   0.0055436  -0.0019843  -0.0000203
   11   0.0037711  -0.0013249   0.0013974  -0.0007364   0.0021368  -0.0000004
   12  -0.0028279   0.0022993  -0.0008772  -0.0000154   0.0000013  -0.0012356
   13  -0.0481505  -0.0060482  -0.0050105  -0.2366605  -0.1296355   0.0004722
   14  -0.0036570  -0.1347715  -0.1296742  -0.1248960  -0.1324972   0.0003101
   15  -0.0025764  -0.1327794  -0.2103975   0.0004643   0.0003174  -0.0482663
   16   0.0000094   0.0000921   0.0000761  -0.0010608   0.0008168   0.0000063
   17  -0.0000187  -0.0000832   0.0003100  -0.0011281   0.0009667   0.0000062
   18   0.0006973  -0.0001322   0.0001042  -0.0000038   0.0000029  -0.0001686
   19   0.0453388   0.0030931   0.0065163   0.0014141  -0.0140551  -0.0221061
   20   0.0030931   0.1486157   0.1412044   0.0013880  -0.0090986  -0.0123822
   21   0.0065163   0.1412044   0.2304756  -0.0005887   0.0023311   0.0015933
   22   0.0014141   0.0013880  -0.0005887   0.2570080   0.1363835  -0.0005282
   23  -0.0140551  -0.0090986   0.0023311   0.1363835   0.1398396  -0.0003299
   24  -0.0221061  -0.0123822   0.0015933  -0.0005282  -0.0003299   0.0453805
   25   0.0001596  -0.0005293  -0.0000564   0.0015565  -0.0140939   0.0220926
   26  -0.0006276   0.0117928  -0.0159854   0.0014665  -0.0091104   0.0123611
   27  -0.0000693   0.0160330  -0.0220565   0.0005934  -0.0022634   0.0014738
   28   0.0000357   0.0000062   0.0000564  -0.0003767   0.0003320   0.0000021
   29  -0.0000694   0.0000266  -0.0000243   0.0003320  -0.0001889  -0.0000016
   30   0.0000617  -0.0000188  -0.0000002  -0.0000021   0.0000016  -0.0000434
   31  -0.0001297   0.0000544  -0.0000880   0.0000369  -0.0000704   0.0000609
   32   0.0000552  -0.0000133   0.0000370   0.0000056   0.0000271  -0.0000187
   33  -0.0000888   0.0000374  -0.0000103   0.0000565  -0.0000246  -0.0000003
   34   0.0002312  -0.0000361  -0.0000321   0.0000357  -0.0000694  -0.0000617
   35  -0.0000361  -0.0000119   0.0000287   0.0000062   0.0000266   0.0000188
   36   0.0000321  -0.0000287  -0.0000209  -0.0000564   0.0000243  -0.0000002
           25          26          27          28          29          30
    1   0.0055403  -0.0015628  -0.0002543  -0.0022266   0.0027975  -0.0000051
    2   0.0120918  -0.0150247  -0.0012500   0.0045496  -0.0045661   0.0000310
    3  -0.0233293   0.0159019   0.0009129  -0.0000216   0.0000106   0.0020610
    4  -0.0002150  -0.0000564  -0.0002562  -0.0263750   0.0209673  -0.0000894
    5   0.0005890  -0.0006784   0.0019113  -0.0173556   0.0114774  -0.0000613
    6   0.0034979  -0.0017049  -0.0002456  -0.0000612   0.0000541  -0.0010235
    7  -0.0010763  -0.0005141   0.0011409   0.0055436  -0.0019843   0.0000203
    8  -0.0011389   0.0005600  -0.0011023  -0.0007364   0.0021368   0.0000004
    9  -0.0005494   0.0000441   0.0006369   0.0000154  -0.0000013  -0.0012356
   10  -0.0032491   0.0042125   0.0002127   0.0011047  -0.0013885   0.0000123
   11   0.0037945  -0.0013477  -0.0014249  -0.0000153   0.0009872  -0.0000062
   12   0.0028352  -0.0023065  -0.0008911   0.0000024  -0.0000038   0.0002292
   13  -0.0481863  -0.0052992   0.0040763  -0.0010608   0.0008168  -0.0000063
   14  -0.0029111  -0.1350127   0.1297556  -0.0011281   0.0009667  -0.0000062
   15   0.0016411   0.1328558  -0.2101893   0.0000038  -0.0000029  -0.0001686
   16   0.0000173   0.0000897  -0.0000764  -0.2366605  -0.1296355  -0.0004722
   17  -0.0000166  -0.0000854  -0.0003091  -0.1248960  -0.1324972  -0.0003101
   18  -0.0006988   0.0001340   0.0001093  -0.0004643  -0.0003174  -0.0482663
   19   0.0001596  -0.0006276  -0.0000693   0.0000357  -0.0000694   0.0000617
   20  -0.0005293   0.0117928   0.0160330   0.0000062   0.0000266  -0.0000188
   21  -0.0000564  -0.0159854  -0.0220565   0.0000564  -0.0000243  -0.0000002
   22   0.0015565   0.0014665   0.0005934  -0.0003767   0.0003320  -0.0000021
   23  -0.0140939  -0.0091104  -0.0022634   0.0003320  -0.0001889   0.0000016
   24   0.0220926   0.0123611   0.0014738   0.0000021  -0.0000016  -0.0000434
   25   0.0453134   0.0022674  -0.0054297   0.0000369  -0.0000704  -0.0000609
   26   0.0022674   0.1489040  -0.1413096   0.0000056   0.0000271   0.0000187
   27  -0.0054297  -0.1413096   0.2302807  -0.0000565   0.0000246  -0.0000003
   28   0.0000369   0.0000056  -0.0000565   0.2570080   0.1363835   0.0005282
   29  -0.0000704   0.0000271   0.0000246   0.1363835   0.1398396   0.0003299
   30  -0.0000609   0.0000187  -0.0000003   0.0005282   0.0003299   0.0453805
   31   0.0002324  -0.0000369   0.0000303   0.0015565  -0.0140939  -0.0220926
   32  -0.0000369  -0.0000111  -0.0000278   0.0014665  -0.0091104  -0.0123611
   33  -0.0000303   0.0000278  -0.0000204  -0.0005934   0.0022634   0.0014738
   34  -0.0001297   0.0000552   0.0000888   0.0014141  -0.0140551   0.0221061
   35   0.0000544  -0.0000133  -0.0000374   0.0013880  -0.0090986   0.0123822
   36   0.0000880  -0.0000370  -0.0000103   0.0005887  -0.0023311   0.0015933
           31          32          33          34          35          36
    1  -0.0002150  -0.0000564   0.0002562  -0.0002134  -0.0000682  -0.0002500
    2   0.0005890  -0.0006784  -0.0019113   0.0006120  -0.0006914   0.0019207
    3  -0.0034979   0.0017049  -0.0002456   0.0034942  -0.0017002  -0.0002221
    4   0.0055403  -0.0015628   0.0002543   0.0056501  -0.0016417  -0.0002187
    5   0.0120918  -0.0150247   0.0012500   0.0120820  -0.0150084  -0.0011837
    6   0.0233293  -0.0159019   0.0009129  -0.0233061   0.0158981   0.0007685
    7  -0.0032491   0.0042125  -0.0002127  -0.0032578   0.0042087   0.0001967
    8   0.0037945  -0.0013477   0.0014249   0.0037711  -0.0013249  -0.0013974
    9  -0.0028352   0.0023065  -0.0008911   0.0028279  -0.0022993  -0.0008772
   10  -0.0010763  -0.0005141  -0.0011409  -0.0010876  -0.0005189   0.0011451
   11  -0.0011389   0.0005600   0.0011023  -0.0011495   0.0005681  -0.0011123
   12   0.0005494  -0.0000441   0.0006369  -0.0005492   0.0000350   0.0006431
   13   0.0000173   0.0000897   0.0000764   0.0000094   0.0000921  -0.0000761
   14  -0.0000166  -0.0000854   0.0003091  -0.0000187  -0.0000832  -0.0003100
   15   0.0006988  -0.0001340   0.0001093  -0.0006973   0.0001322   0.0001042
   16  -0.0481863  -0.0052992  -0.0040763  -0.0481505  -0.0060482   0.0050105
   17  -0.0029111  -0.1350127  -0.1297556  -0.0036570  -0.1347715   0.1296742
   18  -0.0016411  -0.1328558  -0.2101893   0.0025764   0.1327794  -0.2103975
   19  -0.0001297   0.0000552  -0.0000888   0.0002312  -0.0000361   0.0000321
   20   0.0000544  -0.0000133   0.0000374  -0.0000361  -0.0000119  -0.0000287
   21  -0.0000880   0.0000370  -0.0000103  -0.0000321   0.0000287  -0.0000209
   22   0.0000369   0.0000056   0.0000565   0.0000357   0.0000062  -0.0000564
   23  -0.0000704   0.0000271  -0.0000246  -0.0000694   0.0000266   0.0000243
   24   0.0000609  -0.0000187  -0.0000003  -0.0000617   0.0000188  -0.0000002
   25   0.0002324  -0.0000369  -0.0000303  -0.0001297   0.0000544   0.0000880
   26  -0.0000369  -0.0000111   0.0000278   0.0000552  -0.0000133  -0.0000370
   27   0.0000303  -0.0000278  -0.0000204   0.0000888  -0.0000374  -0.0000103
   28   0.0015565   0.0014665  -0.0005934   0.0014141   0.0013880   0.0005887
   29  -0.0140939  -0.0091104   0.0022634  -0.0140551  -0.0090986  -0.0023311
   30  -0.0220926  -0.0123611   0.0014738   0.0221061   0.0123822   0.0015933
   31   0.0453134   0.0022674   0.0054297   0.0001596  -0.0005293   0.0000564
   32   0.0022674   0.1489040   0.1413096  -0.0006276   0.0117928   0.0159854
   33   0.0054297   0.1413096   0.2302807   0.0000693  -0.0160330  -0.0220565
   34   0.0001596  -0.0006276   0.0000693   0.0453388   0.0030931  -0.0065163
   35  -0.0005293   0.0117928  -0.0160330   0.0030931   0.1486157  -0.1412044
   36   0.0000564   0.0159854  -0.0220565  -0.0065163  -0.1412044   0.2304756
 Gradient time:  CPU 1095.40 s  wall 1095.34 s
 **********************************************************************
 **                                                                  **
 **                       VIBRATIONAL ANALYSIS                       **
 **                       --------------------                       **
 **                                                                  **
 **        VIBRATIONAL FREQUENCIES (CM**-1) AND NORMAL MODES         **
 **     FORCE CONSTANTS (mDYN/ANGSTROM) AND REDUCED MASSES (AMU)     **
 **                  INFRARED INTENSITIES (KM/MOL)                   **
 **                                                                  **
 **********************************************************************


 Mode:                 1                      2                      3
 Frequency:        35.17                 107.13                 108.85
 Force Cnst:      0.0027                 0.0072                 0.0075
 Red. Mass:       3.6459                 1.0648                 1.0687
 IR Active:          YES                    YES                    YES
 IR Intens:       12.397                  0.000                  0.032
 Raman Active:       YES                    YES                    YES
               X      Y      Z        X      Y      Z        X      Y      Z
 C         -0.000  0.000  0.012    0.000  0.000 -0.004   -0.000  0.000  0.014
 C          0.000 -0.000  0.012    0.000  0.000  0.004    0.000 -0.000  0.014
 O         -0.000 -0.000  0.221    0.000  0.000  0.043    0.000  0.000 -0.034
 O          0.000  0.000  0.221    0.000  0.000 -0.043   -0.000 -0.000 -0.034
 C         -0.001  0.000 -0.231   -0.000 -0.000  0.003   -0.000 -0.000  0.031
 C          0.001 -0.000 -0.231   -0.000 -0.000 -0.003    0.000  0.000  0.031
 H         -0.035  0.203 -0.383    0.190  0.300 -0.233    0.198  0.296 -0.201
 H         -0.000  0.000 -0.138    0.001 -0.001  0.370    0.001 -0.000  0.405
 H          0.033 -0.202 -0.384   -0.192 -0.300 -0.232   -0.199 -0.295 -0.200
 H          0.000 -0.000 -0.138    0.001 -0.001 -0.370   -0.001  0.000  0.405
 H         -0.033  0.202 -0.384   -0.192 -0.300  0.232    0.199  0.295 -0.200
 H          0.035 -0.203 -0.383    0.190  0.300  0.233   -0.198 -0.296 -0.201
 TransDip  -0.000  0.000 -0.113   -0.000 -0.000  0.000    0.000 -0.000  0.006

 Mode:                 4                      5                      6
 Frequency:       241.31                 344.94                 362.17
 Force Cnst:      0.1233                 0.2410                 0.2644
 Red. Mass:       3.5931                 3.4381                 3.4212
 IR Active:          YES                    YES                    YES
 IR Intens:       16.586                  5.980                  0.002
 Raman Active:       YES                    YES                    YES
               X      Y      Z        X      Y      Z        X      Y      Z
 C         -0.002  0.094  0.000   -0.001  0.000  0.289   -0.070  0.032 -0.006
 C         -0.002  0.094 -0.000    0.001 -0.000  0.289    0.070 -0.032 -0.006
 O          0.182  0.082 -0.001    0.004  0.000 -0.131    0.191 -0.041  0.002
 O          0.182  0.082  0.001   -0.004 -0.000 -0.131   -0.191  0.041  0.002
 C         -0.180 -0.149  0.000   -0.004 -0.002 -0.060   -0.205 -0.097  0.001
 C         -0.180 -0.149 -0.000    0.004  0.002 -0.060    0.205  0.097  0.001
 H         -0.335 -0.148  0.006   -0.319  0.148 -0.166   -0.366 -0.108  0.014
 H         -0.044 -0.358 -0.002   -0.003 -0.005 -0.315   -0.062 -0.319  0.005
 H         -0.334 -0.146 -0.004    0.305 -0.152 -0.168   -0.377 -0.101 -0.006
 H         -0.044 -0.358  0.002    0.003  0.005 -0.315    0.062  0.319  0.005
 H         -0.334 -0.146  0.004   -0.305  0.152 -0.168    0.377  0.101 -0.006
 H         -0.335 -0.148 -0.006    0.319 -0.148 -0.166    0.366  0.108  0.014
 TransDip  -0.125 -0.038  0.000   -0.000  0.000  0.078   -0.000 -0.000 -0.001

 Mode:                 7                      8                      9
 Frequency:       519.44                 545.35                 613.91
 Force Cnst:      1.0009                 0.5857                 0.4661
 Red. Mass:       6.2960                 3.3425                 2.0991
 IR Active:          YES                    YES                    YES
 IR Intens:        0.000                 40.256                  0.000
 Raman Active:       YES                    YES                    YES
               X      Y      Z        X      Y      Z        X      Y      Z
 C         -0.038 -0.222 -0.001   -0.160 -0.064  0.000   -0.001 -0.000 -0.211
 C          0.038  0.222 -0.001   -0.160 -0.064 -0.000   -0.001 -0.000  0.211
 O          0.233  0.230  0.001    0.181 -0.088  0.000    0.000  0.000 -0.055
 O         -0.233 -0.230  0.001    0.181 -0.088 -0.000    0.000  0.000  0.055
 C          0.157 -0.137 -0.001   -0.084  0.120  0.000    0.000 -0.000 -0.033
 C         -0.157  0.137 -0.001   -0.084  0.120 -0.000    0.000 -0.000  0.033
 H          0.358 -0.120 -0.016    0.172  0.132 -0.014    0.357 -0.226  0.135
 H         -0.007  0.119  0.001   -0.311  0.467  0.001    0.000  0.000  0.245
 H          0.357 -0.119  0.014    0.173  0.131  0.012   -0.354  0.225  0.137
 H          0.007 -0.119  0.001   -0.311  0.467 -0.001    0.000  0.000 -0.245
 H         -0.357  0.119  0.014    0.173  0.131 -0.012   -0.354  0.225 -0.137
 H         -0.358  0.120 -0.016    0.172  0.132  0.014    0.357 -0.226 -0.135
 TransDip  -0.000  0.000 -0.000   -0.197  0.049 -0.000   -0.000 -0.000  0.000

 Mode:                10                     11                     12
 Frequency:       681.87                 910.40                 953.93
 Force Cnst:      0.9745                 1.1669                 0.7736
 Red. Mass:       3.5576                 2.3896                 1.4430
 IR Active:          YES                    YES                    YES
 IR Intens:        0.000                 26.828                  4.902
 Raman Active:       YES                    YES                    YES
               X      Y      Z        X      Y      Z        X      Y      Z
 C         -0.129 -0.109 -0.000    0.127 -0.058 -0.001    0.000 -0.000 -0.089
 C          0.129  0.109 -0.000    0.127 -0.058  0.001   -0.000  0.000 -0.089
 O         -0.061  0.128 -0.000    0.004 -0.085 -0.000    0.000  0.000  0.015
 O          0.061 -0.128 -0.000    0.004 -0.085  0.000   -0.000 -0.000  0.015
 C         -0.204  0.135  0.000   -0.073  0.167  0.000    0.000  0.000  0.108
 C          0.204 -0.135  0.000   -0.073  0.167 -0.000   -0.000 -0.000  0.108
 H         -0.006  0.143 -0.009   -0.423  0.115  0.047   -0.347  0.285 -0.112
 H         -0.403  0.433  0.002    0.141 -0.177 -0.000    0.000 -0.001 -0.233
 H         -0.008  0.144  0.010   -0.423  0.115 -0.044    0.343 -0.284 -0.114
 H          0.403 -0.433  0.002    0.141 -0.177  0.000   -0.000  0.001 -0.233
 H          0.008 -0.144  0.010   -0.423  0.115  0.044   -0.343  0.284 -0.114
 H          0.006 -0.143 -0.009   -0.423  0.115 -0.047    0.347 -0.285 -0.112
 TransDip  -0.000  0.000  0.000    0.148 -0.075 -0.000   -0.000  0.000 -0.071

 Mode:                13                     14                     15
 Frequency:      1012.25                1063.93                1133.62
 Force Cnst:      1.0708                 1.4140                 1.6841
 Red. Mass:       1.7737                 2.1202                 2.2243
 IR Active:          YES                    YES                    YES
 IR Intens:        0.000                  0.000                 82.252
 Raman Active:       YES                    YES                    YES
               X      Y      Z        X      Y      Z        X      Y      Z
 C          0.070 -0.046  0.000    0.000  0.000  0.184    0.184 -0.007 -0.000
 C         -0.070  0.046  0.000    0.000  0.000 -0.184    0.184 -0.007  0.000
 O          0.009  0.089  0.000   -0.000 -0.000  0.033   -0.036  0.010 -0.000
 O         -0.009 -0.089  0.000   -0.000 -0.000 -0.033   -0.036  0.010  0.000
 C          0.038  0.125 -0.001   -0.000  0.000 -0.124   -0.129 -0.053  0.000
 C         -0.038 -0.125 -0.001   -0.000  0.000  0.124   -0.129 -0.053 -0.000
 H         -0.369  0.049  0.065    0.307 -0.292  0.105    0.177  0.073 -0.093
 H          0.304 -0.297  0.000    0.001 -0.000  0.263   -0.430  0.412  0.001
 H         -0.372  0.051 -0.061   -0.306  0.292  0.107    0.177  0.072  0.092
 H         -0.304  0.297  0.000    0.001 -0.000 -0.263   -0.430  0.412 -0.001
 H          0.372 -0.051 -0.061   -0.306  0.292 -0.107    0.177  0.072 -0.092
 H          0.369 -0.049  0.065    0.307 -0.292 -0.105    0.177  0.073  0.093
 TransDip   0.000  0.000 -0.000   -0.000  0.000  0.000    0.289 -0.027  0.000

 Mode:                16                     17                     18
 Frequency:      1272.48                1382.46                1388.92
 Force Cnst:      3.3630                 1.4268                 1.5807
 Red. Mass:       3.5251                 1.2671                 1.3908
 IR Active:          YES                    YES                    YES
 IR Intens:        0.000                 72.397                  0.001
 Raman Active:       YES                    YES                    YES
               X      Y      Z        X      Y      Z        X      Y      Z
 C          0.320 -0.010 -0.000    0.021 -0.004 -0.000    0.062  0.000 -0.000
 C         -0.320  0.010 -0.000    0.021 -0.004  0.000   -0.062 -0.000 -0.000
 O          0.050  0.011  0.000   -0.003  0.001 -0.000    0.009  0.008  0.000
 O         -0.050 -0.011  0.000   -0.003  0.001  0.000   -0.009 -0.008  0.000
 C         -0.084 -0.037  0.000   -0.085  0.065  0.000   -0.095  0.066  0.000
 C          0.084  0.037  0.000   -0.085  0.065 -0.000    0.095 -0.066  0.000
 H         -0.027  0.185 -0.153    0.326 -0.220  0.190    0.343 -0.199  0.177
 H         -0.353  0.380  0.001    0.152 -0.288 -0.002    0.145 -0.291 -0.002
 H         -0.026  0.185  0.154    0.325 -0.220 -0.192    0.341 -0.199 -0.179
 H          0.353 -0.380  0.001    0.152 -0.288  0.002   -0.145  0.291 -0.002
 H          0.026 -0.185  0.154    0.325 -0.220  0.192   -0.341  0.199 -0.179
 H          0.027 -0.185 -0.153    0.326 -0.220 -0.190   -0.343  0.199  0.177
 TransDip   0.000  0.000 -0.000    0.198 -0.187 -0.000    0.000 -0.000 -0.001

 Mode:                19                     20                     21
 Frequency:      1455.18                1456.18                1457.58
 Force Cnst:      1.3084                 1.3232                 1.3161
 Red. Mass:       1.0487                 1.0591                 1.0514
 IR Active:          YES                    YES                    YES
 IR Intens:       22.677                  0.097                 31.866
 Raman Active:       YES                    YES                    YES
               X      Y      Z        X      Y      Z        X      Y      Z
 C          0.001 -0.001 -0.008    0.016 -0.014  0.001   -0.007  0.007  0.000
 C         -0.001  0.001 -0.008   -0.016  0.014  0.001   -0.007  0.007 -0.000
 O          0.000 -0.001  0.000    0.002 -0.020 -0.000    0.002 -0.015  0.000
 O         -0.000  0.001  0.000   -0.002  0.020 -0.000    0.002 -0.015 -0.000
 C          0.002  0.001 -0.042    0.032  0.018  0.003   -0.036 -0.016  0.001
 C         -0.002 -0.001 -0.042   -0.032 -0.018  0.003   -0.036 -0.016 -0.001
 H         -0.331 -0.104  0.059   -0.121 -0.321  0.250    0.163  0.323 -0.250
 H         -0.009  0.019  0.520   -0.164  0.296 -0.034    0.165 -0.302 -0.011
 H          0.314  0.061  0.023   -0.165 -0.331 -0.255    0.151  0.320  0.247
 H          0.009 -0.019  0.520    0.164 -0.296 -0.034    0.165 -0.302  0.011
 H         -0.314 -0.061  0.023    0.165  0.331 -0.255    0.151  0.320 -0.247
 H          0.331  0.104  0.059    0.121  0.321  0.250    0.163  0.323  0.250
 TransDip   0.000  0.000  0.153    0.000  0.000 -0.010    0.062  0.170 -0.000

 Mode:                22                     23                     24
 Frequency:      1460.56                1780.98                1781.76
 Force Cnst:      1.3179                19.7711                22.3452
 Red. Mass:       1.0486                10.5794                11.9463
 IR Active:          YES                    YES                    YES
 IR Intens:        0.014                  0.000                288.056
 Raman Active:       YES                    YES                    YES
               X      Y      Z        X      Y      Z        X      Y      Z
 C         -0.000  0.000 -0.019    0.015 -0.532  0.001    0.016  0.545 -0.001
 C         -0.000  0.000  0.019   -0.015  0.532  0.001    0.016  0.545  0.001
 O          0.000 -0.000 -0.001   -0.009 -0.332 -0.000   -0.029 -0.381 -0.001
 O          0.000 -0.000  0.001    0.009  0.332 -0.000   -0.029 -0.381  0.001
 C         -0.001 -0.000 -0.039   -0.013  0.039  0.000    0.018 -0.029 -0.000
 C         -0.001 -0.000  0.039    0.013 -0.039  0.000    0.018 -0.029  0.000
 H         -0.326 -0.069  0.035   -0.014  0.134 -0.073    0.052 -0.105  0.077
 H          0.005 -0.007  0.515    0.130 -0.202 -0.001   -0.055  0.114  0.000
 H          0.334  0.082  0.043   -0.014  0.134  0.073    0.051 -0.105 -0.078
 H          0.005 -0.007 -0.515   -0.130  0.202 -0.001   -0.055  0.114 -0.000
 H          0.334  0.082 -0.043    0.014 -0.134  0.073    0.051 -0.105  0.078
 H         -0.326 -0.069 -0.035    0.014 -0.134 -0.073    0.052 -0.105 -0.077
 TransDip   0.002  0.003  0.000   -0.000  0.000 -0.001   -0.041  0.542  0.000

 Mode:                25                     26                     27
 Frequency:      3041.89                3042.00                3097.56
 Force Cnst:      5.6468                 5.6479                 6.2044
 Red. Mass:       1.0358                 1.0359                 1.0975
 IR Active:          YES                    YES                    YES
 IR Intens:        0.473                  0.000                  5.548
 Raman Active:       YES                    YES                    YES
               X      Y      Z        X      Y      Z        X      Y      Z
 C         -0.000 -0.001  0.000   -0.001  0.000  0.000   -0.000  0.000 -0.001
 C         -0.000 -0.001 -0.000    0.001 -0.000  0.000    0.000 -0.000 -0.001
 O         -0.000  0.001  0.000   -0.000 -0.000  0.000   -0.000  0.000  0.000
 O         -0.000  0.001 -0.000    0.000  0.000  0.000    0.000 -0.000  0.000
 C          0.021 -0.029 -0.000    0.020 -0.029 -0.000   -0.000  0.000 -0.064
 C          0.021 -0.029  0.000   -0.020  0.029 -0.000    0.000 -0.000 -0.064
 H          0.014  0.262  0.362    0.014  0.262  0.362    0.013  0.307  0.392
 H         -0.261 -0.178  0.001   -0.261 -0.177  0.001    0.000  0.000 -0.012
 H          0.012  0.262 -0.361    0.012  0.262 -0.361   -0.010 -0.307  0.392
 H         -0.261 -0.178 -0.001    0.261  0.177  0.001   -0.000 -0.000 -0.012
 H          0.012  0.262  0.361   -0.012 -0.262 -0.361    0.010  0.307  0.392
 H          0.014  0.262 -0.362   -0.014 -0.262  0.362   -0.013 -0.307  0.392
 TransDip   0.022  0.001  0.000   -0.000 -0.000  0.000    0.000  0.000 -0.075

 Mode:                28                     29                     30
 Frequency:      3097.79                3149.72                3150.29
 Force Cnst:      6.2067                 6.4550                 6.4569
 Red. Mass:       1.0978                 1.1043                 1.1043
 IR Active:          YES                    YES                    YES
 IR Intens:        0.000                  0.000                 13.606
 Raman Active:       YES                    YES                    YES
               X      Y      Z        X      Y      Z        X      Y      Z
 C         -0.000  0.000 -0.001   -0.001 -0.001  0.000    0.000 -0.002  0.000
 C         -0.000  0.000  0.001    0.001  0.001  0.000    0.000 -0.002 -0.000
 O         -0.000 -0.000  0.000   -0.000 -0.000 -0.000    0.000  0.001  0.000
 O         -0.000 -0.000 -0.000    0.000  0.000 -0.000    0.000  0.001 -0.000
 C         -0.000  0.000 -0.064   -0.044 -0.049  0.000   -0.044 -0.049  0.000
 C         -0.000  0.000  0.064    0.044  0.049  0.000   -0.044 -0.049 -0.000
 H          0.013  0.307  0.392   -0.001  0.123  0.178   -0.001  0.123  0.178
 H          0.000  0.000 -0.012    0.530  0.348 -0.001    0.529  0.348 -0.001
 H         -0.011 -0.307  0.392   -0.002  0.123 -0.178   -0.002  0.123 -0.179
 H          0.000  0.000  0.012   -0.530 -0.348 -0.001    0.529  0.348  0.001
 H         -0.011 -0.307 -0.392    0.002 -0.123 -0.178   -0.002  0.123  0.179
 H          0.013  0.307 -0.392    0.001 -0.123  0.178   -0.001  0.123 -0.178
 TransDip  -0.000  0.000 -0.000   -0.000 -0.000  0.000   -0.111 -0.040  0.000

 STANDARD THERMODYNAMIC QUANTITIES AT   298.15 K  AND     1.00 ATM

   This Molecule has  0 Imaginary Frequencies
   Zero point vibrational energy:       58.112 kcal/mol

   Atom    1 Element C  Has Mass   12.00000
   Atom    2 Element C  Has Mass   12.00000
   Atom    3 Element O  Has Mass   15.99491
   Atom    4 Element O  Has Mass   15.99491
   Atom    5 Element C  Has Mass   12.00000
   Atom    6 Element C  Has Mass   12.00000
   Atom    7 Element H  Has Mass    1.00783
   Atom    8 Element H  Has Mass    1.00783
   Atom    9 Element H  Has Mass    1.00783
   Atom   10 Element H  Has Mass    1.00783
   Atom   11 Element H  Has Mass    1.00783
   Atom   12 Element H  Has Mass    1.00783
   Molecular Mass:    86.036800 amu
   Principal axes and moments of inertia in amu*Bohr^2:
                             1           2           3
    Eigenvalues --      340.33228   539.52240   857.85128
          X               0.98697    -0.16091     0.00000
          Y               0.16091     0.98697     0.00000
          Z              -0.00000    -0.00000     1.00000
   Rotational Symmetry Number is   2
   The Molecule is an Asymmetric Top
   Translational Enthalpy:        0.889 kcal/mol
   Rotational Enthalpy:           0.889 kcal/mol
   Vibrational Enthalpy:         60.892 kcal/mol
   gas constant (RT):             0.592 kcal/mol
   Translational Entropy:        39.270  cal/mol.K
   Rotational Entropy:           25.180  cal/mol.K
   Vibrational Entropy:          18.733  cal/mol.K

   Total Enthalpy:               63.262 kcal/mol
   Total Entropy:                83.182  cal/mol.K

 ======================================================================

 STANDARD THERMODYNAMIC QUANTITIES FOR ANHARMONIC VIBRATION -- TOSH

   Zero point vibrational energy: ************ kcal/mol

   Vibrational Enthalpy:       Infinity kcal/mol
   Vibrational Entropy:             NaN  cal/mol.K

   Total Enthalpy:             Infinity kcal/mol
   Total Entropy:                   NaN  cal/mol.K

 ======================================================================

 STANDARD THERMODYNAMIC QUANTITIES FOR ANHARMONIC VIBRATION -- VPT2

   Zero point vibrational energy: ************ kcal/mol

   Vibrational Enthalpy:       Infinity kcal/mol
   Vibrational Entropy:             NaN  cal/mol.K

   Total Enthalpy:             Infinity kcal/mol
   Total Entropy:                   NaN  cal/mol.K

 ======================================================================

Archival summary:
1\1\pikachu\FREQ\ProcedureUnspecified\BasisUnspecified\246\cher\WedDec1409:27:552016WedDec1409:27:552016\0\\#,FREQ,ProcedureUnspecified,BasisUnspecified,\\0,1\C\O,1,1.21019\C,1,1.50456,2,124.201\H,3,1.08875,1,109.574,2,-0.140006,0\H,3,1.09354,1,110.112,2,-121.782,0\H,3,1.09355,1,110.123,2,121.507,0\C,1,1.55668,2,119.222,3,179.703,0\O,7,1.21019,1,119.222,2,-179.789,0\C,7,1.50456,1,116.577,2,-0.0641907,0\H,9,1.08875,7,109.574,1,-179.85,0\H,9,1.09354,7,110.112,1,58.5086,0\H,9,1.09355,7,110.123,1,-58.2024,0\\\@

 Total job time:  1149.09s(wall), 1149.02s(cpu) 
 Wed Dec 14 09:27:55 2016

        *************************************************************
        *                                                           *
        *  Thank you very much for using Q-Chem.  Have a nice day.  *
        *                                                           *
        *************************************************************


 
User input: 3 of 3 
 
pikachu 127.0.1
Q-Chem Developer Version! Running on 127.0.1.*
                  Welcome to Q-Chem
     A Quantum Leap Into The Future Of Chemistry


 Q-Chem 4.4, Q-Chem, Inc., Pleasanton, CA (2016)

 Y. Shao,  Z. Gan,  E. Epifanovsky,  A. T. B. Gilbert,  M. Wormit,  
 J. Kussmann,  A. W. Lange,  A. Behn,  J. Deng,  X. Feng,  D. Ghosh,  
 M. Goldey,  P. R. Horn,  L. D. Jacobson,  I. Kaliman,  F. Rob,  
 R. Z. Khaliullin,  T. Kus,  A. Landau,  J. Liu,  E. I. Proynov,  Y. M. Rhee,  
 R. M. Richard,  M. A. Rohrdanz,  R. P. Steele,  E. J. Sundstrom,  
 H. L. Woodcock III,  P. M. Zimmerman,  D. Zuev,  B. Albrecht,  E. Alguire,  
 B. Austin,  S. A. Baeppler,  G. J. O. Beran,  Y. A. Bernard,  E. Berquist,  
 K. Brandhorst,  K. B. Bravaya,  S. T. Brown,  D. Casanova,  C.-M. Chang,  
 Y. Chen,  S. H. Chien,  K. D. Closser,  M. P. Coons,  D. L. Crittenden,  
 S. Dasgupta,  M. Diedenhofen,  R. A. DiStasio Jr.,  H. Do,  A. D. Dutoi,  
 R. G. Edgar,  P.-T. Fang,  S. Fatehi,  Q. Feng,  L. Fusti-Molnar,  
 A. Ghysels,  A. Golubeva-Zadorozhnaya,  J. Gomes,  A. Gunina,  
 M. W. D. Hanson-Heine,  P. H. P. Harbach,  A. W. Hauser,  J. E. Herr,  
 E. G. Hohenstein,  Z. C. Holden,  K. Hui,  T.-C. Jagau,  H. Ji,  B. Kaduk,  
 K. Khistyaev,  Jaehoon Kim,  Jihan Kim,  R. A. King,  P. Klunzinger,  
 K. Koh,  D. Kosenkov,  T. Kowalczyk,  C. M. Krauter,  A. Kunitsa,  
 K. U. Lao,  A. Laurent,  K. V. Lawler,  J. Lee,  D. Lefrancois,  S. Lehtola,  
 S. V. Levchenko,  C. Y. Lin,  Y.-S. Lin,  F. Liu,  E. Livshits,  
 R. C. Lochan,  A. Luenser,  P. Manohar,  S. F. Manzer,  S.-P. Mao,  Y. Mao,  
 N. Mardirossian,  A. V. Marenich,  L. A. Martinez-Martinez,  S. A. Maurer,  
 N. J. Mayhall,  J.-M. Mewes,  A. F. Morrison,  K. Nanda,  T. S. Nguyen-Beck,  
 C. M. Oana,  R. Olivares-Amaya,  D. P. O'Neill,  J. A. Parkhill,  
 T. M. Perrine,  R. Peverati,  P. A. Pieniazek,  F. Plasser,  A. Prociuk,  
 D. R. Rehn,  E. Rosta,  N. J. Russ,  N. Sergueev,  S. M. Sharada,  
 S. Sharma,  D. W. Small,  A. Sodt,  T. Stauch,  T. Stein,  D. Stuck,  
 Y.-C. Su,  A. J. W. Thom,  T. Tsuchimochi,  L. Vogt,  O. Vydrov,  T. Wang,  
 M. A. Watson,  J. Wenzel,  A. White,  C. F. Williams,  V. Vanovschi,  
 K. Yao,  S. Yeganeh,  S. R. Yost,  Z.-Q. You,  I. Y. Zhang,  X. Zhang,  
 Y. Zhao,  B. R. Brooks,  G. K. L. Chan,  D. M. Chipman,  C. J. Cramer,  
 W. A. Goddard III,  M. S. Gordon,  W. J. Hehre,  A. Klamt,  
 H. F. Schaefer III,  M. W. Schmidt,  C. D. Sherrill,  D. G. Truhlar,  
 A. Warshel,  X. Xu,  A. Aspuru-Guzik,  R. Baer,  A. T. Bell,  N. A. Besley,  
 J.-D. Chai,  A. Dreuw,  B. D. Dunietz,  T. R. Furlani,  S. R. Gwaltney,  
 C.-P. Hsu,  Y. Jung,  J. Kong,  D. S. Lambrecht,  W. Liang,  C. Ochsenfeld,  
 V. A. Rassolov,  L. V. Slipchenko,  J. E. Subotnik,  T. Van Voorhis,  
 J. M. Herbert,  A. I. Krylov,  P. M. W. Gill,  M. Head-Gordon

 Contributors to earlier versions of Q-Chem not listed above: 
 R. D. Adamson,  J. Baker,  E. F. C. Byrd,  A. K. Chakraborty,  C.-L. Cheng,  
 H. Dachsel,  R. J. Doerksen,  G. Hawkins,  A. Heyden,  S. Hirata,  
 G. Kedziora,  F. J. Keil,  C. Kelley,  P. P. Korambath,  W. Kurlancheek,  
 A. M. Lee,  M. S. Lee,  D. Liotard,  I. Lotan,  P. E. Maslen,  N. Nair,  
 D. Neuhauser,  R. Olson,  B. Peters,  J. Ritchie,  N. E. Schultz,  
 N. Shenvi,  A. C. Simmonett,  K. S. Thanthiriwatte,  Q. Wu,  W. Zhang

 Please cite Q-Chem as follows:
 Y. Shao et al., Mol. Phys. 113, 184-215 (2015)
 DOI: 10.1080/00268976.2014.952696

 Q-Chem 4.4.2 for Intel X86 EM64T Linux

 Parts of Q-Chem use Armadillo 5.200.1 (Boston Tea Smuggler).
 http://arma.sourceforge.net/

 Q-Chem begins on Wed Dec 14 09:27:55 2016  


Host: 0

     Scratch files written to /scratch/cher/qchem9721//
The previous job contains 0 fragments, simply inherited here
FILE_GEOM_ORG=        593

Checking the input file for inconsistencies... 	...done.

--------------------------------------------------------------
User input:
--------------------------------------------------------------

$molecule
   read
$end
$rem
   BASIS  =  6-311++G**
   JOB_TYPE  =  SP
   METHOD  =  B3LYP
   SOLVENT_METHOD SMD
$end

--------------------------------------------------------------
 ----------------------------------------------------------------
             Standard Nuclear Orientation (Angstroms)
    I     Atom           X                Y                Z
 ----------------------------------------------------------------
    1      C      -0.6966567429     0.3471068374     0.0034878808
    2      C       0.6966567429    -0.3471068374     0.0034878808
    3      O       0.7544479282    -1.5559100235     0.0015451134
    4      O      -0.7544479282     1.5559100235     0.0015451134
    5      C      -1.8992151155    -0.5570727614    -0.0004947508
    6      C       1.8992151155     0.5570727614    -0.0004947508
    7      H      -1.8736177610    -1.2132943157    -0.8748974292
    8      H      -2.8072389313     0.0436492203    -0.0027902352
    9      H      -1.8785550233    -1.2140958499     0.8734195080
   10      H       2.8072389313    -0.0436492203    -0.0027902352
   11      H       1.8785550233     1.2140958499     0.8734195080
   12      H       1.8736177610     1.2132943157    -0.8748974292
 ----------------------------------------------------------------
 Nuclear Repulsion Energy =   225.7462437836 hartrees
 There are       23 alpha and       23 beta electrons
 Requested basis set is 6-311++G(d,p)
 There are 66 shells and 174 basis functions

 Total QAlloc Memory Limit   2000 MB
 Mega-Array Size        61 MB
 MEM_STATIC part        62 MB

                       Distance Matrix (Angstroms)
             C (  1)   C (  2)   O (  3)   O (  4)   C (  5)   C (  6)
   C (  2)  1.556681
   O (  3)  2.393153  1.210185
   O (  4)  1.210185  2.393153  3.458351
   C (  5)  1.504561  2.604353  2.835420  2.403163
   C (  6)  2.604353  1.504561  2.403163  2.835420  3.958458
   H (  7)  2.142814  2.850991  2.791463  3.112746  1.093555  4.258292
   H (  8)  2.132295  3.525623  3.904385  2.549687  1.088751  4.734376
   H (  9)  2.142666  2.853098  2.794585  3.113955  1.093541  4.262899
   H ( 10)  3.525623  2.132295  2.549687  3.904385  4.734376  1.088751
   H ( 11)  2.853098  2.142666  3.113955  2.794585  4.262899  1.093541
   H ( 12)  2.850991  2.142814  3.112746  2.791463  4.258292  1.093555
             H (  7)   H (  8)   H (  9)   H ( 10)   H ( 11)
   H (  8)  1.792241
   H (  9)  1.748324  1.792239
   H ( 10)  4.902964  5.615157  4.908600
   H ( 11)  4.798712  4.908600  4.473476  1.792239
   H ( 12)  4.464315  4.902964  4.798712  1.792241  1.748324

 A cutoff of  1.0D-08 yielded   1962 shell pairs
 There are     14145 function pairs (     15159 Cartesian)

 -------------------------------------------------------
 OpenMP Integral Computing Module                       
 Release: version 1.0, May 2013, Q-Chem Inc. Pittsburgh 
 -------------------------------------------------------
 Integral Job Info:
 Integral job number is                      11
 Integral operator is                         1
 short-range coefficients                     0
 long-range coefficients              100000000
 Omega coefficients                           0
 if combine SR and LR in K                    0
 Integral screening is                        0
 Integral computing path is                   2
 max size of driver memory is            800000
 size of driver memory is                593474
 size of scratch memory is              2260544
 max col of scratch BK array               1296
 max len of scratch array in speh3          155
 max len of scratch index in speh4           18
 max int batch size is                      520
 min int batch size is                       52
 fixed nKL is                                52
 max L of basis functions is                  2
 order of int derivative is                   0
 number of shells is                         66
 number of basis is                         180
 number of cartesian basis is               180
 number of contracted shell pairs          1962
 number of primitive shell pairs           4780
 maxK2 (contraction) of shell pair           36
 max number of K2 of shell pair               1
 max number of CS2 of shell pair            340
 max number of PS2 of shell pair            600
 mem total for path MDJ                   29528
 -------------------------------------------------------
 Smallest overlap matrix eigenvalue = 2.49E-05

 Q-Chem warning in module /home/taweetham/qchem/stvman/mkSTV.C, line 257:

 Overlap eigenvalue is smaller than square root of threshold


 Scale SEOQF with 1.000000e-01/1.000000e-01/1.000000e-01

 Standard Electronic Orientation quadrupole field applied
 Nucleus-field energy     =     0.0000000064 hartrees
 Guess from superposition of atomic densities
 Warning:  Energy on first SCF cycle will be non-variational
 A restricted hybrid HF-DFT SCF calculation will be
 performed using Pulay DIIS extrapolation
 Exchange:     0.2000 Hartree-Fock + 0.0800 Slater + 0.7200 B88
 Correlation:  0.1900 VWN1RPA + 0.8100 LYP
 Using SG-1 standard quadrature grid
 SCF converges when DIIS error is below 1.0E-05
 ---------------------------------------
  Cycle       Energy         DIIS Error
 ---------------------------------------
    1    -307.4800296855      4.63E-02
    2    -306.3952042403      7.54E-03
    3    -306.0590829485      1.35E-02
    4    -306.5506719703      2.49E-03
    5    -306.5711685435      4.18E-04
    6    -306.5716142686      1.08E-04
    7    -306.5716815989      2.35E-05
    8    -306.5716820016      2.85E-06 Convergence criterion met
 ---------------------------------------
 SCF time:  CPU 39.51 s  wall 39.54 s

 Citation of the SMD model:
 Marenich, A.V.; Cramer, C.J.; Truhlar, D.G.
 J. Phys. Chem. B 2009, 113, 6378-6396.
 iSolventCode=           1
 Solvent: water                                                           

 vradii
            1           2           3           4           5           6
    1   1.8500000   1.8500000   1.5200000   1.5200000   1.8500000   1.8500000
            7           8           9          10          11          12
    1   1.2000000   1.2000000   1.2000000   1.2000000   1.2000000   1.2000000
Changing PCM_TESSEL_METHOD to VTN
Changing PCM_VDW_RADII to SMD_RADIUS
 Discretize the solute cavity surface with Lebedev spheres
	Using 302 Lebedev grid points for each H atom
	Using 302 Lebedev grid points for other atoms
	Atomic van der Waals radii will be scaled by 1.20
 Removing interior tesserae...
 Keep 1312 surface tesserae and discard 2312 interior tesserae
 Molecular Surface Area = 117.669 Angst**2
 A restricted hybrid HF-DFT SCF calculation will be
 performed using Pulay DIIS extrapolation
 Polarizable Continuum solvation model will be applied
 Exchange:     0.2000 Hartree-Fock + 0.0800 Slater + 0.7200 B88
 Correlation:  0.1900 VWN1RPA + 0.8100 LYP
 Using SG-1 standard quadrature grid
 SCF converges when DIIS error is below 1.0E-05

 Citation of the SMD model:
 Marenich, A.V.; Cramer, C.J.; Truhlar, D.G.
 J. Phys. Chem. B 2009, 113, 6378-6396.
 iSolventCode=           1
 Solvent: water                                                           

 vradii
            1           2           3           4           5           6
    1   1.8500000   1.8500000   1.5200000   1.5200000   1.8500000   1.8500000
            7           8           9          10          11          12
    1   1.2000000   1.2000000   1.2000000   1.2000000   1.2000000   1.2000000
 ---------------------------------------
  Cycle       Energy         DIIS Error
 ---------------------------------------
    1    -306.5717335248      6.77E-07
 Time req'd to invert C: 2.88 s (CPU) 2.89 s (wall)
    2    -306.5851181009      5.24E-04
    3    -306.5851146262      5.25E-04
    4    -306.5851160528      5.25E-04
    5    -306.5851155900      5.25E-04
    6    -306.5851155048      5.25E-04
    7    -306.5851170640      5.25E-04
    8    -306.5851167710      5.25E-04
    9    -306.5851203041      5.25E-04
   10    -306.5851221393      5.25E-04
   11    -306.5851217455      5.25E-04
   12    -306.5851230909      5.25E-04
   13    -306.5851222293      5.25E-04
   14    -306.5851225407      5.25E-04
   15    -306.5851215453      5.25E-04
   16    -306.5851153758      5.25E-04
   17    -306.5858489483      8.29E-04
   18    -306.5876930322      1.01E-04
   19    -306.5877196288      2.75E-05
   20    -306.5877297557      1.42E-05
   21    -306.5877283174      2.58E-06 Convergence criterion met
 ---------------------------------------
 SCF time:  CPU 90.82 s  wall 90.96 s
(0)  E-EN(g) gas-phase elect-nuc energy                 -306.571733525 a.u.
(3)  G-ENP(liq) elect-nuc-pol free energy of system     -306.587728317 a.u.
(4)  G-CDS(liq) cavity-dispersion-solvent structure 
     free energy                                                4.6902 kcal/mol
(6)  G-S(liq) free energy of system                     -306.580253953 a.u.
(9)  DeltaG-S(liq) free energy of  solvation
     (9) = (6) - (0)                                           -5.3466 kcal/mol
 SCF   energy in the final basis set = -306.5802539527
 Total energy in the final basis set = -306.5802539527

 --------------------------------------------------------------

                    Orbital Energies (a.u.)
 --------------------------------------------------------------

 Alpha MOs
 -- Occupied --
-19.148 -19.148 -10.286 -10.286 -10.172 -10.172  -1.088  -1.074
 -0.763  -0.751  -0.637  -0.524  -0.504  -0.478  -0.473  -0.439
 -0.429  -0.417  -0.387  -0.381  -0.378  -0.332  -0.260
 -- Virtual --
 -0.098  -0.001   0.015   0.023   0.033   0.037   0.046   0.058
  0.059   0.081   0.083   0.091   0.092   0.111   0.117   0.122
  0.123   0.135   0.151   0.162   0.162   0.167   0.172   0.182
  0.197   0.202   0.206   0.207   0.233   0.245   0.252   0.266
  0.279   0.296   0.298   0.321   0.325   0.332   0.346   0.354
  0.371   0.424   0.451   0.452   0.457   0.526   0.552   0.555
  0.566   0.586   0.615   0.640   0.645   0.652   0.663   0.677
  0.681   0.695   0.708   0.764   0.820   0.858   0.898   0.911
  0.980   1.015   1.017   1.065   1.160   1.163   1.167   1.201
  1.216   1.219   1.247   1.350   1.406   1.449   1.452   1.487
  1.488   1.541   1.543   1.550   1.583   1.591   1.592   1.660
  1.663   1.700   1.745   1.808   1.819   1.853   1.912   1.927
  1.958   2.046   2.067   2.163   2.164   2.219   2.221   2.409
  2.418   2.470   2.479   2.524   2.526   2.529   2.566   2.591
  2.614   2.621   2.668   2.727   2.792   2.857   2.866   2.883
  2.897   2.907   2.957   2.965   3.185   3.212   3.290   3.349
  3.387   3.550   3.601   3.733   3.776   3.778   3.876   3.887
  4.035   4.168   4.222   4.999   5.044   5.177   5.191   5.638
  5.751  23.760  23.832  23.954  23.974  49.954  49.976
 --------------------------------------------------------------

          Ground-State Mulliken Net Atomic Charges

     Atom                 Charge (a.u.)
  ----------------------------------------
      1 C                     0.381049
      2 C                     0.381054
      3 O                    -0.352077
      4 O                    -0.352084
      5 C                    -0.623878
      6 C                    -0.623868
      7 H                     0.206615
      8 H                     0.181671
      9 H                     0.206624
     10 H                     0.181671
     11 H                     0.206617
     12 H                     0.206607
  ----------------------------------------
  Sum of atomic charges =     0.000000

 -----------------------------------------------------------------
                    Cartesian Multipole Moments
 -----------------------------------------------------------------
    Charge (ESU x 10^10)
                -0.0000
    Dipole Moment (Debye)
         X      -0.0001      Y      -0.0001      Z       0.0017
       Tot       0.0017
    Quadrupole Moments (Debye-Ang)
        XX     -31.1677     XY       6.9504     YY     -46.3967
        XZ       0.0000     YZ       0.0000     ZZ     -33.6303
    Octopole Moments (Debye-Ang^2)
       XXX      -0.0009    XXY      -0.0004    XYY      -0.0001
       YYY      -0.0002    XXZ      -0.0394    XYZ       0.0072
       YYZ      -0.0601    XZZ      -0.0000    YZZ      -0.0000
       ZZZ      -0.1132
    Hexadecapole Moments (Debye-Ang^3)
      XXXX    -424.6219   XXXY       0.9360   XXYY    -124.5554
      XYYY      16.5962   YYYY    -292.9672   XXXZ       0.0000
      XXYZ       0.0000   XYYZ      -0.0000   YYYZ      -0.0000
      XXZZ     -82.0161   XYZZ       2.6749   YYZZ     -46.6275
      XZZZ       0.0000   YZZZ       0.0000   ZZZZ     -45.1389
 -----------------------------------------------------------------
Archival summary:
1\1\pikachu\SP\ProcedureUnspecified\BasisUnspecified\246\cher\WedDec1409:30:062016WedDec1409:30:062016\0\\#,ProcedureUnspecified,BasisUnspecified,\\0,1\C\O,1,1.21019\C,1,1.50456,2,124.201\H,3,1.08875,1,109.574,2,-0.140006,0\H,3,1.09354,1,110.112,2,-121.782,0\H,3,1.09355,1,110.123,2,121.507,0\C,1,1.55668,2,119.222,3,179.703,0\O,7,1.21019,1,119.222,2,-179.789,0\C,7,1.50456,1,116.577,2,-0.0641907,0\H,9,1.08875,7,109.574,1,-179.85,0\H,9,1.09354,7,110.112,1,58.5086,0\H,9,1.09355,7,110.123,1,-58.2024,0\\\@

 Total job time:  130.65s(wall), 130.47s(cpu) 
 Wed Dec 14 09:30:06 2016

        *************************************************************
        *                                                           *
        *  Thank you very much for using Q-Chem.  Have a nice day.  *
        *                                                           *
        *************************************************************
