# Supplementary material for: A DFT investigation of the blue bottle experiment: E∘half-cell analysis of autoxidation catalysed by redox indicators
Source: R Soc Open Sci. 2017 Nov 8;4(11):170708. doi: 10.1098/rsos.170708 (PMC5717635; doi:10.1098/rsos.170708)
Supplement: output.zip [file rsos170708supp2.zip › B3LYP_6-311++Gdp_reducing_agents/C4H6O3_4-oxobutyric_acid.out]

TWL02 127.0.1
Q-Chem Developer Version! Running on 127.0.1.*
                  Welcome to Q-Chem
     A Quantum Leap Into The Future Of Chemistry


 Q-Chem 4.4, Q-Chem, Inc., Pleasanton, CA (2016)

 Y. Shao,  Z. Gan,  E. Epifanovsky,  A. T. B. Gilbert,  M. Wormit,  
 J. Kussmann,  A. W. Lange,  A. Behn,  J. Deng,  X. Feng,  D. Ghosh,  
 M. Goldey,  P. R. Horn,  L. D. Jacobson,  I. Kaliman,  F. Rob,  
 R. Z. Khaliullin,  T. Kus,  A. Landau,  J. Liu,  E. I. Proynov,  Y. M. Rhee,  
 R. M. Richard,  M. A. Rohrdanz,  R. P. Steele,  E. J. Sundstrom,  
 H. L. Woodcock III,  P. M. Zimmerman,  D. Zuev,  B. Albrecht,  E. Alguire,  
 B. Austin,  S. A. Baeppler,  G. J. O. Beran,  Y. A. Bernard,  E. Berquist,  
 K. Brandhorst,  K. B. Bravaya,  S. T. Brown,  D. Casanova,  C.-M. Chang,  
 Y. Chen,  S. H. Chien,  K. D. Closser,  M. P. Coons,  D. L. Crittenden,  
 S. Dasgupta,  M. Diedenhofen,  R. A. DiStasio Jr.,  H. Do,  A. D. Dutoi,  
 R. G. Edgar,  P.-T. Fang,  S. Fatehi,  Q. Feng,  L. Fusti-Molnar,  
 A. Ghysels,  A. Golubeva-Zadorozhnaya,  J. Gomes,  A. Gunina,  
 M. W. D. Hanson-Heine,  P. H. P. Harbach,  A. W. Hauser,  J. E. Herr,  
 E. G. Hohenstein,  Z. C. Holden,  K. Hui,  T.-C. Jagau,  H. Ji,  B. Kaduk,  
 K. Khistyaev,  Jaehoon Kim,  Jihan Kim,  R. A. King,  P. Klunzinger,  
 K. Koh,  D. Kosenkov,  T. Kowalczyk,  C. M. Krauter,  A. Kunitsa,  
 K. U. Lao,  A. Laurent,  K. V. Lawler,  J. Lee,  D. Lefrancois,  S. Lehtola,  
 S. V. Levchenko,  C. Y. Lin,  Y.-S. Lin,  F. Liu,  E. Livshits,  
 R. C. Lochan,  A. Luenser,  P. Manohar,  S. F. Manzer,  S.-P. Mao,  Y. Mao,  
 N. Mardirossian,  A. V. Marenich,  L. A. Martinez-Martinez,  S. A. Maurer,  
 N. J. Mayhall,  J.-M. Mewes,  A. F. Morrison,  K. Nanda,  T. S. Nguyen-Beck,  
 C. M. Oana,  R. Olivares-Amaya,  D. P. O'Neill,  J. A. Parkhill,  
 T. M. Perrine,  R. Peverati,  P. A. Pieniazek,  F. Plasser,  A. Prociuk,  
 D. R. Rehn,  E. Rosta,  N. J. Russ,  N. Sergueev,  S. M. Sharada,  
 S. Sharma,  D. W. Small,  A. Sodt,  T. Stauch,  T. Stein,  D. Stuck,  
 Y.-C. Su,  A. J. W. Thom,  T. Tsuchimochi,  L. Vogt,  O. Vydrov,  T. Wang,  
 M. A. Watson,  J. Wenzel,  A. White,  C. F. Williams,  V. Vanovschi,  
 K. Yao,  S. Yeganeh,  S. R. Yost,  Z.-Q. You,  I. Y. Zhang,  X. Zhang,  
 Y. Zhao,  B. R. Brooks,  G. K. L. Chan,  D. M. Chipman,  C. J. Cramer,  
 W. A. Goddard III,  M. S. Gordon,  W. J. Hehre,  A. Klamt,  
 H. F. Schaefer III,  M. W. Schmidt,  C. D. Sherrill,  D. G. Truhlar,  
 A. Warshel,  X. Xu,  A. Aspuru-Guzik,  R. Baer,  A. T. Bell,  N. A. Besley,  
 J.-D. Chai,  A. Dreuw,  B. D. Dunietz,  T. R. Furlani,  S. R. Gwaltney,  
 C.-P. Hsu,  Y. Jung,  J. Kong,  D. S. Lambrecht,  W. Liang,  C. Ochsenfeld,  
 V. A. Rassolov,  L. V. Slipchenko,  J. E. Subotnik,  T. Van Voorhis,  
 J. M. Herbert,  A. I. Krylov,  P. M. W. Gill,  M. Head-Gordon

 Contributors to earlier versions of Q-Chem not listed above: 
 R. D. Adamson,  J. Baker,  E. F. C. Byrd,  A. K. Chakraborty,  C.-L. Cheng,  
 H. Dachsel,  R. J. Doerksen,  G. Hawkins,  A. Heyden,  S. Hirata,  
 G. Kedziora,  F. J. Keil,  C. Kelley,  P. P. Korambath,  W. Kurlancheek,  
 A. M. Lee,  M. S. Lee,  D. Liotard,  I. Lotan,  P. E. Maslen,  N. Nair,  
 D. Neuhauser,  R. Olson,  B. Peters,  J. Ritchie,  N. E. Schultz,  
 N. Shenvi,  A. C. Simmonett,  K. S. Thanthiriwatte,  Q. Wu,  W. Zhang

 Please cite Q-Chem as follows:
 Y. Shao et al., Mol. Phys. 113, 184-215 (2015)
 DOI: 10.1080/00268976.2014.952696

 Q-Chem 4.4.2 for Intel X86 EM64T Linux

 Parts of Q-Chem use Armadillo 5.200.1 (Boston Tea Smuggler).
 http://arma.sourceforge.net/

 Q-Chem begins on Mon Dec 12 20:11:48 2016  


Host: 0

     Scratch files written to /scratch/cher/qchem2704//
FILE_GEOM_ORG=        593

Checking the input file for inconsistencies... 	...done.

--------------------------------------------------------------
User input:
--------------------------------------------------------------
$molecule
0 1
  C    1.5945405   -0.0944886    0.0005050
  C    0.2140753    0.5527043   -0.1041079
  C   -0.9166406   -0.4665281    0.0911384
  C   -2.2508383    0.0880092   -0.3545399
  O    1.7931166   -1.2810995   -0.0448231
  O    2.6360890    0.7703649    0.1205848
  H    0.1457389    1.0175504   -1.0997334
  H    0.1283555    1.3703799    0.6239952
  H   -0.9908242   -0.7856404    1.1342521
  H   -0.6824813   -1.3512206   -0.5163648
  H   -2.2722715    0.4499035   -1.4101512
  H    2.3136503    1.6860576    0.1565601
  O   -3.2403292    0.1525832    0.3384219
$end

$rem
   BASIS  =  6-311++G**
   JOB_TYPE  =  optimization
   METHOD  =  B3LYP
   SYM_IGNORE  TRUE
$end

--------------------------------------------------------------
 ----------------------------------------------------------------
             Standard Nuclear Orientation (Angstroms)
    I     Atom           X                Y                Z
 ----------------------------------------------------------------
    1      C       1.5945405000    -0.0944886000     0.0005050000
    2      C       0.2140753000     0.5527043000    -0.1041079000
    3      C      -0.9166406000    -0.4665281000     0.0911384000
    4      C      -2.2508383000     0.0880092000    -0.3545399000
    5      O       1.7931166000    -1.2810995000    -0.0448231000
    6      O       2.6360890000     0.7703649000     0.1205848000
    7      H       0.1457389000     1.0175504000    -1.0997334000
    8      H       0.1283555000     1.3703799000     0.6239952000
    9      H      -0.9908242000    -0.7856404000     1.1342521000
   10      H      -0.6824813000    -1.3512206000    -0.5163648000
   11      H      -2.2722715000     0.4499035000    -1.4101512000
   12      H       2.3136503000     1.6860576000     0.1565601000
   13      O      -3.2403292000     0.1525832000     0.3384219000
 ----------------------------------------------------------------
 Nuclear Repulsion Energy =   284.4169594166 hartrees
 There are       27 alpha and       27 beta electrons
 Requested basis set is 6-311++G(d,p)
 There are 72 shells and 196 basis functions

 Total QAlloc Memory Limit   2000 MB
 Mega-Array Size        61 MB
 MEM_STATIC part        62 MB
 A cutoff of  1.0D-11 yielded   2416 shell pairs
 There are     17834 function pairs (     19083 Cartesian)

 -------------------------------------------------------
 OpenMP Integral Computing Module                       
 Release: version 1.0, May 2013, Q-Chem Inc. Pittsburgh 
 -------------------------------------------------------
 Integral Job Info:
 Integral job number is                      11
 Integral operator is                         1
 short-range coefficients                     0
 long-range coefficients              100000000
 Omega coefficients                           0
 if combine SR and LR in K                    0
 Integral screening is                        0
 Integral computing path is                   2
 max size of driver memory is            800000
 size of driver memory is                593474
 size of scratch memory is              2260544
 max col of scratch BK array               1296
 max len of scratch array in speh3          155
 max len of scratch index in speh4           18
 max int batch size is                      520
 min int batch size is                       52
 fixed nKL is                                52
 max L of basis functions is                  2
 order of int derivative is                   0
 number of shells is                         72
 number of basis is                         203
 number of cartesian basis is               203
 number of contracted shell pairs          2416
 number of primitive shell pairs           6082
 maxK2 (contraction) of shell pair           36
 max number of K2 of shell pair               1
 max number of CS2 of shell pair            399
 max number of PS2 of shell pair            768
 mem total for path MDJ                   36102
 -------------------------------------------------------
 Smallest overlap matrix eigenvalue = 2.44E-05

 Scale SEOQF with 1.000000e-01/1.000000e-01/1.000000e-01

 Standard Electronic Orientation quadrupole field applied
 Nucleus-field energy     =     0.0000000095 hartrees
 Guess from superposition of atomic densities
 Warning:  Energy on first SCF cycle will be non-variational
 A restricted hybrid HF-DFT SCF calculation will be
 performed using Pulay DIIS extrapolation
 Exchange:     0.2000 Hartree-Fock + 0.0800 Slater + 0.7200 B88
 Correlation:  0.1900 VWN1RPA + 0.8100 LYP
 Using SG-1 standard quadrature grid
 SCF converges when DIIS error is below 1.0E-08
 ---------------------------------------
  Cycle       Energy         DIIS Error
 ---------------------------------------
    1    -382.9947221682      4.48E-02
    2    -381.6265877027      7.25E-03
    3    -381.1441234294      1.37E-02
    4    -381.8028517239      2.48E-03
    5    -381.8261637850      6.07E-04
    6    -381.8271031211      2.69E-04
    7    -381.8273717416      5.98E-05
    8    -381.8273822467      3.12E-05
    9    -381.8273852729      7.99E-06
   10    -381.8273854660      1.99E-06
   11    -381.8273854887      2.31E-07
   12    -381.8273854823      6.22E-08
   13    -381.8273854899      1.90E-08
   14    -381.8273854912      6.44E-09 Convergence criterion met
 ---------------------------------------
 SCF time:  CPU 52.26 s  wall 53.48 s
 SCF   energy in the final basis set = -381.8273854912
 Total energy in the final basis set = -381.8273854912

 --------------------------------------------------------------

                    Orbital Energies (a.u.)
 --------------------------------------------------------------

 Alpha MOs
 -- Occupied --
-19.196 -19.145 -19.135 -10.332 -10.284 -10.230 -10.207  -1.130
 -1.072  -1.050  -0.833  -0.722  -0.643  -0.602  -0.548  -0.517
 -0.497  -0.479  -0.461  -0.445  -0.434  -0.410  -0.394  -0.381
 -0.349  -0.306  -0.280
 -- Virtual --
 -0.057  -0.034  -0.028  -0.004   0.005   0.017   0.029   0.045
  0.048   0.061   0.067   0.071   0.089   0.098   0.103   0.110
  0.112   0.119   0.126   0.132   0.135   0.146   0.150   0.159
  0.168   0.179   0.189   0.193   0.208   0.219   0.234   0.241
  0.257   0.263   0.276   0.291   0.292   0.298   0.301   0.303
  0.320   0.323   0.334   0.361   0.371   0.391   0.406   0.430
  0.448   0.468   0.486   0.527   0.534   0.566   0.580   0.595
  0.607   0.629   0.640   0.648   0.665   0.682   0.696   0.709
  0.728   0.772   0.854   0.871   0.887   0.960   0.994   1.029
  1.057   1.089   1.118   1.132   1.138   1.165   1.191   1.203
  1.208   1.235   1.239   1.285   1.373   1.391   1.417   1.420
  1.470   1.492   1.512   1.533   1.544   1.563   1.591   1.625
  1.648   1.665   1.686   1.705   1.748   1.773   1.805   1.826
  1.907   1.943   2.006   2.020   2.060   2.083   2.132   2.186
  2.249   2.283   2.322   2.412   2.495   2.504   2.534   2.551
  2.582   2.597   2.649   2.685   2.734   2.759   2.796   2.827
  2.861   2.867   2.889   2.903   2.920   3.011   3.027   3.110
  3.152   3.200   3.334   3.349   3.352   3.458   3.492   3.524
  3.619   3.746   3.797   3.847   3.858   4.009   4.045   4.116
  4.262   4.936   5.026   5.037   5.126   5.146   5.338   5.546
  5.679   5.842  23.781  23.813  23.852  23.871  49.834  49.934
 49.982
 --------------------------------------------------------------

          Ground-State Mulliken Net Atomic Charges

     Atom                 Charge (a.u.)
  ----------------------------------------
      1 C                    -0.037636
      2 C                    -0.037996
      3 C                    -0.402432
      4 C                     0.043320
      5 O                    -0.256167
      6 O                    -0.151674
      7 H                     0.192789
      8 H                     0.153440
      9 H                     0.195052
     10 H                     0.193050
     11 H                     0.089778
     12 H                     0.250597
     13 O                    -0.232120
  ----------------------------------------
  Sum of atomic charges =    -0.000000

 -----------------------------------------------------------------
                    Cartesian Multipole Moments
 -----------------------------------------------------------------
    Charge (ESU x 10^10)
                -0.0000
    Dipole Moment (Debye)
         X       0.4404      Y       3.3637      Z      -1.1983
       Tot       3.5978
    Quadrupole Moments (Debye-Ang)
        XX     -61.5657     XY       7.8956     YY     -39.5504
        XZ       3.7538     YZ       0.0493     ZZ     -39.8549
    Octopole Moments (Debye-Ang^2)
       XXX      30.9535    XXY       8.0414    XYY       3.2686
       YYY      13.4709    XXZ     -11.0524    XYZ       0.7380
       YYZ       1.2840    XZZ       1.6923    YZZ       0.3348
       ZZZ       0.5682
    Hexadecapole Moments (Debye-Ang^3)
      XXXX   -1315.5390   XXXY      33.6895   XXYY    -192.7418
      XYYY      31.8826   YYYY    -155.4997   XXXZ      29.2429
      XXYZ       0.2976   XYYZ       1.5444   YYYZ       4.1668
      XXZZ    -187.1894   XYZZ      -0.0373   YYZZ     -38.2107
      XZZZ      -0.2290   YZZZ      -0.6540   ZZZZ     -70.9019
 -----------------------------------------------------------------
 Calculating analytic gradient of the SCF energy
 Gradient of SCF Energy
            1           2           3           4           5           6
    1  -0.0009357   0.0005495   0.0008008   0.0035912   0.0011096   0.0034852
    2   0.0088148  -0.0003465  -0.0002392   0.0003811  -0.0105613  -0.0051563
    3   0.0010144  -0.0000376  -0.0014916  -0.0031086  -0.0005412  -0.0001693
            7           8           9          10          11          12
    1  -0.0006150  -0.0005776  -0.0003701   0.0012948   0.0010522  -0.0026257
    2   0.0009295   0.0012511  -0.0002397  -0.0009265   0.0002216   0.0056184
    3  -0.0012019   0.0008633   0.0014578  -0.0005108  -0.0015476   0.0001303
           13
    1  -0.0067592
    2   0.0002528
    3   0.0051427
 Max gradient component =       1.056E-02
 RMS gradient           =       3.130E-03
 Gradient time:  CPU 15.12 s  wall 15.13 s
 Geometry Optimization Parameters
   NAtoms,    NIC,     NZ,  NCons,   NDum,   NFix, NCnnct, MaxDiis
       13      80       0       0       0       0       0       0


** GEOMETRY OPTIMIZATION IN DELOCALIZED INTERNAL COORDINATES **
   Searching for a Minimum

   Optimization Cycle:   1

                       Coordinates (Angstroms)
     ATOM                X               Y               Z
      1  C         1.5945405000   -0.0944886000    0.0005050000
      2  C         0.2140753000    0.5527043000   -0.1041079000
      3  C        -0.9166406000   -0.4665281000    0.0911384000
      4  C        -2.2508383000    0.0880092000   -0.3545399000
      5  O         1.7931166000   -1.2810995000   -0.0448231000
      6  O         2.6360890000    0.7703649000    0.1205848000
      7  H         0.1457389000    1.0175504000   -1.0997334000
      8  H         0.1283555000    1.3703799000    0.6239952000
      9  H        -0.9908242000   -0.7856404000    1.1342521000
     10  H        -0.6824813000   -1.3512206000   -0.5163648000
     11  H        -2.2722715000    0.4499035000   -1.4101512000
     12  H         2.3136503000    1.6860576000    0.1565601000
     13  O        -3.2403292000    0.1525832000    0.3384219000
   Point Group: c1    Number of degrees of freedom:    33


   Energy is   -381.827385491


 Attempting to Generate Delocalized Internal Coordinates

 33 Hessian modes will be used to form the next step
  Hessian Eigenvalues:
     0.004581    0.005444    0.007588    0.007588    0.009113    0.021053
     0.041293    0.042870    0.053738    0.055299    0.092745    0.093695
     0.127516    0.128031    0.160000    0.160000    0.219075    0.219684
     0.220000    0.249952    0.250000    0.289886    0.295875    0.311477
     0.319597    0.335807    0.338552    0.338803    0.344279    0.530777
     0.531253    1.000799    1.028556

 Minimum Search - Taking Simple RFO Step
 Searching for Lamda that Minimizes Along All modes
 Value Taken    Lamda =  -0.00040135
 Step Taken.  Stepsize is  0.050582

                             Maximum     Tolerance    Cnvgd?
         Gradient           0.008773      0.000300      NO
         Displacement       0.021853      0.001200      NO
         Energy change     *********      0.000001      NO


 New Cartesian Coordinates Obtained by Inverse Iteration

 Displacement from previous Coordinates is:  0.075420
 ----------------------------------------------------------------
             Standard Nuclear Orientation (Angstroms)
    I     Atom           X                Y                Z
 ----------------------------------------------------------------
    1      C       1.5951024197    -0.0924472391    -0.0081834518
    2      C       0.2135797118     0.5467604226    -0.1087798703
    3      C      -0.9183684109    -0.4677257444     0.0943350360
    4      C      -2.2470594545     0.0885888533    -0.3539492121
    5      O       1.8023529460    -1.2719786187    -0.0548302638
    6      O       2.6301023503     0.7763359976     0.1283154049
    7      H       0.1456641198     1.0065289770    -1.1041388855
    8      H       0.1338443531     1.3649836364     0.6157531781
    9      H      -0.9900083706    -0.7836609713     1.1361798641
   10      H      -0.6972763759    -1.3543692816    -0.5115695246
   11      H      -2.2746271760     0.4467046288    -1.4080883667
   12      H       2.3105743977     1.6861121023     0.1735591628
   13      O      -3.2316995105     0.1627430371     0.3371341291
 ----------------------------------------------------------------
 Nuclear Repulsion Energy =   284.9341378267 hartrees
 There are       27 alpha and       27 beta electrons
 Applying Cartesian multipole field
    Component          Value
    ---------          -----
     (2,0,0)        1.00000E-11
     (0,2,0)        2.00000E-11
     (0,0,2)       -3.00000E-11
 Nucleus-field energy     =     0.0000000095 hartrees
 Requested basis set is 6-311++G(d,p)
 There are 72 shells and 196 basis functions
 A cutoff of  1.0D-11 yielded   2416 shell pairs
 There are     17834 function pairs (     19083 Cartesian)
 Smallest overlap matrix eigenvalue = 2.42E-05
 Guess MOs from SCF MO coefficient file
 Reading MOs from coefficient file
 Reading MOs from coefficient file
 A restricted hybrid HF-DFT SCF calculation will be
 performed using Pulay DIIS extrapolation
 Exchange:     0.2000 Hartree-Fock + 0.0800 Slater + 0.7200 B88
 Correlation:  0.1900 VWN1RPA + 0.8100 LYP
 Using SG-1 standard quadrature grid
 SCF converges when DIIS error is below 1.0E-08
 Geometry optimization detected.  Setting ReadMinima to 0
 Setting SaveMinima to 0
 ---------------------------------------
  Cycle       Energy         DIIS Error
 ---------------------------------------
    1    -381.8426674047      4.44E-04
    2    -381.8275677987      6.77E-05
    3    -381.8275538815      9.57E-05
    4    -381.8275859870      2.95E-05
    5    -381.8275889153      6.34E-06
    6    -381.8275886712      2.80E-06
    7    -381.8275886901      8.15E-07
    8    -381.8275887902      1.46E-07
    9    -381.8275887892      8.33E-08
   10    -381.8275887871      3.78E-08
   11    -381.8275887871      9.39E-09 Convergence criterion met
 ---------------------------------------
 SCF time:  CPU 40.67 s  wall 40.74 s
 SCF   energy in the final basis set = -381.8275887871
 Total energy in the final basis set = -381.8275887871

 --------------------------------------------------------------

                    Orbital Energies (a.u.)
 --------------------------------------------------------------

 Alpha MOs
 -- Occupied --
-19.195 -19.144 -19.134 -10.331 -10.282 -10.229 -10.206  -1.131
 -1.075  -1.052  -0.834  -0.723  -0.644  -0.602  -0.548  -0.518
 -0.498  -0.479  -0.461  -0.446  -0.435  -0.410  -0.395  -0.381
 -0.349  -0.306  -0.279
 -- Virtual --
 -0.055  -0.033  -0.026  -0.004   0.006   0.017   0.029   0.045
  0.048   0.062   0.068   0.072   0.089   0.098   0.104   0.110
  0.112   0.119   0.125   0.132   0.135   0.146   0.150   0.160
  0.168   0.180   0.189   0.194   0.209   0.221   0.235   0.241
  0.258   0.263   0.277   0.291   0.292   0.298   0.302   0.303
  0.321   0.324   0.334   0.361   0.371   0.391   0.407   0.430
  0.451   0.470   0.488   0.529   0.536   0.566   0.581   0.595
  0.608   0.629   0.643   0.649   0.666   0.683   0.697   0.710
  0.731   0.772   0.856   0.872   0.886   0.959   0.995   1.031
  1.058   1.088   1.118   1.132   1.138   1.166   1.191   1.205
  1.208   1.233   1.241   1.284   1.378   1.393   1.417   1.423
  1.469   1.494   1.515   1.535   1.544   1.563   1.592   1.628
  1.650   1.668   1.686   1.708   1.750   1.776   1.808   1.827
  1.908   1.946   2.010   2.024   2.066   2.086   2.136   2.191
  2.253   2.284   2.325   2.416   2.499   2.506   2.535   2.551
  2.585   2.601   2.651   2.688   2.735   2.758   2.802   2.828
  2.862   2.868   2.892   2.903   2.922   3.015   3.031   3.115
  3.156   3.204   3.339   3.355   3.358   3.465   3.501   3.528
  3.627   3.754   3.801   3.857   3.863   4.009   4.048   4.119
  4.270   4.938   5.027   5.039   5.128   5.148   5.342   5.560
  5.684   5.847  23.793  23.820  23.862  23.878  49.837  49.938
 49.988
 --------------------------------------------------------------

          Ground-State Mulliken Net Atomic Charges

     Atom                 Charge (a.u.)
  ----------------------------------------
      1 C                    -0.035639
      2 C                    -0.039757
      3 C                    -0.398032
      4 C                     0.042906
      5 O                    -0.255696
      6 O                    -0.153075
      7 H                     0.192950
      8 H                     0.151499
      9 H                     0.194803
     10 H                     0.192886
     11 H                     0.089475
     12 H                     0.249307
     13 O                    -0.231626
  ----------------------------------------
  Sum of atomic charges =     0.000000

 -----------------------------------------------------------------
                    Cartesian Multipole Moments
 -----------------------------------------------------------------
    Charge (ESU x 10^10)
                -0.0000
    Dipole Moment (Debye)
         X       0.3941      Y       3.3088      Z      -1.1775
       Tot       3.5342
    Quadrupole Moments (Debye-Ang)
        XX     -61.4959     XY       7.9229     YY     -39.5046
        XZ       3.7760     YZ       0.0451     ZZ     -39.8167
    Octopole Moments (Debye-Ang^2)
       XXX      30.0310    XXY       7.6145    XYY       3.1603
       YYY      13.0453    XXZ     -10.9487    XYZ       0.8057
       YYZ       1.4928    XZZ       1.6572    YZZ       0.2309
       ZZZ       0.7569
    Hexadecapole Moments (Debye-Ang^3)
      XXXX   -1310.8777   XXXY      34.1953   XXYY    -192.2700
      XYYY      31.8868   YYYY    -154.4927   XXXZ      29.3814
      XXYZ       0.1996   XYYZ       1.9053   YYYZ       3.9070
      XXZZ    -186.6371   XYZZ       0.0815   YYZZ     -38.0612
      XZZZ      -0.1830   YZZZ      -1.0411   ZZZZ     -70.9246
 -----------------------------------------------------------------
 Calculating analytic gradient of the SCF energy
 Gradient of SCF Energy
            1           2           3           4           5           6
    1   0.0001997   0.0000407  -0.0004753   0.0004960   0.0001982   0.0000116
    2   0.0026672  -0.0000954  -0.0003755  -0.0003465  -0.0014119  -0.0012251
    3  -0.0015192   0.0003491  -0.0000156  -0.0007348   0.0006491   0.0003706
            7           8           9          10          11          12
    1   0.0000664   0.0000544  -0.0000003   0.0000434  -0.0000877  -0.0003531
    2   0.0000773   0.0000243  -0.0000340   0.0001710   0.0001605   0.0002729
    3   0.0000577   0.0000519   0.0000597   0.0000998   0.0001895   0.0001093
           13
    1  -0.0001940
    2   0.0001151
    3   0.0003329
 Max gradient component =       2.667E-03
 RMS gradient           =       6.298E-04
 Gradient time:  CPU 15.06 s  wall 15.07 s
 Geometry Optimization Parameters
   NAtoms,    NIC,     NZ,  NCons,   NDum,   NFix, NCnnct, MaxDiis
       13      80       0       0       0       0       0       0

 Cartesian Hessian Update
 Hessian Updated using BFGS Update


** GEOMETRY OPTIMIZATION IN DELOCALIZED INTERNAL COORDINATES **
   Searching for a Minimum

   Optimization Cycle:   2

                       Coordinates (Angstroms)
     ATOM                X               Y               Z
      1  C         1.5951024197   -0.0924472391   -0.0081834518
      2  C         0.2135797118    0.5467604226   -0.1087798703
      3  C        -0.9183684109   -0.4677257444    0.0943350360
      4  C        -2.2470594545    0.0885888533   -0.3539492121
      5  O         1.8023529460   -1.2719786187   -0.0548302638
      6  O         2.6301023503    0.7763359976    0.1283154049
      7  H         0.1456641198    1.0065289770   -1.1041388855
      8  H         0.1338443531    1.3649836364    0.6157531781
      9  H        -0.9900083706   -0.7836609713    1.1361798641
     10  H        -0.6972763759   -1.3543692816   -0.5115695246
     11  H        -2.2746271760    0.4467046288   -1.4080883667
     12  H         2.3105743977    1.6861121023    0.1735591628
     13  O        -3.2316995105    0.1627430371    0.3371341291
   Point Group: c1    Number of degrees of freedom:    33


   Energy is   -381.827588787

 Hessian Updated using BFGS Update

 33 Hessian modes will be used to form the next step
  Hessian Eigenvalues:
     0.004580    0.005370    0.007585    0.007617    0.010000    0.021108
     0.041294    0.042860    0.053752    0.055287    0.092402    0.094165
     0.127119    0.128028    0.157030    0.162173    0.216395    0.219674
     0.221365    0.248039    0.251894    0.288323    0.296857    0.313269
     0.321138    0.335882    0.338258    0.340908    0.343914    0.512489
     0.543238    0.940696    1.013020

 Minimum Search - Taking Simple RFO Step
 Searching for Lamda that Minimizes Along All modes
 Value Taken    Lamda =  -0.00010296
 Step Taken.  Stepsize is  0.098600

                             Maximum     Tolerance    Cnvgd?
         Gradient           0.001312      0.000300      NO
         Displacement       0.059669      0.001200      NO
         Energy change     -0.000203      0.000001      NO


 New Cartesian Coordinates Obtained by Inverse Iteration

 Displacement from previous Coordinates is:  0.076047
 ----------------------------------------------------------------
             Standard Nuclear Orientation (Angstroms)
    I     Atom           X                Y                Z
 ----------------------------------------------------------------
    1      C       1.5947382217    -0.0943322435     0.0071604052
    2      C       0.2142499361     0.5448985506    -0.0997038036
    3      C      -0.9205523592    -0.4656276066     0.0996191215
    4      C      -2.2450450373     0.0940767873    -0.3548037129
    5      O       1.8070648937    -1.2687760755    -0.0759675688
    6      O       2.6298547577     0.7791046616     0.1160640490
    7      H       0.1518928801     1.0030340490    -1.0955225095
    8      H       0.1330895305     1.3634015302     0.6233150621
    9      H      -0.9968638328    -0.7815120263     1.1403903604
   10      H      -0.7025818515    -1.3530203038    -0.5059391268
   11      H      -2.2707957414     0.4395811742    -1.4127649612
   12      H       2.3127460349     1.6872948423     0.1677319678
   13      O      -3.2356164326     0.1604524605     0.3261579168
 ----------------------------------------------------------------
 Nuclear Repulsion Energy =   285.0158821168 hartrees
 There are       27 alpha and       27 beta electrons
 Applying Cartesian multipole field
    Component          Value
    ---------          -----
     (2,0,0)        1.00000E-11
     (0,2,0)        2.00000E-11
     (0,0,2)       -3.00000E-11
 Nucleus-field energy     =     0.0000000095 hartrees
 Requested basis set is 6-311++G(d,p)
 There are 72 shells and 196 basis functions
 A cutoff of  1.0D-11 yielded   2419 shell pairs
 There are     17851 function pairs (     19100 Cartesian)
 Smallest overlap matrix eigenvalue = 2.41E-05
 Guess MOs from SCF MO coefficient file
 Reading MOs from coefficient file
 Reading MOs from coefficient file
 A restricted hybrid HF-DFT SCF calculation will be
 performed using Pulay DIIS extrapolation
 Exchange:     0.2000 Hartree-Fock + 0.0800 Slater + 0.7200 B88
 Correlation:  0.1900 VWN1RPA + 0.8100 LYP
 Using SG-1 standard quadrature grid
 SCF converges when DIIS error is below 1.0E-08
 Geometry optimization detected.  Setting ReadMinima to 0
 Setting SaveMinima to 0
 ---------------------------------------
  Cycle       Energy         DIIS Error
 ---------------------------------------
    1    -381.8296985286      6.74E-04
    2    -381.8274297942      5.80E-05
    3    -381.8274385464      6.39E-05
    4    -381.8274497863      3.06E-05
    5    -381.8274526328      7.03E-06
    6    -381.8274527490      3.80E-06
    7    -381.8274528479      7.72E-07
    8    -381.8274527708      1.86E-07
    9    -381.8274527658      7.68E-08
   10    -381.8274527686      5.90E-08
   11    -381.8274527681      1.03E-08
   12    -381.8274527682      1.80E-09 Convergence criterion met
 ---------------------------------------
 SCF time:  CPU 41.87 s  wall 41.91 s
 SCF   energy in the final basis set = -381.8274527682
 Total energy in the final basis set = -381.8274527682

 --------------------------------------------------------------

                    Orbital Energies (a.u.)
 --------------------------------------------------------------

 Alpha MOs
 -- Occupied --
-19.194 -19.144 -19.134 -10.330 -10.282 -10.229 -10.206  -1.132
 -1.075  -1.053  -0.834  -0.723  -0.645  -0.602  -0.548  -0.518
 -0.498  -0.480  -0.461  -0.446  -0.435  -0.410  -0.395  -0.382
 -0.349  -0.306  -0.279
 -- Virtual --
 -0.055  -0.034  -0.026  -0.003   0.005   0.018   0.030   0.045
  0.048   0.062   0.068   0.072   0.089   0.098   0.104   0.110
  0.112   0.119   0.126   0.133   0.135   0.146   0.150   0.159
  0.168   0.180   0.190   0.195   0.210   0.220   0.235   0.241
  0.258   0.263   0.277   0.291   0.292   0.299   0.302   0.304
  0.320   0.323   0.333   0.362   0.371   0.391   0.407   0.430
  0.449   0.472   0.489   0.530   0.536   0.568   0.580   0.596
  0.610   0.630   0.644   0.648   0.666   0.684   0.698   0.712
  0.730   0.773   0.857   0.873   0.886   0.959   0.994   1.031
  1.058   1.085   1.118   1.132   1.141   1.163   1.192   1.202
  1.209   1.233   1.239   1.288   1.367   1.397   1.418   1.427
  1.470   1.495   1.516   1.535   1.547   1.564   1.592   1.630
  1.650   1.670   1.688   1.708   1.747   1.779   1.807   1.828
  1.910   1.947   2.011   2.026   2.067   2.087   2.136   2.194
  2.252   2.284   2.326   2.417   2.500   2.507   2.535   2.550
  2.587   2.602   2.653   2.687   2.734   2.759   2.805   2.829
  2.862   2.868   2.894   2.903   2.922   3.014   3.032   3.115
  3.157   3.207   3.341   3.351   3.366   3.468   3.504   3.528
  3.629   3.755   3.803   3.860   3.864   4.008   4.048   4.119
  4.272   4.938   5.028   5.038   5.128   5.147   5.342   5.565
  5.685   5.848  23.796  23.823  23.864  23.879  49.839  49.939
 49.990
 --------------------------------------------------------------

          Ground-State Mulliken Net Atomic Charges

     Atom                 Charge (a.u.)
  ----------------------------------------
      1 C                    -0.033202
      2 C                    -0.038712
      3 C                    -0.400631
      4 C                     0.042037
      5 O                    -0.255129
      6 O                    -0.154456
      7 H                     0.195976
      8 H                     0.149165
      9 H                     0.194386
     10 H                     0.192513
     11 H                     0.089835
     12 H                     0.249904
     13 O                    -0.231684
  ----------------------------------------
  Sum of atomic charges =     0.000000

 -----------------------------------------------------------------
                    Cartesian Multipole Moments
 -----------------------------------------------------------------
    Charge (ESU x 10^10)
                -0.0000
    Dipole Moment (Debye)
         X       0.3882      Y       3.2937      Z      -1.0836
       Tot       3.4890
    Quadrupole Moments (Debye-Ang)
        XX     -61.5810     XY       7.8750     YY     -39.4804
        XZ       3.8905     YZ      -0.0122     ZZ     -39.7836
    Octopole Moments (Debye-Ang^2)
       XXX      30.1202    XXY       7.6039    XYY       3.1742
       YYY      12.9102    XXZ     -10.2898    XYZ       0.6653
       YYZ       1.6052    XZZ       1.5981    YZZ       0.1839
       ZZZ       1.0264
    Hexadecapole Moments (Debye-Ang^3)
      XXXX   -1313.5530   XXXY      33.8560   XXYY    -192.2648
      XYYY      31.8178   YYYY    -154.0118   XXXZ      29.8923
      XXYZ      -0.0452   XYYZ       2.0383   YYYZ       3.4764
      XXZZ    -186.5944   XYZZ       0.0658   YYZZ     -37.9914
      XZZZ       0.1762   YZZZ      -1.3033   ZZZZ     -70.5999
 -----------------------------------------------------------------
 Calculating analytic gradient of the SCF energy
 Gradient of SCF Energy
            1           2           3           4           5           6
    1  -0.0000932   0.0001307  -0.0006453   0.0001492   0.0000170  -0.0010820
    2  -0.0014101   0.0001207  -0.0009875   0.0022747   0.0022104   0.0008022
    3   0.0069355  -0.0023602  -0.0000302   0.0012213  -0.0025370  -0.0016190
            7           8           9          10          11          12
    1  -0.0003630   0.0004438   0.0001293  -0.0001095  -0.0005828   0.0006529
    2   0.0001549  -0.0004994   0.0000415   0.0002666  -0.0008158  -0.0013354
    3   0.0003315  -0.0001627  -0.0004431   0.0002565   0.0002388  -0.0004073
           13
    1   0.0013530
    2  -0.0008228
    3  -0.0014241
 Max gradient component =       6.936E-03
 RMS gradient           =       1.507E-03
 Gradient time:  CPU 14.57 s  wall 14.57 s
 Geometry Optimization Parameters
   NAtoms,    NIC,     NZ,  NCons,   NDum,   NFix, NCnnct, MaxDiis
       13      80       0       0       0       0       0       0

 Cartesian Hessian Update
 Hessian Updated using BFGS Update


** GEOMETRY OPTIMIZATION IN DELOCALIZED INTERNAL COORDINATES **
   Searching for a Minimum

   Optimization Cycle:   3

                       Coordinates (Angstroms)
     ATOM                X               Y               Z
      1  C         1.5947382217   -0.0943322435    0.0071604052
      2  C         0.2142499361    0.5448985506   -0.0997038036
      3  C        -0.9205523592   -0.4656276066    0.0996191215
      4  C        -2.2450450373    0.0940767873   -0.3548037129
      5  O         1.8070648937   -1.2687760755   -0.0759675688
      6  O         2.6298547577    0.7791046616    0.1160640490
      7  H         0.1518928801    1.0030340490   -1.0955225095
      8  H         0.1330895305    1.3634015302    0.6233150621
      9  H        -0.9968638328   -0.7815120263    1.1403903604
     10  H        -0.7025818515   -1.3530203038   -0.5059391268
     11  H        -2.2707957414    0.4395811742   -1.4127649612
     12  H         2.3127460349    1.6872948423    0.1677319678
     13  O        -3.2356164326    0.1604524605    0.3261579168
   Point Group: c1    Number of degrees of freedom:    33


   Energy is   -381.827452768

 Hessian Updated using BFGS Update

 33 Hessian modes will be used to form the next step
  Hessian Eigenvalues:
     0.004575    0.005326    0.007587    0.007730    0.020741    0.039162
     0.042723    0.050151    0.054116    0.055345    0.092287    0.094134
     0.127043    0.129701    0.156478    0.161583    0.215067    0.220323
     0.220958    0.245135    0.250617    0.288231    0.296681    0.313065
     0.320880    0.335925    0.338457    0.340642    0.344585    0.511941
     0.542769    0.957183    1.011077

 Minimum Search - Taking Simple RFO Step
 Searching for Lamda that Minimizes Along All modes
 Value Taken    Lamda =  -0.00030214
 Step Taken.  Stepsize is  0.076276

                             Maximum     Tolerance    Cnvgd?
         Gradient           0.002176      0.000300      NO
         Displacement       0.042576      0.001200      NO
         Energy change      0.000136      0.000001      NO


 New Cartesian Coordinates Obtained by Inverse Iteration

 Displacement from previous Coordinates is:  0.063556
 ----------------------------------------------------------------
             Standard Nuclear Orientation (Angstroms)
    I     Atom           X                Y                Z
 ----------------------------------------------------------------
    1      C       1.5954882289    -0.0940017790    -0.0059621897
    2      C       0.2138822365     0.5451560693    -0.1081082062
    3      C      -0.9186902601    -0.4672181500     0.0962947927
    4      C      -2.2472225680     0.0890825283    -0.3533580588
    5      O       1.8055030958    -1.2715068776    -0.0645870697
    6      O       2.6289032811     0.7786404084     0.1278637990
    7      H       0.1472776080     1.0016722748    -1.1049530902
    8      H       0.1330485047     1.3652999952     0.6140060044
    9      H      -0.9909649811    -0.7819093284     1.1382900495
   10      H      -0.6994723867    -1.3551539769    -0.5089656381
   11      H      -2.2720823500     0.4460470513    -1.4082066550
   12      H       2.3094089961     1.6875738764     0.1779420644
   13      O      -3.2328984052     0.1648937083     0.3354813977
 ----------------------------------------------------------------
 Nuclear Repulsion Energy =   284.9152994686 hartrees
 There are       27 alpha and       27 beta electrons
 Applying Cartesian multipole field
    Component          Value
    ---------          -----
     (2,0,0)        1.00000E-11
     (0,2,0)        2.00000E-11
     (0,0,2)       -3.00000E-11
 Nucleus-field energy     =     0.0000000095 hartrees
 Requested basis set is 6-311++G(d,p)
 There are 72 shells and 196 basis functions
 A cutoff of  1.0D-11 yielded   2416 shell pairs
 There are     17834 function pairs (     19083 Cartesian)
 Smallest overlap matrix eigenvalue = 2.42E-05
 Guess MOs from SCF MO coefficient file
 Reading MOs from coefficient file
 Reading MOs from coefficient file
 A restricted hybrid HF-DFT SCF calculation will be
 performed using Pulay DIIS extrapolation
 Exchange:     0.2000 Hartree-Fock + 0.0800 Slater + 0.7200 B88
 Correlation:  0.1900 VWN1RPA + 0.8100 LYP
 Using SG-1 standard quadrature grid
 SCF converges when DIIS error is below 1.0E-08
 Geometry optimization detected.  Setting ReadMinima to 0
 Setting SaveMinima to 0
 ---------------------------------------
  Cycle       Energy         DIIS Error
 ---------------------------------------
    1    -381.8234980127      4.97E-04
    2    -381.8275902642      4.41E-05
    3    -381.8275962686      4.48E-05
    4    -381.8276015069      2.55E-05
    5    -381.8276037049      4.56E-06
    6    -381.8276039308      1.76E-06
    7    -381.8276038626      8.21E-07
    8    -381.8276039000      1.69E-07
    9    -381.8276039164      8.72E-08
   10    -381.8276039135      5.10E-08
   11    -381.8276039136      8.90E-09 Convergence criterion met
 ---------------------------------------
 SCF time:  CPU 39.08 s  wall 39.20 s
 SCF   energy in the final basis set = -381.8276039136
 Total energy in the final basis set = -381.8276039136

 --------------------------------------------------------------

                    Orbital Energies (a.u.)
 --------------------------------------------------------------

 Alpha MOs
 -- Occupied --
-19.194 -19.144 -19.134 -10.331 -10.282 -10.229 -10.206  -1.131
 -1.075  -1.052  -0.834  -0.723  -0.644  -0.602  -0.548  -0.518
 -0.498  -0.480  -0.461  -0.446  -0.435  -0.410  -0.395  -0.381
 -0.349  -0.306  -0.279
 -- Virtual --
 -0.055  -0.033  -0.026  -0.004   0.006   0.018   0.029   0.045
  0.048   0.062   0.068   0.072   0.089   0.098   0.104   0.110
  0.112   0.119   0.125   0.132   0.135   0.146   0.150   0.159
  0.168   0.180   0.189   0.194   0.209   0.220   0.236   0.241
  0.258   0.263   0.277   0.291   0.292   0.299   0.302   0.303
  0.320   0.324   0.334   0.361   0.371   0.391   0.407   0.430
  0.450   0.470   0.489   0.530   0.536   0.567   0.580   0.596
  0.609   0.630   0.643   0.649   0.666   0.683   0.697   0.710
  0.731   0.772   0.856   0.872   0.886   0.958   0.995   1.031
  1.058   1.089   1.118   1.132   1.139   1.165   1.191   1.204
  1.209   1.233   1.240   1.285   1.375   1.394   1.417   1.424
  1.470   1.494   1.515   1.535   1.545   1.564   1.592   1.629
  1.650   1.670   1.685   1.709   1.749   1.776   1.807   1.827
  1.908   1.946   2.010   2.025   2.066   2.086   2.136   2.192
  2.253   2.284   2.325   2.416   2.499   2.506   2.534   2.551
  2.585   2.602   2.651   2.687   2.735   2.758   2.802   2.827
  2.862   2.868   2.892   2.903   2.921   3.014   3.031   3.114
  3.156   3.205   3.339   3.354   3.360   3.466   3.501   3.527
  3.628   3.754   3.801   3.858   3.863   4.008   4.048   4.118
  4.270   4.938   5.027   5.038   5.128   5.148   5.341   5.561
  5.684   5.847  23.794  23.821  23.862  23.878  49.838  49.938
 49.989
 --------------------------------------------------------------

          Ground-State Mulliken Net Atomic Charges

     Atom                 Charge (a.u.)
  ----------------------------------------
      1 C                    -0.034510
      2 C                    -0.040553
      3 C                    -0.397471
      4 C                     0.043496
      5 O                    -0.255091
      6 O                    -0.154340
      7 H                     0.193920
      8 H                     0.150543
      9 H                     0.194379
     10 H                     0.192650
     11 H                     0.089159
     12 H                     0.249425
     13 O                    -0.231607
  ----------------------------------------
  Sum of atomic charges =     0.000000

 -----------------------------------------------------------------
                    Cartesian Multipole Moments
 -----------------------------------------------------------------
    Charge (ESU x 10^10)
                 0.0000
    Dipole Moment (Debye)
         X       0.3872      Y       3.2920      Z      -1.1457
       Tot       3.5071
    Quadrupole Moments (Debye-Ang)
        XX     -61.5368     XY       7.9102     YY     -39.4983
        XZ       3.8194     YZ       0.0300     ZZ     -39.8147
    Octopole Moments (Debye-Ang^2)
       XXX      29.9460    XXY       7.4971    XYY       3.1576
       YYY      13.0002    XXZ     -10.7447    XYZ       0.7823
       YYZ       1.5864    XZZ       1.6592    YZZ       0.2153
       ZZZ       0.8591
    Hexadecapole Moments (Debye-Ang^3)
      XXXX   -1311.8611   XXXY      34.3164   XXYY    -192.3938
      XYYY      32.0139   YYYY    -154.4084   XXXZ      29.7070
      XXYZ       0.1010   XYYZ       2.1002   YYYZ       3.7018
      XXZZ    -186.7203   XYZZ       0.1336   YYZZ     -38.0735
      XZZZ       0.0231   YZZZ      -1.2638   ZZZZ     -70.9295
 -----------------------------------------------------------------
 Calculating analytic gradient of the SCF energy
 Gradient of SCF Energy
            1           2           3           4           5           6
    1   0.0002045   0.0001117  -0.0000871  -0.0000226  -0.0000347  -0.0003326
    2   0.0002931  -0.0000801   0.0000882  -0.0004997  -0.0001917   0.0000076
    3   0.0003156  -0.0001800   0.0000443  -0.0002165  -0.0001018  -0.0000569
            7           8           9          10          11          12
    1  -0.0000375   0.0000138   0.0000036   0.0000058   0.0000000   0.0001196
    2   0.0000488  -0.0000399   0.0000134   0.0000589   0.0001782  -0.0000514
    3   0.0000868   0.0000526  -0.0000806  -0.0000164   0.0001198   0.0000238
           13
    1   0.0000556
    2   0.0001748
    3   0.0000094
 Max gradient component =       4.997E-04
 RMS gradient           =       1.501E-04
 Gradient time:  CPU 14.64 s  wall 14.64 s
 Geometry Optimization Parameters
   NAtoms,    NIC,     NZ,  NCons,   NDum,   NFix, NCnnct, MaxDiis
       13      80       0       0       0       0       0       0

 Cartesian Hessian Update
 Hessian Updated using BFGS Update


** GEOMETRY OPTIMIZATION IN DELOCALIZED INTERNAL COORDINATES **
   Searching for a Minimum

   Optimization Cycle:   4

                       Coordinates (Angstroms)
     ATOM                X               Y               Z
      1  C         1.5954882289   -0.0940017790   -0.0059621897
      2  C         0.2138822365    0.5451560693   -0.1081082062
      3  C        -0.9186902601   -0.4672181500    0.0962947927
      4  C        -2.2472225680    0.0890825283   -0.3533580588
      5  O         1.8055030958   -1.2715068776   -0.0645870697
      6  O         2.6289032811    0.7786404084    0.1278637990
      7  H         0.1472776080    1.0016722748   -1.1049530902
      8  H         0.1330485047    1.3652999952    0.6140060044
      9  H        -0.9909649811   -0.7819093284    1.1382900495
     10  H        -0.6994723867   -1.3551539769   -0.5089656381
     11  H        -2.2720823500    0.4460470513   -1.4082066550
     12  H         2.3094089961    1.6875738764    0.1779420644
     13  O        -3.2328984052    0.1648937083    0.3354813977
   Point Group: c1    Number of degrees of freedom:    33


   Energy is   -381.827603914

 Hessian Updated using BFGS Update

 33 Hessian modes will be used to form the next step
  Hessian Eigenvalues:
     0.004575    0.005328    0.007586    0.007799    0.020787    0.039671
     0.042710    0.049824    0.053930    0.055340    0.092271    0.094115
     0.127043    0.129308    0.156084    0.161309    0.215070    0.220496
     0.221014    0.245146    0.250801    0.288290    0.296603    0.312921
     0.320663    0.335899    0.338509    0.340489    0.344291    0.512374
     0.540649    0.959757    1.010553

 Minimum Search - Taking Simple RFO Step
 Searching for Lamda that Minimizes Along All modes
 Value Taken    Lamda =  -0.00001355
 Step Taken.  Stepsize is  0.040783

                             Maximum     Tolerance    Cnvgd?
         Gradient           0.000314      0.000300      NO
         Displacement       0.022162      0.001200      NO
         Energy change     -0.000151      0.000001      NO


 New Cartesian Coordinates Obtained by Inverse Iteration

 Displacement from previous Coordinates is:  0.036580
 ----------------------------------------------------------------
             Standard Nuclear Orientation (Angstroms)
    I     Atom           X                Y                Z
 ----------------------------------------------------------------
    1      C       1.5960180959    -0.0942484584    -0.0105640502
    2      C       0.2150842972     0.5471113045    -0.1099528935
    3      C      -0.9183490702    -0.4637846359     0.0968254281
    4      C      -2.2470605111     0.0943014303    -0.3506394757
    5      O       1.8042273025    -1.2721630259    -0.0669650351
    6      O       2.6303164487     0.7762909543     0.1319299625
    7      H       0.1476100895     1.0029137460    -1.1071826788
    8      H       0.1365222716     1.3679421296     0.6116915750
    9      H      -0.9892749255    -0.7782653719     1.1391164372
   10      H      -0.7013393671    -1.3522626301    -0.5086253656
   11      H      -2.2767111416     0.4377717920    -1.4099973660
   12      H       2.3108197282     1.6852516575     0.1847495613
   13      O      -3.2356822181     0.1577169079     0.3353511010
 ----------------------------------------------------------------
 Nuclear Repulsion Energy =   284.8791127393 hartrees
 There are       27 alpha and       27 beta electrons
 Applying Cartesian multipole field
    Component          Value
    ---------          -----
     (2,0,0)        1.00000E-11
     (0,2,0)        2.00000E-11
     (0,0,2)       -3.00000E-11
 Nucleus-field energy     =     0.0000000095 hartrees
 Requested basis set is 6-311++G(d,p)
 There are 72 shells and 196 basis functions
 A cutoff of  1.0D-11 yielded   2417 shell pairs
 There are     17846 function pairs (     19095 Cartesian)
 Smallest overlap matrix eigenvalue = 2.43E-05
 Guess MOs from SCF MO coefficient file
 Reading MOs from coefficient file
 Reading MOs from coefficient file
 A restricted hybrid HF-DFT SCF calculation will be
 performed using Pulay DIIS extrapolation
 Exchange:     0.2000 Hartree-Fock + 0.0800 Slater + 0.7200 B88
 Correlation:  0.1900 VWN1RPA + 0.8100 LYP
 Using SG-1 standard quadrature grid
 SCF converges when DIIS error is below 1.0E-08
 Geometry optimization detected.  Setting ReadMinima to 0
 Setting SaveMinima to 0
 ---------------------------------------
  Cycle       Energy         DIIS Error
 ---------------------------------------
    1    -381.8272365454      2.29E-04
    2    -381.8275754187      1.66E-05
    3    -381.8275766492      1.94E-05
    4    -381.8275775884      9.19E-06
    5    -381.8275779389      1.63E-06
    6    -381.8275778717      9.50E-07
    7    -381.8275778233      2.69E-07
    8    -381.8275778457      8.15E-08
    9    -381.8275778555      3.43E-08
   10    -381.8275778537      2.39E-08
   11    -381.8275778783      3.14E-09 Convergence criterion met
 ---------------------------------------
 SCF time:  CPU 37.85 s  wall 37.98 s
 SCF   energy in the final basis set = -381.8275778783
 Total energy in the final basis set = -381.8275778783

 --------------------------------------------------------------

                    Orbital Energies (a.u.)
 --------------------------------------------------------------

 Alpha MOs
 -- Occupied --
-19.194 -19.144 -19.134 -10.331 -10.282 -10.229 -10.206  -1.131
 -1.075  -1.052  -0.834  -0.723  -0.644  -0.602  -0.548  -0.518
 -0.498  -0.480  -0.461  -0.446  -0.435  -0.410  -0.395  -0.381
 -0.349  -0.306  -0.280
 -- Virtual --
 -0.055  -0.033  -0.026  -0.004   0.006   0.018   0.029   0.045
  0.048   0.062   0.068   0.072   0.089   0.098   0.104   0.110
  0.112   0.119   0.125   0.132   0.135   0.146   0.150   0.159
  0.168   0.180   0.188   0.194   0.210   0.221   0.236   0.241
  0.258   0.263   0.276   0.291   0.292   0.299   0.302   0.303
  0.320   0.324   0.334   0.361   0.371   0.391   0.407   0.430
  0.450   0.471   0.488   0.529   0.536   0.566   0.581   0.596
  0.609   0.630   0.643   0.649   0.666   0.682   0.697   0.710
  0.732   0.772   0.856   0.872   0.886   0.960   0.995   1.031
  1.058   1.084   1.118   1.132   1.138   1.166   1.191   1.204
  1.208   1.233   1.242   1.284   1.377   1.394   1.418   1.423
  1.470   1.494   1.515   1.535   1.545   1.563   1.591   1.628
  1.649   1.670   1.687   1.708   1.749   1.777   1.807   1.828
  1.906   1.948   2.009   2.025   2.066   2.086   2.135   2.192
  2.252   2.284   2.325   2.416   2.499   2.506   2.534   2.551
  2.585   2.601   2.652   2.687   2.734   2.759   2.803   2.827
  2.862   2.868   2.892   2.902   2.921   3.014   3.031   3.114
  3.156   3.205   3.339   3.353   3.359   3.466   3.502   3.528
  3.628   3.754   3.802   3.857   3.862   4.008   4.047   4.118
  4.270   4.938   5.027   5.038   5.127   5.148   5.341   5.561
  5.684   5.847  23.793  23.821  23.862  23.877  49.838  49.938
 49.989
 --------------------------------------------------------------

          Ground-State Mulliken Net Atomic Charges

     Atom                 Charge (a.u.)
  ----------------------------------------
      1 C                    -0.033922
      2 C                    -0.042569
      3 C                    -0.396960
      4 C                     0.044266
      5 O                    -0.255065
      6 O                    -0.154301
      7 H                     0.193646
      8 H                     0.150423
      9 H                     0.194032
     10 H                     0.193570
     11 H                     0.089934
     12 H                     0.248992
     13 O                    -0.232047
  ----------------------------------------
  Sum of atomic charges =    -0.000000

 -----------------------------------------------------------------
                    Cartesian Multipole Moments
 -----------------------------------------------------------------
    Charge (ESU x 10^10)
                -0.0000
    Dipole Moment (Debye)
         X       0.3904      Y       3.3066      Z      -1.1446
       Tot       3.5208
    Quadrupole Moments (Debye-Ang)
        XX     -61.5564     XY       7.8590     YY     -39.5043
        XZ       3.8136     YZ       0.0485     ZZ     -39.8128
    Octopole Moments (Debye-Ang^2)
       XXX      30.1024    XXY       7.6765    XYY       3.1321
       YYY      12.9783    XXZ     -10.7551    XYZ       0.7820
       YYZ       1.6563    XZZ       1.6555    YZZ       0.2181
       ZZZ       0.8581
    Hexadecapole Moments (Debye-Ang^3)
      XXXX   -1313.4372   XXXY      33.6547   XXYY    -192.4366
      XYYY      31.8359   YYYY    -154.2850   XXXZ      29.7444
      XXYZ       0.2112   XYYZ       2.2115   YYYZ       3.6989
      XXZZ    -186.8358   XYZZ       0.1345   YYZZ     -38.0572
      XZZZ       0.1173   YZZZ      -1.3080   ZZZZ     -70.9500
 -----------------------------------------------------------------
 Calculating analytic gradient of the SCF energy
 Gradient of SCF Energy
            1           2           3           4           5           6
    1   0.0001801  -0.0001859  -0.0003150   0.0009342   0.0000016  -0.0001248
    2   0.0002324   0.0000400  -0.0009214   0.0026828  -0.0001864  -0.0001494
    3  -0.0013147   0.0003318  -0.0003735   0.0008356   0.0005214   0.0003205
            7           8           9          10          11          12
    1   0.0000874  -0.0000631  -0.0000451   0.0002302  -0.0002612  -0.0000387
    2   0.0000196   0.0000379  -0.0000305  -0.0000451  -0.0008809   0.0000657
    3   0.0000309   0.0000646  -0.0000237   0.0000358  -0.0003185   0.0001160
           13
    1  -0.0003994
    2  -0.0008647
    3  -0.0002261
 Max gradient component =       2.683E-03
 RMS gradient           =       6.048E-04
 Gradient time:  CPU 14.56 s  wall 14.56 s
 Geometry Optimization Parameters
   NAtoms,    NIC,     NZ,  NCons,   NDum,   NFix, NCnnct, MaxDiis
       13      80       0       0       0       0       0       0

 Cartesian Hessian Update
 Hessian Updated using BFGS Update


** GEOMETRY OPTIMIZATION IN DELOCALIZED INTERNAL COORDINATES **
   Searching for a Minimum

   Optimization Cycle:   5

                       Coordinates (Angstroms)
     ATOM                X               Y               Z
      1  C         1.5960180959   -0.0942484584   -0.0105640502
      2  C         0.2150842972    0.5471113045   -0.1099528935
      3  C        -0.9183490702   -0.4637846359    0.0968254281
      4  C        -2.2470605111    0.0943014303   -0.3506394757
      5  O         1.8042273025   -1.2721630259   -0.0669650351
      6  O         2.6303164487    0.7762909543    0.1319299625
      7  H         0.1476100895    1.0029137460   -1.1071826788
      8  H         0.1365222716    1.3679421296    0.6116915750
      9  H        -0.9892749255   -0.7782653719    1.1391164372
     10  H        -0.7013393671   -1.3522626301   -0.5086253656
     11  H        -2.2767111416    0.4377717920   -1.4099973660
     12  H         2.3108197282    1.6852516575    0.1847495613
     13  O        -3.2356822181    0.1577169079    0.3353511010
   Point Group: c1    Number of degrees of freedom:    33


   Energy is   -381.827577878

 Hessian Updated using BFGS Update

 33 Hessian modes will be used to form the next step
  Hessian Eigenvalues:
     0.004572    0.005151    0.007563    0.020722    0.039433    0.041126
     0.049478    0.049804    0.053885    0.055391    0.092815    0.094116
     0.127494    0.130143    0.153934    0.161033    0.215068    0.220657
     0.224382    0.245388    0.249965    0.288329    0.296497    0.312743
     0.320364    0.335811    0.338417    0.340550    0.344019    0.511885
     0.537920    0.958244    1.010043

 Minimum Search - Taking Simple RFO Step
 Searching for Lamda that Minimizes Along All modes
 Value Taken    Lamda =  -0.00005518
 Step Taken.  Stepsize is  0.033259

                             Maximum     Tolerance    Cnvgd?
         Gradient           0.000904      0.000300      NO
         Displacement       0.017279      0.001200      NO
         Energy change      0.000026      0.000001      NO


 New Cartesian Coordinates Obtained by Inverse Iteration

 Displacement from previous Coordinates is:  0.025577
 ----------------------------------------------------------------
             Standard Nuclear Orientation (Angstroms)
    I     Atom           X                Y                Z
 ----------------------------------------------------------------
    1      C       1.5956135681    -0.0941091904    -0.0077140136
    2      C       0.2141380757     0.5456809697    -0.1092365978
    3      C      -0.9185376204    -0.4661382839     0.0970706678
    4      C      -2.2473618274     0.0898265914    -0.3525766330
    5      O       1.8056803953    -1.2713679464    -0.0684261762
    6      O       2.6292932946     0.7779735022     0.1301287534
    7      H       0.1473160476     1.0005581050    -1.1069085872
    8      H       0.1340094759     1.3669807118     0.6116216205
    9      H      -0.9902857766    -0.7799793425     1.1394688200
   10      H      -0.7002491794    -1.3548229282    -0.5075633563
   11      H      -2.2726382865     0.4441658265    -1.4084336118
   12      H       2.3089111048     1.6865278779     0.1827614269
   13      O      -3.2337082717     0.1632799071     0.3355448873
 ----------------------------------------------------------------
 Nuclear Repulsion Energy =   284.8992827176 hartrees
 There are       27 alpha and       27 beta electrons
 Applying Cartesian multipole field
    Component          Value
    ---------          -----
     (2,0,0)        1.00000E-11
     (0,2,0)        2.00000E-11
     (0,0,2)       -3.00000E-11
 Nucleus-field energy     =     0.0000000095 hartrees
 Requested basis set is 6-311++G(d,p)
 There are 72 shells and 196 basis functions
 A cutoff of  1.0D-11 yielded   2416 shell pairs
 There are     17834 function pairs (     19083 Cartesian)
 Smallest overlap matrix eigenvalue = 2.42E-05
 Guess MOs from SCF MO coefficient file
 Reading MOs from coefficient file
 Reading MOs from coefficient file
 A restricted hybrid HF-DFT SCF calculation will be
 performed using Pulay DIIS extrapolation
 Exchange:     0.2000 Hartree-Fock + 0.0800 Slater + 0.7200 B88
 Correlation:  0.1900 VWN1RPA + 0.8100 LYP
 Using SG-1 standard quadrature grid
 SCF converges when DIIS error is below 1.0E-08
 Geometry optimization detected.  Setting ReadMinima to 0
 Setting SaveMinima to 0
 ---------------------------------------
  Cycle       Energy         DIIS Error
 ---------------------------------------
    1    -381.8275284689      1.86E-04
    2    -381.8276041008      1.38E-05
    3    -381.8276046775      1.56E-05
    4    -381.8276056894      7.45E-06
    5    -381.8276057709      1.70E-06
    6    -381.8276058065      6.19E-07
    7    -381.8276058868      1.08E-07
    8    -381.8276058904      5.92E-08
    9    -381.8276058901      2.61E-08
   10    -381.8276058930      8.17E-09 Convergence criterion met
 ---------------------------------------
 SCF time:  CPU 34.99 s  wall 35.47 s
 SCF   energy in the final basis set = -381.8276058930
 Total energy in the final basis set = -381.8276058930

 --------------------------------------------------------------

                    Orbital Energies (a.u.)
 --------------------------------------------------------------

 Alpha MOs
 -- Occupied --
-19.194 -19.144 -19.134 -10.331 -10.282 -10.229 -10.206  -1.131
 -1.075  -1.052  -0.834  -0.723  -0.644  -0.602  -0.548  -0.518
 -0.498  -0.480  -0.461  -0.446  -0.435  -0.410  -0.395  -0.381
 -0.349  -0.306  -0.280
 -- Virtual --
 -0.055  -0.033  -0.026  -0.004   0.006   0.018   0.029   0.045
  0.048   0.062   0.068   0.072   0.089   0.098   0.104   0.110
  0.112   0.119   0.125   0.132   0.135   0.146   0.150   0.159
  0.168   0.180   0.189   0.194   0.209   0.221   0.236   0.241
  0.258   0.263   0.276   0.291   0.292   0.299   0.302   0.303
  0.320   0.324   0.334   0.361   0.371   0.391   0.407   0.430
  0.450   0.470   0.489   0.529   0.536   0.567   0.580   0.596
  0.609   0.630   0.643   0.649   0.666   0.683   0.697   0.710
  0.731   0.772   0.856   0.872   0.886   0.958   0.995   1.031
  1.058   1.088   1.118   1.132   1.138   1.165   1.191   1.204
  1.208   1.233   1.241   1.285   1.375   1.394   1.417   1.424
  1.470   1.494   1.515   1.535   1.545   1.564   1.591   1.629
  1.650   1.670   1.685   1.708   1.749   1.776   1.807   1.827
  1.908   1.947   2.010   2.025   2.066   2.086   2.135   2.192
  2.252   2.284   2.325   2.416   2.499   2.505   2.534   2.551
  2.585   2.602   2.652   2.687   2.735   2.758   2.802   2.827
  2.862   2.867   2.892   2.902   2.921   3.014   3.031   3.114
  3.156   3.205   3.339   3.354   3.360   3.466   3.501   3.528
  3.628   3.754   3.801   3.858   3.863   4.008   4.048   4.118
  4.270   4.938   5.027   5.038   5.128   5.147   5.341   5.561
  5.684   5.847  23.794  23.821  23.862  23.877  49.838  49.938
 49.989
 --------------------------------------------------------------

          Ground-State Mulliken Net Atomic Charges

     Atom                 Charge (a.u.)
  ----------------------------------------
      1 C                    -0.034738
      2 C                    -0.041387
      3 C                    -0.396650
      4 C                     0.044051
      5 O                    -0.254980
      6 O                    -0.154227
      7 H                     0.194035
      8 H                     0.150187
      9 H                     0.194170
     10 H                     0.192899
     11 H                     0.089284
     12 H                     0.249073
     13 O                    -0.231718
  ----------------------------------------
  Sum of atomic charges =     0.000000

 -----------------------------------------------------------------
                    Cartesian Multipole Moments
 -----------------------------------------------------------------
    Charge (ESU x 10^10)
                 0.0000
    Dipole Moment (Debye)
         X       0.3847      Y       3.2923      Z      -1.1386
       Tot       3.5048
    Quadrupole Moments (Debye-Ang)
        XX     -61.5523     XY       7.8924     YY     -39.5021
        XZ       3.8312     YZ       0.0315     ZZ     -39.8142
    Octopole Moments (Debye-Ang^2)
       XXX      29.9513    XXY       7.5123    XYY       3.1351
       YYY      12.9779    XXZ     -10.7086    XYZ       0.7819
       YYZ       1.6451    XZZ       1.6598    YZZ       0.2203
       ZZZ       0.8916
    Hexadecapole Moments (Debye-Ang^3)
      XXXX   -1312.4410   XXXY      34.1059   XXYY    -192.4567
      XYYY      31.9308   YYYY    -154.3468   XXXZ      29.8224
      XXYZ       0.1080   XYYZ       2.2139   YYYZ       3.6368
      XXZZ    -186.7760   XYZZ       0.1423   YYZZ     -38.0702
      XZZZ       0.1076   YZZZ      -1.3636   ZZZZ     -70.9739
 -----------------------------------------------------------------
 Calculating analytic gradient of the SCF energy
 Gradient of SCF Energy
            1           2           3           4           5           6
    1   0.0000528   0.0000073  -0.0000477   0.0000639   0.0000242  -0.0000841
    2   0.0000893  -0.0000136  -0.0000418   0.0000231   0.0000052  -0.0000615
    3   0.0000086  -0.0000317  -0.0000313  -0.0000298   0.0000157   0.0000146
            7           8           9          10          11          12
    1  -0.0000012   0.0000070  -0.0000059   0.0000113  -0.0000076   0.0000020
    2   0.0000447  -0.0000141  -0.0000244   0.0000156   0.0000115  -0.0000298
    3   0.0000358   0.0000470  -0.0000272  -0.0000270  -0.0000097   0.0000395
           13
    1  -0.0000220
    2  -0.0000043
    3  -0.0000046
 Max gradient component =       8.926E-05
 RMS gradient           =       3.433E-05
 Gradient time:  CPU 14.56 s  wall 14.57 s
 Geometry Optimization Parameters
   NAtoms,    NIC,     NZ,  NCons,   NDum,   NFix, NCnnct, MaxDiis
       13      80       0       0       0       0       0       0

 Cartesian Hessian Update
 Hessian Updated using BFGS Update


** GEOMETRY OPTIMIZATION IN DELOCALIZED INTERNAL COORDINATES **
   Searching for a Minimum

   Optimization Cycle:   6

                       Coordinates (Angstroms)
     ATOM                X               Y               Z
      1  C         1.5956135681   -0.0941091904   -0.0077140136
      2  C         0.2141380757    0.5456809697   -0.1092365978
      3  C        -0.9185376204   -0.4661382839    0.0970706678
      4  C        -2.2473618274    0.0898265914   -0.3525766330
      5  O         1.8056803953   -1.2713679464   -0.0684261762
      6  O         2.6292932946    0.7779735022    0.1301287534
      7  H         0.1473160476    1.0005581050   -1.1069085872
      8  H         0.1340094759    1.3669807118    0.6116216205
      9  H        -0.9902857766   -0.7799793425    1.1394688200
     10  H        -0.7002491794   -1.3548229282   -0.5075633563
     11  H        -2.2726382865    0.4441658265   -1.4084336118
     12  H         2.3089111048    1.6865278779    0.1827614269
     13  O        -3.2337082717    0.1632799071    0.3355448873
   Point Group: c1    Number of degrees of freedom:    33


   Energy is   -381.827605893

 Hessian Updated using BFGS Update

 33 Hessian modes will be used to form the next step
  Hessian Eigenvalues:
     0.004572    0.005139    0.007562    0.020711    0.039350    0.041242
     0.049260    0.049816    0.053941    0.055390    0.092712    0.094101
     0.127410    0.130433    0.153935    0.161064    0.215065    0.220677
     0.223844    0.245340    0.249945    0.288385    0.296498    0.312749
     0.320369    0.335807    0.338406    0.340547    0.344023    0.511551
     0.537956    0.958241    1.009996

 Minimum Search - Taking Simple RFO Step
 Searching for Lamda that Minimizes Along All modes
 Value Taken    Lamda =   0.00000000
 Step Taken.  Stepsize is  0.007165

                             Maximum     Tolerance    Cnvgd?
         Gradient           0.000057      0.000300     YES
         Displacement       0.003520      0.001200      NO
         Energy change     -0.000028      0.000001      NO


 New Cartesian Coordinates Obtained by Inverse Iteration

 Displacement from previous Coordinates is:  0.009654
 ----------------------------------------------------------------
             Standard Nuclear Orientation (Angstroms)
    I     Atom           X                Y                Z
 ----------------------------------------------------------------
    1      C       1.5955903428    -0.0941717759    -0.0084268156
    2      C       0.2141786235     0.5457806701    -0.1098885842
    3      C      -0.9184585894    -0.4657820213     0.0975520023
    4      C      -2.2474502699     0.0896429518    -0.3523788084
    5      O       1.8056059054    -1.2713159260    -0.0710712076
    6      O       2.6292654150     0.7778133868     0.1313501574
    7      H       0.1472223379     0.9995817785    -1.1080477671
    8      H       0.1342076488     1.3677793080     0.6101516323
    9      H      -0.9900144479    -0.7788118984     1.1402097804
   10      H      -0.7003382823    -1.3549700088    -0.5064294908
   11      H      -2.2725351087     0.4439143327    -1.4082703483
   12      H       2.3088545759     1.6862840346     0.1854747559
   13      O      -3.2339471511     0.1628309679     0.3355118937
 ----------------------------------------------------------------
 Nuclear Repulsion Energy =   284.8957982649 hartrees
 There are       27 alpha and       27 beta electrons
 Applying Cartesian multipole field
    Component          Value
    ---------          -----
     (2,0,0)        1.00000E-11
     (0,2,0)        2.00000E-11
     (0,0,2)       -3.00000E-11
 Nucleus-field energy     =     0.0000000095 hartrees
 Requested basis set is 6-311++G(d,p)
 There are 72 shells and 196 basis functions
 A cutoff of  1.0D-11 yielded   2416 shell pairs
 There are     17834 function pairs (     19083 Cartesian)
 Smallest overlap matrix eigenvalue = 2.42E-05
 Guess MOs from SCF MO coefficient file
 Reading MOs from coefficient file
 Reading MOs from coefficient file
 A restricted hybrid HF-DFT SCF calculation will be
 performed using Pulay DIIS extrapolation
 Exchange:     0.2000 Hartree-Fock + 0.0800 Slater + 0.7200 B88
 Correlation:  0.1900 VWN1RPA + 0.8100 LYP
 Using SG-1 standard quadrature grid
 SCF converges when DIIS error is below 1.0E-08
 Geometry optimization detected.  Setting ReadMinima to 0
 Setting SaveMinima to 0
 ---------------------------------------
  Cycle       Energy         DIIS Error
 ---------------------------------------
    1    -381.8275859321      4.22E-05
    2    -381.8276062339      2.81E-06
    3    -381.8276062254      3.72E-06
    4    -381.8276062446      1.27E-06
    5    -381.8276062749      3.73E-07
    6    -381.8276062526      1.74E-07
    7    -381.8276062588      4.66E-08
    8    -381.8276062574      8.71E-09 Convergence criterion met
 ---------------------------------------
 SCF time:  CPU 27.95 s  wall 27.98 s
 SCF   energy in the final basis set = -381.8276062574
 Total energy in the final basis set = -381.8276062574

 --------------------------------------------------------------

                    Orbital Energies (a.u.)
 --------------------------------------------------------------

 Alpha MOs
 -- Occupied --
-19.194 -19.144 -19.134 -10.331 -10.282 -10.229 -10.206  -1.131
 -1.075  -1.052  -0.834  -0.723  -0.644  -0.602  -0.548  -0.518
 -0.498  -0.480  -0.461  -0.446  -0.435  -0.410  -0.395  -0.381
 -0.349  -0.306  -0.280
 -- Virtual --
 -0.055  -0.033  -0.026  -0.004   0.005   0.018   0.029   0.045
  0.048   0.062   0.068   0.072   0.089   0.098   0.104   0.110
  0.112   0.119   0.125   0.132   0.135   0.146   0.150   0.159
  0.168   0.180   0.189   0.194   0.210   0.221   0.236   0.241
  0.258   0.263   0.276   0.291   0.292   0.299   0.302   0.303
  0.320   0.324   0.334   0.361   0.371   0.391   0.407   0.430
  0.450   0.470   0.489   0.529   0.536   0.566   0.580   0.596
  0.609   0.630   0.643   0.649   0.666   0.683   0.697   0.710
  0.731   0.772   0.857   0.872   0.886   0.958   0.995   1.031
  1.058   1.088   1.118   1.132   1.138   1.165   1.191   1.204
  1.208   1.233   1.241   1.286   1.375   1.395   1.417   1.424
  1.470   1.494   1.515   1.535   1.545   1.564   1.591   1.629
  1.650   1.670   1.685   1.708   1.749   1.776   1.807   1.827
  1.907   1.947   2.010   2.025   2.066   2.086   2.135   2.192
  2.252   2.284   2.325   2.416   2.499   2.505   2.534   2.551
  2.585   2.602   2.652   2.687   2.735   2.758   2.803   2.826
  2.862   2.867   2.892   2.902   2.921   3.014   3.031   3.114
  3.155   3.206   3.339   3.353   3.360   3.466   3.501   3.527
  3.628   3.754   3.801   3.858   3.863   4.008   4.048   4.118
  4.270   4.938   5.027   5.038   5.128   5.147   5.341   5.561
  5.684   5.847  23.794  23.821  23.862  23.877  49.838  49.938
 49.989
 --------------------------------------------------------------

          Ground-State Mulliken Net Atomic Charges

     Atom                 Charge (a.u.)
  ----------------------------------------
      1 C                    -0.034765
      2 C                    -0.041941
      3 C                    -0.395979
      4 C                     0.044301
      5 O                    -0.254897
      6 O                    -0.154271
      7 H                     0.194133
      8 H                     0.149942
      9 H                     0.194047
     10 H                     0.192957
     11 H                     0.089272
     12 H                     0.248960
     13 O                    -0.231757
  ----------------------------------------
  Sum of atomic charges =    -0.000000

 -----------------------------------------------------------------
                    Cartesian Multipole Moments
 -----------------------------------------------------------------
    Charge (ESU x 10^10)
                -0.0000
    Dipole Moment (Debye)
         X       0.3848      Y       3.2920      Z      -1.1332
       Tot       3.5028
    Quadrupole Moments (Debye-Ang)
        XX     -61.5554     XY       7.8880     YY     -39.5022
        XZ       3.8405     YZ       0.0303     ZZ     -39.8142
    Octopole Moments (Debye-Ang^2)
       XXX      29.9668    XXY       7.5194    XYY       3.1334
       YYY      12.9769    XXZ     -10.6782    XYZ       0.7809
       YYZ       1.6808    XZZ       1.6627    YZZ       0.2264
       ZZZ       0.9194
    Hexadecapole Moments (Debye-Ang^3)
      XXXX   -1312.5524   XXXY      34.0469   XXYY    -192.4566
      XYYY      31.8992   YYYY    -154.3143   XXXZ      29.8976
      XXYZ       0.1009   XYYZ       2.2845   YYYZ       3.5870
      XXZZ    -186.7892   XYZZ       0.1441   YYZZ     -38.0716
      XZZZ       0.1527   YZZZ      -1.4334   ZZZZ     -71.0029
 -----------------------------------------------------------------
 Calculating analytic gradient of the SCF energy
 Gradient of SCF Energy
            1           2           3           4           5           6
    1   0.0000193  -0.0000002  -0.0000101   0.0000121  -0.0000047  -0.0000383
    2  -0.0000145  -0.0000065  -0.0000193   0.0000042   0.0000096   0.0000114
    3   0.0000131  -0.0000222  -0.0000197  -0.0000186   0.0000034   0.0000192
            7           8           9          10          11          12
    1   0.0000021   0.0000036  -0.0000044   0.0000064   0.0000023   0.0000095
    2   0.0000359  -0.0000184  -0.0000255   0.0000134   0.0000177  -0.0000083
    3   0.0000299   0.0000410  -0.0000292  -0.0000318  -0.0000082   0.0000433
           13
    1   0.0000023
    2   0.0000004
    3  -0.0000202
 Max gradient component =       4.331E-05
 RMS gradient           =       1.932E-05
 Gradient time:  CPU 14.58 s  wall 14.59 s
 Geometry Optimization Parameters
   NAtoms,    NIC,     NZ,  NCons,   NDum,   NFix, NCnnct, MaxDiis
       13      80       0       0       0       0       0       0

 Cartesian Hessian Update
 Hessian Updated using BFGS Update


** GEOMETRY OPTIMIZATION IN DELOCALIZED INTERNAL COORDINATES **
   Searching for a Minimum

   Optimization Cycle:   7

                       Coordinates (Angstroms)
     ATOM                X               Y               Z
      1  C         1.5955903428   -0.0941717759   -0.0084268156
      2  C         0.2141786235    0.5457806701   -0.1098885842
      3  C        -0.9184585894   -0.4657820213    0.0975520023
      4  C        -2.2474502699    0.0896429518   -0.3523788084
      5  O         1.8056059054   -1.2713159260   -0.0710712076
      6  O         2.6292654150    0.7778133868    0.1313501574
      7  H         0.1472223379    0.9995817785   -1.1080477671
      8  H         0.1342076488    1.3677793080    0.6101516323
      9  H        -0.9900144479   -0.7788118984    1.1402097804
     10  H        -0.7003382823   -1.3549700088   -0.5064294908
     11  H        -2.2725351087    0.4439143327   -1.4082703483
     12  H         2.3088545759    1.6862840346    0.1854747559
     13  O        -3.2339471511    0.1628309679    0.3355118937
   Point Group: c1    Number of degrees of freedom:    33


   Energy is   -381.827606257

 Hessian Updated using BFGS Update

 33 Hessian modes will be used to form the next step
  Hessian Eigenvalues:
     0.001502    0.004585    0.007280    0.020692    0.037665    0.041221
     0.049686    0.050405    0.053888    0.055444    0.092716    0.093986
     0.127550    0.129262    0.156860    0.162484    0.214503    0.220284
     0.222354    0.244440    0.266702    0.291165    0.296757    0.314012
     0.320401    0.335787    0.338298    0.340543    0.343992    0.518653
     0.589541    0.959592    1.012518

 Minimum Search - Taking Simple RFO Step
 Searching for Lamda that Minimizes Along All modes
 Value Taken    Lamda =   0.00000000
 Step Taken.  Stepsize is  0.021546

                             Maximum     Tolerance    Cnvgd?
         Gradient           0.000031      0.000300     YES
         Displacement       0.010776      0.001200      NO
         Energy change     -0.000000      0.000001     YES


                       Distance Matrix (Angstroms)
             C (  1)   C (  2)   C (  3)   C (  4)   O (  5)   O (  6)
   C (  2)  1.525822
   C (  3)  2.543574  1.532696
   C (  4)  3.862778  2.515249  1.509024
   O (  5)  1.197372  2.415779  2.845671  4.284695
   O (  6)  1.359551  2.438171  3.759524  4.948730  2.217729
   H (  7)  2.122082  1.098517  2.176336  2.670858  2.997087  2.783132
   H (  8)  2.157679  1.095689  2.175503  2.869214  3.197258  2.608184
   H (  9)  2.910919  2.183431  1.090983  2.136160  3.086301  4.066948
   H ( 10)  2.666253  2.146262  1.096825  2.122309  2.544856  4.005220
   H ( 11)  4.148674  2.807119  2.220039  1.114022  4.621834  5.148744
   H ( 12)  1.927788  2.403259  3.880035  4.857825  3.011058  0.964838
   O ( 13)  4.848585  3.497800  2.411072  1.204876  5.255396  5.898911
             H (  7)   H (  8)   H (  9)   H ( 10)   H ( 11)   H ( 12)
   H (  8)  1.757256
   H (  9)  3.083935  2.480462
   H ( 10)  2.573756  3.058853  1.768415
   H ( 11)  2.500825  3.274136  3.103976  2.553645
   H ( 12)  2.611018  2.238501  4.227381  4.333959  5.007258
   O ( 13)  3.770454  3.587728  2.563097  3.071117  2.010994  5.750311


 Final energy is   -381.82760625744316     


 ******************************
 **  OPTIMIZATION CONVERGED  **
 ******************************

                       Coordinates (Angstroms)
     ATOM                X               Y               Z
      1  C         1.5955903428   -0.0941717759   -0.0084268156
      2  C         0.2141786235    0.5457806701   -0.1098885842
      3  C        -0.9184585894   -0.4657820213    0.0975520023
      4  C        -2.2474502699    0.0896429518   -0.3523788084
      5  O         1.8056059054   -1.2713159260   -0.0710712076
      6  O         2.6292654150    0.7778133868    0.1313501574
      7  H         0.1472223379    0.9995817785   -1.1080477671
      8  H         0.1342076488    1.3677793080    0.6101516323
      9  H        -0.9900144479   -0.7788118984    1.1402097804
     10  H        -0.7003382823   -1.3549700088   -0.5064294908
     11  H        -2.2725351087    0.4439143327   -1.4082703483
     12  H         2.3088545759    1.6862840346    0.1854747559
     13  O        -3.2339471511    0.1628309679    0.3355118937

Z-matrix Print:
$molecule
0 1
C 
O  1 1.197372
O  1 1.359551 2 120.169880
H  3 0.964838 1 110.927489 2 -178.848346 0
C  1 1.525822 2 124.586338 3 178.365433 0
H  5 1.095689 1 109.696051 2 139.958775 0
H  5 1.098517 1 106.790077 2 -105.098453 0
C  5 1.532696 1 112.534144 2 16.344635 0
H  8 1.090983 5 111.542082 1 72.018115 0
H  8 1.096825 5 108.273987 1 -46.511204 0
C  8 1.509024 5 111.564252 1 -165.248578 0
H  11 1.114022 8 114.801953 5 55.703208 0
O  11 1.204876 8 124.974008 5 -124.492128 0
$end


 --------------------------------------------------------------

                    Orbital Energies (a.u.)
 --------------------------------------------------------------

 Alpha MOs
 -- Occupied --
-19.194 -19.144 -19.134 -10.331 -10.282 -10.229 -10.206  -1.131
 -1.075  -1.052  -0.834  -0.723  -0.644  -0.602  -0.548  -0.518
 -0.498  -0.480  -0.461  -0.446  -0.435  -0.410  -0.395  -0.381
 -0.349  -0.306  -0.280
 -- Virtual --
 -0.055  -0.033  -0.026  -0.004   0.005   0.018   0.029   0.045
  0.048   0.062   0.068   0.072   0.089   0.098   0.104   0.110
  0.112   0.119   0.125   0.132   0.135   0.146   0.150   0.159
  0.168   0.180   0.189   0.194   0.210   0.221   0.236   0.241
  0.258   0.263   0.276   0.291   0.292   0.299   0.302   0.303
  0.320   0.324   0.334   0.361   0.371   0.391   0.407   0.430
  0.450   0.470   0.489   0.529   0.536   0.566   0.580   0.596
  0.609   0.630   0.643   0.649   0.666   0.683   0.697   0.710
  0.731   0.772   0.857   0.872   0.886   0.958   0.995   1.031
  1.058   1.088   1.118   1.132   1.138   1.165   1.191   1.204
  1.208   1.233   1.241   1.286   1.375   1.395   1.417   1.424
  1.470   1.494   1.515   1.535   1.545   1.564   1.591   1.629
  1.650   1.670   1.685   1.708   1.749   1.776   1.807   1.827
  1.907   1.947   2.010   2.025   2.066   2.086   2.135   2.192
  2.252   2.284   2.325   2.416   2.499   2.505   2.534   2.551
  2.585   2.602   2.652   2.687   2.735   2.758   2.803   2.826
  2.862   2.867   2.892   2.902   2.921   3.014   3.031   3.114
  3.155   3.206   3.339   3.353   3.360   3.466   3.501   3.527
  3.628   3.754   3.801   3.858   3.863   4.008   4.048   4.118
  4.270   4.938   5.027   5.038   5.128   5.147   5.341   5.561
  5.684   5.847  23.794  23.821  23.862  23.877  49.838  49.938
 49.989
 --------------------------------------------------------------

          Ground-State Mulliken Net Atomic Charges

     Atom                 Charge (a.u.)
  ----------------------------------------
      1 C                    -0.034765
      2 C                    -0.041941
      3 C                    -0.395979
      4 C                     0.044301
      5 O                    -0.254897
      6 O                    -0.154271
      7 H                     0.194133
      8 H                     0.149942
      9 H                     0.194047
     10 H                     0.192957
     11 H                     0.089272
     12 H                     0.248960
     13 O                    -0.231757
  ----------------------------------------
  Sum of atomic charges =    -0.000000

 -----------------------------------------------------------------
                    Cartesian Multipole Moments
 -----------------------------------------------------------------
    Charge (ESU x 10^10)
                -0.0000
    Dipole Moment (Debye)
         X       0.3848      Y       3.2920      Z      -1.1332
       Tot       3.5028
    Quadrupole Moments (Debye-Ang)
        XX     -61.5554     XY       7.8880     YY     -39.5022
        XZ       3.8405     YZ       0.0303     ZZ     -39.8142
    Octopole Moments (Debye-Ang^2)
       XXX      29.9668    XXY       7.5194    XYY       3.1334
       YYY      12.9769    XXZ     -10.6782    XYZ       0.7809
       YYZ       1.6808    XZZ       1.6627    YZZ       0.2264
       ZZZ       0.9194
    Hexadecapole Moments (Debye-Ang^3)
      XXXX   -1312.5524   XXXY      34.0469   XXYY    -192.4566
      XYYY      31.8992   YYYY    -154.3143   XXXZ      29.8976
      XXYZ       0.1009   XYYZ       2.2845   YYYZ       3.5870
      XXZZ    -186.7892   XYZZ       0.1441   YYZZ     -38.0716
      XZZZ       0.1527   YZZZ      -1.4334   ZZZZ     -71.0029
 -----------------------------------------------------------------
Archival summary:
1\1\TWL02\OPT\ProcedureUnspecified\BasisUnspecified\346\cher\MonDec1220:18:082016MonDec1220:18:082016\0\\#,OPT,ProcedureUnspecified,BasisUnspecified,\\0,1\C\O,1,1.19737\O,1,1.35955,2,120.17\H,3,0.964838,1,110.927,2,-178.848,0\C,1,1.52582,2,124.586,3,178.365,0\H,5,1.09569,1,109.696,2,139.959,0\H,5,1.09852,1,106.79,2,-105.098,0\C,5,1.5327,1,112.534,2,16.3446,0\H,8,1.09098,5,111.542,1,72.0181,0\H,8,1.09683,5,108.274,1,-46.5112,0\C,8,1.50902,5,111.564,1,-165.249,0\H,11,1.11402,8,114.802,5,55.7032,0\O,11,1.20488,8,124.974,5,-124.492,0\\\@

 Total job time:  380.81s(wall), 378.52s(cpu) 
 Mon Dec 12 20:18:08 2016

        *************************************************************
        *                                                           *
        *  Thank you very much for using Q-Chem.  Have a nice day.  *
        *                                                           *
        *************************************************************


 
User input: 2 of 3 
 
TWL02 127.0.1
Q-Chem Developer Version! Running on 127.0.1.*
                  Welcome to Q-Chem
     A Quantum Leap Into The Future Of Chemistry


 Q-Chem 4.4, Q-Chem, Inc., Pleasanton, CA (2016)

 Y. Shao,  Z. Gan,  E. Epifanovsky,  A. T. B. Gilbert,  M. Wormit,  
 J. Kussmann,  A. W. Lange,  A. Behn,  J. Deng,  X. Feng,  D. Ghosh,  
 M. Goldey,  P. R. Horn,  L. D. Jacobson,  I. Kaliman,  F. Rob,  
 R. Z. Khaliullin,  T. Kus,  A. Landau,  J. Liu,  E. I. Proynov,  Y. M. Rhee,  
 R. M. Richard,  M. A. Rohrdanz,  R. P. Steele,  E. J. Sundstrom,  
 H. L. Woodcock III,  P. M. Zimmerman,  D. Zuev,  B. Albrecht,  E. Alguire,  
 B. Austin,  S. A. Baeppler,  G. J. O. Beran,  Y. A. Bernard,  E. Berquist,  
 K. Brandhorst,  K. B. Bravaya,  S. T. Brown,  D. Casanova,  C.-M. Chang,  
 Y. Chen,  S. H. Chien,  K. D. Closser,  M. P. Coons,  D. L. Crittenden,  
 S. Dasgupta,  M. Diedenhofen,  R. A. DiStasio Jr.,  H. Do,  A. D. Dutoi,  
 R. G. Edgar,  P.-T. Fang,  S. Fatehi,  Q. Feng,  L. Fusti-Molnar,  
 A. Ghysels,  A. Golubeva-Zadorozhnaya,  J. Gomes,  A. Gunina,  
 M. W. D. Hanson-Heine,  P. H. P. Harbach,  A. W. Hauser,  J. E. Herr,  
 E. G. Hohenstein,  Z. C. Holden,  K. Hui,  T.-C. Jagau,  H. Ji,  B. Kaduk,  
 K. Khistyaev,  Jaehoon Kim,  Jihan Kim,  R. A. King,  P. Klunzinger,  
 K. Koh,  D. Kosenkov,  T. Kowalczyk,  C. M. Krauter,  A. Kunitsa,  
 K. U. Lao,  A. Laurent,  K. V. Lawler,  J. Lee,  D. Lefrancois,  S. Lehtola,  
 S. V. Levchenko,  C. Y. Lin,  Y.-S. Lin,  F. Liu,  E. Livshits,  
 R. C. Lochan,  A. Luenser,  P. Manohar,  S. F. Manzer,  S.-P. Mao,  Y. Mao,  
 N. Mardirossian,  A. V. Marenich,  L. A. Martinez-Martinez,  S. A. Maurer,  
 N. J. Mayhall,  J.-M. Mewes,  A. F. Morrison,  K. Nanda,  T. S. Nguyen-Beck,  
 C. M. Oana,  R. Olivares-Amaya,  D. P. O'Neill,  J. A. Parkhill,  
 T. M. Perrine,  R. Peverati,  P. A. Pieniazek,  F. Plasser,  A. Prociuk,  
 D. R. Rehn,  E. Rosta,  N. J. Russ,  N. Sergueev,  S. M. Sharada,  
 S. Sharma,  D. W. Small,  A. Sodt,  T. Stauch,  T. Stein,  D. Stuck,  
 Y.-C. Su,  A. J. W. Thom,  T. Tsuchimochi,  L. Vogt,  O. Vydrov,  T. Wang,  
 M. A. Watson,  J. Wenzel,  A. White,  C. F. Williams,  V. Vanovschi,  
 K. Yao,  S. Yeganeh,  S. R. Yost,  Z.-Q. You,  I. Y. Zhang,  X. Zhang,  
 Y. Zhao,  B. R. Brooks,  G. K. L. Chan,  D. M. Chipman,  C. J. Cramer,  
 W. A. Goddard III,  M. S. Gordon,  W. J. Hehre,  A. Klamt,  
 H. F. Schaefer III,  M. W. Schmidt,  C. D. Sherrill,  D. G. Truhlar,  
 A. Warshel,  X. Xu,  A. Aspuru-Guzik,  R. Baer,  A. T. Bell,  N. A. Besley,  
 J.-D. Chai,  A. Dreuw,  B. D. Dunietz,  T. R. Furlani,  S. R. Gwaltney,  
 C.-P. Hsu,  Y. Jung,  J. Kong,  D. S. Lambrecht,  W. Liang,  C. Ochsenfeld,  
 V. A. Rassolov,  L. V. Slipchenko,  J. E. Subotnik,  T. Van Voorhis,  
 J. M. Herbert,  A. I. Krylov,  P. M. W. Gill,  M. Head-Gordon

 Contributors to earlier versions of Q-Chem not listed above: 
 R. D. Adamson,  J. Baker,  E. F. C. Byrd,  A. K. Chakraborty,  C.-L. Cheng,  
 H. Dachsel,  R. J. Doerksen,  G. Hawkins,  A. Heyden,  S. Hirata,  
 G. Kedziora,  F. J. Keil,  C. Kelley,  P. P. Korambath,  W. Kurlancheek,  
 A. M. Lee,  M. S. Lee,  D. Liotard,  I. Lotan,  P. E. Maslen,  N. Nair,  
 D. Neuhauser,  R. Olson,  B. Peters,  J. Ritchie,  N. E. Schultz,  
 N. Shenvi,  A. C. Simmonett,  K. S. Thanthiriwatte,  Q. Wu,  W. Zhang

 Please cite Q-Chem as follows:
 Y. Shao et al., Mol. Phys. 113, 184-215 (2015)
 DOI: 10.1080/00268976.2014.952696

 Q-Chem 4.4.2 for Intel X86 EM64T Linux

 Parts of Q-Chem use Armadillo 5.200.1 (Boston Tea Smuggler).
 http://arma.sourceforge.net/

 Q-Chem begins on Mon Dec 12 20:18:08 2016  


Host: 0

     Scratch files written to /scratch/cher/qchem2704//
The previous job contains 0 fragments, simply inherited here
FILE_GEOM_ORG=        593

Checking the input file for inconsistencies... 	...done.

--------------------------------------------------------------
User input:
--------------------------------------------------------------

$molecule
   read
$end

$rem
   BASIS 6-311++G**
   JOB_TYPE FREQUENCY
   METHOD B3LYP
   SYM_IGNORE  TRUE
$end

--------------------------------------------------------------
 ----------------------------------------------------------------
             Standard Nuclear Orientation (Angstroms)
    I     Atom           X                Y                Z
 ----------------------------------------------------------------
    1      C       1.5955903428    -0.0941717759    -0.0084268156
    2      C       0.2141786235     0.5457806701    -0.1098885842
    3      C      -0.9184585894    -0.4657820213     0.0975520023
    4      C      -2.2474502699     0.0896429518    -0.3523788084
    5      O       1.8056059054    -1.2713159260    -0.0710712076
    6      O       2.6292654150     0.7778133868     0.1313501574
    7      H       0.1472223379     0.9995817785    -1.1080477671
    8      H       0.1342076488     1.3677793080     0.6101516323
    9      H      -0.9900144479    -0.7788118984     1.1402097804
   10      H      -0.7003382823    -1.3549700088    -0.5064294908
   11      H      -2.2725351087     0.4439143327    -1.4082703483
   12      H       2.3088545759     1.6862840346     0.1854747559
   13      O      -3.2339471511     0.1628309679     0.3355118937
 ----------------------------------------------------------------
 Nuclear Repulsion Energy =   284.8957982649 hartrees
 There are       27 alpha and       27 beta electrons
 Requested basis set is 6-311++G(d,p)
 There are 72 shells and 196 basis functions

 Total QAlloc Memory Limit   2000 MB
 Mega-Array Size        61 MB
 MEM_STATIC part        62 MB

                       Distance Matrix (Angstroms)
             C (  1)   C (  2)   C (  3)   C (  4)   O (  5)   O (  6)
   C (  2)  1.525822
   C (  3)  2.543574  1.532696
   C (  4)  3.862778  2.515249  1.509024
   O (  5)  1.197372  2.415779  2.845671  4.284695
   O (  6)  1.359551  2.438171  3.759524  4.948730  2.217729
   H (  7)  2.122082  1.098517  2.176336  2.670858  2.997087  2.783132
   H (  8)  2.157679  1.095689  2.175503  2.869214  3.197258  2.608184
   H (  9)  2.910919  2.183431  1.090983  2.136160  3.086301  4.066948
   H ( 10)  2.666253  2.146262  1.096825  2.122309  2.544856  4.005220
   H ( 11)  4.148674  2.807119  2.220039  1.114022  4.621834  5.148744
   H ( 12)  1.927788  2.403259  3.880035  4.857825  3.011058  0.964838
   O ( 13)  4.848585  3.497800  2.411072  1.204876  5.255396  5.898911
             H (  7)   H (  8)   H (  9)   H ( 10)   H ( 11)   H ( 12)
   H (  8)  1.757256
   H (  9)  3.083935  2.480462
   H ( 10)  2.573756  3.058853  1.768415
   H ( 11)  2.500825  3.274136  3.103976  2.553645
   H ( 12)  2.611018  2.238501  4.227381  4.333959  5.007258
   O ( 13)  3.770454  3.587728  2.563097  3.071117  2.010994  5.750311


 A cutoff of  1.0D-11 yielded   2416 shell pairs
 There are     17834 function pairs (     19083 Cartesian)

 -------------------------------------------------------
 OpenMP Integral Computing Module                       
 Release: version 1.0, May 2013, Q-Chem Inc. Pittsburgh 
 -------------------------------------------------------
 Integral Job Info:
 Integral job number is                      11
 Integral operator is                         1
 short-range coefficients                     0
 long-range coefficients              100000000
 Omega coefficients                           0
 if combine SR and LR in K                    0
 Integral screening is                        0
 Integral computing path is                   2
 max size of driver memory is            800000
 size of driver memory is                593474
 size of scratch memory is              2260544
 max col of scratch BK array               1296
 max len of scratch array in speh3          155
 max len of scratch index in speh4           18
 max int batch size is                      520
 min int batch size is                       52
 fixed nKL is                                52
 max L of basis functions is                  2
 order of int derivative is                   0
 number of shells is                         72
 number of basis is                         203
 number of cartesian basis is               203
 number of contracted shell pairs          2416
 number of primitive shell pairs           6082
 maxK2 (contraction) of shell pair           36
 max number of K2 of shell pair               1
 max number of CS2 of shell pair            398
 max number of PS2 of shell pair            768
 mem total for path MDJ                   36102
 -------------------------------------------------------
 Smallest overlap matrix eigenvalue = 2.42E-05
 Guess from superposition of atomic densities
 Warning:  Energy on first SCF cycle will be non-variational
 A restricted hybrid HF-DFT SCF calculation will be
 performed using Pulay DIIS extrapolation
 Exchange:     0.2000 Hartree-Fock + 0.0800 Slater + 0.7200 B88
 Correlation:  0.1900 VWN1RPA + 0.8100 LYP
 Using SG-1 standard quadrature grid
 SCF converges when DIIS error is below 1.0E-08
 ---------------------------------------
  Cycle       Energy         DIIS Error
 ---------------------------------------
    1    -383.0297943844      4.51E-02
    2    -381.6273530128      7.26E-03
    3    -381.1653640003      1.35E-02
    4    -381.8037985035      2.44E-03
    5    -381.8264378674      5.93E-04
    6    -381.8273423562      2.60E-04
    7    -381.8275936642      5.63E-05
    8    -381.8276032477      2.80E-05
    9    -381.8276057934      7.91E-06
   10    -381.8276059773      1.97E-06
   11    -381.8276060101      2.25E-07
   12    -381.8276059877      5.95E-08
   13    -381.8276059960      1.71E-08
   14    -381.8276059971      5.65E-09 Convergence criterion met
 ---------------------------------------
 SCF time:  CPU 50.07 s  wall 50.17 s
 SCF   energy in the final basis set = -381.8276059971
 Total energy in the final basis set = -381.8276059971

 --------------------------------------------------------------

                    Orbital Energies (a.u.)
 --------------------------------------------------------------

 Alpha MOs
 -- Occupied --
-19.194 -19.144 -19.134 -10.331 -10.282 -10.229 -10.206  -1.131
 -1.075  -1.052  -0.834  -0.723  -0.644  -0.602  -0.548  -0.518
 -0.498  -0.480  -0.461  -0.446  -0.435  -0.410  -0.395  -0.381
 -0.349  -0.306  -0.280
 -- Virtual --
 -0.055  -0.033  -0.026  -0.004   0.005   0.018   0.029   0.045
  0.048   0.062   0.068   0.072   0.089   0.098   0.104   0.110
  0.112   0.119   0.125   0.132   0.135   0.146   0.150   0.159
  0.168   0.180   0.189   0.194   0.210   0.221   0.236   0.241
  0.258   0.263   0.276   0.291   0.292   0.299   0.302   0.303
  0.320   0.324   0.334   0.361   0.371   0.391   0.407   0.430
  0.450   0.470   0.489   0.529   0.536   0.566   0.580   0.596
  0.609   0.630   0.643   0.649   0.666   0.683   0.697   0.710
  0.731   0.772   0.857   0.872   0.886   0.958   0.995   1.031
  1.058   1.088   1.118   1.132   1.138   1.165   1.191   1.204
  1.208   1.233   1.241   1.286   1.375   1.395   1.417   1.424
  1.470   1.494   1.515   1.535   1.545   1.564   1.591   1.629
  1.650   1.670   1.685   1.708   1.749   1.776   1.807   1.827
  1.907   1.947   2.010   2.025   2.066   2.086   2.135   2.192
  2.252   2.284   2.325   2.416   2.499   2.505   2.534   2.551
  2.585   2.602   2.652   2.687   2.735   2.758   2.803   2.826
  2.862   2.867   2.892   2.902   2.921   3.014   3.031   3.114
  3.155   3.206   3.339   3.353   3.360   3.466   3.501   3.527
  3.628   3.754   3.801   3.858   3.863   4.008   4.048   4.118
  4.270   4.938   5.027   5.038   5.128   5.147   5.341   5.561
  5.684   5.847  23.794  23.821  23.862  23.877  49.838  49.938
 49.989
 --------------------------------------------------------------

          Ground-State Mulliken Net Atomic Charges

     Atom                 Charge (a.u.)
  ----------------------------------------
      1 C                    -0.034765
      2 C                    -0.041942
      3 C                    -0.395979
      4 C                     0.044300
      5 O                    -0.254897
      6 O                    -0.154271
      7 H                     0.194133
      8 H                     0.149942
      9 H                     0.194047
     10 H                     0.192957
     11 H                     0.089272
     12 H                     0.248960
     13 O                    -0.231756
  ----------------------------------------
  Sum of atomic charges =    -0.000000

 -----------------------------------------------------------------
                    Cartesian Multipole Moments
 -----------------------------------------------------------------
    Charge (ESU x 10^10)
                -0.0000
    Dipole Moment (Debye)
         X       0.3848      Y       3.2920      Z      -1.1332
       Tot       3.5028
    Quadrupole Moments (Debye-Ang)
        XX     -61.5554     XY       7.8880     YY     -39.5022
        XZ       3.8405     YZ       0.0303     ZZ     -39.8142
    Octopole Moments (Debye-Ang^2)
       XXX      29.9668    XXY       7.5194    XYY       3.1334
       YYY      12.9769    XXZ     -10.6782    XYZ       0.7809
       YYZ       1.6808    XZZ       1.6627    YZZ       0.2264
       ZZZ       0.9194
    Hexadecapole Moments (Debye-Ang^3)
      XXXX   -1312.5522   XXXY      34.0469   XXYY    -192.4566
      XYYY      31.8992   YYYY    -154.3143   XXXZ      29.8976
      XXYZ       0.1009   XYYZ       2.2845   YYYZ       3.5870
      XXZZ    -186.7892   XYZZ       0.1441   YYZZ     -38.0716
      XZZZ       0.1527   YZZZ      -1.4334   ZZZZ     -71.0029
 -----------------------------------------------------------------
 Calculating MO derivatives via CPSCF
   1         3          39      0.202976    0.040528
   2         3          39      0.021801    0.004155
   3         3          39      0.001587    0.000312
   4        15          27      0.000090    0.000019
   5        42           0      0.000000    0.000000    Roots Converged
 Calculating analytic Hessian of the SCF energy
 Polarizability Matrix (a.u.)
            1           2           3
    1 -70.8996945   0.3547246   2.1364605
    2   0.3547246 -55.7782314   0.9503154
    3   2.1364605   0.9503154 -47.6403435

 Direct stationary perturbation theory relativistic correction:

 rels  =       0.125280068428
 relv  =      -0.560501580726
 rel2e =       0.225022225581
 E_rel =      -0.210199286717

 Hessian of the SCF Energy
            1           2           3           4           5           6
    1   0.5289385  -0.1041130   0.0190300  -0.1507455   0.0287965  -0.0024674
    2  -0.1041130   0.9985096   0.0432801   0.0214319  -0.0859549   0.0011173
    3   0.0190300   0.0432801   0.2260750  -0.0044704   0.0005199  -0.0892787
    4  -0.1507455   0.0214319  -0.0044704   0.4413728   0.0070638  -0.0010226
    5   0.0287965  -0.0859549   0.0005199   0.0070638   0.5260076   0.0250944
    6  -0.0024674   0.0011173  -0.0892787  -0.0010226   0.0250944   0.5390121
    7  -0.0291163  -0.0189940   0.0052179  -0.1218710  -0.0438400   0.0064202
    8  -0.0004223   0.0112286  -0.0023989  -0.0558778  -0.1226827   0.0110566
    9  -0.0031214  -0.0040672  -0.0002400   0.0092740   0.0159438  -0.0813804
   10  -0.0054736  -0.0012334  -0.0018584  -0.0313425  -0.0015324  -0.0000434
   11   0.0001304  -0.0087535   0.0010366  -0.0211103   0.0140507  -0.0094743
   12   0.0022556   0.0012192  -0.0007824   0.0050272  -0.0047884  -0.0002462
   13  -0.1355994   0.1345613   0.0044097  -0.0044026   0.0374357   0.0012594
   14   0.1482759  -0.7278328  -0.0326270   0.0196172  -0.0351251  -0.0021302
   15   0.0059273  -0.0336727  -0.0778917  -0.0011278   0.0020800   0.0247713
   16  -0.2284509  -0.0271765  -0.0146600  -0.0355696  -0.0267565  -0.0051904
   17  -0.0905745  -0.1352017  -0.0132201   0.0009771   0.0055442  -0.0020711
   18  -0.0201480  -0.0088017  -0.0505893  -0.0052933  -0.0056586   0.0142404
   19  -0.0002516   0.0127913  -0.0318700  -0.0478181   0.0069509  -0.0196740
   20   0.0019095  -0.0091421   0.0154233   0.0062748  -0.0851300   0.0942658
   21  -0.0007339   0.0025020  -0.0023784  -0.0155485   0.0912932  -0.2531266
   22   0.0016747   0.0210098   0.0235612  -0.0515132   0.0143381   0.0151663
   23  -0.0011434  -0.0149351  -0.0100800   0.0152183  -0.1855978  -0.1274189
   24  -0.0025078   0.0018754   0.0019633   0.0144288  -0.1275773  -0.1591444
   25   0.0013911  -0.0021046   0.0013266  -0.0026082  -0.0068220   0.0238007
   26   0.0008614  -0.0003754  -0.0002007  -0.0022188  -0.0074495   0.0202861
   27  -0.0001282   0.0010883   0.0000891   0.0001870  -0.0002011  -0.0001485
   28  -0.0007609  -0.0033871  -0.0015231   0.0040202  -0.0231863  -0.0143370
   29   0.0016382  -0.0010490  -0.0003615   0.0000553  -0.0210323  -0.0122870
   30   0.0007482  -0.0018379   0.0004712  -0.0009735   0.0036491   0.0020457
   31   0.0000667   0.0008654   0.0004627   0.0027031   0.0008321  -0.0007169
   32   0.0001686   0.0008337  -0.0002786   0.0016460  -0.0008965   0.0003872
   33  -0.0002367   0.0003103   0.0002720   0.0012605   0.0003566   0.0002612
   34   0.0154931  -0.0316767  -0.0006555  -0.0014826  -0.0009807  -0.0016075
   35   0.0150264  -0.0301096  -0.0008147   0.0025649   0.0030312  -0.0001347
   36   0.0031177  -0.0040034  -0.0077333   0.0000365   0.0013924   0.0010364
   37   0.0028340  -0.0019744   0.0010293  -0.0007428   0.0077008  -0.0015875
   38  -0.0005537   0.0027822  -0.0002784   0.0043578  -0.0047647   0.0013089
   39  -0.0017353   0.0009903   0.0000234  -0.0017779  -0.0021041   0.0019578
            7           8           9          10          11          12
    1  -0.0291163  -0.0004223  -0.0031214  -0.0054736   0.0001304   0.0022556
    2  -0.0189940   0.0112286  -0.0040672  -0.0012334  -0.0087535   0.0012192
    3   0.0052179  -0.0023989  -0.0002400  -0.0018584   0.0010366  -0.0007824
    4  -0.1218710  -0.0558778   0.0092740  -0.0313425  -0.0211103   0.0050272
    5  -0.0438400  -0.1226827   0.0159438  -0.0015324   0.0140507  -0.0047884
    6   0.0064202   0.0110566  -0.0813804  -0.0000434  -0.0094743  -0.0002462
    7   0.4449971  -0.0274217  -0.0208412  -0.1390126   0.0327548  -0.0452876
    8  -0.0274217   0.4842979  -0.0059919   0.0316619  -0.1022598   0.0231759
    9  -0.0208412  -0.0059919   0.6071505  -0.0424551   0.0235325  -0.1155956
   10  -0.1390126   0.0316619  -0.0424551   0.7698792  -0.0874934  -0.2399848
   11   0.0327548  -0.1022598   0.0235325  -0.0874934   0.2638518  -0.0805039
   12  -0.0452876   0.0231759  -0.1155956  -0.2399848  -0.0805039   0.6723121
   13  -0.0000988   0.0034844  -0.0014199   0.0033791   0.0001033   0.0006569
   14  -0.0046208  -0.0010479  -0.0000483  -0.0001069   0.0019957   0.0006526
   15  -0.0011830   0.0000038  -0.0005094   0.0002494  -0.0001801   0.0005247
   16  -0.0065908   0.0070775  -0.0036456   0.0033454  -0.0047488   0.0019419
   17   0.0005983   0.0016291   0.0002250   0.0014085   0.0000591   0.0003526
   18  -0.0009412   0.0015944   0.0014226   0.0007354  -0.0005091   0.0002798
   19   0.0008982  -0.0091596   0.0238024   0.0004333  -0.0006373   0.0039219
   20  -0.0001561  -0.0089176   0.0205105   0.0015032   0.0006521   0.0008363
   21   0.0030999   0.0020389  -0.0031454  -0.0024106   0.0004899   0.0003030
   22   0.0003355  -0.0189239  -0.0166250   0.0025598  -0.0017524  -0.0011215
   23  -0.0003511  -0.0154209  -0.0133789   0.0018013  -0.0006817   0.0001402
   24  -0.0009710   0.0045659   0.0039191   0.0002813  -0.0004649  -0.0000838
   25  -0.0501158  -0.0053698   0.0173397   0.0018725   0.0088411  -0.0334193
   26  -0.0045878  -0.0677905   0.0678482   0.0002430  -0.0046533   0.0141757
   27   0.0152325   0.0707757  -0.2954972   0.0015925   0.0025954  -0.0124846
   28  -0.0502361   0.0513180   0.0311154  -0.0066738   0.0240873   0.0210027
   29   0.0431279  -0.2099406  -0.1142794   0.0035152  -0.0094136  -0.0078191
   30   0.0260035  -0.1108455  -0.1275482   0.0018277   0.0092729   0.0062317
   31   0.0015304   0.0104027  -0.0236732  -0.0600604   0.0084574  -0.0255548
   32   0.0031545   0.0105097   0.0166113   0.0112654  -0.0839880   0.0609431
   33   0.0028655   0.0074074  -0.0065813  -0.0330865   0.0639663  -0.2276169
   34   0.0000278   0.0005009   0.0008111  -0.0008103   0.0004789  -0.0001956
   35   0.0009706  -0.0009184   0.0005916  -0.0006310   0.0009449  -0.0002382
   36   0.0001029  -0.0002822  -0.0005624  -0.0001873   0.0000903   0.0002052
   37  -0.0507477   0.0127297   0.0294387  -0.5380961   0.0408890   0.3107574
   38   0.0193654   0.0213131  -0.0074971   0.0395985  -0.0718044  -0.0081460
   39   0.0102815  -0.0011000   0.0185677   0.3153396  -0.0098515  -0.3230471
           13          14          15          16          17          18
    1  -0.1355994   0.1482759   0.0059273  -0.2284509  -0.0905745  -0.0201480
    2   0.1345613  -0.7278328  -0.0336727  -0.0271765  -0.1352017  -0.0088017
    3   0.0044097  -0.0326270  -0.0778917  -0.0146600  -0.0132201  -0.0505893
    4  -0.0044026   0.0196172  -0.0011278  -0.0355696   0.0009771  -0.0052933
    5   0.0374357  -0.0351251   0.0020800  -0.0267565   0.0055442  -0.0056586
    6   0.0012594  -0.0021302   0.0247713  -0.0051904  -0.0020711   0.0142404
    7  -0.0000988  -0.0046208  -0.0011830  -0.0065908   0.0005983  -0.0009412
    8   0.0034844  -0.0010479   0.0000038   0.0070775   0.0016291   0.0015944
    9  -0.0014199  -0.0000483  -0.0005094  -0.0036456   0.0002250   0.0014226
   10   0.0033791  -0.0001069   0.0002494   0.0033454   0.0014085   0.0007354
   11   0.0001033   0.0019957  -0.0001801  -0.0047488   0.0000591  -0.0005091
   12   0.0006569   0.0006526   0.0005247   0.0019419   0.0003526   0.0002798
   13   0.1292675  -0.1277329  -0.0009257   0.0227363  -0.0479365  -0.0027435
   14  -0.1277329   0.8567390   0.0450556  -0.0351971  -0.0951852  -0.0100094
   15  -0.0009257   0.0450556   0.0339556  -0.0022653  -0.0114465   0.0127946
   16   0.0227363  -0.0351971  -0.0022653   0.3551908  -0.0445564   0.0191219
   17  -0.0479365  -0.0951852  -0.0114465  -0.0445564   0.6668651   0.0495863
   18  -0.0027435  -0.0100094   0.0127946   0.0191219   0.0495863   0.0287351
   19  -0.0027860   0.0011859   0.0044112  -0.0015406  -0.0013394   0.0038027
   20   0.0023756  -0.0004231  -0.0027934  -0.0005502   0.0005196  -0.0012197
   21  -0.0000975  -0.0014678  -0.0002601  -0.0007147  -0.0004259   0.0013424
   22  -0.0050738   0.0040968  -0.0036983   0.0000197  -0.0013280  -0.0017733
   23   0.0037576  -0.0001857   0.0011530  -0.0011882   0.0016249   0.0021484
   24  -0.0007899   0.0020914  -0.0001643   0.0009857   0.0012839   0.0004668
   25   0.0000165   0.0011552  -0.0005193  -0.0003576   0.0002404  -0.0005427
   26  -0.0001775   0.0004163   0.0003831  -0.0001241  -0.0000052  -0.0002738
   27   0.0000725  -0.0007031   0.0004651   0.0001093  -0.0002421  -0.0001056
   28  -0.0003643   0.0016409   0.0007974   0.0012414   0.0018775   0.0003859
   29   0.0011013   0.0015077   0.0004452   0.0000961   0.0000213   0.0001411
   30   0.0005456   0.0011034  -0.0005091  -0.0001786   0.0002351   0.0000634
   31  -0.0002037  -0.0004368   0.0001283   0.0000787  -0.0001265  -0.0001153
   32  -0.0001234  -0.0001233   0.0000310   0.0005059  -0.0000110   0.0000374
   33  -0.0002077  -0.0004755   0.0000134  -0.0004427  -0.0002094  -0.0000329
   34  -0.0046971  -0.0080317  -0.0015180  -0.1065235   0.1817524   0.0082030
   35  -0.0069874  -0.0002137  -0.0010509   0.1309239  -0.4459488  -0.0272793
   36  -0.0013545  -0.0009459   0.0068417   0.0040762  -0.0242399  -0.0088052
   37  -0.0021738   0.0001544  -0.0002762  -0.0035794  -0.0009928  -0.0006916
   38   0.0001384  -0.0005219  -0.0000082   0.0016944   0.0000887   0.0002441
   39   0.0005946  -0.0004958  -0.0000318   0.0008622   0.0001720   0.0001880
           19          20          21          22          23          24
    1  -0.0002516   0.0019095  -0.0007339   0.0016747  -0.0011434  -0.0025078
    2   0.0127913  -0.0091421   0.0025020   0.0210098  -0.0149351   0.0018754
    3  -0.0318700   0.0154233  -0.0023784   0.0235612  -0.0100800   0.0019633
    4  -0.0478181   0.0062748  -0.0155485  -0.0515132   0.0152183   0.0144288
    5   0.0069509  -0.0851300   0.0912932   0.0143381  -0.1855978  -0.1275773
    6  -0.0196740   0.0942658  -0.2531266   0.0151663  -0.1274189  -0.1591444
    7   0.0008982  -0.0001561   0.0030999   0.0003355  -0.0003511  -0.0009710
    8  -0.0091596  -0.0089176   0.0020389  -0.0189239  -0.0154209   0.0045659
    9   0.0238024   0.0205105  -0.0031454  -0.0166250  -0.0133789   0.0039191
   10   0.0004333   0.0015032  -0.0024106   0.0025598   0.0018013   0.0002813
   11  -0.0006373   0.0006521   0.0004899  -0.0017524  -0.0006817  -0.0004649
   12   0.0039219   0.0008363   0.0003030  -0.0011215   0.0001402  -0.0000838
   13  -0.0027860   0.0023756  -0.0000975  -0.0050738   0.0037576  -0.0007899
   14   0.0011859  -0.0004231  -0.0014678   0.0040968  -0.0001857   0.0020914
   15   0.0044112  -0.0027934  -0.0002601  -0.0036983   0.0011530  -0.0001643
   16  -0.0015406  -0.0005502  -0.0007147   0.0000197  -0.0011882   0.0009857
   17  -0.0013394   0.0005196  -0.0004259  -0.0013280   0.0016249   0.0012839
   18   0.0038027  -0.0012197   0.0013424  -0.0017733   0.0021484   0.0004668
   19   0.0547038  -0.0052870   0.0172301  -0.0000756  -0.0013702   0.0029458
   20  -0.0052870   0.0932399  -0.1032431  -0.0025648   0.0107018  -0.0221979
   21   0.0172301  -0.1032431   0.2764038  -0.0022778   0.0084305  -0.0199238
   22  -0.0000756  -0.0025648  -0.0022778   0.0579419  -0.0131051  -0.0154048
   23  -0.0013702   0.0107018   0.0084305  -0.0131051   0.2048082   0.1386306
   24   0.0029458  -0.0221979  -0.0199238  -0.0154048   0.1386306   0.1709114
   25  -0.0037308  -0.0028949   0.0001983   0.0011216   0.0006130  -0.0004847
   26  -0.0035721  -0.0021243   0.0007733   0.0008834   0.0005849   0.0002422
   27  -0.0004317  -0.0001988   0.0012254   0.0002163   0.0002567   0.0008453
   28   0.0007182   0.0003752   0.0001581  -0.0043635  -0.0034096   0.0010269
   29   0.0002511   0.0002092   0.0000732  -0.0028922  -0.0019478   0.0013517
   30  -0.0005081   0.0000190   0.0004927   0.0005531   0.0005183   0.0010050
   31  -0.0002411  -0.0006915   0.0007956  -0.0000778  -0.0000838  -0.0000359
   32   0.0003368   0.0002725  -0.0004508  -0.0000839  -0.0001328  -0.0000249
   33  -0.0010434  -0.0006116   0.0002442  -0.0001183  -0.0001445  -0.0000412
   34  -0.0006565  -0.0002713  -0.0003774  -0.0017483   0.0002110   0.0011495
   35  -0.0002897   0.0002105   0.0000682  -0.0002277   0.0008814  -0.0000076
   36  -0.0010493  -0.0002547  -0.0010065   0.0005917  -0.0006985   0.0000931
   37   0.0003470  -0.0000225   0.0006785  -0.0008009  -0.0009495  -0.0006240
   38   0.0001394  -0.0000686  -0.0000815   0.0005501   0.0003008   0.0002315
   39  -0.0015374  -0.0005358  -0.0001705   0.0009304   0.0004430   0.0001536
           25          26          27          28          29          30
    1   0.0013911   0.0008614  -0.0001282  -0.0007609   0.0016382   0.0007482
    2  -0.0021046  -0.0003754   0.0010883  -0.0033871  -0.0010490  -0.0018379
    3   0.0013266  -0.0002007   0.0000891  -0.0015231  -0.0003615   0.0004712
    4  -0.0026082  -0.0022188   0.0001870   0.0040202   0.0000553  -0.0009735
    5  -0.0068220  -0.0074495  -0.0002011  -0.0231863  -0.0210323   0.0036491
    6   0.0238007   0.0202861  -0.0001485  -0.0143370  -0.0122870   0.0020457
    7  -0.0501158  -0.0045878   0.0152325  -0.0502361   0.0431279   0.0260035
    8  -0.0053698  -0.0677905   0.0707757   0.0513180  -0.2099406  -0.1108455
    9   0.0173397   0.0678482  -0.2954972   0.0311154  -0.1142794  -0.1275482
   10   0.0018725   0.0002430   0.0015925  -0.0066738   0.0035152   0.0018277
   11   0.0088411  -0.0046533   0.0025954   0.0240873  -0.0094136   0.0092729
   12  -0.0334193   0.0141757  -0.0124846   0.0210027  -0.0078191   0.0062317
   13   0.0000165  -0.0001775   0.0000725  -0.0003643   0.0011013   0.0005456
   14   0.0011552   0.0004163  -0.0007031   0.0016409   0.0015077   0.0011034
   15  -0.0005193   0.0003831   0.0004651   0.0007974   0.0004452  -0.0005091
   16  -0.0003576  -0.0001241   0.0001093   0.0012414   0.0000961  -0.0001786
   17   0.0002404  -0.0000052  -0.0002421   0.0018775   0.0000213   0.0002351
   18  -0.0005427  -0.0002738  -0.0001056   0.0003859   0.0001411   0.0000634
   19  -0.0037308  -0.0035721  -0.0004317   0.0007182   0.0002511  -0.0005081
   20  -0.0028949  -0.0021243  -0.0001988   0.0003752   0.0002092   0.0000190
   21   0.0001983   0.0007733   0.0012254   0.0001581   0.0000732   0.0004927
   22   0.0011216   0.0008834   0.0002163  -0.0043635  -0.0028922   0.0005531
   23   0.0006130   0.0005849   0.0002567  -0.0034096  -0.0019478   0.0005183
   24  -0.0004847   0.0002422   0.0008453   0.0010269   0.0013517   0.0010050
   25   0.0540721   0.0078305  -0.0161016  -0.0006106  -0.0021686   0.0063135
   26   0.0078305   0.0723458  -0.0779209   0.0008555   0.0084524  -0.0246845
   27  -0.0161016  -0.0779209   0.3169874   0.0002075   0.0049298  -0.0152335
   28  -0.0006106   0.0008555   0.0002075   0.0611979  -0.0455387  -0.0331182
   29  -0.0021686   0.0084524   0.0049298  -0.0455387   0.2322993   0.1252057
   30   0.0063135  -0.0246845  -0.0152335  -0.0331182   0.1252057   0.1328498
   31  -0.0045372   0.0022006  -0.0013335   0.0000861   0.0004899   0.0006004
   32   0.0026823   0.0006234   0.0011733  -0.0028029   0.0010233  -0.0014307
   33  -0.0011932   0.0011835   0.0005835  -0.0017458   0.0010697  -0.0005296
   34   0.0001447   0.0000559  -0.0000406   0.0006234   0.0001443  -0.0000194
   35   0.0000698   0.0000208  -0.0000525  -0.0000901   0.0001072   0.0001688
   36   0.0002476   0.0002012  -0.0000567  -0.0001221  -0.0000891   0.0000387
   37   0.0033419  -0.0022499   0.0004180  -0.0048781   0.0001801  -0.0017942
   38  -0.0020722  -0.0000455  -0.0015008  -0.0017396  -0.0002371  -0.0013737
   39   0.0030344  -0.0020133   0.0033304  -0.0038477   0.0016198   0.0006224
           31          32          33          34          35          36
    1   0.0000667   0.0001686  -0.0002367   0.0154931   0.0150264   0.0031177
    2   0.0008654   0.0008337   0.0003103  -0.0316767  -0.0301096  -0.0040034
    3   0.0004627  -0.0002786   0.0002720  -0.0006555  -0.0008147  -0.0077333
    4   0.0027031   0.0016460   0.0012605  -0.0014826   0.0025649   0.0000365
    5   0.0008321  -0.0008965   0.0003566  -0.0009807   0.0030312   0.0013924
    6  -0.0007169   0.0003872   0.0002612  -0.0016075  -0.0001347   0.0010364
    7   0.0015304   0.0031545   0.0028655   0.0000278   0.0009706   0.0001029
    8   0.0104027   0.0105097   0.0074074   0.0005009  -0.0009184  -0.0002822
    9  -0.0236732   0.0166113  -0.0065813   0.0008111   0.0005916  -0.0005624
   10  -0.0600604   0.0112654  -0.0330865  -0.0008103  -0.0006310  -0.0001873
   11   0.0084574  -0.0839880   0.0639663   0.0004789   0.0009449   0.0000903
   12  -0.0255548   0.0609431  -0.2276169  -0.0001956  -0.0002382   0.0002052
   13  -0.0002037  -0.0001234  -0.0002077  -0.0046971  -0.0069874  -0.0013545
   14  -0.0004368  -0.0001233  -0.0004755  -0.0080317  -0.0002137  -0.0009459
   15   0.0001283   0.0000310   0.0000134  -0.0015180  -0.0010509   0.0068417
   16   0.0000787   0.0005059  -0.0004427  -0.1065235   0.1309239   0.0040762
   17  -0.0001265  -0.0000110  -0.0002094   0.1817524  -0.4459488  -0.0242399
   18  -0.0001153   0.0000374  -0.0000329   0.0082030  -0.0272793  -0.0088052
   19  -0.0002411   0.0003368  -0.0010434  -0.0006565  -0.0002897  -0.0010493
   20  -0.0006915   0.0002725  -0.0006116  -0.0002713   0.0002105  -0.0002547
   21   0.0007956  -0.0004508   0.0002442  -0.0003774   0.0000682  -0.0010065
   22  -0.0000778  -0.0000839  -0.0001183  -0.0017483  -0.0002277   0.0005917
   23  -0.0000838  -0.0001328  -0.0001445   0.0002110   0.0008814  -0.0006985
   24  -0.0000359  -0.0000249  -0.0000412   0.0011495  -0.0000076   0.0000931
   25  -0.0045372   0.0026823  -0.0011932   0.0001447   0.0000698   0.0002476
   26   0.0022006   0.0006234   0.0011835   0.0000559   0.0000208   0.0002012
   27  -0.0013335   0.0011733   0.0005835  -0.0000406  -0.0000525  -0.0000567
   28   0.0000861  -0.0028029  -0.0017458   0.0006234  -0.0000901  -0.0001221
   29   0.0004899   0.0010233   0.0010697   0.0001443   0.0001072  -0.0000891
   30   0.0006004  -0.0014307  -0.0005296  -0.0000194   0.0001688   0.0000387
   31   0.0640576  -0.0141050   0.0042368   0.0000006  -0.0000114  -0.0000166
   32  -0.0141050   0.0524109  -0.0803664  -0.0000558  -0.0000985   0.0000316
   33   0.0042368  -0.0803664   0.2638162   0.0000420   0.0000685  -0.0000736
   34   0.0000006  -0.0000558   0.0000420   0.0990836  -0.1419521  -0.0056409
   35  -0.0000114  -0.0000985   0.0000685  -0.1419521   0.4724559   0.0288631
   36  -0.0000166   0.0000316  -0.0000736  -0.0056409   0.0288631   0.0102230
   37  -0.0034029  -0.0025883   0.0296697   0.0005452   0.0006337   0.0001980
   38  -0.0077931   0.0195767   0.0074452  -0.0001752  -0.0003627  -0.0000650
   39   0.0452223   0.0033367  -0.0303150  -0.0001506  -0.0001822  -0.0002003
           37          38          39
    1   0.0028340  -0.0005537  -0.0017353
    2  -0.0019744   0.0027822   0.0009903
    3   0.0010293  -0.0002784   0.0000234
    4  -0.0007428   0.0043578  -0.0017779
    5   0.0077008  -0.0047647  -0.0021041
    6  -0.0015875   0.0013089   0.0019578
    7  -0.0507477   0.0193654   0.0102815
    8   0.0127297   0.0213131  -0.0011000
    9   0.0294387  -0.0074971   0.0185677
   10  -0.5380961   0.0395985   0.3153396
   11   0.0408890  -0.0718044  -0.0098515
   12   0.3107574  -0.0081460  -0.3230471
   13  -0.0021738   0.0001384   0.0005946
   14   0.0001544  -0.0005219  -0.0004958
   15  -0.0002762  -0.0000082  -0.0000318
   16  -0.0035794   0.0016944   0.0008622
   17  -0.0009928   0.0000887   0.0001720
   18  -0.0006916   0.0002441   0.0001880
   19   0.0003470   0.0001394  -0.0015374
   20  -0.0000225  -0.0000686  -0.0005358
   21   0.0006785  -0.0000815  -0.0001705
   22  -0.0008009   0.0005501   0.0009304
   23  -0.0009495   0.0003008   0.0004430
   24  -0.0006240   0.0002315   0.0001536
   25   0.0033419  -0.0020722   0.0030344
   26  -0.0022499  -0.0000455  -0.0020133
   27   0.0004180  -0.0015008   0.0033304
   28  -0.0048781  -0.0017396  -0.0038477
   29   0.0001801  -0.0002371   0.0016198
   30  -0.0017942  -0.0013737   0.0006224
   31  -0.0034029  -0.0077931   0.0452223
   32  -0.0025883   0.0195767   0.0033367
   33   0.0296697   0.0074452  -0.0303150
   34   0.0005452  -0.0001752  -0.0001506
   35   0.0006337  -0.0003627  -0.0001822
   36   0.0001980  -0.0000650  -0.0002003
   37   0.5973537  -0.0535103  -0.3672161
   38  -0.0535103   0.0337434   0.0097211
   39  -0.3672161   0.0097211   0.3289215
 Gradient time:  CPU 735.06 s  wall 735.28 s
 **********************************************************************
 **                                                                  **
 **                       VIBRATIONAL ANALYSIS                       **
 **                       --------------------                       **
 **                                                                  **
 **        VIBRATIONAL FREQUENCIES (CM**-1) AND NORMAL MODES         **
 **     FORCE CONSTANTS (mDYN/ANGSTROM) AND REDUCED MASSES (AMU)     **
 **                  INFRARED INTENSITIES (KM/MOL)                   **
 **                                                                  **
 **********************************************************************


 Mode:                 1                      2                      3
 Frequency:        58.26                  68.92                  91.21
 Force Cnst:      0.0105                 0.0075                 0.0165
 Red. Mass:       5.2739                 2.6953                 3.3667
 IR Active:          YES                    YES                    YES
 IR Intens:       13.919                  8.843                  7.819
 Raman Active:       YES                    YES                    YES
               X      Y      Z        X      Y      Z        X      Y      Z
 C         -0.023 -0.001 -0.004    0.003  0.003 -0.038   -0.012 -0.000  0.030
 C         -0.059 -0.109 -0.184   -0.003 -0.001 -0.014   -0.052 -0.050  0.289
 C         -0.005 -0.175 -0.174    0.004  0.042  0.240   -0.021 -0.141  0.034
 C         -0.028 -0.123 -0.039    0.019 -0.119 -0.003    0.037 -0.076 -0.060
 O          0.080  0.018 -0.010    0.011  0.012 -0.186    0.038  0.012 -0.019
 O         -0.115  0.079  0.179   -0.006 -0.010  0.091   -0.032  0.056 -0.161
 H         -0.009 -0.209 -0.233   -0.068 -0.185 -0.094   -0.118  0.252  0.429
 H         -0.189 -0.051 -0.265    0.043  0.129 -0.160   -0.044 -0.264  0.535
 H          0.076 -0.201 -0.176   -0.047  0.354  0.331   -0.131 -0.264 -0.011
 H         -0.011 -0.133 -0.231    0.054 -0.131  0.512    0.087 -0.048 -0.060
 H         -0.224 -0.433 -0.137    0.082 -0.442 -0.113    0.099 -0.228 -0.113
 H         -0.198  0.051  0.166   -0.015 -0.020  0.203   -0.069  0.039 -0.096
 O          0.157  0.270  0.187   -0.025  0.074 -0.088    0.040  0.166 -0.083
 TransDip  -0.061 -0.080 -0.065    0.011 -0.045  0.083   -0.022 -0.059  0.064

 Mode:                 4                      5                      6
 Frequency:       187.49                 312.10                 421.55
 Force Cnst:      0.0844                 0.2201                 0.4102
 Red. Mass:       4.0732                 3.8348                 3.9176
 IR Active:          YES                    YES                    YES
 IR Intens:        7.572                  3.540                  6.245
 Raman Active:       YES                    YES                    YES
               X      Y      Z        X      Y      Z        X      Y      Z
 C          0.064 -0.078 -0.007   -0.114  0.025 -0.022    0.045  0.143  0.007
 C          0.007 -0.204 -0.034   -0.059 -0.032 -0.046   -0.076 -0.045 -0.052
 C         -0.097 -0.058  0.071    0.108 -0.122  0.081   -0.014 -0.228  0.016
 C         -0.015  0.205  0.084    0.263  0.093  0.079   -0.025 -0.033  0.123
 O          0.272 -0.040 -0.019   -0.184  0.010 -0.003   -0.069  0.132 -0.001
 O         -0.083  0.108 -0.010   -0.145  0.031  0.002    0.250 -0.053  0.015
 H          0.004 -0.317 -0.087   -0.145 -0.172 -0.105   -0.163 -0.220 -0.126
 H          0.021 -0.105 -0.143   -0.116  0.049 -0.145   -0.257  0.063 -0.196
 H         -0.119 -0.033  0.077    0.143 -0.118  0.083    0.154 -0.416 -0.030
 H         -0.296 -0.112  0.072    0.095 -0.105  0.056   -0.079 -0.098 -0.195
 H          0.191  0.595  0.209    0.515  0.518  0.211    0.183  0.138  0.171
 H         -0.244  0.049  0.007   -0.178  0.021 -0.048    0.494  0.038  0.007
 O         -0.129  0.029 -0.065    0.161 -0.025 -0.071   -0.149  0.074 -0.062
 TransDip  -0.081 -0.015  0.031    0.055  0.008  0.023    0.074 -0.008  0.028

 Mode:                 7                      8                      9
 Frequency:       457.23                 532.54                 587.19
 Force Cnst:      0.1588                 0.3965                 0.4078
 Red. Mass:       1.2894                 2.3732                 2.0076
 IR Active:          YES                    YES                    YES
 IR Intens:       92.418                 23.436                  6.641
 Raman Active:       YES                    YES                    YES
               X      Y      Z        X      Y      Z        X      Y      Z
 C         -0.007  0.003  0.096   -0.010  0.044  0.085    0.013 -0.031  0.223
 C         -0.000 -0.016  0.004   -0.074 -0.079  0.048    0.077 -0.005  0.060
 C         -0.013  0.003 -0.011   -0.136 -0.020  0.005    0.047  0.029 -0.023
 C         -0.001  0.010 -0.024   -0.010  0.069 -0.153   -0.010 -0.017  0.029
 O         -0.015  0.007 -0.005   -0.005  0.058 -0.044   -0.049 -0.028 -0.098
 O          0.016  0.010 -0.099    0.081 -0.020  0.007   -0.025  0.051 -0.029
 H          0.121 -0.164 -0.071   -0.009 -0.240 -0.035    0.341 -0.428 -0.157
 H         -0.091  0.102 -0.139   -0.192  0.042 -0.107   -0.068  0.281 -0.291
 H         -0.058  0.021 -0.008   -0.483  0.298  0.077    0.114 -0.201 -0.087
 H         -0.001 -0.008  0.011   -0.086 -0.215  0.317    0.057  0.165 -0.223
 H         -0.026  0.024 -0.016   -0.120  0.241 -0.086   -0.030 -0.135 -0.012
 H         -0.044 -0.073  0.939    0.219  0.055 -0.410   -0.097  0.053 -0.501
 O          0.021 -0.010  0.011    0.138 -0.059  0.064   -0.040  0.012 -0.011
 TransDip  -0.024 -0.025  0.306   -0.085  0.053 -0.119    0.054 -0.018 -0.060

 Mode:                10                     11                     12
 Frequency:       649.48                 793.48                 852.40
 Force Cnst:      1.3426                 0.5840                 0.9870
 Red. Mass:       5.4022                 1.5743                 2.3056
 IR Active:          YES                    YES                    YES
 IR Intens:        5.008                  6.502                  5.553
 Raman Active:       YES                    YES                    YES
               X      Y      Z        X      Y      Z        X      Y      Z
 C         -0.190  0.001  0.101   -0.024  0.002  0.111    0.091 -0.078 -0.051
 C         -0.217  0.202  0.008    0.034  0.037 -0.057   -0.098  0.186  0.040
 C          0.010  0.052  0.012    0.087 -0.078 -0.077   -0.010 -0.066  0.016
 C          0.061 -0.024  0.038   -0.041 -0.037  0.009   -0.056 -0.065 -0.061
 O          0.298  0.091 -0.006    0.012  0.017 -0.028    0.004 -0.132  0.007
 O         -0.103 -0.277 -0.047   -0.029 -0.027 -0.022    0.057  0.081  0.017
 H         -0.147 -0.105 -0.137    0.230  0.313  0.060   -0.207 -0.126 -0.098
 H         -0.261  0.378 -0.205   -0.090 -0.173  0.174   -0.072  0.370 -0.172
 H          0.135 -0.203 -0.059    0.122  0.457  0.093   -0.158 -0.085  0.001
 H          0.201  0.259 -0.227    0.200 -0.371  0.415    0.508  0.028  0.077
 H          0.150  0.018  0.046    0.014  0.349  0.139    0.064  0.524  0.136
 H          0.294 -0.136 -0.113    0.008 -0.012 -0.067   -0.241 -0.022  0.013
 O          0.033  0.001 -0.022   -0.056  0.031  0.009   -0.001  0.025  0.020
 TransDip  -0.013  0.070  0.010    0.036  0.035  0.064   -0.001 -0.067 -0.034

 Mode:                13                     14                     15
 Frequency:       885.87                1018.75                1075.29
 Force Cnst:      1.2996                 1.5118                 1.7293
 Red. Mass:       2.8108                 2.4723                 2.5385
 IR Active:          YES                    YES                    YES
 IR Intens:       16.993                 11.071                  4.566
 Raman Active:       YES                    YES                    YES
               X      Y      Z        X      Y      Z        X      Y      Z
 C         -0.034  0.084 -0.149    0.017 -0.010 -0.031   -0.105 -0.028  0.016
 C          0.180 -0.060  0.130   -0.154 -0.080  0.072   -0.093 -0.194 -0.010
 C          0.097 -0.059  0.017    0.241  0.020 -0.039    0.054  0.202 -0.004
 C         -0.103  0.005 -0.095   -0.029  0.171 -0.020   -0.037 -0.155 -0.030
 O         -0.006  0.104  0.042    0.002 -0.032  0.006   -0.002 -0.003 -0.006
 O         -0.105 -0.094  0.008    0.030  0.011  0.007    0.056  0.054  0.006
 H          0.109 -0.450 -0.054   -0.338 -0.224  0.014   -0.114 -0.074  0.050
 H          0.352  0.250 -0.217   -0.437 -0.029 -0.020    0.193 -0.236  0.065
 H         -0.170 -0.136 -0.022    0.257  0.213  0.021    0.239  0.005 -0.055
 H          0.454 -0.003  0.072    0.236 -0.088  0.127    0.328  0.307 -0.070
 H         -0.177  0.304  0.011   -0.373 -0.371 -0.196    0.195  0.528  0.191
 H          0.097 -0.031  0.065   -0.074 -0.023  0.007    0.319  0.148  0.029
 O         -0.037  0.017  0.032   -0.043 -0.022  0.003    0.009  0.037  0.007
 TransDip  -0.007  0.113 -0.068   -0.104  0.004 -0.021   -0.053 -0.043  0.007

 Mode:                16                     17                     18
 Frequency:      1096.04                1136.67                1203.44
 Force Cnst:      1.8017                 1.6902                 1.1225
 Red. Mass:       2.5455                 2.2204                 1.3155
 IR Active:          YES                    YES                    YES
 IR Intens:       14.683                 42.907                 25.398
 Raman Active:       YES                    YES                    YES
               X      Y      Z        X      Y      Z        X      Y      Z
 C         -0.021 -0.008  0.138    0.233  0.082  0.039   -0.020 -0.006 -0.059
 C          0.025  0.014 -0.160   -0.010 -0.057 -0.021   -0.005  0.026  0.043
 C          0.049 -0.082  0.199    0.005  0.090  0.021    0.012 -0.012  0.071
 C         -0.098  0.106 -0.146   -0.022 -0.076 -0.025   -0.071 -0.010 -0.094
 O          0.000  0.005 -0.027   -0.030  0.070  0.000    0.005 -0.013  0.009
 O          0.003  0.003 -0.017   -0.054 -0.109 -0.015    0.004  0.007  0.007
 H         -0.350  0.317  0.018   -0.301  0.026  0.037    0.430  0.002 -0.002
 H          0.368 -0.215  0.152   -0.373 -0.133  0.043   -0.335  0.045 -0.014
 H          0.166 -0.476  0.087    0.039 -0.048 -0.021    0.626 -0.052  0.101
 H          0.224  0.185 -0.141   -0.099  0.119 -0.071   -0.467 -0.050 -0.054
 H         -0.190  0.023 -0.173    0.096  0.248  0.077    0.088  0.184 -0.040
 H         -0.009 -0.001 -0.024   -0.656 -0.316 -0.072    0.028  0.016  0.003
 O          0.018 -0.019  0.026    0.010  0.015  0.005    0.030 -0.002  0.013
 TransDip  -0.115  0.019 -0.039    0.195  0.070  0.030   -0.153  0.025 -0.047

 Mode:                19                     20                     21
 Frequency:      1261.34                1290.44                1330.46
 Force Cnst:      1.2142                 1.6277                 1.2683
 Red. Mass:       1.2953                 1.6590                 1.2161
 IR Active:          YES                    YES                    YES
 IR Intens:       37.572                403.591                  9.199
 Raman Active:       YES                    YES                    YES
               X      Y      Z        X      Y      Z        X      Y      Z
 C         -0.019  0.001 -0.030    0.163  0.047 -0.004    0.049  0.013  0.037
 C         -0.057 -0.041 -0.006   -0.025 -0.021 -0.019   -0.013  0.006  0.048
 C         -0.100 -0.017  0.001   -0.070  0.002  0.018   -0.075 -0.023 -0.069
 C          0.013  0.051  0.015    0.009  0.031  0.003   -0.011  0.013 -0.005
 O         -0.001  0.042  0.007   -0.019 -0.053 -0.002   -0.007  0.002 -0.005
 O          0.051 -0.014  0.006   -0.115 -0.006 -0.006   -0.021 -0.008 -0.005
 H          0.514  0.049 -0.007    0.208  0.120  0.025   -0.435 -0.138  0.014
 H          0.124 -0.048  0.021   -0.278 -0.052 -0.008    0.523  0.161 -0.063
 H          0.272  0.031  0.040    0.113 -0.026  0.023    0.608  0.221  0.044
 H          0.574  0.128  0.042    0.422  0.128  0.016   -0.075 -0.124  0.077
 H          0.087 -0.169 -0.053    0.062 -0.093 -0.036    0.123 -0.045 -0.035
 H         -0.442 -0.177 -0.049    0.713  0.270  0.064    0.055  0.015  0.019
 O          0.002 -0.012  0.001   -0.001 -0.008  0.004    0.015 -0.007 -0.001
 TransDip  -0.115 -0.156 -0.033    0.551  0.329  0.047    0.079  0.044  0.034

 Mode:                22                     23                     24
 Frequency:      1390.56                1418.72                1463.82
 Force Cnst:      1.8993                 1.4387                 1.3550
 Red. Mass:       1.6671                 1.2132                 1.0733
 IR Active:          YES                    YES                    YES
 IR Intens:       33.525                  2.543                  1.745
 Raman Active:       YES                    YES                    YES
               X      Y      Z        X      Y      Z        X      Y      Z
 C          0.106  0.021  0.007    0.006 -0.000  0.003   -0.004  0.001  0.003
 C         -0.190  0.002 -0.004   -0.021  0.000 -0.002   -0.009 -0.059  0.012
 C          0.097 -0.010  0.016    0.058 -0.000 -0.017    0.006  0.043 -0.017
 C          0.003 -0.014  0.005   -0.051  0.030 -0.052    0.002  0.004  0.003
 O         -0.016  0.009 -0.000   -0.001  0.001 -0.000    0.002 -0.004 -0.002
 O         -0.029 -0.016 -0.002   -0.002 -0.001 -0.000    0.004  0.000  0.001
 H          0.512 -0.000 -0.053    0.031  0.000 -0.011   -0.002  0.496  0.246
 H          0.672  0.047  0.045    0.071  0.005  0.003    0.009  0.357 -0.437
 H         -0.223 -0.024 -0.009   -0.228  0.030 -0.029    0.022 -0.408 -0.140
 H         -0.321 -0.063 -0.062   -0.048 -0.024 -0.028   -0.023 -0.230  0.357
 H         -0.221  0.076  0.045    0.918 -0.214 -0.180    0.005 -0.025 -0.004
 H          0.045  0.006  0.004    0.003  0.000 -0.000   -0.029 -0.011 -0.013
 O          0.005  0.006 -0.014   -0.038 -0.010  0.067    0.000  0.000 -0.000
 TransDip   0.177  0.052  0.021   -0.025  0.017 -0.042   -0.041  0.007 -0.008

 Mode:                25                     26                     27
 Frequency:      1475.26                1806.92                1847.90
 Force Cnst:      1.4045                19.6692                20.8596
 Red. Mass:       1.0953                10.2249                10.3681
 IR Active:          YES                    YES                    YES
 IR Intens:       20.952                248.570                265.906
 Raman Active:       YES                    YES                    YES
               X      Y      Z        X      Y      Z        X      Y      Z
 C         -0.006  0.001  0.002    0.005 -0.032 -0.002   -0.168  0.719  0.036
 C          0.005 -0.053  0.013   -0.018  0.002  0.004    0.015 -0.040 -0.002
 C          0.017 -0.063  0.026   -0.049  0.008  0.023   -0.005  0.007 -0.002
 C         -0.003 -0.007 -0.003    0.607 -0.062 -0.376    0.026 -0.012 -0.015
 O          0.001 -0.003 -0.000   -0.003  0.021  0.001    0.093 -0.458 -0.024
 O          0.002  0.000  0.000    0.002  0.002  0.000    0.036 -0.036 -0.000
 H         -0.034  0.373  0.197   -0.016 -0.009  0.015    0.086 -0.066 -0.034
 H         -0.012  0.267 -0.337    0.050  0.017 -0.013    0.177 -0.064  0.079
 H         -0.078  0.523  0.181    0.247 -0.033  0.006   -0.017 -0.000 -0.015
 H         -0.013  0.287 -0.480   -0.134 -0.001 -0.035   -0.047  0.010 -0.006
 H         -0.030  0.036  0.011   -0.312  0.173 -0.187    0.001  0.017  0.000
 H         -0.019 -0.007 -0.009    0.002  0.002 -0.001   -0.386 -0.144 -0.037
 O         -0.001  0.001 -0.001   -0.398  0.030  0.275   -0.018  0.003  0.012
 TransDip  -0.076  0.118 -0.043    0.456 -0.065 -0.207   -0.098  0.513  0.018

 Mode:                28                     29                     30
 Frequency:      2861.15                3012.44                3035.16
 Force Cnst:      5.2188                 5.6811                 5.7915
 Red. Mass:       1.0820                 1.0625                 1.0670
 IR Active:          YES                    YES                    YES
 IR Intens:      111.917                 13.161                  6.251
 Raman Active:       YES                    YES                    YES
               X      Y      Z        X      Y      Z        X      Y      Z
 C         -0.000 -0.000  0.000    0.001  0.002 -0.000    0.001 -0.001  0.000
 C          0.000 -0.001  0.001   -0.008  0.057 -0.040    0.000  0.002  0.021
 C          0.002  0.001  0.002    0.002 -0.008  0.001    0.013 -0.067 -0.016
 C         -0.008  0.027 -0.077   -0.001  0.001 -0.001    0.000  0.000 -0.002
 O         -0.000 -0.000 -0.000    0.000 -0.001 -0.000    0.000  0.000  0.000
 O         -0.000  0.000 -0.000   -0.000 -0.000  0.000   -0.000  0.000 -0.000
 H         -0.007  0.005 -0.016    0.058 -0.351  0.805   -0.014  0.081 -0.174
 H         -0.001  0.006  0.006    0.031 -0.327 -0.313    0.013 -0.105 -0.089
 H          0.003  0.007 -0.018    0.003  0.017 -0.066    0.024  0.076 -0.309
 H         -0.000 -0.021 -0.018   -0.020  0.076  0.055   -0.190  0.736  0.508
 H          0.045 -0.321  0.942    0.005 -0.007  0.018    0.003 -0.006  0.014
 H          0.001 -0.000 -0.000   -0.002 -0.001 -0.002    0.000 -0.001  0.001
 O          0.002 -0.000 -0.001    0.000 -0.000 -0.000   -0.001 -0.000  0.000
 TransDip  -0.020  0.097 -0.324    0.055  0.092 -0.046   -0.077 -0.019  0.010

 Mode:                31                     32                     33
 Frequency:      3054.83                3113.28                3810.28
 Force Cnst:      6.0198                 6.2732                 9.1204
 Red. Mass:       1.0949                 1.0985                 1.0662
 IR Active:          YES                    YES                    YES
 IR Intens:       11.838                  8.721                 50.812
 Raman Active:       YES                    YES                    YES
               X      Y      Z        X      Y      Z        X      Y      Z
 C         -0.001 -0.002 -0.001   -0.000  0.000 -0.000    0.002 -0.002 -0.000
 C          0.004 -0.040 -0.077   -0.000 -0.005 -0.012    0.000  0.000  0.000
 C          0.002 -0.015  0.009    0.010 -0.000 -0.089    0.000 -0.000 -0.000
 C         -0.000 -0.000  0.000    0.002  0.000 -0.003   -0.000  0.000 -0.000
 O          0.000  0.001 -0.000    0.000 -0.000  0.000   -0.000  0.001  0.000
 O          0.000  0.000  0.000    0.000 -0.000  0.000    0.019 -0.059 -0.004
 H          0.031 -0.178  0.362    0.001 -0.039  0.079   -0.000  0.000  0.000
 H         -0.067  0.655  0.574   -0.005  0.083  0.072    0.001  0.001 -0.001
 H          0.010  0.055 -0.196   -0.057 -0.261  0.886    0.000  0.000 -0.000
 H         -0.029  0.126  0.088   -0.071  0.282  0.177   -0.001  0.001  0.001
 H          0.002 -0.001 -0.000    0.004 -0.009  0.025    0.000 -0.000  0.000
 H          0.003  0.001 -0.003   -0.000 -0.000 -0.001   -0.323  0.943  0.056
 O         -0.000  0.000  0.000   -0.001 -0.000  0.001    0.000 -0.000 -0.000
 TransDip  -0.031 -0.080 -0.068   -0.019  0.023 -0.090    0.017  0.227  0.019

 STANDARD THERMODYNAMIC QUANTITIES AT   298.15 K  AND     1.00 ATM

   This Molecule has  0 Imaginary Frequencies
   Zero point vibrational energy:       62.330 kcal/mol

   Atom    1 Element C  Has Mass   12.00000
   Atom    2 Element C  Has Mass   12.00000
   Atom    3 Element C  Has Mass   12.00000
   Atom    4 Element C  Has Mass   12.00000
   Atom    5 Element O  Has Mass   15.99491
   Atom    6 Element O  Has Mass   15.99491
   Atom    7 Element H  Has Mass    1.00783
   Atom    8 Element H  Has Mass    1.00783
   Atom    9 Element H  Has Mass    1.00783
   Atom   10 Element H  Has Mass    1.00783
   Atom   11 Element H  Has Mass    1.00783
   Atom   12 Element H  Has Mass    1.00783
   Atom   13 Element O  Has Mass   15.99491
   Molecular Mass:   102.031710 amu
   Principal axes and moments of inertia in amu*Bohr^2:
                             1           2           3
    Eigenvalues --      213.33568  1617.84514  1766.61779
          X               0.99989     0.01327     0.00674
          Y              -0.01302     0.99926    -0.03611
          Z              -0.00721     0.03602     0.99933
   Rotational Symmetry Number is   1
   The Molecule is an Asymmetric Top
   Translational Enthalpy:        0.889 kcal/mol
   Rotational Enthalpy:           0.889 kcal/mol
   Vibrational Enthalpy:         65.336 kcal/mol
   gas constant (RT):             0.592 kcal/mol
   Translational Entropy:        39.778  cal/mol.K
   Rotational Entropy:           27.902  cal/mol.K
   Vibrational Entropy:          20.018  cal/mol.K

   Total Enthalpy:               67.706 kcal/mol
   Total Entropy:                87.698  cal/mol.K

 ======================================================================

 STANDARD THERMODYNAMIC QUANTITIES FOR ANHARMONIC VIBRATION -- TOSH

   Zero point vibrational energy: ************ kcal/mol

   Vibrational Enthalpy:       Infinity kcal/mol
   Vibrational Entropy:             NaN  cal/mol.K

   Total Enthalpy:             Infinity kcal/mol
   Total Entropy:                   NaN  cal/mol.K

 ======================================================================

 STANDARD THERMODYNAMIC QUANTITIES FOR ANHARMONIC VIBRATION -- VPT2

   Zero point vibrational energy: ************ kcal/mol

   Vibrational Enthalpy:       Infinity kcal/mol
   Vibrational Entropy:             NaN  cal/mol.K

   Total Enthalpy:             Infinity kcal/mol
   Total Entropy:                   NaN  cal/mol.K

 ======================================================================

Archival summary:
1\1\TWL02\FREQ\ProcedureUnspecified\BasisUnspecified\346\cher\MonDec1220:31:142016MonDec1220:31:142016\0\\#,FREQ,ProcedureUnspecified,BasisUnspecified,\\0,1\C\O,1,1.19737\O,1,1.35955,2,120.17\H,3,0.964838,1,110.927,2,-178.848,0\C,1,1.52582,2,124.586,3,178.365,0\H,5,1.09569,1,109.696,2,139.959,0\H,5,1.09852,1,106.79,2,-105.098,0\C,5,1.5327,1,112.534,2,16.3446,0\H,8,1.09098,5,111.542,1,72.0181,0\H,8,1.09683,5,108.274,1,-46.5112,0\C,8,1.50902,5,111.564,1,-165.249,0\H,11,1.11402,8,114.802,5,55.7032,0\O,11,1.20488,8,124.974,5,-124.492,0\\\@

 Total job time:  785.59s(wall), 785.26s(cpu) 
 Mon Dec 12 20:31:14 2016

        *************************************************************
        *                                                           *
        *  Thank you very much for using Q-Chem.  Have a nice day.  *
        *                                                           *
        *************************************************************


 
User input: 3 of 3 
 
TWL02 127.0.1
Q-Chem Developer Version! Running on 127.0.1.*
                  Welcome to Q-Chem
     A Quantum Leap Into The Future Of Chemistry


 Q-Chem 4.4, Q-Chem, Inc., Pleasanton, CA (2016)

 Y. Shao,  Z. Gan,  E. Epifanovsky,  A. T. B. Gilbert,  M. Wormit,  
 J. Kussmann,  A. W. Lange,  A. Behn,  J. Deng,  X. Feng,  D. Ghosh,  
 M. Goldey,  P. R. Horn,  L. D. Jacobson,  I. Kaliman,  F. Rob,  
 R. Z. Khaliullin,  T. Kus,  A. Landau,  J. Liu,  E. I. Proynov,  Y. M. Rhee,  
 R. M. Richard,  M. A. Rohrdanz,  R. P. Steele,  E. J. Sundstrom,  
 H. L. Woodcock III,  P. M. Zimmerman,  D. Zuev,  B. Albrecht,  E. Alguire,  
 B. Austin,  S. A. Baeppler,  G. J. O. Beran,  Y. A. Bernard,  E. Berquist,  
 K. Brandhorst,  K. B. Bravaya,  S. T. Brown,  D. Casanova,  C.-M. Chang,  
 Y. Chen,  S. H. Chien,  K. D. Closser,  M. P. Coons,  D. L. Crittenden,  
 S. Dasgupta,  M. Diedenhofen,  R. A. DiStasio Jr.,  H. Do,  A. D. Dutoi,  
 R. G. Edgar,  P.-T. Fang,  S. Fatehi,  Q. Feng,  L. Fusti-Molnar,  
 A. Ghysels,  A. Golubeva-Zadorozhnaya,  J. Gomes,  A. Gunina,  
 M. W. D. Hanson-Heine,  P. H. P. Harbach,  A. W. Hauser,  J. E. Herr,  
 E. G. Hohenstein,  Z. C. Holden,  K. Hui,  T.-C. Jagau,  H. Ji,  B. Kaduk,  
 K. Khistyaev,  Jaehoon Kim,  Jihan Kim,  R. A. King,  P. Klunzinger,  
 K. Koh,  D. Kosenkov,  T. Kowalczyk,  C. M. Krauter,  A. Kunitsa,  
 K. U. Lao,  A. Laurent,  K. V. Lawler,  J. Lee,  D. Lefrancois,  S. Lehtola,  
 S. V. Levchenko,  C. Y. Lin,  Y.-S. Lin,  F. Liu,  E. Livshits,  
 R. C. Lochan,  A. Luenser,  P. Manohar,  S. F. Manzer,  S.-P. Mao,  Y. Mao,  
 N. Mardirossian,  A. V. Marenich,  L. A. Martinez-Martinez,  S. A. Maurer,  
 N. J. Mayhall,  J.-M. Mewes,  A. F. Morrison,  K. Nanda,  T. S. Nguyen-Beck,  
 C. M. Oana,  R. Olivares-Amaya,  D. P. O'Neill,  J. A. Parkhill,  
 T. M. Perrine,  R. Peverati,  P. A. Pieniazek,  F. Plasser,  A. Prociuk,  
 D. R. Rehn,  E. Rosta,  N. J. Russ,  N. Sergueev,  S. M. Sharada,  
 S. Sharma,  D. W. Small,  A. Sodt,  T. Stauch,  T. Stein,  D. Stuck,  
 Y.-C. Su,  A. J. W. Thom,  T. Tsuchimochi,  L. Vogt,  O. Vydrov,  T. Wang,  
 M. A. Watson,  J. Wenzel,  A. White,  C. F. Williams,  V. Vanovschi,  
 K. Yao,  S. Yeganeh,  S. R. Yost,  Z.-Q. You,  I. Y. Zhang,  X. Zhang,  
 Y. Zhao,  B. R. Brooks,  G. K. L. Chan,  D. M. Chipman,  C. J. Cramer,  
 W. A. Goddard III,  M. S. Gordon,  W. J. Hehre,  A. Klamt,  
 H. F. Schaefer III,  M. W. Schmidt,  C. D. Sherrill,  D. G. Truhlar,  
 A. Warshel,  X. Xu,  A. Aspuru-Guzik,  R. Baer,  A. T. Bell,  N. A. Besley,  
 J.-D. Chai,  A. Dreuw,  B. D. Dunietz,  T. R. Furlani,  S. R. Gwaltney,  
 C.-P. Hsu,  Y. Jung,  J. Kong,  D. S. Lambrecht,  W. Liang,  C. Ochsenfeld,  
 V. A. Rassolov,  L. V. Slipchenko,  J. E. Subotnik,  T. Van Voorhis,  
 J. M. Herbert,  A. I. Krylov,  P. M. W. Gill,  M. Head-Gordon

 Contributors to earlier versions of Q-Chem not listed above: 
 R. D. Adamson,  J. Baker,  E. F. C. Byrd,  A. K. Chakraborty,  C.-L. Cheng,  
 H. Dachsel,  R. J. Doerksen,  G. Hawkins,  A. Heyden,  S. Hirata,  
 G. Kedziora,  F. J. Keil,  C. Kelley,  P. P. Korambath,  W. Kurlancheek,  
 A. M. Lee,  M. S. Lee,  D. Liotard,  I. Lotan,  P. E. Maslen,  N. Nair,  
 D. Neuhauser,  R. Olson,  B. Peters,  J. Ritchie,  N. E. Schultz,  
 N. Shenvi,  A. C. Simmonett,  K. S. Thanthiriwatte,  Q. Wu,  W. Zhang

 Please cite Q-Chem as follows:
 Y. Shao et al., Mol. Phys. 113, 184-215 (2015)
 DOI: 10.1080/00268976.2014.952696

 Q-Chem 4.4.2 for Intel X86 EM64T Linux

 Parts of Q-Chem use Armadillo 5.200.1 (Boston Tea Smuggler).
 http://arma.sourceforge.net/

 Q-Chem begins on Mon Dec 12 20:31:14 2016  


Host: 0

     Scratch files written to /scratch/cher/qchem2704//
The previous job contains 0 fragments, simply inherited here
FILE_GEOM_ORG=        593

Checking the input file for inconsistencies... 	...done.

--------------------------------------------------------------
User input:
--------------------------------------------------------------

$molecule
   read
$end
$rem
   BASIS  =  6-311++G**
   JOB_TYPE  =  SP
   METHOD  =  B3LYP
   SOLVENT_METHOD SMD
$end


--------------------------------------------------------------
 ----------------------------------------------------------------
             Standard Nuclear Orientation (Angstroms)
    I     Atom           X                Y                Z
 ----------------------------------------------------------------
    1      C       1.5955903428    -0.0941717759    -0.0084268156
    2      C       0.2141786235     0.5457806701    -0.1098885842
    3      C      -0.9184585894    -0.4657820213     0.0975520023
    4      C      -2.2474502699     0.0896429518    -0.3523788084
    5      O       1.8056059054    -1.2713159260    -0.0710712076
    6      O       2.6292654150     0.7778133868     0.1313501574
    7      H       0.1472223379     0.9995817785    -1.1080477671
    8      H       0.1342076488     1.3677793080     0.6101516323
    9      H      -0.9900144479    -0.7788118984     1.1402097804
   10      H      -0.7003382823    -1.3549700088    -0.5064294908
   11      H      -2.2725351087     0.4439143327    -1.4082703483
   12      H       2.3088545759     1.6862840346     0.1854747559
   13      O      -3.2339471511     0.1628309679     0.3355118937
 ----------------------------------------------------------------
 Nuclear Repulsion Energy =   284.8957982649 hartrees
 There are       27 alpha and       27 beta electrons
 Requested basis set is 6-311++G(d,p)
 There are 72 shells and 196 basis functions

 Total QAlloc Memory Limit   2000 MB
 Mega-Array Size        61 MB
 MEM_STATIC part        62 MB

                       Distance Matrix (Angstroms)
             C (  1)   C (  2)   C (  3)   C (  4)   O (  5)   O (  6)
   C (  2)  1.525822
   C (  3)  2.543574  1.532696
   C (  4)  3.862778  2.515249  1.509024
   O (  5)  1.197372  2.415779  2.845671  4.284695
   O (  6)  1.359551  2.438171  3.759524  4.948730  2.217729
   H (  7)  2.122082  1.098517  2.176336  2.670858  2.997087  2.783132
   H (  8)  2.157679  1.095689  2.175503  2.869214  3.197258  2.608184
   H (  9)  2.910919  2.183431  1.090983  2.136160  3.086301  4.066948
   H ( 10)  2.666253  2.146262  1.096825  2.122309  2.544856  4.005220
   H ( 11)  4.148674  2.807119  2.220039  1.114022  4.621834  5.148744
   H ( 12)  1.927788  2.403259  3.880035  4.857825  3.011058  0.964838
   O ( 13)  4.848585  3.497800  2.411072  1.204876  5.255396  5.898911
             H (  7)   H (  8)   H (  9)   H ( 10)   H ( 11)   H ( 12)
   H (  8)  1.757256
   H (  9)  3.083935  2.480462
   H ( 10)  2.573756  3.058853  1.768415
   H ( 11)  2.500825  3.274136  3.103976  2.553645
   H ( 12)  2.611018  2.238501  4.227381  4.333959  5.007258
   O ( 13)  3.770454  3.587728  2.563097  3.071117  2.010994  5.750311


 A cutoff of  1.0D-08 yielded   2305 shell pairs
 There are     16994 function pairs (     18173 Cartesian)

 -------------------------------------------------------
 OpenMP Integral Computing Module                       
 Release: version 1.0, May 2013, Q-Chem Inc. Pittsburgh 
 -------------------------------------------------------
 Integral Job Info:
 Integral job number is                      11
 Integral operator is                         1
 short-range coefficients                     0
 long-range coefficients              100000000
 Omega coefficients                           0
 if combine SR and LR in K                    0
 Integral screening is                        0
 Integral computing path is                   2
 max size of driver memory is            800000
 size of driver memory is                593474
 size of scratch memory is              2260544
 max col of scratch BK array               1296
 max len of scratch array in speh3          155
 max len of scratch index in speh4           18
 max int batch size is                      520
 min int batch size is                       52
 fixed nKL is                                52
 max L of basis functions is                  2
 order of int derivative is                   0
 number of shells is                         72
 number of basis is                         203
 number of cartesian basis is               203
 number of contracted shell pairs          2305
 number of primitive shell pairs           5632
 maxK2 (contraction) of shell pair           36
 max number of K2 of shell pair               1
 max number of CS2 of shell pair            389
 max number of PS2 of shell pair            726
 mem total for path MDJ                   34520
 -------------------------------------------------------
 Smallest overlap matrix eigenvalue = 2.42E-05

 Q-Chem warning in module /home/taweetham/qchem/stvman/mkSTV.C, line 257:

 Overlap eigenvalue is smaller than square root of threshold


 Scale SEOQF with 1.000000e-01/1.000000e-01/1.000000e-01

 Standard Electronic Orientation quadrupole field applied
 Nucleus-field energy     =     0.0000000095 hartrees
 Guess from superposition of atomic densities
 Warning:  Energy on first SCF cycle will be non-variational
 A restricted hybrid HF-DFT SCF calculation will be
 performed using Pulay DIIS extrapolation
 Exchange:     0.2000 Hartree-Fock + 0.0800 Slater + 0.7200 B88
 Correlation:  0.1900 VWN1RPA + 0.8100 LYP
 Using SG-1 standard quadrature grid
 SCF converges when DIIS error is below 1.0E-05
 ---------------------------------------
  Cycle       Energy         DIIS Error
 ---------------------------------------
    1    -383.0297943157      4.51E-02
    2    -381.6273244894      7.26E-03
    3    -381.1657094938      1.35E-02
    4    -381.8040329579      2.44E-03
    5    -381.8265570507      5.93E-04
    6    -381.8273894149      2.60E-04
    7    -381.8276728637      5.63E-05
    8    -381.8276864551      2.81E-05
    9    -381.8276876808      7.92E-06 Convergence criterion met
 ---------------------------------------
 SCF time:  CPU 27.59 s  wall 27.63 s

 Citation of the SMD model:
 Marenich, A.V.; Cramer, C.J.; Truhlar, D.G.
 J. Phys. Chem. B 2009, 113, 6378-6396.
 iSolventCode=           1
 Solvent: water                                                           

 vradii
            1           2           3           4           5           6
    1   1.8500000   1.8500000   1.8500000   1.8500000   1.5200000   1.5200000
            7           8           9          10          11          12
    1   1.2000000   1.2000000   1.2000000   1.2000000   1.2000000   1.2000000
           13
    1   1.5200000
Changing PCM_TESSEL_METHOD to VTN
Changing PCM_VDW_RADII to SMD_RADIUS
 Discretize the solute cavity surface with Lebedev spheres
	Using 302 Lebedev grid points for each H atom
	Using 302 Lebedev grid points for other atoms
	Atomic van der Waals radii will be scaled by 1.20
 Removing interior tesserae...
 Keep 1431 surface tesserae and discard 2495 interior tesserae
 Molecular Surface Area = 127.988 Angst**2
 A restricted hybrid HF-DFT SCF calculation will be
 performed using Pulay DIIS extrapolation
 Polarizable Continuum solvation model will be applied
 Exchange:     0.2000 Hartree-Fock + 0.0800 Slater + 0.7200 B88
 Correlation:  0.1900 VWN1RPA + 0.8100 LYP
 Using SG-1 standard quadrature grid
 SCF converges when DIIS error is below 1.0E-05

 Citation of the SMD model:
 Marenich, A.V.; Cramer, C.J.; Truhlar, D.G.
 J. Phys. Chem. B 2009, 113, 6378-6396.
 iSolventCode=           1
 Solvent: water                                                           

 vradii
            1           2           3           4           5           6
    1   1.8500000   1.8500000   1.8500000   1.8500000   1.5200000   1.5200000
            7           8           9          10          11          12
    1   1.2000000   1.2000000   1.2000000   1.2000000   1.2000000   1.2000000
           13
    1   1.5200000
 ---------------------------------------
  Cycle       Energy         DIIS Error
 ---------------------------------------
    1    -381.8276058412      2.01E-06
 Time req'd to invert C: 2.03 s (CPU) 2.03 s (wall)
    2    -381.8536003203      8.04E-04
    3    -381.8535876358      8.05E-04
    4    -381.8536034473      8.04E-04
    5    -381.8535710482      8.06E-04
    6    -381.8536186346      8.03E-04
    7    -381.8535629595      8.06E-04
    8    -381.8535900985      8.05E-04
    9    -381.8536000856      8.04E-04
   10    -381.8535991404      8.04E-04
   11    -381.8535917524      8.05E-04
   12    -381.8535988586      8.04E-04
   13    -381.8535975530      8.04E-04
   14    -381.8535987482      8.05E-04
   15    -381.8536045717      8.05E-04
   16    -381.8535907918      8.05E-04
   17    -381.8580224865      9.92E-04
   18    -381.8612285499      2.97E-04
   19    -381.8615162641      8.02E-05
   20    -381.8615324872      5.55E-05
   21    -381.8615412573      7.50E-06 Convergence criterion met
 ---------------------------------------
 SCF time:  CPU 63.46 s  wall 63.85 s
(0)  E-EN(g) gas-phase elect-nuc energy                 -381.827605841 a.u.
(3)  G-ENP(liq) elect-nuc-pol free energy of system     -381.861541257 a.u.
(4)  G-CDS(liq) cavity-dispersion-solvent structure 
     free energy                                                5.4296 kcal/mol
(6)  G-S(liq) free energy of system                     -381.852888679 a.u.
(9)  DeltaG-S(liq) free energy of  solvation
     (9) = (6) - (0)                                          -15.8652 kcal/mol
 SCF   energy in the final basis set = -381.8528886788
 Total energy in the final basis set = -381.8528886788

 --------------------------------------------------------------

                    Orbital Energies (a.u.)
 --------------------------------------------------------------

 Alpha MOs
 -- Occupied --
-19.178 -19.140 -19.132 -10.324 -10.273 -10.196 -10.182  -1.120
 -1.073  -1.044  -0.807  -0.699  -0.626  -0.583  -0.528  -0.499
 -0.484  -0.479  -0.458  -0.432  -0.419  -0.398  -0.373  -0.359
 -0.344  -0.306  -0.275
 -- Virtual --
 -0.043  -0.013   0.000   0.016   0.022   0.030   0.047   0.057
  0.060   0.066   0.079   0.093   0.099   0.106   0.114   0.121
  0.133   0.137   0.141   0.150   0.154   0.158   0.168   0.173
  0.188   0.194   0.209   0.213   0.230   0.233   0.245   0.249
  0.259   0.271   0.277   0.287   0.294   0.301   0.309   0.315
  0.326   0.331   0.343   0.364   0.373   0.398   0.422   0.450
  0.475   0.494   0.508   0.553   0.560   0.591   0.605   0.618
  0.633   0.657   0.660   0.672   0.682   0.700   0.729   0.736
  0.747   0.790   0.865   0.884   0.913   0.978   1.016   1.043
  1.073   1.095   1.117   1.128   1.145   1.160   1.184   1.198
  1.209   1.254   1.256   1.308   1.397   1.422   1.439   1.451
  1.477   1.516   1.537   1.560   1.569   1.586   1.618   1.649
  1.670   1.693   1.711   1.733   1.768   1.798   1.828   1.847
  1.938   1.976   2.030   2.055   2.098   2.112   2.166   2.218
  2.278   2.308   2.356   2.441   2.524   2.539   2.567   2.581
  2.616   2.628   2.672   2.712   2.755   2.779   2.824   2.845
  2.862   2.873   2.909   2.916   2.933   3.031   3.049   3.130
  3.169   3.224   3.340   3.356   3.370   3.473   3.508   3.534
  3.633   3.786   3.822   3.871   3.875   4.012   4.071   4.134
  4.294   4.952   5.027   5.037   5.126   5.144   5.353   5.572
  5.684   5.853  23.802  23.843  23.881  23.902  49.852  49.942
 49.992
 --------------------------------------------------------------

          Ground-State Mulliken Net Atomic Charges

     Atom                 Charge (a.u.)
  ----------------------------------------
      1 C                     0.062706
      2 C                    -0.044690
      3 C                    -0.412486
      4 C                     0.088695
      5 O                    -0.395038
      6 O                    -0.251473
      7 H                     0.238692
      8 H                     0.190202
      9 H                     0.201693
     10 H                     0.187822
     11 H                     0.162422
     12 H                     0.333119
     13 O                    -0.361663
  ----------------------------------------
  Sum of atomic charges =     0.000000

 -----------------------------------------------------------------
                    Cartesian Multipole Moments
 -----------------------------------------------------------------
    Charge (ESU x 10^10)
                 0.0000
    Dipole Moment (Debye)
         X       0.6516      Y       4.9179      Z      -1.7990
       Tot       5.2770
    Quadrupole Moments (Debye-Ang)
        XX     -67.9405     XY      10.2804     YY     -39.1381
        XZ       5.4761     YZ      -0.0919     ZZ     -39.2004
    Octopole Moments (Debye-Ang^2)
       XXX      40.4946    XXY      12.2440    XYY       2.9985
       YYY      19.1006    XXZ     -15.1518    XYZ       1.1423
       YYZ       1.4012    XZZ       1.2154    YZZ       1.4431
       ZZZ      -1.0865
    Hexadecapole Moments (Debye-Ang^3)
      XXXX   -1415.2487   XXXY      48.5625   XXYY    -195.6719
      XYYY      41.4209   YYYY    -152.7700   XXXZ      43.8930
      XXYZ      -0.5483   XYYZ       3.8025   YYYZ       3.6900
      XXZZ    -189.0074   XYZZ       0.8306   YYZZ     -37.3029
      XZZZ       4.2364   YZZZ      -2.2013   ZZZZ     -67.8932
 -----------------------------------------------------------------
Archival summary:
1\1\TWL02\SP\ProcedureUnspecified\BasisUnspecified\346\cher\MonDec1220:32:462016MonDec1220:32:462016\0\\#,ProcedureUnspecified,BasisUnspecified,\\0,1\C\O,1,1.19737\O,1,1.35955,2,120.17\H,3,0.964838,1,110.927,2,-178.848,0\C,1,1.52582,2,124.586,3,178.365,0\H,5,1.09569,1,109.696,2,139.959,0\H,5,1.09852,1,106.79,2,-105.098,0\C,5,1.5327,1,112.534,2,16.3446,0\H,8,1.09098,5,111.542,1,72.0181,0\H,8,1.09683,5,108.274,1,-46.5112,0\C,8,1.50902,5,111.564,1,-165.249,0\H,11,1.11402,8,114.802,5,55.7032,0\O,11,1.20488,8,124.974,5,-124.492,0\\\@

 Total job time:  91.57s(wall), 91.13s(cpu) 
 Mon Dec 12 20:32:46 2016

        *************************************************************
        *                                                           *
        *  Thank you very much for using Q-Chem.  Have a nice day.  *
        *                                                           *
        *************************************************************
