# Supplementary material for: A DFT investigation of the blue bottle experiment: E∘half-cell analysis of autoxidation catalysed by redox indicators
Source: R Soc Open Sci. 2017 Nov 8;4(11):170708. doi: 10.1098/rsos.170708 (PMC5717635; doi:10.1098/rsos.170708)
Supplement: output.zip [file rsos170708supp2.zip › B3LYP_6-311++Gdp_reducing_agents/C4H6O3_alpha-ketobutyric_acid.out]

pikachu 127.0.1
Q-Chem Developer Version! Running on 127.0.1.*
                  Welcome to Q-Chem
     A Quantum Leap Into The Future Of Chemistry


 Q-Chem 4.4, Q-Chem, Inc., Pleasanton, CA (2016)

 Y. Shao,  Z. Gan,  E. Epifanovsky,  A. T. B. Gilbert,  M. Wormit,  
 J. Kussmann,  A. W. Lange,  A. Behn,  J. Deng,  X. Feng,  D. Ghosh,  
 M. Goldey,  P. R. Horn,  L. D. Jacobson,  I. Kaliman,  F. Rob,  
 R. Z. Khaliullin,  T. Kus,  A. Landau,  J. Liu,  E. I. Proynov,  Y. M. Rhee,  
 R. M. Richard,  M. A. Rohrdanz,  R. P. Steele,  E. J. Sundstrom,  
 H. L. Woodcock III,  P. M. Zimmerman,  D. Zuev,  B. Albrecht,  E. Alguire,  
 B. Austin,  S. A. Baeppler,  G. J. O. Beran,  Y. A. Bernard,  E. Berquist,  
 K. Brandhorst,  K. B. Bravaya,  S. T. Brown,  D. Casanova,  C.-M. Chang,  
 Y. Chen,  S. H. Chien,  K. D. Closser,  M. P. Coons,  D. L. Crittenden,  
 S. Dasgupta,  M. Diedenhofen,  R. A. DiStasio Jr.,  H. Do,  A. D. Dutoi,  
 R. G. Edgar,  P.-T. Fang,  S. Fatehi,  Q. Feng,  L. Fusti-Molnar,  
 A. Ghysels,  A. Golubeva-Zadorozhnaya,  J. Gomes,  A. Gunina,  
 M. W. D. Hanson-Heine,  P. H. P. Harbach,  A. W. Hauser,  J. E. Herr,  
 E. G. Hohenstein,  Z. C. Holden,  K. Hui,  T.-C. Jagau,  H. Ji,  B. Kaduk,  
 K. Khistyaev,  Jaehoon Kim,  Jihan Kim,  R. A. King,  P. Klunzinger,  
 K. Koh,  D. Kosenkov,  T. Kowalczyk,  C. M. Krauter,  A. Kunitsa,  
 K. U. Lao,  A. Laurent,  K. V. Lawler,  J. Lee,  D. Lefrancois,  S. Lehtola,  
 S. V. Levchenko,  C. Y. Lin,  Y.-S. Lin,  F. Liu,  E. Livshits,  
 R. C. Lochan,  A. Luenser,  P. Manohar,  S. F. Manzer,  S.-P. Mao,  Y. Mao,  
 N. Mardirossian,  A. V. Marenich,  L. A. Martinez-Martinez,  S. A. Maurer,  
 N. J. Mayhall,  J.-M. Mewes,  A. F. Morrison,  K. Nanda,  T. S. Nguyen-Beck,  
 C. M. Oana,  R. Olivares-Amaya,  D. P. O'Neill,  J. A. Parkhill,  
 T. M. Perrine,  R. Peverati,  P. A. Pieniazek,  F. Plasser,  A. Prociuk,  
 D. R. Rehn,  E. Rosta,  N. J. Russ,  N. Sergueev,  S. M. Sharada,  
 S. Sharma,  D. W. Small,  A. Sodt,  T. Stauch,  T. Stein,  D. Stuck,  
 Y.-C. Su,  A. J. W. Thom,  T. Tsuchimochi,  L. Vogt,  O. Vydrov,  T. Wang,  
 M. A. Watson,  J. Wenzel,  A. White,  C. F. Williams,  V. Vanovschi,  
 K. Yao,  S. Yeganeh,  S. R. Yost,  Z.-Q. You,  I. Y. Zhang,  X. Zhang,  
 Y. Zhao,  B. R. Brooks,  G. K. L. Chan,  D. M. Chipman,  C. J. Cramer,  
 W. A. Goddard III,  M. S. Gordon,  W. J. Hehre,  A. Klamt,  
 H. F. Schaefer III,  M. W. Schmidt,  C. D. Sherrill,  D. G. Truhlar,  
 A. Warshel,  X. Xu,  A. Aspuru-Guzik,  R. Baer,  A. T. Bell,  N. A. Besley,  
 J.-D. Chai,  A. Dreuw,  B. D. Dunietz,  T. R. Furlani,  S. R. Gwaltney,  
 C.-P. Hsu,  Y. Jung,  J. Kong,  D. S. Lambrecht,  W. Liang,  C. Ochsenfeld,  
 V. A. Rassolov,  L. V. Slipchenko,  J. E. Subotnik,  T. Van Voorhis,  
 J. M. Herbert,  A. I. Krylov,  P. M. W. Gill,  M. Head-Gordon

 Contributors to earlier versions of Q-Chem not listed above: 
 R. D. Adamson,  J. Baker,  E. F. C. Byrd,  A. K. Chakraborty,  C.-L. Cheng,  
 H. Dachsel,  R. J. Doerksen,  G. Hawkins,  A. Heyden,  S. Hirata,  
 G. Kedziora,  F. J. Keil,  C. Kelley,  P. P. Korambath,  W. Kurlancheek,  
 A. M. Lee,  M. S. Lee,  D. Liotard,  I. Lotan,  P. E. Maslen,  N. Nair,  
 D. Neuhauser,  R. Olson,  B. Peters,  J. Ritchie,  N. E. Schultz,  
 N. Shenvi,  A. C. Simmonett,  K. S. Thanthiriwatte,  Q. Wu,  W. Zhang

 Please cite Q-Chem as follows:
 Y. Shao et al., Mol. Phys. 113, 184-215 (2015)
 DOI: 10.1080/00268976.2014.952696

 Q-Chem 4.4.2 for Intel X86 EM64T Linux

 Parts of Q-Chem use Armadillo 5.200.1 (Boston Tea Smuggler).
 http://arma.sourceforge.net/

 Q-Chem begins on Wed Dec 14 08:21:49 2016  


Host: 0

     Scratch files written to /scratch/cher/qchem9509//
FILE_GEOM_ORG=        593

Checking the input file for inconsistencies... 	...done.

--------------------------------------------------------------
User input:
--------------------------------------------------------------
$molecule
0 1
  C   -1.3072500    0.7117821   -0.0000290
  H   -1.1601486    1.3727188   -0.8661510
  H   -1.1605879    1.3724901    0.8663448
  C   -0.1765865   -0.2779533    0.0000666
  C    1.2659806    0.2886305    0.0014365
  O    2.1889629   -0.6799589   -0.0009715
  O   -0.3039639   -1.4913835    0.0006801
  O    1.5138975    1.4697474   -0.0001199
  C   -2.6887400    0.0621507   -0.0004503
  H   -2.8263955   -0.5701879   -0.8829263
  H   -2.8267875   -0.5705076    0.8817340
  H   -3.4695242    0.8285922   -0.0004848
  H    1.6918471   -1.5280066   -0.0013680
$end

$rem
   BASIS  =  6-311++G**
   JOB_TYPE  =  optimization
   METHOD  =  B3LYP
$end

--------------------------------------------------------------
 ----------------------------------------------------------------
             Standard Nuclear Orientation (Angstroms)
    I     Atom           X                Y                Z
 ----------------------------------------------------------------
    1      C      -1.3072500081     0.7117821037    -0.0000290123
    2      H      -1.1601486195     1.3727188079    -0.8661510111
    3      H      -1.1605879116     1.3724901029     0.8663447889
    4      C      -0.1765864969    -0.2779532835     0.0000665796
    5      C       1.2659805967     0.2886305328     0.0014364747
    6      O       2.1889629077    -0.6799588567    -0.0009715324
    7      O      -0.3039638831    -1.4913834849     0.0006800767
    8      O       1.5138974834     1.4697474357    -0.0001199230
    9      C      -2.6887400007     0.0621506881    -0.0004503079
   10      H      -2.8263954976    -0.5701879109    -0.8829263091
   11      H      -2.8267874895    -0.5705076161     0.8817339909
   12      H      -3.4695242094     0.8285921792    -0.0004848021
   13      H       1.6918471173    -1.5280065623    -0.0013680326
 ----------------------------------------------------------------
 Molecular Point Group                 C1    NOp =  1
 Largest Abelian Subgroup              C1    NOp =  1
 Nuclear Repulsion Energy =   297.7777663654 hartrees
 There are       27 alpha and       27 beta electrons
 Requested basis set is 6-311++G(d,p)
 There are 72 shells and 196 basis functions

 Total QAlloc Memory Limit   2000 MB
 Mega-Array Size        61 MB
 MEM_STATIC part        62 MB
 A cutoff of  1.0D-11 yielded   2409 shell pairs
 There are     18140 function pairs (     19448 Cartesian)

 -------------------------------------------------------
 OpenMP Integral Computing Module                       
 Release: version 1.0, May 2013, Q-Chem Inc. Pittsburgh 
 -------------------------------------------------------
 Integral Job Info:
 Integral job number is                      11
 Integral operator is                         1
 short-range coefficients                     0
 long-range coefficients              100000000
 Omega coefficients                           0
 if combine SR and LR in K                    0
 Integral screening is                        0
 Integral computing path is                   2
 max size of driver memory is            800000
 size of driver memory is                593474
 size of scratch memory is              2260544
 max col of scratch BK array               1296
 max len of scratch array in speh3          155
 max len of scratch index in speh4           18
 max int batch size is                      520
 min int batch size is                       52
 fixed nKL is                                52
 max L of basis functions is                  2
 order of int derivative is                   0
 number of shells is                         72
 number of basis is                         203
 number of cartesian basis is               203
 number of contracted shell pairs          2409
 number of primitive shell pairs           6030
 maxK2 (contraction) of shell pair           36
 max number of K2 of shell pair               1
 max number of CS2 of shell pair            405
 max number of PS2 of shell pair            816
 mem total for path MDJ                   37224
 -------------------------------------------------------
 Smallest overlap matrix eigenvalue = 1.92E-05

 Scale SEOQF with 1.000000e-01/1.000000e-01/1.000000e-01

 Standard Electronic Orientation quadrupole field applied
 Nucleus-field energy     =     0.0000000088 hartrees
 Guess from superposition of atomic densities
 Warning:  Energy on first SCF cycle will be non-variational
 A restricted hybrid HF-DFT SCF calculation will be
 performed using Pulay DIIS extrapolation
 Exchange:     0.2000 Hartree-Fock + 0.0800 Slater + 0.7200 B88
 Correlation:  0.1900 VWN1RPA + 0.8100 LYP
 Using SG-1 standard quadrature grid
 SCF converges when DIIS error is below 1.0E-08
 ---------------------------------------
  Cycle       Energy         DIIS Error
 ---------------------------------------
    1    -383.0100834994      4.48E-02
    2    -381.6282223800      7.47E-03
    3    -381.1454115217      1.40E-02
    4    -381.8159051089      2.43E-03
    5    -381.8374829797      7.46E-04
    6    -381.8389980237      3.04E-04
    7    -381.8393316181      9.75E-05
    8    -381.8393611571      3.92E-05
    9    -381.8393661392      8.63E-06
   10    -381.8393666889      1.68E-06
   11    -381.8393666975      3.14E-07
   12    -381.8393666860      7.60E-08
   13    -381.8393666851      3.32E-08
   14    -381.8393666880      6.07E-09 Convergence criterion met
 ---------------------------------------
 SCF time:  CPU 109.17 s  wall 109.23 s
 SCF   energy in the final basis set = -381.8393666880
 Total energy in the final basis set = -381.8393666880

 --------------------------------------------------------------

                    Orbital Energies (a.u.)
 --------------------------------------------------------------

 Alpha MOs
 -- Occupied --
-19.193 -19.173 -19.144 -10.331 -10.309 -10.210 -10.184  -1.139
 -1.094  -1.055  -0.814  -0.715  -0.650  -0.616  -0.545  -0.507
 -0.497  -0.469  -0.467  -0.440  -0.416  -0.397  -0.393  -0.377
 -0.356  -0.349  -0.286
 -- Virtual --
 -0.107  -0.020   0.003   0.014   0.014   0.031   0.032   0.054
  0.055   0.068   0.070   0.080   0.089   0.102   0.108   0.114
  0.119   0.122   0.125   0.140   0.144   0.145   0.151   0.168
  0.170   0.188   0.196   0.196   0.218   0.224   0.232   0.236
  0.257   0.259   0.277   0.279   0.295   0.302   0.307   0.308
  0.326   0.332   0.341   0.355   0.376   0.398   0.423   0.428
  0.476   0.485   0.505   0.533   0.540   0.555   0.598   0.603
  0.627   0.628   0.640   0.655   0.673   0.691   0.704   0.731
  0.765   0.839   0.855   0.885   0.896   0.954   0.985   1.014
  1.056   1.060   1.111   1.123   1.158   1.162   1.184   1.198
  1.200   1.217   1.234   1.291   1.377   1.402   1.443   1.447
  1.457   1.501   1.521   1.534   1.561   1.565   1.599   1.638
  1.651   1.673   1.690   1.708   1.732   1.784   1.813   1.815
  1.884   1.965   2.005   2.046   2.064   2.115   2.142   2.192
  2.254   2.339   2.354   2.464   2.489   2.511   2.549   2.559
  2.585   2.609   2.621   2.658   2.697   2.748   2.784   2.837
  2.845   2.877   2.880   2.928   2.931   3.038   3.051   3.117
  3.155   3.208   3.281   3.357   3.362   3.485   3.536   3.581
  3.684   3.750   3.787   3.804   3.837   3.994   4.074   4.119
  4.307   4.924   4.991   5.038   5.139   5.199   5.387   5.506
  5.724   5.849  23.748  23.810  23.856  23.961  49.832  49.935
 50.005
 --------------------------------------------------------------

          Ground-State Mulliken Net Atomic Charges

     Atom                 Charge (a.u.)
  ----------------------------------------
      1 C                    -0.288215
      2 H                     0.189696
      3 H                     0.189874
      4 C                     0.449963
      5 C                    -0.055207
      6 O                    -0.129138
      7 O                    -0.264249
      8 O                    -0.265190
      9 C                    -0.576017
     10 H                     0.163123
     11 H                     0.163071
     12 H                     0.145777
     13 H                     0.276511
  ----------------------------------------
  Sum of atomic charges =    -0.000000

 -----------------------------------------------------------------
                    Cartesian Multipole Moments
 -----------------------------------------------------------------
    Charge (ESU x 10^10)
                 0.0000
    Dipole Moment (Debye)
         X      -2.7514      Y      -0.5832      Z       0.0011
       Tot       2.8125
    Quadrupole Moments (Debye-Ang)
        XX     -45.5482     XY      -6.6620     YY     -45.5929
        XZ       0.0042     YZ       0.0056     ZZ     -39.5399
    Octopole Moments (Debye-Ang^2)
       XXX     -11.5202    XXY      -5.7217    XYY       2.3720
       YYY      -8.2476    XXZ       0.0102    XYZ       0.0060
       YYZ      -0.0114    XZZ       3.1525    YZZ      -0.5808
       ZZZ      -0.0007
    Hexadecapole Moments (Debye-Ang^3)
      XXXX    -796.6611   XXXY     -10.7081   XXYY    -168.2830
      XYYY     -26.6342   YYYY    -263.9437   XXXZ       0.0090
      XXYZ       0.0123   XYYZ      -0.0195   YYYZ       0.0131
      XXZZ    -134.1323   XYZZ       1.4987   YYZZ     -48.6022
      XZZZ      -0.0081   YZZZ       0.0006   ZZZZ     -51.0751
 -----------------------------------------------------------------
 Calculating analytic gradient of the SCF energy
 Gradient of SCF Energy
            1           2           3           4           5           6
    1  -0.0004477  -0.0000547  -0.0000844   0.0043179  -0.0048137   0.0047966
    2   0.0003298   0.0009716   0.0009901   0.0074085  -0.0078006   0.0015657
    3   0.0000766  -0.0011942   0.0011903  -0.0003679   0.0006008  -0.0001437
            7           8           9          10          11          12
    1  -0.0013912   0.0018335   0.0008177  -0.0000264  -0.0000297  -0.0011753
    2  -0.0101148   0.0110261   0.0004965  -0.0009717  -0.0009716   0.0010267
    3   0.0001041  -0.0002243   0.0000018  -0.0013013   0.0013004   0.0000013
           13
    1  -0.0037426
    2  -0.0039562
    3  -0.0000438
 Max gradient component =       1.103E-02
 RMS gradient           =       3.420E-03
 Gradient time:  CPU 32.29 s  wall 32.28 s
 Geometry Optimization Parameters
   NAtoms,    NIC,     NZ,  NCons,   NDum,   NFix, NCnnct, MaxDiis
       13      78       0       0       0       0       0       0


** GEOMETRY OPTIMIZATION IN DELOCALIZED INTERNAL COORDINATES **
   Searching for a Minimum

   Optimization Cycle:   1

                       Coordinates (Angstroms)
     ATOM                X               Y               Z
      1  C        -1.3072500081    0.7117821037   -0.0000290123
      2  H        -1.1601486195    1.3727188079   -0.8661510111
      3  H        -1.1605879116    1.3724901029    0.8663447889
      4  C        -0.1765864969   -0.2779532835    0.0000665796
      5  C         1.2659805967    0.2886305328    0.0014364747
      6  O         2.1889629077   -0.6799588567   -0.0009715324
      7  O        -0.3039638831   -1.4913834849    0.0006800767
      8  O         1.5138974834    1.4697474357   -0.0001199230
      9  C        -2.6887400007    0.0621506881   -0.0004503079
     10  H        -2.8263954976   -0.5701879109   -0.8829263091
     11  H        -2.8267874895   -0.5705076161    0.8817339909
     12  H        -3.4695242094    0.8285921792   -0.0004848021
     13  H         1.6918471173   -1.5280065623   -0.0013680326
   Point Group: c1    Number of degrees of freedom:    33


   Energy is   -381.839366688


 Attempting to Generate Delocalized Internal Coordinates

 33 Hessian modes will be used to form the next step
  Hessian Eigenvalues:
     0.002585    0.005659    0.006574    0.008827    0.009813    0.023856
     0.040391    0.052644    0.056650    0.057045    0.099064    0.130629
     0.160000    0.160000    0.160000    0.160000    0.218391    0.249999
     0.250000    0.250000    0.250000    0.276643    0.297388    0.321002
     0.337502    0.337504    0.343167    0.343168    0.343430    0.508046
     0.576704    0.953400    1.014520

 Minimum Search - Taking Simple RFO Step
 Searching for Lamda that Minimizes Along All modes
 Value Taken    Lamda =  -0.00045906
 Step Taken.  Stepsize is  0.048763

                             Maximum     Tolerance    Cnvgd?
         Gradient           0.013291      0.000300      NO
         Displacement       0.018711      0.001200      NO
         Energy change     *********      0.000001      NO


 New Cartesian Coordinates Obtained by Inverse Iteration

 Displacement from previous Coordinates is:  0.081541
 ----------------------------------------------------------------
             Standard Nuclear Orientation (Angstroms)
    I     Atom           X                Y                Z
 ----------------------------------------------------------------
    1      C      -1.3096341125     0.7070182499     0.0001866470
    2      H      -1.1599525651     1.3672497795    -0.8630134103
    3      H      -1.1583850513     1.3644246778     0.8652627589
    4      C      -0.1811382246    -0.2802350489    -0.0021365854
    5      C       1.2646964049     0.2857567913    -0.0079656919
    6      O       2.1951795092    -0.6723967809     0.0057415076
    7      O      -0.3066248983    -1.4881581555    -0.0076748802
    8      O       1.5089960739     1.4616642368    -0.0016118963
    9      C      -2.6934776324     0.0647538492     0.0003624425
   10      H      -2.8372023490    -0.5635015823    -0.8809813277
   11      H      -2.8356291124    -0.5663690611     0.8799104943
   12      H      -3.4670769974     0.8350519599     0.0022952557
   13      H       1.7209529438    -1.5271447797     0.0073856663
 ----------------------------------------------------------------
 Molecular Point Group                 C1    NOp =  1
 Largest Abelian Subgroup              C1    NOp =  1
 Nuclear Repulsion Energy =   298.1191867313 hartrees
 There are       27 alpha and       27 beta electrons
 Applying Cartesian multipole field
    Component          Value
    ---------          -----
     (2,0,0)        1.00000E-11
     (0,2,0)        2.00000E-11
     (0,0,2)       -3.00000E-11
 Nucleus-field energy     =     0.0000000088 hartrees
 Requested basis set is 6-311++G(d,p)
 There are 72 shells and 196 basis functions
 A cutoff of  1.0D-11 yielded   2409 shell pairs
 There are     18140 function pairs (     19448 Cartesian)
 Smallest overlap matrix eigenvalue = 1.92E-05
 Guess MOs from SCF MO coefficient file
 Reading MOs from coefficient file
 Reading MOs from coefficient file
 A restricted hybrid HF-DFT SCF calculation will be
 performed using Pulay DIIS extrapolation
 Exchange:     0.2000 Hartree-Fock + 0.0800 Slater + 0.7200 B88
 Correlation:  0.1900 VWN1RPA + 0.8100 LYP
 Using SG-1 standard quadrature grid
 SCF converges when DIIS error is below 1.0E-08
 Geometry optimization detected.  Setting ReadMinima to 0
 Setting SaveMinima to 0
 ---------------------------------------
  Cycle       Energy         DIIS Error
 ---------------------------------------
    1    -381.8539614642      4.64E-04
    2    -381.8395626326      7.22E-05
    3    -381.8395447660      1.03E-04
    4    -381.8395817666      3.45E-05
    5    -381.8395856359      6.33E-06
    6    -381.8395854841      2.49E-06
    7    -381.8395855743      1.28E-06
    8    -381.8395855495      4.75E-07
    9    -381.8395855748      1.38E-07
   10    -381.8395855791      5.01E-08
   11    -381.8395855722      1.24E-08
   12    -381.8395855739      3.23E-09 Convergence criterion met
 ---------------------------------------
 SCF time:  CPU 92.10 s  wall 92.26 s
 SCF   energy in the final basis set = -381.8395855739
 Total energy in the final basis set = -381.8395855739

 --------------------------------------------------------------

                    Orbital Energies (a.u.)
 --------------------------------------------------------------

 Alpha MOs
 -- Occupied --
-19.192 -19.171 -19.142 -10.330 -10.307 -10.209 -10.183  -1.141
 -1.096  -1.056  -0.814  -0.714  -0.652  -0.617  -0.544  -0.507
 -0.497  -0.470  -0.468  -0.440  -0.416  -0.397  -0.393  -0.377
 -0.355  -0.350  -0.285
 -- Virtual --
 -0.104  -0.019   0.003   0.014   0.015   0.031   0.034   0.054
  0.055   0.068   0.070   0.080   0.089   0.102   0.108   0.114
  0.120   0.122   0.126   0.140   0.144   0.146   0.152   0.169
  0.170   0.188   0.196   0.197   0.219   0.224   0.232   0.237
  0.257   0.260   0.278   0.281   0.296   0.303   0.307   0.309
  0.328   0.333   0.342   0.355   0.377   0.400   0.423   0.431
  0.477   0.486   0.506   0.533   0.543   0.555   0.599   0.604
  0.628   0.630   0.640   0.656   0.674   0.692   0.706   0.733
  0.767   0.840   0.856   0.885   0.898   0.955   0.984   1.015
  1.056   1.061   1.111   1.124   1.160   1.162   1.185   1.197
  1.200   1.217   1.234   1.291   1.380   1.402   1.445   1.449
  1.461   1.503   1.523   1.535   1.563   1.567   1.599   1.640
  1.652   1.675   1.691   1.711   1.733   1.784   1.815   1.816
  1.887   1.964   2.009   2.049   2.067   2.116   2.145   2.196
  2.258   2.343   2.358   2.469   2.491   2.510   2.554   2.562
  2.583   2.615   2.622   2.657   2.698   2.750   2.785   2.839
  2.845   2.879   2.882   2.924   2.934   3.040   3.057   3.120
  3.159   3.210   3.288   3.361   3.369   3.493   3.545   3.589
  3.690   3.756   3.795   3.810   3.845   3.993   4.074   4.120
  4.314   4.925   4.993   5.039   5.142   5.198   5.390   5.516
  5.729   5.854  23.757  23.823  23.863  23.969  49.834  49.941
 50.011
 --------------------------------------------------------------

          Ground-State Mulliken Net Atomic Charges

     Atom                 Charge (a.u.)
  ----------------------------------------
      1 C                    -0.282445
      2 H                     0.189629
      3 H                     0.188631
      4 C                     0.450350
      5 C                    -0.058074
      6 O                    -0.130952
      7 O                    -0.265421
      8 O                    -0.263547
      9 C                    -0.575401
     10 H                     0.162431
     11 H                     0.162715
     12 H                     0.145506
     13 H                     0.276579
  ----------------------------------------
  Sum of atomic charges =     0.000000

 -----------------------------------------------------------------
                    Cartesian Multipole Moments
 -----------------------------------------------------------------
    Charge (ESU x 10^10)
                 0.0000
    Dipole Moment (Debye)
         X      -2.7039      Y      -0.6068      Z       0.0010
       Tot       2.7711
    Quadrupole Moments (Debye-Ang)
        XX     -45.3874     XY      -6.7433     YY     -45.5155
        XZ      -0.0214     YZ      -0.0350     ZZ     -39.5043
    Octopole Moments (Debye-Ang^2)
       XXX     -11.1295    XXY      -6.0155    XYY       2.7684
       YYY      -8.1903    XXZ       0.0041    XYZ      -0.0166
       YYZ       0.1474    XZZ       3.2288    YZZ      -0.5770
       ZZZ       0.1639
    Hexadecapole Moments (Debye-Ang^3)
      XXXX    -797.8132   XXXY     -11.0033   XXYY    -167.4820
      XYYY     -26.5152   YYYY    -261.8429   XXXZ      -0.1577
      XXYZ      -0.0617   XYYZ       0.0680   YYYZ      -0.1545
      XXZZ    -134.3291   XYZZ       1.6058   YYZZ     -48.2747
      XZZZ      -0.0583   YZZZ      -0.0379   ZZZZ     -50.9347
 -----------------------------------------------------------------
 Calculating analytic gradient of the SCF energy
 Gradient of SCF Energy
            1           2           3           4           5           6
    1  -0.0002369  -0.0000008   0.0001399   0.0007252  -0.0009396   0.0014714
    2  -0.0002354  -0.0000650  -0.0001665   0.0031681  -0.0026326   0.0014744
    3  -0.0003547   0.0000037   0.0000053   0.0018318  -0.0028876   0.0006973
            7           8           9          10          11          12
    1  -0.0001728   0.0001367  -0.0001662   0.0000002   0.0000143  -0.0000114
    2  -0.0015289   0.0011051   0.0000355  -0.0000101  -0.0000116  -0.0000611
    3  -0.0005345   0.0010349  -0.0000107   0.0000162  -0.0000151  -0.0000074
           13
    1  -0.0009600
    2  -0.0010718
    3   0.0002208
 Max gradient component =       3.168E-03
 RMS gradient           =       1.041E-03
 Gradient time:  CPU 32.22 s  wall 32.21 s
 Geometry Optimization Parameters
   NAtoms,    NIC,     NZ,  NCons,   NDum,   NFix, NCnnct, MaxDiis
       13      78       0       0       0       0       0       0

 Cartesian Hessian Update
 Hessian Updated using BFGS Update


** GEOMETRY OPTIMIZATION IN DELOCALIZED INTERNAL COORDINATES **
   Searching for a Minimum

   Optimization Cycle:   2

                       Coordinates (Angstroms)
     ATOM                X               Y               Z
      1  C        -1.3096341125    0.7070182499    0.0001866470
      2  H        -1.1599525651    1.3672497795   -0.8630134103
      3  H        -1.1583850513    1.3644246778    0.8652627589
      4  C        -0.1811382246   -0.2802350489   -0.0021365854
      5  C         1.2646964049    0.2857567913   -0.0079656919
      6  O         2.1951795092   -0.6723967809    0.0057415076
      7  O        -0.3066248983   -1.4881581555   -0.0076748802
      8  O         1.5089960739    1.4616642368   -0.0016118963
      9  C        -2.6934776324    0.0647538492    0.0003624425
     10  H        -2.8372023490   -0.5635015823   -0.8809813277
     11  H        -2.8356291124   -0.5663690611    0.8799104943
     12  H        -3.4670769974    0.8350519599    0.0022952557
     13  H         1.7209529438   -1.5271447797    0.0073856663
   Point Group: c1    Number of degrees of freedom:    33


   Energy is   -381.839585574

 Hessian Updated using BFGS Update

 31 Hessian modes will be used to form the next step
  Hessian Eigenvalues:
     0.002609    0.005659    0.006710    0.008827    0.012287    0.023932
     0.040397    0.052592    0.056598    0.057045    0.099320    0.130605
     0.152080    0.160032    0.218020    0.244533    0.249999    0.250000
     0.268794    0.271874    0.296985    0.322873    0.337488    0.338662
     0.343167    0.343228    0.344393    0.470924    0.576276    0.858906
     0.994586

 Minimum Search - Taking Simple RFO Step
 Searching for Lamda that Minimizes Along All modes
 Value Taken    Lamda =  -0.00030721
 Step Taken.  Stepsize is  0.161425

                             Maximum     Tolerance    Cnvgd?
         Gradient           0.002470      0.000300      NO
         Displacement       0.079263      0.001200      NO
         Energy change     -0.000219      0.000001      NO


 New Cartesian Coordinates Obtained by Inverse Iteration

 Displacement from previous Coordinates is:  0.170247
 ----------------------------------------------------------------
             Standard Nuclear Orientation (Angstroms)
    I     Atom           X                Y                Z
 ----------------------------------------------------------------
    1      C      -1.3103401758     0.7022611864    -0.0019459520
    2      H      -1.1536121281     1.3539504266    -0.8684300885
    3      H      -1.1608749953     1.3661660397     0.8565636109
    4      C      -0.1844744396    -0.2849611543     0.0086097782
    5      C       1.2630697469     0.2847631530     0.0333518121
    6      O       2.1974214588    -0.6656812622    -0.0254758206
    7      O      -0.3080711184    -1.4881994472     0.0323187130
    8      O       1.5033068081     1.4567749330     0.0131981419
    9      C      -2.6963633523     0.0670093565    -0.0031010572
   10      H      -2.8403182246    -0.5663776198    -0.8786524933
   11      H      -2.8473872234    -0.5543488353     0.8798465518
   12      H      -3.4635636911     0.8414440963    -0.0114453485
   13      H       1.7419113237    -1.5246867367    -0.0370768672
 ----------------------------------------------------------------
 Molecular Point Group                 C1    NOp =  1
 Largest Abelian Subgroup              C1    NOp =  1
 Nuclear Repulsion Energy =   298.3965205418 hartrees
 There are       27 alpha and       27 beta electrons
 Applying Cartesian multipole field
    Component          Value
    ---------          -----
     (2,0,0)        1.00000E-11
     (0,2,0)        2.00000E-11
     (0,0,2)       -3.00000E-11
 Nucleus-field energy     =     0.0000000087 hartrees
 Requested basis set is 6-311++G(d,p)
 There are 72 shells and 196 basis functions
 A cutoff of  1.0D-11 yielded   2410 shell pairs
 There are     18144 function pairs (     19452 Cartesian)
 Smallest overlap matrix eigenvalue = 1.93E-05
 Guess MOs from SCF MO coefficient file
 Reading MOs from coefficient file
 Reading MOs from coefficient file
 A restricted hybrid HF-DFT SCF calculation will be
 performed using Pulay DIIS extrapolation
 Exchange:     0.2000 Hartree-Fock + 0.0800 Slater + 0.7200 B88
 Correlation:  0.1900 VWN1RPA + 0.8100 LYP
 Using SG-1 standard quadrature grid
 SCF converges when DIIS error is below 1.0E-08
 Geometry optimization detected.  Setting ReadMinima to 0
 Setting SaveMinima to 0
 ---------------------------------------
  Cycle       Energy         DIIS Error
 ---------------------------------------
    1    -381.8457570131      1.04E-03
    2    -381.8390615967      9.41E-05
    3    -381.8390905140      9.42E-05
    4    -381.8391140218      4.87E-05
    5    -381.8391215620      1.42E-05
    6    -381.8391221482      6.51E-06
    7    -381.8391224459      1.88E-06
    8    -381.8391225221      6.85E-07
    9    -381.8391225076      3.86E-07
   10    -381.8391225306      1.49E-07
   11    -381.8391225275      2.38E-08
   12    -381.8391225257      6.15E-09 Convergence criterion met
 ---------------------------------------
 SCF time:  CPU 94.12 s  wall 94.18 s
 SCF   energy in the final basis set = -381.8391225257
 Total energy in the final basis set = -381.8391225257

 --------------------------------------------------------------

                    Orbital Energies (a.u.)
 --------------------------------------------------------------

 Alpha MOs
 -- Occupied --
-19.192 -19.170 -19.142 -10.329 -10.306 -10.208 -10.182  -1.142
 -1.097  -1.058  -0.814  -0.714  -0.653  -0.618  -0.544  -0.507
 -0.497  -0.470  -0.468  -0.439  -0.417  -0.398  -0.393  -0.377
 -0.355  -0.350  -0.283
 -- Virtual --
 -0.102  -0.019   0.003   0.014   0.015   0.031   0.034   0.054
  0.056   0.068   0.071   0.080   0.089   0.102   0.108   0.114
  0.120   0.122   0.126   0.140   0.144   0.146   0.152   0.169
  0.171   0.188   0.195   0.199   0.218   0.224   0.233   0.238
  0.257   0.260   0.279   0.282   0.296   0.302   0.308   0.310
  0.328   0.334   0.342   0.354   0.378   0.400   0.424   0.432
  0.478   0.488   0.507   0.533   0.545   0.556   0.601   0.605
  0.629   0.632   0.641   0.656   0.674   0.692   0.707   0.734
  0.768   0.837   0.854   0.880   0.897   0.958   0.984   1.020
  1.050   1.066   1.111   1.126   1.160   1.165   1.185   1.194
  1.200   1.218   1.234   1.294   1.385   1.402   1.447   1.450
  1.462   1.504   1.526   1.535   1.563   1.569   1.598   1.641
  1.653   1.677   1.691   1.713   1.733   1.783   1.816   1.818
  1.889   1.964   2.011   2.052   2.068   2.116   2.146   2.198
  2.261   2.346   2.361   2.472   2.493   2.509   2.557   2.564
  2.580   2.618   2.623   2.656   2.699   2.752   2.786   2.842
  2.843   2.881   2.884   2.920   2.937   3.042   3.062   3.121
  3.163   3.212   3.294   3.363   3.375   3.497   3.550   3.596
  3.696   3.760   3.800   3.814   3.852   3.991   4.073   4.120
  4.318   4.928   4.995   5.040   5.144   5.197   5.392   5.524
  5.733   5.859  23.764  23.832  23.868  23.974  49.836  49.946
 50.012
 --------------------------------------------------------------

          Ground-State Mulliken Net Atomic Charges

     Atom                 Charge (a.u.)
  ----------------------------------------
      1 C                    -0.277616
      2 H                     0.186650
      3 H                     0.190913
      4 C                     0.443680
      5 C                    -0.056889
      6 O                    -0.132253
      7 O                    -0.264590
      8 O                    -0.260958
      9 C                    -0.574995
     10 H                     0.162583
     11 H                     0.161454
     12 H                     0.145261
     13 H                     0.276759
  ----------------------------------------
  Sum of atomic charges =    -0.000000

 -----------------------------------------------------------------
                    Cartesian Multipole Moments
 -----------------------------------------------------------------
    Charge (ESU x 10^10)
                -0.0000
    Dipole Moment (Debye)
         X      -2.6615      Y      -0.6221      Z      -0.0238
       Tot       2.7334
    Quadrupole Moments (Debye-Ang)
        XX     -45.2635     XY      -6.7929     YY     -45.4653
        XZ       0.0589     YZ       0.1432     ZZ     -39.4769
    Octopole Moments (Debye-Ang^2)
       XXX     -10.6683    XXY      -6.2016    XYY       3.0731
       YYY      -8.0687    XXZ      -0.0680    XYZ       0.0690
       YYZ      -0.6828    XZZ       3.3103    YZZ      -0.5680
       ZZZ      -0.6945
    Hexadecapole Moments (Debye-Ang^3)
      XXXX    -797.9129   XXXY     -11.2990   XXYY    -166.7762
      XYYY     -26.4997   YYYY    -260.6558   XXXZ       0.3709
      XXYZ       0.2100   XYYZ      -0.4577   YYYZ       0.4966
      XXZZ    -134.3356   XYZZ       1.6460   YYZZ     -48.0892
      XZZZ       0.0313   YZZZ       0.0008   ZZZZ     -50.9320
 -----------------------------------------------------------------
 Calculating analytic gradient of the SCF energy
 Gradient of SCF Energy
            1           2           3           4           5           6
    1   0.0001162   0.0003662  -0.0002069  -0.0017496   0.0025132  -0.0023964
    2  -0.0005109  -0.0009544  -0.0005317  -0.0018199   0.0026575   0.0002793
    3   0.0014178   0.0008062  -0.0008060  -0.0073876   0.0114098  -0.0026311
            7           8           9          10          11          12
    1   0.0007800  -0.0012391  -0.0006782   0.0000789   0.0000257   0.0008146
    2   0.0053136  -0.0066170  -0.0003167   0.0006592   0.0006463  -0.0007410
    3   0.0021338  -0.0040537   0.0000528   0.0008967  -0.0009102   0.0000388
           13
    1   0.0015753
    2   0.0019357
    3  -0.0009674
 Max gradient component =       1.141E-02
 RMS gradient           =       2.904E-03
 Gradient time:  CPU 32.07 s  wall 32.07 s
 Geometry Optimization Parameters
   NAtoms,    NIC,     NZ,  NCons,   NDum,   NFix, NCnnct, MaxDiis
       13      78       0       0       0       0       0       0

 Cartesian Hessian Update
 Hessian Updated using BFGS Update


** GEOMETRY OPTIMIZATION IN DELOCALIZED INTERNAL COORDINATES **
   Searching for a Minimum

   Optimization Cycle:   3

                       Coordinates (Angstroms)
     ATOM                X               Y               Z
      1  C        -1.3103401758    0.7022611864   -0.0019459520
      2  H        -1.1536121281    1.3539504266   -0.8684300885
      3  H        -1.1608749953    1.3661660397    0.8565636109
      4  C        -0.1844744396   -0.2849611543    0.0086097782
      5  C         1.2630697469    0.2847631530    0.0333518121
      6  O         2.1974214588   -0.6656812622   -0.0254758206
      7  O        -0.3080711184   -1.4881994472    0.0323187130
      8  O         1.5033068081    1.4567749330    0.0131981419
      9  C        -2.6963633523    0.0670093565   -0.0031010572
     10  H        -2.8403182246   -0.5663776198   -0.8786524933
     11  H        -2.8473872234   -0.5543488353    0.8798465518
     12  H        -3.4635636911    0.8414440963   -0.0114453485
     13  H         1.7419113237   -1.5246867367   -0.0370768672
   Point Group: c1    Number of degrees of freedom:    33


   Energy is   -381.839122526

 Hessian Updated using BFGS Update

 32 Hessian modes will be used to form the next step
  Hessian Eigenvalues:
     0.002692    0.005659    0.006883    0.008827    0.023277    0.040222
     0.052546    0.056595    0.057043    0.058122    0.099273    0.131302
     0.152459    0.160010    0.160026    0.218293    0.242398    0.249999
     0.250029    0.261179    0.272336    0.297187    0.323138    0.337517
     0.338992    0.343167    0.343324    0.347908    0.479090    0.578596
     0.898908    1.004293

 Minimum Search - Taking Simple RFO Step
 Searching for Lamda that Minimizes Along All modes
 Value Taken    Lamda =  -0.00099092
 Step Taken.  Stepsize is  0.125321

                             Maximum     Tolerance    Cnvgd?
         Gradient           0.008584      0.000300      NO
         Displacement       0.062364      0.001200      NO
         Energy change      0.000463      0.000001      NO


 New Cartesian Coordinates Obtained by Inverse Iteration

 Displacement from previous Coordinates is:  0.126012
 ----------------------------------------------------------------
             Standard Nuclear Orientation (Angstroms)
    I     Atom           X                Y                Z
 ----------------------------------------------------------------
    1      C      -1.3091293127     0.7050851272    -0.0005193762
    2      H      -1.1579097231     1.3633744617    -0.8649621745
    3      H      -1.1586022307     1.3651527660     0.8626765613
    4      C      -0.1819884479    -0.2840243996     0.0010647520
    5      C       1.2637818833     0.2872298348     0.0014737390
    6      O       2.1944849415    -0.6706823638    -0.0028537583
    7      O      -0.3062612039    -1.4908369619     0.0026252850
    8      O       1.5067008826     1.4625295434     0.0043161458
    9      C      -2.6938485242     0.0655808685    -0.0004525572
   10      H      -2.8380290892    -0.5644414140    -0.8803653613
   11      H      -2.8387718187    -0.5626058663     0.8806475737
   12      H      -3.4653472522     0.8379636282    -0.0015875620
   13      H       1.7256238840    -1.5262110883    -0.0043022868
 ----------------------------------------------------------------
 Molecular Point Group                 C1    NOp =  1
 Largest Abelian Subgroup              C1    NOp =  1
 Nuclear Repulsion Energy =   298.1349424579 hartrees
 There are       27 alpha and       27 beta electrons
 Applying Cartesian multipole field
    Component          Value
    ---------          -----
     (2,0,0)        1.00000E-11
     (0,2,0)        2.00000E-11
     (0,0,2)       -3.00000E-11
 Nucleus-field energy     =     0.0000000088 hartrees
 Requested basis set is 6-311++G(d,p)
 There are 72 shells and 196 basis functions
 A cutoff of  1.0D-11 yielded   2409 shell pairs
 There are     18140 function pairs (     19448 Cartesian)
 Smallest overlap matrix eigenvalue = 1.92E-05
 Guess MOs from SCF MO coefficient file
 Reading MOs from coefficient file
 Reading MOs from coefficient file
 A restricted hybrid HF-DFT SCF calculation will be
 performed using Pulay DIIS extrapolation
 Exchange:     0.2000 Hartree-Fock + 0.0800 Slater + 0.7200 B88
 Correlation:  0.1900 VWN1RPA + 0.8100 LYP
 Using SG-1 standard quadrature grid
 SCF converges when DIIS error is below 1.0E-08
 Geometry optimization detected.  Setting ReadMinima to 0
 Setting SaveMinima to 0
 ---------------------------------------
  Cycle       Energy         DIIS Error
 ---------------------------------------
    1    -381.8273629485      7.98E-04
    2    -381.8395705393      9.60E-05
    3    -381.8395405067      1.53E-04
    4    -381.8396197967      4.13E-05
    5    -381.8396250687      9.49E-06
    6    -381.8396257280      4.44E-06
    7    -381.8396258014      2.44E-06
    8    -381.8396257345      7.66E-07
    9    -381.8396257449      2.86E-07
   10    -381.8396257899      7.57E-08
   11    -381.8396257815      2.35E-08
   12    -381.8396257809      4.72E-09 Convergence criterion met
 ---------------------------------------
 SCF time:  CPU 93.46 s  wall 93.61 s
 SCF   energy in the final basis set = -381.8396257809
 Total energy in the final basis set = -381.8396257809

 --------------------------------------------------------------

                    Orbital Energies (a.u.)
 --------------------------------------------------------------

 Alpha MOs
 -- Occupied --
-19.192 -19.171 -19.142 -10.330 -10.307 -10.209 -10.183  -1.141
 -1.096  -1.057  -0.814  -0.714  -0.652  -0.617  -0.544  -0.507
 -0.497  -0.470  -0.468  -0.439  -0.417  -0.397  -0.393  -0.377
 -0.356  -0.350  -0.284
 -- Virtual --
 -0.104  -0.019   0.003   0.014   0.015   0.031   0.034   0.054
  0.055   0.068   0.070   0.080   0.089   0.102   0.108   0.114
  0.120   0.122   0.126   0.140   0.144   0.146   0.152   0.169
  0.171   0.188   0.196   0.197   0.218   0.224   0.233   0.237
  0.257   0.260   0.278   0.281   0.296   0.303   0.307   0.309
  0.327   0.333   0.342   0.355   0.377   0.400   0.423   0.431
  0.477   0.487   0.506   0.533   0.544   0.555   0.600   0.604
  0.628   0.631   0.641   0.656   0.674   0.692   0.706   0.733
  0.767   0.840   0.857   0.886   0.898   0.955   0.984   1.015
  1.057   1.060   1.111   1.124   1.161   1.162   1.185   1.197
  1.200   1.217   1.234   1.291   1.381   1.402   1.446   1.449
  1.460   1.502   1.524   1.535   1.563   1.568   1.598   1.640
  1.652   1.676   1.691   1.711   1.733   1.784   1.815   1.816
  1.888   1.965   2.010   2.049   2.066   2.117   2.145   2.196
  2.258   2.343   2.359   2.469   2.491   2.510   2.554   2.562
  2.582   2.615   2.622   2.657   2.698   2.750   2.785   2.840
  2.844   2.879   2.882   2.923   2.935   3.041   3.058   3.120
  3.160   3.212   3.289   3.362   3.370   3.493   3.545   3.591
  3.692   3.756   3.795   3.810   3.847   3.993   4.074   4.119
  4.313   4.925   4.993   5.039   5.142   5.198   5.391   5.518
  5.730   5.856  23.758  23.825  23.863  23.969  49.835  49.942
 50.012
 --------------------------------------------------------------

          Ground-State Mulliken Net Atomic Charges

     Atom                 Charge (a.u.)
  ----------------------------------------
      1 C                    -0.283811
      2 H                     0.189055
      3 H                     0.189271
      4 C                     0.451408
      5 C                    -0.057131
      6 O                    -0.131529
      7 O                    -0.265594
      8 O                    -0.263367
      9 C                    -0.575438
     10 H                     0.162425
     11 H                     0.162397
     12 H                     0.145395
     13 H                     0.276919
  ----------------------------------------
  Sum of atomic charges =    -0.000000

 -----------------------------------------------------------------
                    Cartesian Multipole Moments
 -----------------------------------------------------------------
    Charge (ESU x 10^10)
                -0.0000
    Dipole Moment (Debye)
         X      -2.6907      Y      -0.6092      Z      -0.0101
       Tot       2.7589
    Quadrupole Moments (Debye-Ang)
        XX     -45.3713     XY      -6.7486     YY     -45.5114
        XZ      -0.0073     YZ       0.0024     ZZ     -39.5017
    Octopole Moments (Debye-Ang^2)
       XXX     -10.9329    XXY      -6.0329    XYY       2.8424
       YYY      -8.1238    XXZ      -0.0284    XYZ      -0.0090
       YYZ      -0.0807    XZZ       3.2547    YZZ      -0.5693
       ZZZ      -0.0685
    Hexadecapole Moments (Debye-Ang^3)
      XXXX    -797.6687   XXXY     -11.1261   XXYY    -167.3146
      XYYY     -26.6278   YYYY    -262.1087   XXXZ      -0.0362
      XXYZ      -0.0386   XYYZ      -0.0781   YYYZ      -0.0466
      XXZZ    -134.2711   XYZZ       1.5932   YYZZ     -48.3065
      XZZZ      -0.0450   YZZZ      -0.0804   ZZZZ     -50.9261
 -----------------------------------------------------------------
 Calculating analytic gradient of the SCF energy
 Gradient of SCF Energy
            1           2           3           4           5           6
    1  -0.0000216  -0.0000134  -0.0000118   0.0002524  -0.0000543  -0.0002435
    2  -0.0001100  -0.0000130  -0.0000141   0.0005983  -0.0004007   0.0000503
    3  -0.0000148   0.0000412  -0.0000367  -0.0001046   0.0001704  -0.0000395
            7           8           9          10          11          12
    1  -0.0000439  -0.0000466  -0.0000061   0.0000128   0.0000137   0.0000782
    2  -0.0002389   0.0001173  -0.0000431   0.0000394   0.0000370  -0.0000148
    3   0.0000689  -0.0000441   0.0000014   0.0000499  -0.0000504   0.0000008
           13
    1   0.0000841
    2  -0.0000076
    3  -0.0000426
 Max gradient component =       5.983E-04
 RMS gradient           =       1.443E-04
 Gradient time:  CPU 32.36 s  wall 32.36 s
 Geometry Optimization Parameters
   NAtoms,    NIC,     NZ,  NCons,   NDum,   NFix, NCnnct, MaxDiis
       13      78       0       0       0       0       0       0

 Cartesian Hessian Update
 Hessian Updated using BFGS Update


** GEOMETRY OPTIMIZATION IN DELOCALIZED INTERNAL COORDINATES **
   Searching for a Minimum

   Optimization Cycle:   4

                       Coordinates (Angstroms)
     ATOM                X               Y               Z
      1  C        -1.3091293127    0.7050851272   -0.0005193762
      2  H        -1.1579097231    1.3633744617   -0.8649621745
      3  H        -1.1586022307    1.3651527660    0.8626765613
      4  C        -0.1819884479   -0.2840243996    0.0010647520
      5  C         1.2637818833    0.2872298348    0.0014737390
      6  O         2.1944849415   -0.6706823638   -0.0028537583
      7  O        -0.3062612039   -1.4908369619    0.0026252850
      8  O         1.5067008826    1.4625295434    0.0043161458
      9  C        -2.6938485242    0.0655808685   -0.0004525572
     10  H        -2.8380290892   -0.5644414140   -0.8803653613
     11  H        -2.8387718187   -0.5626058663    0.8806475737
     12  H        -3.4653472522    0.8379636282   -0.0015875620
     13  H         1.7256238840   -1.5262110883   -0.0043022868
   Point Group: c1    Number of degrees of freedom:    33


   Energy is   -381.839625781

 Hessian Updated using BFGS Update

 33 Hessian modes will be used to form the next step
  Hessian Eigenvalues:
     0.002686    0.005659    0.006886    0.008827    0.023316    0.040216
     0.052544    0.056592    0.057043    0.058116    0.099286    0.131311
     0.152222    0.159999    0.160008    0.160033    0.218418    0.242480
     0.249998    0.250040    0.260878    0.272848    0.297085    0.322868
     0.337517    0.338937    0.343167    0.343321    0.346979    0.478835
     0.578012    0.902713    1.004478

 Minimum Search - Taking Simple RFO Step
 Searching for Lamda that Minimizes Along All modes
 Value Taken    Lamda =  -0.00000288
 Step Taken.  Stepsize is  0.024220

                             Maximum     Tolerance    Cnvgd?
         Gradient           0.000312      0.000300      NO
         Displacement       0.016433      0.001200      NO
         Energy change     -0.000503      0.000001      NO


 New Cartesian Coordinates Obtained by Inverse Iteration

 Displacement from previous Coordinates is:  0.042806
 ----------------------------------------------------------------
             Standard Nuclear Orientation (Angstroms)
    I     Atom           X                Y                Z
 ----------------------------------------------------------------
    1      C      -1.3091142678     0.7047988510     0.0006168419
    2      H      -1.1585329099     1.3662214880    -0.8616155074
    3      H      -1.1573067673     1.3615893272     0.8661574264
    4      C      -0.1820769102    -0.2847203406    -0.0028992894
    5      C       1.2640442808     0.2873852891    -0.0018105169
    6      O       2.1951487621    -0.6703001154     0.0035628448
    7      O      -0.3061216007    -1.4913883597    -0.0058265951
    8      O       1.5069059518     1.4626002982    -0.0071144416
    9      C      -2.6942531249     0.0658261204    -0.0001439215
   10      H      -2.8396184105    -0.5610089119    -0.8822447235
   11      H      -2.8384458098    -0.5656122859     0.8788576048
   12      H      -3.4657823444     0.8383118769     0.0023935748
   13      H       1.7258571395    -1.5255891016     0.0078276831
 ----------------------------------------------------------------
 Molecular Point Group                 C1    NOp =  1
 Largest Abelian Subgroup              C1    NOp =  1
 Nuclear Repulsion Energy =   298.1021958990 hartrees
 There are       27 alpha and       27 beta electrons
 Applying Cartesian multipole field
    Component          Value
    ---------          -----
     (2,0,0)        1.00000E-11
     (0,2,0)        2.00000E-11
     (0,0,2)       -3.00000E-11
 Nucleus-field energy     =     0.0000000088 hartrees
 Requested basis set is 6-311++G(d,p)
 There are 72 shells and 196 basis functions
 A cutoff of  1.0D-11 yielded   2409 shell pairs
 There are     18140 function pairs (     19448 Cartesian)
 Smallest overlap matrix eigenvalue = 1.93E-05
 Guess MOs from SCF MO coefficient file
 Reading MOs from coefficient file
 Reading MOs from coefficient file
 A restricted hybrid HF-DFT SCF calculation will be
 performed using Pulay DIIS extrapolation
 Exchange:     0.2000 Hartree-Fock + 0.0800 Slater + 0.7200 B88
 Correlation:  0.1900 VWN1RPA + 0.8100 LYP
 Using SG-1 standard quadrature grid
 SCF converges when DIIS error is below 1.0E-08
 Geometry optimization detected.  Setting ReadMinima to 0
 Setting SaveMinima to 0
 ---------------------------------------
  Cycle       Energy         DIIS Error
 ---------------------------------------
    1    -381.8392744971      1.99E-04
    2    -381.8396240832      1.19E-05
    3    -381.8396249587      1.33E-05
    4    -381.8396253003      6.58E-06
    5    -381.8396255641      1.20E-06
    6    -381.8396255607      4.55E-07
    7    -381.8396255515      8.20E-08
    8    -381.8396255518      5.13E-08
    9    -381.8396255508      2.72E-08
   10    -381.8396255510      4.92E-09 Convergence criterion met
 ---------------------------------------
 SCF time:  CPU 75.18 s  wall 75.19 s
 SCF   energy in the final basis set = -381.8396255510
 Total energy in the final basis set = -381.8396255510

 --------------------------------------------------------------

                    Orbital Energies (a.u.)
 --------------------------------------------------------------

 Alpha MOs
 -- Occupied --
-19.192 -19.171 -19.142 -10.330 -10.307 -10.209 -10.183  -1.141
 -1.096  -1.057  -0.814  -0.714  -0.652  -0.617  -0.544  -0.507
 -0.497  -0.470  -0.467  -0.439  -0.417  -0.397  -0.393  -0.377
 -0.356  -0.350  -0.284
 -- Virtual --
 -0.103  -0.019   0.003   0.014   0.015   0.031   0.034   0.054
  0.055   0.068   0.070   0.080   0.089   0.102   0.108   0.114
  0.120   0.122   0.126   0.140   0.144   0.146   0.152   0.169
  0.171   0.188   0.196   0.197   0.218   0.224   0.233   0.237
  0.257   0.260   0.278   0.280   0.296   0.303   0.307   0.309
  0.327   0.333   0.342   0.355   0.377   0.400   0.423   0.431
  0.477   0.487   0.506   0.533   0.544   0.555   0.600   0.604
  0.628   0.631   0.641   0.656   0.674   0.692   0.706   0.733
  0.767   0.840   0.857   0.886   0.898   0.955   0.984   1.015
  1.057   1.060   1.111   1.124   1.161   1.162   1.185   1.197
  1.200   1.217   1.233   1.291   1.381   1.402   1.446   1.449
  1.460   1.502   1.524   1.535   1.563   1.568   1.598   1.640
  1.652   1.675   1.691   1.710   1.733   1.784   1.815   1.816
  1.888   1.964   2.010   2.049   2.066   2.117   2.145   2.196
  2.258   2.343   2.359   2.468   2.491   2.510   2.554   2.562
  2.582   2.615   2.622   2.657   2.698   2.750   2.785   2.840
  2.843   2.879   2.882   2.922   2.935   3.041   3.058   3.120
  3.160   3.211   3.290   3.361   3.370   3.493   3.544   3.591
  3.692   3.755   3.795   3.810   3.847   3.992   4.074   4.119
  4.313   4.925   4.993   5.039   5.142   5.197   5.391   5.518
  5.730   5.856  23.758  23.825  23.863  23.969  49.835  49.942
 50.012
 --------------------------------------------------------------

          Ground-State Mulliken Net Atomic Charges

     Atom                 Charge (a.u.)
  ----------------------------------------
      1 C                    -0.283887
      2 H                     0.189309
      3 H                     0.188990
      4 C                     0.451578
      5 C                    -0.057317
      6 O                    -0.131423
      7 O                    -0.265477
      8 O                    -0.263263
      9 C                    -0.575597
     10 H                     0.162410
     11 H                     0.162399
     12 H                     0.145455
     13 H                     0.276824
  ----------------------------------------
  Sum of atomic charges =    -0.000000

 -----------------------------------------------------------------
                    Cartesian Multipole Moments
 -----------------------------------------------------------------
    Charge (ESU x 10^10)
                -0.0000
    Dipole Moment (Debye)
         X      -2.6925      Y      -0.6088      Z       0.0219
       Tot       2.7606
    Quadrupole Moments (Debye-Ang)
        XX     -45.3729     XY      -6.7449     YY     -45.5171
        XZ       0.0200     YZ      -0.0132     ZZ     -39.5026
    Octopole Moments (Debye-Ang^2)
       XXX     -10.9658    XXY      -6.0256    XYY       2.8347
       YYY      -8.1026    XXZ       0.0862    XYZ       0.0074
       YYZ       0.1689    XZZ       3.2514    YZZ      -0.5671
       ZZZ       0.1842
    Hexadecapole Moments (Debye-Ang^3)
      XXXX    -797.9080   XXXY     -11.1313   XXYY    -167.3744
      XYYY     -26.6223   YYYY    -262.1793   XXXZ       0.0467
      XXYZ       0.0300   XYYZ       0.1164   YYYZ      -0.0042
      XXZZ    -134.3166   XYZZ       1.5910   YYZZ     -48.3131
      XZZZ       0.0368   YZZZ       0.0824   ZZZZ     -50.9326
 -----------------------------------------------------------------
 Calculating analytic gradient of the SCF energy
 Gradient of SCF Energy
            1           2           3           4           5           6
    1   0.0000043   0.0000049  -0.0000100   0.0001257  -0.0000316  -0.0000495
    2  -0.0000622   0.0000043   0.0000097   0.0002225  -0.0002330   0.0000733
    3   0.0001249  -0.0000068  -0.0000182  -0.0001385   0.0001337  -0.0001152
            7           8           9          10          11          12
    1  -0.0000554   0.0000245  -0.0000203  -0.0000003   0.0000003   0.0000037
    2  -0.0001103   0.0000220  -0.0000050   0.0000033   0.0000121   0.0000045
    3  -0.0000525  -0.0000496  -0.0000069   0.0000083  -0.0000091  -0.0000014
           13
    1   0.0000037
    2   0.0000587
    3   0.0001313
 Max gradient component =       2.330E-04
 RMS gradient           =       7.876E-05
 Gradient time:  CPU 32.16 s  wall 32.17 s
 Geometry Optimization Parameters
   NAtoms,    NIC,     NZ,  NCons,   NDum,   NFix, NCnnct, MaxDiis
       13      78       0       0       0       0       0       0

 Cartesian Hessian Update
 Hessian Updated using BFGS Update


** GEOMETRY OPTIMIZATION IN DELOCALIZED INTERNAL COORDINATES **
   Searching for a Minimum

   Optimization Cycle:   5

                       Coordinates (Angstroms)
     ATOM                X               Y               Z
      1  C        -1.3091142678    0.7047988510    0.0006168419
      2  H        -1.1585329099    1.3662214880   -0.8616155074
      3  H        -1.1573067673    1.3615893272    0.8661574264
      4  C        -0.1820769102   -0.2847203406   -0.0028992894
      5  C         1.2640442808    0.2873852891   -0.0018105169
      6  O         2.1951487621   -0.6703001154    0.0035628448
      7  O        -0.3061216007   -1.4913883597   -0.0058265951
      8  O         1.5069059518    1.4626002982   -0.0071144416
      9  C        -2.6942531249    0.0658261204   -0.0001439215
     10  H        -2.8396184105   -0.5610089119   -0.8822447235
     11  H        -2.8384458098   -0.5656122859    0.8788576048
     12  H        -3.4657823444    0.8383118769    0.0023935748
     13  H         1.7258571395   -1.5255891016    0.0078276831
   Point Group: c1    Number of degrees of freedom:    33


   Energy is   -381.839625551

 Hessian Updated using BFGS Update

 33 Hessian modes will be used to form the next step
  Hessian Eigenvalues:
     0.005648    0.006593    0.006914    0.008843    0.029350    0.040471
     0.052238    0.054051    0.056618    0.057048    0.099174    0.131272
     0.151157    0.159005    0.160010    0.160035    0.202564    0.221829
     0.249800    0.251321    0.258298    0.267862    0.295895    0.320530
     0.337551    0.338620    0.342756    0.343171    0.343446    0.478495
     0.571606    0.886235    1.004525

 Minimum Search - Taking Simple RFO Step
 Searching for Lamda that Minimizes Along All modes
 Value Taken    Lamda =  -0.00000300
 Step Taken.  Stepsize is  0.016236

                             Maximum     Tolerance    Cnvgd?
         Gradient           0.000158      0.000300     YES
         Displacement       0.011231      0.001200      NO
         Energy change      0.000000      0.000001     YES


                       Distance Matrix (Angstroms)
             C (  1)   H (  2)   H (  3)   C (  4)   C (  5)   O (  6)
   H (  2)  1.097087
   H (  3)  1.097078  1.727780
   C (  4)  1.499791  2.101540  2.101587
   C (  5)  2.606796  2.787837  2.787512  1.555176
   O (  6)  3.764408  4.017852  4.013926  2.408301  1.335719
   O (  7)  2.414389  3.102405  3.102314  1.213031  2.372651  2.632608
   O (  8)  2.916212  2.800719  2.805501  2.430187  1.200058  2.241218
   C (  9)  1.525417  2.188972  2.188992  2.536517  3.964494  4.944507
   H ( 10)  2.173513  2.557477  3.095717  2.812847  4.281937  5.113265
   H ( 11)  2.173501  3.095696  2.557439  2.812951  4.281776  5.110203
   H ( 12)  2.160798  2.519643  2.519716  3.470440  4.761806  5.858503
   H ( 13)  3.766395  4.175908  4.169552  2.275980  1.870893  0.975588
             O (  7)   O (  8)   C (  9)   H ( 10)   H ( 11)   H ( 12)
   O (  8)  3.465995
   C (  9)  2.850986  4.427275
   H ( 10)  2.837661  4.873717  1.091859
   H ( 11)  2.837674  4.876543  1.091856  1.761109
   H ( 12)  3.925688  5.011732  1.091787  1.769962  1.769956
   H ( 13)  2.032312  2.996237  4.697876  4.750391  4.744798  5.704488


 Final energy is   -381.83962555099083     


 ******************************
 **  OPTIMIZATION CONVERGED  **
 ******************************

                       Coordinates (Angstroms)
     ATOM                X               Y               Z
      1  C        -1.3091142678    0.7047988510    0.0006168419
      2  H        -1.1585329099    1.3662214880   -0.8616155074
      3  H        -1.1573067673    1.3615893272    0.8661574264
      4  C        -0.1820769102   -0.2847203406   -0.0028992894
      5  C         1.2640442808    0.2873852891   -0.0018105169
      6  O         2.1951487621   -0.6703001154    0.0035628448
      7  O        -0.3061216007   -1.4913883597   -0.0058265951
      8  O         1.5069059518    1.4626002982   -0.0071144416
      9  C        -2.6942531249    0.0658261204   -0.0001439215
     10  H        -2.8396184105   -0.5610089119   -0.8822447235
     11  H        -2.8384458098   -0.5656122859    0.8788576048
     12  H        -3.4657823444    0.8383118769    0.0023935748
     13  H         1.7258571395   -1.5255891016    0.0078276831

Z-matrix Print:
$molecule
0 1
O 
C  1 1.213031
C  2 1.499791 1 125.413385
H  3 1.097078 2 107.028863 1 124.545337 0
H  3 1.097087 2 107.024731 1 -124.573060 0
C  3 1.525417 2 113.953129 1 -0.016794 0
H  6 1.091787 3 110.200219 2 -179.992728 0
H  6 1.091856 3 111.208543 2 59.898123 0
H  6 1.091859 3 111.209325 2 -59.882613 0
C  2 1.555176 1 117.453806 3 179.960125 0
O  10 1.200058 2 123.259837 1 179.535876 0
O  10 1.335719 2 112.609266 1 -0.367949 0
H  12 0.975588 10 107.053717 2 -0.138753 0
$end


 --------------------------------------------------------------

                    Orbital Energies (a.u.)
 --------------------------------------------------------------

 Alpha MOs
 -- Occupied --
-19.192 -19.171 -19.142 -10.330 -10.307 -10.209 -10.183  -1.141
 -1.096  -1.057  -0.814  -0.714  -0.652  -0.617  -0.544  -0.507
 -0.497  -0.470  -0.467  -0.439  -0.417  -0.397  -0.393  -0.377
 -0.356  -0.350  -0.284
 -- Virtual --
 -0.103  -0.019   0.003   0.014   0.015   0.031   0.034   0.054
  0.055   0.068   0.070   0.080   0.089   0.102   0.108   0.114
  0.120   0.122   0.126   0.140   0.144   0.146   0.152   0.169
  0.171   0.188   0.196   0.197   0.218   0.224   0.233   0.237
  0.257   0.260   0.278   0.280   0.296   0.303   0.307   0.309
  0.327   0.333   0.342   0.355   0.377   0.400   0.423   0.431
  0.477   0.487   0.506   0.533   0.544   0.555   0.600   0.604
  0.628   0.631   0.641   0.656   0.674   0.692   0.706   0.733
  0.767   0.840   0.857   0.886   0.898   0.955   0.984   1.015
  1.057   1.060   1.111   1.124   1.161   1.162   1.185   1.197
  1.200   1.217   1.233   1.291   1.381   1.402   1.446   1.449
  1.460   1.502   1.524   1.535   1.563   1.568   1.598   1.640
  1.652   1.675   1.691   1.710   1.733   1.784   1.815   1.816
  1.888   1.964   2.010   2.049   2.066   2.117   2.145   2.196
  2.258   2.343   2.359   2.468   2.491   2.510   2.554   2.562
  2.582   2.615   2.622   2.657   2.698   2.750   2.785   2.840
  2.843   2.879   2.882   2.922   2.935   3.041   3.058   3.120
  3.160   3.211   3.290   3.361   3.370   3.493   3.544   3.591
  3.692   3.755   3.795   3.810   3.847   3.992   4.074   4.119
  4.313   4.925   4.993   5.039   5.142   5.197   5.391   5.518
  5.730   5.856  23.758  23.825  23.863  23.969  49.835  49.942
 50.012
 --------------------------------------------------------------

          Ground-State Mulliken Net Atomic Charges

     Atom                 Charge (a.u.)
  ----------------------------------------
      1 C                    -0.283887
      2 H                     0.189309
      3 H                     0.188990
      4 C                     0.451578
      5 C                    -0.057317
      6 O                    -0.131423
      7 O                    -0.265477
      8 O                    -0.263263
      9 C                    -0.575597
     10 H                     0.162410
     11 H                     0.162399
     12 H                     0.145455
     13 H                     0.276824
  ----------------------------------------
  Sum of atomic charges =    -0.000000

 -----------------------------------------------------------------
                    Cartesian Multipole Moments
 -----------------------------------------------------------------
    Charge (ESU x 10^10)
                -0.0000
    Dipole Moment (Debye)
         X      -2.6925      Y      -0.6088      Z       0.0219
       Tot       2.7606
    Quadrupole Moments (Debye-Ang)
        XX     -45.3729     XY      -6.7449     YY     -45.5171
        XZ       0.0200     YZ      -0.0132     ZZ     -39.5026
    Octopole Moments (Debye-Ang^2)
       XXX     -10.9658    XXY      -6.0256    XYY       2.8347
       YYY      -8.1026    XXZ       0.0862    XYZ       0.0074
       YYZ       0.1689    XZZ       3.2514    YZZ      -0.5671
       ZZZ       0.1842
    Hexadecapole Moments (Debye-Ang^3)
      XXXX    -797.9080   XXXY     -11.1313   XXYY    -167.3744
      XYYY     -26.6223   YYYY    -262.1793   XXXZ       0.0467
      XXYZ       0.0300   XYYZ       0.1164   YYYZ      -0.0042
      XXZZ    -134.3166   XYZZ       1.5910   YYZZ     -48.3131
      XZZZ       0.0368   YZZZ       0.0824   ZZZZ     -50.9326
 -----------------------------------------------------------------
Archival summary:
1\1\pikachu\OPT\ProcedureUnspecified\BasisUnspecified\346\cher\WedDec1408:32:162016WedDec1408:32:162016\0\\#,OPT,ProcedureUnspecified,BasisUnspecified,\\0,1\O\C,1,1.21303\C,2,1.49979,1,125.413\H,3,1.09708,2,107.029,1,124.545,0\H,3,1.09709,2,107.025,1,-124.573,0\C,3,1.52542,2,113.953,1,-0.016794,0\H,6,1.09179,3,110.2,2,-179.993,0\H,6,1.09186,3,111.209,2,59.8981,0\H,6,1.09186,3,111.209,2,-59.8826,0\C,2,1.55518,1,117.454,3,179.96,0\O,10,1.20006,2,123.26,1,179.536,0\O,10,1.33572,2,112.609,1,-0.367949,0\H,12,0.975588,10,107.054,2,-0.138753,0\\\@

 Total job time:  626.73s(wall), 626.26s(cpu) 
 Wed Dec 14 08:32:16 2016

        *************************************************************
        *                                                           *
        *  Thank you very much for using Q-Chem.  Have a nice day.  *
        *                                                           *
        *************************************************************


 
User input: 2 of 3 
 
pikachu 127.0.1
Q-Chem Developer Version! Running on 127.0.1.*
                  Welcome to Q-Chem
     A Quantum Leap Into The Future Of Chemistry


 Q-Chem 4.4, Q-Chem, Inc., Pleasanton, CA (2016)

 Y. Shao,  Z. Gan,  E. Epifanovsky,  A. T. B. Gilbert,  M. Wormit,  
 J. Kussmann,  A. W. Lange,  A. Behn,  J. Deng,  X. Feng,  D. Ghosh,  
 M. Goldey,  P. R. Horn,  L. D. Jacobson,  I. Kaliman,  F. Rob,  
 R. Z. Khaliullin,  T. Kus,  A. Landau,  J. Liu,  E. I. Proynov,  Y. M. Rhee,  
 R. M. Richard,  M. A. Rohrdanz,  R. P. Steele,  E. J. Sundstrom,  
 H. L. Woodcock III,  P. M. Zimmerman,  D. Zuev,  B. Albrecht,  E. Alguire,  
 B. Austin,  S. A. Baeppler,  G. J. O. Beran,  Y. A. Bernard,  E. Berquist,  
 K. Brandhorst,  K. B. Bravaya,  S. T. Brown,  D. Casanova,  C.-M. Chang,  
 Y. Chen,  S. H. Chien,  K. D. Closser,  M. P. Coons,  D. L. Crittenden,  
 S. Dasgupta,  M. Diedenhofen,  R. A. DiStasio Jr.,  H. Do,  A. D. Dutoi,  
 R. G. Edgar,  P.-T. Fang,  S. Fatehi,  Q. Feng,  L. Fusti-Molnar,  
 A. Ghysels,  A. Golubeva-Zadorozhnaya,  J. Gomes,  A. Gunina,  
 M. W. D. Hanson-Heine,  P. H. P. Harbach,  A. W. Hauser,  J. E. Herr,  
 E. G. Hohenstein,  Z. C. Holden,  K. Hui,  T.-C. Jagau,  H. Ji,  B. Kaduk,  
 K. Khistyaev,  Jaehoon Kim,  Jihan Kim,  R. A. King,  P. Klunzinger,  
 K. Koh,  D. Kosenkov,  T. Kowalczyk,  C. M. Krauter,  A. Kunitsa,  
 K. U. Lao,  A. Laurent,  K. V. Lawler,  J. Lee,  D. Lefrancois,  S. Lehtola,  
 S. V. Levchenko,  C. Y. Lin,  Y.-S. Lin,  F. Liu,  E. Livshits,  
 R. C. Lochan,  A. Luenser,  P. Manohar,  S. F. Manzer,  S.-P. Mao,  Y. Mao,  
 N. Mardirossian,  A. V. Marenich,  L. A. Martinez-Martinez,  S. A. Maurer,  
 N. J. Mayhall,  J.-M. Mewes,  A. F. Morrison,  K. Nanda,  T. S. Nguyen-Beck,  
 C. M. Oana,  R. Olivares-Amaya,  D. P. O'Neill,  J. A. Parkhill,  
 T. M. Perrine,  R. Peverati,  P. A. Pieniazek,  F. Plasser,  A. Prociuk,  
 D. R. Rehn,  E. Rosta,  N. J. Russ,  N. Sergueev,  S. M. Sharada,  
 S. Sharma,  D. W. Small,  A. Sodt,  T. Stauch,  T. Stein,  D. Stuck,  
 Y.-C. Su,  A. J. W. Thom,  T. Tsuchimochi,  L. Vogt,  O. Vydrov,  T. Wang,  
 M. A. Watson,  J. Wenzel,  A. White,  C. F. Williams,  V. Vanovschi,  
 K. Yao,  S. Yeganeh,  S. R. Yost,  Z.-Q. You,  I. Y. Zhang,  X. Zhang,  
 Y. Zhao,  B. R. Brooks,  G. K. L. Chan,  D. M. Chipman,  C. J. Cramer,  
 W. A. Goddard III,  M. S. Gordon,  W. J. Hehre,  A. Klamt,  
 H. F. Schaefer III,  M. W. Schmidt,  C. D. Sherrill,  D. G. Truhlar,  
 A. Warshel,  X. Xu,  A. Aspuru-Guzik,  R. Baer,  A. T. Bell,  N. A. Besley,  
 J.-D. Chai,  A. Dreuw,  B. D. Dunietz,  T. R. Furlani,  S. R. Gwaltney,  
 C.-P. Hsu,  Y. Jung,  J. Kong,  D. S. Lambrecht,  W. Liang,  C. Ochsenfeld,  
 V. A. Rassolov,  L. V. Slipchenko,  J. E. Subotnik,  T. Van Voorhis,  
 J. M. Herbert,  A. I. Krylov,  P. M. W. Gill,  M. Head-Gordon

 Contributors to earlier versions of Q-Chem not listed above: 
 R. D. Adamson,  J. Baker,  E. F. C. Byrd,  A. K. Chakraborty,  C.-L. Cheng,  
 H. Dachsel,  R. J. Doerksen,  G. Hawkins,  A. Heyden,  S. Hirata,  
 G. Kedziora,  F. J. Keil,  C. Kelley,  P. P. Korambath,  W. Kurlancheek,  
 A. M. Lee,  M. S. Lee,  D. Liotard,  I. Lotan,  P. E. Maslen,  N. Nair,  
 D. Neuhauser,  R. Olson,  B. Peters,  J. Ritchie,  N. E. Schultz,  
 N. Shenvi,  A. C. Simmonett,  K. S. Thanthiriwatte,  Q. Wu,  W. Zhang

 Please cite Q-Chem as follows:
 Y. Shao et al., Mol. Phys. 113, 184-215 (2015)
 DOI: 10.1080/00268976.2014.952696

 Q-Chem 4.4.2 for Intel X86 EM64T Linux

 Parts of Q-Chem use Armadillo 5.200.1 (Boston Tea Smuggler).
 http://arma.sourceforge.net/

 Q-Chem begins on Wed Dec 14 08:32:16 2016  


Host: 0

     Scratch files written to /scratch/cher/qchem9509//
The previous job contains 0 fragments, simply inherited here
FILE_GEOM_ORG=        593

Checking the input file for inconsistencies... 	...done.

--------------------------------------------------------------
User input:
--------------------------------------------------------------

$molecule
   read
$end

$rem
   BASIS 6-311++G**
   JOB_TYPE FREQUENCY
   METHOD B3LYP
$end

--------------------------------------------------------------
 ----------------------------------------------------------------
             Standard Nuclear Orientation (Angstroms)
    I     Atom           X                Y                Z
 ----------------------------------------------------------------
    1      C      -1.3079961095     0.7043391532     0.0027537990
    2      H      -1.1579526441     1.3666044757    -0.8589253034
    3      H      -1.1568414714     1.3605563026     0.8688433315
    4      C      -0.1800653935    -0.2841587194    -0.0014953162
    5      C       1.2655384935     0.2892514186     0.0001634622
    6      O       2.1975070532    -0.6675969064     0.0048162879
    7      O      -0.3030201586    -1.4909354503    -0.0054209033
    8      O       1.5073391613     1.4646892042    -0.0041596922
    9      C      -2.6925573264     0.0641167613     0.0013724399
   10      H      -2.8372956612    -0.5621255666    -0.8812522879
   11      H      -2.8362403549    -0.5681723380     0.8798457502
   12      H      -3.4647839921     0.8359031818     0.0044897029
   13      H       1.7289876914    -1.5233125179     0.0083469572
 ----------------------------------------------------------------
 Molecular Point Group                 C1    NOp =  1
 Largest Abelian Subgroup              C1    NOp =  1
 Nuclear Repulsion Energy =   298.1021958990 hartrees
 There are       27 alpha and       27 beta electrons
 Requested basis set is 6-311++G(d,p)
 There are 72 shells and 196 basis functions

 Total QAlloc Memory Limit   2000 MB
 Mega-Array Size        61 MB
 MEM_STATIC part        62 MB

                       Distance Matrix (Angstroms)
             C (  1)   H (  2)   H (  3)   C (  4)   C (  5)   O (  6)
   H (  2)  1.097087
   H (  3)  1.097078  1.727780
   C (  4)  1.499791  2.101540  2.101587
   C (  5)  2.606796  2.787837  2.787512  1.555176
   O (  6)  3.764408  4.017852  4.013926  2.408301  1.335719
   O (  7)  2.414389  3.102405  3.102314  1.213031  2.372651  2.632608
   O (  8)  2.916212  2.800719  2.805501  2.430187  1.200058  2.241218
   C (  9)  1.525417  2.188972  2.188992  2.536517  3.964494  4.944507
   H ( 10)  2.173513  2.557477  3.095717  2.812847  4.281937  5.113265
   H ( 11)  2.173501  3.095696  2.557439  2.812951  4.281776  5.110203
   H ( 12)  2.160798  2.519643  2.519716  3.470440  4.761806  5.858503
   H ( 13)  3.766395  4.175908  4.169552  2.275980  1.870893  0.975588
             O (  7)   O (  8)   C (  9)   H ( 10)   H ( 11)   H ( 12)
   O (  8)  3.465995
   C (  9)  2.850986  4.427275
   H ( 10)  2.837661  4.873717  1.091859
   H ( 11)  2.837674  4.876543  1.091856  1.761109
   H ( 12)  3.925688  5.011732  1.091787  1.769962  1.769956
   H ( 13)  2.032312  2.996237  4.697876  4.750391  4.744798  5.704488


 A cutoff of  1.0D-11 yielded   2409 shell pairs
 There are     18140 function pairs (     19448 Cartesian)

 -------------------------------------------------------
 OpenMP Integral Computing Module                       
 Release: version 1.0, May 2013, Q-Chem Inc. Pittsburgh 
 -------------------------------------------------------
 Integral Job Info:
 Integral job number is                      11
 Integral operator is                         1
 short-range coefficients                     0
 long-range coefficients              100000000
 Omega coefficients                           0
 if combine SR and LR in K                    0
 Integral screening is                        0
 Integral computing path is                   2
 max size of driver memory is            800000
 size of driver memory is                593474
 size of scratch memory is              2260544
 max col of scratch BK array               1296
 max len of scratch array in speh3          155
 max len of scratch index in speh4           18
 max int batch size is                      520
 min int batch size is                       52
 fixed nKL is                                52
 max L of basis functions is                  2
 order of int derivative is                   0
 number of shells is                         72
 number of basis is                         203
 number of cartesian basis is               203
 number of contracted shell pairs          2409
 number of primitive shell pairs           6026
 maxK2 (contraction) of shell pair           36
 max number of K2 of shell pair               1
 max number of CS2 of shell pair            405
 max number of PS2 of shell pair            816
 mem total for path MDJ                   37640
 -------------------------------------------------------
 Smallest overlap matrix eigenvalue = 1.93E-05
 Guess from superposition of atomic densities
 Warning:  Energy on first SCF cycle will be non-variational
 A restricted hybrid HF-DFT SCF calculation will be
 performed using Pulay DIIS extrapolation
 Exchange:     0.2000 Hartree-Fock + 0.0800 Slater + 0.7200 B88
 Correlation:  0.1900 VWN1RPA + 0.8100 LYP
 Using SG-1 standard quadrature grid
 SCF converges when DIIS error is below 1.0E-08
 ---------------------------------------
  Cycle       Energy         DIIS Error
 ---------------------------------------
    1    -383.0420370749      4.52E-02
    2    -381.6279260999      7.49E-03
    3    -381.1605473840      1.38E-02
    4    -381.8169893951      2.38E-03
    5    -381.8378513829      7.24E-04
    6    -381.8392860079      2.93E-04
    7    -381.8395939149      9.28E-05
    8    -381.8396206528      3.75E-05
    9    -381.8396251871      8.35E-06
   10    -381.8396255958      1.64E-06
   11    -381.8396256008      3.03E-07
   12    -381.8396255893      7.12E-08
   13    -381.8396255887      3.20E-08
   14    -381.8396255910      5.81E-09 Convergence criterion met
 ---------------------------------------
 SCF time:  CPU 109.65 s  wall 109.92 s
 SCF   energy in the final basis set = -381.8396255910
 Total energy in the final basis set = -381.8396255910

 --------------------------------------------------------------

                    Orbital Energies (a.u.)
 --------------------------------------------------------------

 Alpha MOs
 -- Occupied --
-19.192 -19.171 -19.142 -10.330 -10.307 -10.209 -10.183  -1.141
 -1.096  -1.057  -0.814  -0.714  -0.652  -0.617  -0.544  -0.507
 -0.497  -0.470  -0.467  -0.439  -0.417  -0.397  -0.393  -0.377
 -0.356  -0.350  -0.284
 -- Virtual --
 -0.103  -0.019   0.003   0.014   0.015   0.031   0.034   0.054
  0.055   0.068   0.070   0.080   0.089   0.102   0.108   0.114
  0.120   0.122   0.126   0.140   0.144   0.146   0.152   0.169
  0.171   0.188   0.196   0.197   0.218   0.224   0.233   0.237
  0.257   0.260   0.278   0.280   0.296   0.303   0.307   0.309
  0.327   0.333   0.342   0.355   0.377   0.400   0.423   0.431
  0.477   0.487   0.506   0.533   0.544   0.555   0.600   0.604
  0.628   0.631   0.641   0.656   0.674   0.692   0.706   0.733
  0.767   0.840   0.857   0.886   0.898   0.955   0.984   1.015
  1.057   1.060   1.111   1.124   1.161   1.162   1.185   1.197
  1.200   1.217   1.233   1.291   1.381   1.402   1.446   1.449
  1.460   1.502   1.524   1.535   1.563   1.568   1.598   1.640
  1.652   1.675   1.691   1.710   1.733   1.784   1.815   1.816
  1.888   1.964   2.010   2.049   2.066   2.117   2.145   2.196
  2.258   2.343   2.359   2.468   2.491   2.510   2.554   2.562
  2.582   2.615   2.622   2.657   2.698   2.750   2.785   2.840
  2.843   2.879   2.882   2.922   2.935   3.041   3.058   3.120
  3.160   3.211   3.290   3.361   3.370   3.493   3.544   3.591
  3.692   3.755   3.795   3.810   3.847   3.992   4.074   4.119
  4.313   4.925   4.993   5.039   5.142   5.197   5.391   5.518
  5.730   5.856  23.758  23.825  23.863  23.969  49.835  49.942
 50.012
 --------------------------------------------------------------

          Ground-State Mulliken Net Atomic Charges

     Atom                 Charge (a.u.)
  ----------------------------------------
      1 C                    -0.283882
      2 H                     0.189310
      3 H                     0.188989
      4 C                     0.451566
      5 C                    -0.057313
      6 O                    -0.131423
      7 O                    -0.265472
      8 O                    -0.263264
      9 C                    -0.575601
     10 H                     0.162410
     11 H                     0.162400
     12 H                     0.145456
     13 H                     0.276823
  ----------------------------------------
  Sum of atomic charges =    -0.000000

 -----------------------------------------------------------------
                    Cartesian Multipole Moments
 -----------------------------------------------------------------
    Charge (ESU x 10^10)
                -0.0000
    Dipole Moment (Debye)
         X      -2.6920      Y      -0.6112      Z       0.0212
       Tot       2.7606
    Quadrupole Moments (Debye-Ang)
        XX     -45.3701     XY      -6.7478     YY     -45.5301
        XZ       0.0097     YZ      -0.0196     ZZ     -39.5026
    Octopole Moments (Debye-Ang^2)
       XXX     -11.1883    XXY      -6.0972    XYY       2.7415
       YYY      -8.1941    XXZ       0.0052    XYZ      -0.0046
       YYZ       0.0882    XZZ       3.1827    YZZ      -0.5927
       ZZZ      -0.0121
    Hexadecapole Moments (Debye-Ang^3)
      XXXX    -797.9450   XXXY     -11.4385   XXYY    -167.3455
      XYYY     -26.8474   YYYY    -262.2993   XXXZ      -0.0080
      XXYZ      -0.0082   XYYZ       0.0885   YYYZ      -0.1151
      XXZZ    -134.3079   XYZZ       1.5148   YYZZ     -48.3108
      XZZZ       0.0322   YZZZ       0.0028   ZZZZ     -50.9319
 -----------------------------------------------------------------
 Calculating MO derivatives via CPSCF
   1         3          39      0.206259    0.044396
   2         3          39      0.021502    0.004797
   3         3          39      0.001620    0.000323
   4        15          27      0.000099    0.000024
   5        41           1      0.000001    0.000001
   6        42           0      0.000000    0.000000    Roots Converged
 Calculating analytic Hessian of the SCF energy
 Polarizability Matrix (a.u.)
            1           2           3
    1 -63.8005505   0.6080612  -0.0105599
    2   0.6080612 -64.9224042   0.0104965
    3  -0.0105599   0.0104965 -40.3067614

 Direct stationary perturbation theory relativistic correction:

 rels  =       0.125322269033
 relv  =      -0.567544948020
 rel2e =       0.232034882485
 E_rel =      -0.210187796502

 Hessian of the SCF Energy
            1           2           3           4           5           6
    1   0.4823021   0.0320306   0.0001521  -0.0518288  -0.0189405   0.0236704
    2   0.0320306   0.5176874   0.0000528  -0.0153944  -0.1328573   0.1236002
    3   0.0001521   0.0000528   0.5240684   0.0215364   0.1268250  -0.1993443
    4  -0.0518288  -0.0153944   0.0215364   0.0558284   0.0200100  -0.0268039
    5  -0.0189405  -0.1328573   0.1268250   0.0200100   0.1489893  -0.1350401
    6   0.0236704   0.1236002  -0.1993443  -0.0268039  -0.1350401   0.2197128
    7  -0.0519358  -0.0153693  -0.0218432   0.0006306   0.0006541   0.0013328
    8  -0.0188937  -0.1311632  -0.1263815   0.0006857   0.0110395   0.0155740
    9  -0.0239815  -0.1231572  -0.2010409  -0.0013625  -0.0153353  -0.0235420
   10  -0.1659124   0.0434815   0.0001868   0.0068924  -0.0022585   0.0000758
   11   0.0487450  -0.1053021  -0.0001488   0.0108704  -0.0191380  -0.0006335
   12   0.0002122  -0.0001073  -0.0815885  -0.0218017   0.0199104  -0.0004799
   13  -0.0168427  -0.0060605   0.0000478  -0.0006387   0.0003265  -0.0003216
   14   0.0168955   0.0145135  -0.0000242   0.0010302  -0.0006633   0.0026258
   15   0.0000825  -0.0000291   0.0176242   0.0030558  -0.0021859  -0.0001130
   16  -0.0055844  -0.0073303  -0.0000148   0.0002327   0.0000740   0.0000262
   17   0.0006206   0.0024581   0.0000407  -0.0008503   0.0001464  -0.0007901
   18  -0.0000178  -0.0000226  -0.0014703  -0.0005719   0.0001781   0.0000632
   19   0.0142372   0.0295216   0.0001516  -0.0031703   0.0041030  -0.0001128
   20   0.0063894  -0.0547608  -0.0002330   0.0041522  -0.0010227  -0.0015121
   21   0.0000382  -0.0002538   0.0232914   0.0029975  -0.0023967  -0.0009294
   22  -0.0016262   0.0020270  -0.0000537  -0.0010175  -0.0005258   0.0009682
   23  -0.0004918  -0.0001198  -0.0000416  -0.0010218   0.0004616  -0.0013750
   24  -0.0000246   0.0000104  -0.0049334  -0.0005073   0.0000800   0.0006458
   25  -0.1710513  -0.0468410  -0.0000954  -0.0039588  -0.0016236   0.0005939
   26  -0.0468488  -0.1025834  -0.0000521  -0.0183475  -0.0071895  -0.0018049
   27  -0.0001047  -0.0000593  -0.0798994   0.0242612   0.0087374   0.0018737
   28  -0.0050063  -0.0173483  -0.0263006   0.0011326   0.0001319   0.0002337
   29  -0.0025445  -0.0086905  -0.0105208   0.0003332  -0.0001606  -0.0001464
   30  -0.0006087   0.0019188   0.0017502  -0.0005195   0.0000175   0.0006687
   31  -0.0049743  -0.0175221   0.0261874  -0.0056303  -0.0020228  -0.0004165
   32  -0.0025366  -0.0087484   0.0104499  -0.0024008  -0.0001427  -0.0006040
   33   0.0006024  -0.0019688   0.0017752  -0.0006640  -0.0003292   0.0013607
   34  -0.0216550   0.0213624   0.0000922   0.0009504   0.0002497   0.0005871
   35  -0.0131362   0.0115687   0.0000559   0.0007327   0.0006865   0.0000541
   36  -0.0000302   0.0000312  -0.0013468   0.0002895  -0.0003462   0.0001046
   37  -0.0001221  -0.0025573  -0.0000466   0.0005774  -0.0001779   0.0001668
   38  -0.0012892  -0.0020022  -0.0000223   0.0002005  -0.0001493   0.0000519
   39   0.0000097  -0.0000153   0.0011142   0.0000903  -0.0001151  -0.0000209
            7           8           9          10          11          12
    1  -0.0519358  -0.0188937  -0.0239815  -0.1659124   0.0487450   0.0002122
    2  -0.0153693  -0.1311632  -0.1231572   0.0434815  -0.1053021  -0.0001073
    3  -0.0218432  -0.1263815  -0.2010409   0.0001868  -0.0001488  -0.0815885
    4   0.0006306   0.0006857  -0.0013625   0.0068924   0.0108704  -0.0218017
    5   0.0006541   0.0110395  -0.0153353  -0.0022585  -0.0191380   0.0199104
    6   0.0013328   0.0155740  -0.0235420   0.0000758  -0.0006335  -0.0004799
    7   0.0559792   0.0199583   0.0271476   0.0069127   0.0107136   0.0218756
    8   0.0199583   0.1471241   0.1345478  -0.0023076  -0.0189709  -0.0200129
    9   0.0271476   0.1345478   0.2215341  -0.0001263   0.0005244  -0.0006458
   10   0.0069127  -0.0023076  -0.0001263   0.4864223  -0.0112465   0.0001918
   11   0.0107136  -0.0189709   0.0005244  -0.0112465   0.9352400   0.0020926
   12   0.0218756  -0.0200129  -0.0006458   0.0001918   0.0020926   0.1953725
   13  -0.0006666   0.0003349   0.0003273  -0.1487091   0.0008007  -0.0001483
   14   0.0010229  -0.0006482  -0.0026266   0.0168384  -0.0524537   0.0000802
   15  -0.0030499   0.0022035  -0.0000796   0.0000819  -0.0001029  -0.0987267
   16   0.0002179   0.0000814  -0.0000253  -0.0380251   0.0335810  -0.0001780
   17  -0.0008437   0.0001446   0.0007871  -0.0009809  -0.0125069   0.0000034
   18   0.0005688  -0.0001773   0.0000534  -0.0002102   0.0001119   0.0190122
   19  -0.0031839   0.0041185   0.0001468  -0.1155411  -0.0627424  -0.0003342
   20   0.0041538  -0.0010435   0.0014942  -0.0607449  -0.7094967  -0.0022092
   21  -0.0029813   0.0023929  -0.0008968  -0.0002410  -0.0021115  -0.0579486
   22  -0.0009935  -0.0005132  -0.0009494   0.0095791  -0.0317602   0.0001976
   23  -0.0009789   0.0004385   0.0013740  -0.0064056  -0.0314685   0.0002303
   24   0.0005250  -0.0001008   0.0006459  -0.0000305   0.0001383   0.0232742
   25  -0.0039856  -0.0016375  -0.0005947  -0.0351022  -0.0032229   0.0000089
   26  -0.0181655  -0.0071390   0.0017610   0.0218202   0.0139053   0.0000280
   27  -0.0243792  -0.0088022   0.0018503   0.0000817   0.0000672   0.0004795
   28  -0.0056321  -0.0020274   0.0004090   0.0012042  -0.0024448  -0.0010287
   29  -0.0024053  -0.0001498   0.0005952   0.0011952  -0.0001710   0.0004416
   30   0.0006563   0.0003213   0.0013655   0.0002741  -0.0019081   0.0001004
   31   0.0011328   0.0001350  -0.0002340   0.0012124  -0.0024600   0.0010173
   32   0.0003257  -0.0001635   0.0001418   0.0011983  -0.0001826  -0.0004457
   33   0.0005219  -0.0000232   0.0006702  -0.0002694   0.0019078   0.0001073
   34   0.0009395   0.0002526  -0.0005895  -0.0044028  -0.0051610  -0.0000121
   35   0.0007303   0.0006840  -0.0000540  -0.0036864  -0.0032641  -0.0000075
   36  -0.0002899   0.0003488   0.0001076  -0.0000119  -0.0000087   0.0005093
   37   0.0005848  -0.0001871  -0.0001675  -0.0045304   0.0143272  -0.0000004
   38   0.0002041  -0.0001527  -0.0000523   0.0030968   0.0038092  -0.0000039
   39  -0.0000843   0.0001096  -0.0000218  -0.0000028   0.0000713   0.0005342
           13          14          15          16          17          18
    1  -0.0168427   0.0168955   0.0000825  -0.0055844   0.0006206  -0.0000178
    2  -0.0060605   0.0145135  -0.0000291  -0.0073303   0.0024581  -0.0000226
    3   0.0000478  -0.0000242   0.0176242  -0.0000148   0.0000407  -0.0014703
    4  -0.0006387   0.0010302   0.0030558   0.0002327  -0.0008503  -0.0005719
    5   0.0003265  -0.0006633  -0.0021859   0.0000740   0.0001464   0.0001781
    6  -0.0003216   0.0026258  -0.0001130   0.0000262  -0.0007901   0.0000632
    7  -0.0006666   0.0010229  -0.0030499   0.0002179  -0.0008437   0.0005688
    8   0.0003349  -0.0006482   0.0022035   0.0000814   0.0001446  -0.0001773
    9   0.0003273  -0.0026266  -0.0000796  -0.0000253   0.0007871   0.0000534
   10  -0.1487091   0.0168384   0.0000819  -0.0380251  -0.0009809  -0.0002102
   11   0.0008007  -0.0524537  -0.0001029   0.0335810  -0.0125069   0.0001119
   12  -0.0001483   0.0000802  -0.0987267  -0.0001780   0.0000034   0.0190122
   13   0.5239926   0.0670715   0.0000980  -0.2391907   0.1156861  -0.0005823
   14   0.0670715   1.0238902  -0.0027426   0.0555741  -0.1715404   0.0004695
   15   0.0000980  -0.0027426   0.1687391  -0.0005320   0.0005760  -0.0449256
   16  -0.2391907   0.0555741  -0.0005320   0.4164099   0.0521271   0.0001767
   17   0.1156861  -0.1715404   0.0005760   0.0521271   0.6190442  -0.0025429
   18  -0.0005823   0.0004695  -0.0449256   0.0001767  -0.0025429   0.0311616
   19  -0.0023409  -0.0303608  -0.0002981  -0.0061554  -0.0124163  -0.0000047
   20  -0.0107904  -0.0484611  -0.0002307  -0.0031149   0.0122453   0.0000396
   21  -0.0001204  -0.0001430   0.0230415  -0.0000014  -0.0000781   0.0001934
   22  -0.1443883  -0.1516352   0.0005692   0.0289426   0.0436210  -0.0001701
   23  -0.1602559  -0.7100437   0.0023395   0.0240912  -0.0985884   0.0004675
   24   0.0005271   0.0022615  -0.0614231  -0.0000487   0.0004941   0.0112215
   25   0.0005579   0.0037496   0.0000074  -0.0010389  -0.0001593  -0.0000023
   26   0.0015759  -0.0067678  -0.0000213   0.0031989   0.0000327   0.0000142
   27   0.0000155  -0.0000217   0.0023540   0.0000143  -0.0000030  -0.0002432
   28  -0.0000156  -0.0008890   0.0004096   0.0000435   0.0002901  -0.0000571
   29   0.0000597  -0.0001721  -0.0001652  -0.0001958   0.0000903   0.0000087
   30  -0.0000614  -0.0000636  -0.0002289  -0.0000843   0.0001602   0.0000275
   31  -0.0000206  -0.0008937  -0.0004044   0.0000406   0.0002920   0.0000552
   32   0.0000602  -0.0001767   0.0001696  -0.0001977   0.0000939  -0.0000116
   33   0.0000609   0.0000656  -0.0002320   0.0000831  -0.0001607   0.0000290
   34   0.0001625   0.0020897   0.0000047  -0.0012025   0.0000903  -0.0000044
   35  -0.0003963   0.0008723   0.0000034  -0.0004511   0.0001401  -0.0000025
   36  -0.0000000   0.0000015   0.0001971  -0.0000002   0.0000005  -0.0000307
   37   0.0281003   0.0195066  -0.0000245  -0.1546903  -0.1974768   0.0008200
   38  -0.0084124  -0.0483491   0.0001859  -0.1574379  -0.3517600   0.0014673
   39   0.0001574   0.0001176  -0.0062270   0.0005843   0.0015128  -0.0150920
           19          20          21          22          23          24
    1   0.0142372   0.0063894   0.0000382  -0.0016262  -0.0004918  -0.0000246
    2   0.0295216  -0.0547608  -0.0002538   0.0020270  -0.0001198   0.0000104
    3   0.0001516  -0.0002330   0.0232914  -0.0000537  -0.0000416  -0.0049334
    4  -0.0031703   0.0041522   0.0029975  -0.0010175  -0.0010218  -0.0005073
    5   0.0041030  -0.0010227  -0.0023967  -0.0005258   0.0004616   0.0000800
    6  -0.0001128  -0.0015121  -0.0009294   0.0009682  -0.0013750   0.0006458
    7  -0.0031839   0.0041538  -0.0029813  -0.0009935  -0.0009789   0.0005250
    8   0.0041185  -0.0010435   0.0023929  -0.0005132   0.0004385  -0.0001008
    9   0.0001468   0.0014942  -0.0008968  -0.0009494   0.0013740   0.0006459
   10  -0.1155411  -0.0607449  -0.0002410   0.0095791  -0.0064056  -0.0000305
   11  -0.0627424  -0.7094967  -0.0021115  -0.0317602  -0.0314685   0.0001383
   12  -0.0003342  -0.0022092  -0.0579486   0.0001976   0.0002303   0.0232742
   13  -0.0023409  -0.0107904  -0.0001204  -0.1443883  -0.1602559   0.0005271
   14  -0.0303608  -0.0484611  -0.0001430  -0.1516352  -0.7100437   0.0022615
   15  -0.0002981  -0.0002307   0.0230415   0.0005692   0.0023395  -0.0614231
   16  -0.0061554  -0.0031149  -0.0000014   0.0289426   0.0240912  -0.0000487
   17  -0.0124163   0.0122453  -0.0000781   0.0436210  -0.0985884   0.0004941
   18  -0.0000047   0.0000396   0.0001934  -0.0001701   0.0004675   0.0112215
   19   0.1164680   0.0814530   0.0002586  -0.0095962  -0.0139040   0.0000889
   20   0.0814530   0.8080087   0.0026424  -0.0122931  -0.0037291   0.0000415
   21   0.0002586   0.0026424   0.0233542  -0.0000583  -0.0000903  -0.0035447
   22  -0.0095962  -0.0122931  -0.0000583   0.1266355   0.1477557  -0.0004540
   23  -0.0139040  -0.0037291  -0.0000903   0.1477557   0.8384493  -0.0029457
   24   0.0000889   0.0000415  -0.0035447  -0.0004540  -0.0029457   0.0265686
   25   0.0026050  -0.0055503  -0.0000158   0.0007281  -0.0009138  -0.0000044
   26   0.0006812   0.0004432   0.0000043  -0.0005181   0.0017723   0.0000001
   27   0.0000063   0.0000101  -0.0026288   0.0000038  -0.0000037   0.0002338
   28   0.0002746   0.0014565   0.0001719  -0.0001449   0.0005248   0.0000650
   29  -0.0001189   0.0007074   0.0000397  -0.0001944   0.0000415   0.0001556
   30   0.0007351   0.0010192   0.0003773   0.0000095   0.0001880   0.0000447
   31   0.0002790   0.0014603  -0.0001692  -0.0001471   0.0005303  -0.0000668
   32  -0.0001142   0.0007154  -0.0000362  -0.0001977   0.0000438  -0.0001551
   33  -0.0007407  -0.0010204   0.0003754  -0.0000099  -0.0001879   0.0000453
   34   0.0008907   0.0000399  -0.0000004  -0.0001697  -0.0005726  -0.0000000
   35   0.0013810   0.0010508   0.0000016   0.0001198  -0.0001036  -0.0000005
   36   0.0000052   0.0000021   0.0003255  -0.0000002  -0.0000006  -0.0000757
   37   0.0052333  -0.0066116   0.0001216  -0.0078018   0.0116425  -0.0000699
   38  -0.0016016  -0.0046568   0.0000288   0.0041143   0.0028461   0.0000205
   39   0.0000982  -0.0000436  -0.0050104  -0.0000528   0.0000454   0.0072972
           25          26          27          28          29          30
    1  -0.1710513  -0.0468488  -0.0001047  -0.0050063  -0.0025445  -0.0006087
    2  -0.0468410  -0.1025834  -0.0000593  -0.0173483  -0.0086905   0.0019188
    3  -0.0000954  -0.0000521  -0.0798994  -0.0263006  -0.0105208   0.0017502
    4  -0.0039588  -0.0183475   0.0242612   0.0011326   0.0003332  -0.0005195
    5  -0.0016236  -0.0071895   0.0087374   0.0001319  -0.0001606   0.0000175
    6   0.0005939  -0.0018049   0.0018737   0.0002337  -0.0001464   0.0006687
    7  -0.0039856  -0.0181655  -0.0243792  -0.0056321  -0.0024053   0.0006563
    8  -0.0016375  -0.0071390  -0.0088022  -0.0020274  -0.0001498   0.0003213
    9  -0.0005947   0.0017610   0.0018503   0.0004090   0.0005952   0.0013655
   10  -0.0351022   0.0218202   0.0000817   0.0012042   0.0011952   0.0002741
   11  -0.0032229   0.0139053   0.0000672  -0.0024448  -0.0001710  -0.0019081
   12   0.0000089   0.0000280   0.0004795  -0.0010287   0.0004416   0.0001004
   13   0.0005579   0.0015759   0.0000155  -0.0000156   0.0000597  -0.0000614
   14   0.0037496  -0.0067678  -0.0000217  -0.0008890  -0.0001721  -0.0000636
   15   0.0000074  -0.0000213   0.0023540   0.0004096  -0.0001652  -0.0002289
   16  -0.0010389   0.0031989   0.0000143   0.0000435  -0.0001958  -0.0000843
   17  -0.0001593   0.0000327  -0.0000030   0.0002901   0.0000903   0.0001602
   18  -0.0000023   0.0000142  -0.0002432  -0.0000571   0.0000087   0.0000275
   19   0.0026050   0.0006812   0.0000063   0.0002746  -0.0001189   0.0007351
   20  -0.0055503   0.0004432   0.0000101   0.0014565   0.0007074   0.0010192
   21  -0.0000158   0.0000043  -0.0026288   0.0001719   0.0000397   0.0003773
   22   0.0007281  -0.0005181   0.0000038  -0.0001449  -0.0001944   0.0000095
   23  -0.0009138   0.0017723  -0.0000037   0.0005248   0.0000415   0.0001880
   24  -0.0000044   0.0000001   0.0002338   0.0000650   0.0001556   0.0000447
   25   0.4894401  -0.0399412  -0.0001229  -0.0509236  -0.0187409  -0.0262054
   26  -0.0399412   0.5561128  -0.0000009  -0.0175408  -0.1323964  -0.1226984
   27  -0.0001229  -0.0000009   0.5668342  -0.0242203  -0.1226785  -0.2226076
   28  -0.0509236  -0.0175408  -0.0242203   0.0560763   0.0231765   0.0277721
   29  -0.0187409  -0.1323964  -0.1226785   0.0231765   0.1419911   0.1352507
   30  -0.0262054  -0.1226984  -0.2226076   0.0277721   0.1352507   0.2387175
   31  -0.0509092  -0.0175563   0.0238980  -0.0001980   0.0027580  -0.0028075
   32  -0.0187636  -0.1341013   0.1233047   0.0027177   0.0117041  -0.0154127
   33   0.0258788   0.1233269  -0.2209786   0.0027947   0.0156416  -0.0209628
   34  -0.1761583   0.1318383   0.0005472   0.0033214  -0.0034051   0.0009316
   35   0.1339923  -0.1826494  -0.0005522   0.0119530  -0.0127934   0.0012428
   36   0.0005526  -0.0005519  -0.0473690   0.0197537  -0.0186011   0.0007808
   37  -0.0002033  -0.0001963  -0.0000009  -0.0001320   0.0000824  -0.0000918
   38  -0.0003479   0.0005603   0.0000021  -0.0000002  -0.0000006  -0.0000357
   39  -0.0000007  -0.0000049   0.0001010  -0.0000029  -0.0000210  -0.0000332
           31          32          33          34          35          36
    1  -0.0049743  -0.0025366   0.0006024  -0.0216550  -0.0131362  -0.0000302
    2  -0.0175221  -0.0087484  -0.0019688   0.0213624   0.0115687   0.0000312
    3   0.0261874   0.0104499   0.0017752   0.0000922   0.0000559  -0.0013468
    4  -0.0056303  -0.0024008  -0.0006640   0.0009504   0.0007327   0.0002895
    5  -0.0020228  -0.0001427  -0.0003292   0.0002497   0.0006865  -0.0003462
    6  -0.0004165  -0.0006040   0.0013607   0.0005871   0.0000541   0.0001046
    7   0.0011328   0.0003257   0.0005219   0.0009395   0.0007303  -0.0002899
    8   0.0001350  -0.0001635  -0.0000232   0.0002526   0.0006840   0.0003488
    9  -0.0002340   0.0001418   0.0006702  -0.0005895  -0.0000540   0.0001076
   10   0.0012124   0.0011983  -0.0002694  -0.0044028  -0.0036864  -0.0000119
   11  -0.0024600  -0.0001826   0.0019078  -0.0051610  -0.0032641  -0.0000087
   12   0.0010173  -0.0004457   0.0001073  -0.0000121  -0.0000075   0.0005093
   13  -0.0000206   0.0000602   0.0000609   0.0001625  -0.0003963  -0.0000000
   14  -0.0008937  -0.0001767   0.0000656   0.0020897   0.0008723   0.0000015
   15  -0.0004044   0.0001696  -0.0002320   0.0000047   0.0000034   0.0001971
   16   0.0000406  -0.0001977   0.0000831  -0.0012025  -0.0004511  -0.0000002
   17   0.0002920   0.0000939  -0.0001607   0.0000903   0.0001401   0.0000005
   18   0.0000552  -0.0000116   0.0000290  -0.0000044  -0.0000025  -0.0000307
   19   0.0002790  -0.0001142  -0.0007407   0.0008907   0.0013810   0.0000052
   20   0.0014603   0.0007154  -0.0010204   0.0000399   0.0010508   0.0000021
   21  -0.0001692  -0.0000362   0.0003754  -0.0000004   0.0000016   0.0003255
   22  -0.0001471  -0.0001977  -0.0000099  -0.0001697   0.0001198  -0.0000002
   23   0.0005303   0.0000438  -0.0001879  -0.0005726  -0.0001036  -0.0000006
   24  -0.0000668  -0.0001551   0.0000453  -0.0000000  -0.0000005  -0.0000757
   25  -0.0509092  -0.0187636   0.0258788  -0.1761583   0.1339923   0.0005526
   26  -0.0175563  -0.1341013   0.1233269   0.1318383  -0.1826494  -0.0005519
   27   0.0238980   0.1233047  -0.2209786   0.0005472  -0.0005522  -0.0473690
   28  -0.0001980   0.0027177   0.0027947   0.0033214   0.0119530   0.0197537
   29   0.0027580   0.0117041   0.0156416  -0.0034051  -0.0127934  -0.0186011
   30  -0.0028075  -0.0154127  -0.0209628   0.0009316   0.0012428   0.0007808
   31   0.0560465   0.0232000  -0.0273923   0.0032992   0.0120801  -0.0196690
   32   0.0232000   0.1438638  -0.1359357  -0.0033723  -0.0129048   0.0185125
   33  -0.0273923  -0.1359357   0.2369148  -0.0009581  -0.0013524   0.0009281
   34   0.0032992  -0.0033723  -0.0009581   0.1939173  -0.1431958  -0.0005995
   35   0.0120801  -0.0129048  -0.0013524  -0.1431958   0.1967883   0.0006118
   36  -0.0196690   0.0185125   0.0009281  -0.0005995   0.0006118   0.0459064
   37  -0.0001311   0.0000811   0.0000928   0.0001072  -0.0001233   0.0000000
   38  -0.0000010  -0.0000010   0.0000363  -0.0002161  -0.0000755   0.0000002
   39   0.0000019   0.0000224  -0.0000324   0.0000014  -0.0000006  -0.0000371
           37          38          39
    1  -0.0001221  -0.0012892   0.0000097
    2  -0.0025573  -0.0020022  -0.0000153
    3  -0.0000466  -0.0000223   0.0011142
    4   0.0005774   0.0002005   0.0000903
    5  -0.0001779  -0.0001493  -0.0001151
    6   0.0001668   0.0000519  -0.0000209
    7   0.0005848   0.0002041  -0.0000843
    8  -0.0001871  -0.0001527   0.0001096
    9  -0.0001675  -0.0000523  -0.0000218
   10  -0.0045304   0.0030968  -0.0000028
   11   0.0143272   0.0038092   0.0000713
   12  -0.0000004  -0.0000039   0.0005342
   13   0.0281003  -0.0084124   0.0001574
   14   0.0195066  -0.0483491   0.0001176
   15  -0.0000245   0.0001859  -0.0062270
   16  -0.1546903  -0.1574379   0.0005843
   17  -0.1974768  -0.3517600   0.0015128
   18   0.0008200   0.0014673  -0.0150920
   19   0.0052333  -0.0016016   0.0000982
   20  -0.0066116  -0.0046568  -0.0000436
   21   0.0001216   0.0000288  -0.0050104
   22  -0.0078018   0.0041143  -0.0000528
   23   0.0116425   0.0028461   0.0000454
   24  -0.0000699   0.0000205   0.0072972
   25  -0.0002033  -0.0003479  -0.0000007
   26  -0.0001963   0.0005603  -0.0000049
   27  -0.0000009   0.0000021   0.0001010
   28  -0.0001320  -0.0000002  -0.0000029
   29   0.0000824  -0.0000006  -0.0000210
   30  -0.0000918  -0.0000357  -0.0000332
   31  -0.0001311  -0.0000010   0.0000019
   32   0.0000811  -0.0000010   0.0000224
   33   0.0000928   0.0000363  -0.0000324
   34   0.0001072  -0.0002161   0.0000014
   35  -0.0001233  -0.0000755  -0.0000006
   36   0.0000000   0.0000002  -0.0000371
   37   0.1330080   0.1616906  -0.0007997
   38   0.1616906   0.3999316  -0.0016786
   39  -0.0007997  -0.0016786   0.0174282
 Gradient time:  CPU 1592.60 s  wall 1592.63 s
 **********************************************************************
 **                                                                  **
 **                       VIBRATIONAL ANALYSIS                       **
 **                       --------------------                       **
 **                                                                  **
 **        VIBRATIONAL FREQUENCIES (CM**-1) AND NORMAL MODES         **
 **     FORCE CONSTANTS (mDYN/ANGSTROM) AND REDUCED MASSES (AMU)     **
 **                  INFRARED INTENSITIES (KM/MOL)                   **
 **                                                                  **
 **********************************************************************


 Mode:                 1                      2                      3
 Frequency:        78.00                  86.85                 186.06
 Force Cnst:      0.0077                 0.0201                 0.0858
 Red. Mass:       2.1456                 4.5251                 4.2066
 IR Active:          YES                    YES                    YES
 IR Intens:        1.000                  6.033                  6.660
 Raman Active:       YES                    YES                    YES
               X      Y      Z        X      Y      Z        X      Y      Z
 C         -0.000  0.001 -0.159    0.000 -0.001  0.163   -0.115  0.059  0.005
 H         -0.120 -0.231 -0.363   -0.019  0.199  0.317   -0.240  0.079 -0.001
 H          0.120  0.233 -0.361    0.021 -0.202  0.315   -0.243  0.072  0.018
 C          0.000  0.000 -0.090    0.000 -0.000 -0.057   -0.016  0.174  0.002
 C         -0.000 -0.000  0.021   -0.000 -0.000 -0.012    0.044  0.044  0.000
 O         -0.000 -0.000  0.088   -0.000  0.001  0.301   -0.124 -0.118  0.000
 O         -0.000  0.000 -0.121   -0.000  0.000 -0.238   -0.037  0.174 -0.002
 O          0.001 -0.000  0.054    0.000 -0.001 -0.249    0.243  0.003 -0.003
 C          0.000 -0.001  0.188   -0.000  0.000  0.066    0.026 -0.274 -0.002
 H         -0.096 -0.282  0.405   -0.080  0.303 -0.137    0.209 -0.334  0.012
 H          0.097  0.279  0.406    0.078 -0.301 -0.139    0.184 -0.299  0.005
 H         -0.000 -0.001  0.032    0.001 -0.000  0.396   -0.174 -0.476 -0.029
 H         -0.001 -0.000  0.037    0.001  0.001  0.293   -0.294 -0.029 -0.001
 TransDip  -0.000 -0.000 -0.032    0.000 -0.000  0.079   -0.082  0.006  0.001

 Mode:                 4                      5                      6
 Frequency:       189.26                 312.83                 383.10
 Force Cnst:      0.0252                 0.2564                 0.4871
 Red. Mass:       1.1941                 4.4465                 5.6326
 IR Active:          YES                    YES                    YES
 IR Intens:        2.049                 27.695                  8.544
 Raman Active:       YES                    YES                    YES
               X      Y      Z        X      Y      Z        X      Y      Z
 C         -0.002  0.001 -0.092   -0.146 -0.147  0.000   -0.154 -0.011 -0.001
 H         -0.045 -0.043 -0.132   -0.121 -0.130  0.014   -0.209 -0.025 -0.022
 H          0.039  0.046 -0.132   -0.121 -0.133 -0.011   -0.221  0.018 -0.013
 C         -0.000  0.002 -0.041   -0.003 -0.020 -0.001   -0.060 -0.019  0.015
 C          0.001  0.001 -0.009    0.042  0.072 -0.001    0.122 -0.042  0.011
 O         -0.002 -0.002 -0.001   -0.067 -0.029  0.000    0.358  0.128 -0.005
 O         -0.000  0.002  0.054    0.261 -0.050  0.000   -0.271  0.016 -0.007
 O          0.003  0.000  0.038    0.203  0.041 -0.000    0.155 -0.057 -0.004
 C          0.000 -0.004  0.027   -0.297  0.110  0.001   -0.199 -0.036 -0.001
 H         -0.272  0.399 -0.215   -0.479  0.163 -0.007   -0.225 -0.021 -0.007
 H          0.276 -0.405 -0.218   -0.480  0.165  0.011   -0.220 -0.034 -0.004
 H         -0.002 -0.008  0.612   -0.082  0.329 -0.001   -0.170 -0.005  0.006
 H         -0.005 -0.000  0.004   -0.190  0.032 -0.003    0.667 -0.021  0.009
 TransDip  -0.002  0.000 -0.046   -0.166  0.029 -0.001    0.079 -0.050  0.006

 Mode:                 7                      8                      9
 Frequency:       396.85                 527.92                 655.82
 Force Cnst:      0.3256                 1.3549                 0.4708
 Red. Mass:       3.5092                 8.2510                 1.8579
 IR Active:          YES                    YES                    YES
 IR Intens:       13.554                  0.264                 66.222
 Raman Active:       YES                    YES                    YES
               X      Y      Z        X      Y      Z        X      Y      Z
 C          0.003  0.001 -0.014    0.163 -0.205  0.001    0.000  0.001 -0.100
 H          0.136 -0.457 -0.356    0.312 -0.229  0.002   -0.002  0.408  0.229
 H         -0.129  0.462 -0.353    0.305 -0.203 -0.019    0.004 -0.409  0.227
 C          0.002  0.001  0.337   -0.091 -0.217  0.007   -0.001 -0.000 -0.065
 C         -0.004  0.000  0.236   -0.036  0.232  0.002   -0.002  0.001  0.221
 O         -0.009 -0.005 -0.090   -0.198  0.176 -0.001   -0.001  0.001 -0.090
 O          0.011  0.002 -0.144   -0.295 -0.217 -0.003    0.001 -0.001  0.006
 O         -0.006 -0.000 -0.113    0.310  0.189 -0.001    0.002 -0.001 -0.047
 C          0.004  0.001 -0.028    0.144  0.001 -0.001    0.001  0.000  0.004
 H         -0.036  0.133 -0.114    0.073  0.019 -0.001   -0.155 -0.111  0.110
 H          0.045 -0.130 -0.115    0.069  0.014 -0.004    0.159  0.110  0.111
 H          0.003 -0.000  0.121    0.241  0.095  0.000   -0.000 -0.001  0.074
 H         -0.017 -0.001 -0.007   -0.246  0.203 -0.003    0.003  0.003  0.621
 TransDip  -0.003  0.002  0.118   -0.016  0.000  0.001   -0.001  0.000  0.261

 Mode:                10                     11                     12
 Frequency:       675.94                 708.76                 776.71
 Force Cnst:      1.3334                 0.3510                 1.5762
 Red. Mass:       4.9534                 1.1860                 4.4346
 IR Active:          YES                    YES                    YES
 IR Intens:       13.996                 50.414                  2.923
 Raman Active:       YES                    YES                    YES
               X      Y      Z        X      Y      Z        X      Y      Z
 C         -0.091  0.242  0.004    0.001 -0.002  0.056   -0.098  0.240  0.001
 H          0.019  0.173 -0.029   -0.035 -0.196 -0.108   -0.005  0.182 -0.025
 H          0.020  0.194  0.019    0.034  0.195 -0.107   -0.007  0.180  0.028
 C         -0.186 -0.075  0.001    0.001  0.001  0.001   -0.067 -0.148 -0.000
 C         -0.228 -0.072 -0.006    0.001  0.000 -0.093    0.207  0.105  0.001
 O         -0.036  0.198  0.000   -0.000 -0.002 -0.034    0.071 -0.172  0.000
 O          0.163 -0.130 -0.001   -0.000  0.001 -0.017    0.004 -0.200 -0.001
 O          0.157 -0.173  0.003   -0.001  0.001  0.042   -0.051  0.199 -0.001
 C          0.055  0.049  0.000   -0.000 -0.000  0.004   -0.053  0.045  0.000
 H          0.364 -0.048  0.016    0.104  0.065 -0.061    0.288 -0.077  0.027
 H          0.355 -0.054 -0.023   -0.108 -0.064 -0.061    0.290 -0.077 -0.028
 H         -0.308 -0.322 -0.003    0.002  0.002 -0.055   -0.470 -0.378 -0.000
 H          0.399 -0.013  0.008   -0.001  0.003  0.917   -0.343  0.034  0.007
 TransDip  -0.105 -0.058 -0.000    0.002  0.002  0.227   -0.005  0.055  0.001

 Mode:                13                     14                     15
 Frequency:       824.70                 982.92                1045.64
 Force Cnst:      0.7337                 1.6225                 1.3306
 Red. Mass:       1.8308                 2.8503                 2.0655
 IR Active:          YES                    YES                    YES
 IR Intens:        3.710                 36.250                 40.253
 Raman Active:       YES                    YES                    YES
               X      Y      Z        X      Y      Z        X      Y      Z
 C          0.000  0.000 -0.083   -0.199 -0.079 -0.000   -0.023  0.147  0.000
 H          0.375  0.220  0.160   -0.408 -0.066 -0.020   -0.476  0.195 -0.034
 H         -0.374 -0.222  0.159   -0.406 -0.067  0.020   -0.473  0.192  0.036
 C          0.000 -0.000  0.179   -0.180  0.012  0.000    0.186 -0.053  0.000
 C          0.000 -0.001 -0.169   -0.016  0.033 -0.001    0.050 -0.029  0.000
 O         -0.000  0.000  0.024    0.075 -0.074  0.001   -0.075  0.068 -0.000
 O          0.000  0.000 -0.041    0.036 -0.008 -0.000   -0.029 -0.087 -0.000
 O          0.000  0.000  0.042    0.002  0.043 -0.000    0.001 -0.028  0.000
 C         -0.000  0.000 -0.046    0.258  0.044 -0.000    0.032 -0.077 -0.000
 H         -0.377 -0.209  0.171    0.029  0.165 -0.041   -0.292  0.080 -0.055
 H          0.376  0.208  0.172    0.029  0.165  0.042   -0.293  0.079  0.056
 H          0.000 -0.001  0.219    0.559  0.347  0.001    0.342  0.251 -0.000
 H         -0.000  0.001  0.141    0.036 -0.050 -0.001   -0.088  0.071  0.000
 TransDip   0.000 -0.000  0.062   -0.172  0.087 -0.000    0.195 -0.058  0.001

 Mode:                16                     17                     18
 Frequency:      1082.93                1120.98                1204.03
 Force Cnst:      1.1598                 1.8602                 1.9161
 Red. Mass:       1.6785                 2.5126                 2.2434
 IR Active:          YES                    YES                    YES
 IR Intens:        0.211                 54.226                 12.129
 Raman Active:       YES                    YES                    YES
               X      Y      Z        X      Y      Z        X      Y      Z
 C         -0.000  0.000  0.155   -0.147 -0.143 -0.000    0.019 -0.009 -0.000
 H          0.345 -0.340 -0.068   -0.260 -0.105  0.014   -0.221  0.035 -0.006
 H         -0.347  0.342 -0.066   -0.261 -0.104 -0.014   -0.222  0.034  0.006
 C          0.000  0.000 -0.144    0.174 -0.006 -0.000    0.154 -0.025  0.000
 C         -0.000  0.000  0.060    0.089 -0.041  0.000   -0.215  0.078 -0.000
 O          0.000 -0.000 -0.009   -0.060  0.072 -0.000    0.009 -0.116  0.001
 O         -0.000 -0.000  0.026   -0.037  0.010  0.000   -0.017 -0.012  0.000
 O         -0.000 -0.000 -0.013   -0.014 -0.053  0.000    0.032  0.099 -0.000
 C          0.000 -0.000 -0.106    0.041  0.187  0.000   -0.016  0.038  0.000
 H         -0.363 -0.230  0.128    0.472 -0.033  0.081    0.068 -0.025  0.028
 H          0.360  0.230  0.130    0.474 -0.031 -0.081    0.067 -0.025 -0.029
 H          0.002  0.000  0.240   -0.392 -0.261  0.000   -0.129 -0.074 -0.001
 H          0.001 -0.001 -0.009   -0.128  0.098  0.001    0.742 -0.460 -0.001
 TransDip   0.000  0.000  0.015    0.214 -0.099  0.000    0.106 -0.033 -0.001

 Mode:                19                     20                     21
 Frequency:      1262.88                1362.56                1398.85
 Force Cnst:      1.1163                 1.8515                 2.5034
 Red. Mass:       1.1880                 1.6926                 2.1714
 IR Active:          YES                    YES                    YES
 IR Intens:        0.103                325.357                 79.777
 Raman Active:       YES                    YES                    YES
               X      Y      Z        X      Y      Z        X      Y      Z
 C         -0.001  0.000 -0.050   -0.134  0.030  0.000    0.190 -0.041 -0.000
 H          0.619 -0.022  0.029    0.397 -0.084 -0.002   -0.487  0.057 -0.028
 H         -0.618  0.021  0.030    0.400 -0.084  0.001   -0.491  0.057  0.029
 C          0.000  0.000 -0.049    0.014 -0.006 -0.000   -0.163  0.009 -0.000
 C          0.000 -0.000  0.016    0.138 -0.047  0.000    0.155 -0.046  0.000
 O         -0.000  0.000 -0.002   -0.113  0.020 -0.000   -0.085  0.025 -0.000
 O         -0.000 -0.000  0.006    0.001  0.009  0.000    0.026  0.012  0.000
 O         -0.000 -0.000 -0.003   -0.017  0.033 -0.000   -0.019  0.021 -0.000
 C          0.000 -0.000  0.105    0.024 -0.037 -0.000   -0.007  0.048  0.000
 H          0.224  0.188 -0.069   -0.018  0.082 -0.073   -0.070 -0.145  0.138
 H         -0.225 -0.187 -0.070   -0.017  0.082  0.073   -0.070 -0.145 -0.139
 H          0.001  0.001 -0.187    0.141  0.083  0.001   -0.183 -0.130 -0.001
 H         -0.000  0.000 -0.001    0.657 -0.359  0.001    0.460 -0.243  0.001
 TransDip   0.001 -0.000  0.010    0.464 -0.344  0.002    0.193 -0.211  0.001

 Mode:                22                     23                     24
 Frequency:      1424.59                1439.28                1495.66
 Force Cnst:      1.4724                 1.3361                 1.3662
 Red. Mass:       1.2314                 1.0947                 1.0366
 IR Active:          YES                    YES                    YES
 IR Intens:        7.850                 19.522                  8.453
 Raman Active:       YES                    YES                    YES
               X      Y      Z        X      Y      Z        X      Y      Z
 C          0.032 -0.023 -0.000   -0.029 -0.070 -0.000   -0.000  0.000 -0.019
 H         -0.065  0.177  0.129    0.096  0.508  0.442    0.049  0.016 -0.002
 H         -0.066  0.178 -0.128    0.095  0.511 -0.438   -0.049 -0.016 -0.002
 C         -0.018  0.013  0.000    0.001  0.011  0.000    0.000 -0.000 -0.001
 C          0.012 -0.005  0.000    0.002 -0.003  0.000   -0.000 -0.000  0.001
 O         -0.006  0.002 -0.000   -0.000 -0.001  0.000    0.000  0.000 -0.000
 O          0.003 -0.013 -0.000   -0.001 -0.015 -0.000   -0.000 -0.000  0.000
 O         -0.002  0.003 -0.000    0.000  0.002 -0.000    0.000  0.000 -0.000
 C         -0.126 -0.043 -0.000    0.039  0.012  0.000    0.000  0.000 -0.048
 H          0.508  0.027 -0.139   -0.142 -0.048  0.068    0.451 -0.207  0.048
 H          0.507  0.027  0.138   -0.142 -0.048 -0.068   -0.452  0.202  0.046
 H          0.368  0.428  0.002   -0.067 -0.095 -0.001    0.001 -0.002  0.704
 H          0.039 -0.021  0.000    0.013 -0.008  0.000   -0.000  0.000 -0.001
 TransDip   0.048  0.076  0.001   -0.033  0.138  0.001    0.000 -0.001  0.093

 Mode:                25                     26                     27
 Frequency:      1500.90                1771.84                1840.46
 Force Cnst:      1.3989                20.9486                21.0539
 Red. Mass:       1.0540                11.3254                10.5494
 IR Active:          YES                    YES                    YES
 IR Intens:        6.773                108.588                258.395
 Raman Active:       YES                    YES                    YES
               X      Y      Z        X      Y      Z        X      Y      Z
 C          0.031 -0.028 -0.000    0.024 -0.046 -0.000    0.009  0.003 -0.000
 H         -0.075  0.037  0.035    0.079 -0.186 -0.123    0.024  0.016 -0.006
 H         -0.075  0.037 -0.034    0.079 -0.187  0.121    0.024  0.016  0.006
 C         -0.013 -0.003 -0.000    0.024  0.767  0.002   -0.007  0.030  0.000
 C          0.005 -0.001  0.000   -0.006 -0.061 -0.000    0.150  0.733 -0.002
 O         -0.002  0.001 -0.000    0.016  0.001  0.000   -0.027 -0.058  0.000
 O          0.001  0.007  0.000   -0.052 -0.498 -0.002   -0.009 -0.047 -0.000
 O         -0.001 -0.000 -0.000   -0.003  0.022 -0.000   -0.108 -0.455  0.002
 C          0.009 -0.046 -0.000    0.005  0.011  0.000    0.002 -0.007 -0.000
 H          0.017  0.517 -0.386   -0.043  0.044 -0.003   -0.016 -0.001  0.000
 H          0.014  0.516  0.390   -0.043  0.044  0.003   -0.016 -0.001 -0.000
 H         -0.253 -0.283  0.002   -0.105 -0.096 -0.000    0.015  0.010  0.000
 H          0.011 -0.005  0.000    0.089 -0.072  0.001    0.415 -0.198  0.000
 TransDip  -0.049  0.068  0.001   -0.038  0.332  0.002    0.066  0.511 -0.002

 Mode:                28                     29                     30
 Frequency:      3030.37                3046.06                3048.28
 Force Cnst:      5.7495                 5.6582                 6.0047
 Red. Mass:       1.0626                 1.0350                 1.0968
 IR Active:          YES                    YES                    YES
 IR Intens:        8.638                 18.972                  0.744
 Raman Active:       YES                    YES                    YES
               X      Y      Z        X      Y      Z        X      Y      Z
 C          0.015  0.069 -0.000    0.000 -0.003  0.000   -0.000 -0.000 -0.089
 H         -0.084 -0.415  0.566    0.003  0.019 -0.027   -0.084 -0.431  0.534
 H         -0.084 -0.406 -0.562    0.003  0.019  0.027    0.085  0.432  0.544
 C          0.000  0.002 -0.000    0.001 -0.001 -0.000   -0.000  0.000 -0.002
 C         -0.000  0.002 -0.000    0.000 -0.000  0.000    0.000 -0.000 -0.000
 O         -0.000 -0.000  0.000   -0.000  0.000 -0.000    0.000  0.000  0.000
 O         -0.000 -0.001 -0.000    0.000  0.001  0.000    0.000  0.000 -0.000
 O          0.000 -0.001  0.000   -0.000  0.000  0.000    0.000  0.000  0.000
 C         -0.000 -0.008  0.000   -0.046 -0.020 -0.000   -0.000  0.000  0.014
 H          0.007  0.030  0.047    0.064  0.325  0.467   -0.010 -0.064 -0.088
 H          0.007  0.031 -0.048    0.063  0.328 -0.465    0.010  0.065 -0.088
 H         -0.020  0.024  0.000    0.404 -0.420 -0.002    0.000 -0.000  0.005
 H          0.000 -0.001  0.000    0.000  0.000 -0.000   -0.000 -0.000 -0.000
 TransDip   0.094  0.007  0.000   -0.137 -0.027  0.000   -0.001 -0.000 -0.028

 Mode:                31                     32                     33
 Frequency:      3113.26                3113.55                3635.91
 Force Cnst:      6.2937                 6.2982                 8.2919
 Red. Mass:       1.1021                 1.1027                 1.0646
 IR Active:          YES                    YES                    YES
 IR Intens:       19.109                 16.419                116.780
 Raman Active:       YES                    YES                    YES
               X      Y      Z        X      Y      Z        X      Y      Z
 C         -0.000  0.000 -0.014   -0.001 -0.006  0.000   -0.000 -0.001 -0.000
 H         -0.016 -0.068  0.085    0.008  0.032 -0.042    0.001 -0.001  0.000
 H          0.017  0.068  0.086    0.008  0.031  0.042    0.001 -0.001 -0.000
 C         -0.000 -0.000 -0.000   -0.001 -0.001 -0.000    0.000  0.002  0.000
 C         -0.000  0.000 -0.000   -0.000 -0.000  0.000    0.001 -0.006  0.000
 O          0.000  0.000  0.000   -0.000 -0.000 -0.000   -0.028 -0.055  0.000
 O          0.000  0.000  0.000    0.000  0.001  0.000    0.000 -0.001  0.000
 O          0.000  0.000  0.000    0.000  0.000 -0.000   -0.000  0.002 -0.000
 C          0.000 -0.000 -0.091    0.038 -0.085  0.000   -0.000  0.000 -0.000
 H          0.088  0.408  0.559    0.059  0.217  0.337   -0.000 -0.000 -0.000
 H         -0.086 -0.410  0.552    0.060  0.224 -0.341   -0.000 -0.000  0.000
 H         -0.003  0.003 -0.020   -0.570  0.571  0.002   -0.000 -0.000  0.000
 H         -0.000 -0.000 -0.000   -0.000  0.001 -0.000    0.432  0.900 -0.004
 TransDip   0.000 -0.000 -0.140    0.057 -0.116  0.000    0.189  0.290 -0.001

 STANDARD THERMODYNAMIC QUANTITIES AT   298.15 K  AND     1.00 ATM

   This Molecule has  0 Imaginary Frequencies
   Zero point vibrational energy:       62.506 kcal/mol

   Atom    1 Element C  Has Mass   12.00000
   Atom    2 Element H  Has Mass    1.00783
   Atom    3 Element H  Has Mass    1.00783
   Atom    4 Element C  Has Mass   12.00000
   Atom    5 Element C  Has Mass   12.00000
   Atom    6 Element O  Has Mass   15.99491
   Atom    7 Element O  Has Mass   15.99491
   Atom    8 Element O  Has Mass   15.99491
   Atom    9 Element C  Has Mass   12.00000
   Atom   10 Element H  Has Mass    1.00783
   Atom   11 Element H  Has Mass    1.00783
   Atom   12 Element H  Has Mass    1.00783
   Atom   13 Element H  Has Mass    1.00783
   Molecular Mass:   102.031710 amu
   Principal axes and moments of inertia in amu*Bohr^2:
                             1           2           3
    Eigenvalues --      340.32986   994.70191  1313.11579
          X               0.99955    -0.03012    -0.00003
          Y               0.03012     0.99955    -0.00005
          Z               0.00003     0.00005     1.00000
   Rotational Symmetry Number is   1
   The Molecule is an Asymmetric Top
   Translational Enthalpy:        0.889 kcal/mol
   Rotational Enthalpy:           0.889 kcal/mol
   Vibrational Enthalpy:         65.429 kcal/mol
   gas constant (RT):             0.592 kcal/mol
   Translational Entropy:        39.778  cal/mol.K
   Rotational Entropy:           27.588  cal/mol.K
   Vibrational Entropy:          17.997  cal/mol.K

   Total Enthalpy:               67.799 kcal/mol
   Total Entropy:                85.363  cal/mol.K

 ======================================================================

 STANDARD THERMODYNAMIC QUANTITIES FOR ANHARMONIC VIBRATION -- TOSH

   Zero point vibrational energy: ************ kcal/mol

   Vibrational Enthalpy:       Infinity kcal/mol
   Vibrational Entropy:             NaN  cal/mol.K

   Total Enthalpy:             Infinity kcal/mol
   Total Entropy:                   NaN  cal/mol.K

 ======================================================================

 STANDARD THERMODYNAMIC QUANTITIES FOR ANHARMONIC VIBRATION -- VPT2

   Zero point vibrational energy: ************ kcal/mol

   Vibrational Enthalpy:       Infinity kcal/mol
   Vibrational Entropy:             NaN  cal/mol.K

   Total Enthalpy:             Infinity kcal/mol
   Total Entropy:                   NaN  cal/mol.K

 ======================================================================

Archival summary:
1\1\pikachu\FREQ\ProcedureUnspecified\BasisUnspecified\346\cher\WedDec1409:00:392016WedDec1409:00:392016\0\\#,FREQ,ProcedureUnspecified,BasisUnspecified,\\0,1\O\C,1,1.21303\C,2,1.49979,1,125.413\H,3,1.09708,2,107.029,1,124.545,0\H,3,1.09709,2,107.025,1,-124.573,0\C,3,1.52542,2,113.953,1,-0.016794,0\H,6,1.09179,3,110.2,2,-179.993,0\H,6,1.09186,3,111.209,2,59.8981,0\H,6,1.09186,3,111.209,2,-59.8826,0\C,2,1.55518,1,117.454,3,179.96,0\O,10,1.20006,2,123.26,1,179.536,0\O,10,1.33572,2,112.609,1,-0.367949,0\H,12,0.975588,10,107.054,2,-0.138753,0\\\@

 Total job time:  1702.84s(wall), 1702.52s(cpu) 
 Wed Dec 14 09:00:39 2016

        *************************************************************
        *                                                           *
        *  Thank you very much for using Q-Chem.  Have a nice day.  *
        *                                                           *
        *************************************************************


 
User input: 3 of 3 
 
pikachu 127.0.1
Q-Chem Developer Version! Running on 127.0.1.*
                  Welcome to Q-Chem
     A Quantum Leap Into The Future Of Chemistry


 Q-Chem 4.4, Q-Chem, Inc., Pleasanton, CA (2016)

 Y. Shao,  Z. Gan,  E. Epifanovsky,  A. T. B. Gilbert,  M. Wormit,  
 J. Kussmann,  A. W. Lange,  A. Behn,  J. Deng,  X. Feng,  D. Ghosh,  
 M. Goldey,  P. R. Horn,  L. D. Jacobson,  I. Kaliman,  F. Rob,  
 R. Z. Khaliullin,  T. Kus,  A. Landau,  J. Liu,  E. I. Proynov,  Y. M. Rhee,  
 R. M. Richard,  M. A. Rohrdanz,  R. P. Steele,  E. J. Sundstrom,  
 H. L. Woodcock III,  P. M. Zimmerman,  D. Zuev,  B. Albrecht,  E. Alguire,  
 B. Austin,  S. A. Baeppler,  G. J. O. Beran,  Y. A. Bernard,  E. Berquist,  
 K. Brandhorst,  K. B. Bravaya,  S. T. Brown,  D. Casanova,  C.-M. Chang,  
 Y. Chen,  S. H. Chien,  K. D. Closser,  M. P. Coons,  D. L. Crittenden,  
 S. Dasgupta,  M. Diedenhofen,  R. A. DiStasio Jr.,  H. Do,  A. D. Dutoi,  
 R. G. Edgar,  P.-T. Fang,  S. Fatehi,  Q. Feng,  L. Fusti-Molnar,  
 A. Ghysels,  A. Golubeva-Zadorozhnaya,  J. Gomes,  A. Gunina,  
 M. W. D. Hanson-Heine,  P. H. P. Harbach,  A. W. Hauser,  J. E. Herr,  
 E. G. Hohenstein,  Z. C. Holden,  K. Hui,  T.-C. Jagau,  H. Ji,  B. Kaduk,  
 K. Khistyaev,  Jaehoon Kim,  Jihan Kim,  R. A. King,  P. Klunzinger,  
 K. Koh,  D. Kosenkov,  T. Kowalczyk,  C. M. Krauter,  A. Kunitsa,  
 K. U. Lao,  A. Laurent,  K. V. Lawler,  J. Lee,  D. Lefrancois,  S. Lehtola,  
 S. V. Levchenko,  C. Y. Lin,  Y.-S. Lin,  F. Liu,  E. Livshits,  
 R. C. Lochan,  A. Luenser,  P. Manohar,  S. F. Manzer,  S.-P. Mao,  Y. Mao,  
 N. Mardirossian,  A. V. Marenich,  L. A. Martinez-Martinez,  S. A. Maurer,  
 N. J. Mayhall,  J.-M. Mewes,  A. F. Morrison,  K. Nanda,  T. S. Nguyen-Beck,  
 C. M. Oana,  R. Olivares-Amaya,  D. P. O'Neill,  J. A. Parkhill,  
 T. M. Perrine,  R. Peverati,  P. A. Pieniazek,  F. Plasser,  A. Prociuk,  
 D. R. Rehn,  E. Rosta,  N. J. Russ,  N. Sergueev,  S. M. Sharada,  
 S. Sharma,  D. W. Small,  A. Sodt,  T. Stauch,  T. Stein,  D. Stuck,  
 Y.-C. Su,  A. J. W. Thom,  T. Tsuchimochi,  L. Vogt,  O. Vydrov,  T. Wang,  
 M. A. Watson,  J. Wenzel,  A. White,  C. F. Williams,  V. Vanovschi,  
 K. Yao,  S. Yeganeh,  S. R. Yost,  Z.-Q. You,  I. Y. Zhang,  X. Zhang,  
 Y. Zhao,  B. R. Brooks,  G. K. L. Chan,  D. M. Chipman,  C. J. Cramer,  
 W. A. Goddard III,  M. S. Gordon,  W. J. Hehre,  A. Klamt,  
 H. F. Schaefer III,  M. W. Schmidt,  C. D. Sherrill,  D. G. Truhlar,  
 A. Warshel,  X. Xu,  A. Aspuru-Guzik,  R. Baer,  A. T. Bell,  N. A. Besley,  
 J.-D. Chai,  A. Dreuw,  B. D. Dunietz,  T. R. Furlani,  S. R. Gwaltney,  
 C.-P. Hsu,  Y. Jung,  J. Kong,  D. S. Lambrecht,  W. Liang,  C. Ochsenfeld,  
 V. A. Rassolov,  L. V. Slipchenko,  J. E. Subotnik,  T. Van Voorhis,  
 J. M. Herbert,  A. I. Krylov,  P. M. W. Gill,  M. Head-Gordon

 Contributors to earlier versions of Q-Chem not listed above: 
 R. D. Adamson,  J. Baker,  E. F. C. Byrd,  A. K. Chakraborty,  C.-L. Cheng,  
 H. Dachsel,  R. J. Doerksen,  G. Hawkins,  A. Heyden,  S. Hirata,  
 G. Kedziora,  F. J. Keil,  C. Kelley,  P. P. Korambath,  W. Kurlancheek,  
 A. M. Lee,  M. S. Lee,  D. Liotard,  I. Lotan,  P. E. Maslen,  N. Nair,  
 D. Neuhauser,  R. Olson,  B. Peters,  J. Ritchie,  N. E. Schultz,  
 N. Shenvi,  A. C. Simmonett,  K. S. Thanthiriwatte,  Q. Wu,  W. Zhang

 Please cite Q-Chem as follows:
 Y. Shao et al., Mol. Phys. 113, 184-215 (2015)
 DOI: 10.1080/00268976.2014.952696

 Q-Chem 4.4.2 for Intel X86 EM64T Linux

 Parts of Q-Chem use Armadillo 5.200.1 (Boston Tea Smuggler).
 http://arma.sourceforge.net/

 Q-Chem begins on Wed Dec 14 09:00:39 2016  


Host: 0

     Scratch files written to /scratch/cher/qchem9509//
The previous job contains 0 fragments, simply inherited here
FILE_GEOM_ORG=        593

Checking the input file for inconsistencies... 	...done.

--------------------------------------------------------------
User input:
--------------------------------------------------------------

$molecule
   read
$end
$rem
   BASIS  =  6-311++G**
   JOB_TYPE  =  SP
   METHOD  =  B3LYP
   SOLVENT_METHOD SMD
$end
--------------------------------------------------------------
 ----------------------------------------------------------------
             Standard Nuclear Orientation (Angstroms)
    I     Atom           X                Y                Z
 ----------------------------------------------------------------
    1      C      -1.3091142678     0.7047988510     0.0006168419
    2      H      -1.1585329099     1.3662214880    -0.8616155074
    3      H      -1.1573067673     1.3615893272     0.8661574264
    4      C      -0.1820769102    -0.2847203406    -0.0028992894
    5      C       1.2640442808     0.2873852891    -0.0018105169
    6      O       2.1951487621    -0.6703001154     0.0035628448
    7      O      -0.3061216007    -1.4913883597    -0.0058265951
    8      O       1.5069059518     1.4626002982    -0.0071144416
    9      C      -2.6942531249     0.0658261204    -0.0001439215
   10      H      -2.8396184105    -0.5610089119    -0.8822447235
   11      H      -2.8384458098    -0.5656122859     0.8788576048
   12      H      -3.4657823444     0.8383118769     0.0023935748
   13      H       1.7258571395    -1.5255891016     0.0078276831
 ----------------------------------------------------------------
 Nuclear Repulsion Energy =   298.1021958990 hartrees
 There are       27 alpha and       27 beta electrons
 Requested basis set is 6-311++G(d,p)
 There are 72 shells and 196 basis functions

 Total QAlloc Memory Limit   2000 MB
 Mega-Array Size        61 MB
 MEM_STATIC part        62 MB

                       Distance Matrix (Angstroms)
             C (  1)   H (  2)   H (  3)   C (  4)   C (  5)   O (  6)
   H (  2)  1.097087
   H (  3)  1.097078  1.727780
   C (  4)  1.499791  2.101540  2.101587
   C (  5)  2.606796  2.787837  2.787512  1.555176
   O (  6)  3.764408  4.017852  4.013926  2.408301  1.335719
   O (  7)  2.414389  3.102405  3.102314  1.213031  2.372651  2.632608
   O (  8)  2.916212  2.800719  2.805501  2.430187  1.200058  2.241218
   C (  9)  1.525417  2.188972  2.188992  2.536517  3.964494  4.944507
   H ( 10)  2.173513  2.557477  3.095717  2.812847  4.281937  5.113265
   H ( 11)  2.173501  3.095696  2.557439  2.812951  4.281776  5.110203
   H ( 12)  2.160798  2.519643  2.519716  3.470440  4.761806  5.858503
   H ( 13)  3.766395  4.175908  4.169552  2.275980  1.870893  0.975588
             O (  7)   O (  8)   C (  9)   H ( 10)   H ( 11)   H ( 12)
   O (  8)  3.465995
   C (  9)  2.850986  4.427275
   H ( 10)  2.837661  4.873717  1.091859
   H ( 11)  2.837674  4.876543  1.091856  1.761109
   H ( 12)  3.925688  5.011732  1.091787  1.769962  1.769956
   H ( 13)  2.032312  2.996237  4.697876  4.750391  4.744798  5.704488


 A cutoff of  1.0D-08 yielded   2289 shell pairs
 There are     17279 function pairs (     18513 Cartesian)

 -------------------------------------------------------
 OpenMP Integral Computing Module                       
 Release: version 1.0, May 2013, Q-Chem Inc. Pittsburgh 
 -------------------------------------------------------
 Integral Job Info:
 Integral job number is                      11
 Integral operator is                         1
 short-range coefficients                     0
 long-range coefficients              100000000
 Omega coefficients                           0
 if combine SR and LR in K                    0
 Integral screening is                        0
 Integral computing path is                   2
 max size of driver memory is            800000
 size of driver memory is                593474
 size of scratch memory is              2260544
 max col of scratch BK array               1296
 max len of scratch array in speh3          155
 max len of scratch index in speh4           18
 max int batch size is                      520
 min int batch size is                       52
 fixed nKL is                                52
 max L of basis functions is                  2
 order of int derivative is                   0
 number of shells is                         72
 number of basis is                         203
 number of cartesian basis is               203
 number of contracted shell pairs          2289
 number of primitive shell pairs           5586
 maxK2 (contraction) of shell pair           36
 max number of K2 of shell pair               1
 max number of CS2 of shell pair            386
 max number of PS2 of shell pair            768
 mem total for path MDJ                   36392
 -------------------------------------------------------
 Smallest overlap matrix eigenvalue = 1.93E-05

 Q-Chem warning in module /home/taweetham/qchem/stvman/mkSTV.C, line 257:

 Overlap eigenvalue is smaller than square root of threshold


 Scale SEOQF with 1.000000e-01/1.000000e-01/1.000000e-01

 Standard Electronic Orientation quadrupole field applied
 Nucleus-field energy     =     0.0000000088 hartrees
 Guess from superposition of atomic densities
 Warning:  Energy on first SCF cycle will be non-variational
 A restricted hybrid HF-DFT SCF calculation will be
 performed using Pulay DIIS extrapolation
 Exchange:     0.2000 Hartree-Fock + 0.0800 Slater + 0.7200 B88
 Correlation:  0.1900 VWN1RPA + 0.8100 LYP
 Using SG-1 standard quadrature grid
 SCF converges when DIIS error is below 1.0E-05
 ---------------------------------------
  Cycle       Energy         DIIS Error
 ---------------------------------------
    1    -383.0420362965      4.52E-02
    2    -381.6279258215      7.49E-03
    3    -381.1605324149      1.38E-02
    4    -381.8169342613      2.38E-03
    5    -381.8377895445      7.24E-04
    6    -381.8391862223      2.93E-04
    7    -381.8395322606      9.28E-05
    8    -381.8395630830      3.75E-05
    9    -381.8395678428      8.39E-06 Convergence criterion met
 ---------------------------------------
 SCF time:  CPU 59.95 s  wall 60.05 s

 Citation of the SMD model:
 Marenich, A.V.; Cramer, C.J.; Truhlar, D.G.
 J. Phys. Chem. B 2009, 113, 6378-6396.
 iSolventCode=           1
 Solvent: water                                                           

 vradii
            1           2           3           4           5           6
    1   1.8500000   1.2000000   1.2000000   1.8500000   1.8500000   1.5200000
            7           8           9          10          11          12
    1   1.5200000   1.5200000   1.8500000   1.2000000   1.2000000   1.2000000
           13
    1   1.2000000
Changing PCM_TESSEL_METHOD to VTN
Changing PCM_VDW_RADII to SMD_RADIUS
 Discretize the solute cavity surface with Lebedev spheres
	Using 302 Lebedev grid points for each H atom
	Using 302 Lebedev grid points for other atoms
	Atomic van der Waals radii will be scaled by 1.20
 Removing interior tesserae...
 Keep 1409 surface tesserae and discard 2517 interior tesserae
 Molecular Surface Area = 126.627 Angst**2
 A restricted hybrid HF-DFT SCF calculation will be
 performed using Pulay DIIS extrapolation
 Polarizable Continuum solvation model will be applied
 Exchange:     0.2000 Hartree-Fock + 0.0800 Slater + 0.7200 B88
 Correlation:  0.1900 VWN1RPA + 0.8100 LYP
 Using SG-1 standard quadrature grid
 SCF converges when DIIS error is below 1.0E-05

 Citation of the SMD model:
 Marenich, A.V.; Cramer, C.J.; Truhlar, D.G.
 J. Phys. Chem. B 2009, 113, 6378-6396.
 iSolventCode=           1
 Solvent: water                                                           

 vradii
            1           2           3           4           5           6
    1   1.8500000   1.2000000   1.2000000   1.8500000   1.8500000   1.5200000
            7           8           9          10          11          12
    1   1.5200000   1.5200000   1.8500000   1.2000000   1.2000000   1.2000000
           13
    1   1.2000000
 ---------------------------------------
  Cycle       Energy         DIIS Error
 ---------------------------------------
    1    -381.8396251279      1.69E-06
 Time req'd to invert C: 3.62 s (CPU) 3.61 s (wall)
    2    -381.8569309366      5.49E-04
    3    -381.8569246320      5.49E-04
    4    -381.8569318427      5.49E-04
    5    -381.8569124797      5.51E-04
    6    -381.8569501819      5.47E-04
    7    -381.8569038002      5.51E-04
    8    -381.8569581902      5.46E-04
    9    -381.8569412255      5.48E-04
   10    -381.8569423964      5.48E-04
   11    -381.8569428373      5.48E-04
   12    -381.8569399674      5.48E-04
   13    -381.8569397964      5.49E-04
   14    -381.8569364424      5.49E-04
   15    -381.8569366882      5.49E-04
   16    -381.8569356847      5.49E-04
   17    -381.8583785782      6.91E-04
   18    -381.8598944836      2.14E-04
   19    -381.8600292237      7.40E-05
   20    -381.8600514444      3.66E-05
   21    -381.8600557986      5.50E-06 Convergence criterion met
 ---------------------------------------
 SCF time:  CPU 132.14 s  wall 132.28 s
(0)  E-EN(g) gas-phase elect-nuc energy                 -381.839625128 a.u.
(3)  G-ENP(liq) elect-nuc-pol free energy of system     -381.860055799 a.u.
(4)  G-CDS(liq) cavity-dispersion-solvent structure 
     free energy                                                5.2011 kcal/mol
(6)  G-S(liq) free energy of system                     -381.851767307 a.u.
(9)  DeltaG-S(liq) free energy of  solvation
     (9) = (6) - (0)                                           -7.6193 kcal/mol
 SCF   energy in the final basis set = -381.8517673070
 Total energy in the final basis set = -381.8517673070

 --------------------------------------------------------------

                    Orbital Energies (a.u.)
 --------------------------------------------------------------

 Alpha MOs
 -- Occupied --
-19.189 -19.160 -19.147 -10.332 -10.298 -10.186 -10.161  -1.138
 -1.088  -1.058  -0.793  -0.701  -0.641  -0.607  -0.531  -0.501
 -0.495  -0.467  -0.455  -0.434  -0.404  -0.382  -0.373  -0.358
 -0.355  -0.348  -0.282
 -- Virtual --
 -0.094  -0.004   0.015   0.025   0.029   0.041   0.046   0.053
  0.064   0.078   0.083   0.087   0.093   0.109   0.116   0.126
  0.134   0.135   0.139   0.153   0.158   0.159   0.161   0.184
  0.188   0.200   0.203   0.215   0.225   0.230   0.243   0.248
  0.259   0.265   0.273   0.290   0.298   0.298   0.306   0.316
  0.331   0.335   0.348   0.364   0.384   0.397   0.439   0.443
  0.490   0.502   0.529   0.550   0.558   0.570   0.614   0.624
  0.644   0.645   0.663   0.672   0.686   0.700   0.722   0.755
  0.784   0.847   0.869   0.898   0.913   0.974   1.004   1.018
  1.061   1.066   1.118   1.129   1.161   1.165   1.177   1.188
  1.192   1.239   1.241   1.299   1.397   1.419   1.454   1.471
  1.479   1.514   1.538   1.557   1.582   1.589   1.612   1.657
  1.671   1.684   1.711   1.720   1.743   1.800   1.832   1.835
  1.904   1.976   2.028   2.071   2.083   2.132   2.165   2.219
  2.281   2.366   2.375   2.491   2.505   2.531   2.576   2.577
  2.600   2.637   2.643   2.680   2.719   2.759   2.793   2.848
  2.853   2.882   2.895   2.936   2.946   3.045   3.071   3.126
  3.162   3.221   3.294   3.367   3.376   3.497   3.542   3.595
  3.694   3.780   3.817   3.832   3.851   3.991   4.081   4.131
  4.332   4.928   4.994   5.041   5.134   5.205   5.393   5.521
  5.736   5.853  23.763  23.829  23.885  23.991  49.837  49.950
 50.011
 --------------------------------------------------------------

          Ground-State Mulliken Net Atomic Charges

     Atom                 Charge (a.u.)
  ----------------------------------------
      1 C                    -0.320187
      2 H                     0.214262
      3 H                     0.214452
      4 C                     0.561087
      5 C                     0.042829
      6 O                    -0.197335
      7 O                    -0.333836
      8 O                    -0.371439
      9 C                    -0.651213
     10 H                     0.171436
     11 H                     0.171518
     12 H                     0.163564
     13 H                     0.334861
  ----------------------------------------
  Sum of atomic charges =    -0.000000

 -----------------------------------------------------------------
                    Cartesian Multipole Moments
 -----------------------------------------------------------------
    Charge (ESU x 10^10)
                 0.0000
    Dipole Moment (Debye)
         X      -3.2030      Y      -0.8413      Z       0.0288
       Tot       3.3118
    Quadrupole Moments (Debye-Ang)
        XX     -46.4205     XY      -8.8195     YY     -46.5739
        XZ       0.0210     YZ      -0.0120     ZZ     -39.2364
    Octopole Moments (Debye-Ang^2)
       XXX     -15.9297    XXY      -7.1105    XYY       1.6633
       YYY      -9.2473    XXZ       0.1030    XYZ       0.0142
       YYZ       0.1917    XZZ       2.8715    YZZ      -0.4832
       ZZZ       0.1956
    Hexadecapole Moments (Debye-Ang^3)
      XXXX    -808.2999   XXXY     -20.4908   XXYY    -169.7854
      XYYY     -34.6336   YYYY    -268.9783   XXXZ       0.0428
      XXYZ       0.0410   XYYZ       0.1313   YYYZ      -0.0043
      XXZZ    -134.3411   XYZZ       0.4997   YYZZ     -48.5414
      XZZZ       0.0360   YZZZ       0.0866   ZZZZ     -50.1337
 -----------------------------------------------------------------
Archival summary:
1\1\pikachu\SP\ProcedureUnspecified\BasisUnspecified\346\cher\WedDec1409:03:512016WedDec1409:03:512016\0\\#,ProcedureUnspecified,BasisUnspecified,\\0,1\O\C,1,1.21303\C,2,1.49979,1,125.413\H,3,1.09708,2,107.029,1,124.545,0\H,3,1.09709,2,107.025,1,-124.573,0\C,3,1.52542,2,113.953,1,-0.016794,0\H,6,1.09179,3,110.2,2,-179.993,0\H,6,1.09186,3,111.209,2,59.8981,0\H,6,1.09186,3,111.209,2,-59.8826,0\C,2,1.55518,1,117.454,3,179.96,0\O,10,1.20006,2,123.26,1,179.536,0\O,10,1.33572,2,112.609,1,-0.367949,0\H,12,0.975588,10,107.054,2,-0.138753,0\\\@

 Total job time:  192.51s(wall), 192.26s(cpu) 
 Wed Dec 14 09:03:51 2016

        *************************************************************
        *                                                           *
        *  Thank you very much for using Q-Chem.  Have a nice day.  *
        *                                                           *
        *************************************************************
