# Supplementary material for: A DFT investigation of the blue bottle experiment: E∘half-cell analysis of autoxidation catalysed by redox indicators
Source: R Soc Open Sci. 2017 Nov 8;4(11):170708. doi: 10.1098/rsos.170708 (PMC5717635; doi:10.1098/rsos.170708)
Supplement: output.zip [file rsos170708supp2.zip › B3LYP_6-311++Gdp_reducing_agents/C4H6O3_lactone.out]

pikachu 127.0.1
Q-Chem Developer Version! Running on 127.0.1.*
                  Welcome to Q-Chem
     A Quantum Leap Into The Future Of Chemistry


 Q-Chem 4.4, Q-Chem, Inc., Pleasanton, CA (2016)

 Y. Shao,  Z. Gan,  E. Epifanovsky,  A. T. B. Gilbert,  M. Wormit,  
 J. Kussmann,  A. W. Lange,  A. Behn,  J. Deng,  X. Feng,  D. Ghosh,  
 M. Goldey,  P. R. Horn,  L. D. Jacobson,  I. Kaliman,  F. Rob,  
 R. Z. Khaliullin,  T. Kus,  A. Landau,  J. Liu,  E. I. Proynov,  Y. M. Rhee,  
 R. M. Richard,  M. A. Rohrdanz,  R. P. Steele,  E. J. Sundstrom,  
 H. L. Woodcock III,  P. M. Zimmerman,  D. Zuev,  B. Albrecht,  E. Alguire,  
 B. Austin,  S. A. Baeppler,  G. J. O. Beran,  Y. A. Bernard,  
 E. J. Berquist,  K. Brandhorst,  K. B. Bravaya,  S. T. Brown,  D. Casanova,  
 C.-M. Chang,  Y. Chen,  S. H. Chien,  K. D. Closser,  M. P. Coons,  
 D. L. Crittenden,  S. Dasgupta,  M. Diedenhofen,  R. A. DiStasio Jr.,  
 H. Do,  A. D. Dutoi,  R. G. Edgar,  P.-T. Fang,  S. Fatehi,  Q. Feng,  
 L. Fusti-Molnar,  A. Ghysels,  A. Golubeva-Zadorozhnaya,  J. Gomes,  
 A. Gunina,  M. W. D. Hanson-Heine,  P. H. P. Harbach,  A. W. Hauser,  
 J. E. Herr,  E. G. Hohenstein,  Z. C. Holden,  K. Hui,  T.-C. Jagau,  H. Ji,  
 B. Kaduk,  K. Khistyaev,  Jaehoon Kim,  Jihan Kim,  R. A. King,  
 P. Klunzinger,  K. Koh,  D. Kosenkov,  T. Kowalczyk,  C. M. Krauter,  
 A. Kunitsa,  K. U. Lao,  A. Laurent,  K. V. Lawler,  J. Lee,  D. Lefrancois,  
 S. Lehtola,  S. V. Levchenko,  C. Y. Lin,  Y.-S. Lin,  F. Liu,  E. Livshits,  
 R. C. Lochan,  A. Luenser,  P. Manohar,  S. F. Manzer,  S.-P. Mao,  Y. Mao,  
 N. Mardirossian,  A. V. Marenich,  L. A. Martinez-Martinez,  S. A. Maurer,  
 N. J. Mayhall,  J.-M. Mewes,  A. F. Morrison,  K. Nanda,  T. S. Nguyen-Beck,  
 C. M. Oana,  R. Olivares-Amaya,  D. P. O'Neill,  J. A. Parkhill,  
 T. M. Perrine,  R. Peverati,  P. A. Pieniazek,  F. Plasser,  A. Prociuk,  
 D. R. Rehn,  E. Rosta,  N. J. Russ,  N. Sergueev,  S. M. Sharada,  
 S. Sharma,  D. W. Small,  A. Sodt,  T. Stauch,  T. Stein,  D. Stuck,  
 Y.-C. Su,  A. J. W. Thom,  T. Tsuchimochi,  L. Vogt,  O. Vydrov,  T. Wang,  
 M. A. Watson,  J. Wenzel,  A. White,  C. F. Williams,  V. Vanovschi,  
 K. Yao,  S. Yeganeh,  S. R. Yost,  Z.-Q. You,  I. Y. Zhang,  X. Zhang,  
 Y. Zhao,  B. R. Brooks,  G. K. L. Chan,  D. M. Chipman,  C. J. Cramer,  
 W. A. Goddard III,  M. S. Gordon,  W. J. Hehre,  A. Klamt,  
 H. F. Schaefer III,  M. W. Schmidt,  C. D. Sherrill,  D. G. Truhlar,  
 A. Warshel,  X. Xu,  A. Aspuru-Guzik,  R. Baer,  A. T. Bell,  N. A. Besley,  
 J.-D. Chai,  A. Dreuw,  B. D. Dunietz,  T. R. Furlani,  S. R. Gwaltney,  
 C.-P. Hsu,  Y. Jung,  J. Kong,  D. S. Lambrecht,  W. Liang,  C. Ochsenfeld,  
 V. A. Rassolov,  L. V. Slipchenko,  J. E. Subotnik,  T. Van Voorhis,  
 J. M. Herbert,  A. I. Krylov,  P. M. W. Gill,  M. Head-Gordon

 Contributors to earlier versions of Q-Chem not listed above: 
 R. D. Adamson,  J. Baker,  E. F. C. Byrd,  A. K. Chakraborty,  C.-L. Cheng,  
 H. Dachsel,  R. J. Doerksen,  G. Hawkins,  A. Heyden,  S. Hirata,  
 G. Kedziora,  F. J. Keil,  C. Kelley,  P. P. Korambath,  W. Kurlancheek,  
 A. M. Lee,  M. S. Lee,  D. Liotard,  I. Lotan,  P. E. Maslen,  N. Nair,  
 D. Neuhauser,  R. Olson,  B. Peters,  J. Ritchie,  N. E. Schultz,  
 N. Shenvi,  A. C. Simmonett,  K. S. Thanthiriwatte,  Q. Wu,  W. Zhang

 Please cite Q-Chem as follows:
 Y. Shao et al., Mol. Phys. 113, 184-215 (2015)
 DOI: 10.1080/00268976.2014.952696

 Q-Chem 4.4.2 for Intel X86 EM64T Linux

 Parts of Q-Chem use Armadillo 5.200.1 (Boston Tea Smuggler).
 http://arma.sourceforge.net/

 Q-Chem begins on Sun Jul  9 09:51:22 2017  


Host: 0

     Scratch files written to /scratch/taweetham/qchem8786//

Checking the input file for inconsistencies... 	...done.

--------------------------------------------------------------
User input:
--------------------------------------------------------------
$molecule
0 1
  C   -1.3264365    3.2218806   -0.6108949
  C   -2.4727089    2.2143593   -0.7603487
  C   -1.7969504    0.8512182   -0.5887121
  C   -0.6936334    1.2835865    0.3090368
  O   -0.4880430    2.6084040    0.2898170
  O    0.0755966    0.5124189    0.8593679
  O   -1.2695052    0.4014868   -1.8070814
  H   -1.6901429    4.2114341   -0.2613800
  H   -0.7769097    3.3313216   -1.5716985
  H   -3.1331824    2.3356014   -1.6450082
  H   -3.1040067    2.3573756    0.1480925
  H   -2.5243192    0.1219441   -0.1652548
  H   -0.9158029   -0.5106297   -1.6382640
$end

$rem
   JOB_TYPE = OPTIMIZATION
   BASIS  =  6-311++G**
   METHOD  =  B3LYP
$end

--------------------------------------------------------------
 ----------------------------------------------------------------
             Standard Nuclear Orientation (Angstroms)
    I     Atom           X                Y                Z
 ----------------------------------------------------------------
    1      C       1.5533690033    -0.4605716532    -0.3760808377
    2      C       1.1966650711     0.7126993909     0.5445566508
    3      C      -0.3282626909     0.8120043782     0.4497085017
    4      C      -0.6081493612    -0.6223041522     0.1765303031
    5      O       0.4696625149    -1.2971446142    -0.2485463161
    6      O      -1.7299264766    -1.1020970561     0.1501968149
    7      O      -0.7076673409     1.5886489204    -0.6538112711
    8      H       2.5100770667    -0.9409285297    -0.0800637898
    9      H       1.6036450818    -0.1230853099    -1.4347006364
   10      H       1.7676496563     1.6541878561     0.3992177528
   11      H       1.4140952394     0.3477311950     1.5759529501
   12      H      -0.7376480870     1.2253324594     1.3993324609
   13      H      -1.6961006703     1.6705365452    -0.6107402668
 ----------------------------------------------------------------
 Molecular Point Group                 C1    NOp =  1
 Largest Abelian Subgroup              C1    NOp =  1
 Nuclear Repulsion Energy =   321.7565771426 hartrees
 There are       27 alpha and       27 beta electrons
 Requested basis set is 6-311++G(d,p)
 There are 72 shells and 196 basis functions

 Total QAlloc Memory Limit   2000 MB
 Mega-Array Size        61 MB
 MEM_STATIC part        62 MB
 A cutoff of  1.0D-11 yielded   2511 shell pairs
 There are     18930 function pairs (     20319 Cartesian)

 -------------------------------------------------------
 OpenMP Integral Computing Module                       
 Release: version 1.0, May 2013, Q-Chem Inc. Pittsburgh 
 -------------------------------------------------------
 Integral Job Info:
 Integral job number is                      11
 Integral operator is                         1
 short-range coefficients                     0
 long-range coefficients              100000000
 Omega coefficients                           0
 if combine SR and LR in K                    0
 Integral screening is                        0
 Integral computing path is                   2
 max size of driver memory is            800000
 size of driver memory is                593474
 size of scratch memory is              2260544
 max col of scratch BK array               1296
 max len of scratch array in speh3          155
 max len of scratch index in speh4           18
 max int batch size is                      520
 min int batch size is                       52
 fixed nKL is                                52
 max L of basis functions is                  2
 order of int derivative is                   0
 number of shells is                         72
 number of basis is                         203
 number of cartesian basis is               203
 number of contracted shell pairs          2511
 number of primitive shell pairs           6356
 maxK2 (contraction) of shell pair           36
 max number of K2 of shell pair               1
 max number of CS2 of shell pair            403
 max number of PS2 of shell pair            852
 mem total for path MDJ                   37698
 -------------------------------------------------------
 Smallest overlap matrix eigenvalue = 1.84E-05

 Scale SEOQF with 1.000000e-01/1.000000e-01/1.000000e-01

 Standard Electronic Orientation quadrupole field applied
 Nucleus-field energy     =     0.0000000054 hartrees
 Guess from superposition of atomic densities
 Warning:  Energy on first SCF cycle will be non-variational
 A restricted hybrid HF-DFT SCF calculation will be
 performed using Pulay DIIS extrapolation
 Exchange:     0.2000 Hartree-Fock + 0.0800 Slater + 0.7200 B88
 Correlation:  0.1900 VWN1RPA + 0.8100 LYP
 Using SG-1 standard quadrature grid
 SCF converges when DIIS error is below 1.0E-08
 ---------------------------------------
  Cycle       Energy         DIIS Error
 ---------------------------------------
    1    -383.2714935188      4.65E-02
    2    -381.6514909032      6.46E-03
    3    -381.3347831644      1.15E-02
    4    -381.7873065821      2.33E-03
    5    -381.8067921302      7.03E-04
    6    -381.8082662470      2.40E-04
    7    -381.8084788759      5.45E-05
    8    -381.8084898785      9.01E-06
    9    -381.8084901114      3.54E-06
   10    -381.8084901709      1.28E-06
   11    -381.8084901977      3.59E-07
   12    -381.8084901694      7.19E-08
   13    -381.8084901727      2.12E-08
   14    -381.8084901723      8.11E-09 Convergence criterion met
 ---------------------------------------
 SCF time:  CPU 112.67 s  wall 139.29 s
 SCF   energy in the final basis set = -381.8084901723
 Total energy in the final basis set = -381.8084901723

 --------------------------------------------------------------

                    Orbital Energies (a.u.)
 --------------------------------------------------------------

 Alpha MOs
 -- Occupied --
-19.188 -19.159 -19.120 -10.311 -10.258 -10.250 -10.202  -1.145
 -1.062  -1.038  -0.815  -0.750  -0.643  -0.594  -0.571  -0.532
 -0.505  -0.481  -0.448  -0.430  -0.423  -0.386  -0.382  -0.358
 -0.327  -0.313  -0.278
 -- Virtual --
 -0.036  -0.016  -0.002   0.006   0.017   0.029   0.039   0.052
  0.064   0.072   0.084   0.094   0.101   0.102   0.108   0.118
  0.120   0.123   0.125   0.128   0.139   0.144   0.152   0.160
  0.180   0.194   0.214   0.219   0.224   0.236   0.250   0.258
  0.273   0.286   0.291   0.296   0.304   0.310   0.315   0.318
  0.328   0.338   0.342   0.364   0.375   0.392   0.398   0.450
  0.465   0.475   0.505   0.526   0.545   0.577   0.594   0.603
  0.629   0.630   0.650   0.657   0.675   0.702   0.728   0.734
  0.762   0.791   0.862   0.923   0.937   0.972   1.033   1.070
  1.100   1.117   1.149   1.151   1.183   1.189   1.204   1.208
  1.246   1.277   1.298   1.357   1.381   1.413   1.465   1.491
  1.522   1.544   1.557   1.600   1.607   1.628   1.655   1.669
  1.682   1.702   1.725   1.765   1.787   1.794   1.831   1.854
  1.935   1.948   1.983   1.994   2.048   2.061   2.172   2.214
  2.228   2.251   2.311   2.421   2.443   2.490   2.562   2.592
  2.608   2.659   2.701   2.736   2.763   2.791   2.838   2.865
  2.880   2.904   2.960   2.995   3.048   3.071   3.113   3.161
  3.235   3.259   3.288   3.300   3.337   3.398   3.559   3.661
  3.682   3.790   3.849   3.946   4.023   4.066   4.126   4.212
  4.264   5.020   5.057   5.068   5.137   5.385   5.403   5.588
  5.620   5.876  23.779  23.820  23.849  23.868  49.878  49.910
 50.022
 --------------------------------------------------------------

          Ground-State Mulliken Net Atomic Charges

     Atom                 Charge (a.u.)
  ----------------------------------------
      1 C                    -0.280223
      2 C                    -0.335056
      3 C                    -0.165786
      4 C                     0.180677
      5 O                    -0.050254
      6 O                    -0.325930
      7 O                    -0.210457
      8 H                     0.182213
      9 H                     0.180640
     10 H                     0.179760
     11 H                     0.166531
     12 H                     0.201054
     13 H                     0.276831
  ----------------------------------------
  Sum of atomic charges =     0.000000

 -----------------------------------------------------------------
                    Cartesian Multipole Moments
 -----------------------------------------------------------------
    Charge (ESU x 10^10)
                 0.0000
    Dipole Moment (Debye)
         X       2.5470      Y       2.4607      Z       1.2572
       Tot       3.7580
    Quadrupole Moments (Debye-Ang)
        XX     -39.5166     XY      -6.0845     YY     -46.2286
        XZ       0.6127     YZ       1.4497     ZZ     -40.2897
    Octopole Moments (Debye-Ang^2)
       XXX       4.9855    XXY      12.8442    XYY      -1.0859
       YYY       3.5063    XXZ      -4.8595    XYZ       0.1365
       YYZ       2.9736    XZZ      -1.6393    YZZ      -1.1176
       ZZZ      -0.9455
    Hexadecapole Moments (Debye-Ang^3)
      XXXX    -364.9176   XXXY     -36.3832   XXYY    -104.1411
      XYYY     -12.7702   YYYY    -329.5909   XXXZ       9.1527
      XXYZ      -4.2355   XYYZ       2.7413   YYYZ       0.4172
      XXZZ     -78.0424   XYZZ      -3.2170   YYZZ     -71.1354
      XZZZ      -0.5120   YZZZ      -0.6978   ZZZZ    -106.2393
 -----------------------------------------------------------------
 Calculating analytic gradient of the SCF energy
 Gradient of SCF Energy
            1           2           3           4           5           6
    1  -0.0364167  -0.0180499  -0.0365882   0.0650238   0.0223058  -0.0232716
    2  -0.0389519  -0.0119444  -0.0188011   0.0288317   0.0322425  -0.0029715
    3   0.0132780  -0.0195855  -0.0228936   0.0117439  -0.0055392  -0.0057633
            7           8           9          10          11          12
    1   0.0319878   0.0134630  -0.0049893   0.0083434   0.0014742   0.0013429
    2  -0.0096072  -0.0002899   0.0046659   0.0106595  -0.0076167   0.0115534
    3   0.0052834   0.0048777  -0.0088703   0.0023926   0.0082650   0.0108005
           13
    1  -0.0246252
    2   0.0022297
    3   0.0060108
 Max gradient component =       6.502E-02
 RMS gradient           =       2.034E-02
 Gradient time:  CPU 32.38 s  wall 37.35 s
 Geometry Optimization Parameters
   NAtoms,    NIC,     NZ,  NCons,   NDum,   NFix, NCnnct, MaxDiis
       13      94       0       0       0       0       0       0


** GEOMETRY OPTIMIZATION IN DELOCALIZED INTERNAL COORDINATES **
   Searching for a Minimum

   Optimization Cycle:   1

                       Coordinates (Angstroms)
     ATOM                X               Y               Z
      1  C         1.5533690033   -0.4605716532   -0.3760808377
      2  C         1.1966650711    0.7126993909    0.5445566508
      3  C        -0.3282626909    0.8120043782    0.4497085017
      4  C        -0.6081493612   -0.6223041522    0.1765303031
      5  O         0.4696625149   -1.2971446142   -0.2485463161
      6  O        -1.7299264766   -1.1020970561    0.1501968149
      7  O        -0.7076673409    1.5886489204   -0.6538112711
      8  H         2.5100770667   -0.9409285297   -0.0800637898
      9  H         1.6036450818   -0.1230853099   -1.4347006364
     10  H         1.7676496563    1.6541878561    0.3992177528
     11  H         1.4140952394    0.3477311950    1.5759529501
     12  H        -0.7376480870    1.2253324594    1.3993324609
     13  H        -1.6961006703    1.6705365452   -0.6107402668
   Point Group: c1    Number of degrees of freedom:    33


   Energy is   -381.808490172


 Attempting to Generate Delocalized Internal Coordinates

 33 Hessian modes will be used to form the next step
  Hessian Eigenvalues:
     0.007364    0.014342    0.014664    0.015415    0.034167    0.040639
     0.057436    0.059099    0.061708    0.065450    0.069832    0.078231
     0.091696    0.110413    0.111136    0.127293    0.160000    0.205745
     0.226464    0.246353    0.280651    0.283251    0.320285    0.322163
     0.323629    0.325258    0.325311    0.325354    0.453331    0.472574
     0.489852    0.540596    0.952239

 Minimum Search - Taking Simple RFO Step
 Searching for Lamda that Minimizes Along All modes
 Value Taken    Lamda =  -0.02083561
 Calculated Step too Large.  Step scaled by  0.801977
 Step Taken.  Stepsize is  0.300000

                             Maximum     Tolerance    Cnvgd?
         Gradient           0.031689      0.000300      NO
         Displacement       0.138875      0.001200      NO
         Energy change     *********      0.000001      NO


 New Cartesian Coordinates Obtained by Inverse Iteration

 Displacement from previous Coordinates is:  0.268521
 ----------------------------------------------------------------
             Standard Nuclear Orientation (Angstroms)
    I     Atom           X                Y                Z
 ----------------------------------------------------------------
    1      C       1.5481795989    -0.4353983508    -0.3783342050
    2      C       1.2208191450     0.7321033597     0.5627620519
    3      C      -0.3057423142     0.8078189869     0.4574554517
    4      C      -0.6537594810    -0.6429823595     0.1600698458
    5      O       0.4426440355    -1.3091252076    -0.2515006625
    6      O      -1.7579867289    -1.1382744916     0.1845828494
    7      O      -0.6914869801     1.6049860688    -0.6463341731
    8      H       2.4767355696    -0.9443114589    -0.1004630847
    9      H       1.6168696324    -0.1057089617    -1.4259157202
   10      H       1.7713888238     1.6643197537     0.4007839933
   11      H       1.4438029132     0.3874950816     1.5859738963
   12      H      -0.7426001512     1.1764257944     1.3944385331
   13      H      -1.6614550564     1.6676612150    -0.6519664596
 ----------------------------------------------------------------
 Molecular Point Group                 C1    NOp =  1
 Largest Abelian Subgroup              C1    NOp =  1
 Nuclear Repulsion Energy =   319.5353401812 hartrees
 There are       27 alpha and       27 beta electrons
 Applying Cartesian multipole field
    Component          Value
    ---------          -----
     (2,0,0)        1.00000E-11
     (0,2,0)        2.00000E-11
     (0,0,2)       -3.00000E-11
 Nucleus-field energy     =     0.0000000055 hartrees
 Requested basis set is 6-311++G(d,p)
 There are 72 shells and 196 basis functions
 A cutoff of  1.0D-11 yielded   2510 shell pairs
 There are     18929 function pairs (     20318 Cartesian)
 Smallest overlap matrix eigenvalue = 1.89E-05
 Guess MOs from SCF MO coefficient file
 Reading MOs from coefficient file
 Reading MOs from coefficient file
 A restricted hybrid HF-DFT SCF calculation will be
 performed using Pulay DIIS extrapolation
 Exchange:     0.2000 Hartree-Fock + 0.0800 Slater + 0.7200 B88
 Correlation:  0.1900 VWN1RPA + 0.8100 LYP
 Using SG-1 standard quadrature grid
 SCF converges when DIIS error is below 1.0E-08
 Geometry optimization detected.  Setting ReadMinima to 0
 Setting SaveMinima to 0
 Inaccurate integrated density:
   Number of electrons =    54
   Numerical integral  =    54.061819307099
   Relative error      =     0.1144801983 %
 ---------------------------------------
  Cycle       Energy         DIIS Error
 ---------------------------------------
    1    -381.8221309831      1.90E-03
    2    -381.8186106911      4.80E-04
    3    -381.8170908003      8.40E-04
    4    -381.8195027571      1.31E-04
    5    -381.8195560152      5.70E-05
    6    -381.8195672768      1.12E-05
    7    -381.8195673716      4.81E-06
    8    -381.8195673320      5.09E-07
    9    -381.8195673891      3.51E-07
   10    -381.8195673839      6.55E-08
   11    -381.8195673768      2.10E-08
   12    -381.8195673791      6.80E-09 Convergence criterion met
 ---------------------------------------
 SCF time:  CPU 98.08 s  wall 137.75 s
 SCF   energy in the final basis set = -381.8195673791
 Total energy in the final basis set = -381.8195673791

 --------------------------------------------------------------

                    Orbital Energies (a.u.)
 --------------------------------------------------------------

 Alpha MOs
 -- Occupied --
-19.185 -19.156 -19.124 -10.312 -10.258 -10.249 -10.203  -1.132
 -1.058  -1.042  -0.814  -0.745  -0.642  -0.592  -0.570  -0.529
 -0.500  -0.481  -0.449  -0.429  -0.423  -0.391  -0.384  -0.360
 -0.326  -0.316  -0.279
 -- Virtual --
 -0.032  -0.014  -0.000   0.006   0.017   0.030   0.039   0.050
  0.064   0.072   0.085   0.096   0.100   0.103   0.107   0.118
  0.120   0.123   0.125   0.129   0.140   0.142   0.152   0.157
  0.180   0.196   0.211   0.217   0.222   0.232   0.248   0.256
  0.271   0.285   0.292   0.295   0.303   0.308   0.313   0.318
  0.327   0.334   0.340   0.362   0.371   0.385   0.399   0.453
  0.464   0.480   0.506   0.526   0.546   0.571   0.596   0.612
  0.628   0.630   0.649   0.658   0.681   0.705   0.727   0.737
  0.762   0.791   0.858   0.919   0.945   0.970   1.025   1.065
  1.099   1.118   1.144   1.151   1.185   1.187   1.206   1.210
  1.248   1.273   1.313   1.361   1.392   1.424   1.467   1.494
  1.528   1.544   1.559   1.598   1.610   1.639   1.645   1.668
  1.675   1.699   1.728   1.752   1.787   1.799   1.833   1.849
  1.931   1.937   1.986   1.994   2.056   2.078   2.176   2.217
  2.232   2.251   2.320   2.439   2.461   2.511   2.573   2.604
  2.611   2.653   2.697   2.728   2.746   2.781   2.821   2.849
  2.860   2.892   2.943   2.957   3.050   3.069   3.104   3.155
  3.222   3.243   3.285   3.297   3.325   3.381   3.558   3.670
  3.695   3.806   3.867   3.954   4.015   4.063   4.120   4.218
  4.247   5.015   5.048   5.067   5.135   5.376   5.386   5.568
  5.637   5.863  23.774  23.828  23.835  23.882  49.872  49.915
 50.021
 --------------------------------------------------------------

          Ground-State Mulliken Net Atomic Charges

     Atom                 Charge (a.u.)
  ----------------------------------------
      1 C                    -0.278550
      2 C                    -0.311624
      3 C                    -0.151936
      4 C                     0.151649
      5 O                    -0.070786
      6 O                    -0.315492
      7 O                    -0.219186
      8 H                     0.185926
      9 H                     0.184499
     10 H                     0.182599
     11 H                     0.162288
     12 H                     0.204790
     13 H                     0.275822
  ----------------------------------------
  Sum of atomic charges =     0.000000

 -----------------------------------------------------------------
                    Cartesian Multipole Moments
 -----------------------------------------------------------------
    Charge (ESU x 10^10)
                 0.0000
    Dipole Moment (Debye)
         X       2.6028      Y       2.4802      Z       1.1374
       Tot       3.7710
    Quadrupole Moments (Debye-Ang)
        XX     -39.3047     XY      -5.7389     YY     -46.7012
        XZ       0.8597     YZ       1.4474     ZZ     -40.1018
    Octopole Moments (Debye-Ang^2)
       XXX       6.7385    XXY      13.1275    XYY      -0.2440
       YYY       3.5953    XXZ      -5.6167    XYZ       0.3710
       YYZ       2.5657    XZZ      -1.3282    YZZ      -0.8229
       ZZZ      -1.5590
    Hexadecapole Moments (Debye-Ang^3)
      XXXX    -368.5638   XXXY     -40.3054   XXYY    -106.1950
      XYYY     -16.4980   YYYY    -337.8744   XXXZ       9.8177
      XXYZ      -3.8397   XYYZ       3.6991   YYYZ       0.5546
      XXZZ     -77.5212   XYZZ      -4.8805   YYZZ     -72.2694
      XZZZ       0.2844   YZZZ      -0.5361   ZZZZ    -106.1998
 -----------------------------------------------------------------
 Calculating analytic gradient of the SCF energy
 Gradient of SCF Energy
            1           2           3           4           5           6
    1  -0.0183244   0.0009178  -0.0150773   0.0270919   0.0071042  -0.0149758
    2  -0.0197266   0.0046151  -0.0093761   0.0108661   0.0144846  -0.0049532
    3   0.0054223  -0.0086857  -0.0094875   0.0015929   0.0002287  -0.0018930
            7           8           9          10          11          12
    1   0.0085987   0.0051808  -0.0006395   0.0044791  -0.0001963   0.0033505
    2  -0.0056868   0.0028173   0.0020909   0.0026781  -0.0035774   0.0041221
    3   0.0028421   0.0013712  -0.0036322   0.0044056   0.0029600   0.0033068
           13
    1  -0.0075096
    2   0.0016459
    3   0.0015688
 Max gradient component =       2.709E-02
 RMS gradient           =       8.715E-03
 Gradient time:  CPU 32.30 s  wall 48.92 s
 Geometry Optimization Parameters
   NAtoms,    NIC,     NZ,  NCons,   NDum,   NFix, NCnnct, MaxDiis
       13      94       0       0       0       0       0       0

 Cartesian Hessian Update
 Hessian Updated using BFGS Update


** GEOMETRY OPTIMIZATION IN DELOCALIZED INTERNAL COORDINATES **
   Searching for a Minimum

   Optimization Cycle:   2

                       Coordinates (Angstroms)
     ATOM                X               Y               Z
      1  C         1.5481795989   -0.4353983508   -0.3783342050
      2  C         1.2208191450    0.7321033597    0.5627620519
      3  C        -0.3057423142    0.8078189869    0.4574554517
      4  C        -0.6537594810   -0.6429823595    0.1600698458
      5  O         0.4426440355   -1.3091252076   -0.2515006625
      6  O        -1.7579867289   -1.1382744916    0.1845828494
      7  O        -0.6914869801    1.6049860688   -0.6463341731
      8  H         2.4767355696   -0.9443114589   -0.1004630847
      9  H         1.6168696324   -0.1057089617   -1.4259157202
     10  H         1.7713888238    1.6643197537    0.4007839933
     11  H         1.4438029132    0.3874950816    1.5859738963
     12  H        -0.7426001512    1.1764257944    1.3944385331
     13  H        -1.6614550564    1.6676612150   -0.6519664596
   Point Group: c1    Number of degrees of freedom:    33


   Energy is   -381.819567379

 Hessian Updated using BFGS Update

 33 Hessian modes will be used to form the next step
  Hessian Eigenvalues:
     0.007454    0.014458    0.015146    0.015560    0.032879    0.040763
     0.056266    0.059389    0.062605    0.064703    0.069946    0.078937
     0.091883    0.108221    0.111039    0.127633    0.160695    0.222654
     0.229762    0.248763    0.273392    0.282706    0.316123    0.321593
     0.322919    0.325172    0.325319    0.328619    0.426183    0.456235
     0.489044    0.541779    0.934969

 Minimum Search - Taking Simple RFO Step
 Searching for Lamda that Minimizes Along All modes
 Value Taken    Lamda =  -0.00533975
 Calculated Step too Large.  Step scaled by  0.913117
 Step Taken.  Stepsize is  0.300000

                             Maximum     Tolerance    Cnvgd?
         Gradient           0.012180      0.000300      NO
         Displacement       0.124038      0.001200      NO
         Energy change     -0.011077      0.000001      NO


 New Cartesian Coordinates Obtained by Inverse Iteration

 Displacement from previous Coordinates is:  0.238719
 ----------------------------------------------------------------
             Standard Nuclear Orientation (Angstroms)
    I     Atom           X                Y                Z
 ----------------------------------------------------------------
    1      C       1.5520121126    -0.4184342013    -0.3799034406
    2      C       1.2232279987     0.7303889038     0.5829657870
    3      C      -0.2941236715     0.8093210381     0.4762196361
    4      C      -0.6687426506    -0.6506717846     0.1615683989
    5      O       0.4311073414    -1.3136754092    -0.2680528648
    6      O      -1.7594827047    -1.1460213540     0.2088739067
    7      O      -0.6614119054     1.6258401837    -0.6314670982
    8      H       2.4533421218    -0.9703139783    -0.1228672983
    9      H       1.6202800557    -0.0848844640    -1.4173858729
   10      H       1.7363845297     1.6642569467     0.3695353643
   11      H       1.4711244429     0.4202505690     1.6027778869
   12      H      -0.7756684323     1.1437742634     1.3971007971
   13      H      -1.6206402318     1.6551787167    -0.6878128858
 ----------------------------------------------------------------
 Molecular Point Group                 C1    NOp =  1
 Largest Abelian Subgroup              C1    NOp =  1
 Nuclear Repulsion Energy =   318.8499033108 hartrees
 There are       27 alpha and       27 beta electrons
 Applying Cartesian multipole field
    Component          Value
    ---------          -----
     (2,0,0)        1.00000E-11
     (0,2,0)        2.00000E-11
     (0,0,2)       -3.00000E-11
 Nucleus-field energy     =     0.0000000055 hartrees
 Requested basis set is 6-311++G(d,p)
 There are 72 shells and 196 basis functions
 A cutoff of  1.0D-11 yielded   2512 shell pairs
 There are     18943 function pairs (     20333 Cartesian)
 Smallest overlap matrix eigenvalue = 1.93E-05
 Guess MOs from SCF MO coefficient file
 Reading MOs from coefficient file
 Reading MOs from coefficient file
 A restricted hybrid HF-DFT SCF calculation will be
 performed using Pulay DIIS extrapolation
 Exchange:     0.2000 Hartree-Fock + 0.0800 Slater + 0.7200 B88
 Correlation:  0.1900 VWN1RPA + 0.8100 LYP
 Using SG-1 standard quadrature grid
 SCF converges when DIIS error is below 1.0E-08
 Geometry optimization detected.  Setting ReadMinima to 0
 Setting SaveMinima to 0
 ---------------------------------------
  Cycle       Energy         DIIS Error
 ---------------------------------------
    1    -381.8219236579      1.21E-03
    2    -381.8221255001      3.49E-04
    3    -381.8212666935      6.22E-04
    4    -381.8225822230      8.05E-05
    5    -381.8226004188      4.05E-05
    6    -381.8226058303      7.63E-06
    7    -381.8226061923      2.92E-06
    8    -381.8226061391      4.02E-07
    9    -381.8226061479      2.59E-07
   10    -381.8226061546      4.32E-08
   11    -381.8226061544      1.27E-08
   12    -381.8226061535      3.76E-09 Convergence criterion met
 ---------------------------------------
 SCF time:  CPU 97.12 s  wall 146.36 s
 SCF   energy in the final basis set = -381.8226061535
 Total energy in the final basis set = -381.8226061535

 --------------------------------------------------------------

                    Orbital Energies (a.u.)
 --------------------------------------------------------------

 Alpha MOs
 -- Occupied --
-19.181 -19.154 -19.125 -10.310 -10.258 -10.248 -10.202  -1.125
 -1.056  -1.045  -0.815  -0.742  -0.641  -0.590  -0.569  -0.527
 -0.497  -0.478  -0.450  -0.431  -0.420  -0.394  -0.386  -0.364
 -0.327  -0.317  -0.279
 -- Virtual --
 -0.029  -0.013   0.001   0.006   0.017   0.030   0.039   0.050
  0.063   0.072   0.085   0.097   0.101   0.104   0.106   0.119
  0.121   0.123   0.125   0.130   0.140   0.141   0.151   0.155
  0.183   0.196   0.208   0.214   0.222   0.234   0.247   0.256
  0.272   0.284   0.292   0.293   0.303   0.307   0.313   0.319
  0.326   0.331   0.340   0.360   0.370   0.383   0.400   0.457
  0.465   0.481   0.509   0.529   0.551   0.569   0.595   0.617
  0.626   0.632   0.646   0.659   0.685   0.708   0.727   0.739
  0.763   0.789   0.853   0.914   0.955   0.975   1.029   1.064
  1.108   1.120   1.141   1.151   1.182   1.188   1.207   1.213
  1.247   1.271   1.318   1.361   1.398   1.424   1.471   1.497
  1.525   1.554   1.559   1.597   1.610   1.636   1.647   1.667
  1.678   1.697   1.727   1.752   1.790   1.811   1.831   1.846
  1.924   1.941   1.983   2.004   2.064   2.084   2.177   2.207
  2.238   2.254   2.331   2.449   2.480   2.529   2.571   2.602
  2.624   2.651   2.703   2.728   2.742   2.779   2.813   2.834
  2.859   2.883   2.937   2.943   3.049   3.065   3.097   3.156
  3.211   3.233   3.287   3.297   3.316   3.387   3.561   3.684
  3.705   3.817   3.883   3.966   4.006   4.058   4.105   4.226
  4.250   5.013   5.043   5.067   5.138   5.364   5.387   5.557
  5.644   5.854  23.775  23.831  23.845  23.894  49.872  49.919
 50.027
 --------------------------------------------------------------

          Ground-State Mulliken Net Atomic Charges

     Atom                 Charge (a.u.)
  ----------------------------------------
      1 C                    -0.272576
      2 C                    -0.297494
      3 C                    -0.156175
      4 C                     0.143419
      5 O                    -0.088622
      6 O                    -0.307249
      7 O                    -0.220088
      8 H                     0.186898
      9 H                     0.186953
     10 H                     0.183484
     11 H                     0.158163
     12 H                     0.209592
     13 H                     0.273694
  ----------------------------------------
  Sum of atomic charges =     0.000000

 -----------------------------------------------------------------
                    Cartesian Multipole Moments
 -----------------------------------------------------------------
    Charge (ESU x 10^10)
                 0.0000
    Dipole Moment (Debye)
         X       2.5625      Y       2.4188      Z       1.0480
       Tot       3.6763
    Quadrupole Moments (Debye-Ang)
        XX     -39.2063     XY      -5.5961     YY     -47.0720
        XZ       1.0037     YZ       1.3011     ZZ     -39.8603
    Octopole Moments (Debye-Ang^2)
       XXX       6.6790    XXY      12.4587    XYY      -0.0277
       YYY       2.5666    XXZ      -6.3174    XYZ       0.4504
       YYZ       2.0654    XZZ      -1.5096    YZZ      -0.6308
       ZZZ      -2.3562
    Hexadecapole Moments (Debye-Ang^3)
      XXXX    -367.8478   XXXY     -41.5942   XXYY    -107.0442
      XYYY     -17.5583   YYYY    -343.0818   XXXZ      10.6795
      XXYZ      -3.8166   XYYZ       4.2804   YYYZ      -0.1600
      XXZZ     -76.4883   XYZZ      -5.7466   YYZZ     -72.9073
      XZZZ       1.8819   YZZZ      -1.0447   ZZZZ    -106.5959
 -----------------------------------------------------------------
 Calculating analytic gradient of the SCF energy
 Gradient of SCF Energy
            1           2           3           4           5           6
    1  -0.0041505   0.0020712  -0.0031969   0.0024706   0.0031149   0.0001073
    2  -0.0055864   0.0042196  -0.0002858   0.0001934   0.0043924   0.0003299
    3  -0.0004189  -0.0019110  -0.0010241   0.0022002   0.0009431  -0.0015355
            7           8           9          10          11          12
    1  -0.0033508  -0.0001072  -0.0000802   0.0004144  -0.0013176   0.0012605
    2  -0.0020869   0.0012652  -0.0005852  -0.0017923  -0.0009799  -0.0000426
    3  -0.0005228  -0.0009823   0.0002860   0.0024349   0.0000627  -0.0003112
           13
    1   0.0027643
    2   0.0009586
    3   0.0007790
 Max gradient component =       5.586E-03
 RMS gradient           =       2.093E-03
 Gradient time:  CPU 32.50 s  wall 47.20 s
 Geometry Optimization Parameters
   NAtoms,    NIC,     NZ,  NCons,   NDum,   NFix, NCnnct, MaxDiis
       13      94       0       0       0       0       0       0

 Cartesian Hessian Update
 Hessian Updated using BFGS Update


** GEOMETRY OPTIMIZATION IN DELOCALIZED INTERNAL COORDINATES **
   Searching for a Minimum

   Optimization Cycle:   3

                       Coordinates (Angstroms)
     ATOM                X               Y               Z
      1  C         1.5520121126   -0.4184342013   -0.3799034406
      2  C         1.2232279987    0.7303889038    0.5829657870
      3  C        -0.2941236715    0.8093210381    0.4762196361
      4  C        -0.6687426506   -0.6506717846    0.1615683989
      5  O         0.4311073414   -1.3136754092   -0.2680528648
      6  O        -1.7594827047   -1.1460213540    0.2088739067
      7  O        -0.6614119054    1.6258401837   -0.6314670982
      8  H         2.4533421218   -0.9703139783   -0.1228672983
      9  H         1.6202800557   -0.0848844640   -1.4173858729
     10  H         1.7363845297    1.6642569467    0.3695353643
     11  H         1.4711244429    0.4202505690    1.6027778869
     12  H        -0.7756684323    1.1437742634    1.3971007971
     13  H        -1.6206402318    1.6551787167   -0.6878128858
   Point Group: c1    Number of degrees of freedom:    33


   Energy is   -381.822606154

 Hessian Updated using BFGS Update

 33 Hessian modes will be used to form the next step
  Hessian Eigenvalues:
     0.007087    0.013887    0.014930    0.015232    0.032238    0.040686
     0.057256    0.059551    0.062742    0.064645    0.070220    0.079029
     0.091802    0.110405    0.111235    0.127261    0.160910    0.223679
     0.229687    0.248941    0.264728    0.284011    0.317609    0.321513
     0.323283    0.325064    0.325896    0.339460    0.409034    0.455448
     0.504870    0.541669    0.952409

 Minimum Search - Taking Simple RFO Step
 Searching for Lamda that Minimizes Along All modes
 Value Taken    Lamda =  -0.00107999
 Step Taken.  Stepsize is  0.284540

                             Maximum     Tolerance    Cnvgd?
         Gradient           0.002596      0.000300      NO
         Displacement       0.125663      0.001200      NO
         Energy change     -0.003039      0.000001      NO


 New Cartesian Coordinates Obtained by Inverse Iteration

 Displacement from previous Coordinates is:  0.203543
 ----------------------------------------------------------------
             Standard Nuclear Orientation (Angstroms)
    I     Atom           X                Y                Z
 ----------------------------------------------------------------
    1      C       1.5560359393    -0.4198387064    -0.3729475213
    2      C       1.2226777618     0.7294217362     0.5844064203
    3      C      -0.2920603579     0.8043011707     0.4868578956
    4      C      -0.6811171148    -0.6493890971     0.1375415435
    5      O       0.4192392601    -1.3154656904    -0.2929725809
    6      O      -1.7671336345    -1.1479140541     0.2155003263
    7      O      -0.6512395660     1.6513308533    -0.6032660317
    8      H       2.4416008871    -0.9919016523    -0.1002772661
    9      H       1.6460106531    -0.0801683570    -1.4067157744
   10      H       1.7087189709     1.6688103200     0.3221059172
   11      H       1.5028620244     0.4525774397     1.6043043360
   12      H      -0.7871521953     1.1163006013     1.4098556990
   13      H      -1.6110336217     1.6469448662    -0.6928406473
 ----------------------------------------------------------------
 Molecular Point Group                 C1    NOp =  1
 Largest Abelian Subgroup              C1    NOp =  1
 Nuclear Repulsion Energy =   318.2754777609 hartrees
 There are       27 alpha and       27 beta electrons
 Applying Cartesian multipole field
    Component          Value
    ---------          -----
     (2,0,0)        1.00000E-11
     (0,2,0)        2.00000E-11
     (0,0,2)       -3.00000E-11
 Nucleus-field energy     =     0.0000000056 hartrees
 Requested basis set is 6-311++G(d,p)
 There are 72 shells and 196 basis functions
 A cutoff of  1.0D-11 yielded   2510 shell pairs
 There are     18937 function pairs (     20326 Cartesian)
 Smallest overlap matrix eigenvalue = 1.86E-05
 Guess MOs from SCF MO coefficient file
 Reading MOs from coefficient file
 Reading MOs from coefficient file
 A restricted hybrid HF-DFT SCF calculation will be
 performed using Pulay DIIS extrapolation
 Exchange:     0.2000 Hartree-Fock + 0.0800 Slater + 0.7200 B88
 Correlation:  0.1900 VWN1RPA + 0.8100 LYP
 Using SG-1 standard quadrature grid
 SCF converges when DIIS error is below 1.0E-08
 Geometry optimization detected.  Setting ReadMinima to 0
 Setting SaveMinima to 0
 ---------------------------------------
  Cycle       Energy         DIIS Error
 ---------------------------------------
    1    -381.8107832063      8.40E-04
    2    -381.8230893522      1.49E-04
    3    -381.8229502937      2.62E-04
    4    -381.8231793572      3.75E-05
    5    -381.8231818071      2.67E-05
    6    -381.8231841005      3.25E-06
    7    -381.8231842991      1.48E-06
    8    -381.8231842397      2.95E-07
    9    -381.8231842387      1.65E-07
   10    -381.8231842360      1.64E-08
   11    -381.8231842382      5.62E-09 Convergence criterion met
 ---------------------------------------
 SCF time:  CPU 89.48 s  wall 131.12 s
 SCF   energy in the final basis set = -381.8231842382
 Total energy in the final basis set = -381.8231842382

 --------------------------------------------------------------

                    Orbital Energies (a.u.)
 --------------------------------------------------------------

 Alpha MOs
 -- Occupied --
-19.180 -19.154 -19.126 -10.310 -10.258 -10.249 -10.202  -1.123
 -1.055  -1.045  -0.816  -0.740  -0.640  -0.590  -0.567  -0.525
 -0.496  -0.477  -0.451  -0.431  -0.419  -0.395  -0.387  -0.366
 -0.326  -0.317  -0.279
 -- Virtual --
 -0.030  -0.012   0.002   0.006   0.017   0.029   0.039   0.049
  0.063   0.071   0.084   0.097   0.101   0.104   0.105   0.119
  0.120   0.122   0.125   0.130   0.139   0.141   0.150   0.155
  0.184   0.195   0.206   0.211   0.222   0.235   0.246   0.257
  0.272   0.284   0.290   0.293   0.303   0.306   0.313   0.319
  0.325   0.330   0.338   0.359   0.370   0.382   0.401   0.459
  0.464   0.481   0.509   0.529   0.553   0.570   0.592   0.618
  0.623   0.633   0.644   0.659   0.685   0.706   0.726   0.735
  0.762   0.782   0.850   0.911   0.955   0.980   1.030   1.059
  1.117   1.122   1.135   1.154   1.182   1.191   1.208   1.215
  1.251   1.264   1.315   1.366   1.408   1.424   1.471   1.498
  1.520   1.554   1.562   1.594   1.607   1.629   1.646   1.665
  1.679   1.696   1.723   1.756   1.791   1.818   1.824   1.848
  1.916   1.939   1.980   2.011   2.068   2.078   2.172   2.195
  2.239   2.256   2.332   2.447   2.481   2.536   2.562   2.597
  2.625   2.648   2.702   2.727   2.740   2.782   2.807   2.826
  2.855   2.876   2.936   2.941   3.045   3.064   3.089   3.159
  3.207   3.232   3.278   3.293   3.317   3.387   3.558   3.681
  3.698   3.818   3.884   3.974   4.000   4.053   4.094   4.227
  4.257   5.010   5.040   5.066   5.138   5.356   5.385   5.552
  5.637   5.851  23.774  23.828  23.844  23.888  49.871  49.918
 50.026
 --------------------------------------------------------------

          Ground-State Mulliken Net Atomic Charges

     Atom                 Charge (a.u.)
  ----------------------------------------
      1 C                    -0.276808
      2 C                    -0.289741
      3 C                    -0.151964
      4 C                     0.132339
      5 O                    -0.092453
      6 O                    -0.303368
      7 O                    -0.218421
      8 H                     0.187210
      9 H                     0.187795
     10 H                     0.185435
     11 H                     0.156134
     12 H                     0.212353
     13 H                     0.271488
  ----------------------------------------
  Sum of atomic charges =     0.000000

 -----------------------------------------------------------------
                    Cartesian Multipole Moments
 -----------------------------------------------------------------
    Charge (ESU x 10^10)
                 0.0000
    Dipole Moment (Debye)
         X       2.5788      Y       2.3424      Z       0.9807
       Tot       3.6193
    Quadrupole Moments (Debye-Ang)
        XX     -39.2097     XY      -5.5304     YY     -47.4021
        XZ       1.1353     YZ       1.1522     ZZ     -39.7809
    Octopole Moments (Debye-Ang^2)
       XXX       7.0874    XXY      12.1018    XYY       0.4271
       YYY       1.4668    XXZ      -6.3800    XYZ       0.3533
       YYZ       1.9681    XZZ      -1.5079    YZZ      -0.4734
       ZZZ      -2.4431
    Hexadecapole Moments (Debye-Ang^3)
      XXXX    -369.9123   XXXY     -42.1968   XXYY    -108.2937
      XYYY     -17.4830   YYYY    -348.1156   XXXZ      11.2704
      XXYZ      -4.3673   XYYZ       4.4389   YYYZ      -1.6636
      XXZZ     -76.1603   XYZZ      -5.9740   YYZZ     -73.2679
      XZZZ       2.6043   YZZZ      -2.2512   ZZZZ    -105.5969
 -----------------------------------------------------------------
 Calculating analytic gradient of the SCF energy
 Gradient of SCF Energy
            1           2           3           4           5           6
    1  -0.0006384   0.0002720   0.0013720  -0.0042594   0.0017447   0.0021206
    2  -0.0003914   0.0015478   0.0012388  -0.0001072  -0.0004697   0.0002751
    3   0.0006861  -0.0010893   0.0019161  -0.0043953   0.0015469   0.0014285
            7           8           9          10          11          12
    1  -0.0002463   0.0003004  -0.0003545   0.0003022  -0.0006848  -0.0002244
    2  -0.0016563   0.0000129   0.0001156  -0.0002022  -0.0009667   0.0000379
    3  -0.0002573  -0.0004827   0.0002101   0.0002293  -0.0000540  -0.0002187
           13
    1   0.0002960
    2   0.0005655
    3   0.0004804
 Max gradient component =       4.395E-03
 RMS gradient           =       1.313E-03
 Gradient time:  CPU 32.29 s  wall 48.70 s
 Geometry Optimization Parameters
   NAtoms,    NIC,     NZ,  NCons,   NDum,   NFix, NCnnct, MaxDiis
       13      94       0       0       0       0       0       0

 Cartesian Hessian Update
 Hessian Updated using BFGS Update


** GEOMETRY OPTIMIZATION IN DELOCALIZED INTERNAL COORDINATES **
   Searching for a Minimum

   Optimization Cycle:   4

                       Coordinates (Angstroms)
     ATOM                X               Y               Z
      1  C         1.5560359393   -0.4198387064   -0.3729475213
      2  C         1.2226777618    0.7294217362    0.5844064203
      3  C        -0.2920603579    0.8043011707    0.4868578956
      4  C        -0.6811171148   -0.6493890971    0.1375415435
      5  O         0.4192392601   -1.3154656904   -0.2929725809
      6  O        -1.7671336345   -1.1479140541    0.2155003263
      7  O        -0.6512395660    1.6513308533   -0.6032660317
      8  H         2.4416008871   -0.9919016523   -0.1002772661
      9  H         1.6460106531   -0.0801683570   -1.4067157744
     10  H         1.7087189709    1.6688103200    0.3221059172
     11  H         1.5028620244    0.4525774397    1.6043043360
     12  H        -0.7871521953    1.1163006013    1.4098556990
     13  H        -1.6110336217    1.6469448662   -0.6928406473
   Point Group: c1    Number of degrees of freedom:    33


   Energy is   -381.823184238

 Hessian Updated using BFGS Update

 33 Hessian modes will be used to form the next step
  Hessian Eigenvalues:
     0.005388    0.012057    0.015060    0.022598    0.030580    0.041805
     0.056738    0.059439    0.062641    0.066126    0.070494    0.079482
     0.091835    0.110380    0.111219    0.126310    0.160917    0.223676
     0.230009    0.249241    0.272812    0.284125    0.318490    0.322368
     0.323357    0.325332    0.328479    0.338374    0.403898    0.457844
     0.502349    0.543502    0.953164

 Minimum Search - Taking Simple RFO Step
 Searching for Lamda that Minimizes Along All modes
 Value Taken    Lamda =  -0.00043413
 Step Taken.  Stepsize is  0.213013

                             Maximum     Tolerance    Cnvgd?
         Gradient           0.001565      0.000300      NO
         Displacement       0.082510      0.001200      NO
         Energy change     -0.000578      0.000001      NO


 New Cartesian Coordinates Obtained by Inverse Iteration

 Displacement from previous Coordinates is:  0.151228
 ----------------------------------------------------------------
             Standard Nuclear Orientation (Angstroms)
    I     Atom           X                Y                Z
 ----------------------------------------------------------------
    1      C       1.5558477681    -0.4192917234    -0.3710782955
    2      C       1.2252042909     0.7294446319     0.5885862389
    3      C      -0.2897883656     0.8000102578     0.4988009704
    4      C      -0.6846810079    -0.6524608291     0.1482176894
    5      O       0.4062879044    -1.3102602554    -0.3165683444
    6      O      -1.7788252424    -1.1379439159     0.1974218414
    7      O      -0.6482427370     1.6582051081    -0.5857213269
    8      H       2.4276678432    -1.0076103862    -0.0893559595
    9      H       1.6648248845    -0.0728085200    -1.4008065353
   10      H       1.6913624286     1.6709965079     0.2957491735
   11      H       1.5300270445     0.4778944335     1.6071427355
   12      H      -0.7870209125     1.1059396216     1.4228307919
   13      H      -1.6052548921     1.6228944993    -0.7036666631
 ----------------------------------------------------------------
 Molecular Point Group                 C1    NOp =  1
 Largest Abelian Subgroup              C1    NOp =  1
 Nuclear Repulsion Energy =   318.0669148265 hartrees
 There are       27 alpha and       27 beta electrons
 Applying Cartesian multipole field
    Component          Value
    ---------          -----
     (2,0,0)        1.00000E-11
     (0,2,0)        2.00000E-11
     (0,0,2)       -3.00000E-11
 Nucleus-field energy     =     0.0000000056 hartrees
 Requested basis set is 6-311++G(d,p)
 There are 72 shells and 196 basis functions
 A cutoff of  1.0D-11 yielded   2506 shell pairs
 There are     18901 function pairs (     20284 Cartesian)
 Smallest overlap matrix eigenvalue = 1.85E-05
 Guess MOs from SCF MO coefficient file
 Reading MOs from coefficient file
 Reading MOs from coefficient file
 A restricted hybrid HF-DFT SCF calculation will be
 performed using Pulay DIIS extrapolation
 Exchange:     0.2000 Hartree-Fock + 0.0800 Slater + 0.7200 B88
 Correlation:  0.1900 VWN1RPA + 0.8100 LYP
 Using SG-1 standard quadrature grid
 SCF converges when DIIS error is below 1.0E-08
 Geometry optimization detected.  Setting ReadMinima to 0
 Setting SaveMinima to 0
 ---------------------------------------
  Cycle       Energy         DIIS Error
 ---------------------------------------
    1    -381.8156408646      7.26E-04
    2    -381.8232727839      8.33E-05
    3    -381.8232771797      9.91E-05
    4    -381.8233072582      3.05E-05
    5    -381.8233096305      1.30E-05
    6    -381.8233102186      4.95E-06
    7    -381.8233104636      1.39E-06
    8    -381.8233103750      2.53E-07
    9    -381.8233103981      1.71E-07
   10    -381.8233104006      3.51E-08
   11    -381.8233104018      1.20E-08
   12    -381.8233104018      2.51E-09 Convergence criterion met
 ---------------------------------------
 SCF time:  CPU 95.13 s  wall 143.05 s
 SCF   energy in the final basis set = -381.8233104018
 Total energy in the final basis set = -381.8233104018

 --------------------------------------------------------------

                    Orbital Energies (a.u.)
 --------------------------------------------------------------

 Alpha MOs
 -- Occupied --
-19.181 -19.155 -19.126 -10.311 -10.258 -10.250 -10.202  -1.122
 -1.054  -1.045  -0.816  -0.740  -0.640  -0.591  -0.565  -0.525
 -0.496  -0.476  -0.452  -0.430  -0.418  -0.396  -0.387  -0.367
 -0.325  -0.317  -0.280
 -- Virtual --
 -0.029  -0.013   0.001   0.006   0.017   0.029   0.039   0.049
  0.063   0.071   0.084   0.096   0.101   0.104   0.106   0.118
  0.120   0.122   0.125   0.130   0.138   0.141   0.148   0.155
  0.184   0.194   0.205   0.211   0.221   0.236   0.246   0.258
  0.272   0.282   0.289   0.292   0.304   0.307   0.313   0.319
  0.326   0.329   0.338   0.357   0.371   0.382   0.403   0.457
  0.464   0.480   0.510   0.529   0.554   0.569   0.591   0.617
  0.622   0.633   0.642   0.658   0.683   0.705   0.725   0.730
  0.759   0.773   0.846   0.910   0.958   0.986   1.037   1.059
  1.117   1.126   1.136   1.154   1.185   1.192   1.209   1.215
  1.254   1.266   1.313   1.364   1.405   1.418   1.471   1.498
  1.520   1.553   1.563   1.596   1.606   1.624   1.647   1.664
  1.680   1.695   1.719   1.757   1.789   1.820   1.827   1.849
  1.916   1.938   1.975   2.013   2.067   2.076   2.168   2.185
  2.237   2.259   2.338   2.447   2.483   2.538   2.556   2.590
  2.625   2.654   2.698   2.726   2.738   2.786   2.802   2.823
  2.852   2.873   2.933   2.943   3.043   3.066   3.083   3.158
  3.203   3.228   3.273   3.292   3.319   3.386   3.554   3.674
  3.697   3.821   3.884   3.976   3.996   4.053   4.090   4.231
  4.259   5.008   5.041   5.066   5.138   5.350   5.381   5.550
  5.632   5.849  23.772  23.827  23.840  23.885  49.872  49.917
 50.023
 --------------------------------------------------------------

          Ground-State Mulliken Net Atomic Charges

     Atom                 Charge (a.u.)
  ----------------------------------------
      1 C                    -0.280429
      2 C                    -0.278231
      3 C                    -0.160285
      4 C                     0.133222
      5 O                    -0.094488
      6 O                    -0.302325
      7 O                    -0.216522
      8 H                     0.187408
      9 H                     0.188172
     10 H                     0.186885
     11 H                     0.154916
     12 H                     0.211302
     13 H                     0.270377
  ----------------------------------------
  Sum of atomic charges =     0.000000

 -----------------------------------------------------------------
                    Cartesian Multipole Moments
 -----------------------------------------------------------------
    Charge (ESU x 10^10)
                 0.0000
    Dipole Moment (Debye)
         X       2.6311      Y       2.2637      Z       1.0064
       Tot       3.6138
    Quadrupole Moments (Debye-Ang)
        XX     -39.3186     XY      -5.4338     YY     -47.5086
        XZ       1.1417     YZ       0.9198     ZZ     -39.6831
    Octopole Moments (Debye-Ang^2)
       XXX       7.6185    XXY      11.8229    XYY       0.8653
       YYY       0.5063    XXZ      -6.3754    XYZ       0.4668
       YYZ       2.0024    XZZ      -1.4355    YZZ      -0.3479
       ZZZ      -2.5285
    Hexadecapole Moments (Debye-Ang^3)
      XXXX    -372.4760   XXXY     -42.5046   XXYY    -109.0700
      XYYY     -17.2117   YYYY    -348.2866   XXXZ      11.0858
      XXYZ      -5.0301   XYYZ       4.2237   YYYZ      -3.4293
      XXZZ     -75.9389   XYZZ      -6.1625   YYZZ     -73.0756
      XZZZ       2.6358   YZZZ      -3.6835   ZZZZ    -105.5091
 -----------------------------------------------------------------
 Calculating analytic gradient of the SCF energy
 Gradient of SCF Energy
            1           2           3           4           5           6
    1   0.0008423   0.0003505   0.0024050  -0.0033672  -0.0004094   0.0010728
    2   0.0022344  -0.0000990   0.0012149  -0.0027161  -0.0020231   0.0007503
    3   0.0001056   0.0010401  -0.0008205   0.0039875  -0.0008359  -0.0012652
            7           8           9          10          11          12
    1   0.0004826  -0.0001356   0.0000819  -0.0001511  -0.0000214  -0.0007864
    2   0.0006303  -0.0003951   0.0006021   0.0002322  -0.0002888  -0.0005740
    3  -0.0008072  -0.0002828   0.0000394  -0.0007620  -0.0000845  -0.0003931
           13
    1  -0.0003640
    2   0.0004319
    3   0.0000784
 Max gradient component =       3.988E-03
 RMS gradient           =       1.259E-03
 Gradient time:  CPU 32.23 s  wall 48.71 s
 Geometry Optimization Parameters
   NAtoms,    NIC,     NZ,  NCons,   NDum,   NFix, NCnnct, MaxDiis
       13      94       0       0       0       0       0       0

 Cartesian Hessian Update
 Hessian Updated using BFGS Update


** GEOMETRY OPTIMIZATION IN DELOCALIZED INTERNAL COORDINATES **
   Searching for a Minimum

   Optimization Cycle:   5

                       Coordinates (Angstroms)
     ATOM                X               Y               Z
      1  C         1.5558477681   -0.4192917234   -0.3710782955
      2  C         1.2252042909    0.7294446319    0.5885862389
      3  C        -0.2897883656    0.8000102578    0.4988009704
      4  C        -0.6846810079   -0.6524608291    0.1482176894
      5  O         0.4062879044   -1.3102602554   -0.3165683444
      6  O        -1.7788252424   -1.1379439159    0.1974218414
      7  O        -0.6482427370    1.6582051081   -0.5857213269
      8  H         2.4276678432   -1.0076103862   -0.0893559595
      9  H         1.6648248845   -0.0728085200   -1.4008065353
     10  H         1.6913624286    1.6709965079    0.2957491735
     11  H         1.5300270445    0.4778944335    1.6071427355
     12  H        -0.7870209125    1.1059396216    1.4228307919
     13  H        -1.6052548921    1.6228944993   -0.7036666631
   Point Group: c1    Number of degrees of freedom:    33


   Energy is   -381.823310402

 Hessian Updated using BFGS Update

 33 Hessian modes will be used to form the next step
  Hessian Eigenvalues:
     0.004333    0.012311    0.014996    0.025242    0.038622    0.046332
     0.057434    0.059422    0.062484    0.065183    0.070380    0.082970
     0.092387    0.111089    0.116128    0.132149    0.161083    0.223769
     0.229709    0.249088    0.272219    0.283984    0.318501    0.321775
     0.323294    0.325030    0.328083    0.338082    0.416828    0.458148
     0.503009    0.541782    0.945412

 Minimum Search - Taking Simple RFO Step
 Searching for Lamda that Minimizes Along All modes
 Value Taken    Lamda =  -0.00019676
 Step Taken.  Stepsize is  0.081827

                             Maximum     Tolerance    Cnvgd?
         Gradient           0.002126      0.000300      NO
         Displacement       0.030189      0.001200      NO
         Energy change     -0.000126      0.000001      NO


 New Cartesian Coordinates Obtained by Inverse Iteration

 Displacement from previous Coordinates is:  0.091951
 ----------------------------------------------------------------
             Standard Nuclear Orientation (Angstroms)
    I     Atom           X                Y                Z
 ----------------------------------------------------------------
    1      C       1.5596630871    -0.4249154359    -0.3699315091
    2      C       1.2241812932     0.7312610996     0.5812326682
    3      C      -0.2924766073     0.8009525780     0.4996930436
    4      C      -0.6839923672    -0.6452874843     0.1351236729
    5      O       0.4059882978    -1.3064764449    -0.3231003501
    6      O      -1.7782494735    -1.1327872762     0.1894874117
    7      O      -0.6608507046     1.6671400995    -0.5739035350
    8      H       2.4257685222    -1.0138810924    -0.0723661733
    9      H       1.6822962463    -0.0887147270    -1.4016005418
   10      H       1.6904188854     1.6722519581     0.2879753448
   11      H       1.5312923969     0.4875011042     1.6012438196
   12      H      -0.7796874917     1.1001566074     1.4315875839
   13      H      -1.6169430780     1.6178084441    -0.6938891190
 ----------------------------------------------------------------
 Molecular Point Group                 C1    NOp =  1
 Largest Abelian Subgroup              C1    NOp =  1
 Nuclear Repulsion Energy =   318.0730663368 hartrees
 There are       27 alpha and       27 beta electrons
 Applying Cartesian multipole field
    Component          Value
    ---------          -----
     (2,0,0)        1.00000E-11
     (0,2,0)        2.00000E-11
     (0,0,2)       -3.00000E-11
 Nucleus-field energy     =     0.0000000056 hartrees
 Requested basis set is 6-311++G(d,p)
 There are 72 shells and 196 basis functions
 A cutoff of  1.0D-11 yielded   2506 shell pairs
 There are     18901 function pairs (     20284 Cartesian)
 Smallest overlap matrix eigenvalue = 1.81E-05
 Guess MOs from SCF MO coefficient file
 Reading MOs from coefficient file
 Reading MOs from coefficient file
 A restricted hybrid HF-DFT SCF calculation will be
 performed using Pulay DIIS extrapolation
 Exchange:     0.2000 Hartree-Fock + 0.0800 Slater + 0.7200 B88
 Correlation:  0.1900 VWN1RPA + 0.8100 LYP
 Using SG-1 standard quadrature grid
 SCF converges when DIIS error is below 1.0E-08
 Geometry optimization detected.  Setting ReadMinima to 0
 Setting SaveMinima to 0
 ---------------------------------------
  Cycle       Energy         DIIS Error
 ---------------------------------------
    1    -381.8255523106      3.05E-04
    2    -381.8234213110      6.44E-05
    3    -381.8233934855      1.12E-04
    4    -381.8234365070      2.10E-05
    5    -381.8234380718      6.41E-06
    6    -381.8234378778      1.97E-06
    7    -381.8234379149      7.08E-07
    8    -381.8234379355      1.16E-07
    9    -381.8234379440      4.41E-08
   10    -381.8234379409      1.28E-08
   11    -381.8234379412      3.19E-09 Convergence criterion met
 ---------------------------------------
 SCF time:  CPU 86.75 s  wall 128.51 s
 SCF   energy in the final basis set = -381.8234379412
 Total energy in the final basis set = -381.8234379412

 --------------------------------------------------------------

                    Orbital Energies (a.u.)
 --------------------------------------------------------------

 Alpha MOs
 -- Occupied --
-19.181 -19.155 -19.125 -10.311 -10.258 -10.250 -10.202  -1.123
 -1.055  -1.044  -0.816  -0.741  -0.641  -0.591  -0.565  -0.525
 -0.496  -0.477  -0.452  -0.431  -0.418  -0.396  -0.387  -0.367
 -0.324  -0.317  -0.280
 -- Virtual --
 -0.029  -0.013   0.001   0.006   0.017   0.029   0.039   0.049
  0.063   0.070   0.085   0.096   0.101   0.104   0.106   0.119
  0.120   0.121   0.125   0.130   0.138   0.141   0.149   0.155
  0.184   0.194   0.205   0.211   0.221   0.236   0.246   0.258
  0.272   0.282   0.288   0.292   0.304   0.307   0.312   0.319
  0.326   0.329   0.338   0.357   0.373   0.382   0.403   0.457
  0.464   0.479   0.509   0.529   0.554   0.568   0.590   0.617
  0.622   0.633   0.642   0.658   0.683   0.705   0.724   0.729
  0.759   0.771   0.846   0.911   0.957   0.986   1.037   1.056
  1.117   1.126   1.135   1.154   1.185   1.192   1.210   1.215
  1.256   1.262   1.312   1.367   1.409   1.419   1.471   1.497
  1.519   1.553   1.562   1.594   1.607   1.625   1.641   1.667
  1.680   1.696   1.718   1.760   1.789   1.819   1.828   1.849
  1.916   1.937   1.976   2.015   2.069   2.075   2.166   2.183
  2.237   2.258   2.340   2.445   2.480   2.537   2.556   2.589
  2.624   2.654   2.696   2.723   2.739   2.787   2.802   2.822
  2.851   2.874   2.934   2.944   3.044   3.068   3.082   3.159
  3.203   3.229   3.272   3.293   3.321   3.385   3.554   3.670
  3.695   3.821   3.884   3.977   3.999   4.054   4.091   4.234
  4.261   5.008   5.040   5.066   5.138   5.351   5.382   5.552
  5.633   5.851  23.772  23.826  23.839  23.884  49.871  49.916
 50.023
 --------------------------------------------------------------

          Ground-State Mulliken Net Atomic Charges

     Atom                 Charge (a.u.)
  ----------------------------------------
      1 C                    -0.279038
      2 C                    -0.279290
      3 C                    -0.154220
      4 C                     0.127756
      5 O                    -0.092480
      6 O                    -0.302856
      7 O                    -0.216041
      8 H                     0.186931
      9 H                     0.186884
     10 H                     0.186938
     11 H                     0.154710
     12 H                     0.211187
     13 H                     0.269517
  ----------------------------------------
  Sum of atomic charges =     0.000000

 -----------------------------------------------------------------
                    Cartesian Multipole Moments
 -----------------------------------------------------------------
    Charge (ESU x 10^10)
                 0.0000
    Dipole Moment (Debye)
         X       2.6616      Y       2.2211      Z       1.0055
       Tot       3.6095
    Quadrupole Moments (Debye-Ang)
        XX     -39.3099     XY      -5.3991     YY     -47.5840
        XZ       1.1160     YZ       0.9286     ZZ     -39.6567
    Octopole Moments (Debye-Ang^2)
       XXX       7.7363    XXY      11.6600    XYY       1.1331
       YYY      -0.1902    XXZ      -6.2119    XYZ       0.4497
       YYZ       2.1848    XZZ      -1.3639    YZZ      -0.4247
       ZZZ      -2.2618
    Hexadecapole Moments (Debye-Ang^3)
      XXXX    -373.3584   XXXY     -41.7369   XXYY    -109.3428
      XYYY     -15.9120   YYYY    -349.1237   XXXZ      10.8942
      XXYZ      -5.3298   XYYZ       4.0630   YYYZ      -4.0762
      XXZZ     -75.9570   XYZZ      -5.8300   YYZZ     -72.9699
      XZZZ       2.3532   YZZZ      -4.2541   ZZZZ    -104.6051
 -----------------------------------------------------------------
 Calculating analytic gradient of the SCF energy
 Gradient of SCF Energy
            1           2           3           4           5           6
    1   0.0008795  -0.0001172   0.0003111  -0.0009075   0.0000728   0.0001306
    2   0.0006484  -0.0002415   0.0006411  -0.0001588  -0.0011895  -0.0000083
    3   0.0000861   0.0001115   0.0003536   0.0005372  -0.0002563  -0.0000357
            7           8           9          10          11          12
    1   0.0004848  -0.0000701  -0.0001412  -0.0000262  -0.0000044  -0.0003833
    2  -0.0000028  -0.0002329   0.0002382   0.0000730  -0.0000454   0.0000150
    3  -0.0004019  -0.0001649  -0.0001103  -0.0001664   0.0000029  -0.0000641
           13
    1  -0.0002290
    2   0.0002635
    3   0.0001083
 Max gradient component =       1.190E-03
 RMS gradient           =       3.739E-04
 Gradient time:  CPU 32.16 s  wall 47.53 s
 Geometry Optimization Parameters
   NAtoms,    NIC,     NZ,  NCons,   NDum,   NFix, NCnnct, MaxDiis
       13      94       0       0       0       0       0       0

 Cartesian Hessian Update
 Hessian Updated using BFGS Update


** GEOMETRY OPTIMIZATION IN DELOCALIZED INTERNAL COORDINATES **
   Searching for a Minimum

   Optimization Cycle:   6

                       Coordinates (Angstroms)
     ATOM                X               Y               Z
      1  C         1.5596630871   -0.4249154359   -0.3699315091
      2  C         1.2241812932    0.7312610996    0.5812326682
      3  C        -0.2924766073    0.8009525780    0.4996930436
      4  C        -0.6839923672   -0.6452874843    0.1351236729
      5  O         0.4059882978   -1.3064764449   -0.3231003501
      6  O        -1.7782494735   -1.1327872762    0.1894874117
      7  O        -0.6608507046    1.6671400995   -0.5739035350
      8  H         2.4257685222   -1.0138810924   -0.0723661733
      9  H         1.6822962463   -0.0887147270   -1.4016005418
     10  H         1.6904188854    1.6722519581    0.2879753448
     11  H         1.5312923969    0.4875011042    1.6012438196
     12  H        -0.7796874917    1.1001566074    1.4315875839
     13  H        -1.6169430780    1.6178084441   -0.6938891190
   Point Group: c1    Number of degrees of freedom:    33


   Energy is   -381.823437941

 Hessian Updated using BFGS Update

 33 Hessian modes will be used to form the next step
  Hessian Eigenvalues:
     0.003614    0.012314    0.014569    0.025285    0.036759    0.046759
     0.056772    0.059767    0.062772    0.064961    0.070396    0.084806
     0.093495    0.109950    0.111374    0.127990    0.160832    0.224509
     0.232614    0.249495    0.268089    0.285708    0.316311    0.320452
     0.323566    0.324473    0.326002    0.338364    0.403030    0.458530
     0.502370    0.540601    0.947389

 Minimum Search - Taking Simple RFO Step
 Searching for Lamda that Minimizes Along All modes
 Value Taken    Lamda =  -0.00005677
 Step Taken.  Stepsize is  0.093055

                             Maximum     Tolerance    Cnvgd?
         Gradient           0.000653      0.000300      NO
         Displacement       0.040007      0.001200      NO
         Energy change     -0.000128      0.000001      NO


 New Cartesian Coordinates Obtained by Inverse Iteration

 Displacement from previous Coordinates is:  0.096361
 ----------------------------------------------------------------
             Standard Nuclear Orientation (Angstroms)
    I     Atom           X                Y                Z
 ----------------------------------------------------------------
    1      C       1.5617006758    -0.4289579184    -0.3677181161
    2      C       1.2249942778     0.7339620276     0.5753416540
    3      C      -0.2926101079     0.8007013745     0.5017597175
    4      C      -0.6846863456    -0.6398379143     0.1265358175
    5      O       0.4031375293    -1.3019149876    -0.3306589939
    6      O      -1.7812449057    -1.1240404841     0.1755725132
    7      O      -0.6726576497     1.6749818856    -0.5604811451
    8      H       2.4210259833    -1.0202004706    -0.0551363772
    9      H       1.6996813977    -0.1010969350    -1.3998890694
   10      H       1.6887592601     1.6741847754     0.2759286411
   11      H       1.5374823791     0.4990619557     1.5958750208
   12      H      -0.7713613063     1.0916985198     1.4405464627
   13      H      -1.6268121813     1.6064676016    -0.6861238087
 ----------------------------------------------------------------
 Molecular Point Group                 C1    NOp =  1
 Largest Abelian Subgroup              C1    NOp =  1
 Nuclear Repulsion Energy =   318.1183767933 hartrees
 There are       27 alpha and       27 beta electrons
 Applying Cartesian multipole field
    Component          Value
    ---------          -----
     (2,0,0)        1.00000E-11
     (0,2,0)        2.00000E-11
     (0,0,2)       -3.00000E-11
 Nucleus-field energy     =     0.0000000057 hartrees
 Requested basis set is 6-311++G(d,p)
 There are 72 shells and 196 basis functions
 A cutoff of  1.0D-11 yielded   2506 shell pairs
 There are     18901 function pairs (     20284 Cartesian)
 Smallest overlap matrix eigenvalue = 1.77E-05
 Guess MOs from SCF MO coefficient file
 Reading MOs from coefficient file
 Reading MOs from coefficient file
 A restricted hybrid HF-DFT SCF calculation will be
 performed using Pulay DIIS extrapolation
 Exchange:     0.2000 Hartree-Fock + 0.0800 Slater + 0.7200 B88
 Correlation:  0.1900 VWN1RPA + 0.8100 LYP
 Using SG-1 standard quadrature grid
 SCF converges when DIIS error is below 1.0E-08
 Geometry optimization detected.  Setting ReadMinima to 0
 Setting SaveMinima to 0
 ---------------------------------------
  Cycle       Energy         DIIS Error
 ---------------------------------------
    1    -381.8258118574      3.09E-04
    2    -381.8234602865      5.50E-05
    3    -381.8234451595      8.74E-05
    4    -381.8234712983      2.02E-05
    5    -381.8234727108      6.95E-06
    6    -381.8234725715      2.25E-06
    7    -381.8234725635      6.13E-07
    8    -381.8234726047      1.15E-07
    9    -381.8234726123      5.46E-08
   10    -381.8234726074      1.80E-08
   11    -381.8234726078      4.93E-09 Convergence criterion met
 ---------------------------------------
 SCF time:  CPU 87.56 s  wall 135.18 s
 SCF   energy in the final basis set = -381.8234726078
 Total energy in the final basis set = -381.8234726078

 --------------------------------------------------------------

                    Orbital Energies (a.u.)
 --------------------------------------------------------------

 Alpha MOs
 -- Occupied --
-19.182 -19.154 -19.125 -10.311 -10.258 -10.250 -10.202  -1.124
 -1.055  -1.045  -0.816  -0.742  -0.641  -0.592  -0.564  -0.526
 -0.497  -0.477  -0.452  -0.431  -0.418  -0.397  -0.386  -0.367
 -0.323  -0.317  -0.281
 -- Virtual --
 -0.029  -0.013   0.002   0.006   0.017   0.028   0.039   0.049
  0.063   0.070   0.085   0.096   0.101   0.104   0.106   0.119
  0.120   0.121   0.125   0.130   0.138   0.141   0.149   0.155
  0.183   0.193   0.205   0.211   0.220   0.236   0.246   0.259
  0.272   0.282   0.288   0.293   0.304   0.307   0.312   0.320
  0.327   0.329   0.338   0.357   0.374   0.382   0.404   0.457
  0.464   0.479   0.508   0.528   0.554   0.568   0.590   0.616
  0.622   0.632   0.642   0.658   0.682   0.704   0.722   0.728
  0.757   0.769   0.845   0.911   0.956   0.987   1.039   1.055
  1.117   1.126   1.136   1.155   1.186   1.192   1.210   1.215
  1.257   1.260   1.311   1.369   1.411   1.420   1.472   1.497
  1.518   1.553   1.561   1.593   1.607   1.624   1.636   1.670
  1.680   1.697   1.718   1.761   1.788   1.819   1.831   1.850
  1.916   1.937   1.977   2.017   2.071   2.075   2.164   2.180
  2.237   2.257   2.343   2.444   2.478   2.537   2.556   2.587
  2.622   2.655   2.694   2.721   2.740   2.788   2.801   2.822
  2.849   2.875   2.935   2.946   3.045   3.070   3.081   3.160
  3.202   3.229   3.272   3.293   3.324   3.384   3.554   3.666
  3.695   3.821   3.884   3.977   4.001   4.055   4.091   4.237
  4.264   5.007   5.040   5.065   5.139   5.352   5.382   5.555
  5.634   5.852  23.773  23.826  23.839  23.883  49.870  49.916
 50.023
 --------------------------------------------------------------

          Ground-State Mulliken Net Atomic Charges

     Atom                 Charge (a.u.)
  ----------------------------------------
      1 C                    -0.279129
      2 C                    -0.277714
      3 C                    -0.151792
      4 C                     0.125048
      5 O                    -0.090850
      6 O                    -0.303268
      7 O                    -0.215593
      8 H                     0.186574
      9 H                     0.186012
     10 H                     0.187242
     11 H                     0.154452
     12 H                     0.210445
     13 H                     0.268573
  ----------------------------------------
  Sum of atomic charges =     0.000000

 -----------------------------------------------------------------
                    Cartesian Multipole Moments
 -----------------------------------------------------------------
    Charge (ESU x 10^10)
                 0.0000
    Dipole Moment (Debye)
         X       2.7010      Y       2.1601      Z       1.0157
       Tot       3.6046
    Quadrupole Moments (Debye-Ang)
        XX     -39.3287     XY      -5.3121     YY     -47.6607
        XZ       1.0786     YZ       0.8808     ZZ     -39.6206
    Octopole Moments (Debye-Ang^2)
       XXX       7.9712    XXY      11.4516    XYY       1.4613
       YYY      -1.0428    XXZ      -6.0313    XYZ       0.4664
       YYZ       2.3561    XZZ      -1.2769    YZZ      -0.5171
       ZZZ      -2.0327
    Hexadecapole Moments (Debye-Ang^3)
      XXXX    -374.8040   XXXY     -41.0634   XXYY    -109.7153
      XYYY     -14.6054   YYYY    -349.4589   XXXZ      10.4560
      XXYZ      -5.7437   XYYZ       3.7767   YYYZ      -4.9640
      XXZZ     -75.9478   XYZZ      -5.5657   YYZZ     -72.7838
      XZZZ       1.9220   YZZZ      -5.0282   ZZZZ    -103.7010
 -----------------------------------------------------------------
 Calculating analytic gradient of the SCF energy
 Gradient of SCF Energy
            1           2           3           4           5           6
    1   0.0003524  -0.0001524  -0.0003162   0.0003013  -0.0001313  -0.0002131
    2   0.0001027  -0.0003081  -0.0001714   0.0006196  -0.0001945  -0.0001729
    3   0.0000710  -0.0002396   0.0002735  -0.0003355  -0.0000337   0.0002455
            7           8           9          10          11          12
    1   0.0002832  -0.0000188  -0.0001266   0.0000765   0.0000941  -0.0000597
    2  -0.0001875  -0.0000573   0.0000325   0.0000743   0.0000273   0.0001424
    3  -0.0000988   0.0000197  -0.0000237   0.0000780   0.0000267  -0.0000549
           13
    1  -0.0000896
    2   0.0000930
    3   0.0000716
 Max gradient component =       6.196E-04
 RMS gradient           =       1.975E-04
 Gradient time:  CPU 32.15 s  wall 48.34 s
 Geometry Optimization Parameters
   NAtoms,    NIC,     NZ,  NCons,   NDum,   NFix, NCnnct, MaxDiis
       13      94       0       0       0       0       0       0

 Cartesian Hessian Update
 Hessian Updated using BFGS Update


** GEOMETRY OPTIMIZATION IN DELOCALIZED INTERNAL COORDINATES **
   Searching for a Minimum

   Optimization Cycle:   7

                       Coordinates (Angstroms)
     ATOM                X               Y               Z
      1  C         1.5617006758   -0.4289579184   -0.3677181161
      2  C         1.2249942778    0.7339620276    0.5753416540
      3  C        -0.2926101079    0.8007013745    0.5017597175
      4  C        -0.6846863456   -0.6398379143    0.1265358175
      5  O         0.4031375293   -1.3019149876   -0.3306589939
      6  O        -1.7812449057   -1.1240404841    0.1755725132
      7  O        -0.6726576497    1.6749818856   -0.5604811451
      8  H         2.4210259833   -1.0202004706   -0.0551363772
      9  H         1.6996813977   -0.1010969350   -1.3998890694
     10  H         1.6887592601    1.6741847754    0.2759286411
     11  H         1.5374823791    0.4990619557    1.5958750208
     12  H        -0.7713613063    1.0916985198    1.4405464627
     13  H        -1.6268121813    1.6064676016   -0.6861238087
   Point Group: c1    Number of degrees of freedom:    33


   Energy is   -381.823472608

 Hessian Updated using BFGS Update

 33 Hessian modes will be used to form the next step
  Hessian Eigenvalues:
     0.002725    0.012361    0.013600    0.024593    0.037398    0.047987
     0.055948    0.059769    0.062900    0.065132    0.070418    0.084813
     0.093420    0.111124    0.113958    0.128992    0.161019    0.224236
     0.231561    0.249532    0.272196    0.285955    0.319008    0.322405
     0.323934    0.325593    0.329942    0.339948    0.401445    0.459243
     0.501769    0.539715    0.949496

 Minimum Search - Taking Simple RFO Step
 Searching for Lamda that Minimizes Along All modes
 Value Taken    Lamda =  -0.00001055
 Step Taken.  Stepsize is  0.050417

                             Maximum     Tolerance    Cnvgd?
         Gradient           0.000280      0.000300     YES
         Displacement       0.022041      0.001200      NO
         Energy change     -0.000035      0.000001      NO


 New Cartesian Coordinates Obtained by Inverse Iteration

 Displacement from previous Coordinates is:  0.050303
 ----------------------------------------------------------------
             Standard Nuclear Orientation (Angstroms)
    I     Atom           X                Y                Z
 ----------------------------------------------------------------
    1      C       1.5626101807    -0.4310355102    -0.3661708008
    2      C       1.2256435406     0.7357617113     0.5726863257
    3      C      -0.2921963282     0.8006335570     0.5031642317
    4      C      -0.6851180530    -0.6381698800     0.1230732463
    5      O       0.4022302937    -1.3009196491    -0.3327676699
    6      O      -1.7832555727    -1.1194104449     0.1658172210
    7      O      -0.6782853004     1.6797889917    -0.5528742012
    8      H       2.4189338480    -1.0233171213    -0.0473074005
    9      H       1.7073688724    -0.1075848380    -1.3987407606
   10      H       1.6872577468     1.6752157831     0.2679828504
   11      H       1.5407751039     0.5059805024     1.5934812340
   12      H      -0.7673854231     1.0864864888     1.4454058326
   13      H      -1.6311699022     1.6015798392    -0.6821977923
 ----------------------------------------------------------------
 Molecular Point Group                 C1    NOp =  1
 Largest Abelian Subgroup              C1    NOp =  1
 Nuclear Repulsion Energy =   318.0910393300 hartrees
 There are       27 alpha and       27 beta electrons
 Applying Cartesian multipole field
    Component          Value
    ---------          -----
     (2,0,0)        1.00000E-11
     (0,2,0)        2.00000E-11
     (0,0,2)       -3.00000E-11
 Nucleus-field energy     =     0.0000000057 hartrees
 Requested basis set is 6-311++G(d,p)
 There are 72 shells and 196 basis functions
 A cutoff of  1.0D-11 yielded   2508 shell pairs
 There are     18909 function pairs (     20292 Cartesian)
 Smallest overlap matrix eigenvalue = 1.74E-05
 Guess MOs from SCF MO coefficient file
 Reading MOs from coefficient file
 Reading MOs from coefficient file
 A restricted hybrid HF-DFT SCF calculation will be
 performed using Pulay DIIS extrapolation
 Exchange:     0.2000 Hartree-Fock + 0.0800 Slater + 0.7200 B88
 Correlation:  0.1900 VWN1RPA + 0.8100 LYP
 Using SG-1 standard quadrature grid
 SCF converges when DIIS error is below 1.0E-08
 Geometry optimization detected.  Setting ReadMinima to 0
 Setting SaveMinima to 0
 ---------------------------------------
  Cycle       Energy         DIIS Error
 ---------------------------------------
    1    -381.8242144140      1.84E-04
    2    -381.8234771550      2.30E-05
    3    -381.8234763604      2.95E-05
    4    -381.8234795451      8.79E-06
    5    -381.8234797414      3.71E-06
    6    -381.8234796298      1.23E-06
    7    -381.8234796293      3.45E-07
    8    -381.8234796553      5.78E-08
    9    -381.8234796546      2.82E-08
   10    -381.8234796525      9.94E-09 Convergence criterion met
 ---------------------------------------
 SCF time:  CPU 79.79 s  wall 118.33 s
 SCF   energy in the final basis set = -381.8234796525
 Total energy in the final basis set = -381.8234796525

 --------------------------------------------------------------

                    Orbital Energies (a.u.)
 --------------------------------------------------------------

 Alpha MOs
 -- Occupied --
-19.182 -19.154 -19.126 -10.311 -10.258 -10.250 -10.202  -1.124
 -1.055  -1.045  -0.816  -0.742  -0.641  -0.592  -0.564  -0.526
 -0.497  -0.477  -0.452  -0.431  -0.418  -0.397  -0.386  -0.367
 -0.323  -0.317  -0.281
 -- Virtual --
 -0.029  -0.013   0.002   0.006   0.017   0.028   0.039   0.049
  0.063   0.070   0.085   0.096   0.101   0.104   0.106   0.119
  0.120   0.121   0.125   0.130   0.138   0.141   0.149   0.155
  0.183   0.193   0.204   0.211   0.220   0.236   0.247   0.259
  0.271   0.282   0.287   0.293   0.304   0.307   0.312   0.320
  0.328   0.328   0.338   0.357   0.374   0.382   0.405   0.457
  0.464   0.479   0.508   0.528   0.555   0.568   0.589   0.616
  0.622   0.632   0.642   0.658   0.682   0.703   0.721   0.728
  0.756   0.768   0.845   0.912   0.956   0.987   1.040   1.055
  1.117   1.126   1.136   1.155   1.187   1.192   1.210   1.215
  1.257   1.259   1.311   1.369   1.411   1.420   1.472   1.497
  1.518   1.552   1.561   1.592   1.607   1.623   1.635   1.671
  1.680   1.697   1.717   1.762   1.788   1.819   1.832   1.850
  1.916   1.937   1.976   2.018   2.071   2.075   2.163   2.178
  2.237   2.257   2.344   2.443   2.477   2.537   2.555   2.586
  2.622   2.656   2.693   2.721   2.741   2.789   2.800   2.822
  2.848   2.874   2.934   2.946   3.045   3.070   3.080   3.160
  3.201   3.229   3.271   3.294   3.325   3.384   3.553   3.665
  3.695   3.822   3.884   3.977   4.002   4.055   4.090   4.238
  4.265   5.007   5.040   5.065   5.139   5.352   5.382   5.556
  5.634   5.853  23.772  23.825  23.838  23.883  49.870  49.916
 50.023
 --------------------------------------------------------------

          Ground-State Mulliken Net Atomic Charges

     Atom                 Charge (a.u.)
  ----------------------------------------
      1 C                    -0.279359
      2 C                    -0.276835
      3 C                    -0.150884
      4 C                     0.124234
      5 O                    -0.090062
      6 O                    -0.303295
      7 O                    -0.215620
      8 H                     0.186417
      9 H                     0.185675
     10 H                     0.187380
     11 H                     0.154351
     12 H                     0.209899
     13 H                     0.268100
  ----------------------------------------
  Sum of atomic charges =     0.000000

 -----------------------------------------------------------------
                    Cartesian Multipole Moments
 -----------------------------------------------------------------
    Charge (ESU x 10^10)
                 0.0000
    Dipole Moment (Debye)
         X       2.7180      Y       2.1268      Z       1.0230
       Tot       3.5996
    Quadrupole Moments (Debye-Ang)
        XX     -39.3442     XY      -5.2595     YY     -47.7043
        XZ       1.0458     YZ       0.8449     ZZ     -39.5960
    Octopole Moments (Debye-Ang^2)
       XXX       8.0781    XXY      11.3408    XYY       1.6074
       YYY      -1.4680    XXZ      -5.9323    XYZ       0.4938
       YYZ       2.4235    XZZ      -1.2441    YZZ      -0.5636
       ZZZ      -1.9360
    Hexadecapole Moments (Debye-Ang^3)
      XXXX    -375.6106   XXXY     -40.7269   XXYY    -109.9533
      XYYY     -13.9294   YYYY    -349.9414   XXXZ      10.0946
      XXYZ      -5.9896   XYYZ       3.5921   YYYZ      -5.4857
      XXZZ     -75.9305   XYZZ      -5.4314   YYZZ     -72.7194
      XZZZ       1.6345   YZZZ      -5.4579   ZZZZ    -103.1709
 -----------------------------------------------------------------
 Calculating analytic gradient of the SCF energy
 Gradient of SCF Energy
            1           2           3           4           5           6
    1   0.0000835  -0.0000793  -0.0001969   0.0004185  -0.0001928  -0.0001687
    2   0.0000115  -0.0001202  -0.0003275   0.0004081   0.0000559  -0.0000999
    3  -0.0000007  -0.0001566   0.0001873  -0.0001643  -0.0000582   0.0001424
            7           8           9          10          11          12
    1   0.0001080  -0.0000263  -0.0000484   0.0000501   0.0000358   0.0000171
    2  -0.0000494  -0.0000289  -0.0000656   0.0000255   0.0000270   0.0001253
    3  -0.0000730   0.0000396  -0.0000044   0.0000752   0.0000160  -0.0000253
           13
    1  -0.0000006
    2   0.0000382
    3   0.0000219
 Max gradient component =       4.185E-04
 RMS gradient           =       1.399E-04
 Gradient time:  CPU 32.19 s  wall 46.95 s
 Geometry Optimization Parameters
   NAtoms,    NIC,     NZ,  NCons,   NDum,   NFix, NCnnct, MaxDiis
       13      94       0       0       0       0       0       0

 Cartesian Hessian Update
 Hessian Updated using BFGS Update


** GEOMETRY OPTIMIZATION IN DELOCALIZED INTERNAL COORDINATES **
   Searching for a Minimum

   Optimization Cycle:   8

                       Coordinates (Angstroms)
     ATOM                X               Y               Z
      1  C         1.5626101807   -0.4310355102   -0.3661708008
      2  C         1.2256435406    0.7357617113    0.5726863257
      3  C        -0.2921963282    0.8006335570    0.5031642317
      4  C        -0.6851180530   -0.6381698800    0.1230732463
      5  O         0.4022302937   -1.3009196491   -0.3327676699
      6  O        -1.7832555727   -1.1194104449    0.1658172210
      7  O        -0.6782853004    1.6797889917   -0.5528742012
      8  H         2.4189338480   -1.0233171213   -0.0473074005
      9  H         1.7073688724   -0.1075848380   -1.3987407606
     10  H         1.6872577468    1.6752157831    0.2679828504
     11  H         1.5407751039    0.5059805024    1.5934812340
     12  H        -0.7673854231    1.0864864888    1.4454058326
     13  H        -1.6311699022    1.6015798392   -0.6821977923
   Point Group: c1    Number of degrees of freedom:    33


   Energy is   -381.823479652

 Hessian Updated using BFGS Update

 33 Hessian modes will be used to form the next step
  Hessian Eigenvalues:
     0.002226    0.010991    0.013147    0.025526    0.037624    0.047386
     0.055083    0.059183    0.062604    0.065093    0.070750    0.083733
     0.092650    0.111420    0.113822    0.129078    0.160997    0.224842
     0.231950    0.249660    0.271263    0.286447    0.318092    0.321395
     0.323942    0.324695    0.327332    0.336895    0.403566    0.459915
     0.501616    0.544276    0.943770

 Minimum Search - Taking Simple RFO Step
 Searching for Lamda that Minimizes Along All modes
 Value Taken    Lamda =  -0.00000364
 Step Taken.  Stepsize is  0.028390

                             Maximum     Tolerance    Cnvgd?
         Gradient           0.000190      0.000300     YES
         Displacement       0.010671      0.001200      NO
         Energy change     -0.000007      0.000001      NO


 New Cartesian Coordinates Obtained by Inverse Iteration

 Displacement from previous Coordinates is:  0.028851
 ----------------------------------------------------------------
             Standard Nuclear Orientation (Angstroms)
    I     Atom           X                Y                Z
 ----------------------------------------------------------------
    1      C       1.5631888136    -0.4323828730    -0.3648567515
    2      C       1.2261582591     0.7368177246     0.5712578596
    3      C      -0.2918491896     0.8007488306     0.5036203940
    4      C      -0.6854924999    -0.6376459542     0.1210629392
    5      O       0.4024373661    -1.3014232793    -0.3317696492
    6      O      -1.7846432870    -1.1167051079     0.1587516714
    7      O      -0.6814650934     1.6827610874    -0.5486700336
    8      H       2.4187448940    -1.0244624164    -0.0435249113
    9      H       1.7102748112    -0.1112440605    -1.3978333776
   10      H       1.6866290618     1.6755297375     0.2628378437
   11      H       1.5427202732     0.5098303104     1.5921706643
   12      H      -0.7655025584     1.0831160676     1.4477243994
   13      H      -1.6337918441     1.6000693633    -0.6792187320
 ----------------------------------------------------------------
 Molecular Point Group                 C1    NOp =  1
 Largest Abelian Subgroup              C1    NOp =  1
 Nuclear Repulsion Energy =   318.0512669538 hartrees
 There are       27 alpha and       27 beta electrons
 Applying Cartesian multipole field
    Component          Value
    ---------          -----
     (2,0,0)        1.00000E-11
     (0,2,0)        2.00000E-11
     (0,0,2)       -3.00000E-11
 Nucleus-field energy     =     0.0000000057 hartrees
 Requested basis set is 6-311++G(d,p)
 There are 72 shells and 196 basis functions
 A cutoff of  1.0D-11 yielded   2508 shell pairs
 There are     18909 function pairs (     20292 Cartesian)
 Smallest overlap matrix eigenvalue = 1.73E-05
 Guess MOs from SCF MO coefficient file
 Reading MOs from coefficient file
 Reading MOs from coefficient file
 A restricted hybrid HF-DFT SCF calculation will be
 performed using Pulay DIIS extrapolation
 Exchange:     0.2000 Hartree-Fock + 0.0800 Slater + 0.7200 B88
 Correlation:  0.1900 VWN1RPA + 0.8100 LYP
 Using SG-1 standard quadrature grid
 SCF converges when DIIS error is below 1.0E-08
 Geometry optimization detected.  Setting ReadMinima to 0
 Setting SaveMinima to 0
 ---------------------------------------
  Cycle       Energy         DIIS Error
 ---------------------------------------
    1    -381.8237522247      1.26E-04
    2    -381.8234813087      1.11E-05
    3    -381.8234814899      1.11E-05
    4    -381.8234821926      4.03E-06
    5    -381.8234821649      1.77E-06
    6    -381.8234821066      7.04E-07
    7    -381.8234821212      2.30E-07
    8    -381.8234821291      3.23E-08
    9    -381.8234821311      1.31E-08
   10    -381.8234821304      5.44E-09 Convergence criterion met
 ---------------------------------------
 SCF time:  CPU 78.11 s  wall 117.88 s
 SCF   energy in the final basis set = -381.8234821304
 Total energy in the final basis set = -381.8234821304

 --------------------------------------------------------------

                    Orbital Energies (a.u.)
 --------------------------------------------------------------

 Alpha MOs
 -- Occupied --
-19.182 -19.154 -19.126 -10.311 -10.258 -10.250 -10.202  -1.124
 -1.055  -1.045  -0.816  -0.742  -0.641  -0.593  -0.564  -0.526
 -0.497  -0.477  -0.451  -0.432  -0.418  -0.397  -0.386  -0.367
 -0.323  -0.318  -0.281
 -- Virtual --
 -0.029  -0.013   0.001   0.006   0.017   0.028   0.039   0.049
  0.063   0.070   0.085   0.096   0.102   0.104   0.106   0.119
  0.120   0.121   0.125   0.130   0.138   0.141   0.149   0.155
  0.183   0.193   0.204   0.211   0.220   0.236   0.247   0.259
  0.271   0.281   0.287   0.293   0.304   0.307   0.311   0.320
  0.328   0.328   0.338   0.356   0.375   0.382   0.405   0.457
  0.464   0.479   0.508   0.528   0.555   0.568   0.589   0.615
  0.622   0.632   0.642   0.658   0.682   0.703   0.721   0.728
  0.755   0.767   0.845   0.913   0.956   0.987   1.040   1.055
  1.117   1.126   1.136   1.155   1.187   1.192   1.210   1.214
  1.257   1.259   1.311   1.369   1.411   1.421   1.472   1.497
  1.518   1.552   1.561   1.592   1.607   1.623   1.634   1.672
  1.679   1.697   1.717   1.762   1.788   1.819   1.832   1.850
  1.916   1.938   1.976   2.019   2.071   2.075   2.163   2.177
  2.236   2.257   2.345   2.443   2.477   2.537   2.554   2.586
  2.622   2.657   2.692   2.720   2.741   2.790   2.800   2.822
  2.848   2.874   2.934   2.947   3.046   3.070   3.080   3.160
  3.201   3.229   3.271   3.294   3.325   3.384   3.553   3.664
  3.695   3.822   3.884   3.977   4.002   4.054   4.089   4.238
  4.266   5.006   5.040   5.065   5.139   5.352   5.382   5.557
  5.634   5.853  23.772  23.825  23.838  23.883  49.870  49.916
 50.022
 --------------------------------------------------------------

          Ground-State Mulliken Net Atomic Charges

     Atom                 Charge (a.u.)
  ----------------------------------------
      1 C                    -0.279448
      2 C                    -0.276979
      3 C                    -0.150128
      4 C                     0.124165
      5 O                    -0.089620
      6 O                    -0.303273
      7 O                    -0.215791
      8 H                     0.186364
      9 H                     0.185564
     10 H                     0.187419
     11 H                     0.154366
     12 H                     0.209483
     13 H                     0.267876
  ----------------------------------------
  Sum of atomic charges =     0.000000

 -----------------------------------------------------------------
                    Cartesian Multipole Moments
 -----------------------------------------------------------------
    Charge (ESU x 10^10)
                 0.0000
    Dipole Moment (Debye)
         X       2.7245      Y       2.1093      Z       1.0282
       Tot       3.5957
    Quadrupole Moments (Debye-Ang)
        XX     -39.3495     XY      -5.2288     YY     -47.7297
        XZ       1.0176     YZ       0.8240     ZZ     -39.5835
    Octopole Moments (Debye-Ang^2)
       XXX       8.1314    XXY      11.2871    XYY       1.6618
       YYY      -1.6739    XXZ      -5.8592    XYZ       0.5153
       YYZ       2.4515    XZZ      -1.2320    YZZ      -0.5958
       ZZZ      -1.8859
    Hexadecapole Moments (Debye-Ang^3)
      XXXX    -376.1008   XXXY     -40.5403   XXYY    -110.0954
      XYYY     -13.5402   YYYY    -350.3707   XXXZ       9.7928
      XXYZ      -6.1356   XYYZ       3.4525   YYYZ      -5.7658
      XXZZ     -75.9281   XYZZ      -5.3384   YYZZ     -72.6981
      XZZZ       1.4036   YZZZ      -5.6774   ZZZZ    -102.7976
 -----------------------------------------------------------------
 Calculating analytic gradient of the SCF energy
 Gradient of SCF Energy
            1           2           3           4           5           6
    1  -0.0000362   0.0000128   0.0000062   0.0001490  -0.0001313  -0.0000682
    2  -0.0000375   0.0000302  -0.0002061   0.0000785   0.0001445  -0.0000050
    3  -0.0000146  -0.0000524   0.0001163  -0.0000002  -0.0000492   0.0000507
            7           8           9          10          11          12
    1  -0.0000180  -0.0000122   0.0000070   0.0000207   0.0000118   0.0000234
    2   0.0000405  -0.0000172  -0.0000668  -0.0000220  -0.0000301   0.0000676
    3  -0.0000696   0.0000260   0.0000069   0.0000173  -0.0000009  -0.0000284
           13
    1   0.0000350
    2   0.0000233
    3  -0.0000020
 Max gradient component =       2.061E-04
 RMS gradient           =       6.433E-05
 Gradient time:  CPU 32.15 s  wall 47.45 s
 Geometry Optimization Parameters
   NAtoms,    NIC,     NZ,  NCons,   NDum,   NFix, NCnnct, MaxDiis
       13      94       0       0       0       0       0       0

 Cartesian Hessian Update
 Hessian Updated using BFGS Update


** GEOMETRY OPTIMIZATION IN DELOCALIZED INTERNAL COORDINATES **
   Searching for a Minimum

   Optimization Cycle:   9

                       Coordinates (Angstroms)
     ATOM                X               Y               Z
      1  C         1.5631888136   -0.4323828730   -0.3648567515
      2  C         1.2261582591    0.7368177246    0.5712578596
      3  C        -0.2918491896    0.8007488306    0.5036203940
      4  C        -0.6854924999   -0.6376459542    0.1210629392
      5  O         0.4024373661   -1.3014232793   -0.3317696492
      6  O        -1.7846432870   -1.1167051079    0.1587516714
      7  O        -0.6814650934    1.6827610874   -0.5486700336
      8  H         2.4187448940   -1.0244624164   -0.0435249113
      9  H         1.7102748112   -0.1112440605   -1.3978333776
     10  H         1.6866290618    1.6755297375    0.2628378437
     11  H         1.5427202732    0.5098303104    1.5921706643
     12  H        -0.7655025584    1.0831160676    1.4477243994
     13  H        -1.6337918441    1.6000693633   -0.6792187320
   Point Group: c1    Number of degrees of freedom:    33


   Energy is   -381.823482130

 Hessian Updated using BFGS Update

 33 Hessian modes will be used to form the next step
  Hessian Eigenvalues:
     0.002118    0.008017    0.013267    0.025838    0.037323    0.047620
     0.056400    0.058922    0.062504    0.065519    0.070744    0.084182
     0.091964    0.111398    0.111965    0.128891    0.161023    0.225170
     0.233671    0.249501    0.268683    0.286738    0.312936    0.320149
     0.323398    0.324514    0.325913    0.337351    0.403230    0.463208
     0.502240    0.542211    0.941424

 Minimum Search - Taking Simple RFO Step
 Searching for Lamda that Minimizes Along All modes
 Value Taken    Lamda =  -0.00000124
 Step Taken.  Stepsize is  0.014754

                             Maximum     Tolerance    Cnvgd?
         Gradient           0.000105      0.000300     YES
         Displacement       0.004951      0.001200      NO
         Energy change     -0.000002      0.000001      NO


 New Cartesian Coordinates Obtained by Inverse Iteration

 Displacement from previous Coordinates is:  0.014143
 ----------------------------------------------------------------
             Standard Nuclear Orientation (Angstroms)
    I     Atom           X                Y                Z
 ----------------------------------------------------------------
    1      C       1.5634167314    -0.4331127252    -0.3640678266
    2      C       1.2263395900     0.7372437765     0.5706883745
    3      C      -0.2917141095     0.8008184689     0.5035643877
    4      C      -0.6855505291    -0.6376701711     0.1200043886
    5      O       0.4031127925    -1.3025565284    -0.3297776776
    6      O      -1.7851834801    -1.1156200580     0.1547314723
    7      O      -0.6825342235     1.6842147388    -0.5469224463
    8      H       2.4193024844    -1.0245377785    -0.0424644291
    9      H       1.7101601372    -0.1129865055    -1.3974509297
   10      H       1.6863541015     1.6755549178     0.2604122115
   11      H       1.5433586882     0.5117859049     1.5917561578
   12      H      -0.7648689842     1.0813631911     1.4485104744
   13      H      -1.6347841921     1.6005121986    -0.6774318411
 ----------------------------------------------------------------
 Molecular Point Group                 C1    NOp =  1
 Largest Abelian Subgroup              C1    NOp =  1
 Nuclear Repulsion Energy =   318.0264220616 hartrees
 There are       27 alpha and       27 beta electrons
 Applying Cartesian multipole field
    Component          Value
    ---------          -----
     (2,0,0)        1.00000E-11
     (0,2,0)        2.00000E-11
     (0,0,2)       -3.00000E-11
 Nucleus-field energy     =     0.0000000057 hartrees
 Requested basis set is 6-311++G(d,p)
 There are 72 shells and 196 basis functions
 A cutoff of  1.0D-11 yielded   2508 shell pairs
 There are     18909 function pairs (     20292 Cartesian)
 Smallest overlap matrix eigenvalue = 1.72E-05
 Guess MOs from SCF MO coefficient file
 Reading MOs from coefficient file
 Reading MOs from coefficient file
 A restricted hybrid HF-DFT SCF calculation will be
 performed using Pulay DIIS extrapolation
 Exchange:     0.2000 Hartree-Fock + 0.0800 Slater + 0.7200 B88
 Correlation:  0.1900 VWN1RPA + 0.8100 LYP
 Using SG-1 standard quadrature grid
 SCF converges when DIIS error is below 1.0E-08
 Geometry optimization detected.  Setting ReadMinima to 0
 Setting SaveMinima to 0
 ---------------------------------------
  Cycle       Energy         DIIS Error
 ---------------------------------------
    1    -381.8235317917      7.52E-05
    2    -381.8234825787      5.39E-06
    3    -381.8234824375      7.53E-06
    4    -381.8234827214      2.49E-06
    5    -381.8234828001      7.33E-07
    6    -381.8234827345      2.03E-07
    7    -381.8234827473      5.99E-08
    8    -381.8234827472      1.97E-08
    9    -381.8234827482      5.03E-09 Convergence criterion met
 ---------------------------------------
 SCF time:  CPU 70.27 s  wall 108.16 s
 SCF   energy in the final basis set = -381.8234827482
 Total energy in the final basis set = -381.8234827482

 --------------------------------------------------------------

                    Orbital Energies (a.u.)
 --------------------------------------------------------------

 Alpha MOs
 -- Occupied --
-19.182 -19.154 -19.126 -10.311 -10.258 -10.250 -10.202  -1.124
 -1.055  -1.045  -0.815  -0.742  -0.641  -0.593  -0.564  -0.526
 -0.497  -0.477  -0.451  -0.432  -0.418  -0.397  -0.386  -0.366
 -0.323  -0.318  -0.281
 -- Virtual --
 -0.029  -0.013   0.001   0.006   0.017   0.028   0.040   0.049
  0.063   0.070   0.085   0.096   0.102   0.104   0.106   0.119
  0.120   0.121   0.125   0.130   0.138   0.141   0.149   0.155
  0.183   0.193   0.204   0.211   0.220   0.236   0.247   0.260
  0.271   0.281   0.287   0.293   0.304   0.307   0.311   0.320
  0.328   0.328   0.338   0.356   0.375   0.382   0.405   0.457
  0.464   0.479   0.507   0.528   0.555   0.568   0.589   0.615
  0.622   0.632   0.643   0.658   0.682   0.703   0.721   0.728
  0.755   0.767   0.845   0.913   0.956   0.987   1.040   1.055
  1.117   1.126   1.136   1.155   1.187   1.192   1.210   1.214
  1.256   1.260   1.311   1.368   1.412   1.421   1.472   1.497
  1.518   1.552   1.561   1.592   1.607   1.622   1.634   1.672
  1.679   1.697   1.717   1.762   1.788   1.819   1.832   1.850
  1.916   1.938   1.976   2.019   2.071   2.075   2.162   2.176
  2.236   2.257   2.345   2.443   2.477   2.536   2.554   2.586
  2.622   2.657   2.692   2.720   2.741   2.790   2.800   2.822
  2.848   2.874   2.934   2.947   3.046   3.070   3.080   3.160
  3.201   3.229   3.271   3.294   3.325   3.384   3.553   3.664
  3.695   3.822   3.884   3.978   4.002   4.054   4.088   4.238
  4.266   5.006   5.040   5.065   5.139   5.352   5.382   5.557
  5.634   5.853  23.772  23.825  23.839  23.883  49.870  49.916
 50.022
 --------------------------------------------------------------

          Ground-State Mulliken Net Atomic Charges

     Atom                 Charge (a.u.)
  ----------------------------------------
      1 C                    -0.279436
      2 C                    -0.277509
      3 C                    -0.149567
      4 C                     0.124270
      5 O                    -0.089379
      6 O                    -0.303273
      7 O                    -0.215903
      8 H                     0.186354
      9 H                     0.185576
     10 H                     0.187403
     11 H                     0.154406
     12 H                     0.209252
     13 H                     0.267807
  ----------------------------------------
  Sum of atomic charges =     0.000000

 -----------------------------------------------------------------
                    Cartesian Multipole Moments
 -----------------------------------------------------------------
    Charge (ESU x 10^10)
                 0.0000
    Dipole Moment (Debye)
         X       2.7246      Y       2.1039      Z       1.0307
       Tot       3.5933
    Quadrupole Moments (Debye-Ang)
        XX     -39.3519     XY      -5.2177     YY     -47.7400
        XZ       0.9996     YZ       0.8167     ZZ     -39.5774
    Octopole Moments (Debye-Ang^2)
       XXX       8.1388    XXY      11.2735    XYY       1.6612
       YYY      -1.7248    XXZ      -5.8152    XYZ       0.5308
       YYZ       2.4570    XZZ      -1.2337    YZZ      -0.6090
       ZZZ      -1.8663
    Hexadecapole Moments (Debye-Ang^3)
      XXXX    -376.2739   XXXY     -40.4618   XXYY    -110.1492
      XYYY     -13.3826   YYYY    -350.6776   XXXZ       9.6023
      XXYZ      -6.1996   XYYZ       3.3750   YYYZ      -5.8763
      XXZZ     -75.9231   XYZZ      -5.2865   YYZZ     -72.6990
      XZZZ       1.2631   YZZZ      -5.7525   ZZZZ    -102.5819
 -----------------------------------------------------------------
 Calculating analytic gradient of the SCF energy
 Gradient of SCF Energy
            1           2           3           4           5           6
    1  -0.0000929   0.0000282   0.0000818  -0.0000324  -0.0000327   0.0000112
    2  -0.0000562   0.0000824  -0.0000516  -0.0000598   0.0000776   0.0000391
    3  -0.0000184   0.0000140   0.0000716   0.0000480  -0.0000409   0.0000090
            7           8           9          10          11          12
    1  -0.0000180  -0.0000185   0.0000120   0.0000114  -0.0000102   0.0000236
    2   0.0000651  -0.0000229  -0.0000537  -0.0000342  -0.0000368   0.0000319
    3  -0.0000499   0.0000081  -0.0000033  -0.0000183  -0.0000066  -0.0000147
           13
    1   0.0000365
    2   0.0000192
    3   0.0000014
 Max gradient component =       9.289E-05
 RMS gradient           =       4.220E-05
 Gradient time:  CPU 32.45 s  wall 50.07 s
 Geometry Optimization Parameters
   NAtoms,    NIC,     NZ,  NCons,   NDum,   NFix, NCnnct, MaxDiis
       13      94       0       0       0       0       0       0

 Cartesian Hessian Update
 Hessian Updated using BFGS Update


** GEOMETRY OPTIMIZATION IN DELOCALIZED INTERNAL COORDINATES **
   Searching for a Minimum

   Optimization Cycle:  10

                       Coordinates (Angstroms)
     ATOM                X               Y               Z
      1  C         1.5634167314   -0.4331127252   -0.3640678266
      2  C         1.2263395900    0.7372437765    0.5706883745
      3  C        -0.2917141095    0.8008184689    0.5035643877
      4  C        -0.6855505291   -0.6376701711    0.1200043886
      5  O         0.4031127925   -1.3025565284   -0.3297776776
      6  O        -1.7851834801   -1.1156200580    0.1547314723
      7  O        -0.6825342235    1.6842147388   -0.5469224463
      8  H         2.4193024844   -1.0245377785   -0.0424644291
      9  H         1.7101601372   -0.1129865055   -1.3974509297
     10  H         1.6863541015    1.6755549178    0.2604122115
     11  H         1.5433586882    0.5117859049    1.5917561578
     12  H        -0.7648689842    1.0813631911    1.4485104744
     13  H        -1.6347841921    1.6005121986   -0.6774318411
   Point Group: c1    Number of degrees of freedom:    33


   Energy is   -381.823482748

 Hessian Updated using BFGS Update

 33 Hessian modes will be used to form the next step
  Hessian Eigenvalues:
     0.002213    0.005553    0.013234    0.024432    0.037126    0.047841
     0.056328    0.059340    0.062479    0.065421    0.070733    0.084690
     0.091342    0.110942    0.112137    0.129323    0.161097    0.225709
     0.231909    0.248809    0.272061    0.287852    0.317509    0.321797
     0.323644    0.325621    0.328033    0.338838    0.402939    0.458401
     0.502029    0.538002    0.947622

 Minimum Search - Taking Simple RFO Step
 Searching for Lamda that Minimizes Along All modes
 Value Taken    Lamda =   0.00000000
 Step Taken.  Stepsize is  0.007142

                             Maximum     Tolerance    Cnvgd?
         Gradient           0.000055      0.000300     YES
         Displacement       0.003461      0.001200      NO
         Energy change     -0.000001      0.000001     YES


                       Distance Matrix (Angstroms)
             C (  1)   C (  2)   C (  3)   C (  4)   O (  5)   O (  6)
   C (  2)  1.535293
   C (  3)  2.391000  1.520866
   C (  4)  2.309550  2.397671  1.539959
   O (  5)  1.450315  2.376831  2.366734  1.352614
   O (  6)  3.456601  3.560252  2.454561  1.199514  2.249074
   O (  7)  3.092055  2.406160  1.427113  2.415771  3.185370  3.089859
   H (  8)  1.088923  2.214270  3.313561  3.133078  2.055447  4.210093
   H (  9)  1.091739  2.197850  2.907989  2.883989  2.064794  3.953729
   H ( 10)  2.202628  1.090097  2.176474  3.316121  3.296086  4.455715
   H ( 11)  2.172207  1.092663  2.152950  2.907807  2.878245  3.974001
   H ( 12)  3.316624  2.203157  1.093391  2.174004  3.195241  2.746205
   H ( 13)  3.802935  3.238683  1.959107  2.558595  3.563944  2.844730
             O (  7)   H (  8)   H (  9)   H ( 10)   H ( 11)   H ( 12)
   H (  8)  4.148880
   H (  9)  3.110999  1.780392
   H ( 10)  2.502698  2.814151  2.438843
   H ( 11)  3.301990  2.407955  3.058353  1.774058
   H ( 12)  2.086136  4.098387  3.956228  2.788034  2.381775
   H ( 13)  0.964790  4.871313  3.826638  3.451832  4.054027  2.354973


 Final energy is   -381.82348274815024     


 ******************************
 **  OPTIMIZATION CONVERGED  **
 ******************************

                       Coordinates (Angstroms)
     ATOM                X               Y               Z
      1  C         1.5634167314   -0.4331127252   -0.3640678266
      2  C         1.2263395900    0.7372437765    0.5706883745
      3  C        -0.2917141095    0.8008184689    0.5035643877
      4  C        -0.6855505291   -0.6376701711    0.1200043886
      5  O         0.4031127925   -1.3025565284   -0.3297776776
      6  O        -1.7851834801   -1.1156200580    0.1547314723
      7  O        -0.6825342235    1.6842147388   -0.5469224463
      8  H         2.4193024844   -1.0245377785   -0.0424644291
      9  H         1.7101601372   -0.1129865055   -1.3974509297
     10  H         1.6863541015    1.6755549178    0.2604122115
     11  H         1.5433586882    0.5117859049    1.5917561578
     12  H        -0.7648689842    1.0813631911    1.4485104744
     13  H        -1.6347841921    1.6005121986   -0.6774318411

Z-matrix Print:
$molecule
0 1
O 
C  1 1.352614
O  2 1.199514 1 123.477152
C  1 1.450315 2 110.921985 3 174.872795 0
H  4 1.088923 1 107.232012 2 141.232514 0
H  4 1.091739 1 107.800227 2 -100.995997 0
C  4 1.535293 1 105.482531 2 19.372497 0
H  7 1.090097 4 112.967669 1 -148.454145 0
H  7 1.092663 4 110.362612 1 89.584048 0
C  7 1.520866 4 102.952320 1 -27.603838 0
H  10 1.093391 7 113.861222 4 144.558660 0
O  10 1.427113 7 109.372627 4 -90.590868 0
H  12 0.964790 10 108.431079 7 170.473063 0
$end


 --------------------------------------------------------------

                    Orbital Energies (a.u.)
 --------------------------------------------------------------

 Alpha MOs
 -- Occupied --
-19.182 -19.154 -19.126 -10.311 -10.258 -10.250 -10.202  -1.124
 -1.055  -1.045  -0.815  -0.742  -0.641  -0.593  -0.564  -0.526
 -0.497  -0.477  -0.451  -0.432  -0.418  -0.397  -0.386  -0.366
 -0.323  -0.318  -0.281
 -- Virtual --
 -0.029  -0.013   0.001   0.006   0.017   0.028   0.040   0.049
  0.063   0.070   0.085   0.096   0.102   0.104   0.106   0.119
  0.120   0.121   0.125   0.130   0.138   0.141   0.149   0.155
  0.183   0.193   0.204   0.211   0.220   0.236   0.247   0.260
  0.271   0.281   0.287   0.293   0.304   0.307   0.311   0.320
  0.328   0.328   0.338   0.356   0.375   0.382   0.405   0.457
  0.464   0.479   0.507   0.528   0.555   0.568   0.589   0.615
  0.622   0.632   0.643   0.658   0.682   0.703   0.721   0.728
  0.755   0.767   0.845   0.913   0.956   0.987   1.040   1.055
  1.117   1.126   1.136   1.155   1.187   1.192   1.210   1.214
  1.256   1.260   1.311   1.368   1.412   1.421   1.472   1.497
  1.518   1.552   1.561   1.592   1.607   1.622   1.634   1.672
  1.679   1.697   1.717   1.762   1.788   1.819   1.832   1.850
  1.916   1.938   1.976   2.019   2.071   2.075   2.162   2.176
  2.236   2.257   2.345   2.443   2.477   2.536   2.554   2.586
  2.622   2.657   2.692   2.720   2.741   2.790   2.800   2.822
  2.848   2.874   2.934   2.947   3.046   3.070   3.080   3.160
  3.201   3.229   3.271   3.294   3.325   3.384   3.553   3.664
  3.695   3.822   3.884   3.978   4.002   4.054   4.088   4.238
  4.266   5.006   5.040   5.065   5.139   5.352   5.382   5.557
  5.634   5.853  23.772  23.825  23.839  23.883  49.870  49.916
 50.022
 --------------------------------------------------------------

          Ground-State Mulliken Net Atomic Charges

     Atom                 Charge (a.u.)
  ----------------------------------------
      1 C                    -0.279436
      2 C                    -0.277509
      3 C                    -0.149567
      4 C                     0.124270
      5 O                    -0.089379
      6 O                    -0.303273
      7 O                    -0.215903
      8 H                     0.186354
      9 H                     0.185576
     10 H                     0.187403
     11 H                     0.154406
     12 H                     0.209252
     13 H                     0.267807
  ----------------------------------------
  Sum of atomic charges =     0.000000

 -----------------------------------------------------------------
                    Cartesian Multipole Moments
 -----------------------------------------------------------------
    Charge (ESU x 10^10)
                 0.0000
    Dipole Moment (Debye)
         X       2.7246      Y       2.1039      Z       1.0307
       Tot       3.5933
    Quadrupole Moments (Debye-Ang)
        XX     -39.3519     XY      -5.2177     YY     -47.7400
        XZ       0.9996     YZ       0.8167     ZZ     -39.5774
    Octopole Moments (Debye-Ang^2)
       XXX       8.1388    XXY      11.2735    XYY       1.6612
       YYY      -1.7248    XXZ      -5.8152    XYZ       0.5308
       YYZ       2.4570    XZZ      -1.2337    YZZ      -0.6090
       ZZZ      -1.8663
    Hexadecapole Moments (Debye-Ang^3)
      XXXX    -376.2739   XXXY     -40.4618   XXYY    -110.1492
      XYYY     -13.3826   YYYY    -350.6776   XXXZ       9.6023
      XXYZ      -6.1996   XYYZ       3.3750   YYYZ      -5.8763
      XXZZ     -75.9231   XYZZ      -5.2865   YYZZ     -72.6990
      XZZZ       1.2631   YZZZ      -5.7525   ZZZZ    -102.5819
 -----------------------------------------------------------------
Archival summary:
1\1\pikachu\OPT\ProcedureUnspecified\BasisUnspecified\346\taweetha\SunJul910:21:032017SunJul910:21:032017\0\\#,OPT,ProcedureUnspecified,BasisUnspecified,\\0,1\O\C,1,1.35261\O,2,1.19951,1,123.477\C,1,1.45031,2,110.922,3,174.873,0\H,4,1.08892,1,107.232,2,141.233,0\H,4,1.09174,1,107.8,2,-100.996,0\C,4,1.53529,1,105.483,2,19.3725,0\H,7,1.0901,4,112.968,1,-148.454,0\H,7,1.09266,4,110.363,1,89.584,0\C,7,1.52087,4,102.952,1,-27.6038,0\H,10,1.09339,7,113.861,4,144.559,0\O,10,1.42711,7,109.373,4,-90.5909,0\H,12,0.96479,10,108.431,7,170.473,0\\\@

 Total job time:  1781.18s(wall), 1220.22s(cpu) 
 Sun Jul  9 10:21:03 2017

        *************************************************************
        *                                                           *
        *  Thank you very much for using Q-Chem.  Have a nice day.  *
        *                                                           *
        *************************************************************


 
User input: 2 of 3 
 
pikachu 127.0.1
Q-Chem Developer Version! Running on 127.0.1.*
                  Welcome to Q-Chem
     A Quantum Leap Into The Future Of Chemistry


 Q-Chem 4.4, Q-Chem, Inc., Pleasanton, CA (2016)

 Y. Shao,  Z. Gan,  E. Epifanovsky,  A. T. B. Gilbert,  M. Wormit,  
 J. Kussmann,  A. W. Lange,  A. Behn,  J. Deng,  X. Feng,  D. Ghosh,  
 M. Goldey,  P. R. Horn,  L. D. Jacobson,  I. Kaliman,  F. Rob,  
 R. Z. Khaliullin,  T. Kus,  A. Landau,  J. Liu,  E. I. Proynov,  Y. M. Rhee,  
 R. M. Richard,  M. A. Rohrdanz,  R. P. Steele,  E. J. Sundstrom,  
 H. L. Woodcock III,  P. M. Zimmerman,  D. Zuev,  B. Albrecht,  E. Alguire,  
 B. Austin,  S. A. Baeppler,  G. J. O. Beran,  Y. A. Bernard,  
 E. J. Berquist,  K. Brandhorst,  K. B. Bravaya,  S. T. Brown,  D. Casanova,  
 C.-M. Chang,  Y. Chen,  S. H. Chien,  K. D. Closser,  M. P. Coons,  
 D. L. Crittenden,  S. Dasgupta,  M. Diedenhofen,  R. A. DiStasio Jr.,  
 H. Do,  A. D. Dutoi,  R. G. Edgar,  P.-T. Fang,  S. Fatehi,  Q. Feng,  
 L. Fusti-Molnar,  A. Ghysels,  A. Golubeva-Zadorozhnaya,  J. Gomes,  
 A. Gunina,  M. W. D. Hanson-Heine,  P. H. P. Harbach,  A. W. Hauser,  
 J. E. Herr,  E. G. Hohenstein,  Z. C. Holden,  K. Hui,  T.-C. Jagau,  H. Ji,  
 B. Kaduk,  K. Khistyaev,  Jaehoon Kim,  Jihan Kim,  R. A. King,  
 P. Klunzinger,  K. Koh,  D. Kosenkov,  T. Kowalczyk,  C. M. Krauter,  
 A. Kunitsa,  K. U. Lao,  A. Laurent,  K. V. Lawler,  J. Lee,  D. Lefrancois,  
 S. Lehtola,  S. V. Levchenko,  C. Y. Lin,  Y.-S. Lin,  F. Liu,  E. Livshits,  
 R. C. Lochan,  A. Luenser,  P. Manohar,  S. F. Manzer,  S.-P. Mao,  Y. Mao,  
 N. Mardirossian,  A. V. Marenich,  L. A. Martinez-Martinez,  S. A. Maurer,  
 N. J. Mayhall,  J.-M. Mewes,  A. F. Morrison,  K. Nanda,  T. S. Nguyen-Beck,  
 C. M. Oana,  R. Olivares-Amaya,  D. P. O'Neill,  J. A. Parkhill,  
 T. M. Perrine,  R. Peverati,  P. A. Pieniazek,  F. Plasser,  A. Prociuk,  
 D. R. Rehn,  E. Rosta,  N. J. Russ,  N. Sergueev,  S. M. Sharada,  
 S. Sharma,  D. W. Small,  A. Sodt,  T. Stauch,  T. Stein,  D. Stuck,  
 Y.-C. Su,  A. J. W. Thom,  T. Tsuchimochi,  L. Vogt,  O. Vydrov,  T. Wang,  
 M. A. Watson,  J. Wenzel,  A. White,  C. F. Williams,  V. Vanovschi,  
 K. Yao,  S. Yeganeh,  S. R. Yost,  Z.-Q. You,  I. Y. Zhang,  X. Zhang,  
 Y. Zhao,  B. R. Brooks,  G. K. L. Chan,  D. M. Chipman,  C. J. Cramer,  
 W. A. Goddard III,  M. S. Gordon,  W. J. Hehre,  A. Klamt,  
 H. F. Schaefer III,  M. W. Schmidt,  C. D. Sherrill,  D. G. Truhlar,  
 A. Warshel,  X. Xu,  A. Aspuru-Guzik,  R. Baer,  A. T. Bell,  N. A. Besley,  
 J.-D. Chai,  A. Dreuw,  B. D. Dunietz,  T. R. Furlani,  S. R. Gwaltney,  
 C.-P. Hsu,  Y. Jung,  J. Kong,  D. S. Lambrecht,  W. Liang,  C. Ochsenfeld,  
 V. A. Rassolov,  L. V. Slipchenko,  J. E. Subotnik,  T. Van Voorhis,  
 J. M. Herbert,  A. I. Krylov,  P. M. W. Gill,  M. Head-Gordon

 Contributors to earlier versions of Q-Chem not listed above: 
 R. D. Adamson,  J. Baker,  E. F. C. Byrd,  A. K. Chakraborty,  C.-L. Cheng,  
 H. Dachsel,  R. J. Doerksen,  G. Hawkins,  A. Heyden,  S. Hirata,  
 G. Kedziora,  F. J. Keil,  C. Kelley,  P. P. Korambath,  W. Kurlancheek,  
 A. M. Lee,  M. S. Lee,  D. Liotard,  I. Lotan,  P. E. Maslen,  N. Nair,  
 D. Neuhauser,  R. Olson,  B. Peters,  J. Ritchie,  N. E. Schultz,  
 N. Shenvi,  A. C. Simmonett,  K. S. Thanthiriwatte,  Q. Wu,  W. Zhang

 Please cite Q-Chem as follows:
 Y. Shao et al., Mol. Phys. 113, 184-215 (2015)
 DOI: 10.1080/00268976.2014.952696

 Q-Chem 4.4.2 for Intel X86 EM64T Linux

 Parts of Q-Chem use Armadillo 5.200.1 (Boston Tea Smuggler).
 http://arma.sourceforge.net/

 Q-Chem begins on Sun Jul  9 10:21:03 2017  


Host: 0

     Scratch files written to /scratch/taweetham/qchem8786//
The previous job contains 0 fragments, simply inherited here

Checking the input file for inconsistencies... 	...done.

--------------------------------------------------------------
User input:
--------------------------------------------------------------

$molecule
read
$end

$rem
   JOB_TYPE = FREQUENCY
   BASIS  =  6-311++G**
   METHOD  =  B3LYP
$end

--------------------------------------------------------------
 ----------------------------------------------------------------
             Standard Nuclear Orientation (Angstroms)
    I     Atom           X                Y                Z
 ----------------------------------------------------------------
    1      C       1.4238901463    -0.8239975104    -0.3372402542
    2      C       1.3765522316     0.4316961388     0.5448691931
    3      C      -0.0824329687     0.8527434879     0.4605144610
    4      C      -0.8085998671    -0.4652095487     0.1331669476
    5      O       0.0895462087    -1.3891917324    -0.2781190282
    6      O      -1.9905364031    -0.6650421797     0.1770718008
    7      O      -0.2515424189     1.7583184160    -0.6294341447
    8      H       2.1139467951    -1.5883167596     0.0168651934
    9      H       1.6422869285    -0.5924374341    -1.3815476026
   10      H       2.0471676333     1.2190495014     0.2003955198
   11      H       1.6311007816     0.1807974395     1.5774226576
   12      H      -0.4743995437     1.2780626965     1.3883990219
   13      H      -1.1962989413     1.8987731196    -0.7655458985
 ----------------------------------------------------------------
 Molecular Point Group                 C1    NOp =  1
 Largest Abelian Subgroup              C1    NOp =  1
 Nuclear Repulsion Energy =   318.0264220616 hartrees
 There are       27 alpha and       27 beta electrons
 Requested basis set is 6-311++G(d,p)
 There are 72 shells and 196 basis functions

 Total QAlloc Memory Limit   2000 MB
 Mega-Array Size        61 MB
 MEM_STATIC part        62 MB

                       Distance Matrix (Angstroms)
             C (  1)   C (  2)   C (  3)   C (  4)   O (  5)   O (  6)
   C (  2)  1.535293
   C (  3)  2.391000  1.520866
   C (  4)  2.309550  2.397671  1.539959
   O (  5)  1.450315  2.376831  2.366734  1.352614
   O (  6)  3.456601  3.560252  2.454561  1.199514  2.249074
   O (  7)  3.092055  2.406160  1.427113  2.415771  3.185370  3.089859
   H (  8)  1.088923  2.214270  3.313561  3.133078  2.055447  4.210093
   H (  9)  1.091739  2.197850  2.907989  2.883989  2.064794  3.953729
   H ( 10)  2.202628  1.090097  2.176474  3.316121  3.296086  4.455715
   H ( 11)  2.172207  1.092663  2.152950  2.907807  2.878245  3.974001
   H ( 12)  3.316624  2.203157  1.093391  2.174004  3.195241  2.746205
   H ( 13)  3.802935  3.238683  1.959107  2.558595  3.563944  2.844730
             O (  7)   H (  8)   H (  9)   H ( 10)   H ( 11)   H ( 12)
   H (  8)  4.148880
   H (  9)  3.110999  1.780392
   H ( 10)  2.502698  2.814151  2.438843
   H ( 11)  3.301990  2.407955  3.058353  1.774058
   H ( 12)  2.086136  4.098387  3.956228  2.788034  2.381775
   H ( 13)  0.964790  4.871313  3.826638  3.451832  4.054027  2.354973


 A cutoff of  1.0D-11 yielded   2508 shell pairs
 There are     18909 function pairs (     20292 Cartesian)

 -------------------------------------------------------
 OpenMP Integral Computing Module                       
 Release: version 1.0, May 2013, Q-Chem Inc. Pittsburgh 
 -------------------------------------------------------
 Integral Job Info:
 Integral job number is                      11
 Integral operator is                         1
 short-range coefficients                     0
 long-range coefficients              100000000
 Omega coefficients                           0
 if combine SR and LR in K                    0
 Integral screening is                        0
 Integral computing path is                   2
 max size of driver memory is            800000
 size of driver memory is                593474
 size of scratch memory is              2260544
 max col of scratch BK array               1296
 max len of scratch array in speh3          155
 max len of scratch index in speh4           18
 max int batch size is                      520
 min int batch size is                       52
 fixed nKL is                                52
 max L of basis functions is                  2
 order of int derivative is                   0
 number of shells is                         72
 number of basis is                         203
 number of cartesian basis is               203
 number of contracted shell pairs          2508
 number of primitive shell pairs           6331
 maxK2 (contraction) of shell pair           36
 max number of K2 of shell pair               1
 max number of CS2 of shell pair            407
 max number of PS2 of shell pair            840
 mem total for path MDJ                   37698
 -------------------------------------------------------
 Smallest overlap matrix eigenvalue = 1.72E-05
 Guess from superposition of atomic densities
 Warning:  Energy on first SCF cycle will be non-variational
 A restricted hybrid HF-DFT SCF calculation will be
 performed using Pulay DIIS extrapolation
 Exchange:     0.2000 Hartree-Fock + 0.0800 Slater + 0.7200 B88
 Correlation:  0.1900 VWN1RPA + 0.8100 LYP
 Using SG-1 standard quadrature grid
 SCF converges when DIIS error is below 1.0E-08
 ---------------------------------------
  Cycle       Energy         DIIS Error
 ---------------------------------------
    1    -383.1571425279      4.55E-02
    2    -381.6696526273      6.46E-03
    3    -381.3824649982      1.12E-02
    4    -381.8057468568      2.14E-03
    5    -381.8218061592      7.10E-04
    6    -381.8233075558      2.43E-04
    7    -381.8235249103      5.27E-05
    8    -381.8235348941      1.27E-05
    9    -381.8235355487      4.36E-06
   10    -381.8235355289      1.56E-06
   11    -381.8235355524      2.78E-07
   12    -381.8235355260      5.59E-08
   13    -381.8235355281      2.16E-08
   14    -381.8235355277      7.27E-09 Convergence criterion met
 ---------------------------------------
 SCF time:  CPU 112.73 s  wall 170.32 s
 SCF   energy in the final basis set = -381.8235355277
 Total energy in the final basis set = -381.8235355277

 --------------------------------------------------------------

                    Orbital Energies (a.u.)
 --------------------------------------------------------------

 Alpha MOs
 -- Occupied --
-19.182 -19.154 -19.126 -10.311 -10.258 -10.250 -10.202  -1.124
 -1.055  -1.045  -0.815  -0.742  -0.641  -0.593  -0.564  -0.526
 -0.497  -0.477  -0.451  -0.432  -0.418  -0.397  -0.386  -0.366
 -0.323  -0.318  -0.281
 -- Virtual --
 -0.029  -0.013   0.001   0.006   0.017   0.028   0.040   0.049
  0.063   0.070   0.086   0.096   0.102   0.104   0.106   0.119
  0.120   0.121   0.125   0.130   0.138   0.141   0.149   0.155
  0.183   0.193   0.204   0.211   0.220   0.236   0.247   0.260
  0.271   0.281   0.287   0.293   0.304   0.307   0.311   0.320
  0.328   0.328   0.338   0.357   0.375   0.382   0.405   0.457
  0.464   0.479   0.507   0.528   0.555   0.568   0.589   0.615
  0.622   0.632   0.643   0.658   0.682   0.703   0.721   0.728
  0.755   0.767   0.845   0.913   0.956   0.987   1.041   1.055
  1.117   1.126   1.136   1.155   1.187   1.193   1.210   1.214
  1.257   1.260   1.311   1.368   1.412   1.421   1.472   1.497
  1.518   1.552   1.561   1.592   1.607   1.623   1.634   1.672
  1.679   1.697   1.717   1.762   1.788   1.819   1.832   1.850
  1.916   1.938   1.976   2.019   2.071   2.075   2.162   2.176
  2.236   2.257   2.345   2.443   2.477   2.536   2.554   2.586
  2.622   2.657   2.692   2.720   2.741   2.790   2.800   2.822
  2.848   2.874   2.934   2.947   3.046   3.070   3.080   3.160
  3.201   3.229   3.271   3.294   3.325   3.384   3.553   3.664
  3.695   3.822   3.884   3.978   4.002   4.054   4.088   4.238
  4.266   5.006   5.040   5.065   5.139   5.352   5.382   5.557
  5.634   5.853  23.772  23.825  23.839  23.883  49.870  49.916
 50.022
 --------------------------------------------------------------

          Ground-State Mulliken Net Atomic Charges

     Atom                 Charge (a.u.)
  ----------------------------------------
      1 C                    -0.279469
      2 C                    -0.276655
      3 C                    -0.149603
      4 C                     0.123522
      5 O                    -0.088934
      6 O                    -0.303142
      7 O                    -0.215901
      8 H                     0.186173
      9 H                     0.185429
     10 H                     0.187330
     11 H                     0.154094
     12 H                     0.209320
     13 H                     0.267838
  ----------------------------------------
  Sum of atomic charges =     0.000000

 -----------------------------------------------------------------
                    Cartesian Multipole Moments
 -----------------------------------------------------------------
    Charge (ESU x 10^10)
                 0.0000
    Dipole Moment (Debye)
         X       3.1489      Y       1.4349      Z       0.9692
       Tot       3.5936
    Quadrupole Moments (Debye-Ang)
        XX     -42.1910     XY      -6.5465     YY     -44.8277
        XZ       1.4339     YZ       0.7553     ZZ     -39.6481
    Octopole Moments (Debye-Ang^2)
       XXX      14.1293    XXY       8.1709    XYY      -3.5362
       YYY       1.3323    XXZ      -5.1340    XYZ       2.4960
       YYZ       2.0122    XZZ      -1.9340    YZZ       0.0675
       ZZZ      -1.0300
    Hexadecapole Moments (Debye-Ang^3)
      XXXX    -406.8003   XXXY     -21.5859   XXYY    -103.3416
      XYYY     -19.1739   YYYY    -335.8071   XXXZ       5.8563
      XXYZ      -4.8640   XYYZ       5.0992   YYYZ      -3.6013
      XXZZ     -77.6955   XYZZ      -4.3503   YYZZ     -70.2301
      XZZZ       0.4717   YZZZ      -1.2223   ZZZZ    -101.9349
 -----------------------------------------------------------------
 Calculating MO derivatives via CPSCF
   1         3          39      0.215048    0.041272
   2         3          39      0.022249    0.004255
   3         3          39      0.001603    0.000296
   4        17          25      0.000088    0.000018
   5        42           0      0.000000    0.000000    Roots Converged
 Calculating analytic Hessian of the SCF energy
 Polarizability Matrix (a.u.)
            1           2           3
    1 -65.5435738   1.4981886   1.3558007
    2   1.4981886 -53.8371712  -0.7991166
    3   1.3558007  -0.7991166 -46.7606687

 Direct stationary perturbation theory relativistic correction:

 rels  =       0.125222925125
 relv  =      -0.574517269873
 rel2e =       0.239240079279
 E_rel =      -0.210054265469

 Hessian of the SCF Energy
            1           2           3           4           5           6
    1   0.4833998  -0.1183419  -0.0138481  -0.0743508   0.0032179  -0.0001344
    2  -0.1183419   0.5078592  -0.0572934   0.0123763  -0.1339925  -0.0464034
    3  -0.0138481  -0.0572934   0.5797952   0.0052502  -0.0390913  -0.1192854
    4  -0.0743508   0.0123763   0.0052502   0.5188534   0.0826915   0.0150521
    5   0.0032179  -0.1339925  -0.0390913   0.0826915   0.5115785  -0.0651442
    6  -0.0001344  -0.0464034  -0.1192854   0.0150521  -0.0651442   0.5653167
    7  -0.0052544   0.0228561   0.0105166  -0.1782093   0.0233310   0.0081957
    8   0.0264509  -0.0211296  -0.0039896   0.0264942  -0.0845025  -0.0029343
    9   0.0223349  -0.0102277   0.0021559   0.0003994  -0.0070518  -0.0802590
   10  -0.0692605   0.0043658   0.0055081  -0.0330419  -0.0154000  -0.0024137
   11   0.0140938   0.0204834   0.0089615  -0.0124463   0.0117605  -0.0010387
   12   0.0133141   0.0084681  -0.0060287  -0.0054841  -0.0040567   0.0041492
   13  -0.1407531  -0.0464578   0.0053011  -0.0151414  -0.0218718  -0.0028211
   14  -0.0225574  -0.1048705  -0.0075871  -0.0247164  -0.0274206  -0.0029402
   15   0.0105130  -0.0042566  -0.0688570  -0.0164637  -0.0118302   0.0037099
   16   0.0124719   0.0122653   0.0039345   0.0005464  -0.0070429  -0.0006529
   17  -0.0004013  -0.0050064  -0.0036350  -0.0020934  -0.0080586  -0.0002556
   18  -0.0004232  -0.0056731   0.0054928  -0.0002159  -0.0004657  -0.0000518
   19  -0.0016471  -0.0012726  -0.0010421  -0.0066299   0.0273111  -0.0353129
   20  -0.0026723  -0.0004476   0.0001442   0.0067605  -0.0074745   0.0125720
   21  -0.0007423  -0.0011015  -0.0015190  -0.0084969   0.0092455  -0.0077716
   22  -0.1450419   0.1135525  -0.0539092   0.0045281   0.0000663   0.0011097
   23   0.1248487  -0.1899950   0.0679672   0.0150197  -0.0137774   0.0078996
   24  -0.0584774   0.0693215  -0.0848926   0.0134704  -0.0141906   0.0057685
   25  -0.0540726  -0.0024177   0.0362351   0.0010317  -0.0002517  -0.0008252
   26  -0.0042258  -0.0638904   0.0540720   0.0030982   0.0062696  -0.0265866
   27   0.0435940   0.0547947  -0.2958637   0.0003612   0.0027645  -0.0151985
   28   0.0013255   0.0027035  -0.0021934  -0.1461552  -0.1183343   0.0531033
   29  -0.0147352  -0.0139189   0.0103659  -0.1203973  -0.1889367   0.0623541
   30  -0.0124955  -0.0114363   0.0071084   0.0570714   0.0649112  -0.0758099
   31  -0.0002374   0.0003604   0.0049074  -0.0634565   0.0113054  -0.0565250
   32  -0.0054763   0.0055772  -0.0293598   0.0123976  -0.0621906   0.0601453
   33  -0.0015620   0.0037044  -0.0186718  -0.0584408   0.0600467  -0.2807400
   34  -0.0065726  -0.0001876  -0.0007433  -0.0086602   0.0149873   0.0234047
   35  -0.0010738  -0.0013407  -0.0005830   0.0012268  -0.0007519  -0.0026658
   36  -0.0019423  -0.0000752   0.0007450  -0.0025225   0.0018614   0.0045727
   37  -0.0000068   0.0001978   0.0000830   0.0006856  -0.0000098  -0.0021803
   38   0.0008728   0.0006717   0.0000283  -0.0004115  -0.0025033   0.0049977
   39  -0.0001305   0.0001784  -0.0001790   0.0000193   0.0030013  -0.0044008
            7           8           9          10          11          12
    1  -0.0052544   0.0264509   0.0223349  -0.0692605   0.0140938   0.0133141
    2   0.0228561  -0.0211296  -0.0102277   0.0043658   0.0204834   0.0084681
    3   0.0105166  -0.0039896   0.0021559   0.0055081   0.0089615  -0.0060287
    4  -0.1782093   0.0264942   0.0003994  -0.0330419  -0.0124463  -0.0054841
    5   0.0233310  -0.0845025  -0.0070518  -0.0154000   0.0117605  -0.0040567
    6   0.0081957  -0.0029343  -0.0802590  -0.0024137  -0.0010387   0.0041492
    7   0.5094487  -0.0650073  -0.0640694  -0.0783910  -0.0285494  -0.0173156
    8  -0.0650073   0.4753900   0.0711434  -0.0222052  -0.1277691  -0.0332138
    9  -0.0640694   0.0711434   0.5287309  -0.0016062  -0.0182601  -0.0924111
   10  -0.0783910  -0.0222052  -0.0016062   1.0132964   0.1219773  -0.0354582
   11  -0.0285494  -0.1277691  -0.0182601   0.1219773   0.4795307   0.0748520
   12  -0.0173156  -0.0332138  -0.0924111  -0.0354582   0.0748520   0.2536804
   13  -0.0082010   0.0030519   0.0009680  -0.1152387   0.0729529   0.0326629
   14   0.0181269  -0.0292004  -0.0261917   0.0146851  -0.2078802  -0.0540442
   15   0.0096598  -0.0121338   0.0133336   0.0145288  -0.0628813  -0.0734011
   16  -0.0331923  -0.0066348  -0.0020061  -0.7229846  -0.1486812   0.0130324
   17  -0.0350881   0.0059556  -0.0029077  -0.1336917  -0.1290218  -0.0060834
   18  -0.0045961   0.0011496   0.0170500   0.0156189  -0.0074362  -0.0754401
   19  -0.0916893   0.0209137  -0.0169305  -0.0026435  -0.0069268   0.0139374
   20  -0.0061013  -0.1180063   0.0831328   0.0059190  -0.0267431   0.0399018
   21   0.0148132   0.0700345  -0.1529006  -0.0029049   0.0113339  -0.0072290
   22  -0.0000158  -0.0008803  -0.0004735  -0.0007926  -0.0052959  -0.0052937
   23  -0.0015448  -0.0030878  -0.0024998  -0.0005092  -0.0028657  -0.0020287
   24  -0.0003337  -0.0030637  -0.0024259   0.0025875  -0.0016089  -0.0006549
   25  -0.0002931  -0.0004584   0.0004394   0.0032048  -0.0073374   0.0021870
   26  -0.0004347   0.0003420  -0.0012714   0.0027099  -0.0033816  -0.0006362
   27  -0.0002949   0.0004178  -0.0012468  -0.0004030   0.0008057   0.0004153
   28  -0.0192574  -0.0238015   0.0085891  -0.0041379   0.0044981   0.0004865
   29   0.0076574   0.0095198  -0.0035315   0.0031066  -0.0038263  -0.0002238
   30  -0.0010641  -0.0004314  -0.0006936   0.0000628  -0.0022135  -0.0011689
   31  -0.0035365   0.0073850  -0.0290009  -0.0007811   0.0005093   0.0005290
   32  -0.0001597  -0.0034194   0.0096535   0.0004919  -0.0005935  -0.0000812
   33   0.0016254  -0.0003268  -0.0009000   0.0001385   0.0001391  -0.0005641
   34  -0.0877268   0.0377077   0.0775200   0.0063936  -0.0053450  -0.0141468
   35   0.0371304  -0.0964117  -0.0965670   0.0125756  -0.0074176  -0.0224001
   36   0.0769808  -0.0933356  -0.2238453   0.0053607  -0.0038290  -0.0035548
   37  -0.0036816  -0.0030158   0.0038359   0.0043769   0.0005504   0.0015491
   38   0.0277835  -0.0076806   0.0045792   0.0059749  -0.0022757  -0.0004536
   39  -0.0341178   0.0066835  -0.0065881  -0.0010192   0.0011757   0.0022077
           13          14          15          16          17          18
    1  -0.1407531  -0.0225574   0.0105130   0.0124719  -0.0004013  -0.0004232
    2  -0.0464578  -0.1048705  -0.0042566   0.0122653  -0.0050064  -0.0056731
    3   0.0053011  -0.0075871  -0.0688570   0.0039345  -0.0036350   0.0054928
    4  -0.0151414  -0.0247164  -0.0164637   0.0005464  -0.0020934  -0.0002159
    5  -0.0218718  -0.0274206  -0.0118302  -0.0070429  -0.0080586  -0.0004657
    6  -0.0028211  -0.0029402   0.0037099  -0.0006529  -0.0002556  -0.0000518
    7  -0.0082010   0.0181269   0.0096598  -0.0331923  -0.0350881  -0.0045961
    8   0.0030519  -0.0292004  -0.0121338  -0.0066348   0.0059556   0.0011496
    9   0.0009680  -0.0261917   0.0133336  -0.0020061  -0.0029077   0.0170500
   10  -0.1152387   0.0146851   0.0145288  -0.7229846  -0.1336917   0.0156189
   11   0.0729529  -0.2078802  -0.0628813  -0.1486812  -0.1290218  -0.0074362
   12   0.0326629  -0.0540442  -0.0734011   0.0130324  -0.0060834  -0.0754401
   13   0.4267889  -0.0218526  -0.0645864  -0.0940647   0.0434082   0.0255428
   14  -0.0218526   0.3425419   0.0942922   0.0330332   0.0248777   0.0006893
   15  -0.0645864   0.0942922   0.1032370   0.0208221  -0.0011327   0.0108900
   16  -0.0940647   0.0330332   0.0208221   0.8432016   0.1268605  -0.0356582
   17   0.0434082   0.0248777  -0.0011327   0.1268605   0.1051669   0.0142793
   18   0.0255428   0.0006893   0.0108900  -0.0356582   0.0142793   0.0382358
   19   0.0033362  -0.0006395  -0.0016236   0.0036171  -0.0001972  -0.0014147
   20   0.0010452  -0.0038307  -0.0079413  -0.0036104   0.0005607  -0.0056730
   21   0.0013565   0.0045757   0.0025162   0.0022229  -0.0002025   0.0036300
   22  -0.0335517   0.0195924  -0.0051868  -0.0030086   0.0012196   0.0018689
   23  -0.0159319   0.0140574  -0.0046853  -0.0015903   0.0008685   0.0010076
   24   0.0007346  -0.0032280   0.0040147  -0.0001915   0.0001520  -0.0001584
   25  -0.0250050  -0.0097907   0.0330327  -0.0032214   0.0016710  -0.0010830
   26  -0.0122567  -0.0001307   0.0115700  -0.0015847   0.0005818   0.0001533
   27   0.0046330   0.0005782   0.0064325   0.0000630  -0.0000527  -0.0001645
   28   0.0014317   0.0000191   0.0003626  -0.0018746  -0.0023498  -0.0004134
   29  -0.0019921  -0.0024369  -0.0025236  -0.0000198   0.0015380   0.0001224
   30  -0.0036259  -0.0041430  -0.0017324  -0.0006171   0.0002140   0.0002561
   31   0.0001384  -0.0006442  -0.0004265  -0.0002583  -0.0003893  -0.0001061
   32   0.0003657  -0.0002190   0.0012721  -0.0001490   0.0002326  -0.0000081
   33  -0.0008120  -0.0002015   0.0011546  -0.0004949  -0.0000986   0.0000801
   34   0.0010233  -0.0048113  -0.0003759   0.0006039   0.0004898   0.0016573
   35   0.0013815  -0.0063391  -0.0005796  -0.0010326   0.0008373   0.0026968
   36   0.0000722  -0.0012257  -0.0008442  -0.0011790   0.0005898   0.0009979
   37  -0.0007629  -0.0004446  -0.0002560  -0.0018364   0.0005619  -0.0007772
   38  -0.0018424   0.0008511   0.0008301  -0.0018133   0.0014676  -0.0008420
   39   0.0005743  -0.0005738  -0.0004539   0.0007249  -0.0008668  -0.0008178
           19          20          21          22          23          24
    1  -0.0016471  -0.0026723  -0.0007423  -0.1450419   0.1248487  -0.0584774
    2  -0.0012726  -0.0004476  -0.0011015   0.1135525  -0.1899950   0.0693215
    3  -0.0010421   0.0001442  -0.0015190  -0.0539092   0.0679672  -0.0848926
    4  -0.0066299   0.0067605  -0.0084969   0.0045281   0.0150197   0.0134704
    5   0.0273111  -0.0074745   0.0092455   0.0000663  -0.0137774  -0.0141906
    6  -0.0353129   0.0125720  -0.0077716   0.0011097   0.0078996   0.0057685
    7  -0.0916893  -0.0061013   0.0148132  -0.0000158  -0.0015448  -0.0003337
    8   0.0209137  -0.1180063   0.0700345  -0.0008803  -0.0030878  -0.0030637
    9  -0.0169305   0.0831328  -0.1529006  -0.0004735  -0.0024998  -0.0024259
   10  -0.0026435   0.0059190  -0.0029049  -0.0007926  -0.0005092   0.0025875
   11  -0.0069268  -0.0267431   0.0113339  -0.0052959  -0.0028657  -0.0016089
   12   0.0139374   0.0399018  -0.0072290  -0.0052937  -0.0020287  -0.0006549
   13   0.0033362   0.0010452   0.0013565  -0.0335517  -0.0159319   0.0007346
   14  -0.0006395  -0.0038307   0.0045757   0.0195924   0.0140574  -0.0032280
   15  -0.0016236  -0.0079413   0.0025162  -0.0051868  -0.0046853   0.0040147
   16   0.0036171  -0.0036104   0.0022229  -0.0030086  -0.0015903  -0.0001915
   17  -0.0001972   0.0005607  -0.0002025   0.0012196   0.0008685   0.0001520
   18  -0.0014147  -0.0056730   0.0036300   0.0018689   0.0010076  -0.0001584
   19   0.5894641  -0.0781697   0.0730520   0.0003682   0.0004277   0.0002607
   20  -0.0781697   0.1779917  -0.1525158   0.0001973   0.0000158   0.0001362
   21   0.0730520  -0.1525158   0.2290628   0.0000098   0.0001143   0.0005970
   22   0.0003682   0.0001973   0.0000098   0.1707315  -0.1257360   0.0599245
   23   0.0004277   0.0000158   0.0001143  -0.1257360   0.1975069  -0.0693841
   24   0.0002607   0.0001362   0.0005970   0.0599245  -0.0693841   0.0853548
   25   0.0003400   0.0002479  -0.0005501   0.0065890   0.0043002  -0.0189752
   26   0.0000592  -0.0002337   0.0007505  -0.0030687  -0.0033764   0.0222715
   27  -0.0000475  -0.0000030   0.0007522   0.0011893   0.0018652  -0.0090711
   28   0.0043262  -0.0003613   0.0010695  -0.0005319   0.0001355  -0.0000313
   29  -0.0010923   0.0004587  -0.0003795   0.0003816  -0.0009439  -0.0006626
   30  -0.0006068  -0.0006323   0.0004603   0.0004165  -0.0005327  -0.0001810
   31  -0.0071171   0.0007157  -0.0008135   0.0005169  -0.0003087   0.0002146
   32   0.0040638  -0.0004044   0.0008682   0.0000391   0.0016589   0.0004026
   33  -0.0002860  -0.0002957   0.0011341   0.0002882   0.0000826   0.0014542
   34   0.0063372  -0.0003832  -0.0055535   0.0002796   0.0009800   0.0007558
   35  -0.0076317   0.0067051   0.0310868   0.0000710  -0.0000433  -0.0000444
   36   0.0044384   0.0058196  -0.0331125   0.0000044   0.0001242   0.0000697
   37  -0.4980623   0.0764127  -0.0734626  -0.0000708  -0.0000907   0.0000611
   38   0.0431544  -0.0285918   0.0261900  -0.0001388  -0.0000179  -0.0001014
   39  -0.0344243   0.0253544  -0.0356200   0.0000519   0.0000699   0.0001249
           25          26          27          28          29          30
    1  -0.0540726  -0.0042258   0.0435940   0.0013255  -0.0147352  -0.0124955
    2  -0.0024177  -0.0638904   0.0547947   0.0027035  -0.0139189  -0.0114363
    3   0.0362351   0.0540720  -0.2958637  -0.0021934   0.0103659   0.0071084
    4   0.0010317   0.0030982   0.0003612  -0.1461552  -0.1203973   0.0570714
    5  -0.0002517   0.0062696   0.0027645  -0.1183343  -0.1889367   0.0649112
    6  -0.0008252  -0.0265866  -0.0151985   0.0531033   0.0623541  -0.0758099
    7  -0.0002931  -0.0004347  -0.0002949  -0.0192574   0.0076574  -0.0010641
    8  -0.0004584   0.0003420   0.0004178  -0.0238015   0.0095198  -0.0004314
    9   0.0004394  -0.0012714  -0.0012468   0.0085891  -0.0035315  -0.0006936
   10   0.0032048   0.0027099  -0.0004030  -0.0041379   0.0031066   0.0000628
   11  -0.0073374  -0.0033816   0.0008057   0.0044981  -0.0038263  -0.0022135
   12   0.0021870  -0.0006362   0.0004153   0.0004865  -0.0002238  -0.0011689
   13  -0.0250050  -0.0122567   0.0046330   0.0014317  -0.0019921  -0.0036259
   14  -0.0097907  -0.0001307   0.0005782   0.0000191  -0.0024369  -0.0041430
   15   0.0330327   0.0115700   0.0064325   0.0003626  -0.0025236  -0.0017324
   16  -0.0032214  -0.0015847   0.0000630  -0.0018746  -0.0000198  -0.0006171
   17   0.0016710   0.0005818  -0.0000527  -0.0023498   0.0015380   0.0002140
   18  -0.0010830   0.0001533  -0.0001645  -0.0004134   0.0001224   0.0002561
   19   0.0003400   0.0000592  -0.0000475   0.0043262  -0.0010923  -0.0006068
   20   0.0002479  -0.0002337  -0.0000030  -0.0003613   0.0004587  -0.0006323
   21  -0.0005501   0.0007505   0.0007522   0.0010695  -0.0003795   0.0004603
   22   0.0065890  -0.0030687   0.0011893  -0.0005319   0.0003816   0.0004165
   23   0.0043002  -0.0033764   0.0018652   0.0001355  -0.0009439  -0.0005327
   24  -0.0189752   0.0222715  -0.0090711  -0.0000313  -0.0006626  -0.0001810
   25   0.0697037   0.0143826  -0.0498472   0.0008140   0.0000036  -0.0002913
   26   0.0143826   0.0661572  -0.0580171  -0.0003242   0.0016154   0.0005606
   27  -0.0498472  -0.0580171   0.3132535  -0.0001779  -0.0001074   0.0008197
   28   0.0008140  -0.0003242  -0.0001779   0.1579915   0.1307660  -0.0584310
   29   0.0000036   0.0016154  -0.0001074   0.1307660   0.2015314  -0.0673837
   30  -0.0002913   0.0005606   0.0008197  -0.0584310  -0.0673837   0.0796636
   31   0.0007393   0.0012297   0.0007582   0.0061201  -0.0037468   0.0193252
   32  -0.0003902  -0.0037329  -0.0028180   0.0068341  -0.0045189   0.0211564
   33  -0.0003377  -0.0032367  -0.0004170  -0.0022987   0.0021034  -0.0086818
   34   0.0002036   0.0004410   0.0001426  -0.0007807  -0.0000223   0.0002998
   35   0.0001588  -0.0000722  -0.0001732   0.0003998  -0.0001852  -0.0000348
   36  -0.0000082   0.0003044   0.0001805  -0.0002956   0.0000290   0.0000836
   37  -0.0000341  -0.0000258   0.0000293   0.0007288   0.0000905  -0.0000441
   38  -0.0001180  -0.0001481  -0.0000548  -0.0001849   0.0001034  -0.0000345
   39   0.0000238   0.0000657   0.0001079   0.0002303  -0.0001625  -0.0001240
           31          32          33          34          35          36
    1  -0.0002374  -0.0054763  -0.0015620  -0.0065726  -0.0010738  -0.0019423
    2   0.0003604   0.0055772   0.0037044  -0.0001876  -0.0013407  -0.0000752
    3   0.0049074  -0.0293598  -0.0186718  -0.0007433  -0.0005830   0.0007450
    4  -0.0634565   0.0123976  -0.0584408  -0.0086602   0.0012268  -0.0025225
    5   0.0113054  -0.0621906   0.0600467   0.0149873  -0.0007519   0.0018614
    6  -0.0565250   0.0601453  -0.2807400   0.0234047  -0.0026658   0.0045727
    7  -0.0035365  -0.0001597   0.0016254  -0.0877268   0.0371304   0.0769808
    8   0.0073850  -0.0034194  -0.0003268   0.0377077  -0.0964117  -0.0933356
    9  -0.0290009   0.0096535  -0.0009000   0.0775200  -0.0965670  -0.2238453
   10  -0.0007811   0.0004919   0.0001385   0.0063936   0.0125756   0.0053607
   11   0.0005093  -0.0005935   0.0001391  -0.0053450  -0.0074176  -0.0038290
   12   0.0005290  -0.0000812  -0.0005641  -0.0141468  -0.0224001  -0.0035548
   13   0.0001384   0.0003657  -0.0008120   0.0010233   0.0013815   0.0000722
   14  -0.0006442  -0.0002190  -0.0002015  -0.0048113  -0.0063391  -0.0012257
   15  -0.0004265   0.0012721   0.0011546  -0.0003759  -0.0005796  -0.0008442
   16  -0.0002583  -0.0001490  -0.0004949   0.0006039  -0.0010326  -0.0011790
   17  -0.0003893   0.0002326  -0.0000986   0.0004898   0.0008373   0.0005898
   18  -0.0001061  -0.0000081   0.0000801   0.0016573   0.0026968   0.0009979
   19  -0.0071171   0.0040638  -0.0002860   0.0063372  -0.0076317   0.0044384
   20   0.0007157  -0.0004044  -0.0002957  -0.0003832   0.0067051   0.0058196
   21  -0.0008135   0.0008682   0.0011341  -0.0055535   0.0310868  -0.0331125
   22   0.0005169   0.0000391   0.0002882   0.0002796   0.0000710   0.0000044
   23  -0.0003087   0.0016589   0.0000826   0.0009800  -0.0000433   0.0001242
   24   0.0002146   0.0004026   0.0014542   0.0007558  -0.0000444   0.0000697
   25   0.0007393  -0.0003902  -0.0003377   0.0002036   0.0001588  -0.0000082
   26   0.0012297  -0.0037329  -0.0032367   0.0004410  -0.0000722   0.0003044
   27   0.0007582  -0.0028180  -0.0004170   0.0001426  -0.0001732   0.0001805
   28   0.0061201   0.0068341  -0.0022987  -0.0007807   0.0003998  -0.0002956
   29  -0.0037468  -0.0045189   0.0021034  -0.0000223  -0.0001852   0.0000290
   30   0.0193252   0.0211564  -0.0086818   0.0002998  -0.0000348   0.0000836
   31   0.0664760  -0.0183403   0.0621350   0.0015037   0.0006300   0.0002974
   32  -0.0183403   0.0679412  -0.0617019  -0.0002168   0.0000754  -0.0001373
   33   0.0621350  -0.0617019   0.3045566  -0.0002118  -0.0001916   0.0012829
   34   0.0015037  -0.0002168  -0.0002118   0.0868868  -0.0430135  -0.0823110
   35   0.0006300   0.0000754  -0.0001916  -0.0430135   0.1038483   0.0898657
   36   0.0002974  -0.0001373   0.0012829  -0.0823110   0.0898657   0.2535643
   37  -0.0001073   0.0005402   0.0002569   0.0005087  -0.0008222   0.0011048
   38   0.0012937  -0.0004067  -0.0000233  -0.0006259   0.0010955   0.0000087
   39  -0.0012949   0.0006084   0.0003121  -0.0004379  -0.0004099  -0.0001399
           37          38          39
    1  -0.0000068   0.0008728  -0.0001305
    2   0.0001978   0.0006717   0.0001784
    3   0.0000830   0.0000283  -0.0001790
    4   0.0006856  -0.0004115   0.0000193
    5  -0.0000098  -0.0025033   0.0030013
    6  -0.0021803   0.0049977  -0.0044008
    7  -0.0036816   0.0277835  -0.0341178
    8  -0.0030158  -0.0076806   0.0066835
    9   0.0038359   0.0045792  -0.0065881
   10   0.0043769   0.0059749  -0.0010192
   11   0.0005504  -0.0022757   0.0011757
   12   0.0015491  -0.0004536   0.0022077
   13  -0.0007629  -0.0018424   0.0005743
   14  -0.0004446   0.0008511  -0.0005738
   15  -0.0002560   0.0008301  -0.0004539
   16  -0.0018364  -0.0018133   0.0007249
   17   0.0005619   0.0014676  -0.0008668
   18  -0.0007772  -0.0008420  -0.0008178
   19  -0.4980623   0.0431544  -0.0344243
   20   0.0764127  -0.0285918   0.0253544
   21  -0.0734626   0.0261900  -0.0356200
   22  -0.0000708  -0.0001388   0.0000519
   23  -0.0000907  -0.0000179   0.0000699
   24   0.0000611  -0.0001014   0.0001249
   25  -0.0000341  -0.0001180   0.0000238
   26  -0.0000258  -0.0001481   0.0000657
   27   0.0000293  -0.0000548   0.0001079
   28   0.0007288  -0.0001849   0.0002303
   29   0.0000905   0.0001034  -0.0001625
   30  -0.0000441  -0.0000345  -0.0001240
   31  -0.0001073   0.0012937  -0.0012949
   32   0.0005402  -0.0004067   0.0006084
   33   0.0002569  -0.0000233   0.0003121
   34   0.0005087  -0.0006259  -0.0004379
   35  -0.0008222   0.0010955  -0.0004099
   36   0.0011048   0.0000087  -0.0001399
   37   0.4982623  -0.0739446   0.0698001
   38  -0.0739446   0.0374349  -0.0351243
   39   0.0698001  -0.0351243   0.0455708
 Gradient time:  CPU 1566.36 s  wall 1807.49 s
 **********************************************************************
 **                                                                  **
 **                       VIBRATIONAL ANALYSIS                       **
 **                       --------------------                       **
 **                                                                  **
 **        VIBRATIONAL FREQUENCIES (CM**-1) AND NORMAL MODES         **
 **     FORCE CONSTANTS (mDYN/ANGSTROM) AND REDUCED MASSES (AMU)     **
 **                  INFRARED INTENSITIES (KM/MOL)                   **
 **                                                                  **
 **********************************************************************


 Mode:                 1                      2                      3
 Frequency:        92.43                 193.36                 251.64
 Force Cnst:      0.0203                 0.0598                 0.1969
 Red. Mass:       4.0425                 2.7125                 5.2769
 IR Active:          YES                    YES                    YES
 IR Intens:        4.539                  2.398                 11.631
 Raman Active:       YES                    YES                    YES
               X      Y      Z        X      Y      Z        X      Y      Z
 C         -0.027  0.135 -0.063   -0.063  0.127 -0.172   -0.034 -0.041  0.001
 C         -0.080 -0.048  0.186   -0.005 -0.031  0.027   -0.080 -0.007 -0.062
 C         -0.042  0.022 -0.004    0.003 -0.005  0.025   -0.066  0.051 -0.164
 C         -0.029  0.005  0.029   -0.001 -0.014  0.035   -0.052 -0.046 -0.102
 O         -0.018  0.096 -0.165    0.034 -0.072  0.224    0.008 -0.098  0.112
 O         -0.006 -0.092  0.202   -0.013  0.031 -0.116   -0.008 -0.243  0.099
 O          0.173 -0.109 -0.153    0.046 -0.033 -0.004    0.183  0.336  0.041
 H         -0.009  0.081 -0.214    0.181  0.177 -0.548    0.022  0.018  0.019
 H         -0.034  0.362 -0.013   -0.476  0.354 -0.211   -0.079 -0.088 -0.021
 H          0.034 -0.020  0.472    0.041  0.002  0.193   -0.046 -0.025 -0.036
 H         -0.297 -0.286  0.184   -0.066 -0.239 -0.007   -0.149  0.010 -0.042
 H         -0.143  0.154 -0.110   -0.004  0.022  0.010   -0.118 -0.076 -0.126
 H          0.207  0.012 -0.259    0.051 -0.055 -0.061    0.236  0.743  0.110
 TransDip  -0.025  0.060 -0.020   -0.024  0.015 -0.041   -0.049  0.083 -0.052

 Mode:                 4                      5                      6
 Frequency:       375.52                 412.06                 499.27
 Force Cnst:      0.2333                 0.1146                 0.6992
 Red. Mass:       2.8077                 1.1456                 4.7608
 IR Active:          YES                    YES                    YES
 IR Intens:        8.489                143.100                  4.802
 Raman Active:       YES                    YES                    YES
               X      Y      Z        X      Y      Z        X      Y      Z
 C         -0.046  0.053  0.005    0.008  0.006  0.005    0.055  0.088  0.014
 C          0.025  0.137 -0.097    0.007 -0.000  0.009   -0.121  0.110  0.002
 C         -0.023 -0.032  0.128    0.007 -0.001  0.003   -0.125 -0.183 -0.056
 C         -0.077 -0.024  0.063   -0.002  0.003  0.011    0.045 -0.119 -0.144
 O         -0.043  0.059 -0.009    0.009  0.009  0.001    0.066 -0.201 -0.047
 O         -0.075 -0.099 -0.070   -0.002  0.009 -0.020   -0.010  0.281  0.141
 O          0.189 -0.108  0.041   -0.025 -0.073 -0.047    0.078 -0.042  0.058
 H         -0.069  0.063  0.071    0.009  0.005 -0.000    0.165  0.191  0.011
 H         -0.025 -0.039 -0.009    0.009  0.015  0.007    0.012  0.137  0.019
 H         -0.283  0.223 -0.503    0.019 -0.000  0.035   -0.369  0.246 -0.171
 H          0.463  0.384 -0.151   -0.019 -0.015  0.012    0.063  0.270 -0.010
 H         -0.008  0.044  0.099    0.026  0.035 -0.007   -0.381 -0.372 -0.076
 H          0.235  0.080 -0.082   -0.003  0.741  0.661    0.119  0.163 -0.004
 TransDip  -0.017  0.092 -0.002   -0.001  0.300  0.238   -0.027 -0.014 -0.063

 Mode:                 7                      8                      9
 Frequency:       672.26                 681.80                 731.60
 Force Cnst:      1.9944                 0.7945                 1.9929
 Red. Mass:       7.4902                 2.9010                 6.3194
 IR Active:          YES                    YES                    YES
 IR Intens:       14.322                  2.886                  7.117
 Raman Active:       YES                    YES                    YES
               X      Y      Z        X      Y      Z        X      Y      Z
 C         -0.244 -0.123 -0.048    0.162 -0.043 -0.104    0.149  0.049 -0.012
 C         -0.321  0.023 -0.070   -0.138 -0.078 -0.150    0.011  0.063 -0.040
 C         -0.123  0.176  0.165   -0.113 -0.046  0.014    0.060  0.096  0.007
 C          0.278  0.016  0.213   -0.042  0.064  0.042   -0.080 -0.292  0.413
 O         -0.032 -0.108 -0.089    0.105  0.138  0.080    0.039 -0.179 -0.155
 O          0.347  0.031 -0.091   -0.048  0.032  0.009   -0.197  0.073 -0.080
 O          0.045 -0.004 -0.009    0.038 -0.049  0.048    0.011  0.139 -0.059
 H         -0.127  0.088  0.192    0.054  0.036  0.300    0.201  0.168  0.151
 H         -0.098 -0.255 -0.050    0.349 -0.440 -0.153    0.200 -0.042 -0.015
 H         -0.248 -0.057 -0.095   -0.137  0.096  0.269    0.216  0.021  0.258
 H         -0.242 -0.047 -0.105   -0.307 -0.395 -0.182   -0.255 -0.123 -0.012
 H         -0.209  0.258  0.087    0.013 -0.026  0.061    0.303  0.359 -0.015
 H          0.092  0.199 -0.127    0.079  0.057 -0.116    0.006  0.084 -0.095
 TransDip  -0.103  0.045  0.045   -0.020 -0.002 -0.051    0.003 -0.022  0.082

 Mode:                10                     11                     12
 Frequency:       832.91                 882.70                 926.08
 Force Cnst:      0.8402                 2.4951                 1.2626
 Red. Mass:       2.0556                 5.4351                 2.4987
 IR Active:          YES                    YES                    YES
 IR Intens:        4.051                 10.735                 20.863
 Raman Active:       YES                    YES                    YES
               X      Y      Z        X      Y      Z        X      Y      Z
 C         -0.075  0.089  0.003    0.127 -0.123 -0.153    0.037 -0.077 -0.114
 C          0.010  0.146 -0.068    0.063  0.067  0.094    0.143  0.148  0.101
 C          0.114  0.036 -0.040   -0.063  0.271  0.315   -0.086 -0.114 -0.023
 C         -0.000 -0.006 -0.090   -0.089  0.104 -0.229    0.055 -0.045  0.076
 O         -0.072 -0.064  0.005    0.042 -0.210 -0.008   -0.116  0.044  0.028
 O          0.007 -0.026  0.009   -0.073 -0.021  0.057    0.047  0.003 -0.024
 O          0.026 -0.081  0.077   -0.027 -0.012 -0.073   -0.009  0.047 -0.035
 H         -0.133  0.221  0.390    0.145 -0.026  0.043   -0.228 -0.272 -0.018
 H          0.071 -0.298 -0.046    0.196 -0.303 -0.179    0.019 -0.355 -0.176
 H          0.314  0.102  0.430    0.008  0.132  0.108    0.001  0.392  0.380
 H         -0.402 -0.272 -0.062    0.371 -0.149 -0.031    0.100 -0.112  0.053
 H          0.164 -0.047  0.027   -0.236  0.373  0.201   -0.419 -0.224 -0.114
 H          0.013 -0.139  0.127   -0.019  0.038 -0.083    0.010  0.128 -0.099
 TransDip   0.044  0.039 -0.027   -0.056  0.086  0.023    0.116 -0.087 -0.018

 Mode:                13                     14                     15
 Frequency:       989.30                1016.04                1045.83
 Force Cnst:      1.3013                 1.4398                 2.4673
 Red. Mass:       2.2566                 2.3672                 3.8287
 IR Active:          YES                    YES                    YES
 IR Intens:       29.275                 52.475                 66.328
 Raman Active:       YES                    YES                    YES
               X      Y      Z        X      Y      Z        X      Y      Z
 C          0.165 -0.119 -0.022   -0.089 -0.093  0.029   -0.206 -0.176 -0.104
 C         -0.077  0.082  0.015    0.107  0.069 -0.043   -0.104  0.118  0.120
 C          0.023  0.072 -0.106   -0.135  0.115 -0.058    0.180 -0.035 -0.015
 C         -0.009  0.085  0.028   -0.009 -0.058  0.005   -0.047 -0.053 -0.016
 O         -0.089 -0.031 -0.009    0.128  0.044 -0.023    0.238  0.065 -0.004
 O          0.008 -0.026 -0.010   -0.037  0.027  0.008   -0.077  0.018  0.015
 O          0.017 -0.073  0.096    0.006 -0.080  0.096    0.013  0.032 -0.025
 H          0.217 -0.275 -0.454   -0.030 -0.166 -0.222   -0.250 -0.206 -0.059
 H         -0.120  0.241 -0.004   -0.161  0.070  0.040   -0.033 -0.210 -0.090
 H         -0.171  0.189  0.063    0.613 -0.352 -0.023   -0.374  0.338  0.108
 H         -0.376  0.426  0.171   -0.185  0.030  0.026   -0.107  0.240  0.149
 H          0.218  0.126 -0.039   -0.361 -0.032 -0.070    0.211  0.046 -0.046
 H          0.029 -0.061  0.056    0.103  0.192 -0.246   -0.090 -0.290  0.331
 TransDip   0.041  0.150 -0.076   -0.174  0.040 -0.149   -0.194 -0.161  0.067

 Mode:                16                     17                     18
 Frequency:      1121.54                1180.65                1209.01
 Force Cnst:      1.6209                 2.9177                 1.0262
 Red. Mass:       2.1872                 3.5526                 1.1916
 IR Active:          YES                    YES                    YES
 IR Intens:       18.796                231.438                 35.343
 Raman Active:       YES                    YES                    YES
               X      Y      Z        X      Y      Z        X      Y      Z
 C          0.004 -0.066  0.117   -0.120 -0.041  0.030   -0.029  0.054 -0.035
 C          0.000  0.075 -0.128    0.123 -0.005  0.004    0.039 -0.032  0.020
 C          0.005 -0.116  0.182   -0.034 -0.108 -0.079   -0.044  0.010 -0.015
 C          0.002 -0.018 -0.061   -0.093  0.322  0.134    0.009 -0.038 -0.029
 O          0.003  0.027 -0.012    0.098 -0.133 -0.079    0.011 -0.022  0.023
 O          0.006  0.004  0.012    0.002 -0.035 -0.016    0.017  0.012  0.003
 O         -0.007  0.053 -0.091   -0.030 -0.012  0.021   -0.027 -0.018  0.022
 H          0.131 -0.156 -0.322    0.327  0.404  0.138   -0.434 -0.276  0.024
 H         -0.343  0.209  0.107    0.001  0.078  0.078    0.302  0.091  0.039
 H          0.132  0.140  0.291   -0.193  0.361  0.228   -0.133  0.114  0.019
 H         -0.406 -0.059 -0.050    0.058 -0.109 -0.001   -0.054  0.128  0.081
 H          0.305 -0.146  0.315    0.110 -0.166  0.008    0.520  0.164  0.149
 H          0.024  0.164 -0.213    0.072  0.270 -0.357    0.085  0.303 -0.377
 TransDip   0.028 -0.106  0.086   -0.357  0.323  0.077   -0.054  0.120 -0.137

 Mode:                19                     20                     21
 Frequency:      1233.13                1260.12                1338.61
 Force Cnst:      1.2084                 1.0994                 1.4751
 Red. Mass:       1.3488                 1.1751                 1.3972
 IR Active:          YES                    YES                    YES
 IR Intens:        2.030                 22.587                 21.474
 Raman Active:       YES                    YES                    YES
               X      Y      Z        X      Y      Z        X      Y      Z
 C         -0.010 -0.004  0.099   -0.012  0.014  0.021   -0.014  0.014 -0.020
 C          0.040 -0.037 -0.029    0.017 -0.004 -0.085    0.058 -0.001 -0.011
 C         -0.045  0.063 -0.052    0.001  0.011  0.019   -0.111 -0.115  0.033
 C          0.018 -0.062 -0.031   -0.011  0.040  0.028   -0.009  0.029 -0.016
 O          0.009  0.021 -0.022    0.016 -0.042  0.011    0.007 -0.014 -0.004
 O          0.005  0.013  0.006   -0.003 -0.006 -0.004    0.023  0.003  0.002
 O          0.002 -0.015  0.034    0.022  0.009 -0.010    0.028  0.029  0.002
 H          0.063 -0.047 -0.132   -0.345 -0.336 -0.102    0.017  0.074  0.052
 H         -0.369 -0.112  0.008    0.393  0.451  0.198   -0.017 -0.109 -0.049
 H         -0.366  0.419  0.219   -0.071  0.155  0.112    0.172 -0.105 -0.026
 H          0.286 -0.388 -0.175   -0.055 -0.151 -0.106   -0.248  0.253  0.133
 H          0.104  0.373 -0.134   -0.351 -0.002 -0.121    0.134  0.718 -0.260
 H         -0.010 -0.063  0.076   -0.060 -0.226  0.274   -0.065 -0.245  0.305
 TransDip   0.019 -0.025 -0.034   -0.115  0.004  0.100   -0.051 -0.076  0.117

 Mode:                22                     23                     24
 Frequency:      1346.77                1386.44                1413.33
 Force Cnst:      1.5673                 1.5804                 1.7577
 Red. Mass:       1.4666                 1.3955                 1.4935
 IR Active:          YES                    YES                    YES
 IR Intens:        0.298                 19.876                  7.767
 Raman Active:       YES                    YES                    YES
               X      Y      Z        X      Y      Z        X      Y      Z
 C         -0.021  0.033 -0.005   -0.024 -0.087 -0.037    0.047  0.086  0.044
 C          0.098 -0.132 -0.055   -0.007  0.018 -0.008   -0.054  0.009 -0.001
 C          0.038  0.067  0.044    0.095 -0.040  0.024    0.120 -0.059  0.031
 C          0.012 -0.037 -0.008    0.008 -0.059 -0.036   -0.016  0.063  0.013
 O         -0.003  0.012 -0.002   -0.038  0.043  0.028    0.031 -0.033 -0.018
 O         -0.011  0.003  0.001    0.001  0.005  0.004   -0.010 -0.012 -0.002
 O         -0.006 -0.005 -0.002   -0.038 -0.006  0.034   -0.037 -0.004  0.026
 H          0.037  0.137  0.096    0.272  0.282  0.174   -0.297 -0.338 -0.198
 H         -0.111 -0.155 -0.061    0.257  0.426  0.138   -0.259 -0.367 -0.121
 H         -0.310  0.291  0.120   -0.051  0.057  0.001    0.006 -0.120 -0.155
 H         -0.467  0.503  0.242    0.005 -0.099 -0.040   -0.073 -0.088 -0.026
 H         -0.377 -0.135 -0.030   -0.213  0.410 -0.330   -0.337  0.268 -0.329
 H          0.007  0.037 -0.042    0.064  0.268 -0.319    0.056  0.250 -0.296
 TransDip   0.008  0.010 -0.012    0.086 -0.064 -0.095    0.002  0.088 -0.017

 Mode:                25                     26                     27
 Frequency:      1480.18                1524.22                1840.02
 Force Cnst:      1.4238                 1.4914                25.1031
 Red. Mass:       1.1030                 1.0896                12.5844
 IR Active:          YES                    YES                    YES
 IR Intens:        8.119                  2.998                408.997
 Raman Active:       YES                    YES                    YES
               X      Y      Z        X      Y      Z        X      Y      Z
 C          0.005  0.003 -0.005    0.062 -0.032 -0.040   -0.049 -0.001  0.002
 C         -0.067 -0.038 -0.046    0.011  0.006  0.007   -0.014 -0.000 -0.002
 C          0.014 -0.011 -0.003   -0.008  0.001 -0.002   -0.048 -0.038  0.004
 C         -0.004  0.006  0.002    0.002  0.014  0.004    0.800  0.182 -0.019
 O          0.006 -0.003 -0.001    0.016 -0.005 -0.008   -0.018 -0.026 -0.004
 O          0.001 -0.001 -0.000   -0.005 -0.002 -0.000   -0.512 -0.100  0.015
 O         -0.004 -0.002  0.006    0.001 -0.000 -0.000    0.000  0.003  0.000
 H         -0.084 -0.028  0.084   -0.325 -0.051  0.609   -0.008  0.048 -0.018
 H         -0.099  0.052 -0.013   -0.574  0.398 -0.055    0.078  0.017  0.042
 H          0.278 -0.019  0.625   -0.031 -0.006 -0.104   -0.006 -0.005  0.031
 H          0.503  0.481 -0.046   -0.075 -0.072  0.006    0.012  0.016 -0.006
 H         -0.034  0.044 -0.054    0.009 -0.012  0.013    0.123  0.122 -0.033
 H          0.008  0.033 -0.039   -0.002 -0.010  0.013    0.000  0.050 -0.016
 TransDip   0.059  0.042  0.056   -0.025  0.038  0.032    0.642  0.069 -0.053

 Mode:                28                     29                     30
 Frequency:      3055.22                3068.97                3070.74
 Force Cnst:      5.9326                 5.9576                 5.8935
 Red. Mass:       1.0787                 1.0736                 1.0608
 IR Active:          YES                    YES                    YES
 IR Intens:       13.641                 19.441                 36.314
 Raman Active:       YES                    YES                    YES
               X      Y      Z        X      Y      Z        X      Y      Z
 C          0.000  0.002 -0.007   -0.007 -0.001  0.021    0.036 -0.013 -0.054
 C          0.021  0.004  0.035   -0.032 -0.007 -0.045   -0.015 -0.008 -0.009
 C          0.025 -0.030 -0.056    0.019 -0.021 -0.040    0.003 -0.003 -0.006
 C          0.001  0.000  0.000    0.002  0.000 -0.000   -0.001  0.001  0.001
 O          0.000  0.000 -0.000   -0.000  0.000 -0.000    0.002  0.001  0.000
 O         -0.000 -0.000 -0.000   -0.001 -0.000  0.000    0.000 -0.000 -0.000
 O         -0.001  0.001 -0.001   -0.000  0.000 -0.000   -0.000  0.000  0.000
 H          0.003 -0.000 -0.001    0.027 -0.034  0.020   -0.287  0.323 -0.170
 H         -0.017 -0.019  0.082    0.052  0.061 -0.265   -0.150 -0.186  0.798
 H         -0.138 -0.167  0.082    0.202  0.247 -0.119    0.124  0.143 -0.070
 H         -0.117  0.125 -0.496    0.161 -0.167  0.654    0.042 -0.046  0.182
 H         -0.287  0.329  0.683   -0.203  0.227  0.474   -0.033  0.036  0.077
 H          0.000  0.004 -0.003   -0.001  0.003 -0.002   -0.000  0.001 -0.000
 TransDip   0.087 -0.012 -0.079   -0.041 -0.025 -0.133    0.117 -0.052 -0.144

 Mode:                31                     32                     33
 Frequency:      3120.27                3132.96                3809.73
 Force Cnst:      6.3161                 6.4070                 9.1201
 Red. Mass:       1.1011                 1.1079                 1.0665
 IR Active:          YES                    YES                    YES
 IR Intens:        7.840                 19.687                 47.327
 Raman Active:       YES                    YES                    YES
               X      Y      Z        X      Y      Z        X      Y      Z
 C         -0.024  0.033 -0.026    0.032 -0.051  0.055   -0.000  0.000  0.000
 C         -0.034 -0.054  0.046   -0.016 -0.031  0.035    0.000 -0.000 -0.000
 C         -0.000 -0.000  0.001   -0.001  0.001  0.003   -0.001 -0.001  0.001
 C          0.001  0.000  0.000   -0.000 -0.000  0.000    0.001  0.000  0.000
 O          0.000  0.000  0.000    0.000  0.001 -0.001   -0.000 -0.000 -0.000
 O         -0.000  0.000 -0.000    0.000  0.000  0.000   -0.000  0.000 -0.000
 O          0.000  0.000 -0.000   -0.000  0.000 -0.000   -0.061  0.010 -0.010
 H          0.312 -0.352  0.166   -0.458  0.517 -0.241    0.000 -0.000  0.000
 H         -0.033 -0.030  0.150    0.085  0.081 -0.408   -0.000 -0.000  0.000
 H          0.481  0.565 -0.248    0.263  0.308 -0.134    0.002  0.001 -0.000
 H         -0.082  0.072 -0.305   -0.074  0.065 -0.288   -0.000  0.001  0.001
 H          0.006 -0.006 -0.014    0.011 -0.012 -0.026    0.000 -0.001  0.003
 H         -0.001  0.001 -0.001    0.000  0.000 -0.001    0.974 -0.156  0.150
 TransDip  -0.089  0.000  0.011    0.038 -0.095  0.099    0.191 -0.080  0.076

 STANDARD THERMODYNAMIC QUANTITIES AT   298.15 K  AND     1.00 ATM

   This Molecule has  0 Imaginary Frequencies
   Zero point vibrational energy:       64.609 kcal/mol

   Atom    1 Element C  Has Mass   12.00000
   Atom    2 Element C  Has Mass   12.00000
   Atom    3 Element C  Has Mass   12.00000
   Atom    4 Element C  Has Mass   12.00000
   Atom    5 Element O  Has Mass   15.99491
   Atom    6 Element O  Has Mass   15.99491
   Atom    7 Element O  Has Mass   15.99491
   Atom    8 Element H  Has Mass    1.00783
   Atom    9 Element H  Has Mass    1.00783
   Atom   10 Element H  Has Mass    1.00783
   Atom   11 Element H  Has Mass    1.00783
   Atom   12 Element H  Has Mass    1.00783
   Atom   13 Element H  Has Mass    1.00783
   Molecular Mass:   102.031710 amu
   Principal axes and moments of inertia in amu*Bohr^2:
                             1           2           3
    Eigenvalues --      501.54327   566.97452   906.25529
          X               0.97081    -0.23969     0.00876
          Y               0.23952     0.97075     0.01678
          Z              -0.01253    -0.01419     0.99982
   Rotational Symmetry Number is   1
   The Molecule is an Asymmetric Top
   Translational Enthalpy:        0.889 kcal/mol
   Rotational Enthalpy:           0.889 kcal/mol
   Vibrational Enthalpy:         66.752 kcal/mol
   gas constant (RT):             0.592 kcal/mol
   Translational Entropy:        39.778  cal/mol.K
   Rotational Entropy:           27.046  cal/mol.K
   Vibrational Entropy:          12.137  cal/mol.K

   Total Enthalpy:               69.122 kcal/mol
   Total Entropy:                78.961  cal/mol.K

 ======================================================================

 STANDARD THERMODYNAMIC QUANTITIES FOR ANHARMONIC VIBRATION -- TOSH

   Zero point vibrational energy: ************ kcal/mol

   Vibrational Enthalpy:       Infinity kcal/mol
   Vibrational Entropy:             NaN  cal/mol.K

   Total Enthalpy:             Infinity kcal/mol
   Total Entropy:                   NaN  cal/mol.K

 ======================================================================

 STANDARD THERMODYNAMIC QUANTITIES FOR ANHARMONIC VIBRATION -- VPT2

   Zero point vibrational energy: ************ kcal/mol

   Vibrational Enthalpy:       Infinity kcal/mol
   Vibrational Entropy:             NaN  cal/mol.K

   Total Enthalpy:             Infinity kcal/mol
   Total Entropy:                   NaN  cal/mol.K

 ======================================================================

Archival summary:
1\1\pikachu\FREQ\ProcedureUnspecified\BasisUnspecified\346\taweetha\SunJul910:54:012017SunJul910:54:012017\0\\#,FREQ,ProcedureUnspecified,BasisUnspecified,\\0,1\O\C,1,1.35261\O,2,1.19951,1,123.477\C,1,1.45031,2,110.922,3,174.873,0\H,4,1.08892,1,107.232,2,141.233,0\H,4,1.09174,1,107.8,2,-100.996,0\C,4,1.53529,1,105.483,2,19.3725,0\H,7,1.0901,4,112.968,1,-148.454,0\H,7,1.09266,4,110.363,1,89.584,0\C,7,1.52087,4,102.952,1,-27.6038,0\H,10,1.09339,7,113.861,4,144.559,0\O,10,1.42711,7,109.373,4,-90.5909,0\H,12,0.96479,10,108.431,7,170.473,0\\\@

 Total job time:  1978.20s(wall), 1679.40s(cpu) 
 Sun Jul  9 10:54:01 2017

        *************************************************************
        *                                                           *
        *  Thank you very much for using Q-Chem.  Have a nice day.  *
        *                                                           *
        *************************************************************


 
User input: 3 of 3 
 
pikachu 127.0.1
Q-Chem Developer Version! Running on 127.0.1.*
                  Welcome to Q-Chem
     A Quantum Leap Into The Future Of Chemistry


 Q-Chem 4.4, Q-Chem, Inc., Pleasanton, CA (2016)

 Y. Shao,  Z. Gan,  E. Epifanovsky,  A. T. B. Gilbert,  M. Wormit,  
 J. Kussmann,  A. W. Lange,  A. Behn,  J. Deng,  X. Feng,  D. Ghosh,  
 M. Goldey,  P. R. Horn,  L. D. Jacobson,  I. Kaliman,  F. Rob,  
 R. Z. Khaliullin,  T. Kus,  A. Landau,  J. Liu,  E. I. Proynov,  Y. M. Rhee,  
 R. M. Richard,  M. A. Rohrdanz,  R. P. Steele,  E. J. Sundstrom,  
 H. L. Woodcock III,  P. M. Zimmerman,  D. Zuev,  B. Albrecht,  E. Alguire,  
 B. Austin,  S. A. Baeppler,  G. J. O. Beran,  Y. A. Bernard,  
 E. J. Berquist,  K. Brandhorst,  K. B. Bravaya,  S. T. Brown,  D. Casanova,  
 C.-M. Chang,  Y. Chen,  S. H. Chien,  K. D. Closser,  M. P. Coons,  
 D. L. Crittenden,  S. Dasgupta,  M. Diedenhofen,  R. A. DiStasio Jr.,  
 H. Do,  A. D. Dutoi,  R. G. Edgar,  P.-T. Fang,  S. Fatehi,  Q. Feng,  
 L. Fusti-Molnar,  A. Ghysels,  A. Golubeva-Zadorozhnaya,  J. Gomes,  
 A. Gunina,  M. W. D. Hanson-Heine,  P. H. P. Harbach,  A. W. Hauser,  
 J. E. Herr,  E. G. Hohenstein,  Z. C. Holden,  K. Hui,  T.-C. Jagau,  H. Ji,  
 B. Kaduk,  K. Khistyaev,  Jaehoon Kim,  Jihan Kim,  R. A. King,  
 P. Klunzinger,  K. Koh,  D. Kosenkov,  T. Kowalczyk,  C. M. Krauter,  
 A. Kunitsa,  K. U. Lao,  A. Laurent,  K. V. Lawler,  J. Lee,  D. Lefrancois,  
 S. Lehtola,  S. V. Levchenko,  C. Y. Lin,  Y.-S. Lin,  F. Liu,  E. Livshits,  
 R. C. Lochan,  A. Luenser,  P. Manohar,  S. F. Manzer,  S.-P. Mao,  Y. Mao,  
 N. Mardirossian,  A. V. Marenich,  L. A. Martinez-Martinez,  S. A. Maurer,  
 N. J. Mayhall,  J.-M. Mewes,  A. F. Morrison,  K. Nanda,  T. S. Nguyen-Beck,  
 C. M. Oana,  R. Olivares-Amaya,  D. P. O'Neill,  J. A. Parkhill,  
 T. M. Perrine,  R. Peverati,  P. A. Pieniazek,  F. Plasser,  A. Prociuk,  
 D. R. Rehn,  E. Rosta,  N. J. Russ,  N. Sergueev,  S. M. Sharada,  
 S. Sharma,  D. W. Small,  A. Sodt,  T. Stauch,  T. Stein,  D. Stuck,  
 Y.-C. Su,  A. J. W. Thom,  T. Tsuchimochi,  L. Vogt,  O. Vydrov,  T. Wang,  
 M. A. Watson,  J. Wenzel,  A. White,  C. F. Williams,  V. Vanovschi,  
 K. Yao,  S. Yeganeh,  S. R. Yost,  Z.-Q. You,  I. Y. Zhang,  X. Zhang,  
 Y. Zhao,  B. R. Brooks,  G. K. L. Chan,  D. M. Chipman,  C. J. Cramer,  
 W. A. Goddard III,  M. S. Gordon,  W. J. Hehre,  A. Klamt,  
 H. F. Schaefer III,  M. W. Schmidt,  C. D. Sherrill,  D. G. Truhlar,  
 A. Warshel,  X. Xu,  A. Aspuru-Guzik,  R. Baer,  A. T. Bell,  N. A. Besley,  
 J.-D. Chai,  A. Dreuw,  B. D. Dunietz,  T. R. Furlani,  S. R. Gwaltney,  
 C.-P. Hsu,  Y. Jung,  J. Kong,  D. S. Lambrecht,  W. Liang,  C. Ochsenfeld,  
 V. A. Rassolov,  L. V. Slipchenko,  J. E. Subotnik,  T. Van Voorhis,  
 J. M. Herbert,  A. I. Krylov,  P. M. W. Gill,  M. Head-Gordon

 Contributors to earlier versions of Q-Chem not listed above: 
 R. D. Adamson,  J. Baker,  E. F. C. Byrd,  A. K. Chakraborty,  C.-L. Cheng,  
 H. Dachsel,  R. J. Doerksen,  G. Hawkins,  A. Heyden,  S. Hirata,  
 G. Kedziora,  F. J. Keil,  C. Kelley,  P. P. Korambath,  W. Kurlancheek,  
 A. M. Lee,  M. S. Lee,  D. Liotard,  I. Lotan,  P. E. Maslen,  N. Nair,  
 D. Neuhauser,  R. Olson,  B. Peters,  J. Ritchie,  N. E. Schultz,  
 N. Shenvi,  A. C. Simmonett,  K. S. Thanthiriwatte,  Q. Wu,  W. Zhang

 Please cite Q-Chem as follows:
 Y. Shao et al., Mol. Phys. 113, 184-215 (2015)
 DOI: 10.1080/00268976.2014.952696

 Q-Chem 4.4.2 for Intel X86 EM64T Linux

 Parts of Q-Chem use Armadillo 5.200.1 (Boston Tea Smuggler).
 http://arma.sourceforge.net/

 Q-Chem begins on Sun Jul  9 10:54:01 2017  


Host: 0

     Scratch files written to /scratch/taweetham/qchem8786//
The previous job contains 0 fragments, simply inherited here

Checking the input file for inconsistencies... 	...done.

--------------------------------------------------------------
User input:
--------------------------------------------------------------

$molecule
read
$end

$rem
   SOLVENT_METHOD = SMD
   BASIS  =  6-311++G**
   METHOD  =  B3LYP
$end


--------------------------------------------------------------
 ----------------------------------------------------------------
             Standard Nuclear Orientation (Angstroms)
    I     Atom           X                Y                Z
 ----------------------------------------------------------------
    1      C       1.5634167314    -0.4331127252    -0.3640678266
    2      C       1.2263395900     0.7372437765     0.5706883745
    3      C      -0.2917141095     0.8008184689     0.5035643877
    4      C      -0.6855505291    -0.6376701711     0.1200043886
    5      O       0.4031127925    -1.3025565284    -0.3297776776
    6      O      -1.7851834801    -1.1156200580     0.1547314723
    7      O      -0.6825342235     1.6842147388    -0.5469224463
    8      H       2.4193024844    -1.0245377785    -0.0424644291
    9      H       1.7101601372    -0.1129865055    -1.3974509297
   10      H       1.6863541015     1.6755549178     0.2604122115
   11      H       1.5433586882     0.5117859049     1.5917561578
   12      H      -0.7648689842     1.0813631911     1.4485104744
   13      H      -1.6347841921     1.6005121986    -0.6774318411
 ----------------------------------------------------------------
 Nuclear Repulsion Energy =   318.0264220616 hartrees
 There are       27 alpha and       27 beta electrons
 Requested basis set is 6-311++G(d,p)
 There are 72 shells and 196 basis functions

 Total QAlloc Memory Limit   2000 MB
 Mega-Array Size        61 MB
 MEM_STATIC part        62 MB

                       Distance Matrix (Angstroms)
             C (  1)   C (  2)   C (  3)   C (  4)   O (  5)   O (  6)
   C (  2)  1.535293
   C (  3)  2.391000  1.520866
   C (  4)  2.309550  2.397671  1.539959
   O (  5)  1.450315  2.376831  2.366734  1.352614
   O (  6)  3.456601  3.560252  2.454561  1.199514  2.249074
   O (  7)  3.092055  2.406160  1.427113  2.415771  3.185370  3.089859
   H (  8)  1.088923  2.214270  3.313561  3.133078  2.055447  4.210093
   H (  9)  1.091739  2.197850  2.907989  2.883989  2.064794  3.953729
   H ( 10)  2.202628  1.090097  2.176474  3.316121  3.296086  4.455715
   H ( 11)  2.172207  1.092663  2.152950  2.907807  2.878245  3.974001
   H ( 12)  3.316624  2.203157  1.093391  2.174004  3.195241  2.746205
   H ( 13)  3.802935  3.238683  1.959107  2.558595  3.563944  2.844730
             O (  7)   H (  8)   H (  9)   H ( 10)   H ( 11)   H ( 12)
   H (  8)  4.148880
   H (  9)  3.110999  1.780392
   H ( 10)  2.502698  2.814151  2.438843
   H ( 11)  3.301990  2.407955  3.058353  1.774058
   H ( 12)  2.086136  4.098387  3.956228  2.788034  2.381775
   H ( 13)  0.964790  4.871313  3.826638  3.451832  4.054027  2.354973


 A cutoff of  1.0D-08 yielded   2406 shell pairs
 There are     18225 function pairs (     19551 Cartesian)

 -------------------------------------------------------
 OpenMP Integral Computing Module                       
 Release: version 1.0, May 2013, Q-Chem Inc. Pittsburgh 
 -------------------------------------------------------
 Integral Job Info:
 Integral job number is                      11
 Integral operator is                         1
 short-range coefficients                     0
 long-range coefficients              100000000
 Omega coefficients                           0
 if combine SR and LR in K                    0
 Integral screening is                        0
 Integral computing path is                   2
 max size of driver memory is            800000
 size of driver memory is                593474
 size of scratch memory is              2260544
 max col of scratch BK array               1296
 max len of scratch array in speh3          155
 max len of scratch index in speh4           18
 max int batch size is                      520
 min int batch size is                       52
 fixed nKL is                                52
 max L of basis functions is                  2
 order of int derivative is                   0
 number of shells is                         72
 number of basis is                         203
 number of cartesian basis is               203
 number of contracted shell pairs          2406
 number of primitive shell pairs           5873
 maxK2 (contraction) of shell pair           36
 max number of K2 of shell pair               1
 max number of CS2 of shell pair            396
 max number of PS2 of shell pair            816
 mem total for path MDJ                   38056
 -------------------------------------------------------
 Smallest overlap matrix eigenvalue = 1.72E-05

 Q-Chem warning in module /home/taweetham/qchem/stvman/mkSTV.C, line 278:

 Overlap eigenvalue is smaller than square root of threshold


 Scale SEOQF with 1.000000e-01/1.000000e-01/1.000000e-01

 Standard Electronic Orientation quadrupole field applied
 Nucleus-field energy     =     0.0000000057 hartrees
 Guess from superposition of atomic densities
 Warning:  Energy on first SCF cycle will be non-variational
 A restricted hybrid HF-DFT SCF calculation will be
 performed using Pulay DIIS extrapolation
 Exchange:     0.2000 Hartree-Fock + 0.0800 Slater + 0.7200 B88
 Correlation:  0.1900 VWN1RPA + 0.8100 LYP
 Using SG-1 standard quadrature grid
 SCF converges when DIIS error is below 1.0E-05
 ---------------------------------------
  Cycle       Energy         DIIS Error
 ---------------------------------------
    1    -383.1570973239      4.55E-02
    2    -381.6695764458      6.46E-03
    3    -381.3826802560      1.12E-02
    4    -381.8058956968      2.14E-03
    5    -381.8218434241      7.10E-04
    6    -381.8233175830      2.42E-04
    7    -381.8235617600      5.27E-05
    8    -381.8235744528      1.27E-05
    9    -381.8235734197      4.39E-06 Convergence criterion met
 ---------------------------------------
 SCF time:  CPU 61.31 s  wall 61.41 s

 Citation of the SMD model:
 Marenich, A.V.; Cramer, C.J.; Truhlar, D.G.
 J. Phys. Chem. B 2009, 113, 6378-6396.
 iSolventCode=           1
 Solvent: water                                                           

 vradii
            1           2           3           4           5           6
    1   1.8500000   1.8500000   1.8500000   1.8500000   1.5200000   1.5200000
            7           8           9          10          11          12
    1   1.5200000   1.2000000   1.2000000   1.2000000   1.2000000   1.2000000
           13
    1   1.2000000
Changing PCM_TESSEL_METHOD to VTN
Changing PCM_VDW_RADII to SMD_RADIUS
 Discretize the solute cavity surface with Lebedev spheres
	Using 302 Lebedev grid points for each H atom
	Using 302 Lebedev grid points for other atoms
	Atomic van der Waals radii will be scaled by 1.20
 Removing interior tesserae...
 Keep 1337 surface tesserae and discard 2589 interior tesserae
 Molecular Surface Area = 118.084 Angst**2
Using SCRF singleton
 A restricted hybrid HF-DFT SCF calculation will be
 performed using Pulay DIIS extrapolation
 Polarizable Continuum solvation model will be applied
 Exchange:     0.2000 Hartree-Fock + 0.0800 Slater + 0.7200 B88
 Correlation:  0.1900 VWN1RPA + 0.8100 LYP
 Using SG-1 standard quadrature grid
 SCF converges when DIIS error is below 1.0E-05

 Citation of the SMD model:
 Marenich, A.V.; Cramer, C.J.; Truhlar, D.G.
 J. Phys. Chem. B 2009, 113, 6378-6396.
 iSolventCode=           1
 Solvent: water                                                           

 vradii
            1           2           3           4           5           6
    1   1.8500000   1.8500000   1.8500000   1.8500000   1.5200000   1.5200000
            7           8           9          10          11          12
    1   1.5200000   1.2000000   1.2000000   1.2000000   1.2000000   1.2000000
           13
    1   1.2000000
 ---------------------------------------
  Cycle       Energy         DIIS Error
 ---------------------------------------
    1    -381.8234826341      1.66E-06
 Time req'd to invert C: 3.11 s (CPU) 3.12 s (wall)
    2    -381.8437338996      5.82E-04
    3    -381.8437312272      5.83E-04
    4    -381.8437348275      5.82E-04
    5    -381.8437265212      5.83E-04
    6    -381.8437397992      5.82E-04
    7    -381.8437300874      5.83E-04
    8    -381.8437222429      5.83E-04
    9    -381.8437266805      5.83E-04
   10    -381.8437327884      5.82E-04
   11    -381.8437323339      5.82E-04
   12    -381.8437310802      5.82E-04
   13    -381.8437327440      5.82E-04
   14    -381.8437328758      5.82E-04
   15    -381.8437313802      5.82E-04
   16    -381.8437366465      5.82E-04
   17    -381.8465042522      5.91E-04
   18    -381.8474602001      2.74E-04
   19    -381.8476986101      7.85E-05
   20    -381.8477171433      4.12E-05
   21    -381.8477224425      5.58E-06 Convergence criterion met
 ---------------------------------------
 SCF time:  CPU 125.11 s  wall 125.38 s
(0)  E-EN(g) gas-phase elect-nuc energy                 -381.823482634 a.u.
(3)  G-ENP(liq) elect-nuc-pol free energy of system     -381.847722442 a.u.
(4)  G-CDS(liq) cavity-dispersion-solvent structure 
     free energy                                                3.9456 kcal/mol
(6)  G-S(liq) free energy of system                     -381.841434752 a.u.
(9)  DeltaG-S(liq) free energy of  solvation
     (9) = (6) - (0)                                          -11.2651 kcal/mol
 SCF   energy in the final basis set = -381.8414347524
 Total energy in the final basis set = -381.8414347524

 --------------------------------------------------------------

                    Orbital Energies (a.u.)
 --------------------------------------------------------------

 Alpha MOs
 -- Occupied --
-19.183 -19.144 -19.136 -10.318 -10.244 -10.231 -10.178  -1.127
 -1.053  -1.044  -0.798  -0.730  -0.628  -0.584  -0.549  -0.518
 -0.487  -0.479  -0.448  -0.424  -0.408  -0.389  -0.374  -0.359
 -0.319  -0.317  -0.286
 -- Virtual --
 -0.028   0.000   0.017   0.021   0.027   0.044   0.050   0.059
  0.063   0.078   0.093   0.107   0.110   0.112   0.120   0.125
  0.133   0.136   0.138   0.142   0.151   0.153   0.163   0.169
  0.196   0.207   0.215   0.219   0.229   0.244   0.253   0.263
  0.274   0.276   0.288   0.296   0.301   0.307   0.313   0.324
  0.330   0.336   0.347   0.361   0.372   0.385   0.409   0.463
  0.481   0.496   0.521   0.548   0.571   0.587   0.610   0.628
  0.632   0.649   0.659   0.678   0.700   0.719   0.743   0.743
  0.759   0.777   0.853   0.920   0.964   1.000   1.048   1.066
  1.115   1.124   1.137   1.157   1.171   1.189   1.198   1.213
  1.257   1.272   1.324   1.375   1.422   1.432   1.490   1.508
  1.539   1.566   1.578   1.607   1.623   1.641   1.651   1.686
  1.693   1.708   1.738   1.776   1.800   1.835   1.845   1.869
  1.928   1.955   1.992   2.037   2.088   2.095   2.184   2.194
  2.257   2.276   2.366   2.467   2.499   2.558   2.572   2.605
  2.632   2.673   2.713   2.739   2.755   2.803   2.809   2.837
  2.857   2.873   2.941   2.957   3.052   3.074   3.089   3.161
  3.211   3.241   3.278   3.301   3.332   3.372   3.543   3.679
  3.695   3.833   3.901   3.982   4.013   4.052   4.095   4.256
  4.278   5.005   5.033   5.063   5.124   5.349   5.389   5.551
  5.646   5.844  23.786  23.830  23.847  23.906  49.867  49.924
 50.013
 --------------------------------------------------------------

          Ground-State Mulliken Net Atomic Charges

     Atom                 Charge (a.u.)
  ----------------------------------------
      1 C                    -0.329408
      2 C                    -0.275538
      3 C                    -0.124071
      4 C                     0.214470
      5 O                    -0.150961
      6 O                    -0.422183
      7 O                    -0.312302
      8 H                     0.217143
      9 H                     0.216483
     10 H                     0.202074
     11 H                     0.185569
     12 H                     0.256710
     13 H                     0.322014
  ----------------------------------------
  Sum of atomic charges =    -0.000000

 -----------------------------------------------------------------
                    Cartesian Multipole Moments
 -----------------------------------------------------------------
    Charge (ESU x 10^10)
                 0.0000
    Dipole Moment (Debye)
         X       3.6762      Y       2.7607      Z       1.5032
       Tot       4.8369
    Quadrupole Moments (Debye-Ang)
        XX     -38.9582     XY      -6.5126     YY     -49.1986
        XZ       1.1941     YZ       1.2080     ZZ     -39.0235
    Octopole Moments (Debye-Ang^2)
       XXX      14.6220    XXY      14.3144    XYY       3.5911
       YYY       0.1024    XXZ      -5.8548    XYZ       0.4837
       YYZ       3.6813    XZZ      -0.4049    YZZ       0.0030
       ZZZ      -0.2796
    Hexadecapole Moments (Debye-Ang^3)
      XXXX    -373.5128   XXXY     -48.0197   XXYY    -111.5058
      XYYY     -16.8661   YYYY    -360.6425   XXXZ      10.8450
      XXYZ      -5.8621   XYYZ       3.7991   YYYZ      -4.3604
      XXZZ     -74.3335   XYZZ      -5.8761   YYZZ     -73.2879
      XZZZ       1.4450   YZZZ      -4.3034   ZZZZ     -99.6405
 -----------------------------------------------------------------
Archival summary:
1\1\pikachu\SP\ProcedureUnspecified\BasisUnspecified\346\taweetha\SunJul910:57:082017SunJul910:57:082017\0\\#,ProcedureUnspecified,BasisUnspecified,\\0,1\O\C,1,1.35261\O,2,1.19951,1,123.477\C,1,1.45031,2,110.922,3,174.873,0\H,4,1.08892,1,107.232,2,141.233,0\H,4,1.09174,1,107.8,2,-100.996,0\C,4,1.53529,1,105.483,2,19.3725,0\H,7,1.0901,4,112.968,1,-148.454,0\H,7,1.09266,4,110.363,1,89.584,0\C,7,1.52087,4,102.952,1,-27.6038,0\H,10,1.09339,7,113.861,4,144.559,0\O,10,1.42711,7,109.373,4,-90.5909,0\H,12,0.96479,10,108.431,7,170.473,0\\\@

 Total job time:  187.00s(wall), 186.63s(cpu) 
 Sun Jul  9 10:57:08 2017

        *************************************************************
        *                                                           *
        *  Thank you very much for using Q-Chem.  Have a nice day.  *
        *                                                           *
        *************************************************************
