# Supplementary material for: A DFT investigation of the blue bottle experiment: E∘half-cell analysis of autoxidation catalysed by redox indicators
Source: R Soc Open Sci. 2017 Nov 8;4(11):170708. doi: 10.1098/rsos.170708 (PMC5717635; doi:10.1098/rsos.170708)
Supplement: output.zip [file rsos170708supp2.zip › B3LYP_6-311++Gdp_reducing_agents/C4H6O4_aldehyde.out]

pikachu 127.0.1
Q-Chem Developer Version! Running on 127.0.1.*
                  Welcome to Q-Chem
     A Quantum Leap Into The Future Of Chemistry


 Q-Chem 4.4, Q-Chem, Inc., Pleasanton, CA (2016)

 Y. Shao,  Z. Gan,  E. Epifanovsky,  A. T. B. Gilbert,  M. Wormit,  
 J. Kussmann,  A. W. Lange,  A. Behn,  J. Deng,  X. Feng,  D. Ghosh,  
 M. Goldey,  P. R. Horn,  L. D. Jacobson,  I. Kaliman,  F. Rob,  
 R. Z. Khaliullin,  T. Kus,  A. Landau,  J. Liu,  E. I. Proynov,  Y. M. Rhee,  
 R. M. Richard,  M. A. Rohrdanz,  R. P. Steele,  E. J. Sundstrom,  
 H. L. Woodcock III,  P. M. Zimmerman,  D. Zuev,  B. Albrecht,  E. Alguire,  
 B. Austin,  S. A. Baeppler,  G. J. O. Beran,  Y. A. Bernard,  E. Berquist,  
 K. Brandhorst,  K. B. Bravaya,  S. T. Brown,  D. Casanova,  C.-M. Chang,  
 Y. Chen,  S. H. Chien,  K. D. Closser,  M. P. Coons,  D. L. Crittenden,  
 S. Dasgupta,  M. Diedenhofen,  R. A. DiStasio Jr.,  H. Do,  A. D. Dutoi,  
 R. G. Edgar,  P.-T. Fang,  S. Fatehi,  Q. Feng,  L. Fusti-Molnar,  
 A. Ghysels,  A. Golubeva-Zadorozhnaya,  J. Gomes,  A. Gunina,  
 M. W. D. Hanson-Heine,  P. H. P. Harbach,  A. W. Hauser,  J. E. Herr,  
 E. G. Hohenstein,  Z. C. Holden,  K. Hui,  T.-C. Jagau,  H. Ji,  B. Kaduk,  
 K. Khistyaev,  Jaehoon Kim,  Jihan Kim,  R. A. King,  P. Klunzinger,  
 K. Koh,  D. Kosenkov,  T. Kowalczyk,  C. M. Krauter,  A. Kunitsa,  
 K. U. Lao,  A. Laurent,  K. V. Lawler,  J. Lee,  D. Lefrancois,  S. Lehtola,  
 S. V. Levchenko,  C. Y. Lin,  Y.-S. Lin,  F. Liu,  E. Livshits,  
 R. C. Lochan,  A. Luenser,  P. Manohar,  S. F. Manzer,  S.-P. Mao,  Y. Mao,  
 N. Mardirossian,  A. V. Marenich,  L. A. Martinez-Martinez,  S. A. Maurer,  
 N. J. Mayhall,  J.-M. Mewes,  A. F. Morrison,  K. Nanda,  T. S. Nguyen-Beck,  
 C. M. Oana,  R. Olivares-Amaya,  D. P. O'Neill,  J. A. Parkhill,  
 T. M. Perrine,  R. Peverati,  P. A. Pieniazek,  F. Plasser,  A. Prociuk,  
 D. R. Rehn,  E. Rosta,  N. J. Russ,  N. Sergueev,  S. M. Sharada,  
 S. Sharma,  D. W. Small,  A. Sodt,  T. Stauch,  T. Stein,  D. Stuck,  
 Y.-C. Su,  A. J. W. Thom,  T. Tsuchimochi,  L. Vogt,  O. Vydrov,  T. Wang,  
 M. A. Watson,  J. Wenzel,  A. White,  C. F. Williams,  V. Vanovschi,  
 K. Yao,  S. Yeganeh,  S. R. Yost,  Z.-Q. You,  I. Y. Zhang,  X. Zhang,  
 Y. Zhao,  B. R. Brooks,  G. K. L. Chan,  D. M. Chipman,  C. J. Cramer,  
 W. A. Goddard III,  M. S. Gordon,  W. J. Hehre,  A. Klamt,  
 H. F. Schaefer III,  M. W. Schmidt,  C. D. Sherrill,  D. G. Truhlar,  
 A. Warshel,  X. Xu,  A. Aspuru-Guzik,  R. Baer,  A. T. Bell,  N. A. Besley,  
 J.-D. Chai,  A. Dreuw,  B. D. Dunietz,  T. R. Furlani,  S. R. Gwaltney,  
 C.-P. Hsu,  Y. Jung,  J. Kong,  D. S. Lambrecht,  W. Liang,  C. Ochsenfeld,  
 V. A. Rassolov,  L. V. Slipchenko,  J. E. Subotnik,  T. Van Voorhis,  
 J. M. Herbert,  A. I. Krylov,  P. M. W. Gill,  M. Head-Gordon

 Contributors to earlier versions of Q-Chem not listed above: 
 R. D. Adamson,  J. Baker,  E. F. C. Byrd,  A. K. Chakraborty,  C.-L. Cheng,  
 H. Dachsel,  R. J. Doerksen,  G. Hawkins,  A. Heyden,  S. Hirata,  
 G. Kedziora,  F. J. Keil,  C. Kelley,  P. P. Korambath,  W. Kurlancheek,  
 A. M. Lee,  M. S. Lee,  D. Liotard,  I. Lotan,  P. E. Maslen,  N. Nair,  
 D. Neuhauser,  R. Olson,  B. Peters,  J. Ritchie,  N. E. Schultz,  
 N. Shenvi,  A. C. Simmonett,  K. S. Thanthiriwatte,  Q. Wu,  W. Zhang

 Please cite Q-Chem as follows:
 Y. Shao et al., Mol. Phys. 113, 184-215 (2015)
 DOI: 10.1080/00268976.2014.952696

 Q-Chem 4.4.2 for Intel X86 EM64T Linux

 Parts of Q-Chem use Armadillo 5.200.1 (Boston Tea Smuggler).
 http://arma.sourceforge.net/

 Q-Chem begins on Wed Dec 14 12:37:21 2016  


Host: 0

     Scratch files written to /scratch/cher/qchem10792//
FILE_GEOM_ORG=        593

Checking the input file for inconsistencies... 	...done.

--------------------------------------------------------------
User input:
--------------------------------------------------------------
$molecule
0 1
  C   -0.5950112    0.1525210   -0.4315262
  C    0.7887771   -0.4577054   -0.2369081
  O    0.9724192   -1.6478921   -0.1922492
  C    1.9849096    0.5265099   -0.1452733
  H    1.8963771    1.4569606   -0.7345353
  O    2.9525246    0.2694327    0.5172995
  C   -1.6659886   -0.6266625    0.3247022
  O   -2.8884917    0.0742489    0.0793587
  H   -3.5840719   -0.2870025    0.6361674
  H   -1.4272487   -0.6351301    1.3945743
  H   -1.7053921   -1.6550012   -0.0447589
  O   -0.5347471    1.5063957   -0.0081527
  H   -0.8280853    0.0974816   -1.5076821
  H   -1.4413416    1.8372313    0.0202157
$end

$rem
   BASIS  =  6-311++G**
   JOB_TYPE  =  optimization
   METHOD  =  B3LYP
$end

--------------------------------------------------------------
 ----------------------------------------------------------------
             Standard Nuclear Orientation (Angstroms)
    I     Atom           X                Y                Z
 ----------------------------------------------------------------
    1      C      -0.5950111841     0.1525210147    -0.4315261817
    2      C       0.7887771206    -0.4577053788    -0.2369080950
    3      O       0.9724192293    -1.6478920783    -0.1922492164
    4      C       1.9849096137     0.5265099282    -0.1452732797
    5      H       1.8963771059     1.4569606380    -0.7345352630
    6      O       2.9525246167     0.2694327234     0.5172995140
    7      C      -1.6659885772    -0.6266625065     0.3247022064
    8      O      -2.8884916827     0.0742488891     0.0793587210
    9      H      -3.5840718791    -0.2870025258     0.6361674158
   10      H      -1.4272486752    -0.6351301237     1.3945743058
   11      H      -1.7053920704    -1.6550012002    -0.0447589118
   12      O      -0.5347470931     1.5063957076    -0.0081526578
   13      H      -0.8280852856     0.0974816321    -1.5076820823
   14      H      -1.4413415955     1.8372313005     0.0202157497
 ----------------------------------------------------------------
 Molecular Point Group                 C1    NOp =  1
 Largest Abelian Subgroup              C1    NOp =  1
 Nuclear Repulsion Energy =   373.5026464170 hartrees
 There are       31 alpha and       31 beta electrons
 Requested basis set is 6-311++G(d,p)
 There are 78 shells and 218 basis functions

 Total QAlloc Memory Limit   2000 MB
 Mega-Array Size        61 MB
 MEM_STATIC part        62 MB
 A cutoff of  1.0D-11 yielded   2791 shell pairs
 There are     21903 function pairs (     23489 Cartesian)

 -------------------------------------------------------
 OpenMP Integral Computing Module                       
 Release: version 1.0, May 2013, Q-Chem Inc. Pittsburgh 
 -------------------------------------------------------
 Integral Job Info:
 Integral job number is                      11
 Integral operator is                         1
 short-range coefficients                     0
 long-range coefficients              100000000
 Omega coefficients                           0
 if combine SR and LR in K                    0
 Integral screening is                        0
 Integral computing path is                   2
 max size of driver memory is            800000
 size of driver memory is                593474
 size of scratch memory is              2260544
 max col of scratch BK array               1296
 max len of scratch array in speh3          155
 max len of scratch index in speh4           18
 max int batch size is                      520
 min int batch size is                       52
 fixed nKL is                                52
 max L of basis functions is                  2
 order of int derivative is                   0
 number of shells is                         78
 number of basis is                         226
 number of cartesian basis is               226
 number of contracted shell pairs          2791
 number of primitive shell pairs           7006
 maxK2 (contraction) of shell pair           36
 max number of K2 of shell pair               1
 max number of CS2 of shell pair            461
 max number of PS2 of shell pair           1026
 mem total for path MDJ                   45678
 -------------------------------------------------------
 Smallest overlap matrix eigenvalue = 2.97E-05

 Scale SEOQF with 1.000000e-01/1.000000e-01/1.000000e-01

 Standard Electronic Orientation quadrupole field applied
 Nucleus-field energy     =     0.0000000106 hartrees
 Guess from superposition of atomic densities
 Warning:  Energy on first SCF cycle will be non-variational
 A restricted hybrid HF-DFT SCF calculation will be
 performed using Pulay DIIS extrapolation
 Exchange:     0.2000 Hartree-Fock + 0.0800 Slater + 0.7200 B88
 Correlation:  0.1900 VWN1RPA + 0.8100 LYP
 Using SG-1 standard quadrature grid
 SCF converges when DIIS error is below 1.0E-08
 ---------------------------------------
  Cycle       Energy         DIIS Error
 ---------------------------------------
    1    -458.3477702527      4.24E-02
    2    -456.8398683984      6.53E-03
    3    -456.2957278153      1.30E-02
    4    -457.0106845481      1.96E-03
    5    -457.0270367821      7.38E-04
    6    -457.0291101100      2.02E-04
    7    -457.0293028147      4.62E-05
    8    -457.0293124070      1.27E-05
    9    -457.0293134185      5.16E-06
   10    -457.0293135266      2.54E-06
   11    -457.0293135111      3.37E-07
   12    -457.0293134815      1.20E-07
   13    -457.0293134834      4.74E-08
   14    -457.0293134854      1.22E-08
   15    -457.0293134858      2.87E-09 Convergence criterion met
 ---------------------------------------
 SCF time:  CPU 155.05 s  wall 155.59 s
 SCF   energy in the final basis set = -457.0293134858
 Total energy in the final basis set = -457.0293134858

 --------------------------------------------------------------

                    Orbital Energies (a.u.)
 --------------------------------------------------------------

 Alpha MOs
 -- Occupied --
-19.161 -19.158 -19.155 -19.155 -10.294 -10.285 -10.262 -10.251
 -1.100  -1.076  -1.071  -1.049  -0.794  -0.722  -0.646  -0.574
 -0.555  -0.547  -0.509  -0.500  -0.472  -0.470  -0.452  -0.428
 -0.398  -0.395  -0.384  -0.333  -0.318  -0.311  -0.264
 -- Virtual --
 -0.107  -0.028  -0.017   0.003   0.013   0.017   0.028   0.039
  0.052   0.068   0.073   0.074   0.086   0.093   0.098   0.107
  0.116   0.118   0.122   0.132   0.138   0.142   0.151   0.155
  0.163   0.170   0.178   0.189   0.198   0.214   0.217   0.231
  0.239   0.253   0.263   0.265   0.277   0.287   0.294   0.302
  0.304   0.308   0.320   0.324   0.337   0.343   0.361   0.364
  0.374   0.394   0.395   0.401   0.460   0.462   0.490   0.521
  0.540   0.556   0.563   0.589   0.597   0.626   0.634   0.647
  0.660   0.677   0.686   0.700   0.714   0.734   0.757   0.843
  0.848   0.902   0.975   0.984   1.039   1.070   1.089   1.099
  1.125   1.132   1.143   1.162   1.167   1.182   1.205   1.233
  1.249   1.294   1.300   1.314   1.360   1.394   1.427   1.454
  1.466   1.485   1.509   1.530   1.555   1.576   1.591   1.604
  1.627   1.640   1.674   1.718   1.728   1.731   1.780   1.803
  1.835   1.845   1.920   1.972   2.009   2.022   2.064   2.071
  2.088   2.158   2.183   2.266   2.362   2.435   2.446   2.471
  2.525   2.543   2.584   2.627   2.643   2.663   2.741   2.772
  2.795   2.825   2.834   2.859   2.888   2.932   2.962   2.987
  3.055   3.074   3.119   3.157   3.190   3.244   3.290   3.315
  3.326   3.353   3.420   3.473   3.588   3.674   3.778   3.828
  3.849   3.871   3.898   3.971   4.056   4.125   4.253   5.009
  5.019   5.036   5.048   5.107   5.192   5.344   5.395   5.580
  5.637   5.668   5.758  23.756  23.776  23.811  23.862  49.877
 49.907  49.919  49.970
 --------------------------------------------------------------

          Ground-State Mulliken Net Atomic Charges

     Atom                 Charge (a.u.)
  ----------------------------------------
      1 C                    -0.034436
      2 C                     0.190364
      3 O                    -0.210411
      4 C                    -0.063157
      5 H                     0.158967
      6 O                    -0.184027
      7 C                    -0.465501
      8 O                    -0.308449
      9 H                     0.267131
     10 H                     0.199064
     11 H                     0.196243
     12 O                    -0.236851
     13 H                     0.213583
     14 H                     0.277479
  ----------------------------------------
  Sum of atomic charges =     0.000000

 -----------------------------------------------------------------
                    Cartesian Multipole Moments
 -----------------------------------------------------------------
    Charge (ESU x 10^10)
                -0.0000
    Dipole Moment (Debye)
         X      -4.4185      Y       0.6994      Z      -0.5553
       Tot       4.5079
    Quadrupole Moments (Debye-Ang)
        XX     -49.4398     XY       4.7035     YY     -50.2361
        XZ      -7.8861     YZ      -1.6776     ZZ     -44.5555
    Octopole Moments (Debye-Ang^2)
       XXX     -60.0912    XXY      -3.5096    XYY     -11.2543
       YYY      10.8949    XXZ       5.6483    XYZ       0.3420
       YYZ       0.8639    XZZ      -3.8061    YZZ      -0.6334
       ZZZ       0.8218
    Hexadecapole Moments (Debye-Ang^3)
      XXXX    -976.6464   XXXY      19.6405   XXYY    -198.6807
      XYYY      -3.5252   YYYY    -284.3524   XXXZ     -90.0097
      XXYZ      -9.4955   XYYZ      -1.0365   YYYZ      -0.0418
      XXZZ    -171.7579   XYZZ       0.3239   YYZZ     -61.8985
      XZZZ      -2.5725   YZZZ      -0.0369   ZZZZ     -83.8931
 -----------------------------------------------------------------
 Calculating analytic gradient of the SCF energy
 Gradient of SCF Energy
            1           2           3           4           5           6
    1  -0.0001347   0.0000703   0.0000373   0.0000214  -0.0000756   0.0000096
    2   0.0001044  -0.0001187   0.0000212  -0.0000265  -0.0000421   0.0000839
    3   0.0000366  -0.0000339  -0.0000042   0.0000118  -0.0000215  -0.0000111
            7           8           9          10          11          12
    1   0.0000793  -0.0000214  -0.0000059  -0.0000152  -0.0000146   0.0001596
    2   0.0000009   0.0000783  -0.0000327   0.0000055  -0.0000136  -0.0001027
    3   0.0000329   0.0000475  -0.0001327   0.0000124   0.0000327   0.0000699
           13          14
    1  -0.0000397  -0.0000704
    2   0.0000191   0.0000231
    3  -0.0000342  -0.0000063
 Max gradient component =       1.596E-04
 RMS gradient           =       6.080E-05
 Gradient time:  CPU 45.13 s  wall 45.22 s
 Geometry Optimization Parameters
   NAtoms,    NIC,     NZ,  NCons,   NDum,   NFix, NCnnct, MaxDiis
       14      86       0       0       0       0       0       0


** GEOMETRY OPTIMIZATION IN DELOCALIZED INTERNAL COORDINATES **
   Searching for a Minimum

   Optimization Cycle:   1

                       Coordinates (Angstroms)
     ATOM                X               Y               Z
      1  C        -0.5950111841    0.1525210147   -0.4315261817
      2  C         0.7887771206   -0.4577053788   -0.2369080950
      3  O         0.9724192293   -1.6478920783   -0.1922492164
      4  C         1.9849096137    0.5265099282   -0.1452732797
      5  H         1.8963771059    1.4569606380   -0.7345352630
      6  O         2.9525246167    0.2694327234    0.5172995140
      7  C        -1.6659885772   -0.6266625065    0.3247022064
      8  O        -2.8884916827    0.0742488891    0.0793587210
      9  H        -3.5840718791   -0.2870025258    0.6361674158
     10  H        -1.4272486752   -0.6351301237    1.3945743058
     11  H        -1.7053920704   -1.6550012002   -0.0447589118
     12  O        -0.5347470931    1.5063957076   -0.0081526578
     13  H        -0.8280852856    0.0974816321   -1.5076820823
     14  H        -1.4413415955    1.8372313005    0.0202157497
   Point Group: c1    Number of degrees of freedom:    36


   Energy is   -457.029313486


 Attempting to Generate Delocalized Internal Coordinates

 36 Hessian modes will be used to form the next step
  Hessian Eigenvalues:
     0.002338    0.002353    0.004544    0.005855    0.005894    0.011627
     0.013025    0.051171    0.054192    0.057392    0.061170    0.079635
     0.106777    0.133732    0.160000    0.160000    0.160000    0.177855
     0.200214    0.219824    0.220004    0.249856    0.250000    0.275061
     0.298784    0.299056    0.331459    0.334092    0.341038    0.344221
     0.409349    0.424893    0.543092    0.551644    1.023022    1.045368

 Minimum Search - Taking Simple RFO Step
 Searching for Lamda that Minimizes Along All modes
 Value Taken    Lamda =  -0.00000642
 Step Taken.  Stepsize is  0.028763

                             Maximum     Tolerance    Cnvgd?
         Gradient           0.000597      0.000300      NO
         Displacement       0.009666      0.001200      NO
         Energy change     *********      0.000001      NO


 New Cartesian Coordinates Obtained by Inverse Iteration

 Displacement from previous Coordinates is:  0.047460
 ----------------------------------------------------------------
             Standard Nuclear Orientation (Angstroms)
    I     Atom           X                Y                Z
 ----------------------------------------------------------------
    1      C      -0.5959982863     0.1522336719    -0.4358883515
    2      C       0.7881219344    -0.4565342363    -0.2402436643
    3      O       0.9719027397    -1.6466709387    -0.1946239403
    4      C       1.9835240741     0.5276905131    -0.1388577084
    5      H       1.8982139361     1.4610392675    -0.7240546676
    6      O       2.9518925347     0.2629056741     0.5195801205
    7      C      -1.6649334996    -0.6269092663     0.3234105458
    8      O      -2.8883753907     0.0741197435     0.0836152039
    9      H      -3.5801382855    -0.2842028439     0.6471336215
   10      H      -1.4220899289    -0.6354640760     1.3923443241
   11      H      -1.7056232639    -1.6552251926    -0.0459664854
   12      O      -0.5376236121     1.5073403719    -0.0159768501
   13      H      -0.8295791570     0.0943321567    -1.5117174735
   14      H      -1.4446641517     1.8367331752     0.0124775501
 ----------------------------------------------------------------
 Molecular Point Group                 C1    NOp =  1
 Largest Abelian Subgroup              C1    NOp =  1
 Nuclear Repulsion Energy =   373.5260381590 hartrees
 There are       31 alpha and       31 beta electrons
 Applying Cartesian multipole field
    Component          Value
    ---------          -----
     (2,0,0)        1.00000E-11
     (0,2,0)        2.00000E-11
     (0,0,2)       -3.00000E-11
 Nucleus-field energy     =     0.0000000106 hartrees
 Requested basis set is 6-311++G(d,p)
 There are 78 shells and 218 basis functions
 A cutoff of  1.0D-11 yielded   2791 shell pairs
 There are     21903 function pairs (     23489 Cartesian)
 Smallest overlap matrix eigenvalue = 2.99E-05
 Guess MOs from SCF MO coefficient file
 Reading MOs from coefficient file
 Reading MOs from coefficient file
 A restricted hybrid HF-DFT SCF calculation will be
 performed using Pulay DIIS extrapolation
 Exchange:     0.2000 Hartree-Fock + 0.0800 Slater + 0.7200 B88
 Correlation:  0.1900 VWN1RPA + 0.8100 LYP
 Using SG-1 standard quadrature grid
 SCF converges when DIIS error is below 1.0E-08
 Geometry optimization detected.  Setting ReadMinima to 0
 Setting SaveMinima to 0
 ---------------------------------------
  Cycle       Energy         DIIS Error
 ---------------------------------------
    1    -457.0295050982      1.57E-04
    2    -457.0293111352      1.57E-05
    3    -457.0293106948      2.40E-05
    4    -457.0293132788      6.28E-06
    5    -457.0293135206      2.04E-06
    6    -457.0293134249      1.04E-06
    7    -457.0293134568      4.82E-07
    8    -457.0293134657      1.13E-07
    9    -457.0293134616      5.39E-08
   10    -457.0293134689      1.02E-08
   11    -457.0293134692      2.21E-09 Convergence criterion met
 ---------------------------------------
 SCF time:  CPU 112.11 s  wall 112.39 s
 SCF   energy in the final basis set = -457.0293134692
 Total energy in the final basis set = -457.0293134692

 --------------------------------------------------------------

                    Orbital Energies (a.u.)
 --------------------------------------------------------------

 Alpha MOs
 -- Occupied --
-19.161 -19.158 -19.155 -19.155 -10.294 -10.285 -10.262 -10.251
 -1.100  -1.076  -1.071  -1.049  -0.794  -0.722  -0.646  -0.574
 -0.555  -0.547  -0.510  -0.500  -0.472  -0.470  -0.452  -0.428
 -0.398  -0.395  -0.384  -0.333  -0.318  -0.311  -0.264
 -- Virtual --
 -0.107  -0.028  -0.016   0.003   0.013   0.017   0.028   0.039
  0.052   0.068   0.074   0.074   0.086   0.093   0.098   0.107
  0.116   0.118   0.122   0.132   0.138   0.142   0.152   0.155
  0.163   0.171   0.178   0.189   0.198   0.214   0.217   0.231
  0.239   0.253   0.263   0.265   0.277   0.287   0.294   0.302
  0.304   0.308   0.320   0.324   0.338   0.343   0.361   0.365
  0.374   0.394   0.395   0.401   0.461   0.462   0.490   0.521
  0.540   0.556   0.563   0.588   0.597   0.626   0.634   0.647
  0.660   0.677   0.686   0.700   0.714   0.734   0.757   0.843
  0.848   0.903   0.974   0.983   1.040   1.069   1.089   1.100
  1.125   1.132   1.143   1.163   1.167   1.182   1.206   1.233
  1.249   1.293   1.300   1.313   1.359   1.394   1.428   1.454
  1.467   1.485   1.509   1.530   1.555   1.576   1.591   1.605
  1.627   1.640   1.675   1.719   1.728   1.732   1.780   1.803
  1.834   1.846   1.920   1.971   2.008   2.022   2.064   2.071
  2.089   2.157   2.184   2.265   2.363   2.435   2.446   2.472
  2.525   2.542   2.585   2.627   2.643   2.662   2.741   2.772
  2.795   2.825   2.834   2.858   2.888   2.933   2.962   2.988
  3.055   3.073   3.119   3.158   3.189   3.244   3.291   3.315
  3.325   3.353   3.420   3.473   3.590   3.674   3.778   3.827
  3.849   3.872   3.898   3.971   4.057   4.126   4.252   5.009
  5.019   5.036   5.048   5.107   5.192   5.344   5.395   5.580
  5.637   5.668   5.759  23.757  23.776  23.811  23.862  49.877
 49.906  49.918  49.971
 --------------------------------------------------------------

          Ground-State Mulliken Net Atomic Charges

     Atom                 Charge (a.u.)
  ----------------------------------------
      1 C                    -0.032282
      2 C                     0.189123
      3 O                    -0.210328
      4 C                    -0.063601
      5 H                     0.159060
      6 O                    -0.183678
      7 C                    -0.465660
      8 O                    -0.308769
      9 H                     0.267239
     10 H                     0.199012
     11 H                     0.196470
     12 O                    -0.237507
     13 H                     0.213441
     14 H                     0.277481
  ----------------------------------------
  Sum of atomic charges =     0.000000

 -----------------------------------------------------------------
                    Cartesian Multipole Moments
 -----------------------------------------------------------------
    Charge (ESU x 10^10)
                -0.0000
    Dipole Moment (Debye)
         X      -4.4091      Y       0.7114      Z      -0.5403
       Tot       4.4986
    Quadrupole Moments (Debye-Ang)
        XX     -49.4768     XY       4.7220     YY     -50.2369
        XZ      -7.8946     YZ      -1.6673     ZZ     -44.5296
    Octopole Moments (Debye-Ang^2)
       XXX     -59.7104    XXY      -3.2589    XYY     -11.1697
       YYY      10.8935    XXZ       5.7816    XYZ       0.3942
       YYZ       0.9142    XZZ      -3.8920    YZZ      -0.6313
       ZZZ       0.9290
    Hexadecapole Moments (Debye-Ang^3)
      XXXX    -977.5696   XXXY      19.8341   XXYY    -198.4973
      XYYY      -3.1679   YYYY    -284.2525   XXXZ     -90.7429
      XXYZ      -9.4840   XYYZ      -1.0378   YYYZ       0.0201
      XXZZ    -171.4055   XYZZ       0.4503   YYZZ     -61.9548
      XZZZ      -2.8477   YZZZ       0.0734   ZZZZ     -84.0480
 -----------------------------------------------------------------
 Calculating analytic gradient of the SCF energy
 Gradient of SCF Energy
            1           2           3           4           5           6
    1  -0.0000854   0.0003333  -0.0000476  -0.0005042   0.0001145   0.0001484
    2  -0.0000345  -0.0001553  -0.0000142   0.0003030  -0.0001250  -0.0000838
    3   0.0004118  -0.0009780   0.0002938   0.0010222  -0.0003272  -0.0003171
            7           8           9          10          11          12
    1   0.0000572   0.0000077  -0.0000439  -0.0000038   0.0000102  -0.0000221
    2  -0.0000363   0.0001395  -0.0000754   0.0000530  -0.0000357   0.0000114
    3  -0.0001877   0.0001132  -0.0000770  -0.0000133   0.0000416   0.0000627
           13          14
    1   0.0000193   0.0000164
    2   0.0000093   0.0000439
    3  -0.0000103  -0.0000347
 Max gradient component =       1.022E-03
 RMS gradient           =       2.723E-04
 Gradient time:  CPU 45.11 s  wall 45.37 s
 Geometry Optimization Parameters
   NAtoms,    NIC,     NZ,  NCons,   NDum,   NFix, NCnnct, MaxDiis
       14      86       0       0       0       0       0       0

 Cartesian Hessian Update
 Hessian Updated using BFGS Update


** GEOMETRY OPTIMIZATION IN DELOCALIZED INTERNAL COORDINATES **
   Searching for a Minimum

   Optimization Cycle:   2

                       Coordinates (Angstroms)
     ATOM                X               Y               Z
      1  C        -0.5959982863    0.1522336719   -0.4358883515
      2  C         0.7881219344   -0.4565342363   -0.2402436643
      3  O         0.9719027397   -1.6466709387   -0.1946239403
      4  C         1.9835240741    0.5276905131   -0.1388577084
      5  H         1.8982139361    1.4610392675   -0.7240546676
      6  O         2.9518925347    0.2629056741    0.5195801205
      7  C        -1.6649334996   -0.6269092663    0.3234105458
      8  O        -2.8883753907    0.0741197435    0.0836152039
      9  H        -3.5801382855   -0.2842028439    0.6471336215
     10  H        -1.4220899289   -0.6354640760    1.3923443241
     11  H        -1.7056232639   -1.6552251926   -0.0459664854
     12  O        -0.5376236121    1.5073403719   -0.0159768501
     13  H        -0.8295791570    0.0943321567   -1.5117174735
     14  H        -1.4446641517    1.8367331752    0.0124775501
   Point Group: c1    Number of degrees of freedom:    36


   Energy is   -457.029313469

 Hessian Updated using BFGS Update

 35 Hessian modes will be used to form the next step
  Hessian Eigenvalues:
     0.000779    0.002781    0.004395    0.005863    0.009775    0.012978
     0.042046    0.051937    0.054149    0.060994    0.063989    0.079985
     0.106763    0.133465    0.150407    0.160588    0.170760    0.183088
     0.212125    0.221019    0.238825    0.250340    0.275725    0.298276
     0.299494    0.331964    0.334021    0.341074    0.344249    0.408895
     0.425629    0.542822    0.551597    1.023081    1.045371

 Minimum Search - Taking Simple RFO Step
 Searching for Lamda that Minimizes Along All modes
 Value Taken    Lamda =  -0.00005459
 Step Taken.  Stepsize is  0.219984

                             Maximum     Tolerance    Cnvgd?
         Gradient           0.000403      0.000300      NO
         Displacement       0.091723      0.001200      NO
         Energy change      0.000000      0.000001     YES


 New Cartesian Coordinates Obtained by Inverse Iteration

 Displacement from previous Coordinates is:  0.430280
 ----------------------------------------------------------------
             Standard Nuclear Orientation (Angstroms)
    I     Atom           X                Y                Z
 ----------------------------------------------------------------
    1      C      -0.6011870636     0.1452046208    -0.4750445150
    2      C       0.7841663852    -0.4555020649    -0.2729316663
    3      O       0.9665145291    -1.6459971292    -0.2294427188
    4      C       1.9776264428     0.5237729527    -0.1111673006
    5      H       1.8848567814     1.5056215017    -0.6098439750
    6      O       2.9289707449     0.2267145497     0.5583546795
    7      C      -1.6536194331    -0.6275703611     0.3145521427
    8      O      -2.8820021913     0.0776616482     0.1208375822
    9      H      -3.5395390371    -0.2510542352     0.7413009858
   10      H      -1.3746907966    -0.6344490937     1.3745546196
   11      H      -1.7091975635    -1.6566590125    -0.0506051778
   12      O      -0.5528032924     1.5107274083    -0.0870898772
   13      H      -0.8420935125     0.0618957818    -1.5470448126
   14      H      -1.4623723499     1.8310214536    -0.0551977416
 ----------------------------------------------------------------
 Molecular Point Group                 C1    NOp =  1
 Largest Abelian Subgroup              C1    NOp =  1
 Nuclear Repulsion Energy =   373.8059734217 hartrees
 There are       31 alpha and       31 beta electrons
 Applying Cartesian multipole field
    Component          Value
    ---------          -----
     (2,0,0)        1.00000E-11
     (0,2,0)        2.00000E-11
     (0,0,2)       -3.00000E-11
 Nucleus-field energy     =     0.0000000104 hartrees
 Requested basis set is 6-311++G(d,p)
 There are 78 shells and 218 basis functions
 A cutoff of  1.0D-11 yielded   2792 shell pairs
 There are     21934 function pairs (     23520 Cartesian)
 Smallest overlap matrix eigenvalue = 3.11E-05
 Guess MOs from SCF MO coefficient file
 Reading MOs from coefficient file
 Reading MOs from coefficient file
 A restricted hybrid HF-DFT SCF calculation will be
 performed using Pulay DIIS extrapolation
 Exchange:     0.2000 Hartree-Fock + 0.0800 Slater + 0.7200 B88
 Correlation:  0.1900 VWN1RPA + 0.8100 LYP
 Using SG-1 standard quadrature grid
 SCF converges when DIIS error is below 1.0E-08
 Geometry optimization detected.  Setting ReadMinima to 0
 Setting SaveMinima to 0
 ---------------------------------------
  Cycle       Energy         DIIS Error
 ---------------------------------------
    1    -457.0264001256      9.76E-04
    2    -457.0290117320      1.33E-04
    3    -457.0289224158      2.22E-04
    4    -457.0291351490      4.47E-05
    5    -457.0291428859      2.17E-05
    6    -457.0291444537      7.18E-06
    7    -457.0291449048      4.02E-06
    8    -457.0291449592      1.24E-06
    9    -457.0291450645      4.74E-07
   10    -457.0291450713      1.18E-07
   11    -457.0291450805      3.08E-08
   12    -457.0291450641      9.19E-09 Convergence criterion met
 ---------------------------------------
 SCF time:  CPU 128.44 s  wall 128.60 s
 SCF   energy in the final basis set = -457.0291450641
 Total energy in the final basis set = -457.0291450641

 --------------------------------------------------------------

                    Orbital Energies (a.u.)
 --------------------------------------------------------------

 Alpha MOs
 -- Occupied --
-19.161 -19.157 -19.155 -19.154 -10.294 -10.285 -10.262 -10.251
 -1.100  -1.076  -1.071  -1.048  -0.794  -0.720  -0.646  -0.573
 -0.556  -0.547  -0.510  -0.501  -0.471  -0.470  -0.452  -0.429
 -0.397  -0.394  -0.384  -0.332  -0.318  -0.311  -0.264
 -- Virtual --
 -0.109  -0.028  -0.014   0.003   0.013   0.017   0.028   0.039
  0.053   0.067   0.073   0.075   0.086   0.093   0.097   0.107
  0.116   0.119   0.122   0.134   0.139   0.142   0.152   0.154
  0.162   0.171   0.178   0.188   0.198   0.215   0.216   0.232
  0.240   0.254   0.262   0.264   0.277   0.287   0.296   0.302
  0.304   0.308   0.318   0.322   0.339   0.345   0.362   0.366
  0.374   0.393   0.395   0.399   0.460   0.464   0.488   0.522
  0.541   0.558   0.563   0.590   0.598   0.625   0.634   0.645
  0.662   0.678   0.686   0.698   0.711   0.739   0.759   0.841
  0.848   0.904   0.962   0.986   1.040   1.066   1.087   1.094
  1.126   1.132   1.142   1.163   1.165   1.184   1.209   1.230
  1.249   1.286   1.301   1.316   1.355   1.392   1.431   1.457
  1.469   1.483   1.506   1.531   1.552   1.576   1.590   1.607
  1.623   1.643   1.676   1.718   1.731   1.734   1.783   1.800
  1.839   1.848   1.920   1.968   2.005   2.023   2.065   2.068
  2.091   2.153   2.186   2.260   2.364   2.435   2.444   2.476
  2.526   2.537   2.589   2.625   2.636   2.663   2.737   2.772
  2.794   2.823   2.834   2.857   2.886   2.937   2.962   2.991
  3.054   3.071   3.121   3.160   3.187   3.243   3.292   3.313
  3.326   3.353   3.419   3.471   3.595   3.673   3.778   3.826
  3.849   3.872   3.903   3.970   4.063   4.130   4.247   5.008
  5.022   5.035   5.048   5.104   5.197   5.344   5.394   5.579
  5.636   5.667   5.763  23.758  23.776  23.812  23.861  49.877
 49.905  49.917  49.975
 --------------------------------------------------------------

          Ground-State Mulliken Net Atomic Charges

     Atom                 Charge (a.u.)
  ----------------------------------------
      1 C                    -0.018303
      2 C                     0.181913
      3 O                    -0.211685
      4 C                    -0.066986
      5 H                     0.160141
      6 O                    -0.180237
      7 C                    -0.465140
      8 O                    -0.311935
      9 H                     0.268270
     10 H                     0.198567
     11 H                     0.198070
     12 O                    -0.243842
     13 H                     0.213431
     14 H                     0.277736
  ----------------------------------------
  Sum of atomic charges =     0.000000

 -----------------------------------------------------------------
                    Cartesian Multipole Moments
 -----------------------------------------------------------------
    Charge (ESU x 10^10)
                 0.0000
    Dipole Moment (Debye)
         X      -4.3126      Y       0.8045      Z      -0.4346
       Tot       4.4085
    Quadrupole Moments (Debye-Ang)
        XX     -49.6584     XY       4.7385     YY     -50.3094
        XZ      -8.0347     YZ      -1.6099     ZZ     -44.3516
    Octopole Moments (Debye-Ang^2)
       XXX     -55.5377    XXY      -1.3409    XYY     -10.6098
       YYY      11.4714    XXZ       6.6687    XYZ       0.6416
       YYZ       1.5800    XZZ      -4.9299    YZZ      -0.6033
       ZZZ       2.2531
    Hexadecapole Moments (Debye-Ang^3)
      XXXX    -977.5405   XXXY      20.0009   XXYY    -197.0218
      XYYY      -0.0507   YYYY    -284.2563   XXXZ     -96.6791
      XXYZ      -9.5766   XYYZ      -0.8075   YYYZ      -0.0764
      XXZZ    -168.0825   XYZZ       1.2051   YYZZ     -62.9883
      XZZZ      -5.1585   YZZZ       0.5759   ZZZZ     -86.9236
 -----------------------------------------------------------------
 Calculating analytic gradient of the SCF energy
 Gradient of SCF Energy
            1           2           3           4           5           6
    1   0.0003419  -0.0008238  -0.0000405   0.0020319  -0.0006179  -0.0009437
    2  -0.0013961   0.0010993   0.0005192  -0.0034751   0.0013805   0.0009524
    3   0.0018329  -0.0019842   0.0012581  -0.0021826   0.0011962   0.0009541
            7           8           9          10          11          12
    1  -0.0001335   0.0002678  -0.0002860   0.0001113   0.0002111  -0.0009995
    2  -0.0002981   0.0005550  -0.0003697   0.0004262  -0.0002029   0.0006052
    3  -0.0018961   0.0004914   0.0005148  -0.0002076   0.0000873   0.0000085
           13          14
    1   0.0001448   0.0007360
    2   0.0000563   0.0001479
    3   0.0001718  -0.0002446
 Max gradient component =       3.475E-03
 RMS gradient           =       1.065E-03
 Gradient time:  CPU 45.10 s  wall 45.23 s
 Geometry Optimization Parameters
   NAtoms,    NIC,     NZ,  NCons,   NDum,   NFix, NCnnct, MaxDiis
       14      86       0       0       0       0       0       0

 Cartesian Hessian Update
 Hessian Updated using BFGS Update


** GEOMETRY OPTIMIZATION IN DELOCALIZED INTERNAL COORDINATES **
   Searching for a Minimum

   Optimization Cycle:   3

                       Coordinates (Angstroms)
     ATOM                X               Y               Z
      1  C        -0.6011870636    0.1452046208   -0.4750445150
      2  C         0.7841663852   -0.4555020649   -0.2729316663
      3  O         0.9665145291   -1.6459971292   -0.2294427188
      4  C         1.9776264428    0.5237729527   -0.1111673006
      5  H         1.8848567814    1.5056215017   -0.6098439750
      6  O         2.9289707449    0.2267145497    0.5583546795
      7  C        -1.6536194331   -0.6275703611    0.3145521427
      8  O        -2.8820021913    0.0776616482    0.1208375822
      9  H        -3.5395390371   -0.2510542352    0.7413009858
     10  H        -1.3746907966   -0.6344490937    1.3745546196
     11  H        -1.7091975635   -1.6566590125   -0.0506051778
     12  O        -0.5528032924    1.5107274083   -0.0870898772
     13  H        -0.8420935125    0.0618957818   -1.5470448126
     14  H        -1.4623723499    1.8310214536   -0.0551977416
   Point Group: c1    Number of degrees of freedom:    36


   Energy is   -457.029145064

 Hessian Updated using BFGS Update

 36 Hessian modes will be used to form the next step
  Hessian Eigenvalues:
     0.001352    0.002971    0.005808    0.009587    0.011899    0.014807
     0.050480    0.054103    0.060578    0.061366    0.065784    0.079782
     0.106863    0.133565    0.151737    0.160025    0.161175    0.170863
     0.185931    0.212232    0.225252    0.239359    0.251384    0.275788
     0.298216    0.301396    0.332993    0.334246    0.341146    0.344304
     0.408856    0.426275    0.543681    0.552566    1.023648    1.045780

 Minimum Search - Taking Simple RFO Step
 Searching for Lamda that Minimizes Along All modes
 Value Taken    Lamda =  -0.00036797
 Step Taken.  Stepsize is  0.131769

                             Maximum     Tolerance    Cnvgd?
         Gradient           0.002199      0.000300      NO
         Displacement       0.048189      0.001200      NO
         Energy change      0.000168      0.000001      NO


 New Cartesian Coordinates Obtained by Inverse Iteration

 Displacement from previous Coordinates is:  0.236591
 ----------------------------------------------------------------
             Standard Nuclear Orientation (Angstroms)
    I     Atom           X                Y                Z
 ----------------------------------------------------------------
    1      C      -0.5980753101     0.1486170352    -0.4510436076
    2      C       0.7858913761    -0.4540166338    -0.2408345389
    3      O       0.9729645356    -1.6444310580    -0.2219613467
    4      C       1.9817384069     0.5281744317    -0.1192196169
    5      H       1.8908480618     1.4856950597    -0.6628794527
    6      O       2.9556023200     0.2372708642     0.5199666642
    7      C      -1.6619043400    -0.6269889110     0.3203239595
    8      O      -2.8878331517     0.0737742461     0.0956664617
    9      H      -3.5633311682    -0.2639843474     0.6910506299
   10      H      -1.4060818866    -0.6326357947     1.3862324320
   11      H      -1.7072521322    -1.6563344323    -0.0454256142
   12      O      -0.5498256697     1.5101733776    -0.0505918787
   13      H      -0.8286832812     0.0743055323    -1.5262113221
   14      H      -1.4594281174     1.8317686503    -0.0238405448
 ----------------------------------------------------------------
 Molecular Point Group                 C1    NOp =  1
 Largest Abelian Subgroup              C1    NOp =  1
 Nuclear Repulsion Energy =   373.5083265587 hartrees
 There are       31 alpha and       31 beta electrons
 Applying Cartesian multipole field
    Component          Value
    ---------          -----
     (2,0,0)        1.00000E-11
     (0,2,0)        2.00000E-11
     (0,0,2)       -3.00000E-11
 Nucleus-field energy     =     0.0000000105 hartrees
 Requested basis set is 6-311++G(d,p)
 There are 78 shells and 218 basis functions
 A cutoff of  1.0D-11 yielded   2790 shell pairs
 There are     21902 function pairs (     23488 Cartesian)
 Smallest overlap matrix eigenvalue = 3.07E-05
 Guess MOs from SCF MO coefficient file
 Reading MOs from coefficient file
 Reading MOs from coefficient file
 A restricted hybrid HF-DFT SCF calculation will be
 performed using Pulay DIIS extrapolation
 Exchange:     0.2000 Hartree-Fock + 0.0800 Slater + 0.7200 B88
 Correlation:  0.1900 VWN1RPA + 0.8100 LYP
 Using SG-1 standard quadrature grid
 SCF converges when DIIS error is below 1.0E-08
 Geometry optimization detected.  Setting ReadMinima to 0
 Setting SaveMinima to 0
 ---------------------------------------
  Cycle       Energy         DIIS Error
 ---------------------------------------
    1    -457.0260680668      7.77E-04
    2    -457.0292344335      8.50E-05
    3    -457.0292056743      1.44E-04
    4    -457.0292937504      2.86E-05
    5    -457.0292971754      1.08E-05
    6    -457.0292981483      6.20E-06
    7    -457.0292982188      2.96E-06
    8    -457.0292982588      7.74E-07
    9    -457.0292982734      4.30E-07
   10    -457.0292982484      8.64E-08
   11    -457.0292982611      2.24E-08
   12    -457.0292982795      5.52E-09 Convergence criterion met
 ---------------------------------------
 SCF time:  CPU 126.54 s  wall 126.91 s
 SCF   energy in the final basis set = -457.0292982795
 Total energy in the final basis set = -457.0292982795

 --------------------------------------------------------------

                    Orbital Energies (a.u.)
 --------------------------------------------------------------

 Alpha MOs
 -- Occupied --
-19.161 -19.158 -19.155 -19.154 -10.294 -10.285 -10.262 -10.251
 -1.100  -1.076  -1.071  -1.049  -0.794  -0.721  -0.646  -0.574
 -0.556  -0.547  -0.510  -0.500  -0.472  -0.470  -0.452  -0.429
 -0.397  -0.394  -0.384  -0.333  -0.318  -0.311  -0.264
 -- Virtual --
 -0.108  -0.028  -0.016   0.003   0.013   0.017   0.028   0.039
  0.052   0.068   0.073   0.075   0.086   0.093   0.097   0.107
  0.116   0.119   0.122   0.133   0.139   0.142   0.152   0.155
  0.162   0.171   0.178   0.189   0.198   0.214   0.216   0.232
  0.240   0.253   0.264   0.264   0.277   0.287   0.294   0.302
  0.304   0.308   0.319   0.323   0.338   0.343   0.362   0.365
  0.373   0.393   0.396   0.401   0.460   0.462   0.489   0.520
  0.541   0.556   0.562   0.589   0.596   0.625   0.634   0.646
  0.660   0.676   0.687   0.699   0.711   0.738   0.759   0.843
  0.849   0.904   0.966   0.984   1.042   1.068   1.089   1.099
  1.126   1.131   1.141   1.164   1.165   1.183   1.208   1.233
  1.248   1.291   1.299   1.312   1.357   1.391   1.429   1.455
  1.469   1.484   1.509   1.532   1.553   1.575   1.590   1.606
  1.626   1.643   1.672   1.718   1.730   1.733   1.782   1.801
  1.836   1.845   1.920   1.970   2.007   2.023   2.065   2.070
  2.090   2.154   2.185   2.262   2.362   2.434   2.446   2.473
  2.524   2.540   2.588   2.625   2.640   2.659   2.739   2.772
  2.794   2.825   2.833   2.859   2.888   2.934   2.964   2.988
  3.054   3.072   3.121   3.158   3.187   3.244   3.291   3.314
  3.324   3.353   3.419   3.473   3.592   3.673   3.778   3.827
  3.850   3.872   3.902   3.970   4.059   4.128   4.249   5.007
  5.021   5.035   5.048   5.106   5.195   5.344   5.395   5.577
  5.636   5.669   5.762  23.758  23.776  23.811  23.862  49.877
 49.906  49.918  49.972
 --------------------------------------------------------------

          Ground-State Mulliken Net Atomic Charges

     Atom                 Charge (a.u.)
  ----------------------------------------
      1 C                    -0.031465
      2 C                     0.181212
      3 O                    -0.209223
      4 C                    -0.060059
      5 H                     0.160672
      6 O                    -0.183548
      7 C                    -0.461883
      8 O                    -0.310366
      9 H                     0.267922
     10 H                     0.197540
     11 H                     0.197161
     12 O                    -0.241145
     13 H                     0.215690
     14 H                     0.277492
  ----------------------------------------
  Sum of atomic charges =     0.000000

 -----------------------------------------------------------------
                    Cartesian Multipole Moments
 -----------------------------------------------------------------
    Charge (ESU x 10^10)
                -0.0000
    Dipole Moment (Debye)
         X      -4.3873      Y       0.7755      Z      -0.4101
       Tot       4.4742
    Quadrupole Moments (Debye-Ang)
        XX     -49.7088     XY       4.7639     YY     -50.2800
        XZ      -7.8721     YZ      -1.6740     ZZ     -44.4143
    Octopole Moments (Debye-Ang^2)
       XXX     -58.7435    XXY      -1.9753    XYY     -10.8439
       YYY      11.1157    XXZ       6.6799    XYZ       0.5201
       YYZ       1.3276    XZZ      -4.3133    YZZ      -0.5571
       ZZZ       1.7563
    Hexadecapole Moments (Debye-Ang^3)
      XXXX    -984.7158   XXXY      19.9564   XXYY    -198.3792
      XYYY      -1.1910   YYYY    -284.1052   XXXZ     -93.1302
      XXYZ      -9.3770   XYYZ      -0.6816   YYYZ      -0.2848
      XXZZ    -170.0072   XYZZ       0.9847   YYZZ     -62.2689
      XZZZ      -3.4379   YZZZ       0.2602   ZZZZ     -84.3388
 -----------------------------------------------------------------
 Calculating analytic gradient of the SCF energy
 Gradient of SCF Energy
            1           2           3           4           5           6
    1   0.0002746  -0.0000904  -0.0000422  -0.0001937   0.0002847  -0.0002903
    2  -0.0006353  -0.0001060   0.0001071  -0.0000343   0.0003850  -0.0001653
    3  -0.0003354   0.0024172  -0.0007521  -0.0006226  -0.0000106  -0.0001458
            7           8           9          10          11          12
    1   0.0000002   0.0001905  -0.0001290   0.0000979   0.0000729  -0.0004202
    2  -0.0001974   0.0003035  -0.0002161   0.0001491  -0.0000511   0.0002910
    3  -0.0007790   0.0001947   0.0002060  -0.0001045   0.0000646   0.0000014
           13          14
    1  -0.0001185   0.0003634
    2   0.0001337   0.0000363
    3  -0.0000031  -0.0001307
 Max gradient component =       2.417E-03
 RMS gradient           =       4.690E-04
 Gradient time:  CPU 44.97 s  wall 45.40 s
 Geometry Optimization Parameters
   NAtoms,    NIC,     NZ,  NCons,   NDum,   NFix, NCnnct, MaxDiis
       14      86       0       0       0       0       0       0

 Cartesian Hessian Update
 Hessian Updated using BFGS Update


** GEOMETRY OPTIMIZATION IN DELOCALIZED INTERNAL COORDINATES **
   Searching for a Minimum

   Optimization Cycle:   4

                       Coordinates (Angstroms)
     ATOM                X               Y               Z
      1  C        -0.5980753101    0.1486170352   -0.4510436076
      2  C         0.7858913761   -0.4540166338   -0.2408345389
      3  O         0.9729645356   -1.6444310580   -0.2219613467
      4  C         1.9817384069    0.5281744317   -0.1192196169
      5  H         1.8908480618    1.4856950597   -0.6628794527
      6  O         2.9556023200    0.2372708642    0.5199666642
      7  C        -1.6619043400   -0.6269889110    0.3203239595
      8  O        -2.8878331517    0.0737742461    0.0956664617
      9  H        -3.5633311682   -0.2639843474    0.6910506299
     10  H        -1.4060818866   -0.6326357947    1.3862324320
     11  H        -1.7072521322   -1.6563344323   -0.0454256142
     12  O        -0.5498256697    1.5101733776   -0.0505918787
     13  H        -0.8286832812    0.0743055323   -1.5262113221
     14  H        -1.4594281174    1.8317686503   -0.0238405448
   Point Group: c1    Number of degrees of freedom:    36


   Energy is   -457.029298279

 Hessian Updated using BFGS Update

 36 Hessian modes will be used to form the next step
  Hessian Eigenvalues:
     0.001223    0.002956    0.005813    0.009586    0.012881    0.021592
     0.051092    0.054142    0.055963    0.060854    0.062475    0.079824
     0.106741    0.133456    0.150261    0.160069    0.160390    0.170749
     0.182957    0.212119    0.223685    0.240319    0.252003    0.275476
     0.298198    0.299233    0.331772    0.334123    0.341061    0.344259
     0.408864    0.425412    0.542789    0.551594    1.023295    1.045241

 Minimum Search - Taking Simple RFO Step
 Searching for Lamda that Minimizes Along All modes
 Value Taken    Lamda =  -0.00015999
 Step Taken.  Stepsize is  0.249059

                             Maximum     Tolerance    Cnvgd?
         Gradient           0.000914      0.000300      NO
         Displacement       0.122327      0.001200      NO
         Energy change     -0.000153      0.000001      NO


 New Cartesian Coordinates Obtained by Inverse Iteration

 Displacement from previous Coordinates is:  0.388242
 ----------------------------------------------------------------
             Standard Nuclear Orientation (Angstroms)
    I     Atom           X                Y                Z
 ----------------------------------------------------------------
    1      C      -0.5948979625     0.1542643103    -0.4270410748
    2      C       0.7905905830    -0.4597683241    -0.2499424164
    3      O       0.9737336616    -1.6496107739    -0.1935414126
    4      C       1.9845259089     0.5270845688    -0.1527191146
    5      H       1.9048400006     1.4411293806    -0.7668834796
    6      O       2.9435683277     0.2839173407     0.5276164550
    7      C      -1.6655768663    -0.6238812493     0.3321770325
    8      O      -2.8884352013     0.0678470036     0.0624100533
    9      H      -3.5925924932    -0.2939828137     0.6070282304
   10      H      -1.4377384369    -0.6243950572     1.4046601852
   11      H      -1.6984747543    -1.6546565807    -0.0308294332
   12      O      -0.5255820956     1.5037074286     0.0067267582
   13      H      -0.8369182366     0.1061956776    -1.5017523679
   14      H      -1.4324127917     1.8335371089     0.0533228093
 ----------------------------------------------------------------
 Molecular Point Group                 C1    NOp =  1
 Largest Abelian Subgroup              C1    NOp =  1
 Nuclear Repulsion Energy =   373.5123502092 hartrees
 There are       31 alpha and       31 beta electrons
 Applying Cartesian multipole field
    Component          Value
    ---------          -----
     (2,0,0)        1.00000E-11
     (0,2,0)        2.00000E-11
     (0,0,2)       -3.00000E-11
 Nucleus-field energy     =     0.0000000105 hartrees
 Requested basis set is 6-311++G(d,p)
 There are 78 shells and 218 basis functions
 A cutoff of  1.0D-11 yielded   2792 shell pairs
 There are     21942 function pairs (     23536 Cartesian)
 Smallest overlap matrix eigenvalue = 2.95E-05
 Guess MOs from SCF MO coefficient file
 Reading MOs from coefficient file
 Reading MOs from coefficient file
 A restricted hybrid HF-DFT SCF calculation will be
 performed using Pulay DIIS extrapolation
 Exchange:     0.2000 Hartree-Fock + 0.0800 Slater + 0.7200 B88
 Correlation:  0.1900 VWN1RPA + 0.8100 LYP
 Using SG-1 standard quadrature grid
 SCF converges when DIIS error is below 1.0E-08
 Geometry optimization detected.  Setting ReadMinima to 0
 Setting SaveMinima to 0
 ---------------------------------------
  Cycle       Energy         DIIS Error
 ---------------------------------------
    1    -457.0179251139      1.26E-03
    2    -457.0290258516      1.52E-04
    3    -457.0289823081      2.25E-04
    4    -457.0291917213      5.65E-05
    5    -457.0292031943      2.27E-05
    6    -457.0292060863      8.84E-06
    7    -457.0292061332      2.64E-06
    8    -457.0292060375      4.29E-07
    9    -457.0292060395      2.55E-07
   10    -457.0292060345      8.03E-08
   11    -457.0292060271      5.85E-08
   12    -457.0292060271      8.94E-09 Convergence criterion met
 ---------------------------------------
 SCF time:  CPU 126.64 s  wall 126.95 s
 SCF   energy in the final basis set = -457.0292060271
 Total energy in the final basis set = -457.0292060271

 --------------------------------------------------------------

                    Orbital Energies (a.u.)
 --------------------------------------------------------------

 Alpha MOs
 -- Occupied --
-19.161 -19.158 -19.155 -19.155 -10.294 -10.285 -10.262 -10.251
 -1.100  -1.076  -1.071  -1.049  -0.793  -0.722  -0.646  -0.574
 -0.555  -0.547  -0.509  -0.500  -0.473  -0.470  -0.452  -0.428
 -0.399  -0.395  -0.384  -0.333  -0.318  -0.311  -0.263
 -- Virtual --
 -0.106  -0.028  -0.017   0.002   0.012   0.016   0.027   0.039
  0.052   0.068   0.073   0.074   0.086   0.093   0.098   0.107
  0.116   0.118   0.122   0.132   0.138   0.142   0.151   0.156
  0.164   0.170   0.178   0.188   0.198   0.213   0.218   0.231
  0.239   0.254   0.262   0.266   0.278   0.287   0.294   0.301
  0.304   0.308   0.319   0.324   0.337   0.343   0.360   0.364
  0.376   0.394   0.395   0.401   0.461   0.464   0.491   0.521
  0.539   0.555   0.563   0.587   0.596   0.625   0.635   0.647
  0.659   0.678   0.685   0.701   0.715   0.731   0.756   0.843
  0.848   0.902   0.981   0.983   1.037   1.071   1.089   1.101
  1.123   1.133   1.144   1.162   1.168   1.182   1.203   1.235
  1.250   1.296   1.299   1.315   1.362   1.396   1.426   1.454
  1.466   1.486   1.508   1.531   1.555   1.575   1.593   1.604
  1.628   1.640   1.677   1.717   1.723   1.730   1.777   1.806
  1.832   1.847   1.921   1.973   2.009   2.022   2.064   2.072
  2.088   2.159   2.181   2.268   2.363   2.435   2.448   2.469
  2.523   2.542   2.584   2.630   2.647   2.664   2.742   2.772
  2.795   2.827   2.835   2.858   2.888   2.930   2.959   2.988
  3.055   3.074   3.118   3.156   3.191   3.243   3.290   3.316
  3.326   3.352   3.420   3.473   3.586   3.675   3.776   3.827
  3.848   3.871   3.896   3.973   4.055   4.124   4.253   5.010
  5.018   5.036   5.047   5.108   5.190   5.344   5.397   5.581
  5.638   5.667   5.757  23.755  23.776  23.810  23.863  49.876
 49.908  49.918  49.970
 --------------------------------------------------------------

          Ground-State Mulliken Net Atomic Charges

     Atom                 Charge (a.u.)
  ----------------------------------------
      1 C                    -0.037678
      2 C                     0.195476
      3 O                    -0.212167
      4 C                    -0.065628
      5 H                     0.157612
      6 O                    -0.184331
      7 C                    -0.465450
      8 O                    -0.306175
      9 H                     0.266836
     10 H                     0.199743
     11 H                     0.195786
     12 O                    -0.234751
     13 H                     0.213439
     14 H                     0.277289
  ----------------------------------------
  Sum of atomic charges =     0.000000

 -----------------------------------------------------------------
                    Cartesian Multipole Moments
 -----------------------------------------------------------------
    Charge (ESU x 10^10)
                 0.0000
    Dipole Moment (Debye)
         X      -4.4316      Y       0.6808      Z      -0.5756
       Tot       4.5204
    Quadrupole Moments (Debye-Ang)
        XX     -49.2524     XY       4.6154     YY     -50.2726
        XZ      -8.0391     YZ      -1.6503     ZZ     -44.6233
    Octopole Moments (Debye-Ang^2)
       XXX     -60.2458    XXY      -3.9108    XYY     -11.3635
       YYY      10.7302    XXZ       5.3577    XYZ       0.0792
       YYZ       1.0177    XZZ      -3.6688    YZZ      -0.6038
       ZZZ       0.7462
    Hexadecapole Moments (Debye-Ang^3)
      XXXX    -969.7692   XXXY      18.6321   XXYY    -198.6852
      XYYY      -4.5818   YYYY    -284.5446   XXXZ     -89.8200
      XXYZ      -9.6067   XYYZ      -1.5276   YYYZ      -0.3031
      XXZZ    -172.6373   XYZZ      -0.1105   YYZZ     -61.9156
      XZZZ      -2.9260   YZZZ      -0.6055   ZZZZ     -84.7311
 -----------------------------------------------------------------
 Calculating analytic gradient of the SCF energy
 Gradient of SCF Energy
            1           2           3           4           5           6
    1  -0.0007657   0.0004296   0.0000560  -0.0004915  -0.0002433   0.0008034
    2   0.0011834  -0.0000373  -0.0002454   0.0010709  -0.0010181  -0.0000389
    3   0.0001414  -0.0041982   0.0012598   0.0018254  -0.0002445  -0.0001122
            7           8           9          10          11          12
    1  -0.0000543  -0.0002228   0.0003045  -0.0000837  -0.0002837   0.0008828
    2   0.0007522  -0.0006977   0.0003146  -0.0004754   0.0002216  -0.0007132
    3   0.0020288  -0.0005148  -0.0005581   0.0003153  -0.0001469   0.0001478
           13          14
    1   0.0003453  -0.0006766
    2  -0.0001427  -0.0001744
    3  -0.0002135   0.0002697
 Max gradient component =       4.198E-03
 RMS gradient           =       9.326E-04
 Gradient time:  CPU 45.11 s  wall 45.18 s
 Geometry Optimization Parameters
   NAtoms,    NIC,     NZ,  NCons,   NDum,   NFix, NCnnct, MaxDiis
       14      86       0       0       0       0       0       0

 Cartesian Hessian Update
 Hessian Updated using BFGS Update


** GEOMETRY OPTIMIZATION IN DELOCALIZED INTERNAL COORDINATES **
   Searching for a Minimum

   Optimization Cycle:   5

                       Coordinates (Angstroms)
     ATOM                X               Y               Z
      1  C        -0.5948979625    0.1542643103   -0.4270410748
      2  C         0.7905905830   -0.4597683241   -0.2499424164
      3  O         0.9737336616   -1.6496107739   -0.1935414126
      4  C         1.9845259089    0.5270845688   -0.1527191146
      5  H         1.9048400006    1.4411293806   -0.7668834796
      6  O         2.9435683277    0.2839173407    0.5276164550
      7  C        -1.6655768663   -0.6238812493    0.3321770325
      8  O        -2.8884352013    0.0678470036    0.0624100533
      9  H        -3.5925924932   -0.2939828137    0.6070282304
     10  H        -1.4377384369   -0.6243950572    1.4046601852
     11  H        -1.6984747543   -1.6546565807   -0.0308294332
     12  O        -0.5255820956    1.5037074286    0.0067267582
     13  H        -0.8369182366    0.1061956776   -1.5017523679
     14  H        -1.4324127917    1.8335371089    0.0533228093
   Point Group: c1    Number of degrees of freedom:    36


   Energy is   -457.029206027

 Hessian Updated using BFGS Update

 36 Hessian modes will be used to form the next step
  Hessian Eigenvalues:
     0.001952    0.003345    0.006273    0.009573    0.013378    0.026839
     0.050884    0.054208    0.060853    0.062298    0.064750    0.080101
     0.106960    0.133599    0.154938    0.160131    0.161768    0.170838
     0.193250    0.213944    0.224573    0.241046    0.252029    0.275608
     0.298337    0.301615    0.333184    0.334357    0.341403    0.344377
     0.408851    0.426949    0.543646    0.552975    1.023582    1.046312

 Minimum Search - Taking Simple RFO Step
 Searching for Lamda that Minimizes Along All modes
 Value Taken    Lamda =  -0.00023094
 Step Taken.  Stepsize is  0.166359

                             Maximum     Tolerance    Cnvgd?
         Gradient           0.002059      0.000300      NO
         Displacement       0.075938      0.001200      NO
         Energy change      0.000092      0.000001      NO


 New Cartesian Coordinates Obtained by Inverse Iteration

 Displacement from previous Coordinates is:  0.276140
 ----------------------------------------------------------------
             Standard Nuclear Orientation (Angstroms)
    I     Atom           X                Y                Z
 ----------------------------------------------------------------
    1      C      -0.5974948554     0.1503421442    -0.4459471836
    2      C       0.7873495704    -0.4561614310    -0.2486657009
    3      O       0.9727524551    -1.6466207788    -0.2187340093
    4      C       1.9824675371     0.5271423108    -0.1288590741
    5      H       1.8988621172     1.4707225539    -0.6969929214
    6      O       2.9451805324     0.2538378055     0.5345762705
    7      C      -1.6619592610    -0.6263433606     0.3235924173
    8      O      -2.8878458412     0.0712982179     0.0873504210
    9      H      -3.5705716148    -0.2716386970     0.6710318154
   10      H      -1.4130062310    -0.6293439272     1.3911443610
   11      H      -1.7033998746    -1.6564770768    -0.0405147404
   12      O      -0.5423734039     1.5084898421    -0.0357559490
   13      H      -0.8341029917     0.0837709973    -1.5204031447
   14      H      -1.4512284952     1.8323694197    -0.0005903368
 ----------------------------------------------------------------
 Molecular Point Group                 C1    NOp =  1
 Largest Abelian Subgroup              C1    NOp =  1
 Nuclear Repulsion Energy =   373.5202117332 hartrees
 There are       31 alpha and       31 beta electrons
 Applying Cartesian multipole field
    Component          Value
    ---------          -----
     (2,0,0)        1.00000E-11
     (0,2,0)        2.00000E-11
     (0,0,2)       -3.00000E-11
 Nucleus-field energy     =     0.0000000105 hartrees
 Requested basis set is 6-311++G(d,p)
 There are 78 shells and 218 basis functions
 A cutoff of  1.0D-11 yielded   2791 shell pairs
 There are     21903 function pairs (     23489 Cartesian)
 Smallest overlap matrix eigenvalue = 3.04E-05
 Guess MOs from SCF MO coefficient file
 Reading MOs from coefficient file
 Reading MOs from coefficient file
 A restricted hybrid HF-DFT SCF calculation will be
 performed using Pulay DIIS extrapolation
 Exchange:     0.2000 Hartree-Fock + 0.0800 Slater + 0.7200 B88
 Correlation:  0.1900 VWN1RPA + 0.8100 LYP
 Using SG-1 standard quadrature grid
 SCF converges when DIIS error is below 1.0E-08
 Geometry optimization detected.  Setting ReadMinima to 0
 Setting SaveMinima to 0
 ---------------------------------------
  Cycle       Energy         DIIS Error
 ---------------------------------------
    1    -457.0280974173      8.02E-04
    2    -457.0292666068      8.74E-05
    3    -457.0292646051      1.19E-04
    4    -457.0293215587      3.39E-05
    5    -457.0293257856      1.51E-05
    6    -457.0293264197      4.60E-06
    7    -457.0293265823      1.30E-06
    8    -457.0293266360      2.78E-07
    9    -457.0293266145      9.01E-08
   10    -457.0293266334      2.86E-08
   11    -457.0293266240      1.90E-08
   12    -457.0293266249      9.07E-09 Convergence criterion met
 ---------------------------------------
 SCF time:  CPU 123.73 s  wall 123.92 s
 SCF   energy in the final basis set = -457.0293266249
 Total energy in the final basis set = -457.0293266249

 --------------------------------------------------------------

                    Orbital Energies (a.u.)
 --------------------------------------------------------------

 Alpha MOs
 -- Occupied --
-19.161 -19.158 -19.155 -19.155 -10.294 -10.285 -10.262 -10.251
 -1.100  -1.076  -1.071  -1.049  -0.794  -0.721  -0.646  -0.574
 -0.555  -0.547  -0.509  -0.500  -0.472  -0.470  -0.452  -0.428
 -0.398  -0.395  -0.384  -0.333  -0.318  -0.311  -0.264
 -- Virtual --
 -0.107  -0.028  -0.016   0.003   0.013   0.017   0.028   0.039
  0.052   0.068   0.073   0.074   0.086   0.093   0.097   0.107
  0.116   0.119   0.122   0.133   0.138   0.142   0.152   0.155
  0.163   0.171   0.178   0.188   0.198   0.214   0.217   0.231
  0.239   0.253   0.263   0.264   0.277   0.287   0.294   0.302
  0.304   0.308   0.319   0.323   0.338   0.343   0.362   0.364
  0.374   0.393   0.395   0.400   0.461   0.461   0.490   0.521
  0.540   0.556   0.563   0.588   0.596   0.625   0.635   0.646
  0.660   0.677   0.686   0.699   0.713   0.735   0.758   0.843
  0.848   0.903   0.971   0.984   1.040   1.069   1.089   1.099
  1.125   1.132   1.142   1.163   1.166   1.183   1.207   1.233
  1.249   1.293   1.300   1.314   1.359   1.392   1.428   1.454
  1.468   1.485   1.508   1.531   1.554   1.576   1.591   1.605
  1.626   1.642   1.673   1.718   1.727   1.733   1.781   1.803
  1.835   1.846   1.921   1.972   2.008   2.023   2.064   2.070
  2.089   2.156   2.184   2.264   2.362   2.434   2.446   2.472
  2.523   2.540   2.587   2.627   2.642   2.661   2.740   2.772
  2.794   2.825   2.833   2.858   2.887   2.933   2.962   2.988
  3.055   3.072   3.120   3.158   3.188   3.244   3.291   3.315
  3.325   3.353   3.419   3.472   3.590   3.674   3.777   3.827
  3.849   3.871   3.900   3.971   4.058   4.126   4.250   5.008
  5.020   5.035   5.048   5.107   5.193   5.344   5.395   5.578
  5.637   5.668   5.760  23.757  23.776  23.811  23.862  49.877
 49.906  49.918  49.971
 --------------------------------------------------------------

          Ground-State Mulliken Net Atomic Charges

     Atom                 Charge (a.u.)
  ----------------------------------------
      1 C                    -0.032714
      2 C                     0.186296
      3 O                    -0.210498
      4 C                    -0.062451
      5 H                     0.159510
      6 O                    -0.183633
      7 C                    -0.463205
      8 O                    -0.309127
      9 H                     0.267618
     10 H                     0.198351
     11 H                     0.196841
     12 O                    -0.239367
     13 H                     0.214924
     14 H                     0.277456
  ----------------------------------------
  Sum of atomic charges =     0.000000

 -----------------------------------------------------------------
                    Cartesian Multipole Moments
 -----------------------------------------------------------------
    Charge (ESU x 10^10)
                -0.0000
    Dipole Moment (Debye)
         X      -4.3873      Y       0.7465      Z      -0.4691
       Tot       4.4750
    Quadrupole Moments (Debye-Ang)
        XX     -49.5148     XY       4.6890     YY     -50.2895
        XZ      -8.0014     YZ      -1.6821     ZZ     -44.4964
    Octopole Moments (Debye-Ang^2)
       XXX     -58.6205    XXY      -2.5194    XYY     -10.9764
       YYY      10.9968    XXZ       6.2052    XYZ       0.3430
       YYZ       1.2816    XZZ      -4.2214    YZZ      -0.5727
       ZZZ       1.4351
    Hexadecapole Moments (Debye-Ang^3)
      XXXX    -977.8487   XXXY      19.1453   XXYY    -198.2699
      XYYY      -2.3061   YYYY    -284.3830   XXXZ     -93.2761
      XXYZ      -9.6403   XYYZ      -1.0600   YYYZ      -0.5138
      XXZZ    -170.7491   XYZZ       0.6243   YYZZ     -62.3135
      XZZZ      -3.7204   YZZZ      -0.1805   ZZZZ     -85.0927
 -----------------------------------------------------------------
 Calculating analytic gradient of the SCF energy
 Gradient of SCF Energy
            1           2           3           4           5           6
    1   0.0000063  -0.0000168  -0.0000101   0.0000645   0.0000203   0.0000017
    2  -0.0000876  -0.0000396   0.0000079   0.0000754  -0.0000139  -0.0000196
    3   0.0000164  -0.0000563   0.0000501  -0.0000686   0.0000369   0.0000112
            7           8           9          10          11          12
    1  -0.0000303   0.0000143  -0.0000317   0.0000005   0.0000039  -0.0000518
    2   0.0000029   0.0000312  -0.0000425   0.0000114  -0.0000240   0.0000534
    3  -0.0000834   0.0000842  -0.0000506  -0.0000112   0.0000247   0.0000284
           13          14
    1   0.0000141   0.0000151
    2   0.0000336   0.0000114
    3   0.0000030   0.0000151
 Max gradient component =       8.760E-05
 RMS gradient           =       3.902E-05
 Gradient time:  CPU 45.03 s  wall 45.13 s
 Geometry Optimization Parameters
   NAtoms,    NIC,     NZ,  NCons,   NDum,   NFix, NCnnct, MaxDiis
       14      86       0       0       0       0       0       0

 Cartesian Hessian Update
 Hessian Updated using BFGS Update


** GEOMETRY OPTIMIZATION IN DELOCALIZED INTERNAL COORDINATES **
   Searching for a Minimum

   Optimization Cycle:   6

                       Coordinates (Angstroms)
     ATOM                X               Y               Z
      1  C        -0.5974948554    0.1503421442   -0.4459471836
      2  C         0.7873495704   -0.4561614310   -0.2486657009
      3  O         0.9727524551   -1.6466207788   -0.2187340093
      4  C         1.9824675371    0.5271423108   -0.1288590741
      5  H         1.8988621172    1.4707225539   -0.6969929214
      6  O         2.9451805324    0.2538378055    0.5345762705
      7  C        -1.6619592610   -0.6263433606    0.3235924173
      8  O        -2.8878458412    0.0712982179    0.0873504210
      9  H        -3.5705716148   -0.2716386970    0.6710318154
     10  H        -1.4130062310   -0.6293439272    1.3911443610
     11  H        -1.7033998746   -1.6564770768   -0.0405147404
     12  O        -0.5423734039    1.5084898421   -0.0357559490
     13  H        -0.8341029917    0.0837709973   -1.5204031447
     14  H        -1.4512284952    1.8323694197   -0.0005903368
   Point Group: c1    Number of degrees of freedom:    36


   Energy is   -457.029326625

 Hessian Updated using BFGS Update

 36 Hessian modes will be used to form the next step
  Hessian Eigenvalues:
     0.001946    0.003216    0.006355    0.009569    0.013353    0.026827
     0.050890    0.054207    0.060852    0.062309    0.065210    0.080121
     0.106929    0.133606    0.155430    0.160155    0.162134    0.170943
     0.194046    0.214971    0.224810    0.240734    0.251984    0.275478
     0.298386    0.301327    0.333010    0.334323    0.341424    0.344407
     0.408858    0.427506    0.543709    0.553066    1.023609    1.046276

 Minimum Search - Taking Simple RFO Step
 Searching for Lamda that Minimizes Along All modes
 Value Taken    Lamda =  -0.00000265
 Step Taken.  Stepsize is  0.029207

                             Maximum     Tolerance    Cnvgd?
         Gradient           0.000105      0.000300     YES
         Displacement       0.011650      0.001200      NO
         Energy change     -0.000121      0.000001      NO


 New Cartesian Coordinates Obtained by Inverse Iteration

 Displacement from previous Coordinates is:  0.052622
 ----------------------------------------------------------------
             Standard Nuclear Orientation (Angstroms)
    I     Atom           X                Y                Z
 ----------------------------------------------------------------
    1      C      -0.5981534460     0.1489842994    -0.4503594726
    2      C       0.7869458477    -0.4562564088    -0.2523219397
    3      O       0.9737218420    -1.6466513362    -0.2283218304
    4      C       1.9805585409     0.5275480427    -0.1232221687
    5      H       1.8972736340     1.4751748045    -0.6846642422
    6      O       2.9421391509     0.2502650358     0.5402288107
    7      C      -1.6606309386    -0.6263355046     0.3234585581
    8      O      -2.8870289777     0.0712444018     0.0901806024
    9      H      -3.5658247045    -0.2658959721     0.6817861841
   10      H      -1.4082209415    -0.6279846577     1.3902208484
   11      H      -1.7035250656    -1.6568672267    -0.0392561501
   12      O      -0.5437329503     1.5082848998    -0.0441953730
   13      H      -0.8359054969     0.0790049182    -1.5243167868
   14      H      -1.4529868511     1.8308727240    -0.0079848152
 ----------------------------------------------------------------
 Molecular Point Group                 C1    NOp =  1
 Largest Abelian Subgroup              C1    NOp =  1
 Nuclear Repulsion Energy =   373.5601497913 hartrees
 There are       31 alpha and       31 beta electrons
 Applying Cartesian multipole field
    Component          Value
    ---------          -----
     (2,0,0)        1.00000E-11
     (0,2,0)        2.00000E-11
     (0,0,2)       -3.00000E-11
 Nucleus-field energy     =     0.0000000105 hartrees
 Requested basis set is 6-311++G(d,p)
 There are 78 shells and 218 basis functions
 A cutoff of  1.0D-11 yielded   2791 shell pairs
 There are     21903 function pairs (     23489 Cartesian)
 Smallest overlap matrix eigenvalue = 3.06E-05
 Guess MOs from SCF MO coefficient file
 Reading MOs from coefficient file
 Reading MOs from coefficient file
 A restricted hybrid HF-DFT SCF calculation will be
 performed using Pulay DIIS extrapolation
 Exchange:     0.2000 Hartree-Fock + 0.0800 Slater + 0.7200 B88
 Correlation:  0.1900 VWN1RPA + 0.8100 LYP
 Using SG-1 standard quadrature grid
 SCF converges when DIIS error is below 1.0E-08
 Geometry optimization detected.  Setting ReadMinima to 0
 Setting SaveMinima to 0
 ---------------------------------------
  Cycle       Energy         DIIS Error
 ---------------------------------------
    1    -457.0296168717      1.42E-04
    2    -457.0293268377      1.54E-05
    3    -457.0293268553      1.98E-05
    4    -457.0293285180      7.20E-06
    5    -457.0293288180      2.37E-06
    6    -457.0293287402      9.09E-07
    7    -457.0293287841      3.70E-07
    8    -457.0293287743      1.30E-07
    9    -457.0293287724      5.51E-08
   10    -457.0293287824      1.03E-08
   11    -457.0293287808      2.60E-09 Convergence criterion met
 ---------------------------------------
 SCF time:  CPU 110.70 s  wall 110.81 s
 SCF   energy in the final basis set = -457.0293287808
 Total energy in the final basis set = -457.0293287808

 --------------------------------------------------------------

                    Orbital Energies (a.u.)
 --------------------------------------------------------------

 Alpha MOs
 -- Occupied --
-19.161 -19.158 -19.155 -19.154 -10.294 -10.285 -10.262 -10.251
 -1.100  -1.076  -1.071  -1.049  -0.794  -0.721  -0.646  -0.574
 -0.555  -0.547  -0.509  -0.500  -0.472  -0.470  -0.452  -0.428
 -0.398  -0.395  -0.384  -0.333  -0.318  -0.311  -0.264
 -- Virtual --
 -0.107  -0.028  -0.016   0.003   0.013   0.017   0.028   0.039
  0.052   0.068   0.073   0.074   0.086   0.093   0.097   0.107
  0.116   0.119   0.122   0.133   0.138   0.142   0.152   0.155
  0.162   0.171   0.178   0.188   0.198   0.214   0.217   0.232
  0.240   0.253   0.263   0.264   0.277   0.287   0.294   0.301
  0.304   0.308   0.319   0.323   0.338   0.343   0.362   0.364
  0.374   0.393   0.395   0.400   0.461   0.462   0.489   0.521
  0.540   0.556   0.563   0.588   0.596   0.625   0.635   0.646
  0.660   0.678   0.686   0.699   0.712   0.736   0.758   0.843
  0.848   0.904   0.969   0.984   1.040   1.068   1.089   1.099
  1.126   1.132   1.142   1.164   1.165   1.183   1.207   1.233
  1.249   1.292   1.300   1.314   1.358   1.392   1.428   1.455
  1.468   1.485   1.508   1.532   1.553   1.576   1.590   1.605
  1.627   1.642   1.673   1.718   1.727   1.733   1.781   1.802
  1.835   1.847   1.921   1.972   2.007   2.023   2.065   2.070
  2.090   2.156   2.185   2.263   2.362   2.434   2.446   2.473
  2.523   2.539   2.587   2.626   2.642   2.661   2.739   2.772
  2.794   2.825   2.833   2.858   2.887   2.932   2.962   2.989
  3.055   3.072   3.120   3.158   3.188   3.244   3.291   3.315
  3.325   3.353   3.419   3.472   3.590   3.674   3.777   3.827
  3.849   3.871   3.900   3.971   4.058   4.127   4.249   5.008
  5.021   5.035   5.048   5.107   5.193   5.344   5.396   5.578
  5.637   5.668   5.760  23.757  23.776  23.811  23.862  49.877
 49.906  49.918  49.971
 --------------------------------------------------------------

          Ground-State Mulliken Net Atomic Charges

     Atom                 Charge (a.u.)
  ----------------------------------------
      1 C                    -0.031675
      2 C                     0.184746
      3 O                    -0.210659
      4 C                    -0.062250
      5 H                     0.159673
      6 O                    -0.183648
      7 C                    -0.462492
      8 O                    -0.309303
      9 H                     0.267760
     10 H                     0.198072
     11 H                     0.197002
     12 O                    -0.240103
     13 H                     0.215381
     14 H                     0.277495
  ----------------------------------------
  Sum of atomic charges =     0.000000

 -----------------------------------------------------------------
                    Cartesian Multipole Moments
 -----------------------------------------------------------------
    Charge (ESU x 10^10)
                 0.0000
    Dipole Moment (Debye)
         X      -4.3828      Y       0.7610      Z      -0.4422
       Tot       4.4703
    Quadrupole Moments (Debye-Ang)
        XX     -49.5464     XY       4.6787     YY     -50.3018
        XZ      -8.0256     YZ      -1.6908     ZZ     -44.4800
    Octopole Moments (Debye-Ang^2)
       XXX     -58.1841    XXY      -2.2359    XYY     -10.9085
       YYY      11.0627    XXZ       6.3610    XYZ       0.3366
       YYZ       1.4116    XZZ      -4.3631    YZZ      -0.5512
       ZZZ       1.6244
    Hexadecapole Moments (Debye-Ang^3)
      XXXX    -977.7524   XXXY      18.9074   XXYY    -198.1319
      XYYY      -1.9434   YYYY    -284.3673   XXXZ     -94.1642
      XXYZ      -9.6976   XYYZ      -1.0343   YYYZ      -0.7561
      XXZZ    -170.3830   XYZZ       0.7066   YYZZ     -62.4618
      XZZZ      -4.0714   YZZZ      -0.2907   ZZZZ     -85.5280
 -----------------------------------------------------------------
 Calculating analytic gradient of the SCF energy
 Gradient of SCF Energy
            1           2           3           4           5           6
    1  -0.0000407  -0.0000466  -0.0000014   0.0000076   0.0000231  -0.0000388
    2  -0.0001240   0.0000173   0.0000256  -0.0000120   0.0000541  -0.0000202
    3   0.0000602   0.0000229   0.0000312  -0.0000264   0.0000216  -0.0000280
            7           8           9          10          11          12
    1  -0.0000384   0.0000649  -0.0000173   0.0000285   0.0000028  -0.0000266
    2  -0.0000086   0.0000543  -0.0000597   0.0000090  -0.0000015   0.0000302
    3  -0.0000949   0.0000285  -0.0000057  -0.0000055   0.0000133   0.0000151
           13          14
    1   0.0000327   0.0000501
    2   0.0000475  -0.0000120
    3  -0.0000267  -0.0000054
 Max gradient component =       1.240E-04
 RMS gradient           =       3.931E-05
 Gradient time:  CPU 44.83 s  wall 44.84 s
 Geometry Optimization Parameters
   NAtoms,    NIC,     NZ,  NCons,   NDum,   NFix, NCnnct, MaxDiis
       14      86       0       0       0       0       0       0

 Cartesian Hessian Update
 Hessian Updated using BFGS Update


** GEOMETRY OPTIMIZATION IN DELOCALIZED INTERNAL COORDINATES **
   Searching for a Minimum

   Optimization Cycle:   7

                       Coordinates (Angstroms)
     ATOM                X               Y               Z
      1  C        -0.5981534460    0.1489842994   -0.4503594726
      2  C         0.7869458477   -0.4562564088   -0.2523219397
      3  O         0.9737218420   -1.6466513362   -0.2283218304
      4  C         1.9805585409    0.5275480427   -0.1232221687
      5  H         1.8972736340    1.4751748045   -0.6846642422
      6  O         2.9421391509    0.2502650358    0.5402288107
      7  C        -1.6606309386   -0.6263355046    0.3234585581
      8  O        -2.8870289777    0.0712444018    0.0901806024
      9  H        -3.5658247045   -0.2658959721    0.6817861841
     10  H        -1.4082209415   -0.6279846577    1.3902208484
     11  H        -1.7035250656   -1.6568672267   -0.0392561501
     12  O        -0.5437329503    1.5082848998   -0.0441953730
     13  H        -0.8359054969    0.0790049182   -1.5243167868
     14  H        -1.4529868511    1.8308727240   -0.0079848152
   Point Group: c1    Number of degrees of freedom:    36


   Energy is   -457.029328781

 Hessian Updated using BFGS Update

 36 Hessian modes will be used to form the next step
  Hessian Eigenvalues:
     0.001094    0.002671    0.006441    0.009359    0.013556    0.026847
     0.052011    0.054214    0.060804    0.062196    0.065304    0.081938
     0.107432    0.133833    0.154234    0.161080    0.161642    0.174650
     0.194418    0.211841    0.225309    0.243558    0.251940    0.276476
     0.298965    0.313702    0.334284    0.340032    0.341423    0.344719
     0.410974    0.427913    0.544917    0.553830    1.023754    1.048508

 Minimum Search - Taking Simple RFO Step
 Searching for Lamda that Minimizes Along All modes
 Value Taken    Lamda =  -0.00000352
 Step Taken.  Stepsize is  0.053544

                             Maximum     Tolerance    Cnvgd?
         Gradient           0.000095      0.000300     YES
         Displacement       0.019359      0.001200      NO
         Energy change     -0.000002      0.000001      NO


 New Cartesian Coordinates Obtained by Inverse Iteration

 Displacement from previous Coordinates is:  0.086726
 ----------------------------------------------------------------
             Standard Nuclear Orientation (Angstroms)
    I     Atom           X                Y                Z
 ----------------------------------------------------------------
    1      C      -0.5993046176     0.1473655510    -0.4574062641
    2      C       0.7865753485    -0.4563787034    -0.2602075417
    3      O       0.9755344896    -1.6466540383    -0.2484505063
    4      C       1.9778170216     0.5278607061    -0.1143264420
    5      H       1.8997843046     1.4777021072    -0.6726226330
    6      O       2.9325452834     0.2482557055     0.5580891418
    7      C      -1.6581545592    -0.6262894131     0.3236068940
    8      O      -2.8859951350     0.0701819825     0.0946635341
    9      H      -3.5581588772    -0.2567042776     0.6994225399
   10      H      -1.4006312313    -0.6253031220     1.3891414680
   11      H      -1.7026206423    -1.6576272666    -0.0365825158
   12      O      -0.5461481884     1.5082804196    -0.0568176100
   13      H      -0.8404534282     0.0722491939    -1.5301493134
   14      H      -1.4561601252     1.8284491751    -0.0171285266
 ----------------------------------------------------------------
 Molecular Point Group                 C1    NOp =  1
 Largest Abelian Subgroup              C1    NOp =  1
 Nuclear Repulsion Energy =   373.5929377994 hartrees
 There are       31 alpha and       31 beta electrons
 Applying Cartesian multipole field
    Component          Value
    ---------          -----
     (2,0,0)        1.00000E-11
     (0,2,0)        2.00000E-11
     (0,0,2)       -3.00000E-11
 Nucleus-field energy     =     0.0000000104 hartrees
 Requested basis set is 6-311++G(d,p)
 There are 78 shells and 218 basis functions
 A cutoff of  1.0D-11 yielded   2791 shell pairs
 There are     21903 function pairs (     23489 Cartesian)
 Smallest overlap matrix eigenvalue = 3.11E-05
 Guess MOs from SCF MO coefficient file
 Reading MOs from coefficient file
 Reading MOs from coefficient file
 A restricted hybrid HF-DFT SCF calculation will be
 performed using Pulay DIIS extrapolation
 Exchange:     0.2000 Hartree-Fock + 0.0800 Slater + 0.7200 B88
 Correlation:  0.1900 VWN1RPA + 0.8100 LYP
 Using SG-1 standard quadrature grid
 SCF converges when DIIS error is below 1.0E-08
 Geometry optimization detected.  Setting ReadMinima to 0
 Setting SaveMinima to 0
 ---------------------------------------
  Cycle       Energy         DIIS Error
 ---------------------------------------
    1    -457.0293433619      2.86E-04
    2    -457.0293253989      2.59E-05
    3    -457.0293273342      2.88E-05
    4    -457.0293304457      1.43E-05
    5    -457.0293311182      3.02E-06
    6    -457.0293310246      1.69E-06
    7    -457.0293310328      5.47E-07
    8    -457.0293310032      1.91E-07
    9    -457.0293310024      8.11E-08
   10    -457.0293310201      1.53E-08
   11    -457.0293310215      3.34E-09 Convergence criterion met
 ---------------------------------------
 SCF time:  CPU 112.02 s  wall 112.22 s
 SCF   energy in the final basis set = -457.0293310215
 Total energy in the final basis set = -457.0293310215

 --------------------------------------------------------------

                    Orbital Energies (a.u.)
 --------------------------------------------------------------

 Alpha MOs
 -- Occupied --
-19.161 -19.158 -19.155 -19.154 -10.294 -10.285 -10.262 -10.251
 -1.100  -1.076  -1.071  -1.049  -0.794  -0.721  -0.646  -0.574
 -0.555  -0.547  -0.509  -0.501  -0.472  -0.470  -0.452  -0.428
 -0.398  -0.395  -0.384  -0.333  -0.318  -0.311  -0.264
 -- Virtual --
 -0.107  -0.028  -0.016   0.002   0.013   0.017   0.028   0.039
  0.052   0.067   0.073   0.074   0.086   0.093   0.097   0.107
  0.116   0.119   0.122   0.133   0.138   0.142   0.152   0.155
  0.162   0.171   0.178   0.188   0.198   0.214   0.217   0.232
  0.240   0.253   0.262   0.264   0.278   0.288   0.295   0.301
  0.303   0.308   0.319   0.323   0.338   0.343   0.362   0.364
  0.374   0.393   0.395   0.400   0.460   0.462   0.490   0.521
  0.540   0.557   0.563   0.588   0.596   0.625   0.635   0.646
  0.659   0.678   0.686   0.699   0.712   0.736   0.758   0.843
  0.847   0.904   0.967   0.984   1.040   1.068   1.089   1.099
  1.126   1.132   1.142   1.164   1.165   1.183   1.207   1.233
  1.249   1.292   1.300   1.315   1.357   1.391   1.428   1.455
  1.468   1.485   1.507   1.532   1.552   1.576   1.590   1.604
  1.627   1.643   1.672   1.718   1.726   1.735   1.781   1.802
  1.835   1.848   1.922   1.974   2.007   2.023   2.065   2.070
  2.090   2.156   2.185   2.262   2.361   2.433   2.446   2.473
  2.522   2.537   2.589   2.626   2.642   2.661   2.739   2.772
  2.794   2.825   2.833   2.858   2.887   2.932   2.962   2.990
  3.056   3.071   3.120   3.158   3.187   3.243   3.291   3.315
  3.325   3.352   3.419   3.472   3.589   3.674   3.777   3.827
  3.849   3.871   3.901   3.970   4.058   4.128   4.247   5.008
  5.022   5.034   5.048   5.107   5.193   5.343   5.396   5.577
  5.636   5.669   5.761  23.757  23.776  23.811  23.862  49.877
 49.906  49.918  49.971
 --------------------------------------------------------------

          Ground-State Mulliken Net Atomic Charges

     Atom                 Charge (a.u.)
  ----------------------------------------
      1 C                    -0.030445
      2 C                     0.182932
      3 O                    -0.210910
      4 C                    -0.062235
      5 H                     0.159739
      6 O                    -0.183771
      7 C                    -0.461235
      8 O                    -0.309606
      9 H                     0.268028
     10 H                     0.197627
     11 H                     0.197206
     12 O                    -0.241174
     13 H                     0.216257
     14 H                     0.277585
  ----------------------------------------
  Sum of atomic charges =    -0.000000

 -----------------------------------------------------------------
                    Cartesian Multipole Moments
 -----------------------------------------------------------------
    Charge (ESU x 10^10)
                 0.0000
    Dipole Moment (Debye)
         X      -4.3657      Y       0.7788      Z      -0.4070
       Tot       4.4532
    Quadrupole Moments (Debye-Ang)
        XX     -49.5443     XY       4.6356     YY     -50.3324
        XZ      -8.1168     YZ      -1.7236     ZZ     -44.4778
    Octopole Moments (Debye-Ang^2)
       XXX     -57.1358    XXY      -1.8177    XYY     -10.7937
       YYY      11.0931    XXZ       6.4943    XYZ       0.2644
       YYZ       1.6445    XZZ      -4.6470    YZZ      -0.5190
       ZZZ       1.8611
    Hexadecapole Moments (Debye-Ang^3)
      XXXX    -975.9494   XXXY      18.1627   XXYY    -197.8062
      XYYY      -1.5534   YYYY    -284.4281   XXXZ     -96.1526
      XXYZ      -9.9475   XYYZ      -1.0863   YYYZ      -1.3805
      XXZZ    -169.9147   XYZZ       0.7883   YYZZ     -62.8048
      XZZZ      -4.9329   YZZZ      -0.6894   ZZZZ     -86.7751
 -----------------------------------------------------------------
 Calculating analytic gradient of the SCF energy
 Gradient of SCF Energy
            1           2           3           4           5           6
    1   0.0000007  -0.0000541   0.0000031   0.0000236   0.0000243  -0.0000378
    2  -0.0001470  -0.0000081   0.0000305   0.0000332   0.0000349  -0.0000414
    3   0.0000477   0.0000807   0.0000073  -0.0000491   0.0000328  -0.0000196
            7           8           9          10          11          12
    1  -0.0000180   0.0000442  -0.0000112   0.0000355   0.0000010  -0.0000717
    2   0.0000197   0.0000223  -0.0000264  -0.0000029   0.0000119   0.0000457
    3  -0.0001016  -0.0000127   0.0000372  -0.0000023  -0.0000086   0.0000214
           13          14
    1   0.0000225   0.0000379
    2   0.0000330  -0.0000053
    3  -0.0000314  -0.0000016
 Max gradient component =       1.470E-04
 RMS gradient           =       4.196E-05
 Gradient time:  CPU 44.86 s  wall 45.09 s
 Geometry Optimization Parameters
   NAtoms,    NIC,     NZ,  NCons,   NDum,   NFix, NCnnct, MaxDiis
       14      86       0       0       0       0       0       0

 Cartesian Hessian Update
 Hessian Updated using BFGS Update


** GEOMETRY OPTIMIZATION IN DELOCALIZED INTERNAL COORDINATES **
   Searching for a Minimum

   Optimization Cycle:   8

                       Coordinates (Angstroms)
     ATOM                X               Y               Z
      1  C        -0.5993046176    0.1473655510   -0.4574062641
      2  C         0.7865753485   -0.4563787034   -0.2602075417
      3  O         0.9755344896   -1.6466540383   -0.2484505063
      4  C         1.9778170216    0.5278607061   -0.1143264420
      5  H         1.8997843046    1.4777021072   -0.6726226330
      6  O         2.9325452834    0.2482557055    0.5580891418
      7  C        -1.6581545592   -0.6262894131    0.3236068940
      8  O        -2.8859951350    0.0701819825    0.0946635341
      9  H        -3.5581588772   -0.2567042776    0.6994225399
     10  H        -1.4006312313   -0.6253031220    1.3891414680
     11  H        -1.7026206423   -1.6576272666   -0.0365825158
     12  O        -0.5461481884    1.5082804196   -0.0568176100
     13  H        -0.8404534282    0.0722491939   -1.5301493134
     14  H        -1.4561601252    1.8284491751   -0.0171285266
   Point Group: c1    Number of degrees of freedom:    36


   Energy is   -457.029331022

 Hessian Updated using BFGS Update

 36 Hessian modes will be used to form the next step
  Hessian Eigenvalues:
     0.000691    0.002787    0.006575    0.009808    0.013571    0.026957
     0.052007    0.054236    0.060776    0.062150    0.065154    0.081590
     0.107434    0.133830    0.153827    0.161120    0.161530    0.177017
     0.193196    0.210938    0.225292    0.243497    0.251971    0.276497
     0.299964    0.312043    0.334326    0.338761    0.341438    0.344637
     0.410293    0.428157    0.544354    0.553340    1.023623    1.047903

 Minimum Search - Taking Simple RFO Step
 Searching for Lamda that Minimizes Along All modes
 Value Taken    Lamda =  -0.00000214
 Step Taken.  Stepsize is  0.045015

                             Maximum     Tolerance    Cnvgd?
         Gradient           0.000122      0.000300     YES
         Displacement       0.022275      0.001200      NO
         Energy change     -0.000002      0.000001      NO


 New Cartesian Coordinates Obtained by Inverse Iteration

 Displacement from previous Coordinates is:  0.063083
 ----------------------------------------------------------------
             Standard Nuclear Orientation (Angstroms)
    I     Atom           X                Y                Z
 ----------------------------------------------------------------
    1      C      -0.6000735142     0.1464250735    -0.4615508430
    2      C       0.7863844071    -0.4569488474    -0.2670727599
    3      O       0.9771006113    -1.6470362903    -0.2657850759
    4      C       1.9753047508     0.5278410783    -0.1087212175
    5      H       1.9029729781     1.4765513478    -0.6697322743
    6      O       2.9225322758     0.2500935479     0.5750357354
    7      C      -1.6562888971    -0.6260744839     0.3246786236
    8      O      -2.8852620547     0.0689757582     0.0971783626
    9      H      -3.5538279468    -0.2520568372     0.7089471977
   10      H      -1.3961321081    -0.6223744295     1.3895348251
   11      H      -1.7011623515    -1.6582579197    -0.0330821475
   12      O      -0.5459576246     1.5080387733    -0.0639523309
   13      H      -0.8448552603     0.0686285702    -1.5331814849
   14      H      -1.4561056225     1.8275826789    -0.0210643857
 ----------------------------------------------------------------
 Molecular Point Group                 C1    NOp =  1
 Largest Abelian Subgroup              C1    NOp =  1
 Nuclear Repulsion Energy =   373.6228466530 hartrees
 There are       31 alpha and       31 beta electrons
 Applying Cartesian multipole field
    Component          Value
    ---------          -----
     (2,0,0)        1.00000E-11
     (0,2,0)        2.00000E-11
     (0,0,2)       -3.00000E-11
 Nucleus-field energy     =     0.0000000104 hartrees
 Requested basis set is 6-311++G(d,p)
 There are 78 shells and 218 basis functions
 A cutoff of  1.0D-11 yielded   2793 shell pairs
 There are     21935 function pairs (     23521 Cartesian)
 Smallest overlap matrix eigenvalue = 3.14E-05
 Guess MOs from SCF MO coefficient file
 Reading MOs from coefficient file
 Reading MOs from coefficient file
 A restricted hybrid HF-DFT SCF calculation will be
 performed using Pulay DIIS extrapolation
 Exchange:     0.2000 Hartree-Fock + 0.0800 Slater + 0.7200 B88
 Correlation:  0.1900 VWN1RPA + 0.8100 LYP
 Using SG-1 standard quadrature grid
 SCF converges when DIIS error is below 1.0E-08
 Geometry optimization detected.  Setting ReadMinima to 0
 Setting SaveMinima to 0
 ---------------------------------------
  Cycle       Energy         DIIS Error
 ---------------------------------------
    1    -457.0292391566      2.63E-04
    2    -457.0293283528      1.83E-05
    3    -457.0293315955      1.25E-05
    4    -457.0293320622      9.78E-06
    5    -457.0293323878      2.55E-06
    6    -457.0293323681      1.16E-06
    7    -457.0293324155      3.53E-07
    8    -457.0293323887      1.39E-07
    9    -457.0293323897      5.60E-08
   10    -457.0293323917      1.66E-08
   11    -457.0293323924      4.06E-09 Convergence criterion met
 ---------------------------------------
 SCF time:  CPU 111.39 s  wall 112.03 s
 SCF   energy in the final basis set = -457.0293323924
 Total energy in the final basis set = -457.0293323924

 --------------------------------------------------------------

                    Orbital Energies (a.u.)
 --------------------------------------------------------------

 Alpha MOs
 -- Occupied --
-19.162 -19.158 -19.155 -19.155 -10.294 -10.285 -10.262 -10.251
 -1.100  -1.076  -1.071  -1.049  -0.794  -0.721  -0.646  -0.574
 -0.555  -0.547  -0.509  -0.501  -0.473  -0.470  -0.452  -0.428
 -0.398  -0.395  -0.384  -0.333  -0.318  -0.311  -0.263
 -- Virtual --
 -0.107  -0.028  -0.016   0.002   0.013   0.017   0.028   0.039
  0.052   0.067   0.073   0.074   0.086   0.093   0.097   0.107
  0.116   0.119   0.122   0.133   0.138   0.142   0.152   0.155
  0.161   0.171   0.178   0.188   0.197   0.214   0.217   0.232
  0.240   0.253   0.262   0.265   0.278   0.288   0.295   0.301
  0.303   0.308   0.319   0.322   0.339   0.343   0.361   0.364
  0.374   0.393   0.395   0.400   0.460   0.462   0.490   0.521
  0.540   0.557   0.563   0.588   0.595   0.625   0.635   0.645
  0.659   0.678   0.686   0.699   0.712   0.736   0.759   0.843
  0.846   0.905   0.967   0.984   1.040   1.068   1.089   1.099
  1.127   1.133   1.142   1.164   1.166   1.183   1.207   1.233
  1.250   1.291   1.300   1.316   1.357   1.391   1.428   1.454
  1.469   1.485   1.506   1.533   1.552   1.576   1.589   1.604
  1.627   1.644   1.671   1.718   1.725   1.736   1.781   1.801
  1.835   1.849   1.923   1.976   2.007   2.023   2.066   2.070
  2.091   2.156   2.186   2.262   2.360   2.433   2.446   2.473
  2.521   2.536   2.589   2.626   2.643   2.661   2.739   2.773
  2.794   2.826   2.833   2.858   2.887   2.931   2.961   2.990
  3.057   3.071   3.121   3.157   3.187   3.243   3.291   3.316
  3.326   3.352   3.419   3.472   3.588   3.674   3.777   3.827
  3.848   3.871   3.902   3.970   4.058   4.128   4.245   5.008
  5.022   5.034   5.048   5.108   5.192   5.343   5.396   5.576
  5.636   5.669   5.760  23.757  23.775  23.811  23.862  49.877
 49.906  49.918  49.971
 --------------------------------------------------------------

          Ground-State Mulliken Net Atomic Charges

     Atom                 Charge (a.u.)
  ----------------------------------------
      1 C                    -0.029632
      2 C                     0.182068
      3 O                    -0.211304
      4 C                    -0.062422
      5 H                     0.159601
      6 O                    -0.184049
      7 C                    -0.460412
      8 O                    -0.309536
      9 H                     0.268154
     10 H                     0.197338
     11 H                     0.197262
     12 O                    -0.241665
     13 H                     0.216949
     14 H                     0.277648
  ----------------------------------------
  Sum of atomic charges =     0.000000

 -----------------------------------------------------------------
                    Cartesian Multipole Moments
 -----------------------------------------------------------------
    Charge (ESU x 10^10)
                 0.0000
    Dipole Moment (Debye)
         X      -4.3539      Y       0.7867      Z      -0.3897
       Tot       4.4415
    Quadrupole Moments (Debye-Ang)
        XX     -49.5085     XY       4.5934     YY     -50.3493
        XZ      -8.1960     YZ      -1.7646     ZZ     -44.4999
    Octopole Moments (Debye-Ang^2)
       XXX     -56.2953    XXY      -1.6332    XYY     -10.7430
       YYY      11.1079    XXZ       6.4887    XYZ       0.1783
       YYZ       1.8219    XZZ      -4.8532    YZZ      -0.4931
       ZZZ       1.9763
    Hexadecapole Moments (Debye-Ang^3)
      XXXX    -972.9973   XXXY      17.5453   XXYY    -197.4919
      XYYY      -1.4948   YYYY    -284.4844   XXXZ     -97.5533
      XXYZ     -10.2507   XYYZ      -1.1546   YYYZ      -2.0128
      XXZZ    -169.7126   XYZZ       0.7849   YYZZ     -63.1111
      XZZZ      -5.6094   YZZZ      -1.1434   ZZZZ     -87.9821
 -----------------------------------------------------------------
 Calculating analytic gradient of the SCF energy
 Gradient of SCF Energy
            1           2           3           4           5           6
    1  -0.0000114  -0.0000467   0.0000021   0.0000336  -0.0000026  -0.0000296
    2  -0.0000342  -0.0000199   0.0000246   0.0000408   0.0000132  -0.0000214
    3   0.0000444   0.0000353  -0.0000010  -0.0000106   0.0000265  -0.0000201
            7           8           9          10          11          12
    1   0.0000087  -0.0000091   0.0000154   0.0000069  -0.0000137   0.0000348
    2  -0.0000044  -0.0000232   0.0000183  -0.0000226   0.0000101   0.0000193
    3  -0.0000211  -0.0000402   0.0000296  -0.0000074  -0.0000167   0.0000001
           13          14
    1   0.0000225  -0.0000108
    2   0.0000204  -0.0000210
    3  -0.0000262   0.0000073
 Max gradient component =       4.668E-05
 RMS gradient           =       2.311E-05
 Gradient time:  CPU 44.90 s  wall 44.93 s
 Geometry Optimization Parameters
   NAtoms,    NIC,     NZ,  NCons,   NDum,   NFix, NCnnct, MaxDiis
       14      86       0       0       0       0       0       0

 Cartesian Hessian Update
 Hessian Updated using BFGS Update


** GEOMETRY OPTIMIZATION IN DELOCALIZED INTERNAL COORDINATES **
   Searching for a Minimum

   Optimization Cycle:   9

                       Coordinates (Angstroms)
     ATOM                X               Y               Z
      1  C        -0.6000735142    0.1464250735   -0.4615508430
      2  C         0.7863844071   -0.4569488474   -0.2670727599
      3  O         0.9771006113   -1.6470362903   -0.2657850759
      4  C         1.9753047508    0.5278410783   -0.1087212175
      5  H         1.9029729781    1.4765513478   -0.6697322743
      6  O         2.9225322758    0.2500935479    0.5750357354
      7  C        -1.6562888971   -0.6260744839    0.3246786236
      8  O        -2.8852620547    0.0689757582    0.0971783626
      9  H        -3.5538279468   -0.2520568372    0.7089471977
     10  H        -1.3961321081   -0.6223744295    1.3895348251
     11  H        -1.7011623515   -1.6582579197   -0.0330821475
     12  O        -0.5459576246    1.5080387733   -0.0639523309
     13  H        -0.8448552603    0.0686285702   -1.5331814849
     14  H        -1.4561056225    1.8275826789   -0.0210643857
   Point Group: c1    Number of degrees of freedom:    36


   Energy is   -457.029332392

 Hessian Updated using BFGS Update

 36 Hessian modes will be used to form the next step
  Hessian Eigenvalues:
     0.000525    0.002510    0.005909    0.009988    0.013556    0.026877
     0.051924    0.054197    0.060854    0.062114    0.064694    0.081343
     0.107731    0.133003    0.153897    0.160992    0.163778    0.181925
     0.194089    0.209560    0.225654    0.244151    0.252167    0.276219
     0.302614    0.309895    0.334134    0.338347    0.341459    0.344533
     0.410308    0.428901    0.544734    0.553766    1.023294    1.047284

 Minimum Search - Taking Simple RFO Step
 Searching for Lamda that Minimizes Along All modes
 Value Taken    Lamda =  -0.00000136
 Step Taken.  Stepsize is  0.037678

                             Maximum     Tolerance    Cnvgd?
         Gradient           0.000046      0.000300     YES
         Displacement       0.021123      0.001200      NO
         Energy change     -0.000001      0.000001      NO


 New Cartesian Coordinates Obtained by Inverse Iteration

 Displacement from previous Coordinates is:  0.046733
 ----------------------------------------------------------------
             Standard Nuclear Orientation (Angstroms)
    I     Atom           X                Y                Z
 ----------------------------------------------------------------
    1      C      -0.6006477403     0.1463985664    -0.4634496467
    2      C       0.7861765077    -0.4573378268    -0.2719514586
    3      O       0.9777326308    -1.6473044614    -0.2778484011
    4      C       1.9737737029     0.5274150789    -0.1060602255
    5      H       1.9079082583     1.4726887420    -0.6737457864
    6      O       2.9135461224     0.2535628436     0.5894989915
    7      C      -1.6549758716    -0.6256561392     0.3258862845
    8      O      -2.8848181231     0.0681688492     0.0991068864
    9      H      -3.5522060382    -0.2520601147     0.7125528789
   10      H      -1.3933389290    -0.6201893275     1.3903601258
   11      H      -1.6995285718    -1.6583551332    -0.0304857913
   12      O      -0.5452907912     1.5081049377    -0.0666169836
   13      H      -0.8485155853     0.0677946526    -1.5342380121
   14      H      -1.4551859281     1.8281573523    -0.0217766368
 ----------------------------------------------------------------
 Molecular Point Group                 C1    NOp =  1
 Largest Abelian Subgroup              C1    NOp =  1
 Nuclear Repulsion Energy =   373.6449784756 hartrees
 There are       31 alpha and       31 beta electrons
 Applying Cartesian multipole field
    Component          Value
    ---------          -----
     (2,0,0)        1.00000E-11
     (0,2,0)        2.00000E-11
     (0,0,2)       -3.00000E-11
 Nucleus-field energy     =     0.0000000103 hartrees
 Requested basis set is 6-311++G(d,p)
 There are 78 shells and 218 basis functions
 A cutoff of  1.0D-11 yielded   2793 shell pairs
 There are     21935 function pairs (     23521 Cartesian)
 Smallest overlap matrix eigenvalue = 3.15E-05
 Guess MOs from SCF MO coefficient file
 Reading MOs from coefficient file
 Reading MOs from coefficient file
 A restricted hybrid HF-DFT SCF calculation will be
 performed using Pulay DIIS extrapolation
 Exchange:     0.2000 Hartree-Fock + 0.0800 Slater + 0.7200 B88
 Correlation:  0.1900 VWN1RPA + 0.8100 LYP
 Using SG-1 standard quadrature grid
 SCF converges when DIIS error is below 1.0E-08
 Geometry optimization detected.  Setting ReadMinima to 0
 Setting SaveMinima to 0
 ---------------------------------------
  Cycle       Energy         DIIS Error
 ---------------------------------------
    1    -457.0291842672      2.32E-04
    2    -457.0293299806      1.46E-05
    3    -457.0293329574      8.30E-06
    4    -457.0293333044      4.11E-06
    5    -457.0293332325      2.83E-06
    6    -457.0293333036      1.32E-06
    7    -457.0293333308      2.52E-07
    8    -457.0293333245      8.35E-08
    9    -457.0293333296      2.44E-08
   10    -457.0293333342      1.29E-08
   11    -457.0293333337      7.24E-09 Convergence criterion met
 ---------------------------------------
 SCF time:  CPU 109.79 s  wall 110.03 s
 SCF   energy in the final basis set = -457.0293333337
 Total energy in the final basis set = -457.0293333337

 --------------------------------------------------------------

                    Orbital Energies (a.u.)
 --------------------------------------------------------------

 Alpha MOs
 -- Occupied --
-19.162 -19.158 -19.155 -19.155 -10.294 -10.285 -10.262 -10.251
 -1.100  -1.076  -1.071  -1.049  -0.794  -0.721  -0.647  -0.574
 -0.555  -0.547  -0.509  -0.501  -0.473  -0.470  -0.452  -0.428
 -0.398  -0.395  -0.384  -0.333  -0.318  -0.312  -0.263
 -- Virtual --
 -0.106  -0.028  -0.017   0.002   0.013   0.017   0.028   0.039
  0.052   0.067   0.073   0.074   0.086   0.093   0.097   0.107
  0.116   0.119   0.122   0.133   0.138   0.143   0.152   0.155
  0.161   0.171   0.178   0.188   0.197   0.214   0.217   0.233
  0.240   0.253   0.262   0.265   0.278   0.288   0.295   0.301
  0.303   0.308   0.320   0.322   0.339   0.343   0.361   0.364
  0.374   0.393   0.395   0.400   0.460   0.461   0.490   0.521
  0.540   0.557   0.563   0.587   0.595   0.626   0.636   0.645
  0.659   0.679   0.685   0.698   0.712   0.735   0.759   0.843
  0.846   0.905   0.967   0.984   1.040   1.067   1.089   1.099
  1.127   1.133   1.142   1.164   1.166   1.183   1.206   1.233
  1.251   1.291   1.301   1.317   1.357   1.390   1.428   1.454
  1.469   1.486   1.506   1.533   1.552   1.576   1.589   1.604
  1.627   1.644   1.671   1.718   1.724   1.737   1.781   1.801
  1.834   1.850   1.923   1.977   2.007   2.023   2.066   2.070
  2.091   2.156   2.186   2.262   2.359   2.432   2.447   2.473
  2.521   2.536   2.590   2.626   2.644   2.662   2.739   2.773
  2.794   2.826   2.833   2.858   2.887   2.931   2.961   2.990
  3.058   3.071   3.121   3.157   3.187   3.243   3.291   3.317
  3.326   3.351   3.419   3.471   3.587   3.674   3.777   3.827
  3.848   3.872   3.902   3.970   4.057   4.128   4.244   5.009
  5.022   5.033   5.048   5.109   5.191   5.343   5.396   5.576
  5.636   5.669   5.760  23.756  23.775  23.810  23.863  49.877
 49.906  49.919  49.970
 --------------------------------------------------------------

          Ground-State Mulliken Net Atomic Charges

     Atom                 Charge (a.u.)
  ----------------------------------------
      1 C                    -0.029092
      2 C                     0.181949
      3 O                    -0.211556
      4 C                    -0.062770
      5 H                     0.159340
      6 O                    -0.184287
      7 C                    -0.460123
      8 O                    -0.309336
      9 H                     0.268176
     10 H                     0.197238
     11 H                     0.197223
     12 O                    -0.241743
     13 H                     0.217314
     14 H                     0.277670
  ----------------------------------------
  Sum of atomic charges =    -0.000000

 -----------------------------------------------------------------
                    Cartesian Multipole Moments
 -----------------------------------------------------------------
    Charge (ESU x 10^10)
                 0.0000
    Dipole Moment (Debye)
         X      -4.3430      Y       0.7846      Z      -0.3919
       Tot       4.4307
    Quadrupole Moments (Debye-Ang)
        XX     -49.4438     XY       4.5674     YY     -50.3561
        XZ      -8.2530     YZ      -1.8061     ZZ     -44.5352
    Octopole Moments (Debye-Ang^2)
       XXX     -55.6620    XXY      -1.6429    XYY     -10.7286
       YYY      11.0848    XXZ       6.3587    XYZ       0.1104
       YYZ       1.9160    XZZ      -4.9748    YZZ      -0.4845
       ZZZ       1.9606
    Hexadecapole Moments (Debye-Ang^3)
      XXXX    -969.7024   XXXY      17.2773   XXYY    -197.1795
      XYYY      -1.6201   YYYY    -284.5199   XXXZ     -98.3863
      XXYZ     -10.5665   XYYZ      -1.2276   YYYZ      -2.5152
      XXZZ    -169.7148   XYZZ       0.7566   YYZZ     -63.3411
      XZZZ      -6.0762   YZZZ      -1.5329   ZZZZ     -88.9949
 -----------------------------------------------------------------
 Calculating analytic gradient of the SCF energy
 Gradient of SCF Energy
            1           2           3           4           5           6
    1   0.0000108  -0.0000210  -0.0000005   0.0000500  -0.0000126  -0.0000131
    2   0.0000290  -0.0000645   0.0000190   0.0000527  -0.0000163  -0.0000051
    3   0.0000272  -0.0000226   0.0000005   0.0000108   0.0000176  -0.0000066
            7           8           9          10          11          12
    1   0.0000340  -0.0000481   0.0000233  -0.0000131  -0.0000035   0.0000279
    2  -0.0000014  -0.0000282   0.0000337  -0.0000302   0.0000110  -0.0000027
    3   0.0000283  -0.0000454   0.0000124  -0.0000085  -0.0000266   0.0000066
           13          14
    1   0.0000034  -0.0000375
    2   0.0000062  -0.0000032
    3  -0.0000111   0.0000175
 Max gradient component =       6.445E-05
 RMS gradient           =       2.544E-05
 Gradient time:  CPU 44.90 s  wall 45.37 s
 Geometry Optimization Parameters
   NAtoms,    NIC,     NZ,  NCons,   NDum,   NFix, NCnnct, MaxDiis
       14      86       0       0       0       0       0       0

 Cartesian Hessian Update
 Hessian Updated using BFGS Update


** GEOMETRY OPTIMIZATION IN DELOCALIZED INTERNAL COORDINATES **
   Searching for a Minimum

   Optimization Cycle:  10

                       Coordinates (Angstroms)
     ATOM                X               Y               Z
      1  C        -0.6006477403    0.1463985664   -0.4634496467
      2  C         0.7861765077   -0.4573378268   -0.2719514586
      3  O         0.9777326308   -1.6473044614   -0.2778484011
      4  C         1.9737737029    0.5274150789   -0.1060602255
      5  H         1.9079082583    1.4726887420   -0.6737457864
      6  O         2.9135461224    0.2535628436    0.5894989915
      7  C        -1.6549758716   -0.6256561392    0.3258862845
      8  O        -2.8848181231    0.0681688492    0.0991068864
      9  H        -3.5522060382   -0.2520601147    0.7125528789
     10  H        -1.3933389290   -0.6201893275    1.3903601258
     11  H        -1.6995285718   -1.6583551332   -0.0304857913
     12  O        -0.5452907912    1.5081049377   -0.0666169836
     13  H        -0.8485155853    0.0677946526   -1.5342380121
     14  H        -1.4551859281    1.8281573523   -0.0217766368
   Point Group: c1    Number of degrees of freedom:    36


   Energy is   -457.029333334

 Hessian Updated using BFGS Update

 36 Hessian modes will be used to form the next step
  Hessian Eigenvalues:
     0.000445    0.002192    0.005451    0.009312    0.013578    0.026802
     0.052422    0.054127    0.060836    0.062203    0.065357    0.082235
     0.107724    0.133702    0.154922    0.160886    0.163450    0.181681
     0.196819    0.211078    0.225300    0.243479    0.252150    0.275885
     0.302610    0.311535    0.333912    0.340184    0.341475    0.344491
     0.411854    0.428893    0.545602    0.554818    1.022967    1.046820

 Minimum Search - Taking Simple RFO Step
 Searching for Lamda that Minimizes Along All modes
 Value Taken    Lamda =   0.00000000
 Step Taken.  Stepsize is  0.022142

                             Maximum     Tolerance    Cnvgd?
         Gradient           0.000064      0.000300     YES
         Displacement       0.012030      0.001200      NO
         Energy change     -0.000001      0.000001     YES


                       Distance Matrix (Angstroms)
             C (  1)   C (  2)   O (  3)   C (  4)   H (  5)   O (  6)
   C (  2)  1.524615
   O (  3)  2.396477  1.205300
   C (  4)  2.626889  1.551659  2.398127
   H (  5)  2.845369  2.268198  3.279683  1.104603
   O (  6)  3.670115  2.402744  2.848326  1.200820  2.023206
   C (  7)  1.526672  2.518922  2.887805  3.831967  4.253993  4.659819
   O (  8)  2.353726  3.726935  4.243141  4.884559  5.053732  5.822017
   H (  9)  3.202101  4.453420  4.842308  5.640404  5.891471  6.486659
   H ( 10)  2.156995  2.745922  3.075689  3.859238  4.420283  4.466999
   H ( 11)  2.156880  2.771187  2.688687  4.275097  4.819836  5.031925
   O ( 12)  1.419431  2.382841  3.510104  2.703515  2.527458  3.737368
   H ( 13)  1.101910  2.131044  2.802724  3.196288  3.211238  4.324104
   H ( 14)  1.937427  3.210885  4.250118  3.668351  3.444100  4.683890
             C (  7)   O (  8)   H (  9)   H ( 10)   H ( 11)   O ( 12)
   O (  8)  1.430152
   H (  9)  1.971945  0.961389
   H ( 10)  1.096170  2.089421  2.292520
   H ( 11)  1.093368  2.098235  2.441759  1.786153
   O ( 12)  2.436882  2.752139  3.570270  2.715070  3.370466
   H ( 13)  2.142735  2.610430  3.529918  3.053429  2.442353  2.078545
   H ( 14)  2.486360  2.270687  3.043688  2.827076  3.495075  0.965584
             H ( 13)
   H ( 14)  2.398847

 Final energy is   -457.02933333371953     


 ******************************
 **  OPTIMIZATION CONVERGED  **
 ******************************

                       Coordinates (Angstroms)
     ATOM                X               Y               Z
      1  C        -0.6006477403    0.1463985664   -0.4634496467
      2  C         0.7861765077   -0.4573378268   -0.2719514586
      3  O         0.9777326308   -1.6473044614   -0.2778484011
      4  C         1.9737737029    0.5274150789   -0.1060602255
      5  H         1.9079082583    1.4726887420   -0.6737457864
      6  O         2.9135461224    0.2535628436    0.5894989915
      7  C        -1.6549758716   -0.6256561392    0.3258862845
      8  O        -2.8848181231    0.0681688492    0.0991068864
      9  H        -3.5522060382   -0.2520601147    0.7125528789
     10  H        -1.3933389290   -0.6201893275    1.3903601258
     11  H        -1.6995285718   -1.6583551332   -0.0304857913
     12  O        -0.5452907912    1.5081049377   -0.0666169836
     13  H        -0.8485155853    0.0677946526   -1.5342380121
     14  H        -1.4551859281    1.8281573523   -0.0217766368

Z-matrix Print:
$molecule
0 1
O 
H  1 0.965584
C  1 1.419431 2 107.110345
H  3 1.101910 1 110.418926 2 74.069230 0
C  3 1.524615 1 108.016962 2 -168.805911 0
O  5 1.205300 3 122.337468 1 165.207569 0
C  3 1.526672 1 111.563431 2 -46.192462 0
H  7 1.093368 3 109.710641 1 177.769155 0
H  7 1.096170 3 109.555672 1 -62.209123 0
O  7 1.430152 3 105.459165 1 57.204507 0
H  10 0.961389 7 109.522999 3 -168.040381 0
C  5 1.551659 3 117.278366 1 -16.517251 0
H  12 1.104603 5 116.264805 3 -34.037243 0
O  12 1.200820 5 121.076431 3 146.992555 0
$end


 --------------------------------------------------------------

                    Orbital Energies (a.u.)
 --------------------------------------------------------------

 Alpha MOs
 -- Occupied --
-19.162 -19.158 -19.155 -19.155 -10.294 -10.285 -10.262 -10.251
 -1.100  -1.076  -1.071  -1.049  -0.794  -0.721  -0.647  -0.574
 -0.555  -0.547  -0.509  -0.501  -0.473  -0.470  -0.452  -0.428
 -0.398  -0.395  -0.384  -0.333  -0.318  -0.312  -0.263
 -- Virtual --
 -0.106  -0.028  -0.017   0.002   0.013   0.017   0.028   0.039
  0.052   0.067   0.073   0.074   0.086   0.093   0.097   0.107
  0.116   0.119   0.122   0.133   0.138   0.143   0.152   0.155
  0.161   0.171   0.178   0.188   0.197   0.214   0.217   0.233
  0.240   0.253   0.262   0.265   0.278   0.288   0.295   0.301
  0.303   0.308   0.320   0.322   0.339   0.343   0.361   0.364
  0.374   0.393   0.395   0.400   0.460   0.461   0.490   0.521
  0.540   0.557   0.563   0.587   0.595   0.626   0.636   0.645
  0.659   0.679   0.685   0.698   0.712   0.735   0.759   0.843
  0.846   0.905   0.967   0.984   1.040   1.067   1.089   1.099
  1.127   1.133   1.142   1.164   1.166   1.183   1.206   1.233
  1.251   1.291   1.301   1.317   1.357   1.390   1.428   1.454
  1.469   1.486   1.506   1.533   1.552   1.576   1.589   1.604
  1.627   1.644   1.671   1.718   1.724   1.737   1.781   1.801
  1.834   1.850   1.923   1.977   2.007   2.023   2.066   2.070
  2.091   2.156   2.186   2.262   2.359   2.432   2.447   2.473
  2.521   2.536   2.590   2.626   2.644   2.662   2.739   2.773
  2.794   2.826   2.833   2.858   2.887   2.931   2.961   2.990
  3.058   3.071   3.121   3.157   3.187   3.243   3.291   3.317
  3.326   3.351   3.419   3.471   3.587   3.674   3.777   3.827
  3.848   3.872   3.902   3.970   4.057   4.128   4.244   5.009
  5.022   5.033   5.048   5.109   5.191   5.343   5.396   5.576
  5.636   5.669   5.760  23.756  23.775  23.810  23.863  49.877
 49.906  49.919  49.970
 --------------------------------------------------------------

          Ground-State Mulliken Net Atomic Charges

     Atom                 Charge (a.u.)
  ----------------------------------------
      1 C                    -0.029092
      2 C                     0.181949
      3 O                    -0.211556
      4 C                    -0.062770
      5 H                     0.159340
      6 O                    -0.184287
      7 C                    -0.460123
      8 O                    -0.309336
      9 H                     0.268176
     10 H                     0.197238
     11 H                     0.197223
     12 O                    -0.241743
     13 H                     0.217314
     14 H                     0.277670
  ----------------------------------------
  Sum of atomic charges =    -0.000000

 -----------------------------------------------------------------
                    Cartesian Multipole Moments
 -----------------------------------------------------------------
    Charge (ESU x 10^10)
                 0.0000
    Dipole Moment (Debye)
         X      -4.3430      Y       0.7846      Z      -0.3919
       Tot       4.4307
    Quadrupole Moments (Debye-Ang)
        XX     -49.4438     XY       4.5674     YY     -50.3561
        XZ      -8.2530     YZ      -1.8061     ZZ     -44.5352
    Octopole Moments (Debye-Ang^2)
       XXX     -55.6620    XXY      -1.6429    XYY     -10.7286
       YYY      11.0848    XXZ       6.3587    XYZ       0.1104
       YYZ       1.9160    XZZ      -4.9748    YZZ      -0.4845
       ZZZ       1.9606
    Hexadecapole Moments (Debye-Ang^3)
      XXXX    -969.7024   XXXY      17.2773   XXYY    -197.1795
      XYYY      -1.6201   YYYY    -284.5199   XXXZ     -98.3863
      XXYZ     -10.5665   XYYZ      -1.2276   YYYZ      -2.5152
      XXZZ    -169.7148   XYZZ       0.7566   YYZZ     -63.3411
      XZZZ      -6.0762   YZZZ      -1.5329   ZZZZ     -88.9949
 -----------------------------------------------------------------
Archival summary:
1\1\pikachu\OPT\ProcedureUnspecified\BasisUnspecified\446\cher\WedDec1413:05:152016WedDec1413:05:152016\0\\#,OPT,ProcedureUnspecified,BasisUnspecified,\\0,1\O\H,1,0.965584\C,1,1.41943,2,107.11\H,3,1.10191,1,110.419,2,74.0692,0\C,3,1.52461,1,108.017,2,-168.806,0\O,5,1.2053,3,122.337,1,165.208,0\C,3,1.52667,1,111.563,2,-46.1925,0\H,7,1.09337,3,109.711,1,177.769,0\H,7,1.09617,3,109.556,1,-62.2091,0\O,7,1.43015,3,105.459,1,57.2045,0\H,10,0.961389,7,109.523,3,-168.04,0\C,5,1.55166,3,117.278,1,-16.5173,0\H,12,1.1046,5,116.265,3,-34.0372,0\O,12,1.20082,5,121.076,3,146.993,0\\\@

 Total job time:  1673.99s(wall), 1669.06s(cpu) 
 Wed Dec 14 13:05:15 2016

        *************************************************************
        *                                                           *
        *  Thank you very much for using Q-Chem.  Have a nice day.  *
        *                                                           *
        *************************************************************


 
User input: 2 of 3 
 
pikachu 127.0.1
Q-Chem Developer Version! Running on 127.0.1.*
                  Welcome to Q-Chem
     A Quantum Leap Into The Future Of Chemistry


 Q-Chem 4.4, Q-Chem, Inc., Pleasanton, CA (2016)

 Y. Shao,  Z. Gan,  E. Epifanovsky,  A. T. B. Gilbert,  M. Wormit,  
 J. Kussmann,  A. W. Lange,  A. Behn,  J. Deng,  X. Feng,  D. Ghosh,  
 M. Goldey,  P. R. Horn,  L. D. Jacobson,  I. Kaliman,  F. Rob,  
 R. Z. Khaliullin,  T. Kus,  A. Landau,  J. Liu,  E. I. Proynov,  Y. M. Rhee,  
 R. M. Richard,  M. A. Rohrdanz,  R. P. Steele,  E. J. Sundstrom,  
 H. L. Woodcock III,  P. M. Zimmerman,  D. Zuev,  B. Albrecht,  E. Alguire,  
 B. Austin,  S. A. Baeppler,  G. J. O. Beran,  Y. A. Bernard,  E. Berquist,  
 K. Brandhorst,  K. B. Bravaya,  S. T. Brown,  D. Casanova,  C.-M. Chang,  
 Y. Chen,  S. H. Chien,  K. D. Closser,  M. P. Coons,  D. L. Crittenden,  
 S. Dasgupta,  M. Diedenhofen,  R. A. DiStasio Jr.,  H. Do,  A. D. Dutoi,  
 R. G. Edgar,  P.-T. Fang,  S. Fatehi,  Q. Feng,  L. Fusti-Molnar,  
 A. Ghysels,  A. Golubeva-Zadorozhnaya,  J. Gomes,  A. Gunina,  
 M. W. D. Hanson-Heine,  P. H. P. Harbach,  A. W. Hauser,  J. E. Herr,  
 E. G. Hohenstein,  Z. C. Holden,  K. Hui,  T.-C. Jagau,  H. Ji,  B. Kaduk,  
 K. Khistyaev,  Jaehoon Kim,  Jihan Kim,  R. A. King,  P. Klunzinger,  
 K. Koh,  D. Kosenkov,  T. Kowalczyk,  C. M. Krauter,  A. Kunitsa,  
 K. U. Lao,  A. Laurent,  K. V. Lawler,  J. Lee,  D. Lefrancois,  S. Lehtola,  
 S. V. Levchenko,  C. Y. Lin,  Y.-S. Lin,  F. Liu,  E. Livshits,  
 R. C. Lochan,  A. Luenser,  P. Manohar,  S. F. Manzer,  S.-P. Mao,  Y. Mao,  
 N. Mardirossian,  A. V. Marenich,  L. A. Martinez-Martinez,  S. A. Maurer,  
 N. J. Mayhall,  J.-M. Mewes,  A. F. Morrison,  K. Nanda,  T. S. Nguyen-Beck,  
 C. M. Oana,  R. Olivares-Amaya,  D. P. O'Neill,  J. A. Parkhill,  
 T. M. Perrine,  R. Peverati,  P. A. Pieniazek,  F. Plasser,  A. Prociuk,  
 D. R. Rehn,  E. Rosta,  N. J. Russ,  N. Sergueev,  S. M. Sharada,  
 S. Sharma,  D. W. Small,  A. Sodt,  T. Stauch,  T. Stein,  D. Stuck,  
 Y.-C. Su,  A. J. W. Thom,  T. Tsuchimochi,  L. Vogt,  O. Vydrov,  T. Wang,  
 M. A. Watson,  J. Wenzel,  A. White,  C. F. Williams,  V. Vanovschi,  
 K. Yao,  S. Yeganeh,  S. R. Yost,  Z.-Q. You,  I. Y. Zhang,  X. Zhang,  
 Y. Zhao,  B. R. Brooks,  G. K. L. Chan,  D. M. Chipman,  C. J. Cramer,  
 W. A. Goddard III,  M. S. Gordon,  W. J. Hehre,  A. Klamt,  
 H. F. Schaefer III,  M. W. Schmidt,  C. D. Sherrill,  D. G. Truhlar,  
 A. Warshel,  X. Xu,  A. Aspuru-Guzik,  R. Baer,  A. T. Bell,  N. A. Besley,  
 J.-D. Chai,  A. Dreuw,  B. D. Dunietz,  T. R. Furlani,  S. R. Gwaltney,  
 C.-P. Hsu,  Y. Jung,  J. Kong,  D. S. Lambrecht,  W. Liang,  C. Ochsenfeld,  
 V. A. Rassolov,  L. V. Slipchenko,  J. E. Subotnik,  T. Van Voorhis,  
 J. M. Herbert,  A. I. Krylov,  P. M. W. Gill,  M. Head-Gordon

 Contributors to earlier versions of Q-Chem not listed above: 
 R. D. Adamson,  J. Baker,  E. F. C. Byrd,  A. K. Chakraborty,  C.-L. Cheng,  
 H. Dachsel,  R. J. Doerksen,  G. Hawkins,  A. Heyden,  S. Hirata,  
 G. Kedziora,  F. J. Keil,  C. Kelley,  P. P. Korambath,  W. Kurlancheek,  
 A. M. Lee,  M. S. Lee,  D. Liotard,  I. Lotan,  P. E. Maslen,  N. Nair,  
 D. Neuhauser,  R. Olson,  B. Peters,  J. Ritchie,  N. E. Schultz,  
 N. Shenvi,  A. C. Simmonett,  K. S. Thanthiriwatte,  Q. Wu,  W. Zhang

 Please cite Q-Chem as follows:
 Y. Shao et al., Mol. Phys. 113, 184-215 (2015)
 DOI: 10.1080/00268976.2014.952696

 Q-Chem 4.4.2 for Intel X86 EM64T Linux

 Parts of Q-Chem use Armadillo 5.200.1 (Boston Tea Smuggler).
 http://arma.sourceforge.net/

 Q-Chem begins on Wed Dec 14 13:05:15 2016  


Host: 0

     Scratch files written to /scratch/cher/qchem10792//
The previous job contains 0 fragments, simply inherited here
FILE_GEOM_ORG=        593

Checking the input file for inconsistencies... 	...done.

--------------------------------------------------------------
User input:
--------------------------------------------------------------

$molecule
   read
$end

$rem
   BASIS  =  6-311++G**
   JOB_TYPE  =  Frequency
   METHOD  =  B3LYP
   SYM_IGNORE TRUE
   MAX_SCF_CYCLES 150
   SCF_GUESS CORE
$end

--------------------------------------------------------------
 ----------------------------------------------------------------
             Standard Nuclear Orientation (Angstroms)
    I     Atom           X                Y                Z
 ----------------------------------------------------------------
    1      C      -0.6006477403     0.1463985664    -0.4634496467
    2      C       0.7861765077    -0.4573378268    -0.2719514586
    3      O       0.9777326308    -1.6473044614    -0.2778484011
    4      C       1.9737737029     0.5274150789    -0.1060602255
    5      H       1.9079082583     1.4726887420    -0.6737457864
    6      O       2.9135461224     0.2535628436     0.5894989915
    7      C      -1.6549758716    -0.6256561392     0.3258862845
    8      O      -2.8848181231     0.0681688492     0.0991068864
    9      H      -3.5522060382    -0.2520601147     0.7125528789
   10      H      -1.3933389290    -0.6201893275     1.3903601258
   11      H      -1.6995285718    -1.6583551332    -0.0304857913
   12      O      -0.5452907912     1.5081049377    -0.0666169836
   13      H      -0.8485155853     0.0677946526    -1.5342380121
   14      H      -1.4551859281     1.8281573523    -0.0217766368
 ----------------------------------------------------------------
 Nuclear Repulsion Energy =   373.6449784756 hartrees
 There are       31 alpha and       31 beta electrons
 Requested basis set is 6-311++G(d,p)
 There are 78 shells and 218 basis functions

 Total QAlloc Memory Limit   2000 MB
 Mega-Array Size        61 MB
 MEM_STATIC part        62 MB

                       Distance Matrix (Angstroms)
             C (  1)   C (  2)   O (  3)   C (  4)   H (  5)   O (  6)
   C (  2)  1.524615
   O (  3)  2.396477  1.205300
   C (  4)  2.626889  1.551659  2.398127
   H (  5)  2.845369  2.268198  3.279683  1.104603
   O (  6)  3.670115  2.402744  2.848326  1.200820  2.023206
   C (  7)  1.526672  2.518922  2.887805  3.831967  4.253993  4.659819
   O (  8)  2.353726  3.726935  4.243141  4.884559  5.053732  5.822017
   H (  9)  3.202101  4.453420  4.842308  5.640404  5.891471  6.486659
   H ( 10)  2.156995  2.745922  3.075689  3.859238  4.420283  4.466999
   H ( 11)  2.156880  2.771187  2.688687  4.275097  4.819836  5.031925
   O ( 12)  1.419431  2.382841  3.510104  2.703515  2.527458  3.737368
   H ( 13)  1.101910  2.131044  2.802724  3.196288  3.211238  4.324104
   H ( 14)  1.937427  3.210885  4.250118  3.668351  3.444100  4.683890
             C (  7)   O (  8)   H (  9)   H ( 10)   H ( 11)   O ( 12)
   O (  8)  1.430152
   H (  9)  1.971945  0.961389
   H ( 10)  1.096170  2.089421  2.292520
   H ( 11)  1.093368  2.098235  2.441759  1.786153
   O ( 12)  2.436882  2.752139  3.570270  2.715070  3.370466
   H ( 13)  2.142735  2.610430  3.529918  3.053429  2.442353  2.078545
   H ( 14)  2.486360  2.270687  3.043688  2.827076  3.495075  0.965584
             H ( 13)
   H ( 14)  2.398847

 A cutoff of  1.0D-11 yielded   2793 shell pairs
 There are     21935 function pairs (     23521 Cartesian)

 -------------------------------------------------------
 OpenMP Integral Computing Module                       
 Release: version 1.0, May 2013, Q-Chem Inc. Pittsburgh 
 -------------------------------------------------------
 Integral Job Info:
 Integral job number is                      11
 Integral operator is                         1
 short-range coefficients                     0
 long-range coefficients              100000000
 Omega coefficients                           0
 if combine SR and LR in K                    0
 Integral screening is                        0
 Integral computing path is                   2
 max size of driver memory is            800000
 size of driver memory is                593474
 size of scratch memory is              2260544
 max col of scratch BK array               1296
 max len of scratch array in speh3          155
 max len of scratch index in speh4           18
 max int batch size is                      520
 min int batch size is                       52
 fixed nKL is                                52
 max L of basis functions is                  2
 order of int derivative is                   0
 number of shells is                         78
 number of basis is                         226
 number of cartesian basis is               226
 number of contracted shell pairs          2793
 number of primitive shell pairs           7007
 maxK2 (contraction) of shell pair           36
 max number of K2 of shell pair               1
 max number of CS2 of shell pair            461
 max number of PS2 of shell pair           1026
 mem total for path MDJ                   45678
 -------------------------------------------------------
 Smallest overlap matrix eigenvalue = 3.15E-05
 Guess MOs from core Hamiltonian diagonalization
 A restricted hybrid HF-DFT SCF calculation will be
 performed using Pulay DIIS extrapolation
 Exchange:     0.2000 Hartree-Fock + 0.0800 Slater + 0.7200 B88
 Correlation:  0.1900 VWN1RPA + 0.8100 LYP
 Using SG-1 standard quadrature grid
 SCF converges when DIIS error is below 1.0E-08
 ---------------------------------------
  Cycle       Energy         DIIS Error
 ---------------------------------------
    1    -367.8106719410      1.51E-01
    2    -365.8991873191      6.84E-02
    3    -355.3164507279      1.03E-01
    4    -412.8073436394      7.36E-02
    5    -427.0476008310      5.46E-02
    6    -411.4087380691      6.44E-02
    7    -448.9598664167      3.16E-02
    8    -436.5623700177      4.27E-02
    9    -456.6381391072      8.64E-03
   10    -453.6156095113      2.07E-02
   11    -456.9308212947      4.64E-03
   12    -456.9605351852      3.93E-03
   13    -457.0229319503      1.06E-03
   14    -457.0250246860      9.33E-04
   15    -457.0274087382      5.98E-04
   16    -457.0288231564      3.23E-04
   17    -457.0292905814      9.15E-05
   18    -457.0293296052      2.66E-05
   19    -457.0293327886      9.73E-06
   20    -457.0293331282      2.20E-06
   21    -457.0293331832      5.96E-07
   22    -457.0293332119      8.15E-08
   23    -457.0293332138      2.70E-08
   24    -457.0293332135      8.52E-09 Convergence criterion met
 ---------------------------------------
 SCF time:  CPU 279.29 s  wall 279.66 s
 SCF   energy in the final basis set = -457.0293332135
 Total energy in the final basis set = -457.0293332135

 --------------------------------------------------------------

                    Orbital Energies (a.u.)
 --------------------------------------------------------------

 Alpha MOs
 -- Occupied --
-19.162 -19.158 -19.155 -19.155 -10.294 -10.285 -10.262 -10.251
 -1.100  -1.076  -1.071  -1.049  -0.794  -0.721  -0.647  -0.574
 -0.555  -0.547  -0.509  -0.501  -0.473  -0.470  -0.452  -0.428
 -0.398  -0.395  -0.384  -0.333  -0.318  -0.312  -0.263
 -- Virtual --
 -0.106  -0.028  -0.017   0.002   0.013   0.017   0.028   0.039
  0.052   0.067   0.073   0.074   0.086   0.093   0.097   0.107
  0.116   0.119   0.122   0.133   0.138   0.143   0.152   0.155
  0.161   0.171   0.178   0.188   0.197   0.214   0.217   0.233
  0.240   0.253   0.262   0.265   0.278   0.288   0.295   0.301
  0.303   0.308   0.320   0.322   0.339   0.343   0.361   0.364
  0.374   0.393   0.395   0.400   0.460   0.461   0.490   0.521
  0.540   0.557   0.563   0.587   0.595   0.626   0.636   0.645
  0.659   0.679   0.685   0.698   0.712   0.735   0.759   0.843
  0.846   0.905   0.967   0.984   1.040   1.067   1.089   1.099
  1.127   1.133   1.142   1.164   1.166   1.183   1.206   1.233
  1.251   1.291   1.301   1.317   1.357   1.390   1.428   1.454
  1.469   1.486   1.506   1.533   1.552   1.576   1.589   1.604
  1.627   1.644   1.671   1.718   1.724   1.737   1.781   1.801
  1.834   1.850   1.923   1.977   2.007   2.023   2.066   2.070
  2.091   2.156   2.186   2.262   2.359   2.432   2.447   2.473
  2.521   2.536   2.590   2.626   2.644   2.662   2.739   2.773
  2.794   2.826   2.833   2.858   2.887   2.931   2.961   2.990
  3.058   3.071   3.121   3.157   3.187   3.243   3.291   3.317
  3.326   3.351   3.419   3.471   3.587   3.674   3.777   3.827
  3.848   3.872   3.902   3.970   4.057   4.128   4.244   5.009
  5.022   5.033   5.048   5.109   5.191   5.343   5.396   5.576
  5.636   5.669   5.760  23.756  23.775  23.810  23.863  49.877
 49.906  49.919  49.970
 --------------------------------------------------------------

          Ground-State Mulliken Net Atomic Charges

     Atom                 Charge (a.u.)
  ----------------------------------------
      1 C                    -0.029093
      2 C                     0.181949
      3 O                    -0.211556
      4 C                    -0.062769
      5 H                     0.159340
      6 O                    -0.184287
      7 C                    -0.460123
      8 O                    -0.309336
      9 H                     0.268176
     10 H                     0.197238
     11 H                     0.197223
     12 O                    -0.241743
     13 H                     0.217314
     14 H                     0.277670
  ----------------------------------------
  Sum of atomic charges =    -0.000000

 -----------------------------------------------------------------
                    Cartesian Multipole Moments
 -----------------------------------------------------------------
    Charge (ESU x 10^10)
                 0.0000
    Dipole Moment (Debye)
         X      -4.3430      Y       0.7846      Z      -0.3919
       Tot       4.4307
    Quadrupole Moments (Debye-Ang)
        XX     -49.4438     XY       4.5674     YY     -50.3561
        XZ      -8.2530     YZ      -1.8061     ZZ     -44.5352
    Octopole Moments (Debye-Ang^2)
       XXX     -55.6620    XXY      -1.6429    XYY     -10.7286
       YYY      11.0848    XXZ       6.3587    XYZ       0.1104
       YYZ       1.9160    XZZ      -4.9748    YZZ      -0.4845
       ZZZ       1.9606
    Hexadecapole Moments (Debye-Ang^3)
      XXXX    -969.7024   XXXY      17.2773   XXYY    -197.1795
      XYYY      -1.6201   YYYY    -284.5199   XXXZ     -98.3863
      XXYZ     -10.5665   XYYZ      -1.2276   YYYZ      -2.5152
      XXZZ    -169.7148   XYZZ       0.7566   YYZZ     -63.3411
      XZZZ      -6.0762   YZZZ      -1.5329   ZZZZ     -88.9949
 -----------------------------------------------------------------
 Calculating MO derivatives via CPSCF
   1         3          42      0.206591    0.038126
   2         3          42      0.023310    0.004575
   3         3          42      0.001845    0.000326
   4        11          34      0.000114    0.000021
   5        44           1      0.000001    0.000001
   6        45           0      0.000000    0.000000    Roots Converged
 Calculating analytic Hessian of the SCF energy
 Polarizability Matrix (a.u.)
            1           2           3
    1 -73.0031666   0.1402433  -3.3925382
    2   0.1402433 -62.3637597   1.7619548
    3  -3.3925382   1.7619548 -49.1676611

 Direct stationary perturbation theory relativistic correction:

 rels  =       0.155301502966
 relv  =      -0.708756319535
 rel2e =       0.292334405778
 E_rel =      -0.261120410790

 Hessian of the SCF Energy
            1           2           3           4           5           6
    1   0.4930146  -0.0150779   0.0145189  -0.1700750  -0.0067460  -0.0148301
    2  -0.0150779   0.4704521   0.0108543   0.0219414  -0.0803838   0.0104300
    3   0.0145189   0.0108543   0.5141137  -0.0120316   0.0070363  -0.0779476
    4  -0.1700750   0.0219414  -0.0120316   0.4569108  -0.0899104   0.0463533
    5  -0.0067460  -0.0803838   0.0070363  -0.0899104   0.9225536  -0.0129993
    6  -0.0148301   0.0104300  -0.0779476   0.0463533  -0.0129993   0.2135963
    7   0.0046256   0.0378532  -0.0008594  -0.1143475   0.1012991  -0.0100116
    8   0.0266508  -0.0287462   0.0056948   0.1075073  -0.7384692  -0.0083971
    9  -0.0001687   0.0052333   0.0151220  -0.0066987   0.0012154  -0.0591689
   10  -0.0133373  -0.0086437  -0.0033864  -0.1112878  -0.0137382   0.0043513
   11   0.0123305   0.0206266  -0.0044471  -0.0220678  -0.0952947   0.0194795
   12  -0.0065837  -0.0035069   0.0272573   0.0215729   0.0067388  -0.0958051
   13   0.0001147  -0.0011392  -0.0019829   0.0122927  -0.0144499   0.0079650
   14  -0.0017257  -0.0033438  -0.0021970   0.0008279  -0.0027351   0.0142277
   15   0.0003800   0.0009066  -0.0035612  -0.0095710   0.0028938   0.0158546
   16  -0.0047222  -0.0092616   0.0031472  -0.0444403   0.0014525  -0.0363895
   17  -0.0029302  -0.0065349   0.0023912  -0.0170389   0.0150955  -0.0152938
   18  -0.0007027  -0.0037510  -0.0033196  -0.0336073  -0.0014701   0.0065992
   19  -0.1042695  -0.0447304   0.0454748  -0.0320721  -0.0037449   0.0131598
   20  -0.0165041  -0.0943639   0.0253496   0.0038216   0.0194216  -0.0096884
   21   0.0330632   0.0357154  -0.1149399  -0.0022478  -0.0110932   0.0033741
   22  -0.0487342   0.0153510   0.0001629   0.0004569  -0.0071191   0.0035286
   23  -0.0113900   0.0035150  -0.0027137  -0.0021656  -0.0040059   0.0017843
   24   0.0227193  -0.0114012   0.0047812   0.0023651   0.0050580  -0.0022635
   25  -0.0067636   0.0041280  -0.0016686  -0.0009069  -0.0021544   0.0010079
   26   0.0019294  -0.0032814   0.0006474   0.0005657   0.0005793  -0.0003046
   27  -0.0020586   0.0004261   0.0003744   0.0002903  -0.0000266   0.0006832
   28   0.0036512   0.0013866   0.0250576   0.0017816  -0.0012831   0.0015131
   29   0.0010880   0.0000342   0.0165485   0.0006630   0.0000844  -0.0002038
   30  -0.0002836  -0.0024697  -0.0183161  -0.0014944   0.0020935  -0.0007810
   31   0.0015220  -0.0182663  -0.0106458   0.0013735  -0.0019753  -0.0004006
   32  -0.0030399  -0.0146276  -0.0074417   0.0006051  -0.0023210   0.0003188
   33   0.0013848   0.0159865   0.0051604  -0.0004114  -0.0003535   0.0002922
   34  -0.0942026   0.0173326   0.0061892   0.0077744   0.0381134   0.0127916
   35  -0.0293947  -0.1988582  -0.0470865  -0.0020674  -0.0297099  -0.0072292
   36  -0.0083075  -0.0469959  -0.0780781  -0.0003226   0.0000127   0.0011248
   37  -0.0638910  -0.0005802  -0.0636143  -0.0076885   0.0010588  -0.0291216
   38   0.0034730  -0.0430827  -0.0014516   0.0010966   0.0017310   0.0107412
   39  -0.0512195  -0.0047817  -0.2701476  -0.0029389   0.0011435  -0.0050239
   40   0.0030674  -0.0002934  -0.0003617   0.0002284  -0.0008025   0.0000827
   41   0.0413367  -0.0214054  -0.0031846  -0.0037787  -0.0065459  -0.0028654
   42   0.0120882  -0.0066459  -0.0004989  -0.0012579  -0.0002493  -0.0005346
            7           8           9          10          11          12
    1   0.0046256   0.0266508  -0.0001687  -0.0133373   0.0123305  -0.0065837
    2   0.0378532  -0.0287462   0.0052333  -0.0086437   0.0206266  -0.0035069
    3  -0.0008594   0.0056948   0.0151220  -0.0033864  -0.0044471   0.0272573
    4  -0.1143475   0.1075073  -0.0066987  -0.1112878  -0.0220678   0.0215729
    5   0.1012991  -0.7384692   0.0012154  -0.0137382  -0.0952947   0.0067388
    6  -0.0100116  -0.0083971  -0.0591689   0.0043513   0.0194795  -0.0958051
    7   0.1056700  -0.1231635   0.0088103   0.0157837  -0.0275813  -0.0056161
    8  -0.1231635   0.8282353   0.0036414  -0.0040780  -0.0565537  -0.0012605
    9   0.0088103   0.0036414   0.0224328  -0.0033294  -0.0109465   0.0221482
   10   0.0157837  -0.0040780  -0.0033294   0.6704305  -0.0796798   0.3165587
   11  -0.0275813  -0.0565537  -0.0109465  -0.0796798   0.5020023  -0.2114968
   12  -0.0056161  -0.0012605   0.0221482   0.3165587  -0.2114968   0.4533803
   13  -0.0052711  -0.0082192  -0.0020437  -0.0588835  -0.0062931   0.0029276
   14  -0.0017781  -0.0057132  -0.0016020  -0.0127022  -0.2331267   0.0976232
   15   0.0023679   0.0018641  -0.0027424   0.0049136   0.0897311  -0.0999663
   16   0.0026988  -0.0029848   0.0049503  -0.4993165   0.1239930  -0.3320762
   17   0.0003875   0.0069213   0.0016933   0.1205141  -0.1313438   0.1085195
   18   0.0040376  -0.0005057  -0.0009911  -0.3186606   0.1149020  -0.3017927
   19   0.0011843  -0.0050106  -0.0010566  -0.0012432   0.0003583  -0.0008025
   20  -0.0014925  -0.0060768   0.0007081   0.0008475  -0.0041566   0.0010972
   21  -0.0002053   0.0030187   0.0001515  -0.0004287   0.0027192  -0.0008983
   22  -0.0008644   0.0010796   0.0001412   0.0008766   0.0033063  -0.0006989
   23   0.0012377   0.0022963  -0.0005904  -0.0004536  -0.0000563   0.0003581
   24   0.0000191  -0.0010130   0.0004571   0.0000797  -0.0013980  -0.0000684
   25   0.0004566   0.0004602  -0.0001947  -0.0001409   0.0005870  -0.0000911
   26  -0.0000710  -0.0000060   0.0000398   0.0000064  -0.0001753   0.0000413
   27  -0.0002686  -0.0000420  -0.0000197   0.0000270   0.0000586  -0.0002399
   28   0.0000253   0.0007920  -0.0004331   0.0000871   0.0000234   0.0002849
   29   0.0001192   0.0001326   0.0003915   0.0000222   0.0000526  -0.0000178
   30   0.0005005  -0.0014400   0.0006882   0.0001110  -0.0000605  -0.0005568
   31  -0.0006246   0.0017763   0.0001627  -0.0000757  -0.0002281  -0.0002976
   32   0.0018931   0.0017260  -0.0000859  -0.0001034  -0.0001122   0.0000266
   33   0.0006824  -0.0000406  -0.0005558  -0.0000587   0.0001642   0.0003481
   34  -0.0093499   0.0048070  -0.0035572  -0.0015823  -0.0044327   0.0001233
   35   0.0080151  -0.0014678   0.0008092  -0.0024059  -0.0007466   0.0020783
   36   0.0002702  -0.0010475   0.0008552  -0.0008542   0.0013027  -0.0023495
   37  -0.0005403   0.0014068   0.0031396  -0.0009778   0.0002629   0.0047724
   38   0.0006473  -0.0008590  -0.0012684   0.0003311  -0.0005495  -0.0010841
   39  -0.0001970  -0.0003153   0.0012997  -0.0000796   0.0002879  -0.0009609
   40   0.0005533  -0.0010241   0.0002782  -0.0003328  -0.0005786  -0.0000736
   41   0.0026342  -0.0014197   0.0007612   0.0000836  -0.0005660   0.0008833
   42   0.0004699  -0.0001574   0.0003232   0.0007564  -0.0002962  -0.0004959
           13          14          15          16          17          18
    1   0.0001147  -0.0017257   0.0003800  -0.0047222  -0.0029302  -0.0007027
    2  -0.0011392  -0.0033438   0.0009066  -0.0092616  -0.0065349  -0.0037510
    3  -0.0019829  -0.0021970  -0.0035612   0.0031472   0.0023912  -0.0033196
    4   0.0122927   0.0008279  -0.0095710  -0.0444403  -0.0170389  -0.0336073
    5  -0.0144499  -0.0027351   0.0028938   0.0014525   0.0150955  -0.0014701
    6   0.0079650   0.0142277   0.0158546  -0.0363895  -0.0152938   0.0065992
    7  -0.0052711  -0.0017781   0.0023679   0.0026988   0.0003875   0.0040376
    8  -0.0082192  -0.0057132   0.0018641  -0.0029848   0.0069213  -0.0005057
    9  -0.0020437  -0.0016020  -0.0027424   0.0049503   0.0016933  -0.0009911
   10  -0.0588835  -0.0127022   0.0049136  -0.4993165   0.1205141  -0.3186606
   11  -0.0062931  -0.2331267   0.0897311   0.1239930  -0.1313438   0.1149020
   12   0.0029276   0.0976232  -0.0999663  -0.3320762   0.1085195  -0.3017927
   13   0.0568041  -0.0027095   0.0220962  -0.0023950   0.0304761  -0.0298255
   14  -0.0027095   0.2388367  -0.1226409   0.0153688   0.0042053   0.0153441
   15   0.0220962  -0.1226409   0.0992420  -0.0203868   0.0287251  -0.0095066
   16  -0.0023950   0.0153688  -0.0203868   0.5503812  -0.1322828   0.3812946
   17   0.0304761   0.0042053   0.0287251  -0.1322828   0.1087653  -0.1249112
   18  -0.0298255   0.0153441  -0.0095066   0.3812946  -0.1249112   0.3077685
   19   0.0002479   0.0004337   0.0001001   0.0004714  -0.0000087   0.0001649
   20  -0.0000952   0.0003439  -0.0001274   0.0021357   0.0011445   0.0011101
   21  -0.0000096  -0.0002760   0.0001348  -0.0023790  -0.0009011  -0.0013094
   22   0.0000049  -0.0004234   0.0001619  -0.0023975  -0.0010073  -0.0009877
   23   0.0002073   0.0002031  -0.0001242  -0.0000703   0.0001585  -0.0002836
   24  -0.0000147   0.0001009  -0.0000534   0.0009610   0.0004018   0.0006780
   25   0.0000202  -0.0000648   0.0000214  -0.0001682  -0.0001394  -0.0001118
   26   0.0000176   0.0000288  -0.0000018   0.0001026   0.0000489   0.0000229
   27  -0.0000078   0.0000313   0.0000552  -0.0001326  -0.0000614  -0.0000642
   28   0.0000276   0.0000132  -0.0000227  -0.0001382   0.0000268  -0.0001598
   29  -0.0000196  -0.0000051   0.0000299  -0.0000016  -0.0000330   0.0000024
   30   0.0000059   0.0000040   0.0000299   0.0002078  -0.0000073   0.0003281
   31   0.0001584   0.0001819  -0.0000090   0.0000458   0.0001053   0.0000381
   32   0.0001284   0.0000820  -0.0000417  -0.0000097   0.0000922  -0.0000705
   33   0.0000016  -0.0000557  -0.0000582   0.0000716  -0.0000038  -0.0000261
   34  -0.0023775   0.0030045   0.0007166  -0.0002304   0.0018427  -0.0005946
   35   0.0017141   0.0003143  -0.0012573   0.0016837   0.0009918  -0.0000770
   36   0.0006977  -0.0005157   0.0002338   0.0012825  -0.0005195   0.0015667
   37  -0.0005096  -0.0008398  -0.0008001  -0.0001096  -0.0000578  -0.0010333
   38   0.0001574   0.0004009   0.0000890   0.0002024   0.0001984   0.0002792
   39   0.0001189  -0.0000014   0.0001966  -0.0003719  -0.0000136   0.0000233
   40  -0.0002338   0.0004136   0.0000319   0.0003207   0.0001125   0.0001482
   41   0.0002247   0.0005088  -0.0000463  -0.0003278   0.0002901  -0.0005917
   42   0.0000715  -0.0000425   0.0001412  -0.0001790  -0.0000192   0.0000460
           19          20          21          22          23          24
    1  -0.1042695  -0.0165041   0.0330632  -0.0487342  -0.0113900   0.0227193
    2  -0.0447304  -0.0943639   0.0357154   0.0153510   0.0035150  -0.0114012
    3   0.0454748   0.0253496  -0.1149399   0.0001629  -0.0027137   0.0047812
    4  -0.0320721   0.0038216  -0.0022478   0.0004569  -0.0021656   0.0023651
    5  -0.0037449   0.0194216  -0.0110932  -0.0071191  -0.0040059   0.0050580
    6   0.0131598  -0.0096884   0.0033741   0.0035286   0.0017843  -0.0022635
    7   0.0011843  -0.0014925  -0.0002053  -0.0008644   0.0012377   0.0000191
    8  -0.0050106  -0.0060768   0.0030187   0.0010796   0.0022963  -0.0010130
    9  -0.0010566   0.0007081   0.0001515   0.0001412  -0.0005904   0.0004571
   10  -0.0012432   0.0008475  -0.0004287   0.0008766  -0.0004536   0.0000797
   11   0.0003583  -0.0041566   0.0027192   0.0033063  -0.0000563  -0.0013980
   12  -0.0008025   0.0010972  -0.0008983  -0.0006989   0.0003581  -0.0000684
   13   0.0002479  -0.0000952  -0.0000096   0.0000049   0.0002073  -0.0000147
   14   0.0004337   0.0003439  -0.0002760  -0.0004234   0.0002031   0.0001009
   15   0.0001001  -0.0001274   0.0001348   0.0001619  -0.0001242  -0.0000534
   16   0.0004714   0.0021357  -0.0023790  -0.0023975  -0.0000703   0.0009610
   17  -0.0000087   0.0011445  -0.0009011  -0.0010073   0.0001585   0.0004018
   18   0.0001649   0.0011101  -0.0013094  -0.0009877  -0.0002836   0.0006780
   19   0.4370053   0.0116757   0.0153932  -0.1718552   0.0457593   0.0029022
   20   0.0116757   0.5652237   0.0381057   0.0748359  -0.1100730   0.0203580
   21   0.0153932   0.0381057   0.5821074  -0.0309985   0.0315674  -0.0853759
   22  -0.1718552   0.0748359  -0.0309985   0.5134927   0.0110149  -0.2048426
   23   0.0457593  -0.1100730   0.0315674   0.0110149   0.1983344  -0.1624671
   24   0.0029022   0.0203580  -0.0853759  -0.2048426  -0.1624671   0.3016832
   25  -0.0237648  -0.0130977   0.0231748  -0.2598995  -0.0894303   0.2025864
   26   0.0190687   0.0048557  -0.0141641  -0.1228974  -0.0824646   0.1342871
   27  -0.0114181  -0.0008621   0.0037066   0.2398336   0.1216648  -0.2299197
   28  -0.0592678  -0.0050948  -0.0480709  -0.0218030   0.0098902  -0.0319830
   29  -0.0034663  -0.0542697  -0.0132254   0.0119401  -0.0013364   0.0194291
   30  -0.0509398  -0.0083011  -0.2897817  -0.0067839   0.0032149   0.0019396
   31  -0.0503917  -0.0248481  -0.0053228  -0.0106623   0.0382335   0.0070181
   32  -0.0224668  -0.2747338  -0.0816181   0.0115226  -0.0128627  -0.0012544
   33  -0.0081514  -0.0849430  -0.0860076   0.0007118   0.0083519   0.0061417
   34  -0.0039703  -0.0256675  -0.0073906  -0.0004351  -0.0047569  -0.0000761
   35  -0.0031704  -0.0450685  -0.0093558   0.0006959   0.0039704  -0.0001912
   36  -0.0000066   0.0130959   0.0081161   0.0005956   0.0014616   0.0021131
   37   0.0044257  -0.0020424   0.0255310   0.0023037   0.0003058  -0.0014235
   38   0.0020713  -0.0000124   0.0187588   0.0004627   0.0006003  -0.0015747
   39  -0.0036790   0.0029184  -0.0212675  -0.0008657  -0.0004555   0.0020758
   40   0.0035001  -0.0044742  -0.0001089  -0.0004837   0.0016179  -0.0003108
   41   0.0032312  -0.0022346   0.0007484   0.0012380   0.0017209  -0.0003353
   42  -0.0011409   0.0011791   0.0019896   0.0000417  -0.0017686  -0.0021887
           25          26          27          28          29          30
    1  -0.0067636   0.0019294  -0.0020586   0.0036512   0.0010880  -0.0002836
    2   0.0041280  -0.0032814   0.0004261   0.0013866   0.0000342  -0.0024697
    3  -0.0016686   0.0006474   0.0003744   0.0250576   0.0165485  -0.0183161
    4  -0.0009069   0.0005657   0.0002903   0.0017816   0.0006630  -0.0014944
    5  -0.0021544   0.0005793  -0.0000266  -0.0012831   0.0000844   0.0020935
    6   0.0010079  -0.0003046   0.0006832   0.0015131  -0.0002038  -0.0007810
    7   0.0004566  -0.0000710  -0.0002686   0.0000253   0.0001192   0.0005005
    8   0.0004602  -0.0000060  -0.0000420   0.0007920   0.0001326  -0.0014400
    9  -0.0001947   0.0000398  -0.0000197  -0.0004331   0.0003915   0.0006882
   10  -0.0001409   0.0000064   0.0000270   0.0000871   0.0000222   0.0001110
   11   0.0005870  -0.0001753   0.0000586   0.0000234   0.0000526  -0.0000605
   12  -0.0000911   0.0000413  -0.0002399   0.0002849  -0.0000178  -0.0005568
   13   0.0000202   0.0000176  -0.0000078   0.0000276  -0.0000196   0.0000059
   14  -0.0000648   0.0000288   0.0000313   0.0000132  -0.0000051   0.0000040
   15   0.0000214  -0.0000018   0.0000552  -0.0000227   0.0000299   0.0000299
   16  -0.0001682   0.0001026  -0.0001326  -0.0001382  -0.0000016   0.0002078
   17  -0.0001394   0.0000489  -0.0000614   0.0000268  -0.0000330  -0.0000073
   18  -0.0001118   0.0000229  -0.0000642  -0.0001598   0.0000024   0.0003281
   19  -0.0237648   0.0190687  -0.0114181  -0.0592678  -0.0034663  -0.0509398
   20  -0.0130977   0.0048557  -0.0008621  -0.0050948  -0.0542697  -0.0083011
   21   0.0231748  -0.0141641   0.0037066  -0.0480709  -0.0132254  -0.2897817
   22  -0.2598995  -0.1228974   0.2398336  -0.0218030   0.0119401  -0.0067839
   23  -0.0894303  -0.0824646   0.1216648   0.0098902  -0.0013364   0.0032149
   24   0.2025864   0.1342871  -0.2299197  -0.0319830   0.0194291   0.0019396
   25   0.2870744   0.1004302  -0.2244085   0.0017082  -0.0013016  -0.0004269
   26   0.1004302   0.0784539  -0.1212596   0.0003048   0.0005860   0.0007018
   27  -0.2244085  -0.1212596   0.2244059  -0.0014716  -0.0000216   0.0010022
   28   0.0017082   0.0003048  -0.0014716   0.0746323  -0.0030205   0.0587848
   29  -0.0013016   0.0005860  -0.0000216  -0.0030205   0.0519724   0.0046121
   30  -0.0004269   0.0007018   0.0010022   0.0587848   0.0046121   0.3122942
   31   0.0011253   0.0012768   0.0000984   0.0018770  -0.0056875  -0.0012028
   32  -0.0000686  -0.0003947   0.0003592  -0.0011439   0.0016957  -0.0000794
   33   0.0004280  -0.0007681  -0.0002126  -0.0038866  -0.0288649  -0.0090124
   34   0.0011395  -0.0016241  -0.0005431   0.0012325   0.0011850  -0.0008047
   35   0.0010015   0.0005096  -0.0005075   0.0014351   0.0021321  -0.0001026
   36  -0.0001750  -0.0000983   0.0000583  -0.0021523  -0.0010180   0.0032444
   37   0.0004834  -0.0000179  -0.0000859  -0.0033793  -0.0018991   0.0025182
   38   0.0002556  -0.0000818   0.0000141  -0.0029130  -0.0008332   0.0016384
   39  -0.0002775  -0.0000977   0.0003234   0.0025505   0.0017645  -0.0005613
   40  -0.0003636   0.0009082   0.0001455  -0.0004347   0.0003787  -0.0001920
   41  -0.0006056   0.0013416   0.0002267  -0.0004168  -0.0002126   0.0001960
   42   0.0001356   0.0009538  -0.0001532  -0.0000108   0.0005735  -0.0005172
           31          32          33          34          35          36
    1   0.0015220  -0.0030399   0.0013848  -0.0942026  -0.0293947  -0.0083075
    2  -0.0182663  -0.0146276   0.0159865   0.0173326  -0.1988582  -0.0469959
    3  -0.0106458  -0.0074417   0.0051604   0.0061892  -0.0470865  -0.0780781
    4   0.0013735   0.0006051  -0.0004114   0.0077744  -0.0020674  -0.0003226
    5  -0.0019753  -0.0023210  -0.0003535   0.0381134  -0.0297099   0.0000127
    6  -0.0004006   0.0003188   0.0002922   0.0127916  -0.0072292   0.0011248
    7  -0.0006246   0.0018931   0.0006824  -0.0093499   0.0080151   0.0002702
    8   0.0017763   0.0017260  -0.0000406   0.0048070  -0.0014678  -0.0010475
    9   0.0001627  -0.0000859  -0.0005558  -0.0035572   0.0008092   0.0008552
   10  -0.0000757  -0.0001034  -0.0000587  -0.0015823  -0.0024059  -0.0008542
   11  -0.0002281  -0.0001122   0.0001642  -0.0044327  -0.0007466   0.0013027
   12  -0.0002976   0.0000266   0.0003481   0.0001233   0.0020783  -0.0023495
   13   0.0001584   0.0001284   0.0000016  -0.0023775   0.0017141   0.0006977
   14   0.0001819   0.0000820  -0.0000557   0.0030045   0.0003143  -0.0005157
   15  -0.0000090  -0.0000417  -0.0000582   0.0007166  -0.0012573   0.0002338
   16   0.0000458  -0.0000097   0.0000716  -0.0002304   0.0016837   0.0012825
   17   0.0001053   0.0000922  -0.0000038   0.0018427   0.0009918  -0.0005195
   18   0.0000381  -0.0000705  -0.0000261  -0.0005946  -0.0000770   0.0015667
   19  -0.0503917  -0.0224668  -0.0081514  -0.0039703  -0.0031704  -0.0000066
   20  -0.0248481  -0.2747338  -0.0849430  -0.0256675  -0.0450685   0.0130959
   21  -0.0053228  -0.0816181  -0.0860076  -0.0073906  -0.0093558   0.0081161
   22  -0.0106623   0.0115226   0.0007118  -0.0004351   0.0006959   0.0005956
   23   0.0382335  -0.0128627   0.0083519  -0.0047569   0.0039704   0.0014616
   24   0.0070181  -0.0012544   0.0061417  -0.0000761  -0.0001912   0.0021131
   25   0.0011253  -0.0000686   0.0004280   0.0011395   0.0010015  -0.0001750
   26   0.0012768  -0.0003947  -0.0007681  -0.0016241   0.0005096  -0.0000983
   27   0.0000984   0.0003592  -0.0002126  -0.0005431  -0.0005075   0.0000583
   28   0.0018770  -0.0011439  -0.0038866   0.0012325   0.0014351  -0.0021523
   29  -0.0056875   0.0016957  -0.0288649   0.0011850   0.0021321  -0.0010180
   30  -0.0012028  -0.0000794  -0.0090124  -0.0008047  -0.0001026   0.0032444
   31   0.0595533   0.0140319   0.0070236  -0.0036191  -0.0057219   0.0034471
   32   0.0140319   0.3017465   0.0874232  -0.0020344  -0.0016336   0.0024188
   33   0.0070236   0.0874232   0.0836468   0.0031236   0.0032923  -0.0002402
   34  -0.0036191  -0.0020344   0.0031236   0.5617990  -0.1313064  -0.0151916
   35  -0.0057219  -0.0016336   0.0032923  -0.1313064   0.3748225   0.0875947
   36   0.0034471   0.0024188  -0.0002402  -0.0151916   0.0875947   0.0783311
   37   0.0010132   0.0003952  -0.0008924   0.0048391  -0.0021224   0.0005009
   38   0.0006100   0.0007648   0.0000346  -0.0090662  -0.0215111  -0.0389909
   39   0.0001956   0.0003446   0.0007313  -0.0017377  -0.0139546  -0.0049308
   40  -0.0012949   0.0002903  -0.0000267  -0.4610174   0.1616438   0.0202160
   41   0.0005114   0.0005786  -0.0002231   0.1126030  -0.0837449  -0.0167007
   42  -0.0001048  -0.0002994  -0.0002076   0.0069514  -0.0140127  -0.0100449
           37          38          39          40          41          42
    1  -0.0638910   0.0034730  -0.0512195   0.0030674   0.0413367   0.0120882
    2  -0.0005802  -0.0430827  -0.0047817  -0.0002934  -0.0214054  -0.0066459
    3  -0.0636143  -0.0014516  -0.2701476  -0.0003617  -0.0031846  -0.0004989
    4  -0.0076885   0.0010966  -0.0029389   0.0002284  -0.0037787  -0.0012579
    5   0.0010588   0.0017310   0.0011435  -0.0008025  -0.0065459  -0.0002493
    6  -0.0291216   0.0107412  -0.0050239   0.0000827  -0.0028654  -0.0005346
    7  -0.0005403   0.0006473  -0.0001970   0.0005533   0.0026342   0.0004699
    8   0.0014068  -0.0008590  -0.0003153  -0.0010241  -0.0014197  -0.0001574
    9   0.0031396  -0.0012684   0.0012997   0.0002782   0.0007612   0.0003232
   10  -0.0009778   0.0003311  -0.0000796  -0.0003328   0.0000836   0.0007564
   11   0.0002629  -0.0005495   0.0002879  -0.0005786  -0.0005660  -0.0002962
   12   0.0047724  -0.0010841  -0.0009609  -0.0000736   0.0008833  -0.0004959
   13  -0.0005096   0.0001574   0.0001189  -0.0002338   0.0002247   0.0000715
   14  -0.0008398   0.0004009  -0.0000014   0.0004136   0.0005088  -0.0000425
   15  -0.0008001   0.0000890   0.0001966   0.0000319  -0.0000463   0.0001412
   16  -0.0001096   0.0002024  -0.0003719   0.0003207  -0.0003278  -0.0001790
   17  -0.0000578   0.0001984  -0.0000136   0.0001125   0.0002901  -0.0000192
   18  -0.0010333   0.0002792   0.0000233   0.0001482  -0.0005917   0.0000460
   19   0.0044257   0.0020713  -0.0036790   0.0035001   0.0032312  -0.0011409
   20  -0.0020424  -0.0000124   0.0029184  -0.0044742  -0.0022346   0.0011791
   21   0.0255310   0.0187588  -0.0212675  -0.0001089   0.0007484   0.0019896
   22   0.0023037   0.0004627  -0.0008657  -0.0004837   0.0012380   0.0000417
   23   0.0003058   0.0006003  -0.0004555   0.0016179   0.0017209  -0.0017686
   24  -0.0014235  -0.0015747   0.0020758  -0.0003108  -0.0003353  -0.0021887
   25   0.0004834   0.0002556  -0.0002775  -0.0003636  -0.0006056   0.0001356
   26  -0.0000179  -0.0000818  -0.0000977   0.0009082   0.0013416   0.0009538
   27  -0.0000859   0.0000141   0.0003234   0.0001455   0.0002267  -0.0001532
   28  -0.0033793  -0.0029130   0.0025505  -0.0004347  -0.0004168  -0.0000108
   29  -0.0018991  -0.0008332   0.0017645   0.0003787  -0.0002126   0.0005735
   30   0.0025182   0.0016384  -0.0005613  -0.0001920   0.0001960  -0.0005172
   31   0.0010132   0.0006100   0.0001956  -0.0012949   0.0005114  -0.0001048
   32   0.0003952   0.0007648   0.0003446   0.0002903   0.0005786  -0.0002994
   33  -0.0008924   0.0000346   0.0007313  -0.0000267  -0.0002231  -0.0002076
   34   0.0048391  -0.0090662  -0.0017377  -0.4610174   0.1126030   0.0069514
   35  -0.0021224  -0.0215111  -0.0139546   0.1616438  -0.0837449  -0.0140127
   36   0.0005009  -0.0389909  -0.0049308   0.0202160  -0.0167007  -0.0100449
   37   0.0638275   0.0041712   0.0594319   0.0002035  -0.0000412   0.0010771
   38   0.0041712   0.0624308   0.0135475  -0.0014995   0.0008034  -0.0007332
   39   0.0594319   0.0135475   0.2984532  -0.0009301  -0.0003865  -0.0002114
   40   0.0002035  -0.0014995  -0.0009301   0.4562877  -0.1566928  -0.0188985
   41  -0.0000412   0.0008034  -0.0003865  -0.1566928   0.1108858   0.0215180
   42   0.0010771  -0.0007332  -0.0002114  -0.0188985   0.0215180   0.0123525
 Gradient time:  CPU 2284.04 s  wall 2284.01 s
 **********************************************************************
 **                                                                  **
 **                       VIBRATIONAL ANALYSIS                       **
 **                       --------------------                       **
 **                                                                  **
 **        VIBRATIONAL FREQUENCIES (CM**-1) AND NORMAL MODES         **
 **     FORCE CONSTANTS (mDYN/ANGSTROM) AND REDUCED MASSES (AMU)     **
 **                  INFRARED INTENSITIES (KM/MOL)                   **
 **                                                                  **
 **********************************************************************


 Mode:                 1                      2                      3
 Frequency:        17.46                  62.43                 112.49
 Force Cnst:      0.0014                 0.0092                 0.0239
 Red. Mass:       7.9048                 3.9985                 3.2097
 IR Active:          YES                    YES                    YES
 IR Intens:        1.296                 12.722                  3.542
 Raman Active:       YES                    YES                    YES
               X      Y      Z        X      Y      Z        X      Y      Z
 C         -0.010 -0.048 -0.086    0.024 -0.015  0.006    0.005 -0.057 -0.114
 C          0.008 -0.026 -0.141    0.005 -0.074 -0.053    0.010 -0.008  0.006
 O          0.041 -0.020 -0.320   -0.021 -0.079  0.029    0.053 -0.000  0.076
 C         -0.031 -0.023  0.082    0.011 -0.069 -0.226   -0.041  0.052  0.084
 H          0.116 -0.066 -0.006    0.177 -0.325 -0.682   -0.141  0.138  0.243
 O         -0.204  0.022  0.335   -0.154  0.226  0.113    0.019  0.002 -0.016
 C          0.096  0.060  0.169   -0.021 -0.038 -0.082   -0.028 -0.105 -0.185
 O          0.062  0.013  0.226    0.028  0.083  0.017    0.067  0.181  0.173
 H          0.141  0.093  0.354    0.014  0.067 -0.006    0.111  0.195  0.228
 H          0.232  0.222  0.136   -0.009 -0.194 -0.084    0.104 -0.450 -0.216
 H          0.064  0.007  0.325   -0.103  0.010 -0.210   -0.262  0.000 -0.458
 O          0.027  0.010 -0.295    0.119 -0.063  0.157   -0.085 -0.073 -0.062
 H         -0.141 -0.217 -0.040    0.023  0.121 -0.005    0.091 -0.027 -0.137
 H          0.029  0.007 -0.215    0.143  0.001  0.197   -0.124 -0.200  0.111
 TransDip   0.022  0.006  0.029    0.014 -0.049 -0.102   -0.033 -0.050  0.006

 Mode:                 4                      5                      6
 Frequency:       173.19                 266.70                 286.29
 Force Cnst:      0.0840                 0.1530                 0.0561
 Red. Mass:       4.7509                 3.6517                 1.1613
 IR Active:          YES                    YES                    YES
 IR Intens:       17.731                  3.886                113.031
 Raman Active:       YES                    YES                    YES
               X      Y      Z        X      Y      Z        X      Y      Z
 C         -0.010 -0.159  0.125   -0.000  0.011 -0.091    0.001  0.004 -0.013
 C          0.027 -0.105  0.060   -0.053 -0.060 -0.040    0.003  0.005 -0.009
 O          0.172 -0.079 -0.170   -0.033 -0.053  0.054    0.021  0.008  0.007
 C         -0.091  0.055  0.087   -0.199  0.092  0.120    0.003  0.008  0.001
 H         -0.319  0.112  0.214   -0.452  0.262  0.451    0.012  0.014  0.010
 O          0.050  0.128 -0.076   -0.068  0.046 -0.078   -0.002 -0.008  0.001
 C         -0.139  0.035  0.136    0.031  0.040 -0.041   -0.016  0.004 -0.022
 O         -0.016  0.196 -0.134   -0.033 -0.070  0.043   -0.054 -0.057 -0.037
 H         -0.157  0.382 -0.189   -0.008 -0.267 -0.031    0.265  0.661  0.683
 H         -0.271  0.173  0.167    0.102  0.060 -0.056   -0.017  0.042 -0.025
 H         -0.251 -0.011  0.280    0.093  0.028 -0.021   -0.001 -0.009  0.016
 O          0.016 -0.135  0.039    0.296 -0.011 -0.002    0.023 -0.007  0.025
 H         -0.017 -0.221  0.130   -0.061  0.109 -0.079    0.010  0.032 -0.018
 H          0.021 -0.109 -0.046    0.385  0.219  0.085    0.030  0.030 -0.091
 TransDip  -0.111  0.008  0.076   -0.041  0.048  0.006    0.118  0.257  0.190

 Mode:                 7                      8                      9
 Frequency:       304.74                 323.23                 430.15
 Force Cnst:      0.4990                 0.2701                 0.1598
 Red. Mass:       9.1196                 4.3883                 1.4657
 IR Active:          YES                    YES                    YES
 IR Intens:        8.887                  3.912                 58.648
 Raman Active:       YES                    YES                    YES
               X      Y      Z        X      Y      Z        X      Y      Z
 C         -0.080 -0.071 -0.028    0.048 -0.006 -0.030   -0.015  0.007 -0.098
 C          0.021  0.135 -0.190   -0.024 -0.005 -0.085    0.023 -0.035 -0.056
 O          0.399  0.202  0.178   -0.128 -0.026  0.054    0.023 -0.035  0.022
 C         -0.039  0.112 -0.180   -0.133  0.029 -0.003    0.043 -0.011  0.013
 H          0.322  0.205 -0.052   -0.253  0.156  0.226    0.021  0.001  0.035
 O         -0.298 -0.326 -0.003   -0.125 -0.023 -0.038    0.049  0.022  0.022
 C         -0.061  0.017  0.078    0.211 -0.001  0.083    0.000  0.088 -0.001
 O         -0.035  0.063 -0.012    0.291  0.040 -0.132   -0.075 -0.006 -0.001
 H         -0.177 -0.128 -0.263    0.249  0.388  0.002   -0.017 -0.058  0.038
 H         -0.050  0.147  0.073    0.214  0.235  0.081    0.059  0.275 -0.015
 H         -0.113 -0.027  0.204    0.202 -0.065  0.284    0.010  0.028  0.179
 O          0.063 -0.097  0.074   -0.123 -0.034  0.091   -0.031 -0.017  0.000
 H         -0.237  0.002  0.003   -0.074  0.017 -0.003   -0.051  0.050 -0.091
 H          0.110  0.029  0.082   -0.198 -0.257  0.239   -0.090 -0.291  0.859
 TransDip  -0.040  0.036 -0.079   -0.004  0.027  0.057    0.025 -0.119  0.213

 Mode:                10                     11                     12
 Frequency:       458.55                 477.62                 567.11
 Force Cnst:      0.3887                 0.3902                 0.6580
 Red. Mass:       3.1377                 2.9032                 3.4724
 IR Active:          YES                    YES                    YES
 IR Intens:       59.422                 41.546                  4.990
 Raman Active:       YES                    YES                    YES
               X      Y      Z        X      Y      Z        X      Y      Z
 C          0.060  0.071  0.147   -0.044 -0.078  0.079   -0.044 -0.031 -0.148
 C         -0.010 -0.044  0.161   -0.046  0.119  0.000   -0.143  0.097  0.266
 O          0.128 -0.031 -0.036   -0.142  0.116 -0.015    0.028  0.139 -0.067
 C         -0.137 -0.080 -0.022    0.069  0.088 -0.003   -0.088 -0.092  0.070
 H         -0.154 -0.161 -0.158    0.201  0.072 -0.043    0.142 -0.440 -0.555
 O         -0.106 -0.038 -0.056    0.028 -0.010  0.017    0.016 -0.007 -0.043
 C          0.020 -0.016 -0.033   -0.058 -0.150  0.067    0.057  0.060 -0.049
 O          0.026 -0.030 -0.024    0.049 -0.001 -0.051    0.044 -0.003  0.010
 H          0.076  0.090  0.092   -0.032  0.228 -0.020    0.077 -0.063  0.015
 H         -0.107 -0.275  0.000   -0.176 -0.305  0.096    0.227  0.323 -0.088
 H          0.110  0.062 -0.275   -0.088 -0.099 -0.075    0.050 -0.024  0.198
 O          0.003  0.179 -0.104    0.131 -0.064 -0.106    0.031 -0.139  0.032
 H          0.165 -0.015  0.126   -0.164 -0.176  0.112    0.122 -0.030 -0.182
 H         -0.081 -0.155  0.697    0.149 -0.123  0.699    0.082 -0.006  0.037
 TransDip  -0.078 -0.086  0.218   -0.064  0.026  0.194   -0.070 -0.009  0.010

 Mode:                13                     14                     15
 Frequency:       667.00                 860.73                 894.59
 Force Cnst:      0.9534                 2.3146                 1.1352
 Red. Mass:       3.6374                 5.3026                 2.4076
 IR Active:          YES                    YES                    YES
 IR Intens:       49.605                 18.891                  6.167
 Raman Active:       YES                    YES                    YES
               X      Y      Z        X      Y      Z        X      Y      Z
 C          0.256 -0.072  0.086   -0.184 -0.015  0.001   -0.061  0.040  0.144
 C          0.136  0.051  0.112   -0.150 -0.173  0.188   -0.065 -0.004 -0.069
 O         -0.126  0.012 -0.043    0.022 -0.189 -0.042    0.017  0.018  0.016
 C          0.015  0.134 -0.093    0.160  0.394 -0.045   -0.004 -0.031  0.018
 H         -0.016  0.247  0.104    0.585  0.311 -0.248    0.021 -0.024  0.028
 O         -0.113 -0.053 -0.017   -0.034 -0.072  0.002    0.026  0.014  0.007
 C          0.027  0.106 -0.067    0.010  0.072 -0.072    0.111  0.195 -0.026
 O         -0.117  0.006  0.033    0.093 -0.025  0.001   -0.016 -0.004 -0.022
 H          0.050 -0.219  0.100    0.116 -0.016  0.027    0.181 -0.153  0.114
 H          0.005  0.196 -0.062    0.125  0.103 -0.096   -0.099 -0.308  0.022
 H         -0.007  0.078  0.044    0.127  0.049 -0.043    0.329  0.367 -0.553
 O         -0.007 -0.114 -0.012   -0.017  0.034  0.006   -0.021 -0.158 -0.038
 H          0.660 -0.204 -0.014   -0.068  0.038 -0.025   -0.309 -0.136  0.200
 H         -0.088 -0.339 -0.017    0.052  0.214  0.062    0.021 -0.053 -0.031
 TransDip   0.224  0.024  0.016    0.032  0.135 -0.009    0.028  0.066  0.036

 Mode:                16                     17                     18
 Frequency:       976.10                1038.23                1067.76
 Force Cnst:      1.1581                 2.0716                 2.6028
 Red. Mass:       2.0630                 3.2618                 3.8747
 IR Active:          YES                    YES                    YES
 IR Intens:       16.328                 49.978                 58.497
 Raman Active:       YES                    YES                    YES
               X      Y      Z        X      Y      Z        X      Y      Z
 C         -0.109  0.001  0.027   -0.039  0.097 -0.175   -0.058 -0.105  0.150
 C         -0.019  0.015  0.099    0.114  0.002  0.176   -0.118 -0.012 -0.042
 O          0.015  0.036 -0.016   -0.009 -0.032 -0.027    0.014  0.017  0.007
 C          0.091 -0.120 -0.168    0.043  0.010 -0.078    0.012 -0.018 -0.004
 H         -0.414  0.350  0.688   -0.218  0.133  0.157    0.047  0.033  0.084
 O         -0.012  0.027  0.046   -0.041 -0.013  0.005    0.022  0.012  0.011
 C         -0.051  0.028 -0.063    0.189 -0.083  0.163    0.268 -0.190 -0.124
 O          0.067 -0.022  0.012   -0.142  0.061 -0.043   -0.175  0.158 -0.033
 H          0.082 -0.026  0.022   -0.308  0.244 -0.118    0.183 -0.239  0.173
 H          0.053  0.184 -0.083    0.130 -0.490  0.166    0.275  0.408 -0.139
 H          0.005 -0.031  0.094    0.159  0.084 -0.297    0.296 -0.343  0.355
 O          0.001 -0.027 -0.012   -0.004 -0.041  0.012    0.010  0.062 -0.009
 H          0.110 -0.015 -0.026   -0.353  0.010 -0.085   -0.016 -0.067  0.142
 H          0.098  0.216  0.100    0.043  0.094 -0.003    0.027  0.110  0.011
 TransDip  -0.074  0.097  0.043    0.218  0.057  0.021    0.181 -0.164  0.015

 Mode:                19                     20                     21
 Frequency:      1103.82                1126.13                1211.18
 Force Cnst:      1.7702                 2.3559                 1.0186
 Red. Mass:       2.4660                 3.1530                 1.1785
 IR Active:          YES                    YES                    YES
 IR Intens:       73.477                 87.069                 23.310
 Raman Active:       YES                    YES                    YES
               X      Y      Z        X      Y      Z        X      Y      Z
 C         -0.117 -0.122  0.009   -0.045  0.292  0.110   -0.060 -0.050  0.028
 C          0.285  0.048  0.035    0.124  0.000 -0.016    0.019  0.004 -0.054
 O         -0.049 -0.009 -0.005   -0.000 -0.046  0.006   -0.004  0.002  0.007
 C         -0.043  0.010  0.040   -0.036  0.029  0.042   -0.019 -0.005  0.021
 H         -0.149 -0.176 -0.245    0.038 -0.090 -0.169    0.047 -0.045 -0.046
 O         -0.021 -0.021 -0.017   -0.012 -0.012 -0.017    0.008  0.001 -0.003
 C         -0.004  0.041 -0.070   -0.040 -0.109 -0.060    0.028  0.035  0.024
 O          0.024  0.011 -0.012    0.014  0.014  0.033   -0.011 -0.020 -0.003
 H          0.321 -0.258  0.172   -0.194  0.193 -0.103   -0.272  0.260 -0.145
 H         -0.079  0.099 -0.052   -0.033  0.376 -0.058    0.429 -0.132 -0.070
 H         -0.069  0.008  0.022    0.280 -0.240  0.285   -0.031  0.092 -0.117
 O         -0.026  0.038  0.013   -0.028 -0.177 -0.085   -0.025  0.005  0.005
 H         -0.471 -0.170  0.106    0.140  0.442  0.041    0.576 -0.201 -0.113
 H          0.146  0.478  0.145    0.159  0.288  0.097    0.133  0.403  0.149
 TransDip   0.272 -0.004  0.039    0.035  0.291  0.060   -0.025  0.153  0.005

 Mode:                22                     23                     24
 Frequency:      1240.55                1265.06                1347.04
 Force Cnst:      1.1228                 1.0408                 1.3475
 Red. Mass:       1.2383                 1.1038                 1.2604
 IR Active:          YES                    YES                    YES
 IR Intens:       31.292                  3.273                 41.638
 Raman Active:       YES                    YES                    YES
               X      Y      Z        X      Y      Z        X      Y      Z
 C         -0.021 -0.075  0.022    0.010  0.005 -0.064   -0.097 -0.081 -0.001
 C          0.038  0.010  0.011   -0.017 -0.001 -0.017    0.037  0.006 -0.005
 O         -0.011  0.012 -0.002    0.003 -0.004  0.002   -0.008  0.009  0.000
 C          0.002 -0.002 -0.001   -0.002 -0.001  0.001    0.001  0.004  0.003
 H         -0.069 -0.023 -0.024    0.034  0.006  0.009   -0.103 -0.040 -0.057
 O         -0.001 -0.003  0.002    0.001  0.002 -0.001    0.004 -0.006  0.004
 C         -0.020  0.023 -0.071   -0.020 -0.024  0.007   -0.005  0.006  0.057
 O          0.005 -0.023  0.050    0.007  0.025  0.020    0.000  0.024 -0.016
 H         -0.456  0.411 -0.236    0.049 -0.027  0.040    0.169 -0.141  0.088
 H          0.100  0.181 -0.108   -0.567  0.042  0.131   -0.130 -0.123  0.089
 H          0.519 -0.005 -0.079    0.583 -0.049 -0.041    0.299  0.030 -0.075
 O          0.026  0.031  0.010   -0.015  0.008  0.026    0.016  0.008 -0.016
 H         -0.269  0.013  0.076    0.240 -0.423 -0.100    0.413  0.718 -0.166
 H         -0.117 -0.330 -0.109    0.066  0.214  0.071   -0.070 -0.216 -0.071
 TransDip  -0.135 -0.084 -0.083    0.012  0.056 -0.009    0.102 -0.179  0.007

 Mode:                25                     26                     27
 Frequency:      1398.90                1403.91                1435.50
 Force Cnst:      1.4048                 1.8075                 1.7945
 Red. Mass:       1.2184                 1.5565                 1.4780
 IR Active:          YES                    YES                    YES
 IR Intens:        4.415                 23.287                  6.685
 Raman Active:       YES                    YES                    YES
               X      Y      Z        X      Y      Z        X      Y      Z
 C          0.023 -0.044 -0.008    0.148 -0.098 -0.004    0.089 -0.003 -0.012
 C          0.029  0.006  0.028   -0.078 -0.014 -0.001   -0.022  0.006  0.005
 O         -0.006 -0.006 -0.004    0.006  0.016 -0.000    0.004 -0.006 -0.001
 C         -0.053 -0.071  0.011    0.029  0.024 -0.013    0.004  0.002 -0.003
 H          0.840  0.185  0.378   -0.295 -0.043 -0.102   -0.011  0.007  0.004
 O         -0.027  0.046 -0.042    0.012 -0.014  0.018   -0.001 -0.000  0.001
 C          0.005  0.011 -0.002    0.029  0.029 -0.018   -0.152 -0.039  0.071
 O         -0.001 -0.002  0.005   -0.005 -0.015  0.022   -0.005  0.037 -0.037
 H         -0.039  0.038 -0.017   -0.172  0.154 -0.077    0.256 -0.214  0.129
 H         -0.063 -0.020  0.014   -0.237 -0.053  0.043    0.673  0.047 -0.121
 H          0.047  0.006 -0.002    0.007  0.003  0.051    0.505  0.018 -0.209
 O         -0.015 -0.001 -0.007   -0.061 -0.016 -0.022   -0.020 -0.007 -0.002
 H         -0.098  0.238  0.007   -0.223  0.520  0.055   -0.174  0.013  0.049
 H          0.043  0.142  0.041    0.184  0.586  0.176    0.049  0.153  0.052
 TransDip   0.043 -0.042  0.030   -0.043  0.148 -0.013   -0.061  0.054  0.016

 Mode:                28                     29                     30
 Frequency:      1507.11                1792.20                1807.64
 Force Cnst:      1.4500                24.0633                21.0749
 Red. Mass:       1.0835                12.7155                10.9469
 IR Active:          YES                    YES                    YES
 IR Intens:        4.551                155.791                 76.178
 Raman Active:       YES                    YES                    YES
               X      Y      Z        X      Y      Z        X      Y      Z
 C         -0.001 -0.012 -0.001    0.004 -0.040  0.000   -0.005 -0.029  0.013
 C         -0.002  0.001  0.000   -0.101  0.662  0.008   -0.098  0.408 -0.031
 O          0.000 -0.000  0.001    0.070 -0.458 -0.002    0.050 -0.266  0.005
 C          0.000  0.000 -0.001   -0.347  0.058 -0.244    0.495 -0.135  0.334
 H         -0.002  0.001  0.001    0.041  0.188 -0.032   -0.269 -0.315  0.113
 O          0.000 -0.000  0.000    0.252 -0.067  0.183   -0.337  0.101 -0.246
 C          0.022 -0.063  0.046    0.011  0.015 -0.010    0.007  0.010 -0.007
 O          0.005 -0.008  0.006   -0.003 -0.005  0.005   -0.001 -0.003  0.003
 H         -0.015  0.015 -0.005   -0.028  0.020 -0.013   -0.017  0.012 -0.009
 H         -0.108  0.682  0.048   -0.055 -0.015 -0.007   -0.027 -0.008 -0.005
 H         -0.208  0.209 -0.649   -0.032  0.020  0.024   -0.024  0.014  0.015
 O         -0.001  0.002 -0.002    0.012 -0.006  0.001    0.007 -0.004 -0.001
 H          0.033  0.053 -0.010   -0.018  0.056 -0.006    0.044  0.024 -0.004
 H          0.008  0.030  0.013   -0.001 -0.042 -0.006    0.004 -0.018  0.002
 TransDip   0.045  0.036 -0.037   -0.269  0.284 -0.084    0.171  0.145  0.167

 Mode:                31                     32                     33
 Frequency:      2962.00                2970.41                3021.17
 Force Cnst:      5.6175                 5.6172                 5.6972
 Red. Mass:       1.0867                 1.0805                 1.0594
 IR Active:          YES                    YES                    YES
 IR Intens:       55.053                 21.283                 28.663
 Raman Active:       YES                    YES                    YES
               X      Y      Z        X      Y      Z        X      Y      Z
 C         -0.003 -0.002 -0.008   -0.018 -0.002 -0.078   -0.001 -0.001 -0.007
 C          0.002  0.001 -0.001   -0.000  0.000 -0.001   -0.000  0.001 -0.000
 O         -0.000 -0.001  0.000   -0.000 -0.000  0.000   -0.000 -0.001  0.000
 C          0.003 -0.073  0.042   -0.000  0.008 -0.005    0.000  0.000 -0.000
 H         -0.046  0.856 -0.496    0.006 -0.095  0.056   -0.000 -0.001  0.001
 O         -0.000  0.001 -0.001   -0.000 -0.000  0.000    0.000  0.000  0.000
 C          0.000  0.001  0.001    0.001  0.002  0.009   -0.011  0.035 -0.057
 O         -0.000  0.000  0.000    0.000 -0.000  0.000   -0.002  0.000  0.000
 H         -0.000  0.000 -0.000    0.002 -0.001  0.000   -0.003  0.007 -0.001
 H         -0.003 -0.000 -0.012   -0.028 -0.002 -0.108    0.198  0.022  0.847
 H          0.001 -0.004 -0.001    0.003 -0.019 -0.006   -0.028 -0.447 -0.175
 O          0.000 -0.000 -0.000   -0.000 -0.002 -0.000   -0.000 -0.000  0.000
 H          0.026  0.007  0.108    0.232  0.051  0.955    0.019  0.002  0.085
 H          0.001  0.001 -0.000    0.003 -0.005 -0.001    0.001 -0.002 -0.001
 TransDip  -0.009 -0.204  0.121    0.026 -0.060 -0.133   -0.069  0.081 -0.135

 Mode:                34                     35                     36
 Frequency:      3081.94                3796.02                3860.91
 Force Cnst:      6.1879                 9.0500                 9.3718
 Red. Mass:       1.1057                 1.0660                 1.0671
 IR Active:          YES                    YES                    YES
 IR Intens:       19.906                 78.524                 60.246
 Raman Active:       YES                    YES                    YES
               X      Y      Z        X      Y      Z        X      Y      Z
 C         -0.002 -0.001 -0.007   -0.001  0.000  0.000    0.000  0.000 -0.000
 C          0.000 -0.001  0.000    0.000 -0.000  0.000   -0.000 -0.000 -0.000
 O          0.000  0.000 -0.000    0.000 -0.000  0.000    0.000  0.000 -0.000
 C         -0.000 -0.000 -0.000   -0.000 -0.000 -0.000   -0.000  0.000  0.000
 H          0.000  0.001 -0.001   -0.000  0.000 -0.000    0.000 -0.000 -0.000
 O          0.000  0.000  0.000    0.000 -0.000  0.000    0.000  0.000  0.000
 C         -0.014 -0.069 -0.062    0.000 -0.001 -0.000    0.001 -0.001  0.001
 O          0.000  0.000  0.001   -0.000  0.000  0.000   -0.045 -0.020  0.039
 H          0.002  0.001 -0.000    0.001  0.001 -0.001    0.698  0.325 -0.635
 H          0.099 -0.002  0.450   -0.001  0.001 -0.001    0.003 -0.001 -0.002
 H          0.054  0.830  0.287   -0.003  0.001  0.000    0.002 -0.002  0.000
 O          0.000  0.000  0.000   -0.058  0.023  0.003    0.000  0.000 -0.000
 H          0.014  0.003  0.070   -0.001 -0.004 -0.004    0.000  0.000 -0.001
 H          0.000  0.002 -0.002    0.932 -0.355 -0.048   -0.001 -0.000  0.001
 TransDip  -0.004 -0.102 -0.100    0.254 -0.123 -0.031    0.211  0.041 -0.125

 STANDARD THERMODYNAMIC QUANTITIES AT   298.15 K  AND     1.00 ATM

   This Molecule has  0 Imaginary Frequencies
   Zero point vibrational energy:       64.782 kcal/mol

   Atom    1 Element C  Has Mass   12.00000
   Atom    2 Element C  Has Mass   12.00000
   Atom    3 Element O  Has Mass   15.99491
   Atom    4 Element C  Has Mass   12.00000
   Atom    5 Element H  Has Mass    1.00783
   Atom    6 Element O  Has Mass   15.99491
   Atom    7 Element C  Has Mass   12.00000
   Atom    8 Element O  Has Mass   15.99491
   Atom    9 Element H  Has Mass    1.00783
   Atom   10 Element H  Has Mass    1.00783
   Atom   11 Element H  Has Mass    1.00783
   Atom   12 Element O  Has Mass   15.99491
   Atom   13 Element H  Has Mass    1.00783
   Atom   14 Element H  Has Mass    1.00783
   Molecular Mass:   118.026620 amu
   Principal axes and moments of inertia in amu*Bohr^2:
                             1           2           3
    Eigenvalues --      419.29526  1504.13269  1802.70158
          X               0.99967     0.01854    -0.01763
          Y              -0.01931     0.99882    -0.04454
          Z               0.01678     0.04486     0.99885
   Rotational Symmetry Number is   1
   The Molecule is an Asymmetric Top
   Translational Enthalpy:        0.889 kcal/mol
   Rotational Enthalpy:           0.889 kcal/mol
   Vibrational Enthalpy:         68.652 kcal/mol
   gas constant (RT):             0.592 kcal/mol
   Translational Entropy:        40.212  cal/mol.K
   Rotational Entropy:           28.521  cal/mol.K
   Vibrational Entropy:          26.784  cal/mol.K

   Total Enthalpy:               71.022 kcal/mol
   Total Entropy:                95.516  cal/mol.K

 ======================================================================

 STANDARD THERMODYNAMIC QUANTITIES FOR ANHARMONIC VIBRATION -- TOSH

   Zero point vibrational energy: ************ kcal/mol

   Vibrational Enthalpy:       Infinity kcal/mol
   Vibrational Entropy:             NaN  cal/mol.K

   Total Enthalpy:             Infinity kcal/mol
   Total Entropy:                   NaN  cal/mol.K

 ======================================================================

 STANDARD THERMODYNAMIC QUANTITIES FOR ANHARMONIC VIBRATION -- VPT2

   Zero point vibrational energy: ************ kcal/mol

   Vibrational Enthalpy:       Infinity kcal/mol
   Vibrational Entropy:             NaN  cal/mol.K

   Total Enthalpy:             Infinity kcal/mol
   Total Entropy:                   NaN  cal/mol.K

 ======================================================================

Archival summary:
1\1\pikachu\FREQ\ProcedureUnspecified\BasisUnspecified\446\cher\WedDec1413:47:592016WedDec1413:47:592016\0\\#,FREQ,ProcedureUnspecified,BasisUnspecified,\\0,1\O\H,1,0.965584\C,1,1.41943,2,107.11\H,3,1.10191,1,110.419,2,74.0692,0\C,3,1.52461,1,108.017,2,-168.806,0\O,5,1.2053,3,122.337,1,165.208,0\C,3,1.52667,1,111.563,2,-46.1925,0\H,7,1.09337,3,109.711,1,177.769,0\H,7,1.09617,3,109.556,1,-62.2091,0\O,7,1.43015,3,105.459,1,57.2045,0\H,10,0.961389,7,109.523,3,-168.04,0\C,5,1.55166,3,117.278,1,-16.5173,0\H,12,1.1046,5,116.265,3,-34.0372,0\O,12,1.20082,5,121.076,3,146.993,0\\\@

 Total job time:  2564.10s(wall), 2563.74s(cpu) 
 Wed Dec 14 13:47:59 2016

        *************************************************************
        *                                                           *
        *  Thank you very much for using Q-Chem.  Have a nice day.  *
        *                                                           *
        *************************************************************


 
User input: 3 of 3 
 
pikachu 127.0.1
Q-Chem Developer Version! Running on 127.0.1.*
                  Welcome to Q-Chem
     A Quantum Leap Into The Future Of Chemistry


 Q-Chem 4.4, Q-Chem, Inc., Pleasanton, CA (2016)

 Y. Shao,  Z. Gan,  E. Epifanovsky,  A. T. B. Gilbert,  M. Wormit,  
 J. Kussmann,  A. W. Lange,  A. Behn,  J. Deng,  X. Feng,  D. Ghosh,  
 M. Goldey,  P. R. Horn,  L. D. Jacobson,  I. Kaliman,  F. Rob,  
 R. Z. Khaliullin,  T. Kus,  A. Landau,  J. Liu,  E. I. Proynov,  Y. M. Rhee,  
 R. M. Richard,  M. A. Rohrdanz,  R. P. Steele,  E. J. Sundstrom,  
 H. L. Woodcock III,  P. M. Zimmerman,  D. Zuev,  B. Albrecht,  E. Alguire,  
 B. Austin,  S. A. Baeppler,  G. J. O. Beran,  Y. A. Bernard,  E. Berquist,  
 K. Brandhorst,  K. B. Bravaya,  S. T. Brown,  D. Casanova,  C.-M. Chang,  
 Y. Chen,  S. H. Chien,  K. D. Closser,  M. P. Coons,  D. L. Crittenden,  
 S. Dasgupta,  M. Diedenhofen,  R. A. DiStasio Jr.,  H. Do,  A. D. Dutoi,  
 R. G. Edgar,  P.-T. Fang,  S. Fatehi,  Q. Feng,  L. Fusti-Molnar,  
 A. Ghysels,  A. Golubeva-Zadorozhnaya,  J. Gomes,  A. Gunina,  
 M. W. D. Hanson-Heine,  P. H. P. Harbach,  A. W. Hauser,  J. E. Herr,  
 E. G. Hohenstein,  Z. C. Holden,  K. Hui,  T.-C. Jagau,  H. Ji,  B. Kaduk,  
 K. Khistyaev,  Jaehoon Kim,  Jihan Kim,  R. A. King,  P. Klunzinger,  
 K. Koh,  D. Kosenkov,  T. Kowalczyk,  C. M. Krauter,  A. Kunitsa,  
 K. U. Lao,  A. Laurent,  K. V. Lawler,  J. Lee,  D. Lefrancois,  S. Lehtola,  
 S. V. Levchenko,  C. Y. Lin,  Y.-S. Lin,  F. Liu,  E. Livshits,  
 R. C. Lochan,  A. Luenser,  P. Manohar,  S. F. Manzer,  S.-P. Mao,  Y. Mao,  
 N. Mardirossian,  A. V. Marenich,  L. A. Martinez-Martinez,  S. A. Maurer,  
 N. J. Mayhall,  J.-M. Mewes,  A. F. Morrison,  K. Nanda,  T. S. Nguyen-Beck,  
 C. M. Oana,  R. Olivares-Amaya,  D. P. O'Neill,  J. A. Parkhill,  
 T. M. Perrine,  R. Peverati,  P. A. Pieniazek,  F. Plasser,  A. Prociuk,  
 D. R. Rehn,  E. Rosta,  N. J. Russ,  N. Sergueev,  S. M. Sharada,  
 S. Sharma,  D. W. Small,  A. Sodt,  T. Stauch,  T. Stein,  D. Stuck,  
 Y.-C. Su,  A. J. W. Thom,  T. Tsuchimochi,  L. Vogt,  O. Vydrov,  T. Wang,  
 M. A. Watson,  J. Wenzel,  A. White,  C. F. Williams,  V. Vanovschi,  
 K. Yao,  S. Yeganeh,  S. R. Yost,  Z.-Q. You,  I. Y. Zhang,  X. Zhang,  
 Y. Zhao,  B. R. Brooks,  G. K. L. Chan,  D. M. Chipman,  C. J. Cramer,  
 W. A. Goddard III,  M. S. Gordon,  W. J. Hehre,  A. Klamt,  
 H. F. Schaefer III,  M. W. Schmidt,  C. D. Sherrill,  D. G. Truhlar,  
 A. Warshel,  X. Xu,  A. Aspuru-Guzik,  R. Baer,  A. T. Bell,  N. A. Besley,  
 J.-D. Chai,  A. Dreuw,  B. D. Dunietz,  T. R. Furlani,  S. R. Gwaltney,  
 C.-P. Hsu,  Y. Jung,  J. Kong,  D. S. Lambrecht,  W. Liang,  C. Ochsenfeld,  
 V. A. Rassolov,  L. V. Slipchenko,  J. E. Subotnik,  T. Van Voorhis,  
 J. M. Herbert,  A. I. Krylov,  P. M. W. Gill,  M. Head-Gordon

 Contributors to earlier versions of Q-Chem not listed above: 
 R. D. Adamson,  J. Baker,  E. F. C. Byrd,  A. K. Chakraborty,  C.-L. Cheng,  
 H. Dachsel,  R. J. Doerksen,  G. Hawkins,  A. Heyden,  S. Hirata,  
 G. Kedziora,  F. J. Keil,  C. Kelley,  P. P. Korambath,  W. Kurlancheek,  
 A. M. Lee,  M. S. Lee,  D. Liotard,  I. Lotan,  P. E. Maslen,  N. Nair,  
 D. Neuhauser,  R. Olson,  B. Peters,  J. Ritchie,  N. E. Schultz,  
 N. Shenvi,  A. C. Simmonett,  K. S. Thanthiriwatte,  Q. Wu,  W. Zhang

 Please cite Q-Chem as follows:
 Y. Shao et al., Mol. Phys. 113, 184-215 (2015)
 DOI: 10.1080/00268976.2014.952696

 Q-Chem 4.4.2 for Intel X86 EM64T Linux

 Parts of Q-Chem use Armadillo 5.200.1 (Boston Tea Smuggler).
 http://arma.sourceforge.net/

 Q-Chem begins on Wed Dec 14 13:48:00 2016  


Host: 0

     Scratch files written to /scratch/cher/qchem10792//
The previous job contains 0 fragments, simply inherited here
FILE_GEOM_ORG=        593

Checking the input file for inconsistencies... 	...done.

--------------------------------------------------------------
User input:
--------------------------------------------------------------

$molecule
   read
$end
$rem
   BASIS  =  6-311++G**
   JOB_TYPE  =  SP
   METHOD  =  B3LYP
   SOLVENT_METHOD SMD
$end

--------------------------------------------------------------
 ----------------------------------------------------------------
             Standard Nuclear Orientation (Angstroms)
    I     Atom           X                Y                Z
 ----------------------------------------------------------------
    1      C      -0.6006477403     0.1463985664    -0.4634496467
    2      C       0.7861765077    -0.4573378268    -0.2719514586
    3      O       0.9777326308    -1.6473044614    -0.2778484011
    4      C       1.9737737029     0.5274150789    -0.1060602255
    5      H       1.9079082583     1.4726887420    -0.6737457864
    6      O       2.9135461224     0.2535628436     0.5894989915
    7      C      -1.6549758716    -0.6256561392     0.3258862845
    8      O      -2.8848181231     0.0681688492     0.0991068864
    9      H      -3.5522060382    -0.2520601147     0.7125528789
   10      H      -1.3933389290    -0.6201893275     1.3903601258
   11      H      -1.6995285718    -1.6583551332    -0.0304857913
   12      O      -0.5452907912     1.5081049377    -0.0666169836
   13      H      -0.8485155853     0.0677946526    -1.5342380121
   14      H      -1.4551859281     1.8281573523    -0.0217766368
 ----------------------------------------------------------------
 Nuclear Repulsion Energy =   373.6449784756 hartrees
 There are       31 alpha and       31 beta electrons
 Requested basis set is 6-311++G(d,p)
 There are 78 shells and 218 basis functions

 Total QAlloc Memory Limit   2000 MB
 Mega-Array Size        61 MB
 MEM_STATIC part        62 MB

                       Distance Matrix (Angstroms)
             C (  1)   C (  2)   O (  3)   C (  4)   H (  5)   O (  6)
   C (  2)  1.524615
   O (  3)  2.396477  1.205300
   C (  4)  2.626889  1.551659  2.398127
   H (  5)  2.845369  2.268198  3.279683  1.104603
   O (  6)  3.670115  2.402744  2.848326  1.200820  2.023206
   C (  7)  1.526672  2.518922  2.887805  3.831967  4.253993  4.659819
   O (  8)  2.353726  3.726935  4.243141  4.884559  5.053732  5.822017
   H (  9)  3.202101  4.453420  4.842308  5.640404  5.891471  6.486659
   H ( 10)  2.156995  2.745922  3.075689  3.859238  4.420283  4.466999
   H ( 11)  2.156880  2.771187  2.688687  4.275097  4.819836  5.031925
   O ( 12)  1.419431  2.382841  3.510104  2.703515  2.527458  3.737368
   H ( 13)  1.101910  2.131044  2.802724  3.196288  3.211238  4.324104
   H ( 14)  1.937427  3.210885  4.250118  3.668351  3.444100  4.683890
             C (  7)   O (  8)   H (  9)   H ( 10)   H ( 11)   O ( 12)
   O (  8)  1.430152
   H (  9)  1.971945  0.961389
   H ( 10)  1.096170  2.089421  2.292520
   H ( 11)  1.093368  2.098235  2.441759  1.786153
   O ( 12)  2.436882  2.752139  3.570270  2.715070  3.370466
   H ( 13)  2.142735  2.610430  3.529918  3.053429  2.442353  2.078545
   H ( 14)  2.486360  2.270687  3.043688  2.827076  3.495075  0.965584
             H ( 13)
   H ( 14)  2.398847

 A cutoff of  1.0D-08 yielded   2646 shell pairs
 There are     20922 function pairs (     22411 Cartesian)

 -------------------------------------------------------
 OpenMP Integral Computing Module                       
 Release: version 1.0, May 2013, Q-Chem Inc. Pittsburgh 
 -------------------------------------------------------
 Integral Job Info:
 Integral job number is                      11
 Integral operator is                         1
 short-range coefficients                     0
 long-range coefficients              100000000
 Omega coefficients                           0
 if combine SR and LR in K                    0
 Integral screening is                        0
 Integral computing path is                   2
 max size of driver memory is            800000
 size of driver memory is                593474
 size of scratch memory is              2260544
 max col of scratch BK array               1296
 max len of scratch array in speh3          155
 max len of scratch index in speh4           18
 max int batch size is                      520
 min int batch size is                       52
 fixed nKL is                                52
 max L of basis functions is                  2
 order of int derivative is                   0
 number of shells is                         78
 number of basis is                         226
 number of cartesian basis is               226
 number of contracted shell pairs          2646
 number of primitive shell pairs           6476
 maxK2 (contraction) of shell pair           36
 max number of K2 of shell pair               1
 max number of CS2 of shell pair            441
 max number of PS2 of shell pair            972
 mem total for path MDJ                   44296
 -------------------------------------------------------
 Smallest overlap matrix eigenvalue = 3.15E-05

 Q-Chem warning in module /home/taweetham/qchem/stvman/mkSTV.C, line 257:

 Overlap eigenvalue is smaller than square root of threshold


 Scale SEOQF with 1.000000e-01/1.000000e-01/1.000000e-01

 Standard Electronic Orientation quadrupole field applied
 Nucleus-field energy     =     0.0000000103 hartrees
 Guess from superposition of atomic densities
 Warning:  Energy on first SCF cycle will be non-variational
 A restricted hybrid HF-DFT SCF calculation will be
 performed using Pulay DIIS extrapolation
 Exchange:     0.2000 Hartree-Fock + 0.0800 Slater + 0.7200 B88
 Correlation:  0.1900 VWN1RPA + 0.8100 LYP
 Using SG-1 standard quadrature grid
 SCF converges when DIIS error is below 1.0E-05
 ---------------------------------------
  Cycle       Energy         DIIS Error
 ---------------------------------------
    1    -458.3472537778      4.24E-02
    2    -456.8398525090      6.53E-03
    3    -456.2956383789      1.30E-02
    4    -457.0109812736      1.96E-03
    5    -457.0272368975      7.37E-04
    6    -457.0292590945      2.02E-04
    7    -457.0294907011      4.64E-05
    8    -457.0295012715      1.31E-05
    9    -457.0294996408      5.52E-06 Convergence criterion met
 ---------------------------------------
 SCF time:  CPU 77.96 s  wall 78.04 s

 Citation of the SMD model:
 Marenich, A.V.; Cramer, C.J.; Truhlar, D.G.
 J. Phys. Chem. B 2009, 113, 6378-6396.
 iSolventCode=           1
 Solvent: water                                                           

 vradii
            1           2           3           4           5           6
    1   1.8500000   1.8500000   1.5200000   1.8500000   1.2000000   1.5200000
            7           8           9          10          11          12
    1   1.8500000   1.5200000   1.2000000   1.2000000   1.2000000   1.5200000
           13          14
    1   1.2000000   1.2000000
Changing PCM_TESSEL_METHOD to VTN
Changing PCM_VDW_RADII to SMD_RADIUS
 Discretize the solute cavity surface with Lebedev spheres
	Using 302 Lebedev grid points for each H atom
	Using 302 Lebedev grid points for other atoms
	Atomic van der Waals radii will be scaled by 1.20
 Removing interior tesserae...
 Keep 1530 surface tesserae and discard 2698 interior tesserae
 Molecular Surface Area = 135.987 Angst**2
 A restricted hybrid HF-DFT SCF calculation will be
 performed using Pulay DIIS extrapolation
 Polarizable Continuum solvation model will be applied
 Exchange:     0.2000 Hartree-Fock + 0.0800 Slater + 0.7200 B88
 Correlation:  0.1900 VWN1RPA + 0.8100 LYP
 Using SG-1 standard quadrature grid
 SCF converges when DIIS error is below 1.0E-05

 Citation of the SMD model:
 Marenich, A.V.; Cramer, C.J.; Truhlar, D.G.
 J. Phys. Chem. B 2009, 113, 6378-6396.
 iSolventCode=           1
 Solvent: water                                                           

 vradii
            1           2           3           4           5           6
    1   1.8500000   1.8500000   1.5200000   1.8500000   1.2000000   1.5200000
            7           8           9          10          11          12
    1   1.8500000   1.5200000   1.2000000   1.2000000   1.2000000   1.5200000
           13          14
    1   1.2000000   1.2000000
 ---------------------------------------
  Cycle       Energy         DIIS Error
 ---------------------------------------
    1    -457.0293330386      2.48E-06
 Time req'd to invert C: 4.80 s (CPU) 4.80 s (wall)
    2    -457.0548061778      5.72E-04
    3    -457.0547972065      5.73E-04
    4    -457.0548057554      5.73E-04
    5    -457.0547974483      5.73E-04
    6    -457.0547961364      5.73E-04
    7    -457.0548040464      5.73E-04
    8    -457.0548041739      5.73E-04
    9    -457.0548073279      5.73E-04
   10    -457.0548031561      5.73E-04
   11    -457.0548053400      5.73E-04
   12    -457.0548073840      5.73E-04
   13    -457.0548091229      5.73E-04
   14    -457.0548102038      5.73E-04
   15    -457.0548043048      5.73E-04
   16    -457.0548026020      5.73E-04
   17    -457.0571605956      7.44E-04
   18    -457.0593691569      2.16E-04
   19    -457.0595684479      5.39E-05
   20    -457.0595800787      3.66E-05
   21    -457.0595851631      4.23E-06 Convergence criterion met
 ---------------------------------------
 SCF time:  CPU 164.62 s  wall 164.73 s
(0)  E-EN(g) gas-phase elect-nuc energy                 -457.029333039 a.u.
(3)  G-ENP(liq) elect-nuc-pol free energy of system     -457.059585163 a.u.
(4)  G-CDS(liq) cavity-dispersion-solvent structure 
     free energy                                                5.3304 kcal/mol
(6)  G-S(liq) free energy of system                     -457.051090605 a.u.
(9)  DeltaG-S(liq) free energy of  solvation
     (9) = (6) - (0)                                          -13.6531 kcal/mol
 SCF   energy in the final basis set = -457.0510906049
 Total energy in the final basis set = -457.0510906049

 --------------------------------------------------------------

                    Orbital Energies (a.u.)
 --------------------------------------------------------------

 Alpha MOs
 -- Occupied --
-19.163 -19.159 -19.142 -19.138 -10.296 -10.290 -10.246 -10.227
 -1.105  -1.081  -1.056  -1.029  -0.778  -0.711  -0.634  -0.562
 -0.547  -0.535  -0.497  -0.494  -0.475  -0.468  -0.442  -0.426
 -0.401  -0.382  -0.369  -0.339  -0.300  -0.298  -0.268
 -- Virtual --
 -0.106  -0.012  -0.002   0.018   0.022   0.025   0.042   0.051
  0.058   0.069   0.085   0.088   0.096   0.103   0.110   0.116
  0.125   0.130   0.136   0.140   0.148   0.153   0.161   0.169
  0.175   0.184   0.191   0.209   0.212   0.225   0.227   0.239
  0.248   0.260   0.263   0.272   0.277   0.288   0.294   0.300
  0.307   0.309   0.316   0.329   0.342   0.347   0.364   0.371
  0.384   0.390   0.399   0.405   0.469   0.485   0.509   0.538
  0.557   0.572   0.584   0.597   0.609   0.641   0.647   0.656
  0.677   0.691   0.704   0.712   0.725   0.744   0.771   0.845
  0.852   0.920   0.985   0.994   1.051   1.075   1.097   1.101
  1.128   1.130   1.143   1.159   1.168   1.177   1.204   1.234
  1.247   1.305   1.314   1.326   1.385   1.404   1.438   1.473
  1.475   1.495   1.510   1.550   1.571   1.597   1.604   1.617
  1.641   1.666   1.682   1.731   1.739   1.750   1.791   1.820
  1.849   1.864   1.943   1.990   2.024   2.039   2.089   2.093
  2.109   2.175   2.208   2.286   2.365   2.449   2.466   2.494
  2.541   2.562   2.617   2.637   2.663   2.674   2.747   2.782
  2.809   2.829   2.832   2.861   2.882   2.947   2.962   3.002
  3.067   3.088   3.136   3.171   3.208   3.260   3.301   3.315
  3.324   3.355   3.418   3.466   3.579   3.675   3.801   3.824
  3.863   3.887   3.917   3.991   4.053   4.137   4.260   4.998
  5.028   5.045   5.056   5.097   5.183   5.364   5.406   5.580
  5.655   5.672   5.757  23.767  23.780  23.831  23.861  49.893
 49.915  49.922  49.967
 --------------------------------------------------------------

          Ground-State Mulliken Net Atomic Charges

     Atom                 Charge (a.u.)
  ----------------------------------------
      1 C                    -0.033346
      2 C                     0.282837
      3 O                    -0.316591
      4 C                    -0.030582
      5 H                     0.220228
      6 O                    -0.289146
      7 C                    -0.443628
      8 O                    -0.399983
      9 H                     0.326057
     10 H                     0.226429
     11 H                     0.204642
     12 O                    -0.327122
     13 H                     0.262283
     14 H                     0.317923
  ----------------------------------------
  Sum of atomic charges =    -0.000000

 -----------------------------------------------------------------
                    Cartesian Multipole Moments
 -----------------------------------------------------------------
    Charge (ESU x 10^10)
                -0.0000
    Dipole Moment (Debye)
         X      -5.5641      Y       1.2383      Z      -0.7440
       Tot       5.7486
    Quadrupole Moments (Debye-Ang)
        XX     -51.1366     XY       6.0854     YY     -51.2775
        XZ     -10.2861     YZ      -2.3437     ZZ     -43.8948
    Octopole Moments (Debye-Ang^2)
       XXX     -69.8237    XXY      -1.0630    XYY     -12.6517
       YYY      13.8463    XXZ       5.6397    XYZ      -0.2293
       YYZ       1.6779    XZZ      -6.5520    YZZ      -0.3158
       ZZZ       0.8921
    Hexadecapole Moments (Debye-Ang^3)
      XXXX    -995.0043   XXXY      25.1419   XXYY    -197.7348
      XYYY       3.7758   YYYY    -290.9852   XXXZ    -120.0215
      XXYZ     -13.1254   XYYZ      -2.6338   YYYZ      -4.3261
      XXZZ    -169.7106   XYZZ       2.1187   YYZZ     -63.3474
      XZZZ      -9.6021   YZZZ      -2.5699   ZZZZ     -86.0142
 -----------------------------------------------------------------
Archival summary:
1\1\pikachu\SP\ProcedureUnspecified\BasisUnspecified\446\cher\WedDec1413:52:022016WedDec1413:52:022016\0\\#,ProcedureUnspecified,BasisUnspecified,\\0,1\O\H,1,0.965584\C,1,1.41943,2,107.11\H,3,1.10191,1,110.419,2,74.0692,0\C,3,1.52461,1,108.017,2,-168.806,0\O,5,1.2053,3,122.337,1,165.208,0\C,3,1.52667,1,111.563,2,-46.1925,0\H,7,1.09337,3,109.711,1,177.769,0\H,7,1.09617,3,109.556,1,-62.2091,0\O,7,1.43015,3,105.459,1,57.2045,0\H,10,0.961389,7,109.523,3,-168.04,0\C,5,1.55166,3,117.278,1,-16.5173,0\H,12,1.1046,5,116.265,3,-34.0372,0\O,12,1.20082,5,121.076,3,146.993,0\\\@

 Total job time:  242.97s(wall), 242.78s(cpu) 
 Wed Dec 14 13:52:02 2016

        *************************************************************
        *                                                           *
        *  Thank you very much for using Q-Chem.  Have a nice day.  *
        *                                                           *
        *************************************************************
