# Supplementary material for: A DFT investigation of the blue bottle experiment: E∘half-cell analysis of autoxidation catalysed by redox indicators
Source: R Soc Open Sci. 2017 Nov 8;4(11):170708. doi: 10.1098/rsos.170708 (PMC5717635; doi:10.1098/rsos.170708)
Supplement: output.zip [file rsos170708supp2.zip › B3LYP_6-311++Gdp_reducing_agents/C4H6O4_ketone.out]

pikachu 127.0.1
Q-Chem Developer Version! Running on 127.0.1.*
                  Welcome to Q-Chem
     A Quantum Leap Into The Future Of Chemistry


 Q-Chem 4.4, Q-Chem, Inc., Pleasanton, CA (2016)

 Y. Shao,  Z. Gan,  E. Epifanovsky,  A. T. B. Gilbert,  M. Wormit,  
 J. Kussmann,  A. W. Lange,  A. Behn,  J. Deng,  X. Feng,  D. Ghosh,  
 M. Goldey,  P. R. Horn,  L. D. Jacobson,  I. Kaliman,  F. Rob,  
 R. Z. Khaliullin,  T. Kus,  A. Landau,  J. Liu,  E. I. Proynov,  Y. M. Rhee,  
 R. M. Richard,  M. A. Rohrdanz,  R. P. Steele,  E. J. Sundstrom,  
 H. L. Woodcock III,  P. M. Zimmerman,  D. Zuev,  B. Albrecht,  E. Alguire,  
 B. Austin,  S. A. Baeppler,  G. J. O. Beran,  Y. A. Bernard,  E. Berquist,  
 K. Brandhorst,  K. B. Bravaya,  S. T. Brown,  D. Casanova,  C.-M. Chang,  
 Y. Chen,  S. H. Chien,  K. D. Closser,  M. P. Coons,  D. L. Crittenden,  
 S. Dasgupta,  M. Diedenhofen,  R. A. DiStasio Jr.,  H. Do,  A. D. Dutoi,  
 R. G. Edgar,  P.-T. Fang,  S. Fatehi,  Q. Feng,  L. Fusti-Molnar,  
 A. Ghysels,  A. Golubeva-Zadorozhnaya,  J. Gomes,  A. Gunina,  
 M. W. D. Hanson-Heine,  P. H. P. Harbach,  A. W. Hauser,  J. E. Herr,  
 E. G. Hohenstein,  Z. C. Holden,  K. Hui,  T.-C. Jagau,  H. Ji,  B. Kaduk,  
 K. Khistyaev,  Jaehoon Kim,  Jihan Kim,  R. A. King,  P. Klunzinger,  
 K. Koh,  D. Kosenkov,  T. Kowalczyk,  C. M. Krauter,  A. Kunitsa,  
 K. U. Lao,  A. Laurent,  K. V. Lawler,  J. Lee,  D. Lefrancois,  S. Lehtola,  
 S. V. Levchenko,  C. Y. Lin,  Y.-S. Lin,  F. Liu,  E. Livshits,  
 R. C. Lochan,  A. Luenser,  P. Manohar,  S. F. Manzer,  S.-P. Mao,  Y. Mao,  
 N. Mardirossian,  A. V. Marenich,  L. A. Martinez-Martinez,  S. A. Maurer,  
 N. J. Mayhall,  J.-M. Mewes,  A. F. Morrison,  K. Nanda,  T. S. Nguyen-Beck,  
 C. M. Oana,  R. Olivares-Amaya,  D. P. O'Neill,  J. A. Parkhill,  
 T. M. Perrine,  R. Peverati,  P. A. Pieniazek,  F. Plasser,  A. Prociuk,  
 D. R. Rehn,  E. Rosta,  N. J. Russ,  N. Sergueev,  S. M. Sharada,  
 S. Sharma,  D. W. Small,  A. Sodt,  T. Stauch,  T. Stein,  D. Stuck,  
 Y.-C. Su,  A. J. W. Thom,  T. Tsuchimochi,  L. Vogt,  O. Vydrov,  T. Wang,  
 M. A. Watson,  J. Wenzel,  A. White,  C. F. Williams,  V. Vanovschi,  
 K. Yao,  S. Yeganeh,  S. R. Yost,  Z.-Q. You,  I. Y. Zhang,  X. Zhang,  
 Y. Zhao,  B. R. Brooks,  G. K. L. Chan,  D. M. Chipman,  C. J. Cramer,  
 W. A. Goddard III,  M. S. Gordon,  W. J. Hehre,  A. Klamt,  
 H. F. Schaefer III,  M. W. Schmidt,  C. D. Sherrill,  D. G. Truhlar,  
 A. Warshel,  X. Xu,  A. Aspuru-Guzik,  R. Baer,  A. T. Bell,  N. A. Besley,  
 J.-D. Chai,  A. Dreuw,  B. D. Dunietz,  T. R. Furlani,  S. R. Gwaltney,  
 C.-P. Hsu,  Y. Jung,  J. Kong,  D. S. Lambrecht,  W. Liang,  C. Ochsenfeld,  
 V. A. Rassolov,  L. V. Slipchenko,  J. E. Subotnik,  T. Van Voorhis,  
 J. M. Herbert,  A. I. Krylov,  P. M. W. Gill,  M. Head-Gordon

 Contributors to earlier versions of Q-Chem not listed above: 
 R. D. Adamson,  J. Baker,  E. F. C. Byrd,  A. K. Chakraborty,  C.-L. Cheng,  
 H. Dachsel,  R. J. Doerksen,  G. Hawkins,  A. Heyden,  S. Hirata,  
 G. Kedziora,  F. J. Keil,  C. Kelley,  P. P. Korambath,  W. Kurlancheek,  
 A. M. Lee,  M. S. Lee,  D. Liotard,  I. Lotan,  P. E. Maslen,  N. Nair,  
 D. Neuhauser,  R. Olson,  B. Peters,  J. Ritchie,  N. E. Schultz,  
 N. Shenvi,  A. C. Simmonett,  K. S. Thanthiriwatte,  Q. Wu,  W. Zhang

 Please cite Q-Chem as follows:
 Y. Shao et al., Mol. Phys. 113, 184-215 (2015)
 DOI: 10.1080/00268976.2014.952696

 Q-Chem 4.4.2 for Intel X86 EM64T Linux

 Parts of Q-Chem use Armadillo 5.200.1 (Boston Tea Smuggler).
 http://arma.sourceforge.net/

 Q-Chem begins on Wed Dec 14 10:12:05 2016  


Host: 0

     Scratch files written to /scratch/cher/qchem10018//
FILE_GEOM_ORG=        593

Checking the input file for inconsistencies... 	...done.

--------------------------------------------------------------
User input:
--------------------------------------------------------------
$molecule
0 1
  C   -0.6979055    0.3297106   -0.0000961
  C    0.6979055   -0.3297106   -0.0000979
  O    0.8060340   -1.5375402   -0.0000536
  C    1.8688263    0.6353293   -0.0000459
  H    1.7583188    1.2915175   -0.8800502
  O    3.0687199   -0.0982028    0.0000299
  C   -1.8688263   -0.6353293   -0.0000443
  O   -3.0687199    0.0982029    0.0000321
  H   -3.7999222   -0.5369263    0.0011889
  H   -1.7582125   -1.2915821    0.8798862
  H   -1.7583189   -1.2915176   -0.8800484
  O   -0.8060340    1.5375402   -0.0000541
  H    1.7582127    1.2915822    0.8798844
  H    3.7999222    0.5369262    0.0012103
$end

$rem
   BASIS  =  6-311++G**
   JOB_TYPE  =  optimization
   METHOD  =  B3LYP
$end

--------------------------------------------------------------
 ----------------------------------------------------------------
             Standard Nuclear Orientation (Angstroms)
    I     Atom           X                Y                Z
 ----------------------------------------------------------------
    1      C      -0.6979055033     0.3297105851    -0.0000961097
    2      C       0.6979055001    -0.3297106077    -0.0000979032
    3      O       0.8060340064    -1.5375402071    -0.0000536014
    4      C       1.8688262951     0.6353292984    -0.0000458995
    5      H       1.7583187953     1.2915174968    -0.8800502008
    6      O       3.0687198989    -0.0982027953     0.0000299062
    7      C      -1.8688262983    -0.6353293210    -0.0000443134
    8      O      -3.0687199021     0.0982028727     0.0000320809
    9      H      -3.7999221988    -0.5369263311     0.0011888786
   10      H      -1.7582124985    -1.2915821194     0.8798861879
   11      H      -1.7583188913    -1.2915176215    -0.8800484121
   12      O      -0.8060340096     1.5375401845    -0.0000541115
   13      H       1.7582126881     1.2915821989     0.8798843992
   14      H       3.7999221956     0.5369262085     0.0012103085
 ----------------------------------------------------------------
 Molecular Point Group                 C1    NOp =  1
 Largest Abelian Subgroup              C1    NOp =  1
 Nuclear Repulsion Energy =   369.1971207178 hartrees
 There are       31 alpha and       31 beta electrons
 Requested basis set is 6-311++G(d,p)
 There are 78 shells and 218 basis functions

 Total QAlloc Memory Limit   2000 MB
 Mega-Array Size        61 MB
 MEM_STATIC part        62 MB
 A cutoff of  1.0D-11 yielded   2717 shell pairs
 There are     21555 function pairs (     23135 Cartesian)

 -------------------------------------------------------
 OpenMP Integral Computing Module                       
 Release: version 1.0, May 2013, Q-Chem Inc. Pittsburgh 
 -------------------------------------------------------
 Integral Job Info:
 Integral job number is                      11
 Integral operator is                         1
 short-range coefficients                     0
 long-range coefficients              100000000
 Omega coefficients                           0
 if combine SR and LR in K                    0
 Integral screening is                        0
 Integral computing path is                   2
 max size of driver memory is            800000
 size of driver memory is                593474
 size of scratch memory is              2260544
 max col of scratch BK array               1296
 max len of scratch array in speh3          155
 max len of scratch index in speh4           18
 max int batch size is                      520
 min int batch size is                       52
 fixed nKL is                                52
 max L of basis functions is                  2
 order of int derivative is                   0
 number of shells is                         78
 number of basis is                         226
 number of cartesian basis is               226
 number of contracted shell pairs          2717
 number of primitive shell pairs           6826
 maxK2 (contraction) of shell pair           36
 max number of K2 of shell pair               1
 max number of CS2 of shell pair            462
 max number of PS2 of shell pair           1032
 mem total for path MDJ                   45752
 -------------------------------------------------------
 Smallest overlap matrix eigenvalue = 1.32E-05

 Scale SEOQF with 1.000000e-01/1.000000e-01/1.000000e-01

 Standard Electronic Orientation quadrupole field applied
 Nucleus-field energy     =     0.0000000123 hartrees
 Guess from superposition of atomic densities
 Warning:  Energy on first SCF cycle will be non-variational
 A restricted hybrid HF-DFT SCF calculation will be
 performed using Pulay DIIS extrapolation
 Exchange:     0.2000 Hartree-Fock + 0.0800 Slater + 0.7200 B88
 Correlation:  0.1900 VWN1RPA + 0.8100 LYP
 Using SG-1 standard quadrature grid
 SCF converges when DIIS error is below 1.0E-08
 ---------------------------------------
  Cycle       Energy         DIIS Error
 ---------------------------------------
    1    -458.3485145603      4.23E-02
    2    -456.8286657334      6.74E-03
    3    -456.2761566695      1.32E-02
    4    -457.0176689335      1.72E-03
    5    -457.0303830311      7.20E-04
    6    -457.0323795300      2.01E-04
    7    -457.0325636546      3.96E-05
    8    -457.0325701837      7.67E-06
    9    -457.0325706451      2.67E-06
   10    -457.0325707158      3.50E-07
   11    -457.0325706872      4.25E-08
   12    -457.0325706820      1.13E-08
   13    -457.0325706846      1.36E-09 Convergence criterion met
 ---------------------------------------
 SCF time:  CPU 127.36 s  wall 127.70 s
 SCF   energy in the final basis set = -457.0325706846
 Total energy in the final basis set = -457.0325706846

 --------------------------------------------------------------

                    Orbital Energies (a.u.)
 --------------------------------------------------------------

 Alpha MOs
 -- Occupied --
-19.154 -19.154 -19.149 -19.149 -10.291 -10.291 -10.251 -10.251
 -1.094  -1.079  -1.050  -1.049  -0.772  -0.753  -0.642  -0.557
 -0.548  -0.531  -0.507  -0.486  -0.484  -0.473  -0.456  -0.417
 -0.391  -0.378  -0.378  -0.334  -0.306  -0.305  -0.263
 -- Virtual --
 -0.107  -0.024  -0.020   0.012   0.012   0.020   0.021   0.043
  0.049   0.061   0.074   0.081   0.093   0.099   0.101   0.106
  0.111   0.121   0.125   0.143   0.144   0.147   0.155   0.158
  0.170   0.182   0.186   0.195   0.208   0.219   0.220   0.236
  0.248   0.250   0.269   0.274   0.278   0.295   0.298   0.307
  0.309   0.311   0.327   0.329   0.338   0.360   0.371   0.384
  0.385   0.412   0.418   0.443   0.466   0.469   0.485   0.523
  0.539   0.544   0.570   0.572   0.603   0.615   0.630   0.630
  0.644   0.667   0.682   0.709   0.732   0.772   0.837   0.883
  0.903   0.947   0.965   0.973   1.047   1.066   1.070   1.096
  1.133   1.149   1.171   1.184   1.187   1.196   1.196   1.246
  1.257   1.257   1.330   1.341   1.347   1.354   1.394   1.469
  1.481   1.519   1.529   1.534   1.541   1.544   1.569   1.587
  1.615   1.635   1.653   1.663   1.679   1.722   1.740   1.857
  1.875   1.955   1.977   1.994   1.996   1.998   2.027   2.034
  2.114   2.149   2.246   2.295   2.388   2.402   2.450   2.451
  2.496   2.504   2.533   2.586   2.625   2.645   2.727   2.805
  2.832   2.862   2.883   2.889   2.908   2.926   2.980   2.985
  3.082   3.093   3.165   3.173   3.185   3.190   3.247   3.302
  3.354   3.365   3.481   3.540   3.590   3.742   3.748   3.751
  3.851   3.853   3.983   3.984   4.065   4.165   4.212   4.982
  4.989   5.040   5.076   5.172   5.185   5.364   5.391   5.606
  5.669   5.720   5.757  23.766  23.793  23.831  23.833  49.884
 49.894  49.957  49.985
 --------------------------------------------------------------

          Ground-State Mulliken Net Atomic Charges

     Atom                 Charge (a.u.)
  ----------------------------------------
      1 C                     0.288585
      2 C                     0.288585
      3 O                    -0.235397
      4 C                    -0.438707
      5 H                     0.196040
      6 O                    -0.257841
      7 C                    -0.438707
      8 O                    -0.257841
      9 H                     0.251318
     10 H                     0.196002
     11 H                     0.196040
     12 O                    -0.235397
     13 H                     0.196002
     14 H                     0.251318
  ----------------------------------------
  Sum of atomic charges =     0.000000

 -----------------------------------------------------------------
                    Cartesian Multipole Moments
 -----------------------------------------------------------------
    Charge (ESU x 10^10)
                 0.0000
    Dipole Moment (Debye)
         X       0.0000      Y      -0.0000      Z       0.0038
       Tot       0.0038
    Quadrupole Moments (Debye-Ang)
        XX     -38.0256     XY      17.6902     YY     -52.8372
        XZ       0.0002     YZ       0.0000     ZZ     -45.0155
    Octopole Moments (Debye-Ang^2)
       XXX       0.0000    XXY      -0.0000    XYY      -0.0000
       YYY      -0.0000    XXZ       0.0695    XYZ       0.0117
       YYZ       0.0023    XZZ       0.0000    YZZ      -0.0000
       ZZZ       0.0015
    Hexadecapole Moments (Debye-Ang^3)
      XXXX    -811.4468   XXXY     154.9704   XXYY    -219.9393
      XYYY      15.6661   YYYY    -290.4223   XXXZ       0.0028
      XXYZ       0.0004   XYYZ       0.0001   YYYZ       0.0000
      XXZZ    -200.7996   XYZZ       3.4272   YYZZ     -50.3169
      XZZZ       0.0001   YZZZ       0.0000   ZZZZ     -55.9385
 -----------------------------------------------------------------
 Calculating analytic gradient of the SCF energy
 Gradient of SCF Energy
            1           2           3           4           5           6
    1   0.0031871  -0.0031871   0.0013086   0.0041671  -0.0005743  -0.0062981
    2  -0.0084309   0.0084309  -0.0103246  -0.0005823   0.0018173  -0.0067816
    3  -0.0000054  -0.0000063   0.0000021   0.0000079  -0.0011705  -0.0000147
            7           8           9          10          11          12
    1  -0.0041672   0.0062982  -0.0039690   0.0005722   0.0005742  -0.0013086
    2   0.0005823   0.0067817  -0.0054489  -0.0018200  -0.0018173   0.0103246
    3   0.0000076  -0.0000144   0.0000125   0.0011685  -0.0011704   0.0000019
           13          14
    1  -0.0005722   0.0039689
    2   0.0018200   0.0054488
    3   0.0011685   0.0000127
 Max gradient component =       1.032E-02
 RMS gradient           =       4.073E-03
 Gradient time:  CPU 43.48 s  wall 43.48 s
 Geometry Optimization Parameters
   NAtoms,    NIC,     NZ,  NCons,   NDum,   NFix, NCnnct, MaxDiis
       14      83       0       0       0       0       0       0


** GEOMETRY OPTIMIZATION IN DELOCALIZED INTERNAL COORDINATES **
   Searching for a Minimum

   Optimization Cycle:   1

                       Coordinates (Angstroms)
     ATOM                X               Y               Z
      1  C        -0.6979055033    0.3297105851   -0.0000961097
      2  C         0.6979055001   -0.3297106077   -0.0000979032
      3  O         0.8060340064   -1.5375402071   -0.0000536014
      4  C         1.8688262951    0.6353292984   -0.0000458995
      5  H         1.7583187953    1.2915174968   -0.8800502008
      6  O         3.0687198989   -0.0982027953    0.0000299062
      7  C        -1.8688262983   -0.6353293210   -0.0000443134
      8  O        -3.0687199021    0.0982028727    0.0000320809
      9  H        -3.7999221988   -0.5369263311    0.0011888786
     10  H        -1.7582124985   -1.2915821194    0.8798861879
     11  H        -1.7583188913   -1.2915176215   -0.8800484121
     12  O        -0.8060340096    1.5375401845   -0.0000541115
     13  H         1.7582126881    1.2915821989    0.8798843992
     14  H         3.7999221956    0.5369262085    0.0012103085
   Point Group: c1    Number of degrees of freedom:    36


   Energy is   -457.032570685


 Attempting to Generate Delocalized Internal Coordinates

 36 Hessian modes will be used to form the next step
  Hessian Eigenvalues:
     0.003393    0.005560    0.005560    0.006883    0.006883    0.014806
     0.014806    0.064115    0.064115    0.077201    0.077201    0.111353
     0.111353    0.139054    0.139054    0.160000    0.160000    0.219691
     0.219691    0.250000    0.250000    0.250000    0.250000    0.281904
     0.306230    0.306230    0.333232    0.333232    0.333243    0.333243
     0.445845    0.445845    0.536788    0.536788    0.987107    0.987107

 Minimum Search - Taking Simple RFO Step
 Searching for Lamda that Minimizes Along All modes
 Value Taken    Lamda =  -0.00064695
 Step Taken.  Stepsize is  0.043190

                             Maximum     Tolerance    Cnvgd?
         Gradient           0.012182      0.000300      NO
         Displacement       0.020351      0.001200      NO
         Energy change     *********      0.000001      NO


 New Cartesian Coordinates Obtained by Inverse Iteration

 Displacement from previous Coordinates is:  0.047417
 ----------------------------------------------------------------
             Standard Nuclear Orientation (Angstroms)
    I     Atom           X                Y                Z
 ----------------------------------------------------------------
    1      C      -0.6991127099     0.3294229656     0.0004961494
    2      C       0.6991127442    -0.3294229981     0.0005042782
    3      O       0.8051038682    -1.5318504564     0.0005304220
    4      C       1.8679935538     0.6336125967    -0.0000316606
    5      H       1.7574527207     1.2849571022    -0.8795082162
    6      O       3.0761324565    -0.0892881441    -0.0002369622
    7      C      -1.8679935349    -0.6336126125    -0.0000334176
    8      O      -3.0761324575     0.0892881344    -0.0002364582
    9      H      -3.8073980899    -0.5358443220     0.0004023636
   10      H      -1.7579414195    -1.2853429357     0.8792065918
   11      H      -1.7574552571    -1.2849592392    -0.8795085852
   12      O      -0.8051038311     1.5318504302     0.0005313226
   13      H       1.7579439339     1.2853450481     0.8792069594
   14      H       3.8073980999     0.5358442728     0.0004184228
 ----------------------------------------------------------------
 Molecular Point Group                 C1    NOp =  1
 Largest Abelian Subgroup              C1    NOp =  1
 Nuclear Repulsion Energy =   369.4574860871 hartrees
 There are       31 alpha and       31 beta electrons
 Applying Cartesian multipole field
    Component          Value
    ---------          -----
     (2,0,0)        1.00000E-11
     (0,2,0)        2.00000E-11
     (0,0,2)       -3.00000E-11
 Nucleus-field energy     =     0.0000000123 hartrees
 Requested basis set is 6-311++G(d,p)
 There are 78 shells and 218 basis functions
 A cutoff of  1.0D-11 yielded   2717 shell pairs
 There are     21555 function pairs (     23135 Cartesian)
 Smallest overlap matrix eigenvalue = 1.31E-05
 Guess MOs from SCF MO coefficient file
 Reading MOs from coefficient file
 Reading MOs from coefficient file
 A restricted hybrid HF-DFT SCF calculation will be
 performed using Pulay DIIS extrapolation
 Exchange:     0.2000 Hartree-Fock + 0.0800 Slater + 0.7200 B88
 Correlation:  0.1900 VWN1RPA + 0.8100 LYP
 Using SG-1 standard quadrature grid
 SCF converges when DIIS error is below 1.0E-08
 Geometry optimization detected.  Setting ReadMinima to 0
 Setting SaveMinima to 0
 ---------------------------------------
  Cycle       Energy         DIIS Error
 ---------------------------------------
    1    -457.0493505268      3.89E-04
    2    -457.0328746913      7.77E-05
    3    -457.0328514988      1.09E-04
    4    -457.0329027782      2.93E-05
    5    -457.0329061130      9.01E-06
    6    -457.0329063628      2.77E-06
    7    -457.0329062467      4.79E-07
    8    -457.0329063498      5.96E-08
    9    -457.0329063526      8.59E-09 Convergence criterion met
 ---------------------------------------
 SCF time:  CPU 92.65 s  wall 92.69 s
 SCF   energy in the final basis set = -457.0329063526
 Total energy in the final basis set = -457.0329063526

 --------------------------------------------------------------

                    Orbital Energies (a.u.)
 --------------------------------------------------------------

 Alpha MOs
 -- Occupied --
-19.153 -19.153 -19.148 -19.148 -10.290 -10.290 -10.250 -10.250
 -1.096  -1.081  -1.050  -1.050  -0.773  -0.754  -0.643  -0.556
 -0.548  -0.533  -0.509  -0.487  -0.485  -0.475  -0.456  -0.418
 -0.393  -0.377  -0.376  -0.335  -0.306  -0.305  -0.262
 -- Virtual --
 -0.105  -0.023  -0.019   0.012   0.014   0.020   0.022   0.043
  0.050   0.061   0.075   0.081   0.093   0.099   0.101   0.106
  0.111   0.121   0.125   0.143   0.145   0.147   0.156   0.158
  0.170   0.183   0.186   0.195   0.209   0.219   0.221   0.237
  0.247   0.250   0.269   0.275   0.279   0.297   0.300   0.307
  0.309   0.311   0.327   0.330   0.339   0.361   0.370   0.384
  0.385   0.415   0.418   0.444   0.467   0.471   0.486   0.526
  0.541   0.544   0.571   0.576   0.604   0.616   0.630   0.633
  0.646   0.669   0.684   0.711   0.734   0.771   0.839   0.883
  0.903   0.950   0.964   0.973   1.046   1.067   1.072   1.094
  1.133   1.150   1.172   1.184   1.187   1.195   1.196   1.248
  1.254   1.257   1.334   1.348   1.351   1.358   1.397   1.471
  1.485   1.520   1.530   1.530   1.541   1.548   1.569   1.587
  1.616   1.638   1.653   1.663   1.686   1.726   1.741   1.858
  1.874   1.957   1.980   1.996   1.998   2.001   2.035   2.040
  2.119   2.152   2.250   2.300   2.393   2.403   2.456   2.457
  2.496   2.509   2.530   2.583   2.623   2.646   2.728   2.806
  2.833   2.864   2.886   2.891   2.909   2.929   2.981   2.984
  3.083   3.096   3.167   3.177   3.189   3.193   3.251   3.307
  3.354   3.371   3.486   3.549   3.601   3.755   3.757   3.761
  3.859   3.861   3.982   3.984   4.063   4.166   4.212   4.983
  4.990   5.040   5.076   5.173   5.188   5.361   5.388   5.613
  5.682   5.732   5.761  23.774  23.801  23.838  23.844  49.887
 49.897  49.963  49.989
 --------------------------------------------------------------

          Ground-State Mulliken Net Atomic Charges

     Atom                 Charge (a.u.)
  ----------------------------------------
      1 C                     0.288767
      2 C                     0.288767
      3 O                    -0.234826
      4 C                    -0.433352
      5 H                     0.195278
      6 O                    -0.263534
      7 C                    -0.433352
      8 O                    -0.263534
      9 H                     0.252423
     10 H                     0.195244
     11 H                     0.195277
     12 O                    -0.234826
     13 H                     0.195243
     14 H                     0.252423
  ----------------------------------------
  Sum of atomic charges =     0.000000

 -----------------------------------------------------------------
                    Cartesian Multipole Moments
 -----------------------------------------------------------------
    Charge (ESU x 10^10)
                -0.0000
    Dipole Moment (Debye)
         X       0.0000      Y       0.0000      Z       0.0019
       Tot       0.0019
    Quadrupole Moments (Debye-Ang)
        XX     -38.0613     XY      17.6242     YY     -52.7850
        XZ       0.0001     YZ       0.0000     ZZ     -44.9484
    Octopole Moments (Debye-Ang^2)
       XXX       0.0000    XXY      -0.0000    XYY      -0.0000
       YYY       0.0000    XXZ       0.0313    XYZ       0.0067
       YYZ      -0.0120    XZZ      -0.0000    YZZ       0.0000
       ZZZ      -0.0220
    Hexadecapole Moments (Debye-Ang^3)
      XXXX    -811.5907   XXXY     154.5622   XXYY    -220.0775
      XYYY      14.7449   YYYY    -288.3640   XXXZ       0.0018
      XXYZ       0.0003   XYYZ      -0.0000   YYYZ      -0.0000
      XXZZ    -201.1861   XYZZ       3.1686   YYZZ     -49.9633
      XZZZ      -0.0002   YZZZ      -0.0000   ZZZZ     -55.7394
 -----------------------------------------------------------------
 Calculating analytic gradient of the SCF energy
 Gradient of SCF Energy
            1           2           3           4           5           6
    1   0.0017553  -0.0017553   0.0001814   0.0005852  -0.0001429  -0.0000979
    2  -0.0032279   0.0032279  -0.0012636  -0.0010995   0.0001812  -0.0000294
    3   0.0000214   0.0000250  -0.0000123  -0.0000090  -0.0000198  -0.0000036
            7           8           9          10          11          12
    1  -0.0005852   0.0000979  -0.0006315   0.0001454   0.0001431  -0.0001814
    2   0.0010995   0.0000294  -0.0001866  -0.0001785  -0.0001811   0.0012636
    3  -0.0000080  -0.0000035   0.0000025   0.0000178  -0.0000197  -0.0000112
           13          14
    1  -0.0001456   0.0006315
    2   0.0001784   0.0001866
    3   0.0000178   0.0000026
 Max gradient component =       3.228E-03
 RMS gradient           =       9.059E-04
 Gradient time:  CPU 43.76 s  wall 43.75 s
 Geometry Optimization Parameters
   NAtoms,    NIC,     NZ,  NCons,   NDum,   NFix, NCnnct, MaxDiis
       14      83       0       0       0       0       0       0

 Cartesian Hessian Update
 Hessian Updated using BFGS Update


** GEOMETRY OPTIMIZATION IN DELOCALIZED INTERNAL COORDINATES **
   Searching for a Minimum

   Optimization Cycle:   2

                       Coordinates (Angstroms)
     ATOM                X               Y               Z
      1  C        -0.6991127099    0.3294229656    0.0004961494
      2  C         0.6991127442   -0.3294229981    0.0005042782
      3  O         0.8051038682   -1.5318504564    0.0005304220
      4  C         1.8679935538    0.6336125967   -0.0000316606
      5  H         1.7574527207    1.2849571022   -0.8795082162
      6  O         3.0761324565   -0.0892881441   -0.0002369622
      7  C        -1.8679935349   -0.6336126125   -0.0000334176
      8  O        -3.0761324575    0.0892881344   -0.0002364582
      9  H        -3.8073980899   -0.5358443220    0.0004023636
     10  H        -1.7579414195   -1.2853429357    0.8792065918
     11  H        -1.7574552571   -1.2849592392   -0.8795085852
     12  O        -0.8051038311    1.5318504302    0.0005313226
     13  H         1.7579439339    1.2853450481    0.8792069594
     14  H         3.8073980999    0.5358442728    0.0004184228
   Point Group: c1    Number of degrees of freedom:    36


   Energy is   -457.032906353

 Hessian Updated using BFGS Update

 26 Hessian modes will be used to form the next step
  Hessian Eigenvalues:
     0.003393    0.005560    0.005561    0.006883    0.014806    0.014806
     0.064115    0.064115    0.075756    0.110942    0.139054    0.139054
     0.165963    0.225789    0.248653    0.259434    0.276220    0.305492
     0.333232    0.333237    0.333243    0.334435    0.445845    0.449455
     0.520234    0.926543

 Minimum Search - Taking Simple RFO Step
 Searching for Lamda that Minimizes Along All modes
 Value Taken    Lamda =  -0.00003744
 Step Taken.  Stepsize is  0.013772

                             Maximum     Tolerance    Cnvgd?
         Gradient           0.002300      0.000300      NO
         Displacement       0.010044      0.001200      NO
         Energy change     -0.000336      0.000001      NO


 New Cartesian Coordinates Obtained by Inverse Iteration

 Displacement from previous Coordinates is:  0.018635
 ----------------------------------------------------------------
             Standard Nuclear Orientation (Angstroms)
    I     Atom           X                Y                Z
 ----------------------------------------------------------------
    1      C      -0.6996339194     0.3314042741    -0.0006638341
    2      C       0.6996339636    -0.3314043097    -0.0007025869
    3      O       0.8050459720    -1.5328569901     0.0002378501
    4      C       1.8659086904     0.6337033922    -0.0002178250
    5      H       1.7569046411     1.2838235823    -0.8802636925
    6      O       3.0733689837    -0.0896475500     0.0006112033
    7      C      -1.8659086712    -0.6337034120    -0.0002066930
    8      O      -3.0733689707     0.0896475371     0.0006150880
    9      H      -3.8029694304    -0.5359044195     0.0017670318
   10      H      -1.7559199792    -1.2842416135     0.8794016896
   11      H      -1.7568940176    -1.2838149741    -0.8802576723
   12      O      -0.8050459199     1.5328569963     0.0002269394
   13      H       1.7559092990     1.2842329602     0.8793956558
   14      H       3.8029694360     0.5359043687     0.0017980557
 ----------------------------------------------------------------
 Molecular Point Group                 C1    NOp =  1
 Largest Abelian Subgroup              C1    NOp =  1
 Nuclear Repulsion Energy =   369.6094687170 hartrees
 There are       31 alpha and       31 beta electrons
 Applying Cartesian multipole field
    Component          Value
    ---------          -----
     (2,0,0)        1.00000E-11
     (0,2,0)        2.00000E-11
     (0,0,2)       -3.00000E-11
 Nucleus-field energy     =     0.0000000123 hartrees
 Requested basis set is 6-311++G(d,p)
 There are 78 shells and 218 basis functions
 A cutoff of  1.0D-11 yielded   2719 shell pairs
 There are     21587 function pairs (     23167 Cartesian)
 Smallest overlap matrix eigenvalue = 1.30E-05
 Guess MOs from SCF MO coefficient file
 Reading MOs from coefficient file
 Reading MOs from coefficient file
 A restricted hybrid HF-DFT SCF calculation will be
 performed using Pulay DIIS extrapolation
 Exchange:     0.2000 Hartree-Fock + 0.0800 Slater + 0.7200 B88
 Correlation:  0.1900 VWN1RPA + 0.8100 LYP
 Using SG-1 standard quadrature grid
 SCF converges when DIIS error is below 1.0E-08
 Geometry optimization detected.  Setting ReadMinima to 0
 Setting SaveMinima to 0
 ---------------------------------------
  Cycle       Energy         DIIS Error
 ---------------------------------------
    1    -457.0367039550      9.91E-05
    2    -457.0329221379      2.77E-05
    3    -457.0329157888      4.96E-05
    4    -457.0329258819      6.00E-06
    5    -457.0329262188      2.16E-06
    6    -457.0329261002      6.02E-07
    7    -457.0329260683      1.71E-07
    8    -457.0329260878      1.84E-08
    9    -457.0329260869      4.10E-09 Convergence criterion met
 ---------------------------------------
 SCF time:  CPU 89.42 s  wall 89.46 s
 SCF   energy in the final basis set = -457.0329260869
 Total energy in the final basis set = -457.0329260869

 --------------------------------------------------------------

                    Orbital Energies (a.u.)
 --------------------------------------------------------------

 Alpha MOs
 -- Occupied --
-19.153 -19.153 -19.148 -19.148 -10.290 -10.290 -10.250 -10.250
 -1.097  -1.082  -1.050  -1.050  -0.773  -0.754  -0.642  -0.556
 -0.548  -0.533  -0.509  -0.487  -0.485  -0.474  -0.457  -0.418
 -0.393  -0.377  -0.377  -0.335  -0.306  -0.305  -0.262
 -- Virtual --
 -0.105  -0.023  -0.019   0.012   0.014   0.020   0.022   0.043
  0.050   0.061   0.075   0.081   0.093   0.099   0.101   0.106
  0.112   0.121   0.125   0.143   0.145   0.147   0.156   0.158
  0.170   0.183   0.186   0.195   0.209   0.219   0.221   0.237
  0.247   0.250   0.269   0.275   0.279   0.297   0.300   0.307
  0.309   0.311   0.327   0.330   0.338   0.361   0.370   0.384
  0.385   0.415   0.418   0.444   0.468   0.472   0.487   0.527
  0.540   0.544   0.572   0.576   0.604   0.617   0.630   0.633
  0.647   0.669   0.684   0.711   0.734   0.771   0.840   0.884
  0.902   0.950   0.965   0.972   1.046   1.066   1.071   1.095
  1.133   1.150   1.172   1.184   1.187   1.195   1.197   1.247
  1.254   1.257   1.334   1.348   1.351   1.358   1.397   1.471
  1.484   1.520   1.530   1.531   1.542   1.548   1.568   1.587
  1.617   1.639   1.652   1.663   1.684   1.726   1.741   1.858
  1.876   1.960   1.980   1.997   1.999   2.001   2.037   2.042
  2.119   2.151   2.249   2.300   2.394   2.403   2.456   2.458
  2.496   2.509   2.530   2.584   2.624   2.647   2.729   2.806
  2.833   2.864   2.885   2.891   2.910   2.928   2.981   2.985
  3.084   3.097   3.169   3.177   3.190   3.193   3.252   3.309
  3.355   3.372   3.488   3.548   3.603   3.758   3.758   3.763
  3.860   3.862   3.983   3.984   4.062   4.166   4.211   4.983
  4.990   5.040   5.076   5.174   5.188   5.362   5.390   5.615
  5.684   5.733   5.760  23.775  23.802  23.839  23.847  49.888
 49.898  49.963  49.991
 --------------------------------------------------------------

          Ground-State Mulliken Net Atomic Charges

     Atom                 Charge (a.u.)
  ----------------------------------------
      1 C                     0.288082
      2 C                     0.288082
      3 O                    -0.234655
      4 C                    -0.432336
      5 H                     0.195186
      6 O                    -0.263740
      7 C                    -0.432335
      8 O                    -0.263740
      9 H                     0.252272
     10 H                     0.195187
     11 H                     0.195189
     12 O                    -0.234655
     13 H                     0.195190
     14 H                     0.252272
  ----------------------------------------
  Sum of atomic charges =     0.000000

 -----------------------------------------------------------------
                    Cartesian Multipole Moments
 -----------------------------------------------------------------
    Charge (ESU x 10^10)
                 0.0000
    Dipole Moment (Debye)
         X      -0.0000      Y      -0.0000      Z       0.0004
       Tot       0.0004
    Quadrupole Moments (Debye-Ang)
        XX     -38.1332     XY      17.6095     YY     -52.7753
        XZ       0.0002     YZ       0.0001     ZZ     -44.9310
    Octopole Moments (Debye-Ang^2)
       XXX      -0.0000    XXY      -0.0000    XYY      -0.0000
       YYY       0.0000    XXZ       0.0644    XYZ       0.0200
       YYZ      -0.0007    XZZ       0.0000    YZZ       0.0000
       ZZZ      -0.0068
    Hexadecapole Moments (Debye-Ang^3)
      XXXX    -812.1382   XXXY     154.3139   XXYY    -219.7743
      XYYY      14.9236   YYYY    -288.5881   XXXZ       0.0049
      XXYZ       0.0007   XYYZ       0.0003   YYYZ       0.0003
      XXZZ    -200.7962   XYZZ       3.2399   YYZZ     -49.9829
      XZZZ       0.0008   YZZZ       0.0002   ZZZZ     -55.7102
 -----------------------------------------------------------------
 Calculating analytic gradient of the SCF energy
 Gradient of SCF Energy
            1           2           3           4           5           6
    1   0.0004822  -0.0004821   0.0000556   0.0001475   0.0000198  -0.0000257
    2  -0.0008191   0.0008191  -0.0001651  -0.0002659  -0.0000580   0.0003613
    3  -0.0000688  -0.0000872   0.0000402   0.0000367   0.0000691  -0.0000019
            7           8           9          10          11          12
    1  -0.0001475   0.0000257   0.0003433  -0.0000318  -0.0000207  -0.0000556
    2   0.0002659  -0.0003613   0.0002734   0.0000409   0.0000571   0.0001651
    3   0.0000312  -0.0000017   0.0000026  -0.0000634   0.0000691   0.0000349
           13          14
    1   0.0000327  -0.0003432
    2  -0.0000401  -0.0002734
    3  -0.0000635   0.0000028
 Max gradient component =       8.191E-04
 RMS gradient           =       2.558E-04
 Gradient time:  CPU 43.64 s  wall 43.63 s
 Geometry Optimization Parameters
   NAtoms,    NIC,     NZ,  NCons,   NDum,   NFix, NCnnct, MaxDiis
       14      83       0       0       0       0       0       0

 Cartesian Hessian Update
 Hessian Updated using BFGS Update


** GEOMETRY OPTIMIZATION IN DELOCALIZED INTERNAL COORDINATES **
   Searching for a Minimum

   Optimization Cycle:   3

                       Coordinates (Angstroms)
     ATOM                X               Y               Z
      1  C        -0.6996339194    0.3314042741   -0.0006638341
      2  C         0.6996339636   -0.3314043097   -0.0007025869
      3  O         0.8050459720   -1.5328569901    0.0002378501
      4  C         1.8659086904    0.6337033922   -0.0002178250
      5  H         1.7569046411    1.2838235823   -0.8802636925
      6  O         3.0733689837   -0.0896475500    0.0006112033
      7  C        -1.8659086712   -0.6337034120   -0.0002066930
      8  O        -3.0733689707    0.0896475371    0.0006150880
      9  H        -3.8029694304   -0.5359044195    0.0017670318
     10  H        -1.7559199792   -1.2842416135    0.8794016896
     11  H        -1.7568940176   -1.2838149741   -0.8802576723
     12  O        -0.8050459199    1.5328569963    0.0002269394
     13  H         1.7559092990    1.2842329602    0.8793956558
     14  H         3.8029694360    0.5359043687    0.0017980557
   Point Group: c1    Number of degrees of freedom:    36


   Energy is   -457.032926087

 Hessian Updated using BFGS Update

 27 Hessian modes will be used to form the next step
  Hessian Eigenvalues:
     0.003393    0.005560    0.005638    0.006883    0.006884    0.014805
     0.014806    0.064113    0.064115    0.075591    0.110874    0.139049
     0.139054    0.167026    0.186389    0.239098    0.251868    0.276993
     0.319196    0.333232    0.333242    0.333243    0.335608    0.474282
     0.572898    0.913876    0.987107

 Minimum Search - Taking Simple RFO Step
 Searching for Lamda that Minimizes Along All modes
 Value Taken    Lamda =  -0.00000619
 Step Taken.  Stepsize is  0.013770

                             Maximum     Tolerance    Cnvgd?
         Gradient           0.000603      0.000300      NO
         Displacement       0.007725      0.001200      NO
         Energy change     -0.000020      0.000001      NO


 New Cartesian Coordinates Obtained by Inverse Iteration

 Displacement from previous Coordinates is:  0.026103
 ----------------------------------------------------------------
             Standard Nuclear Orientation (Angstroms)
    I     Atom           X                Y                Z
 ----------------------------------------------------------------
    1      C      -0.7001688519     0.3324863561     0.0040153276
    2      C       0.7001691719    -0.3324861543     0.0042206483
    3      O       0.8048667372    -1.5337223261     0.0024712674
    4      C       1.8662984892     0.6334054547     0.0003598455
    5      H       1.7541650461     1.2829916484    -0.8797678374
    6      O       3.0746506540    -0.0892867450    -0.0024426110
    7      C      -1.8662984217    -0.6334055058     0.0003005753
    8      O      -3.0746508225     0.0892864763    -0.0024586801
    9      H      -3.8040822813    -0.5368688994    -0.0039983265
   10      H      -1.7588051647    -1.2840720247     0.8801760269
   11      H      -1.7542225004    -1.2830366206    -0.8798005929
   12      O      -0.8048668107     1.5337228220     0.0025129907
   13      H       1.7588627330     1.2841168822     0.8802084196
   14      H       3.8040820992     0.5368684780    -0.0040558439
 ----------------------------------------------------------------
 Molecular Point Group                 C1    NOp =  1
 Largest Abelian Subgroup              C1    NOp =  1
 Nuclear Repulsion Energy =   369.4970166105 hartrees
 There are       31 alpha and       31 beta electrons
 Applying Cartesian multipole field
    Component          Value
    ---------          -----
     (2,0,0)        1.00000E-11
     (0,2,0)        2.00000E-11
     (0,0,2)       -3.00000E-11
 Nucleus-field energy     =     0.0000000123 hartrees
 Requested basis set is 6-311++G(d,p)
 There are 78 shells and 218 basis functions
 A cutoff of  1.0D-11 yielded   2720 shell pairs
 There are     21596 function pairs (     23176 Cartesian)
 Smallest overlap matrix eigenvalue = 1.31E-05
 Guess MOs from SCF MO coefficient file
 Reading MOs from coefficient file
 Reading MOs from coefficient file
 A restricted hybrid HF-DFT SCF calculation will be
 performed using Pulay DIIS extrapolation
 Exchange:     0.2000 Hartree-Fock + 0.0800 Slater + 0.7200 B88
 Correlation:  0.1900 VWN1RPA + 0.8100 LYP
 Using SG-1 standard quadrature grid
 SCF converges when DIIS error is below 1.0E-08
 Geometry optimization detected.  Setting ReadMinima to 0
 Setting SaveMinima to 0
 ---------------------------------------
  Cycle       Energy         DIIS Error
 ---------------------------------------
    1    -457.0321183482      9.38E-05
    2    -457.0329265954      1.36E-05
    3    -457.0329249578      2.67E-05
    4    -457.0329275872      2.77E-06
    5    -457.0329278254      1.89E-06
    6    -457.0329277927      4.44E-07
    7    -457.0329277364      1.59E-07
    8    -457.0329277814      3.24E-08
    9    -457.0329277739      1.33E-08
   10    -457.0329277745      4.21E-09 Convergence criterion met
 ---------------------------------------
 SCF time:  CPU 96.58 s  wall 96.68 s
 SCF   energy in the final basis set = -457.0329277745
 Total energy in the final basis set = -457.0329277745

 --------------------------------------------------------------

                    Orbital Energies (a.u.)
 --------------------------------------------------------------

 Alpha MOs
 -- Occupied --
-19.153 -19.153 -19.148 -19.148 -10.290 -10.290 -10.250 -10.250
 -1.097  -1.082  -1.050  -1.050  -0.773  -0.754  -0.641  -0.556
 -0.548  -0.533  -0.509  -0.487  -0.485  -0.474  -0.457  -0.418
 -0.394  -0.377  -0.377  -0.335  -0.306  -0.305  -0.262
 -- Virtual --
 -0.105  -0.023  -0.019   0.012   0.014   0.020   0.022   0.043
  0.050   0.061   0.075   0.081   0.093   0.099   0.101   0.106
  0.111   0.121   0.125   0.143   0.145   0.147   0.156   0.158
  0.170   0.183   0.186   0.195   0.209   0.219   0.221   0.237
  0.247   0.250   0.269   0.275   0.279   0.297   0.300   0.307
  0.309   0.311   0.327   0.330   0.338   0.361   0.370   0.384
  0.385   0.415   0.418   0.444   0.468   0.472   0.487   0.527
  0.540   0.544   0.572   0.576   0.604   0.617   0.630   0.633
  0.647   0.669   0.684   0.711   0.734   0.771   0.840   0.883
  0.902   0.950   0.965   0.972   1.046   1.067   1.071   1.095
  1.133   1.150   1.173   1.184   1.187   1.195   1.197   1.248
  1.253   1.256   1.334   1.348   1.351   1.358   1.397   1.471
  1.484   1.520   1.530   1.530   1.542   1.547   1.568   1.587
  1.617   1.639   1.652   1.663   1.684   1.726   1.740   1.857
  1.876   1.960   1.979   1.997   1.998   2.001   2.036   2.042
  2.119   2.150   2.249   2.299   2.394   2.403   2.456   2.458
  2.496   2.509   2.530   2.584   2.623   2.647   2.729   2.806
  2.833   2.864   2.884   2.891   2.909   2.928   2.981   2.984
  3.084   3.097   3.168   3.177   3.189   3.193   3.251   3.309
  3.354   3.372   3.487   3.547   3.604   3.758   3.758   3.763
  3.859   3.861   3.983   3.983   4.061   4.165   4.209   4.983
  4.990   5.040   5.076   5.174   5.188   5.362   5.389   5.615
  5.683   5.732   5.760  23.774  23.802  23.839  23.847  49.888
 49.898  49.963  49.991
 --------------------------------------------------------------

          Ground-State Mulliken Net Atomic Charges

     Atom                 Charge (a.u.)
  ----------------------------------------
      1 C                     0.288674
      2 C                     0.288684
      3 O                    -0.234534
      4 C                    -0.432841
      5 H                     0.195241
      6 O                    -0.263948
      7 C                    -0.432834
      8 O                    -0.263948
      9 H                     0.252258
     10 H                     0.195159
     11 H                     0.195224
     12 O                    -0.234535
     13 H                     0.195142
     14 H                     0.252259
  ----------------------------------------
  Sum of atomic charges =    -0.000000

 -----------------------------------------------------------------
                    Cartesian Multipole Moments
 -----------------------------------------------------------------
    Charge (ESU x 10^10)
                -0.0000
    Dipole Moment (Debye)
         X       0.0000      Y      -0.0000      Z      -0.0000
       Tot       0.0000
    Quadrupole Moments (Debye-Ang)
        XX     -38.1545     XY      17.6168     YY     -52.7752
        XZ      -0.0004     YZ      -0.0003     ZZ     -44.9325
    Octopole Moments (Debye-Ang^2)
       XXX      -0.0000    XXY      -0.0000    XYY      -0.0000
       YYY      -0.0000    XXZ      -0.1238    XYZ      -0.0301
       YYZ      -0.0675    XZZ       0.0000    YZZ      -0.0000
       ZZZ      -0.1066
    Hexadecapole Moments (Debye-Ang^3)
      XXXX    -813.0590   XXXY     154.5923   XXYY    -219.8695
      XYYY      14.9544   YYYY    -288.7878   XXXZ      -0.0135
      XXYZ      -0.0014   XYYZ      -0.0018   YYYZ      -0.0011
      XXZZ    -200.9448   XYZZ       3.2440   YYZZ     -50.0083
      XZZZ      -0.0045   YZZZ      -0.0009   ZZZZ     -55.7176
 -----------------------------------------------------------------
 Calculating analytic gradient of the SCF energy
 Gradient of SCF Energy
            1           2           3           4           5           6
    1   0.0000941  -0.0000939   0.0000176  -0.0000032   0.0000542   0.0000201
    2  -0.0000516   0.0000514  -0.0000092  -0.0000359   0.0000035   0.0001334
    3   0.0002302   0.0003254  -0.0001475  -0.0001312   0.0000040  -0.0000031
            7           8           9          10          11          12
    1   0.0000031  -0.0000201   0.0001172  -0.0000142  -0.0000499  -0.0000177
    2   0.0000358  -0.0001334   0.0001245   0.0000511   0.0000007   0.0000094
    3  -0.0001037  -0.0000035  -0.0000023  -0.0000244   0.0000039  -0.0001204
           13          14
    1   0.0000099  -0.0001172
    2  -0.0000553  -0.0001245
    3  -0.0000243  -0.0000031
 Max gradient component =       3.254E-04
 RMS gradient           =       9.219E-05
 Gradient time:  CPU 43.58 s  wall 43.58 s
 Geometry Optimization Parameters
   NAtoms,    NIC,     NZ,  NCons,   NDum,   NFix, NCnnct, MaxDiis
       14      83       0       0       0       0       0       0

 Cartesian Hessian Update
 Hessian Updated using BFGS Update


** GEOMETRY OPTIMIZATION IN DELOCALIZED INTERNAL COORDINATES **
   Searching for a Minimum

   Optimization Cycle:   4

                       Coordinates (Angstroms)
     ATOM                X               Y               Z
      1  C        -0.7001688519    0.3324863561    0.0040153276
      2  C         0.7001691719   -0.3324861543    0.0042206483
      3  O         0.8048667372   -1.5337223261    0.0024712674
      4  C         1.8662984892    0.6334054547    0.0003598455
      5  H         1.7541650461    1.2829916484   -0.8797678374
      6  O         3.0746506540   -0.0892867450   -0.0024426110
      7  C        -1.8662984217   -0.6334055058    0.0003005753
      8  O        -3.0746508225    0.0892864763   -0.0024586801
      9  H        -3.8040822813   -0.5368688994   -0.0039983265
     10  H        -1.7588051647   -1.2840720247    0.8801760269
     11  H        -1.7542225004   -1.2830366206   -0.8798005929
     12  O        -0.8048668107    1.5337228220    0.0025129907
     13  H         1.7588627330    1.2841168822    0.8802084196
     14  H         3.8040820992    0.5368684780   -0.0040558439
   Point Group: c1    Number of degrees of freedom:    36


   Energy is   -457.032927774

 Hessian Updated using BFGS Update

 31 Hessian modes will be used to form the next step
  Hessian Eigenvalues:
     0.003398    0.005559    0.006880    0.006883    0.013117    0.014806
     0.014857    0.064114    0.064199    0.075556    0.111309    0.111353
     0.126735    0.139054    0.143473    0.167780    0.238451    0.250000
     0.250000    0.252264    0.274177    0.306230    0.310753    0.331323
     0.333232    0.333862    0.445845    0.458344    0.518395    0.913171
     0.987107

 Minimum Search - Taking Simple RFO Step
 Searching for Lamda that Minimizes Along All modes
 Value Taken    Lamda =  -0.00000633
 Step Taken.  Stepsize is  0.021249

                             Maximum     Tolerance    Cnvgd?
         Gradient           0.000161      0.000300     YES
         Displacement       0.011895      0.001200      NO
         Energy change     -0.000002      0.000001      NO


 New Cartesian Coordinates Obtained by Inverse Iteration

 Displacement from previous Coordinates is:  0.039940
 ----------------------------------------------------------------
             Standard Nuclear Orientation (Angstroms)
    I     Atom           X                Y                Z
 ----------------------------------------------------------------
    1      C      -0.7006982767     0.3334527951    -0.0031417428
    2      C       0.7006989491    -0.3334529118    -0.0035981827
    3      O       0.8046141428    -1.5345436504    -0.0006631851
    4      C       1.8669225415     0.6330487484    -0.0006265286
    5      H       1.7588648969     1.2830205265    -0.8810787947
    6      O       3.0763014887    -0.0889121619     0.0024636838
    7      C      -1.8669224669    -0.6330488833    -0.0004959891
    8      O      -3.0763017598     0.0889118852     0.0024974982
    9      H      -3.8056625460    -0.5379442264     0.0048119256
   10      H      -1.7545980795    -1.2833109844     0.8792132577
   11      H      -1.7587360204    -1.2829206740    -0.8810076392
   12      O      -0.8046138952     1.5345446706    -0.0007639713
   13      H       1.7544693443     1.2832109608     0.8791414992
   14      H       3.8056617584     0.5379437476     0.0049893787
 ----------------------------------------------------------------
 Molecular Point Group                 C1    NOp =  1
 Largest Abelian Subgroup              C1    NOp =  1
 Nuclear Repulsion Energy =   369.3639938511 hartrees
 There are       31 alpha and       31 beta electrons
 Applying Cartesian multipole field
    Component          Value
    ---------          -----
     (2,0,0)        1.00000E-11
     (0,2,0)        2.00000E-11
     (0,0,2)       -3.00000E-11
 Nucleus-field energy     =     0.0000000123 hartrees
 Requested basis set is 6-311++G(d,p)
 There are 78 shells and 218 basis functions
 A cutoff of  1.0D-11 yielded   2718 shell pairs
 There are     21556 function pairs (     23128 Cartesian)
 Smallest overlap matrix eigenvalue = 1.31E-05
 Guess MOs from SCF MO coefficient file
 Reading MOs from coefficient file
 Reading MOs from coefficient file
 A restricted hybrid HF-DFT SCF calculation will be
 performed using Pulay DIIS extrapolation
 Exchange:     0.2000 Hartree-Fock + 0.0800 Slater + 0.7200 B88
 Correlation:  0.1900 VWN1RPA + 0.8100 LYP
 Using SG-1 standard quadrature grid
 SCF converges when DIIS error is below 1.0E-08
 Geometry optimization detected.  Setting ReadMinima to 0
 Setting SaveMinima to 0
 ---------------------------------------
  Cycle       Energy         DIIS Error
 ---------------------------------------
    1    -457.0316909189      1.39E-04
    2    -457.0329247041      1.37E-05
    3    -457.0329242008      2.36E-05
    4    -457.0329261785      4.02E-06
    5    -457.0329263948      2.10E-06
    6    -457.0329263664      7.32E-07
    7    -457.0329263619      1.51E-07
    8    -457.0329264054      5.70E-08
    9    -457.0329263914      1.80E-08
   10    -457.0329263926      8.05E-09 Convergence criterion met
 ---------------------------------------
 SCF time:  CPU 97.01 s  wall 97.20 s
 SCF   energy in the final basis set = -457.0329263926
 Total energy in the final basis set = -457.0329263926

 --------------------------------------------------------------

                    Orbital Energies (a.u.)
 --------------------------------------------------------------

 Alpha MOs
 -- Occupied --
-19.153 -19.153 -19.148 -19.148 -10.290 -10.290 -10.250 -10.250
 -1.097  -1.082  -1.050  -1.049  -0.772  -0.754  -0.641  -0.556
 -0.548  -0.533  -0.509  -0.487  -0.485  -0.474  -0.457  -0.418
 -0.394  -0.377  -0.377  -0.336  -0.306  -0.305  -0.262
 -- Virtual --
 -0.105  -0.023  -0.019   0.012   0.013   0.020   0.022   0.043
  0.050   0.061   0.075   0.081   0.093   0.099   0.101   0.106
  0.111   0.121   0.125   0.143   0.145   0.147   0.156   0.158
  0.170   0.183   0.186   0.194   0.209   0.219   0.221   0.237
  0.247   0.250   0.269   0.275   0.279   0.297   0.300   0.307
  0.309   0.311   0.327   0.330   0.337   0.361   0.370   0.384
  0.385   0.415   0.418   0.444   0.467   0.472   0.487   0.527
  0.540   0.544   0.571   0.576   0.604   0.616   0.630   0.633
  0.647   0.669   0.684   0.711   0.734   0.771   0.840   0.883
  0.901   0.950   0.965   0.972   1.046   1.067   1.071   1.095
  1.133   1.150   1.173   1.184   1.187   1.194   1.196   1.248
  1.253   1.256   1.334   1.348   1.351   1.358   1.397   1.471
  1.484   1.520   1.529   1.530   1.542   1.547   1.568   1.587
  1.617   1.639   1.651   1.662   1.684   1.726   1.740   1.857
  1.875   1.961   1.979   1.997   1.998   2.000   2.036   2.041
  2.118   2.150   2.248   2.298   2.393   2.403   2.456   2.458
  2.496   2.509   2.530   2.584   2.623   2.647   2.729   2.806
  2.832   2.864   2.882   2.890   2.909   2.927   2.981   2.984
  3.083   3.096   3.167   3.177   3.188   3.193   3.251   3.309
  3.353   3.372   3.487   3.546   3.604   3.758   3.758   3.762
  3.859   3.861   3.982   3.983   4.060   4.164   4.207   4.983
  4.990   5.040   5.076   5.174   5.187   5.361   5.389   5.614
  5.682   5.731   5.759  23.773  23.802  23.838  23.847  49.888
 49.897  49.963  49.991
 --------------------------------------------------------------

          Ground-State Mulliken Net Atomic Charges

     Atom                 Charge (a.u.)
  ----------------------------------------
      1 C                     0.289350
      2 C                     0.289366
      3 O                    -0.234444
      4 C                    -0.433451
      5 H                     0.195150
      6 O                    -0.264126
      7 C                    -0.433438
      8 O                    -0.264126
      9 H                     0.252250
     10 H                     0.195220
     11 H                     0.195188
     12 O                    -0.234446
     13 H                     0.195257
     14 H                     0.252250
  ----------------------------------------
  Sum of atomic charges =    -0.000000

 -----------------------------------------------------------------
                    Cartesian Multipole Moments
 -----------------------------------------------------------------
    Charge (ESU x 10^10)
                -0.0000
    Dipole Moment (Debye)
         X      -0.0000      Y      -0.0000      Z      -0.0017
       Tot       0.0017
    Quadrupole Moments (Debye-Ang)
        XX     -38.1715     XY      17.6260     YY     -52.7763
        XZ       0.0012     YZ       0.0009     ZZ     -44.9357
    Octopole Moments (Debye-Ang^2)
       XXX      -0.0001    XXY      -0.0000    XYY      -0.0000
       YYY      -0.0000    XXZ       0.1472    XYZ       0.0489
       YYZ       0.0300    XZZ       0.0000    YZZ      -0.0000
       ZZZ       0.0359
    Hexadecapole Moments (Debye-Ang^3)
      XXXX    -814.0294   XXXY     154.9215   XXYY    -219.9979
      XYYY      14.9733   YYYY    -288.9765   XXXZ       0.0352
      XXYZ       0.0042   XYYZ       0.0039   YYYZ       0.0028
      XXZZ    -201.1412   XYZZ       3.2423   YYZZ     -50.0324
      XZZZ       0.0096   YZZZ       0.0022   ZZZZ     -55.7254
 -----------------------------------------------------------------
 Calculating analytic gradient of the SCF energy
 Gradient of SCF Energy
            1           2           3           4           5           6
    1  -0.0002213   0.0002217  -0.0000244  -0.0001097  -0.0000160   0.0000535
    2   0.0005355  -0.0005358   0.0000772   0.0001387  -0.0000144  -0.0001882
    3  -0.0001869  -0.0003998   0.0001718   0.0001557  -0.0000377  -0.0000003
            7           8           9          10          11          12
    1   0.0001094  -0.0000535  -0.0002283  -0.0000266   0.0000064   0.0000243
    2  -0.0001388   0.0001882  -0.0001021  -0.0000440   0.0000050  -0.0000768
    3   0.0000941   0.0000009   0.0000053   0.0000580  -0.0000374   0.0001112
           13          14
    1   0.0000362   0.0002282
    2   0.0000534   0.0001021
    3   0.0000577   0.0000072
 Max gradient component =       5.358E-04
 RMS gradient           =       1.715E-04
 Gradient time:  CPU 43.25 s  wall 43.25 s
 Geometry Optimization Parameters
   NAtoms,    NIC,     NZ,  NCons,   NDum,   NFix, NCnnct, MaxDiis
       14      83       0       0       0       0       0       0

 Cartesian Hessian Update
 Hessian Updated using BFGS Update


** GEOMETRY OPTIMIZATION IN DELOCALIZED INTERNAL COORDINATES **
   Searching for a Minimum

   Optimization Cycle:   5

                       Coordinates (Angstroms)
     ATOM                X               Y               Z
      1  C        -0.7006982767    0.3334527951   -0.0031417428
      2  C         0.7006989491   -0.3334529118   -0.0035981827
      3  O         0.8046141428   -1.5345436504   -0.0006631851
      4  C         1.8669225415    0.6330487484   -0.0006265286
      5  H         1.7588648969    1.2830205265   -0.8810787947
      6  O         3.0763014887   -0.0889121619    0.0024636838
      7  C        -1.8669224669   -0.6330488833   -0.0004959891
      8  O        -3.0763017598    0.0889118852    0.0024974982
      9  H        -3.8056625460   -0.5379442264    0.0048119256
     10  H        -1.7545980795   -1.2833109844    0.8792132577
     11  H        -1.7587360204   -1.2829206740   -0.8810076392
     12  O        -0.8046138952    1.5345446706   -0.0007639713
     13  H         1.7544693443    1.2832109608    0.8791414992
     14  H         3.8056617584    0.5379437476    0.0049893787
   Point Group: c1    Number of degrees of freedom:    36


   Energy is   -457.032926393

 Hessian Updated using BFGS Update

 33 Hessian modes will be used to form the next step
  Hessian Eigenvalues:
     0.003398    0.005558    0.006880    0.006883    0.014787    0.014806
     0.023993    0.064114    0.064569    0.075724    0.110878    0.139048
     0.141480    0.158439    0.160000    0.167894    0.219691    0.238407
     0.250000    0.250000    0.252336    0.275431    0.306230    0.318258
     0.332968    0.333233    0.333245    0.333884    0.469222    0.531568
     0.536788    0.913265    0.987107

 Minimum Search - Taking Simple RFO Step
 Searching for Lamda that Minimizes Along All modes
 Value Taken    Lamda =  -0.00000573
 Step Taken.  Stepsize is  0.011390

                             Maximum     Tolerance    Cnvgd?
         Gradient           0.000423      0.000300      NO
         Displacement       0.005864      0.001200      NO
         Energy change      0.000001      0.000001      NO


 New Cartesian Coordinates Obtained by Inverse Iteration

 Displacement from previous Coordinates is:  0.020389
 ----------------------------------------------------------------
             Standard Nuclear Orientation (Angstroms)
    I     Atom           X                Y                Z
 ----------------------------------------------------------------
    1      C      -0.7002833503     0.3326448620     0.0000886950
    2      C       0.7002825872    -0.3326435500     0.0005624752
    3      O       0.8047114499    -1.5338765113     0.0007730957
    4      C       1.8664863041     0.6332813297    -0.0000384067
    5      H       1.7563013215     1.2830636351    -0.8803001828
    6      O       3.0750663173    -0.0892933247     0.0000556410
    7      C      -1.8664859201    -0.6332811728    -0.0001752736
    8      O      -3.0750667393     0.0892921460     0.0000179780
    9      H      -3.8044414359    -0.5371794542     0.0005519042
   10      H      -1.7564399994    -1.2837033336     0.8796182121
   11      H      -1.7564326986    -1.2831669018    -0.8803756398
   12      O      -0.8047133564     1.5338773857     0.0008723804
   13      H       1.7565737804     1.2838072454     0.8796935540
   14      H       3.8044418172     0.5371774864     0.0003967770
 ----------------------------------------------------------------
 Molecular Point Group                 C1    NOp =  1
 Largest Abelian Subgroup              C1    NOp =  1
 Nuclear Repulsion Energy =   369.4675314146 hartrees
 There are       31 alpha and       31 beta electrons
 Applying Cartesian multipole field
    Component          Value
    ---------          -----
     (2,0,0)        1.00000E-11
     (0,2,0)        2.00000E-11
     (0,0,2)       -3.00000E-11
 Nucleus-field energy     =     0.0000000123 hartrees
 Requested basis set is 6-311++G(d,p)
 There are 78 shells and 218 basis functions
 A cutoff of  1.0D-11 yielded   2719 shell pairs
 There are     21587 function pairs (     23167 Cartesian)
 Smallest overlap matrix eigenvalue = 1.31E-05
 Guess MOs from SCF MO coefficient file
 Reading MOs from coefficient file
 Reading MOs from coefficient file
 A restricted hybrid HF-DFT SCF calculation will be
 performed using Pulay DIIS extrapolation
 Exchange:     0.2000 Hartree-Fock + 0.0800 Slater + 0.7200 B88
 Correlation:  0.1900 VWN1RPA + 0.8100 LYP
 Using SG-1 standard quadrature grid
 SCF converges when DIIS error is below 1.0E-08
 Geometry optimization detected.  Setting ReadMinima to 0
 Setting SaveMinima to 0
 ---------------------------------------
  Cycle       Energy         DIIS Error
 ---------------------------------------
    1    -457.0337451023      7.58E-05
    2    -457.0329286117      1.02E-05
    3    -457.0329276480      1.98E-05
    4    -457.0329294993      2.23E-06
    5    -457.0329293739      1.55E-06
    6    -457.0329294192      3.40E-07
    7    -457.0329294642      1.21E-07
    8    -457.0329294304      2.67E-08
    9    -457.0329294359      1.22E-08
   10    -457.0329294352      5.56E-09 Convergence criterion met
 ---------------------------------------
 SCF time:  CPU 95.34 s  wall 95.39 s
 SCF   energy in the final basis set = -457.0329294352
 Total energy in the final basis set = -457.0329294352

 --------------------------------------------------------------

                    Orbital Energies (a.u.)
 --------------------------------------------------------------

 Alpha MOs
 -- Occupied --
-19.153 -19.153 -19.148 -19.148 -10.290 -10.290 -10.250 -10.250
 -1.097  -1.082  -1.050  -1.050  -0.773  -0.754  -0.641  -0.556
 -0.548  -0.533  -0.509  -0.487  -0.485  -0.474  -0.457  -0.418
 -0.394  -0.377  -0.377  -0.335  -0.306  -0.305  -0.262
 -- Virtual --
 -0.105  -0.023  -0.019   0.012   0.013   0.020   0.022   0.043
  0.050   0.061   0.075   0.081   0.093   0.099   0.101   0.106
  0.111   0.121   0.125   0.143   0.145   0.147   0.156   0.158
  0.170   0.183   0.186   0.195   0.209   0.219   0.221   0.237
  0.247   0.250   0.269   0.275   0.279   0.297   0.300   0.307
  0.309   0.311   0.327   0.330   0.338   0.361   0.370   0.384
  0.385   0.415   0.418   0.444   0.467   0.472   0.487   0.527
  0.540   0.544   0.572   0.576   0.604   0.616   0.630   0.633
  0.647   0.669   0.684   0.711   0.734   0.771   0.840   0.883
  0.902   0.950   0.965   0.972   1.046   1.067   1.071   1.095
  1.133   1.150   1.173   1.184   1.187   1.195   1.197   1.248
  1.253   1.256   1.334   1.348   1.351   1.358   1.397   1.471
  1.484   1.520   1.529   1.530   1.542   1.548   1.568   1.587
  1.617   1.639   1.651   1.663   1.684   1.726   1.740   1.857
  1.876   1.960   1.979   1.997   1.999   2.000   2.036   2.041
  2.119   2.151   2.249   2.299   2.393   2.403   2.456   2.458
  2.496   2.509   2.530   2.584   2.623   2.647   2.729   2.806
  2.833   2.864   2.884   2.891   2.909   2.927   2.981   2.984
  3.084   3.096   3.168   3.177   3.189   3.193   3.251   3.309
  3.354   3.372   3.487   3.547   3.604   3.758   3.758   3.763
  3.859   3.861   3.982   3.983   4.061   4.165   4.209   4.983
  4.990   5.040   5.076   5.174   5.188   5.362   5.389   5.615
  5.682   5.732   5.760  23.774  23.802  23.838  23.847  49.888
 49.897  49.963  49.991
 --------------------------------------------------------------

          Ground-State Mulliken Net Atomic Charges

     Atom                 Charge (a.u.)
  ----------------------------------------
      1 C                     0.288822
      2 C                     0.288824
      3 O                    -0.234555
      4 C                    -0.432990
      5 H                     0.195225
      6 O                    -0.263929
      7 C                    -0.432989
      8 O                    -0.263929
      9 H                     0.252246
     10 H                     0.195219
     11 H                     0.195186
     12 O                    -0.234555
     13 H                     0.195180
     14 H                     0.252246
  ----------------------------------------
  Sum of atomic charges =    -0.000000

 -----------------------------------------------------------------
                    Cartesian Multipole Moments
 -----------------------------------------------------------------
    Charge (ESU x 10^10)
                -0.0000
    Dipole Moment (Debye)
         X       0.0000      Y      -0.0000      Z      -0.0007
       Tot       0.0007
    Quadrupole Moments (Debye-Ang)
        XX     -38.1580     XY      17.6195     YY     -52.7761
        XZ      -0.0010     YZ      -0.0008     ZZ     -44.9337
    Octopole Moments (Debye-Ang^2)
       XXX       0.0001    XXY      -0.0000    XYY       0.0000
       YYY      -0.0000    XXZ       0.0135    XYZ       0.0094
       YYZ      -0.0174    XZZ       0.0000    YZZ      -0.0000
       ZZZ      -0.0331
    Hexadecapole Moments (Debye-Ang^3)
      XXXX    -813.3056   XXXY     154.6819   XXYY    -219.8988
      XYYY      14.9625   YYYY    -288.8221   XXXZ      -0.0337
      XXYZ      -0.0037   XYYZ      -0.0042   YYYZ      -0.0028
      XXZZ    -200.9952   XYZZ       3.2439   YYZZ     -50.0124
      XZZZ      -0.0104   YZZZ      -0.0022   ZZZZ     -55.7179
 -----------------------------------------------------------------
 Calculating analytic gradient of the SCF energy
 Gradient of SCF Energy
            1           2           3           4           5           6
    1   0.0000103  -0.0000103  -0.0000084   0.0000112   0.0000084  -0.0000019
    2   0.0000036  -0.0000034   0.0000021  -0.0000028  -0.0000063  -0.0000219
    3  -0.0001194   0.0001006  -0.0000266  -0.0000272   0.0000005  -0.0000009
            7           8           9          10          11          12
    1  -0.0000112   0.0000019  -0.0000024  -0.0000101   0.0000016   0.0000083
    2   0.0000028   0.0000219   0.0000183   0.0000039   0.0000160  -0.0000023
    3   0.0000365  -0.0000021   0.0000022  -0.0000003   0.0000001   0.0000361
           13          14
    1   0.0000001   0.0000024
    2  -0.0000136  -0.0000183
    3   0.0000000   0.0000004
 Max gradient component =       1.194E-04
 RMS gradient           =       2.737E-05
 Gradient time:  CPU 43.32 s  wall 43.32 s
 Geometry Optimization Parameters
   NAtoms,    NIC,     NZ,  NCons,   NDum,   NFix, NCnnct, MaxDiis
       14      83       0       0       0       0       0       0

 Cartesian Hessian Update
 Hessian Updated using BFGS Update


** GEOMETRY OPTIMIZATION IN DELOCALIZED INTERNAL COORDINATES **
   Searching for a Minimum

   Optimization Cycle:   6

                       Coordinates (Angstroms)
     ATOM                X               Y               Z
      1  C        -0.7002833503    0.3326448620    0.0000886950
      2  C         0.7002825872   -0.3326435500    0.0005624752
      3  O         0.8047114499   -1.5338765113    0.0007730957
      4  C         1.8664863041    0.6332813297   -0.0000384067
      5  H         1.7563013215    1.2830636351   -0.8803001828
      6  O         3.0750663173   -0.0892933247    0.0000556410
      7  C        -1.8664859201   -0.6332811728   -0.0001752736
      8  O        -3.0750667393    0.0892921460    0.0000179780
      9  H        -3.8044414359   -0.5371794542    0.0005519042
     10  H        -1.7564399994   -1.2837033336    0.8796182121
     11  H        -1.7564326986   -1.2831669018   -0.8803756398
     12  O        -0.8047133564    1.5338773857    0.0008723804
     13  H         1.7565737804    1.2838072454    0.8796935540
     14  H         3.8044418172    0.5371774864    0.0003967770
   Point Group: c1    Number of degrees of freedom:    36


   Energy is   -457.032929435

 Hessian Updated using BFGS Update

 36 Hessian modes will be used to form the next step
  Hessian Eigenvalues:
     0.003397    0.005663    0.006880    0.006884    0.014792    0.014806
     0.023965    0.064112    0.064582    0.075722    0.077201    0.110941
     0.111353    0.138870    0.141479    0.159577    0.160000    0.168047
     0.219691    0.238430    0.250000    0.250000    0.252310    0.275626
     0.306230    0.317963    0.332904    0.333237    0.333315    0.333855
     0.445845    0.468702    0.530881    0.536788    0.913118    0.987107

 Minimum Search - Taking Simple RFO Step
 Searching for Lamda that Minimizes Along All modes
 Value Taken    Lamda =   0.00000000
 Step Taken.  Stepsize is  0.009704

                             Maximum     Tolerance    Cnvgd?
         Gradient           0.000054      0.000300     YES
         Displacement       0.008541      0.001200      NO
         Energy change     -0.000003      0.000001      NO


 New Cartesian Coordinates Obtained by Inverse Iteration

 Displacement from previous Coordinates is:  0.006390
 ----------------------------------------------------------------
             Standard Nuclear Orientation (Angstroms)
    I     Atom           X                Y                Z
 ----------------------------------------------------------------
    1      C      -0.7002410409     0.3325712616     0.0022840071
    2      C       0.7002406367    -0.3325731233     0.0000773397
    3      O       0.8047197672    -1.5338221954     0.0014091203
    4      C       1.8664329769     0.6332922700    -0.0003099317
    5      H       1.7561567049     1.2833462753    -0.8803483931
    6      O       3.0749406985    -0.0893184325    -0.0006055808
    7      C      -1.8664333169    -0.6332923035     0.0003231744
    8      O      -3.0749400279     0.0893198056    -0.0004352925
    9      H      -3.8043066068    -0.5371141459    -0.0009823788
   10      H      -1.7573128305    -1.2840563484     0.8799636881
   11      H      -1.7555375232    -1.2828622799    -0.8800016217
   12      O      -0.8047179802     1.5338205118     0.0009287425
   13      H       1.7566918655     1.2835723186     0.8796181826
   14      H       3.8043067540     0.5371162280    -0.0001798464
 ----------------------------------------------------------------
 Molecular Point Group                 C1    NOp =  1
 Largest Abelian Subgroup              C1    NOp =  1
 Nuclear Repulsion Energy =   369.4780588629 hartrees
 There are       31 alpha and       31 beta electrons
 Applying Cartesian multipole field
    Component          Value
    ---------          -----
     (2,0,0)        1.00000E-11
     (0,2,0)        2.00000E-11
     (0,0,2)       -3.00000E-11
 Nucleus-field energy     =     0.0000000123 hartrees
 Requested basis set is 6-311++G(d,p)
 There are 78 shells and 218 basis functions
 A cutoff of  1.0D-11 yielded   2719 shell pairs
 There are     21587 function pairs (     23167 Cartesian)
 Smallest overlap matrix eigenvalue = 1.30E-05
 Guess MOs from SCF MO coefficient file
 Reading MOs from coefficient file
 Reading MOs from coefficient file
 A restricted hybrid HF-DFT SCF calculation will be
 performed using Pulay DIIS extrapolation
 Exchange:     0.2000 Hartree-Fock + 0.0800 Slater + 0.7200 B88
 Correlation:  0.1900 VWN1RPA + 0.8100 LYP
 Using SG-1 standard quadrature grid
 SCF converges when DIIS error is below 1.0E-08
 Geometry optimization detected.  Setting ReadMinima to 0
 Setting SaveMinima to 0
 ---------------------------------------
  Cycle       Energy         DIIS Error
 ---------------------------------------
    1    -457.0330140721      3.90E-05
    2    -457.0329278876      2.47E-06
    3    -457.0329279170      2.13E-06
    4    -457.0329279553      1.53E-06
    5    -457.0329279030      2.76E-07
    6    -457.0329279495      1.96E-07
    7    -457.0329279371      2.69E-08
    8    -457.0329279323      1.13E-08
    9    -457.0329279335      5.21E-09 Convergence criterion met
 ---------------------------------------
 SCF time:  CPU 84.08 s  wall 84.16 s
 SCF   energy in the final basis set = -457.0329279335
 Total energy in the final basis set = -457.0329279335

 --------------------------------------------------------------

                    Orbital Energies (a.u.)
 --------------------------------------------------------------

 Alpha MOs
 -- Occupied --
-19.153 -19.153 -19.148 -19.148 -10.290 -10.290 -10.250 -10.250
 -1.097  -1.082  -1.050  -1.050  -0.773  -0.754  -0.641  -0.556
 -0.548  -0.533  -0.509  -0.487  -0.485  -0.474  -0.457  -0.418
 -0.394  -0.377  -0.377  -0.335  -0.306  -0.305  -0.262
 -- Virtual --
 -0.105  -0.023  -0.019   0.012   0.014   0.020   0.022   0.043
  0.050   0.061   0.075   0.081   0.093   0.099   0.101   0.106
  0.111   0.121   0.125   0.143   0.145   0.147   0.156   0.158
  0.170   0.183   0.186   0.195   0.209   0.219   0.221   0.237
  0.247   0.250   0.269   0.275   0.279   0.297   0.300   0.307
  0.309   0.311   0.327   0.330   0.338   0.361   0.370   0.384
  0.385   0.415   0.418   0.444   0.467   0.472   0.487   0.527
  0.540   0.544   0.572   0.576   0.604   0.616   0.630   0.633
  0.647   0.669   0.684   0.711   0.734   0.771   0.840   0.883
  0.902   0.950   0.965   0.973   1.046   1.067   1.071   1.095
  1.133   1.150   1.173   1.184   1.187   1.195   1.197   1.248
  1.253   1.256   1.334   1.348   1.351   1.358   1.397   1.471
  1.484   1.520   1.529   1.530   1.542   1.548   1.568   1.587
  1.617   1.639   1.651   1.663   1.684   1.726   1.740   1.857
  1.876   1.960   1.979   1.997   1.999   2.000   2.036   2.041
  2.119   2.151   2.249   2.299   2.393   2.403   2.456   2.458
  2.496   2.509   2.530   2.584   2.623   2.647   2.729   2.806
  2.833   2.864   2.884   2.891   2.909   2.927   2.981   2.984
  3.084   3.096   3.168   3.177   3.189   3.193   3.251   3.309
  3.354   3.372   3.487   3.547   3.604   3.758   3.758   3.763
  3.859   3.861   3.982   3.983   4.061   4.165   4.209   4.983
  4.990   5.040   5.076   5.174   5.188   5.362   5.389   5.615
  5.683   5.732   5.760  23.774  23.802  23.839  23.847  49.888
 49.897  49.963  49.991
 --------------------------------------------------------------

          Ground-State Mulliken Net Atomic Charges

     Atom                 Charge (a.u.)
  ----------------------------------------
      1 C                     0.288793
      2 C                     0.288761
      3 O                    -0.234558
      4 C                    -0.432946
      5 H                     0.195123
      6 O                    -0.263914
      7 C                    -0.432968
      8 O                    -0.263915
      9 H                     0.252247
     10 H                     0.195100
     11 H                     0.195307
     12 O                    -0.234559
     13 H                     0.195284
     14 H                     0.252246
  ----------------------------------------
  Sum of atomic charges =     0.000000

 -----------------------------------------------------------------
                    Cartesian Multipole Moments
 -----------------------------------------------------------------
    Charge (ESU x 10^10)
                -0.0000
    Dipole Moment (Debye)
         X      -0.0000      Y       0.0000      Z      -0.0006
       Tot       0.0006
    Quadrupole Moments (Debye-Ang)
        XX     -38.1568     XY      17.6190     YY     -52.7761
        XZ       0.0054     YZ       0.0041     ZZ     -44.9334
    Octopole Moments (Debye-Ang^2)
       XXX      -0.0001    XXY       0.0001    XYY      -0.0000
       YYY       0.0001    XXZ      -0.0198    XYZ      -0.0001
       YYZ      -0.0284    XZZ      -0.0000    YZZ       0.0000
       ZZZ      -0.0493
    Hexadecapole Moments (Debye-Ang^3)
      XXXX    -813.2382   XXXY     154.6601   XXYY    -219.8870
      XYYY      14.9621   YYYY    -288.8081   XXXZ       0.1651
      XXYZ       0.0190   XYYZ       0.0192   YYYZ       0.0134
      XXZZ    -200.9794   XYZZ       3.2442   YYZZ     -50.0107
      XZZZ       0.0472   YZZZ       0.0107   ZZZZ     -55.7174
 -----------------------------------------------------------------
 Calculating analytic gradient of the SCF energy
 Gradient of SCF Energy
            1           2           3           4           5           6
    1   0.0000310  -0.0000315  -0.0000056   0.0000174  -0.0000123  -0.0000066
    2  -0.0000516   0.0000518  -0.0000106  -0.0000228  -0.0000305   0.0000050
    3   0.0005705  -0.0004576   0.0001195   0.0001257   0.0000024  -0.0000046
            7           8           9          10          11          12
    1  -0.0000170   0.0000066   0.0000244   0.0000203  -0.0000342   0.0000058
    2   0.0000229  -0.0000049   0.0000347   0.0000413  -0.0000150   0.0000102
    3  -0.0001722   0.0000011  -0.0000041  -0.0000070   0.0000041  -0.0001736
           13          14
    1   0.0000263  -0.0000244
    2   0.0000042  -0.0000347
    3  -0.0000087   0.0000046
 Max gradient component =       5.705E-04
 RMS gradient           =       1.238E-04
 Gradient time:  CPU 43.44 s  wall 43.44 s
 Geometry Optimization Parameters
   NAtoms,    NIC,     NZ,  NCons,   NDum,   NFix, NCnnct, MaxDiis
       14      83       0       0       0       0       0       0

 Cartesian Hessian Update
 Hessian Updated using BFGS Update


** GEOMETRY OPTIMIZATION IN DELOCALIZED INTERNAL COORDINATES **
   Searching for a Minimum

   Optimization Cycle:   7

                       Coordinates (Angstroms)
     ATOM                X               Y               Z
      1  C        -0.7002410409    0.3325712616    0.0022840071
      2  C         0.7002406367   -0.3325731233    0.0000773397
      3  O         0.8047197672   -1.5338221954    0.0014091203
      4  C         1.8664329769    0.6332922700   -0.0003099317
      5  H         1.7561567049    1.2833462753   -0.8803483931
      6  O         3.0749406985   -0.0893184325   -0.0006055808
      7  C        -1.8664333169   -0.6332923035    0.0003231744
      8  O        -3.0749400279    0.0893198056   -0.0004352925
      9  H        -3.8043066068   -0.5371141459   -0.0009823788
     10  H        -1.7573128305   -1.2840563484    0.8799636881
     11  H        -1.7555375232   -1.2828622799   -0.8800016217
     12  O        -0.8047179802    1.5338205118    0.0009287425
     13  H         1.7566918655    1.2835723186    0.8796181826
     14  H         3.8043067540    0.5371162280   -0.0001798464
   Point Group: c1    Number of degrees of freedom:    36


   Energy is   -457.032927933

 Hessian Updated using BFGS Update

 36 Hessian modes will be used to form the next step
  Hessian Eigenvalues:
     0.003398    0.006880    0.006882    0.014786    0.014798    0.023581
     0.031619    0.064545    0.065477    0.075725    0.077201    0.110852
     0.111353    0.141416    0.143301    0.159763    0.160000    0.168056
     0.219691    0.238354    0.250000    0.250000    0.252328    0.275576
     0.306230    0.318219    0.333052    0.333237    0.333438    0.333886
     0.445845    0.469160    0.531629    0.536788    0.912963    0.987107

 Minimum Search - Taking Simple RFO Step
 Searching for Lamda that Minimizes Along All modes
 Value Taken    Lamda =  -0.00000215
 Step Taken.  Stepsize is  0.008015

                             Maximum     Tolerance    Cnvgd?
         Gradient           0.000254      0.000300     YES
         Displacement       0.007035      0.001200      NO
         Energy change      0.000002      0.000001      NO


 New Cartesian Coordinates Obtained by Inverse Iteration

 Displacement from previous Coordinates is:  0.005381
 ----------------------------------------------------------------
             Standard Nuclear Orientation (Angstroms)
    I     Atom           X                Y                Z
 ----------------------------------------------------------------
    1      C      -0.7002894155     0.3326630690     0.0004430055
    2      C       0.7002895949    -0.3326632675     0.0004441071
    3      O       0.8047066455    -1.5338984266     0.0008501098
    4      C       1.8664869649     0.6332641013    -0.0000790298
    5      H       1.7563111054     1.2831086989    -0.8802957905
    6      O       3.0750879140    -0.0892759242    -0.0000356743
    7      C      -1.8664869859    -0.6332641332    -0.0000803142
    8      O      -3.0750878824     0.0892760247    -0.0000372743
    9      H      -3.8044529103    -0.5372054748     0.0002893232
   10      H      -1.7565912860    -1.2837365527     0.8796944008
   11      H      -1.7563109749    -1.2831088013    -0.8802969414
   12      O      -0.8047062446     1.5338982960     0.0008473687
   13      H       1.7565907007     1.2837365539     0.8796956013
   14      H       3.8044528517     0.5372056785     0.0003023178
 ----------------------------------------------------------------
 Molecular Point Group                 C1    NOp =  1
 Largest Abelian Subgroup              C1    NOp =  1
 Nuclear Repulsion Energy =   369.4659076294 hartrees
 There are       31 alpha and       31 beta electrons
 Applying Cartesian multipole field
    Component          Value
    ---------          -----
     (2,0,0)        1.00000E-11
     (0,2,0)        2.00000E-11
     (0,0,2)       -3.00000E-11
 Nucleus-field energy     =     0.0000000123 hartrees
 Requested basis set is 6-311++G(d,p)
 There are 78 shells and 218 basis functions
 A cutoff of  1.0D-11 yielded   2719 shell pairs
 There are     21587 function pairs (     23167 Cartesian)
 Smallest overlap matrix eigenvalue = 1.31E-05
 Guess MOs from SCF MO coefficient file
 Reading MOs from coefficient file
 Reading MOs from coefficient file
 A restricted hybrid HF-DFT SCF calculation will be
 performed using Pulay DIIS extrapolation
 Exchange:     0.2000 Hartree-Fock + 0.0800 Slater + 0.7200 B88
 Correlation:  0.1900 VWN1RPA + 0.8100 LYP
 Using SG-1 standard quadrature grid
 SCF converges when DIIS error is below 1.0E-08
 Geometry optimization detected.  Setting ReadMinima to 0
 Setting SaveMinima to 0
 ---------------------------------------
  Cycle       Energy         DIIS Error
 ---------------------------------------
    1    -457.0328297353      3.23E-05
    2    -457.0329295882      2.14E-06
    3    -457.0329295963      2.28E-06
    4    -457.0329295704      1.21E-06
    5    -457.0329296348      2.66E-07
    6    -457.0329295998      1.83E-07
    7    -457.0329296075      2.07E-08
    8    -457.0329296113      8.70E-09 Convergence criterion met
 ---------------------------------------
 SCF time:  CPU 77.12 s  wall 77.18 s
 SCF   energy in the final basis set = -457.0329296113
 Total energy in the final basis set = -457.0329296113

 --------------------------------------------------------------

                    Orbital Energies (a.u.)
 --------------------------------------------------------------

 Alpha MOs
 -- Occupied --
-19.153 -19.153 -19.148 -19.148 -10.290 -10.290 -10.250 -10.250
 -1.097  -1.082  -1.050  -1.050  -0.773  -0.754  -0.641  -0.556
 -0.548  -0.533  -0.509  -0.487  -0.485  -0.474  -0.457  -0.418
 -0.394  -0.377  -0.377  -0.335  -0.306  -0.305  -0.262
 -- Virtual --
 -0.105  -0.023  -0.019   0.012   0.013   0.020   0.022   0.043
  0.050   0.061   0.075   0.081   0.093   0.099   0.101   0.106
  0.111   0.121   0.125   0.143   0.145   0.147   0.156   0.158
  0.170   0.183   0.186   0.195   0.209   0.219   0.221   0.237
  0.247   0.250   0.269   0.275   0.279   0.297   0.300   0.307
  0.309   0.311   0.327   0.330   0.338   0.361   0.370   0.384
  0.385   0.415   0.418   0.444   0.467   0.472   0.487   0.527
  0.540   0.544   0.572   0.576   0.604   0.616   0.630   0.633
  0.647   0.669   0.684   0.711   0.734   0.771   0.840   0.883
  0.902   0.950   0.965   0.972   1.046   1.067   1.071   1.095
  1.133   1.150   1.173   1.184   1.187   1.195   1.197   1.248
  1.253   1.256   1.334   1.348   1.351   1.358   1.397   1.471
  1.484   1.520   1.529   1.530   1.542   1.548   1.568   1.587
  1.617   1.639   1.651   1.663   1.684   1.726   1.740   1.857
  1.876   1.960   1.979   1.997   1.999   2.000   2.036   2.041
  2.119   2.150   2.249   2.299   2.393   2.403   2.456   2.458
  2.496   2.509   2.530   2.584   2.623   2.647   2.729   2.806
  2.833   2.864   2.884   2.891   2.909   2.927   2.981   2.984
  3.084   3.096   3.168   3.177   3.189   3.193   3.251   3.309
  3.354   3.372   3.487   3.547   3.604   3.758   3.758   3.763
  3.859   3.861   3.982   3.983   4.061   4.165   4.208   4.983
  4.990   5.040   5.076   5.174   5.188   5.362   5.389   5.615
  5.682   5.732   5.760  23.774  23.802  23.838  23.847  49.888
 49.897  49.963  49.991
 --------------------------------------------------------------

          Ground-State Mulliken Net Atomic Charges

     Atom                 Charge (a.u.)
  ----------------------------------------
      1 C                     0.288834
      2 C                     0.288833
      3 O                    -0.234554
      4 C                    -0.432997
      5 H                     0.195207
      6 O                    -0.263936
      7 C                    -0.432997
      8 O                    -0.263936
      9 H                     0.252247
     10 H                     0.195199
     11 H                     0.195207
     12 O                    -0.234554
     13 H                     0.195199
     14 H                     0.252247
  ----------------------------------------
  Sum of atomic charges =     0.000000

 -----------------------------------------------------------------
                    Cartesian Multipole Moments
 -----------------------------------------------------------------
    Charge (ESU x 10^10)
                 0.0000
    Dipole Moment (Debye)
         X      -0.0000      Y      -0.0000      Z      -0.0007
       Tot       0.0007
    Quadrupole Moments (Debye-Ang)
        XX     -38.1583     XY      17.6198     YY     -52.7761
        XZ       0.0001     YZ       0.0000     ZZ     -44.9337
    Octopole Moments (Debye-Ang^2)
       XXX      -0.0000    XXY       0.0000    XYY      -0.0000
       YYY       0.0000    XXZ       0.0069    XYZ       0.0076
       YYZ      -0.0187    XZZ      -0.0000    YZZ       0.0000
       ZZZ      -0.0352
    Hexadecapole Moments (Debye-Ang^3)
      XXXX    -813.3226   XXXY     154.6888   XXYY    -219.8988
      XYYY      14.9634   YYYY    -288.8259   XXXZ       0.0012
      XXYZ       0.0003   XYYZ      -0.0001   YYYZ       0.0001
      XXZZ    -200.9970   XYZZ       3.2439   YYZZ     -50.0130
      XZZZ      -0.0002   YZZZ       0.0001   ZZZZ     -55.7180
 -----------------------------------------------------------------
 Calculating analytic gradient of the SCF energy
 Gradient of SCF Energy
            1           2           3           4           5           6
    1   0.0000042  -0.0000042  -0.0000077   0.0000042   0.0000070  -0.0000006
    2   0.0000062  -0.0000062  -0.0000033  -0.0000074  -0.0000097  -0.0000158
    3   0.0000004   0.0000004   0.0000000   0.0000006  -0.0000003  -0.0000015
            7           8           9          10          11          12
    1  -0.0000042   0.0000006  -0.0000030  -0.0000073  -0.0000070   0.0000077
    2   0.0000074   0.0000158   0.0000197   0.0000093   0.0000097   0.0000034
    3   0.0000005  -0.0000014   0.0000011  -0.0000003  -0.0000003  -0.0000000
           13          14
    1   0.0000072   0.0000030
    2  -0.0000093  -0.0000196
    3  -0.0000003   0.0000011
 Max gradient component =       1.965E-05
 RMS gradient           =       7.338E-06
 Gradient time:  CPU 43.39 s  wall 43.39 s
 Geometry Optimization Parameters
   NAtoms,    NIC,     NZ,  NCons,   NDum,   NFix, NCnnct, MaxDiis
       14      83       0       0       0       0       0       0

 Cartesian Hessian Update
 Hessian Updated using BFGS Update


** GEOMETRY OPTIMIZATION IN DELOCALIZED INTERNAL COORDINATES **
   Searching for a Minimum

   Optimization Cycle:   8

                       Coordinates (Angstroms)
     ATOM                X               Y               Z
      1  C        -0.7002894155    0.3326630690    0.0004430055
      2  C         0.7002895949   -0.3326632675    0.0004441071
      3  O         0.8047066455   -1.5338984266    0.0008501098
      4  C         1.8664869649    0.6332641013   -0.0000790298
      5  H         1.7563111054    1.2831086989   -0.8802957905
      6  O         3.0750879140   -0.0892759242   -0.0000356743
      7  C        -1.8664869859   -0.6332641332   -0.0000803142
      8  O        -3.0750878824    0.0892760247   -0.0000372743
      9  H        -3.8044529103   -0.5372054748    0.0002893232
     10  H        -1.7565912860   -1.2837365527    0.8796944008
     11  H        -1.7563109749   -1.2831088013   -0.8802969414
     12  O        -0.8047062446    1.5338982960    0.0008473687
     13  H         1.7565907007    1.2837365539    0.8796956013
     14  H         3.8044528517    0.5372056785    0.0003023178
   Point Group: c1    Number of degrees of freedom:    36


   Energy is   -457.032929611

 Hessian Updated using BFGS Update

 36 Hessian modes will be used to form the next step
  Hessian Eigenvalues:
     0.003397    0.006880    0.006882    0.014784    0.014798    0.023574
     0.031620    0.064546    0.065477    0.075729    0.077201    0.110853
     0.111353    0.141414    0.143302    0.159760    0.160000    0.168054
     0.219691    0.238353    0.250000    0.250000    0.252335    0.275562
     0.306230    0.318324    0.333048    0.333237    0.333438    0.333882
     0.445845    0.469169    0.531647    0.536788    0.912965    0.987107

 Minimum Search - Taking Simple RFO Step
 Searching for Lamda that Minimizes Along All modes
 Value Taken    Lamda =   0.00000000
 Step Taken.  Stepsize is  0.000126

                             Maximum     Tolerance    Cnvgd?
         Gradient           0.000002      0.000300     YES
         Displacement       0.000098      0.001200     YES
         Energy change     -0.000002      0.000001      NO


                       Distance Matrix (Angstroms)
             C (  1)   C (  2)   O (  3)   C (  4)   H (  5)   O (  6)
   C (  2)  1.550574
   O (  3)  2.397721  1.205765
   C (  4)  2.584319  1.514276  2.413291
   H (  5)  2.777397  2.121698  3.101209  1.099645
   O (  6)  3.798882  2.387238  2.691016  1.408112  2.097014
   C (  7)  1.514276  2.584319  2.818939  3.941978  4.191889  4.971427
   O (  8)  2.387238  3.798882  4.205651  4.971427  5.053960  6.152767
   H (  9)  3.223740  4.509384  4.715692  5.790471  5.917015  6.894108
   H ( 10)  2.121698  2.777388  2.719411  4.192325  4.693266  5.054284
   H ( 11)  2.121698  2.777398  2.719950  4.191889  4.350171  5.053960
   O ( 12)  1.205765  2.397721  3.464331  2.818939  2.719948  4.205651
   H ( 13)  2.777388  2.121698  3.101213  1.099634  1.759992  2.097028
   H ( 14)  4.509384  3.223740  3.645264  1.940345  2.350895  0.961485
             C (  7)   O (  8)   H (  9)   H ( 10)   H ( 11)   O ( 12)
   O (  8)  1.408112
   H (  9)  1.940345  0.961485
   H ( 10)  1.099634  2.097028  2.350404
   H ( 11)  1.099645  2.097014  2.350891  1.759991
   O ( 12)  2.413291  2.691016  3.645264  3.101213  3.101209
   H ( 13)  4.192325  5.054284  5.917296  4.351364  4.693266  2.719411
   H ( 14)  5.790471  6.894108  7.684387  5.917294  5.917017  4.715691
             H ( 13)
   H ( 14)  2.350400

 Final energy is   -457.03292961134963     


 ******************************
 **  OPTIMIZATION CONVERGED  **
 ******************************

                       Coordinates (Angstroms)
     ATOM                X               Y               Z
      1  C        -0.7002894155    0.3326630690    0.0004430055
      2  C         0.7002895949   -0.3326632675    0.0004441071
      3  O         0.8047066455   -1.5338984266    0.0008501098
      4  C         1.8664869649    0.6332641013   -0.0000790298
      5  H         1.7563111054    1.2831086989   -0.8802957905
      6  O         3.0750879140   -0.0892759242   -0.0000356743
      7  C        -1.8664869859   -0.6332641332   -0.0000803142
      8  O        -3.0750878824    0.0892760247   -0.0000372743
      9  H        -3.8044529103   -0.5372054748    0.0002893232
     10  H        -1.7565912860   -1.2837365527    0.8796944008
     11  H        -1.7563109749   -1.2831088013   -0.8802969414
     12  O        -0.8047062446    1.5338982960    0.0008473687
     13  H         1.7565907007    1.2837365539    0.8796956013
     14  H         3.8044528517    0.5372056785    0.0003023178

Z-matrix Print:
$molecule
0 1
O 
C  1 1.205765
C  2 1.514276 1 124.666036
H  3 1.099634 2 107.462783 1 -122.974099 0
H  3 1.099645 2 107.462170 1 122.973119 0
O  3 1.408112 2 109.493715 1 0.000000 0
H  6 0.961485 3 108.467039 2 -179.958441 0
C  2 1.550574 1 120.377351 3 -180.000000 0
O  8 1.205765 2 120.377362 1 179.955365 0
C  8 1.514276 2 114.956603 1 -0.044148 0
H  10 1.099634 8 107.462772 2 57.025470 0
H  10 1.099645 8 107.462172 2 -57.027307 0
O  10 1.408112 8 109.493711 2 -180.000000 0
H  13 0.961485 10 108.467037 8 -179.957732 0
$end


 --------------------------------------------------------------

                    Orbital Energies (a.u.)
 --------------------------------------------------------------

 Alpha MOs
 -- Occupied --
-19.153 -19.153 -19.148 -19.148 -10.290 -10.290 -10.250 -10.250
 -1.097  -1.082  -1.050  -1.050  -0.773  -0.754  -0.641  -0.556
 -0.548  -0.533  -0.509  -0.487  -0.485  -0.474  -0.457  -0.418
 -0.394  -0.377  -0.377  -0.335  -0.306  -0.305  -0.262
 -- Virtual --
 -0.105  -0.023  -0.019   0.012   0.013   0.020   0.022   0.043
  0.050   0.061   0.075   0.081   0.093   0.099   0.101   0.106
  0.111   0.121   0.125   0.143   0.145   0.147   0.156   0.158
  0.170   0.183   0.186   0.195   0.209   0.219   0.221   0.237
  0.247   0.250   0.269   0.275   0.279   0.297   0.300   0.307
  0.309   0.311   0.327   0.330   0.338   0.361   0.370   0.384
  0.385   0.415   0.418   0.444   0.467   0.472   0.487   0.527
  0.540   0.544   0.572   0.576   0.604   0.616   0.630   0.633
  0.647   0.669   0.684   0.711   0.734   0.771   0.840   0.883
  0.902   0.950   0.965   0.972   1.046   1.067   1.071   1.095
  1.133   1.150   1.173   1.184   1.187   1.195   1.197   1.248
  1.253   1.256   1.334   1.348   1.351   1.358   1.397   1.471
  1.484   1.520   1.529   1.530   1.542   1.548   1.568   1.587
  1.617   1.639   1.651   1.663   1.684   1.726   1.740   1.857
  1.876   1.960   1.979   1.997   1.999   2.000   2.036   2.041
  2.119   2.150   2.249   2.299   2.393   2.403   2.456   2.458
  2.496   2.509   2.530   2.584   2.623   2.647   2.729   2.806
  2.833   2.864   2.884   2.891   2.909   2.927   2.981   2.984
  3.084   3.096   3.168   3.177   3.189   3.193   3.251   3.309
  3.354   3.372   3.487   3.547   3.604   3.758   3.758   3.763
  3.859   3.861   3.982   3.983   4.061   4.165   4.208   4.983
  4.990   5.040   5.076   5.174   5.188   5.362   5.389   5.615
  5.682   5.732   5.760  23.774  23.802  23.838  23.847  49.888
 49.897  49.963  49.991
 --------------------------------------------------------------

          Ground-State Mulliken Net Atomic Charges

     Atom                 Charge (a.u.)
  ----------------------------------------
      1 C                     0.288834
      2 C                     0.288833
      3 O                    -0.234554
      4 C                    -0.432997
      5 H                     0.195207
      6 O                    -0.263936
      7 C                    -0.432997
      8 O                    -0.263936
      9 H                     0.252247
     10 H                     0.195199
     11 H                     0.195207
     12 O                    -0.234554
     13 H                     0.195199
     14 H                     0.252247
  ----------------------------------------
  Sum of atomic charges =     0.000000

 -----------------------------------------------------------------
                    Cartesian Multipole Moments
 -----------------------------------------------------------------
    Charge (ESU x 10^10)
                 0.0000
    Dipole Moment (Debye)
         X      -0.0000      Y      -0.0000      Z      -0.0007
       Tot       0.0007
    Quadrupole Moments (Debye-Ang)
        XX     -38.1583     XY      17.6198     YY     -52.7761
        XZ       0.0001     YZ       0.0000     ZZ     -44.9337
    Octopole Moments (Debye-Ang^2)
       XXX      -0.0000    XXY       0.0000    XYY      -0.0000
       YYY       0.0000    XXZ       0.0069    XYZ       0.0076
       YYZ      -0.0187    XZZ      -0.0000    YZZ       0.0000
       ZZZ      -0.0352
    Hexadecapole Moments (Debye-Ang^3)
      XXXX    -813.3226   XXXY     154.6888   XXYY    -219.8988
      XYYY      14.9634   YYYY    -288.8259   XXXZ       0.0012
      XXYZ       0.0003   XYYZ      -0.0001   YYYZ       0.0001
      XXZZ    -200.9970   XYZZ       3.2439   YYZZ     -50.0130
      XZZZ      -0.0002   YZZZ       0.0001   ZZZZ     -55.7180
 -----------------------------------------------------------------
Archival summary:
1\1\pikachu\OPT\ProcedureUnspecified\BasisUnspecified\446\cher\WedDec1410:30:352016WedDec1410:30:352016\0\\#,OPT,ProcedureUnspecified,BasisUnspecified,\\0,1\O\C,1,1.20576\C,2,1.51428,1,124.666\H,3,1.09963,2,107.463,1,-122.974,0\H,3,1.09964,2,107.462,1,122.973,0\O,3,1.40811,2,109.494,1,0,0\H,6,0.961485,3,108.467,2,-179.958,0\C,2,1.55057,1,120.377,3,-180,0\O,8,1.20576,2,120.377,1,179.955,0\C,8,1.51428,2,114.957,1,-0.0441476,0\H,10,1.09963,8,107.463,2,57.0255,0\H,10,1.09964,8,107.462,2,-57.0273,0\O,10,1.40811,8,109.494,2,-180,0\H,13,0.961485,10,108.467,8,-179.958,0\\\@

 Total job time:  1110.53s(wall), 1109.56s(cpu) 
 Wed Dec 14 10:30:35 2016

        *************************************************************
        *                                                           *
        *  Thank you very much for using Q-Chem.  Have a nice day.  *
        *                                                           *
        *************************************************************


 
User input: 2 of 3 
 
pikachu 127.0.1
Q-Chem Developer Version! Running on 127.0.1.*
                  Welcome to Q-Chem
     A Quantum Leap Into The Future Of Chemistry


 Q-Chem 4.4, Q-Chem, Inc., Pleasanton, CA (2016)

 Y. Shao,  Z. Gan,  E. Epifanovsky,  A. T. B. Gilbert,  M. Wormit,  
 J. Kussmann,  A. W. Lange,  A. Behn,  J. Deng,  X. Feng,  D. Ghosh,  
 M. Goldey,  P. R. Horn,  L. D. Jacobson,  I. Kaliman,  F. Rob,  
 R. Z. Khaliullin,  T. Kus,  A. Landau,  J. Liu,  E. I. Proynov,  Y. M. Rhee,  
 R. M. Richard,  M. A. Rohrdanz,  R. P. Steele,  E. J. Sundstrom,  
 H. L. Woodcock III,  P. M. Zimmerman,  D. Zuev,  B. Albrecht,  E. Alguire,  
 B. Austin,  S. A. Baeppler,  G. J. O. Beran,  Y. A. Bernard,  E. Berquist,  
 K. Brandhorst,  K. B. Bravaya,  S. T. Brown,  D. Casanova,  C.-M. Chang,  
 Y. Chen,  S. H. Chien,  K. D. Closser,  M. P. Coons,  D. L. Crittenden,  
 S. Dasgupta,  M. Diedenhofen,  R. A. DiStasio Jr.,  H. Do,  A. D. Dutoi,  
 R. G. Edgar,  P.-T. Fang,  S. Fatehi,  Q. Feng,  L. Fusti-Molnar,  
 A. Ghysels,  A. Golubeva-Zadorozhnaya,  J. Gomes,  A. Gunina,  
 M. W. D. Hanson-Heine,  P. H. P. Harbach,  A. W. Hauser,  J. E. Herr,  
 E. G. Hohenstein,  Z. C. Holden,  K. Hui,  T.-C. Jagau,  H. Ji,  B. Kaduk,  
 K. Khistyaev,  Jaehoon Kim,  Jihan Kim,  R. A. King,  P. Klunzinger,  
 K. Koh,  D. Kosenkov,  T. Kowalczyk,  C. M. Krauter,  A. Kunitsa,  
 K. U. Lao,  A. Laurent,  K. V. Lawler,  J. Lee,  D. Lefrancois,  S. Lehtola,  
 S. V. Levchenko,  C. Y. Lin,  Y.-S. Lin,  F. Liu,  E. Livshits,  
 R. C. Lochan,  A. Luenser,  P. Manohar,  S. F. Manzer,  S.-P. Mao,  Y. Mao,  
 N. Mardirossian,  A. V. Marenich,  L. A. Martinez-Martinez,  S. A. Maurer,  
 N. J. Mayhall,  J.-M. Mewes,  A. F. Morrison,  K. Nanda,  T. S. Nguyen-Beck,  
 C. M. Oana,  R. Olivares-Amaya,  D. P. O'Neill,  J. A. Parkhill,  
 T. M. Perrine,  R. Peverati,  P. A. Pieniazek,  F. Plasser,  A. Prociuk,  
 D. R. Rehn,  E. Rosta,  N. J. Russ,  N. Sergueev,  S. M. Sharada,  
 S. Sharma,  D. W. Small,  A. Sodt,  T. Stauch,  T. Stein,  D. Stuck,  
 Y.-C. Su,  A. J. W. Thom,  T. Tsuchimochi,  L. Vogt,  O. Vydrov,  T. Wang,  
 M. A. Watson,  J. Wenzel,  A. White,  C. F. Williams,  V. Vanovschi,  
 K. Yao,  S. Yeganeh,  S. R. Yost,  Z.-Q. You,  I. Y. Zhang,  X. Zhang,  
 Y. Zhao,  B. R. Brooks,  G. K. L. Chan,  D. M. Chipman,  C. J. Cramer,  
 W. A. Goddard III,  M. S. Gordon,  W. J. Hehre,  A. Klamt,  
 H. F. Schaefer III,  M. W. Schmidt,  C. D. Sherrill,  D. G. Truhlar,  
 A. Warshel,  X. Xu,  A. Aspuru-Guzik,  R. Baer,  A. T. Bell,  N. A. Besley,  
 J.-D. Chai,  A. Dreuw,  B. D. Dunietz,  T. R. Furlani,  S. R. Gwaltney,  
 C.-P. Hsu,  Y. Jung,  J. Kong,  D. S. Lambrecht,  W. Liang,  C. Ochsenfeld,  
 V. A. Rassolov,  L. V. Slipchenko,  J. E. Subotnik,  T. Van Voorhis,  
 J. M. Herbert,  A. I. Krylov,  P. M. W. Gill,  M. Head-Gordon

 Contributors to earlier versions of Q-Chem not listed above: 
 R. D. Adamson,  J. Baker,  E. F. C. Byrd,  A. K. Chakraborty,  C.-L. Cheng,  
 H. Dachsel,  R. J. Doerksen,  G. Hawkins,  A. Heyden,  S. Hirata,  
 G. Kedziora,  F. J. Keil,  C. Kelley,  P. P. Korambath,  W. Kurlancheek,  
 A. M. Lee,  M. S. Lee,  D. Liotard,  I. Lotan,  P. E. Maslen,  N. Nair,  
 D. Neuhauser,  R. Olson,  B. Peters,  J. Ritchie,  N. E. Schultz,  
 N. Shenvi,  A. C. Simmonett,  K. S. Thanthiriwatte,  Q. Wu,  W. Zhang

 Please cite Q-Chem as follows:
 Y. Shao et al., Mol. Phys. 113, 184-215 (2015)
 DOI: 10.1080/00268976.2014.952696

 Q-Chem 4.4.2 for Intel X86 EM64T Linux

 Parts of Q-Chem use Armadillo 5.200.1 (Boston Tea Smuggler).
 http://arma.sourceforge.net/

 Q-Chem begins on Wed Dec 14 10:30:35 2016  


Host: 0

     Scratch files written to /scratch/cher/qchem10018//
The previous job contains 0 fragments, simply inherited here
FILE_GEOM_ORG=        593

Checking the input file for inconsistencies... 	...done.

--------------------------------------------------------------
User input:
--------------------------------------------------------------

$molecule
   read
$end

$rem
   BASIS 6-311++G**
   JOB_TYPE FREQUENCY
   METHOD B3LYP
$end

--------------------------------------------------------------
 ----------------------------------------------------------------
             Standard Nuclear Orientation (Angstroms)
    I     Atom           X                Y                Z
 ----------------------------------------------------------------
    1      C      -0.6997033876    -0.3338940797    -0.0001733349
    2      C       0.6997034412     0.3338942294    -0.0001733982
    3      O       0.8020078871     1.5353111549    -0.0005787909
    4      C       1.8675976484    -0.6299808186     0.0003499002
    5      H       1.7585642912    -1.2800185701     0.8805663029
    6      O       3.0749260991     0.0946834863     0.0003075093
    7      C      -1.8675977955     0.6299808008     0.0003498232
    8      O      -3.0749261932    -0.0946836364     0.0003058186
    9      H      -3.8053917982     0.5305142629    -0.0000208695
   10      H      -1.7588457017     1.2806458804    -0.8794245336
   11      H      -1.7585652037     1.2800178073     0.8805668084
   12      O      -0.8020076115    -1.5353110723    -0.0005783082
   13      H       1.7588459068    -1.2806451168    -0.8794250891
   14      H       3.8053916143    -0.5305145159    -0.0000303921
 ----------------------------------------------------------------
 Molecular Point Group                 C1    NOp =  1
 Largest Abelian Subgroup              C1    NOp =  1
 Nuclear Repulsion Energy =   369.4659076294 hartrees
 There are       31 alpha and       31 beta electrons
 Requested basis set is 6-311++G(d,p)
 There are 78 shells and 218 basis functions

 Total QAlloc Memory Limit   2000 MB
 Mega-Array Size        61 MB
 MEM_STATIC part        62 MB

                       Distance Matrix (Angstroms)
             C (  1)   C (  2)   O (  3)   C (  4)   H (  5)   O (  6)
   C (  2)  1.550574
   O (  3)  2.397721  1.205765
   C (  4)  2.584319  1.514276  2.413291
   H (  5)  2.777397  2.121698  3.101209  1.099645
   O (  6)  3.798882  2.387238  2.691016  1.408112  2.097014
   C (  7)  1.514276  2.584319  2.818939  3.941978  4.191889  4.971427
   O (  8)  2.387238  3.798882  4.205651  4.971427  5.053960  6.152767
   H (  9)  3.223740  4.509384  4.715692  5.790471  5.917015  6.894108
   H ( 10)  2.121698  2.777388  2.719411  4.192325  4.693266  5.054284
   H ( 11)  2.121698  2.777398  2.719950  4.191889  4.350171  5.053960
   O ( 12)  1.205765  2.397721  3.464331  2.818939  2.719948  4.205651
   H ( 13)  2.777388  2.121698  3.101213  1.099634  1.759992  2.097028
   H ( 14)  4.509384  3.223740  3.645264  1.940345  2.350895  0.961485
             C (  7)   O (  8)   H (  9)   H ( 10)   H ( 11)   O ( 12)
   O (  8)  1.408112
   H (  9)  1.940345  0.961485
   H ( 10)  1.099634  2.097028  2.350404
   H ( 11)  1.099645  2.097014  2.350891  1.759991
   O ( 12)  2.413291  2.691016  3.645264  3.101213  3.101209
   H ( 13)  4.192325  5.054284  5.917296  4.351364  4.693266  2.719411
   H ( 14)  5.790471  6.894108  7.684387  5.917294  5.917017  4.715691
             H ( 13)
   H ( 14)  2.350400

 A cutoff of  1.0D-11 yielded   2719 shell pairs
 There are     21587 function pairs (     23167 Cartesian)

 -------------------------------------------------------
 OpenMP Integral Computing Module                       
 Release: version 1.0, May 2013, Q-Chem Inc. Pittsburgh 
 -------------------------------------------------------
 Integral Job Info:
 Integral job number is                      11
 Integral operator is                         1
 short-range coefficients                     0
 long-range coefficients              100000000
 Omega coefficients                           0
 if combine SR and LR in K                    0
 Integral screening is                        0
 Integral computing path is                   2
 max size of driver memory is            800000
 size of driver memory is                593474
 size of scratch memory is              2260544
 max col of scratch BK array               1296
 max len of scratch array in speh3          155
 max len of scratch index in speh4           18
 max int batch size is                      520
 min int batch size is                       52
 fixed nKL is                                52
 max L of basis functions is                  2
 order of int derivative is                   0
 number of shells is                         78
 number of basis is                         226
 number of cartesian basis is               226
 number of contracted shell pairs          2719
 number of primitive shell pairs           6830
 maxK2 (contraction) of shell pair           36
 max number of K2 of shell pair               1
 max number of CS2 of shell pair            460
 max number of PS2 of shell pair           1032
 mem total for path MDJ                   45752
 -------------------------------------------------------
 Smallest overlap matrix eigenvalue = 1.31E-05
 Guess from superposition of atomic densities
 Warning:  Energy on first SCF cycle will be non-variational
 A restricted hybrid HF-DFT SCF calculation will be
 performed using Pulay DIIS extrapolation
 Exchange:     0.2000 Hartree-Fock + 0.0800 Slater + 0.7200 B88
 Correlation:  0.1900 VWN1RPA + 0.8100 LYP
 Using SG-1 standard quadrature grid
 SCF converges when DIIS error is below 1.0E-08
 ---------------------------------------
  Cycle       Energy         DIIS Error
 ---------------------------------------
    1    -458.3804081202      4.26E-02
    2    -456.8289780747      6.75E-03
    3    -456.2917156281      1.31E-02
    4    -457.0183456092      1.70E-03
    5    -457.0308349028      7.04E-04
    6    -457.0327406805      1.99E-04
    7    -457.0329211630      3.89E-05
    8    -457.0329274341      7.52E-06
    9    -457.0329278785      2.58E-06
   10    -457.0329279373      3.41E-07
   11    -457.0329279025      4.17E-08
   12    -457.0329279046      1.10E-08
   13    -457.0329279073      2.53E-09 Convergence criterion met
 ---------------------------------------
 SCF time:  CPU 127.45 s  wall 127.52 s
 SCF   energy in the final basis set = -457.0329279073
 Total energy in the final basis set = -457.0329279073

 --------------------------------------------------------------

                    Orbital Energies (a.u.)
 --------------------------------------------------------------

 Alpha MOs
 -- Occupied --
-19.153 -19.153 -19.148 -19.148 -10.290 -10.290 -10.250 -10.250
 -1.097  -1.082  -1.050  -1.050  -0.773  -0.754  -0.641  -0.556
 -0.548  -0.533  -0.509  -0.487  -0.485  -0.474  -0.457  -0.418
 -0.394  -0.377  -0.377  -0.335  -0.306  -0.305  -0.262
 -- Virtual --
 -0.105  -0.023  -0.019   0.012   0.013   0.020   0.022   0.043
  0.050   0.061   0.075   0.081   0.093   0.099   0.101   0.106
  0.111   0.121   0.125   0.143   0.145   0.147   0.156   0.158
  0.170   0.183   0.186   0.195   0.209   0.219   0.221   0.237
  0.247   0.250   0.269   0.275   0.279   0.297   0.300   0.307
  0.309   0.311   0.327   0.330   0.338   0.361   0.370   0.384
  0.385   0.415   0.418   0.444   0.467   0.472   0.487   0.527
  0.540   0.544   0.572   0.576   0.604   0.616   0.630   0.633
  0.647   0.669   0.684   0.711   0.734   0.771   0.840   0.883
  0.902   0.950   0.965   0.972   1.046   1.067   1.071   1.095
  1.133   1.150   1.173   1.184   1.187   1.195   1.197   1.248
  1.253   1.256   1.334   1.348   1.351   1.358   1.397   1.471
  1.484   1.520   1.529   1.530   1.542   1.548   1.568   1.587
  1.617   1.639   1.651   1.663   1.684   1.726   1.740   1.857
  1.876   1.960   1.979   1.997   1.999   2.000   2.036   2.041
  2.119   2.150   2.249   2.299   2.393   2.403   2.456   2.458
  2.496   2.509   2.530   2.584   2.623   2.647   2.729   2.806
  2.833   2.864   2.884   2.891   2.909   2.927   2.981   2.984
  3.084   3.096   3.168   3.177   3.189   3.193   3.251   3.309
  3.354   3.372   3.487   3.547   3.604   3.758   3.758   3.763
  3.859   3.861   3.982   3.983   4.061   4.165   4.208   4.983
  4.990   5.040   5.076   5.174   5.188   5.362   5.389   5.615
  5.682   5.732   5.760  23.774  23.802  23.838  23.847  49.888
 49.897  49.963  49.991
 --------------------------------------------------------------

          Ground-State Mulliken Net Atomic Charges

     Atom                 Charge (a.u.)
  ----------------------------------------
      1 C                     0.288819
      2 C                     0.288818
      3 O                    -0.234555
      4 C                    -0.432983
      5 H                     0.195207
      6 O                    -0.263934
      7 C                    -0.432983
      8 O                    -0.263934
      9 H                     0.252248
     10 H                     0.195199
     11 H                     0.195207
     12 O                    -0.234556
     13 H                     0.195199
     14 H                     0.252248
  ----------------------------------------
  Sum of atomic charges =     0.000000

 -----------------------------------------------------------------
                    Cartesian Multipole Moments
 -----------------------------------------------------------------
    Charge (ESU x 10^10)
                 0.0000
    Dipole Moment (Debye)
         X      -0.0000      Y       0.0000      Z       0.0007
       Tot       0.0007
    Quadrupole Moments (Debye-Ang)
        XX     -38.0964     XY     -17.5940     YY     -52.8381
        XZ      -0.0001     YZ       0.0000     ZZ     -44.9337
    Octopole Moments (Debye-Ang^2)
       XXX      -0.0000    XXY       0.0000    XYY       0.0000
       YYY       0.0000    XXZ      -0.0172    XYZ       0.0028
       YYZ       0.0045    XZZ      -0.0000    YZZ       0.0000
       ZZZ      -0.0013
    Hexadecapole Moments (Debye-Ang^3)
      XXXX    -812.2339   XXXY    -154.9565   XXYY    -220.3896
      XYYY     -15.6168   YYYY    -288.9335   XXXZ      -0.0013
      XXYZ       0.0002   XYYZ      -0.0000   YYYZ       0.0000
      XXZZ    -200.9851   XYZZ      -3.5094   YYZZ     -50.0248
      XZZZ      -0.0000   YZZZ       0.0000   ZZZZ     -55.7179
 -----------------------------------------------------------------
 Calculating MO derivatives via CPSCF
   1         3          42      0.189104    0.040372
   2         3          42      0.020591    0.004509
   3         3          42      0.001671    0.000305
   4        12          33      0.000108    0.000023
   5        44           1      0.000001    0.000001
   6        45           0      0.000000    0.000000    Roots Converged
 Calculating analytic Hessian of the SCF energy
 Polarizability Matrix (a.u.)
            1           2           3
    1 -73.3425508   1.5043769   0.0000186
    2   1.5043769 -67.9926760  -0.0000016
    3   0.0000186  -0.0000016 -43.2311366

 Direct stationary perturbation theory relativistic correction:

 rels  =       0.155234586087
 relv  =      -0.707672761452
 rel2e =       0.291317390037
 E_rel =      -0.261120785327

 Hessian of the SCF Energy
            1           2           3           4           5           6
    1   0.4745389   0.0035328  -0.0000097  -0.1692848   0.0245979   0.0000083
    2   0.0035328   0.9516066   0.0002349   0.0245978  -0.0601478  -0.0000073
    3  -0.0000097   0.0002349   0.1830082  -0.0000083   0.0000073  -0.0969203
    4  -0.1692848   0.0245978  -0.0000083   0.4745388   0.0035329   0.0000096
    5   0.0245979  -0.0601478   0.0000073   0.0035329   0.9516069  -0.0002351
    6   0.0000083  -0.0000073  -0.0969203   0.0000096  -0.0002351   0.1830082
    7   0.0163732  -0.0388881   0.0000193  -0.1090508  -0.0599722   0.0000252
    8  -0.0134526  -0.0419171   0.0000219  -0.0534229  -0.7433445   0.0002414
    9   0.0000000   0.0000163   0.0216631   0.0000135   0.0002297  -0.0540499
   10  -0.0221958   0.0154940  -0.0000124  -0.1506644   0.0526810  -0.0000334
   11  -0.0145573   0.0211960   0.0000026   0.0289854  -0.0916722   0.0000123
   12  -0.0000097   0.0000037   0.0207430  -0.0000194   0.0000078  -0.0765402
   13  -0.0001646   0.0003531   0.0031071   0.0075100   0.0103650  -0.0202476
   14   0.0002759  -0.0011773  -0.0026936   0.0004989  -0.0154032   0.0195805
   15  -0.0003615   0.0024921  -0.0005692   0.0000093  -0.0003975  -0.0004685
   16  -0.0000990   0.0057673  -0.0000014  -0.0472100  -0.0225975   0.0000012
   17   0.0043452  -0.0077151   0.0000032   0.0227982   0.0089878  -0.0000003
   18   0.0000002  -0.0000005   0.0001909  -0.0000037  -0.0000008   0.0038941
   19  -0.1506644   0.0526810   0.0000334  -0.0221957   0.0154940   0.0000124
   20   0.0289854  -0.0916721  -0.0000122  -0.0145573   0.0211960  -0.0000026
   21   0.0000193  -0.0000078  -0.0765402   0.0000097  -0.0000037   0.0207429
   22  -0.0472100  -0.0225975  -0.0000012  -0.0000990   0.0057673   0.0000014
   23   0.0227982   0.0089878   0.0000003   0.0043452  -0.0077151  -0.0000031
   24   0.0000038   0.0000009   0.0038941  -0.0000001   0.0000004   0.0001909
   25  -0.0059726  -0.0043781   0.0000007  -0.0011243   0.0023114   0.0000000
   26  -0.0035049  -0.0049543  -0.0000008  -0.0008770   0.0011385   0.0000017
   27   0.0000061   0.0000010  -0.0008057   0.0000016  -0.0000018   0.0008747
   28   0.0075042   0.0103799  -0.0202434  -0.0001601   0.0003534   0.0031066
   29   0.0005062  -0.0154200   0.0195694   0.0002742  -0.0011776  -0.0026905
   30   0.0000059  -0.0004115  -0.0004478  -0.0003616   0.0024916  -0.0005723
   31   0.0075100   0.0103650   0.0202476  -0.0001646   0.0003531  -0.0031071
   32   0.0004989  -0.0154032  -0.0195804   0.0002759  -0.0011773   0.0026936
   33  -0.0000093   0.0003975  -0.0004685   0.0003615  -0.0024921  -0.0005692
   34  -0.1090508  -0.0599720  -0.0000252   0.0163732  -0.0388881  -0.0000193
   35  -0.0534228  -0.7433443  -0.0002412  -0.0134526  -0.0419171  -0.0000219
   36  -0.0000135  -0.0002294  -0.0540500  -0.0000000  -0.0000163   0.0216631
   37  -0.0001601   0.0003534  -0.0031066   0.0075042   0.0103799   0.0202435
   38   0.0002742  -0.0011775   0.0026905   0.0005062  -0.0154200  -0.0195694
   39   0.0003616  -0.0024916  -0.0005723  -0.0000059   0.0004115  -0.0004478
   40  -0.0011243   0.0023114  -0.0000000  -0.0059726  -0.0043781  -0.0000007
   41  -0.0008770   0.0011385  -0.0000017  -0.0035049  -0.0049543   0.0000009
   42  -0.0000016   0.0000018   0.0008746  -0.0000062  -0.0000010  -0.0008057
            7           8           9          10          11          12
    1   0.0163732  -0.0134526   0.0000000  -0.0221958  -0.0145573  -0.0000097
    2  -0.0388881  -0.0419171   0.0000163   0.0154940   0.0211960   0.0000037
    3   0.0000193   0.0000219   0.0216631  -0.0000124   0.0000026   0.0207430
    4  -0.1090508  -0.0534229   0.0000135  -0.1506644   0.0289854  -0.0000194
    5  -0.0599722  -0.7433445   0.0002297   0.0526810  -0.0916722   0.0000078
    6   0.0000252   0.0002414  -0.0540499  -0.0000334   0.0000123  -0.0765402
    7   0.0969938   0.0689725  -0.0000164   0.0108466   0.0311943  -0.0000135
    8   0.0689725   0.8410575  -0.0002789   0.0068935  -0.0603762   0.0000275
    9  -0.0000164  -0.0002789   0.0194450  -0.0000033   0.0000319   0.0219207
   10   0.0108466   0.0068935  -0.0000033   0.4881380   0.0217421  -0.0000277
   11   0.0311943  -0.0603762   0.0000319   0.0217421   0.5097835   0.0000326
   12  -0.0000135   0.0000275   0.0219207  -0.0000277   0.0000326   0.5203259
   13  -0.0035610   0.0039327   0.0030415  -0.0492768  -0.0013080   0.0038449
   14   0.0029025  -0.0009618  -0.0023823  -0.0074449  -0.1249745   0.1184267
   15  -0.0001395  -0.0012460  -0.0005955   0.0084399   0.1154864  -0.2075998
   16   0.0051337  -0.0003591   0.0000010  -0.1972290  -0.0908195   0.0000007
   17  -0.0001727   0.0071264  -0.0000038  -0.0494764  -0.1344909  -0.0000172
   18  -0.0000008  -0.0000044  -0.0012545   0.0000297  -0.0000027  -0.0606883
   19  -0.0001343  -0.0017451  -0.0000030  -0.0002730  -0.0028093  -0.0000003
   20   0.0063597  -0.0012650  -0.0000004  -0.0028093  -0.0049209   0.0000013
   21  -0.0000075  -0.0000057  -0.0060620   0.0000003  -0.0000013  -0.0030070
   22  -0.0008766  -0.0002992  -0.0000002  -0.0003816  -0.0014677  -0.0000005
   23  -0.0030776   0.0020183   0.0000010   0.0005669   0.0016059   0.0000000
   24   0.0000011  -0.0000004   0.0009201   0.0000006  -0.0000002  -0.0002902
   25   0.0009164  -0.0004008   0.0000001  -0.0002113  -0.0006218   0.0000000
   26   0.0001268  -0.0001328  -0.0000002  -0.0001325  -0.0002935  -0.0000006
   27  -0.0000005   0.0000001  -0.0003937  -0.0000003   0.0000008   0.0001327
   28  -0.0014646  -0.0009031  -0.0006074  -0.0000559   0.0001083  -0.0008755
   29  -0.0007129   0.0008891   0.0000739   0.0001732  -0.0000375   0.0003153
   30   0.0013726  -0.0013208   0.0010598  -0.0000835  -0.0003833   0.0001228
   31  -0.0014600  -0.0008979   0.0006102  -0.0000564   0.0001086   0.0008755
   32  -0.0007105   0.0008872  -0.0000761   0.0001734  -0.0000373  -0.0003158
   33  -0.0013690   0.0013214   0.0010602   0.0000838   0.0003831   0.0001218
   34  -0.0120550  -0.0107550   0.0000073  -0.0001343   0.0063596   0.0000075
   35  -0.0107550  -0.0043380   0.0000047  -0.0017451  -0.0012650   0.0000057
   36  -0.0000072  -0.0000047  -0.0030783   0.0000030   0.0000004  -0.0060620
   37  -0.0035601   0.0039324  -0.0030444  -0.0492767  -0.0012833  -0.0037956
   38   0.0029013  -0.0009591   0.0023837  -0.0074298  -0.1251454  -0.1184963
   39   0.0001363   0.0012481  -0.0005988  -0.0083919  -0.1155622  -0.2074505
   40   0.0018989  -0.0014954   0.0000012  -0.0292294   0.0243686   0.0000135
   41   0.0018319   0.0013159   0.0000006  -0.0286862   0.0106279   0.0000095
   42  -0.0000001   0.0000004  -0.0000364  -0.0000049  -0.0000002  -0.0017288
           13          14          15          16          17          18
    1  -0.0001646   0.0002759  -0.0003615  -0.0000990   0.0043452   0.0000002
    2   0.0003531  -0.0011773   0.0024921   0.0057673  -0.0077151  -0.0000005
    3   0.0031071  -0.0026936  -0.0005692  -0.0000014   0.0000032   0.0001909
    4   0.0075100   0.0004989   0.0000093  -0.0472100   0.0227982  -0.0000037
    5   0.0103650  -0.0154032  -0.0003975  -0.0225975   0.0089878  -0.0000008
    6  -0.0202476   0.0195805  -0.0004685   0.0000012  -0.0000003   0.0038941
    7  -0.0035610   0.0029025  -0.0001395   0.0051337  -0.0001727  -0.0000008
    8   0.0039327  -0.0009618  -0.0012460  -0.0003591   0.0071264  -0.0000044
    9   0.0030415  -0.0023823  -0.0005955   0.0000010  -0.0000038  -0.0012545
   10  -0.0492768  -0.0074449   0.0084399  -0.1972290  -0.0494764   0.0000297
   11  -0.0013080  -0.1249745   0.1154864  -0.0908195  -0.1344909  -0.0000027
   12   0.0038449   0.1184267  -0.2075998   0.0000007  -0.0000172  -0.0606883
   13   0.0579758   0.0157080  -0.0144185  -0.0160469  -0.0270266   0.0240574
   14   0.0157080   0.1422892  -0.1291684  -0.0119156  -0.0120291   0.0116479
   15  -0.0144185  -0.1291684   0.2230552   0.0056547  -0.0009260   0.0078361
   16  -0.0160469  -0.0119156   0.0056547   0.5825912  -0.1362613  -0.0001554
   17  -0.0270266  -0.0120291  -0.0009260  -0.1362613   0.4030175   0.0001381
   18   0.0240574   0.0116479   0.0078361  -0.0001554   0.0001381   0.0424529
   19  -0.0000564   0.0001734  -0.0000838  -0.0003816   0.0005669  -0.0000006
   20   0.0001086  -0.0000373  -0.0003831  -0.0014677   0.0016059   0.0000003
   21  -0.0008755   0.0003158   0.0001218   0.0000005  -0.0000000  -0.0002902
   22  -0.0000601  -0.0000427  -0.0000761  -0.0021143   0.0004261   0.0000001
   23  -0.0001183   0.0000199   0.0000359   0.0004261  -0.0003342  -0.0000000
   24   0.0000002  -0.0000218   0.0000228  -0.0000001   0.0000000   0.0001593
   25   0.0000289   0.0000180  -0.0000308   0.0000035   0.0001681  -0.0000000
   26  -0.0000001   0.0000087  -0.0000194  -0.0001702   0.0000862  -0.0000001
   27  -0.0000342   0.0000358  -0.0000081   0.0000003  -0.0000002  -0.0000445
   28  -0.0001434   0.0000746   0.0001108  -0.0000598  -0.0001186   0.0000007
   29   0.0000744  -0.0000332  -0.0000558  -0.0000430   0.0000201  -0.0000220
   30   0.0001109  -0.0000560  -0.0000045  -0.0000763   0.0000360   0.0000227
   31   0.0002917  -0.0001170   0.0000185  -0.0000601  -0.0001183  -0.0000002
   32  -0.0001170   0.0000012  -0.0000144  -0.0000428   0.0000199   0.0000218
   33  -0.0000185   0.0000144  -0.0000237   0.0000761  -0.0000359   0.0000228
   34  -0.0014600  -0.0007106   0.0013690  -0.0008766  -0.0030776  -0.0000011
   35  -0.0008979   0.0008872  -0.0013214  -0.0002992   0.0020183   0.0000004
   36  -0.0006102   0.0000761   0.0010602   0.0000002  -0.0000010   0.0009201
   37   0.0033239  -0.0001085  -0.0013224  -0.0160354  -0.0270417  -0.0240493
   38  -0.0001124   0.0111175   0.0150512  -0.0119058  -0.0120366  -0.0116397
   39   0.0013313  -0.0150759  -0.0234889  -0.0056472   0.0009372   0.0078302
   40   0.0016387   0.0006879   0.0008304  -0.3076159   0.2149886   0.0001230
   41  -0.0009615   0.0002926   0.0004663   0.2696883  -0.2562763  -0.0001383
   42   0.0007111  -0.0006990   0.0006621   0.0001455  -0.0001301  -0.0010517
           19          20          21          22          23          24
    1  -0.1506644   0.0289854   0.0000193  -0.0472100   0.0227982   0.0000038
    2   0.0526810  -0.0916721  -0.0000078  -0.0225975   0.0089878   0.0000009
    3   0.0000334  -0.0000122  -0.0765402  -0.0000012   0.0000003   0.0038941
    4  -0.0221957  -0.0145573   0.0000097  -0.0000990   0.0043452  -0.0000001
    5   0.0154940   0.0211960  -0.0000037   0.0057673  -0.0077151   0.0000004
    6   0.0000124  -0.0000026   0.0207429   0.0000014  -0.0000031   0.0001909
    7  -0.0001343   0.0063597  -0.0000075  -0.0008766  -0.0030776   0.0000011
    8  -0.0017451  -0.0012650  -0.0000057  -0.0002992   0.0020183  -0.0000004
    9  -0.0000030  -0.0000004  -0.0060620  -0.0000002   0.0000010   0.0009201
   10  -0.0002730  -0.0028093   0.0000003  -0.0003816   0.0005669   0.0000006
   11  -0.0028093  -0.0049209  -0.0000013  -0.0014677   0.0016059  -0.0000002
   12  -0.0000003   0.0000013  -0.0030070  -0.0000005   0.0000000  -0.0002902
   13  -0.0000564   0.0001086  -0.0008755  -0.0000601  -0.0001183   0.0000002
   14   0.0001734  -0.0000373   0.0003158  -0.0000427   0.0000199  -0.0000218
   15  -0.0000838  -0.0003831   0.0001218  -0.0000761   0.0000359   0.0000228
   16  -0.0003816  -0.0014677   0.0000005  -0.0021143   0.0004261  -0.0000001
   17   0.0005669   0.0016059  -0.0000000   0.0004261  -0.0003342   0.0000000
   18  -0.0000006   0.0000003  -0.0002902   0.0000001  -0.0000000   0.0001593
   19   0.4881379   0.0217421   0.0000273  -0.1972289  -0.0494764  -0.0000292
   20   0.0217421   0.5097835  -0.0000323  -0.0908195  -0.1344909   0.0000024
   21   0.0000273  -0.0000323   0.5203260  -0.0000010   0.0000166  -0.0606884
   22  -0.1972289  -0.0908195  -0.0000010   0.5825912  -0.1362612   0.0001509
   23  -0.0494764  -0.1344909   0.0000166  -0.1362612   0.4030175  -0.0001331
   24  -0.0000292   0.0000024  -0.0606884   0.0001509  -0.0001331   0.0424529
   25  -0.0292294   0.0243686  -0.0000131  -0.3076160   0.2149886  -0.0001190
   26  -0.0286862   0.0106279  -0.0000092   0.2696883  -0.2562762   0.0001337
   27   0.0000047   0.0000002  -0.0017288  -0.0001408   0.0001258  -0.0010517
   28  -0.0492767  -0.0012834   0.0037957  -0.0160354  -0.0270417   0.0240492
   29  -0.0074298  -0.1251456   0.1184964  -0.0119059  -0.0120366   0.0116397
   30   0.0083920   0.1155622  -0.2074503   0.0056472  -0.0009372   0.0078303
   31  -0.0492768  -0.0013079  -0.0038447  -0.0160468  -0.0270266  -0.0240575
   32  -0.0074449  -0.1249744  -0.1184267  -0.0119155  -0.0120291  -0.0116479
   33  -0.0084398  -0.1154865  -0.2076001  -0.0056547   0.0009260   0.0078361
   34   0.0108466   0.0311943   0.0000136   0.0051337  -0.0001727   0.0000007
   35   0.0068935  -0.0603762  -0.0000275  -0.0003591   0.0071264   0.0000043
   36   0.0000033  -0.0000319   0.0219207  -0.0000010   0.0000038  -0.0012545
   37  -0.0000559   0.0001083   0.0008755  -0.0000598  -0.0001186  -0.0000007
   38   0.0001732  -0.0000375  -0.0003153  -0.0000430   0.0000201   0.0000220
   39   0.0000835   0.0003833   0.0001228   0.0000763  -0.0000360   0.0000227
   40  -0.0002113  -0.0006218  -0.0000000   0.0000035   0.0001681   0.0000000
   41  -0.0001325  -0.0002935   0.0000006  -0.0001702   0.0000862   0.0000001
   42   0.0000003  -0.0000008   0.0001327  -0.0000003   0.0000002  -0.0000445
           25          26          27          28          29          30
    1  -0.0059726  -0.0035049   0.0000061   0.0075042   0.0005062   0.0000059
    2  -0.0043781  -0.0049543   0.0000010   0.0103799  -0.0154200  -0.0004115
    3   0.0000007  -0.0000008  -0.0008057  -0.0202434   0.0195694  -0.0004478
    4  -0.0011243  -0.0008770   0.0000016  -0.0001601   0.0002742  -0.0003616
    5   0.0023114   0.0011385  -0.0000018   0.0003534  -0.0011776   0.0024916
    6   0.0000000   0.0000017   0.0008747   0.0031066  -0.0026905  -0.0005723
    7   0.0009164   0.0001268  -0.0000005  -0.0014646  -0.0007129   0.0013726
    8  -0.0004008  -0.0001328   0.0000001  -0.0009031   0.0008891  -0.0013208
    9   0.0000001  -0.0000002  -0.0003937  -0.0006074   0.0000739   0.0010598
   10  -0.0002113  -0.0001325  -0.0000003  -0.0000559   0.0001732  -0.0000835
   11  -0.0006218  -0.0002935   0.0000008   0.0001083  -0.0000375  -0.0003833
   12   0.0000000  -0.0000006   0.0001327  -0.0008755   0.0003153   0.0001228
   13   0.0000289  -0.0000001  -0.0000342  -0.0001434   0.0000744   0.0001109
   14   0.0000180   0.0000087   0.0000358   0.0000746  -0.0000332  -0.0000560
   15  -0.0000308  -0.0000194  -0.0000081   0.0001108  -0.0000558  -0.0000045
   16   0.0000035  -0.0001702   0.0000003  -0.0000598  -0.0000430  -0.0000763
   17   0.0001681   0.0000862  -0.0000002  -0.0001186   0.0000201   0.0000360
   18  -0.0000000  -0.0000001  -0.0000445   0.0000007  -0.0000220   0.0000227
   19  -0.0292294  -0.0286862   0.0000047  -0.0492767  -0.0074298   0.0083920
   20   0.0243686   0.0106279   0.0000002  -0.0012834  -0.1251456   0.1155622
   21  -0.0000131  -0.0000092  -0.0017288   0.0037957   0.1184964  -0.2074503
   22  -0.3076160   0.2696883  -0.0001408  -0.0160354  -0.0119059   0.0056472
   23   0.2149886  -0.2562762   0.0001258  -0.0270417  -0.0120366  -0.0009372
   24  -0.0001190   0.0001337  -0.0010517   0.0240492   0.0116397   0.0078303
   25   0.3380646  -0.2363175   0.0001308   0.0016450   0.0006880   0.0008321
   26  -0.2363175   0.2479029  -0.0001237  -0.0009621   0.0002957   0.0004660
   27   0.0001308  -0.0001237   0.0017566   0.0007087  -0.0007007   0.0006653
   28   0.0016450  -0.0009621   0.0007087   0.0579618   0.0156859  -0.0143593
   29   0.0006880   0.0002957  -0.0007007   0.0156859   0.1424773  -0.1292409
   30   0.0008321   0.0004660   0.0006653  -0.0143593  -0.1292409   0.2228935
   31   0.0016387  -0.0009615  -0.0007111   0.0033239  -0.0001124  -0.0013313
   32   0.0006879   0.0002927   0.0006990  -0.0001085   0.0111175   0.0150759
   33  -0.0008304  -0.0004663   0.0006622   0.0013224  -0.0150512  -0.0234890
   34   0.0018989   0.0018319   0.0000001  -0.0035601   0.0029013  -0.0001363
   35  -0.0014954   0.0013159  -0.0000004   0.0039324  -0.0009591  -0.0012481
   36  -0.0000012  -0.0000006  -0.0000364   0.0030444  -0.0023837  -0.0005988
   37   0.0000290  -0.0000000   0.0000346   0.0002921  -0.0001172   0.0000183
   38   0.0000180   0.0000087  -0.0000358  -0.0001172   0.0000012  -0.0000143
   39   0.0000308   0.0000195  -0.0000081  -0.0000183   0.0000143  -0.0000237
   40  -0.0000713  -0.0000349   0.0000000   0.0000290   0.0000180  -0.0000308
   41  -0.0000349  -0.0000203  -0.0000001  -0.0000000   0.0000087  -0.0000195
   42  -0.0000000   0.0000001  -0.0000144  -0.0000346   0.0000358  -0.0000081
           31          32          33          34          35          36
    1   0.0075100   0.0004989  -0.0000093  -0.1090508  -0.0534228  -0.0000135
    2   0.0103650  -0.0154032   0.0003975  -0.0599720  -0.7433443  -0.0002294
    3   0.0202476  -0.0195804  -0.0004685  -0.0000252  -0.0002412  -0.0540500
    4  -0.0001646   0.0002759   0.0003615   0.0163732  -0.0134526  -0.0000000
    5   0.0003531  -0.0011773  -0.0024921  -0.0388881  -0.0419171  -0.0000163
    6  -0.0031071   0.0026936  -0.0005692  -0.0000193  -0.0000219   0.0216631
    7  -0.0014600  -0.0007105  -0.0013690  -0.0120550  -0.0107550  -0.0000072
    8  -0.0008979   0.0008872   0.0013214  -0.0107550  -0.0043380  -0.0000047
    9   0.0006102  -0.0000761   0.0010602   0.0000073   0.0000047  -0.0030783
   10  -0.0000564   0.0001734   0.0000838  -0.0001343  -0.0017451   0.0000030
   11   0.0001086  -0.0000373   0.0003831   0.0063596  -0.0012650   0.0000004
   12   0.0008755  -0.0003158   0.0001218   0.0000075   0.0000057  -0.0060620
   13   0.0002917  -0.0001170  -0.0000185  -0.0014600  -0.0008979  -0.0006102
   14  -0.0001170   0.0000012   0.0000144  -0.0007106   0.0008872   0.0000761
   15   0.0000185  -0.0000144  -0.0000237   0.0013690  -0.0013214   0.0010602
   16  -0.0000601  -0.0000428   0.0000761  -0.0008766  -0.0002992   0.0000002
   17  -0.0001183   0.0000199  -0.0000359  -0.0030776   0.0020183  -0.0000010
   18  -0.0000002   0.0000218   0.0000228  -0.0000011   0.0000004   0.0009201
   19  -0.0492768  -0.0074449  -0.0084398   0.0108466   0.0068935   0.0000033
   20  -0.0013079  -0.1249744  -0.1154865   0.0311943  -0.0603762  -0.0000319
   21  -0.0038447  -0.1184267  -0.2076001   0.0000136  -0.0000275   0.0219207
   22  -0.0160468  -0.0119155  -0.0056547   0.0051337  -0.0003591  -0.0000010
   23  -0.0270266  -0.0120291   0.0009260  -0.0001727   0.0071264   0.0000038
   24  -0.0240575  -0.0116479   0.0078361   0.0000007   0.0000043  -0.0012545
   25   0.0016387   0.0006879  -0.0008304   0.0018989  -0.0014954  -0.0000012
   26  -0.0009615   0.0002927  -0.0004663   0.0018319   0.0013159  -0.0000006
   27  -0.0007111   0.0006990   0.0006622   0.0000001  -0.0000004  -0.0000364
   28   0.0033239  -0.0001085   0.0013224  -0.0035601   0.0039324   0.0030444
   29  -0.0001124   0.0111175  -0.0150512   0.0029013  -0.0009591  -0.0023837
   30  -0.0013313   0.0150759  -0.0234890  -0.0001363  -0.0012481  -0.0005988
   31   0.0579757   0.0157079   0.0144183  -0.0035610   0.0039327  -0.0030415
   32   0.0157079   0.1422890   0.1291684   0.0029025  -0.0009618   0.0023823
   33   0.0144183   0.1291684   0.2230555   0.0001395   0.0012460  -0.0005955
   34  -0.0035610   0.0029025   0.0001395   0.0969939   0.0689724   0.0000164
   35   0.0039327  -0.0009618   0.0012460   0.0689724   0.8410573   0.0002786
   36  -0.0030415   0.0023823  -0.0005955   0.0000164   0.0002786   0.0194451
   37  -0.0001434   0.0000746  -0.0001108  -0.0014646  -0.0009031   0.0006074
   38   0.0000744  -0.0000332   0.0000558  -0.0007129   0.0008891  -0.0000739
   39  -0.0001109   0.0000560  -0.0000045  -0.0013726   0.0013208   0.0010598
   40   0.0000289   0.0000180   0.0000308   0.0009164  -0.0004008  -0.0000001
   41  -0.0000001   0.0000087   0.0000194   0.0001268  -0.0001328   0.0000002
   42   0.0000342  -0.0000358  -0.0000081   0.0000005  -0.0000001  -0.0003937
           37          38          39          40          41          42
    1  -0.0001601   0.0002742   0.0003616  -0.0011243  -0.0008770  -0.0000016
    2   0.0003534  -0.0011775  -0.0024916   0.0023114   0.0011385   0.0000018
    3  -0.0031066   0.0026905  -0.0005723  -0.0000000  -0.0000017   0.0008746
    4   0.0075042   0.0005062  -0.0000059  -0.0059726  -0.0035049  -0.0000062
    5   0.0103799  -0.0154200   0.0004115  -0.0043781  -0.0049543  -0.0000010
    6   0.0202435  -0.0195694  -0.0004478  -0.0000007   0.0000009  -0.0008057
    7  -0.0035601   0.0029013   0.0001363   0.0018989   0.0018319  -0.0000001
    8   0.0039324  -0.0009591   0.0012481  -0.0014954   0.0013159   0.0000004
    9  -0.0030444   0.0023837  -0.0005988   0.0000012   0.0000006  -0.0000364
   10  -0.0492767  -0.0074298  -0.0083919  -0.0292294  -0.0286862  -0.0000049
   11  -0.0012833  -0.1251454  -0.1155622   0.0243686   0.0106279  -0.0000002
   12  -0.0037956  -0.1184963  -0.2074505   0.0000135   0.0000095  -0.0017288
   13   0.0033239  -0.0001124   0.0013313   0.0016387  -0.0009615   0.0007111
   14  -0.0001085   0.0111175  -0.0150759   0.0006879   0.0002926  -0.0006990
   15  -0.0013224   0.0150512  -0.0234889   0.0008304   0.0004663   0.0006621
   16  -0.0160354  -0.0119058  -0.0056472  -0.3076159   0.2696883   0.0001455
   17  -0.0270417  -0.0120366   0.0009372   0.2149886  -0.2562763  -0.0001301
   18  -0.0240493  -0.0116397   0.0078302   0.0001230  -0.0001383  -0.0010517
   19  -0.0000559   0.0001732   0.0000835  -0.0002113  -0.0001325   0.0000003
   20   0.0001083  -0.0000375   0.0003833  -0.0006218  -0.0002935  -0.0000008
   21   0.0008755  -0.0003153   0.0001228  -0.0000000   0.0000006   0.0001327
   22  -0.0000598  -0.0000430   0.0000763   0.0000035  -0.0001702  -0.0000003
   23  -0.0001186   0.0000201  -0.0000360   0.0001681   0.0000862   0.0000002
   24  -0.0000007   0.0000220   0.0000227   0.0000000   0.0000001  -0.0000445
   25   0.0000290   0.0000180   0.0000308  -0.0000713  -0.0000349  -0.0000000
   26  -0.0000000   0.0000087   0.0000195  -0.0000349  -0.0000203   0.0000001
   27   0.0000346  -0.0000358  -0.0000081   0.0000000  -0.0000001  -0.0000144
   28   0.0002921  -0.0001172  -0.0000183   0.0000290  -0.0000000  -0.0000346
   29  -0.0001172   0.0000012   0.0000143   0.0000180   0.0000087   0.0000358
   30   0.0000183  -0.0000143  -0.0000237  -0.0000308  -0.0000195  -0.0000081
   31  -0.0001434   0.0000744  -0.0001109   0.0000289  -0.0000001   0.0000342
   32   0.0000746  -0.0000332   0.0000560   0.0000180   0.0000087  -0.0000358
   33  -0.0001108   0.0000558  -0.0000045   0.0000308   0.0000194  -0.0000081
   34  -0.0014646  -0.0007129  -0.0013726   0.0009164   0.0001268   0.0000005
   35  -0.0009031   0.0008891   0.0013208  -0.0004008  -0.0001328  -0.0000001
   36   0.0006074  -0.0000739   0.0010598  -0.0000001   0.0000002  -0.0003937
   37   0.0579617   0.0156858   0.0143592   0.0016451  -0.0009621  -0.0007086
   38   0.0156858   0.1424771   0.1292409   0.0006880   0.0002957   0.0007007
   39   0.0143592   0.1292409   0.2228937  -0.0008322  -0.0004660   0.0006653
   40   0.0016451   0.0006880  -0.0008322   0.3380645  -0.2363176  -0.0001352
   41  -0.0009621   0.0002957  -0.0004660  -0.2363176   0.2479030   0.0001279
   42  -0.0007086   0.0007007   0.0006653  -0.0001352   0.0001279   0.0017566
 Gradient time:  CPU 2151.82 s  wall 2151.76 s
 **********************************************************************
 **                                                                  **
 **                       VIBRATIONAL ANALYSIS                       **
 **                       --------------------                       **
 **                                                                  **
 **        VIBRATIONAL FREQUENCIES (CM**-1) AND NORMAL MODES         **
 **     FORCE CONSTANTS (mDYN/ANGSTROM) AND REDUCED MASSES (AMU)     **
 **                  INFRARED INTENSITIES (KM/MOL)                   **
 **                                                                  **
 **********************************************************************


 Mode:                 1                      2                      3
 Frequency:        25.92                  73.69                  98.59
 Force Cnst:      0.0025                 0.0091                 0.0162
 Red. Mass:       6.3628                 2.8393                 2.8319
 IR Active:          YES                    YES                    YES
 IR Intens:        6.749                 18.309                  0.000
 Raman Active:       YES                    YES                    YES
               X      Y      Z        X      Y      Z        X      Y      Z
 C         -0.000 -0.000  0.094   -0.000  0.000 -0.072    0.000  0.000 -0.071
 C          0.000  0.000  0.094    0.000 -0.000 -0.072    0.000  0.000  0.071
 O         -0.000  0.000  0.325    0.000  0.000  0.009    0.000  0.000  0.110
 C          0.000 -0.000 -0.202    0.000 -0.000 -0.158   -0.000  0.000  0.180
 H          0.087 -0.168 -0.318   -0.119 -0.241 -0.356    0.092  0.249  0.380
 O          0.000 -0.000 -0.192   -0.000  0.000  0.197    0.000 -0.000 -0.146
 C         -0.000  0.000 -0.202   -0.000  0.000 -0.158   -0.000  0.000 -0.180
 O         -0.000  0.000 -0.192    0.000 -0.000  0.197    0.000 -0.000  0.146
 H         -0.000 -0.000 -0.188   -0.000 -0.000  0.182   -0.000 -0.000  0.009
 H          0.087 -0.167 -0.318   -0.119 -0.241 -0.356   -0.092 -0.248 -0.380
 H         -0.087  0.168 -0.318    0.119  0.241 -0.356    0.092  0.249 -0.380
 O          0.000 -0.000  0.325   -0.000 -0.000  0.009    0.000  0.000 -0.110
 H         -0.087  0.167 -0.318    0.119  0.241 -0.356   -0.092 -0.248  0.380
 H          0.000  0.000 -0.188    0.000  0.000  0.182   -0.000 -0.000 -0.009
 TransDip   0.000 -0.000 -0.083    0.000  0.000 -0.137   -0.000 -0.000  0.000

 Mode:                 4                      5                      6
 Frequency:       150.26                 214.72                 220.25
 Force Cnst:      0.0724                 0.0290                 0.0307
 Red. Mass:       5.4427                 1.0669                 1.0757
 IR Active:          YES                    YES                    YES
 IR Intens:       17.297                258.273                  0.000
 Raman Active:       YES                    YES                    YES
               X      Y      Z        X      Y      Z        X      Y      Z
 C         -0.011 -0.176 -0.000    0.000 -0.000 -0.022    0.000 -0.000  0.004
 C         -0.011 -0.176  0.000   -0.000  0.000 -0.022    0.000 -0.000 -0.004
 O         -0.108 -0.166  0.000   -0.000  0.000  0.011   -0.000 -0.000  0.006
 C          0.131  0.004  0.000   -0.000  0.000 -0.005    0.000  0.000 -0.030
 H          0.262 -0.013  0.005   -0.006  0.043  0.025    0.000 -0.001 -0.033
 O         -0.022  0.270 -0.000   -0.000 -0.000 -0.038   -0.000  0.000 -0.039
 C          0.131  0.004 -0.000    0.000 -0.000 -0.005    0.000  0.000  0.030
 O         -0.022  0.270  0.000    0.000  0.000 -0.038   -0.000  0.000  0.039
 H          0.119  0.434  0.001   -0.000  0.000  0.702    0.000 -0.000 -0.704
 H          0.262 -0.013  0.005   -0.006  0.043  0.025   -0.000  0.001  0.033
 H          0.262 -0.013 -0.005    0.006 -0.043  0.025    0.000 -0.001  0.033
 O         -0.108 -0.166 -0.000    0.000 -0.000  0.011   -0.000 -0.000 -0.006
 H          0.262 -0.013 -0.005    0.006 -0.043  0.025   -0.000  0.001 -0.033
 H          0.119  0.434 -0.001    0.000 -0.000  0.702    0.000 -0.000  0.704
 TransDip   0.130  0.031 -0.000    0.000 -0.000  0.515    0.000 -0.000  0.000

 Mode:                 7                      8                      9
 Frequency:       271.93                 319.89                 336.84
 Force Cnst:      0.2915                 0.6433                 0.5156
 Red. Mass:       6.6901                10.6703                 7.7128
 IR Active:          YES                    YES                    YES
 IR Intens:        0.000                  8.748                  0.001
 Raman Active:       YES                    YES                    YES
               X      Y      Z        X      Y      Z        X      Y      Z
 C         -0.060  0.126  0.000   -0.005 -0.002 -0.000   -0.098 -0.041  0.002
 C          0.060 -0.126  0.000   -0.005 -0.002  0.000    0.098  0.041  0.002
 O          0.299 -0.151 -0.000    0.425 -0.047  0.000    0.087  0.035 -0.001
 C          0.098 -0.102  0.000   -0.131 -0.130  0.000    0.255  0.091 -0.000
 H          0.229 -0.106  0.012   -0.049 -0.122  0.010    0.257  0.087 -0.004
 O         -0.071  0.208 -0.000   -0.308  0.140 -0.000    0.389 -0.041 -0.000
 C         -0.098  0.102  0.000   -0.131 -0.130 -0.000   -0.255 -0.091 -0.000
 O          0.071 -0.208 -0.000   -0.308  0.140  0.000   -0.389  0.041 -0.000
 H         -0.097 -0.403  0.001   -0.140  0.338  0.000   -0.269  0.185  0.002
 H         -0.229  0.105 -0.012   -0.049 -0.122  0.010   -0.256 -0.091  0.001
 H         -0.229  0.106  0.012   -0.049 -0.122 -0.010   -0.257 -0.087 -0.004
 O         -0.299  0.151 -0.000    0.425 -0.047 -0.000   -0.087 -0.035 -0.001
 H          0.229 -0.105 -0.012   -0.049 -0.122 -0.010    0.256  0.091  0.001
 H          0.097  0.403  0.001   -0.140  0.338 -0.000    0.269 -0.185  0.002
 TransDip   0.000  0.000  0.000   -0.085  0.042  0.000    0.000 -0.000  0.001

 Mode:                10                     11                     12
 Frequency:       342.25                 499.57                 571.62
 Force Cnst:      0.2407                 1.0387                 0.4405
 Red. Mass:       3.4883                 7.0638                 2.2884
 IR Active:          YES                    YES                    YES
 IR Intens:       24.866                  0.000                  0.000
 Raman Active:       YES                    YES                    YES
               X      Y      Z        X      Y      Z        X      Y      Z
 C          0.000  0.000  0.288    0.040  0.203 -0.000    0.000 -0.000  0.218
 C         -0.000 -0.000  0.288   -0.040 -0.203 -0.000    0.000 -0.000 -0.218
 O         -0.001 -0.000 -0.143   -0.286 -0.199  0.000    0.000  0.000  0.060
 C         -0.001 -0.000 -0.026    0.144 -0.206  0.000   -0.000  0.000 -0.068
 H          0.157 -0.313 -0.246    0.263 -0.205  0.008   -0.210  0.373  0.196
 O         -0.001  0.000 -0.033    0.052  0.002  0.000   -0.000 -0.000  0.031
 C          0.001  0.000 -0.026   -0.144  0.206  0.000   -0.000  0.000  0.068
 O          0.001 -0.000 -0.033   -0.052 -0.002  0.000   -0.000 -0.000 -0.031
 H          0.001 -0.000  0.170   -0.167 -0.136  0.000    0.000  0.000  0.010
 H          0.158 -0.312 -0.246   -0.264  0.206 -0.008    0.210 -0.372 -0.197
 H         -0.157  0.313 -0.246   -0.263  0.205  0.008   -0.210  0.373 -0.196
 O          0.001  0.000 -0.143    0.286  0.199  0.000    0.000  0.000 -0.060
 H         -0.158  0.312 -0.246    0.264 -0.206 -0.008    0.210 -0.372  0.197
 H         -0.001  0.000  0.170    0.167  0.136  0.000    0.000  0.000 -0.010
 TransDip   0.000 -0.000  0.160   -0.000 -0.000  0.000    0.000 -0.000  0.000

 Mode:                13                     14                     15
 Frequency:       717.54                 803.45                 890.69
 Force Cnst:      1.7098                 1.8656                 2.4724
 Red. Mass:       5.6364                 4.9050                 5.2894
 IR Active:          YES                    YES                    YES
 IR Intens:      126.571                  0.000                148.509
 Raman Active:       YES                    YES                    YES
               X      Y      Z        X      Y      Z        X      Y      Z
 C         -0.210 -0.092 -0.000   -0.096 -0.155 -0.000    0.326 -0.084  0.000
 C         -0.210 -0.092  0.000    0.096  0.155 -0.000    0.326 -0.084 -0.000
 O          0.130 -0.146  0.000   -0.017  0.211 -0.000   -0.041 -0.075  0.000
 C         -0.113  0.260 -0.000    0.123 -0.247  0.000   -0.032  0.212  0.000
 H         -0.072  0.231 -0.020    0.124 -0.216  0.024   -0.296  0.204 -0.021
 O          0.135  0.016  0.000   -0.068 -0.014 -0.000   -0.130 -0.040 -0.000
 C         -0.113  0.260  0.000   -0.123  0.247  0.000   -0.032  0.212 -0.000
 O          0.135  0.016 -0.000    0.068  0.014 -0.000   -0.130 -0.040  0.000
 H         -0.205 -0.387  0.000   -0.266 -0.381  0.000   -0.202 -0.117  0.000
 H         -0.072  0.231 -0.020   -0.124  0.216 -0.024   -0.296  0.205 -0.020
 H         -0.072  0.231  0.020   -0.124  0.216  0.024   -0.296  0.204  0.021
 O          0.130 -0.146 -0.000    0.017 -0.211 -0.000   -0.041 -0.075 -0.000
 H         -0.072  0.231  0.020    0.124 -0.216 -0.024   -0.296  0.205  0.020
 H         -0.205 -0.387 -0.000    0.266  0.381  0.000   -0.202 -0.117 -0.000
 TransDip  -0.357 -0.045 -0.000    0.000 -0.000  0.000    0.387 -0.051 -0.000

 Mode:                16                     17                     18
 Frequency:       906.59                1022.72                1103.82
 Force Cnst:      0.8417                 1.5639                 5.7750
 Red. Mass:       1.7381                 2.5377                 8.0447
 IR Active:          YES                    YES                    YES
 IR Intens:        0.802                  0.000                  0.000
 Raman Active:       YES                    YES                    YES
               X      Y      Z        X      Y      Z        X      Y      Z
 C          0.000  0.000 -0.097    0.000  0.000 -0.195    0.144 -0.032  0.000
 C         -0.000 -0.000 -0.097    0.000  0.000  0.195   -0.144  0.032  0.000
 O         -0.000 -0.000  0.017   -0.000 -0.000 -0.036    0.020  0.040 -0.000
 C         -0.000  0.000  0.148    0.000  0.000 -0.165   -0.323 -0.242 -0.000
 H          0.143 -0.428 -0.173    0.003  0.431  0.172   -0.242 -0.205  0.011
 O          0.000  0.000 -0.034   -0.000 -0.000  0.040    0.257  0.177  0.000
 C          0.000 -0.000  0.148    0.000  0.000  0.165    0.323  0.242 -0.000
 O         -0.000 -0.000 -0.034   -0.000 -0.000 -0.040   -0.257 -0.177  0.000
 H          0.000  0.000  0.011    0.000  0.000  0.012   -0.118  0.015 -0.000
 H          0.143 -0.428 -0.173   -0.003 -0.431 -0.172    0.242  0.206 -0.011
 H         -0.143  0.428 -0.173    0.003  0.431 -0.172    0.242  0.205  0.011
 O          0.000  0.000  0.017   -0.000 -0.000  0.036   -0.020 -0.040 -0.000
 H         -0.143  0.428 -0.173   -0.003 -0.431  0.172   -0.242 -0.206 -0.011
 H         -0.000 -0.000  0.011    0.000  0.000 -0.012    0.118 -0.015 -0.000
 TransDip  -0.000 -0.000  0.029    0.000  0.000 -0.000    0.000  0.000  0.000

 Mode:                19                     20                     21
 Frequency:      1129.28                1187.13                1220.56
 Force Cnst:      3.0383                 1.3451                 1.0016
 Red. Mass:       4.0437                 1.6200                 1.1412
 IR Active:          YES                    YES                    YES
 IR Intens:       66.435                  0.000                137.246
 Raman Active:       YES                    YES                    YES
               X      Y      Z        X      Y      Z        X      Y      Z
 C         -0.108  0.005 -0.000    0.155 -0.018  0.000   -0.035  0.000  0.000
 C         -0.108  0.005  0.000   -0.155  0.018  0.000   -0.035  0.000 -0.000
 O          0.019  0.016 -0.000    0.025  0.036 -0.000    0.010 -0.016  0.000
 C          0.232  0.130 -0.000    0.021 -0.012  0.000    0.023  0.032 -0.000
 H          0.419  0.071 -0.007    0.389 -0.073 -0.002   -0.222  0.066 -0.002
 O         -0.158 -0.124  0.000   -0.017 -0.000 -0.000   -0.000 -0.046  0.000
 C          0.232  0.130  0.000   -0.021  0.012  0.000    0.023  0.032  0.000
 O         -0.158 -0.124 -0.000    0.017  0.000 -0.000   -0.000 -0.046 -0.000
 H         -0.110 -0.048 -0.000    0.268  0.296 -0.000    0.420  0.458 -0.000
 H          0.420  0.071 -0.007   -0.390  0.073  0.002   -0.225  0.066 -0.002
 H          0.419  0.071  0.007   -0.389  0.073 -0.002   -0.222  0.066  0.002
 O          0.019  0.016  0.000   -0.025 -0.036 -0.000    0.010 -0.016 -0.000
 H          0.420  0.071  0.007    0.390 -0.073  0.002   -0.225  0.066  0.002
 H         -0.110 -0.048  0.000   -0.268 -0.296 -0.000    0.420  0.458  0.000
 TransDip   0.226  0.131  0.000    0.000  0.000 -0.000    0.280  0.250  0.000

 Mode:                22                     23                     24
 Frequency:      1223.34                1238.35                1246.05
 Force Cnst:      0.9526                 0.9907                 1.6878
 Red. Mass:       1.0804                 1.0965                 1.8450
 IR Active:          YES                    YES                    YES
 IR Intens:        0.040                  0.001                  0.000
 Raman Active:       YES                    YES                    YES
               X      Y      Z        X      Y      Z        X      Y      Z
 C          0.000 -0.000 -0.021    0.000 -0.000  0.047   -0.172  0.010 -0.000
 C         -0.000  0.000 -0.021    0.000 -0.000 -0.047    0.172 -0.010 -0.000
 O          0.000  0.000  0.002   -0.000  0.000  0.007   -0.028  0.009  0.000
 C          0.000  0.000 -0.037   -0.000 -0.000 -0.023   -0.024 -0.036 -0.000
 H          0.490  0.071  0.060    0.495  0.036  0.048    0.069 -0.039  0.009
 O         -0.000 -0.000  0.033   -0.000  0.000  0.030   -0.001  0.062  0.000
 C         -0.000 -0.000 -0.037   -0.000 -0.000  0.023    0.024  0.036 -0.000
 O          0.000  0.000  0.033   -0.000  0.000 -0.030    0.001 -0.062  0.000
 H         -0.001 -0.001  0.012   -0.001 -0.001 -0.015    0.460  0.490 -0.000
 H          0.490  0.071  0.060   -0.494 -0.036 -0.048   -0.065  0.039 -0.008
 H         -0.490 -0.071  0.060    0.495  0.036 -0.048   -0.069  0.039  0.009
 O         -0.000  0.000  0.002   -0.000  0.000 -0.007    0.028 -0.009  0.000
 H         -0.489 -0.071  0.060   -0.494 -0.036  0.048    0.065 -0.039 -0.008
 H          0.001  0.001  0.012   -0.001 -0.001  0.015   -0.460 -0.490 -0.000
 TransDip  -0.000 -0.000  0.006   -0.001 -0.001 -0.000   -0.000 -0.000  0.000

 Mode:                25                     26                     27
 Frequency:      1429.44                1437.18                1471.00
 Force Cnst:      1.7404                 1.8657                 1.4446
 Red. Mass:       1.4456                 1.5331                 1.1331
 IR Active:          YES                    YES                    YES
 IR Intens:       22.256                  0.000                 21.285
 Raman Active:       YES                    YES                    YES
               X      Y      Z        X      Y      Z        X      Y      Z
 C         -0.035  0.007  0.000   -0.072  0.005  0.000    0.019  0.005 -0.000
 C         -0.035  0.007 -0.000    0.072 -0.005  0.000    0.020  0.005  0.000
 O          0.004 -0.003  0.000   -0.009 -0.003  0.000   -0.004 -0.009  0.000
 C          0.114 -0.066  0.000   -0.111  0.071 -0.000   -0.061 -0.033  0.000
 H         -0.336  0.236  0.170    0.324 -0.249 -0.184    0.221  0.341  0.284
 O         -0.008  0.030  0.000    0.006 -0.029 -0.000    0.001 -0.018 -0.000
 C          0.114 -0.066 -0.000    0.111 -0.071 -0.000   -0.059 -0.033 -0.000
 O         -0.008  0.030 -0.000   -0.006  0.029 -0.000    0.001 -0.018  0.000
 H         -0.204 -0.208  0.000   -0.191 -0.198  0.000    0.086  0.086 -0.000
 H         -0.336  0.236  0.170   -0.324  0.249  0.184    0.215  0.332  0.277
 H         -0.336  0.236 -0.170   -0.324  0.249 -0.184    0.215  0.332 -0.277
 O          0.004 -0.003 -0.000    0.009  0.003  0.000   -0.003 -0.009 -0.000
 H         -0.336  0.236 -0.170    0.324 -0.249  0.184    0.221  0.341 -0.284
 H         -0.204 -0.208 -0.000    0.191  0.198  0.000    0.089  0.088  0.000
 TransDip  -0.108  0.106 -0.000    0.000 -0.000  0.000   -0.076  0.126 -0.000

 Mode:                28                     29                     30
 Frequency:      1471.00                1798.29                1799.56
 Force Cnst:      1.4677                23.4177                22.8591
 Red. Mass:       1.1512                12.2906                11.9806
 IR Active:          YES                    YES                    YES
 IR Intens:        0.004                254.556                  0.000
 Raman Active:       YES                    YES                    YES
               X      Y      Z        X      Y      Z        X      Y      Z
 C          0.030  0.008  0.000    0.036  0.550  0.000   -0.003 -0.568 -0.000
 C         -0.030 -0.008  0.000    0.036  0.550 -0.000    0.003  0.568 -0.000
 O          0.004  0.010 -0.000   -0.044 -0.388  0.000   -0.023 -0.357  0.000
 C          0.062  0.031 -0.000    0.027 -0.013  0.000    0.020 -0.033  0.000
 H         -0.219 -0.330 -0.275    0.063 -0.092 -0.083    0.033 -0.114 -0.058
 O         -0.001  0.018  0.000   -0.009 -0.001  0.000   -0.009  0.010  0.000
 C         -0.064 -0.032 -0.000    0.027 -0.013 -0.000   -0.020  0.033  0.000
 O          0.001 -0.018  0.000   -0.009 -0.001 -0.000    0.009 -0.010  0.000
 H          0.089  0.089 -0.000   -0.047 -0.040 -0.000    0.082  0.075 -0.000
 H          0.225  0.339  0.283    0.063 -0.092 -0.083   -0.033  0.114  0.058
 H          0.224  0.339 -0.283    0.063 -0.092  0.083   -0.033  0.114 -0.058
 O         -0.005 -0.010 -0.000   -0.044 -0.388 -0.000    0.023  0.357  0.000
 H         -0.219 -0.330  0.275    0.063 -0.092  0.083    0.033 -0.114  0.058
 H         -0.087 -0.087 -0.000   -0.047 -0.040  0.000   -0.082 -0.075 -0.000
 TransDip  -0.001  0.002  0.000   -0.030  0.510 -0.000   -0.000  0.000 -0.000

 Mode:                31                     32                     33
 Frequency:      2988.69                2988.77                3012.62
 Force Cnst:      5.5577                 5.5606                 5.8908
 Red. Mass:       1.0560                 1.0565                 1.1016
 IR Active:          YES                    YES                    YES
 IR Intens:       53.968                  0.000                 27.543
 Raman Active:       YES                    YES                    YES
               X      Y      Z        X      Y      Z        X      Y      Z
 C         -0.000  0.003  0.000   -0.000 -0.000 -0.000    0.000  0.000 -0.002
 C         -0.000  0.003 -0.000    0.000  0.000 -0.000   -0.000 -0.000 -0.002
 O          0.000 -0.002 -0.000   -0.000 -0.000  0.000    0.000  0.000  0.000
 C          0.004  0.047 -0.000    0.004  0.047 -0.000   -0.000 -0.000 -0.066
 H         -0.040 -0.285  0.410   -0.040 -0.284  0.409   -0.035 -0.304  0.396
 O          0.002  0.000  0.000    0.002  0.000  0.000   -0.000  0.000  0.000
 C          0.004  0.046  0.000   -0.004 -0.047 -0.000    0.000  0.000 -0.065
 O          0.002  0.000 -0.000   -0.002 -0.000  0.000    0.000 -0.000  0.000
 H          0.003  0.003 -0.000   -0.003 -0.003  0.000    0.000  0.000  0.003
 H         -0.039 -0.283  0.407    0.040  0.284 -0.408   -0.034 -0.302  0.391
 H         -0.040 -0.284 -0.409    0.040  0.285  0.410    0.034  0.300  0.390
 O          0.000 -0.002  0.000    0.000  0.000  0.000   -0.000 -0.000  0.000
 H         -0.040 -0.284 -0.408   -0.040 -0.283 -0.407    0.035  0.306  0.397
 H          0.003  0.003  0.000    0.003  0.003  0.000   -0.000 -0.000  0.003
 TransDip   0.201  0.123 -0.000   -0.000 -0.000 -0.000   -0.000 -0.000 -0.168

 Mode:                34                     35                     36
 Frequency:      3012.64                3854.30                3854.48
 Force Cnst:      5.8918                 9.3385                 9.3401
 Red. Mass:       1.1018                 1.0669                 1.0670
 IR Active:          YES                    YES                    YES
 IR Intens:        0.002                115.397                  0.000
 Raman Active:       YES                    YES                    YES
               X      Y      Z        X      Y      Z        X      Y      Z
 C         -0.000  0.000 -0.001    0.000  0.000  0.000    0.000  0.000 -0.000
 C         -0.000  0.000  0.001    0.000  0.000 -0.000   -0.000 -0.000 -0.000
 O          0.000 -0.000  0.000    0.000 -0.000  0.000    0.000  0.000 -0.000
 C          0.000  0.000  0.065    0.000  0.001  0.000   -0.000 -0.001 -0.000
 H          0.035  0.300 -0.390    0.002  0.000  0.000   -0.002 -0.000 -0.000
 O          0.000 -0.000 -0.000   -0.035  0.028  0.000    0.035 -0.028 -0.000
 C          0.000  0.000 -0.066    0.000  0.001 -0.000    0.000  0.001 -0.000
 O          0.000 -0.000  0.000   -0.035  0.028 -0.000   -0.035  0.028 -0.000
 H          0.000  0.000  0.003    0.541 -0.453  0.000    0.541 -0.453  0.000
 H         -0.035 -0.306  0.397    0.002  0.000  0.000    0.002  0.000  0.000
 H          0.035  0.304  0.396    0.002  0.000 -0.000    0.002  0.000 -0.000
 O          0.000 -0.000 -0.000    0.000 -0.000 -0.000   -0.000 -0.000 -0.000
 H         -0.035 -0.301 -0.392    0.002  0.000 -0.000   -0.002 -0.000  0.000
 H          0.000  0.000 -0.003    0.541 -0.453 -0.000   -0.541  0.453  0.000
 TransDip   0.000  0.000 -0.001    0.319 -0.130 -0.000    0.000 -0.000  0.000

 STANDARD THERMODYNAMIC QUANTITIES AT   298.15 K  AND     1.00 ATM

   This Molecule has  0 Imaginary Frequencies
   Zero point vibrational energy:       64.235 kcal/mol

   Atom    1 Element C  Has Mass   12.00000
   Atom    2 Element C  Has Mass   12.00000
   Atom    3 Element O  Has Mass   15.99491
   Atom    4 Element C  Has Mass   12.00000
   Atom    5 Element H  Has Mass    1.00783
   Atom    6 Element O  Has Mass   15.99491
   Atom    7 Element C  Has Mass   12.00000
   Atom    8 Element O  Has Mass   15.99491
   Atom    9 Element H  Has Mass    1.00783
   Atom   10 Element H  Has Mass    1.00783
   Atom   11 Element H  Has Mass    1.00783
   Atom   12 Element O  Has Mass   15.99491
   Atom   13 Element H  Has Mass    1.00783
   Atom   14 Element H  Has Mass    1.00783
   Molecular Mass:   118.026620 amu
   Principal axes and moments of inertia in amu*Bohr^2:
                             1           2           3
    Eigenvalues --      349.01294  1656.05469  1982.77103
          X               0.99938    -0.03534    -0.00000
          Y               0.03534     0.99938     0.00000
          Z               0.00000    -0.00000     1.00000
   Rotational Symmetry Number is   1
   The Molecule is an Asymmetric Top
   Translational Enthalpy:        0.889 kcal/mol
   Rotational Enthalpy:           0.889 kcal/mol
   Vibrational Enthalpy:         68.374 kcal/mol
   gas constant (RT):             0.592 kcal/mol
   Translational Entropy:        40.212  cal/mol.K
   Rotational Entropy:           28.529  cal/mol.K
   Vibrational Entropy:          27.992  cal/mol.K

   Total Enthalpy:               70.743 kcal/mol
   Total Entropy:                96.733  cal/mol.K

 ======================================================================

 STANDARD THERMODYNAMIC QUANTITIES FOR ANHARMONIC VIBRATION -- TOSH

   Zero point vibrational energy: ************ kcal/mol

   Vibrational Enthalpy:       Infinity kcal/mol
   Vibrational Entropy:             NaN  cal/mol.K

   Total Enthalpy:             Infinity kcal/mol
   Total Entropy:                   NaN  cal/mol.K

 ======================================================================

 STANDARD THERMODYNAMIC QUANTITIES FOR ANHARMONIC VIBRATION -- VPT2

   Zero point vibrational energy: ************ kcal/mol

   Vibrational Enthalpy:       Infinity kcal/mol
   Vibrational Entropy:             NaN  cal/mol.K

   Total Enthalpy:             Infinity kcal/mol
   Total Entropy:                   NaN  cal/mol.K

 ======================================================================

Archival summary:
1\1\pikachu\FREQ\ProcedureUnspecified\BasisUnspecified\446\cher\WedDec1411:08:352016WedDec1411:08:352016\0\\#,FREQ,ProcedureUnspecified,BasisUnspecified,\\0,1\O\C,1,1.20576\C,2,1.51428,1,124.666\H,3,1.09963,2,107.463,1,-122.974,0\H,3,1.09964,2,107.462,1,122.973,0\O,3,1.40811,2,109.494,1,0,0\H,6,0.961485,3,108.467,2,-179.958,0\C,2,1.55057,1,120.377,3,-180,0\O,8,1.20576,2,120.377,1,179.955,0\C,8,1.51428,2,114.957,1,-0.0441476,0\H,10,1.09963,8,107.463,2,57.0255,0\H,10,1.09964,8,107.462,2,-57.0273,0\O,10,1.40811,8,109.494,2,-180,0\H,13,0.961485,10,108.467,8,-179.958,0\\\@

 Total job time:  2279.60s(wall), 2279.59s(cpu) 
 Wed Dec 14 11:08:35 2016

        *************************************************************
        *                                                           *
        *  Thank you very much for using Q-Chem.  Have a nice day.  *
        *                                                           *
        *************************************************************


 
User input: 3 of 3 
 
pikachu 127.0.1
Q-Chem Developer Version! Running on 127.0.1.*
                  Welcome to Q-Chem
     A Quantum Leap Into The Future Of Chemistry


 Q-Chem 4.4, Q-Chem, Inc., Pleasanton, CA (2016)

 Y. Shao,  Z. Gan,  E. Epifanovsky,  A. T. B. Gilbert,  M. Wormit,  
 J. Kussmann,  A. W. Lange,  A. Behn,  J. Deng,  X. Feng,  D. Ghosh,  
 M. Goldey,  P. R. Horn,  L. D. Jacobson,  I. Kaliman,  F. Rob,  
 R. Z. Khaliullin,  T. Kus,  A. Landau,  J. Liu,  E. I. Proynov,  Y. M. Rhee,  
 R. M. Richard,  M. A. Rohrdanz,  R. P. Steele,  E. J. Sundstrom,  
 H. L. Woodcock III,  P. M. Zimmerman,  D. Zuev,  B. Albrecht,  E. Alguire,  
 B. Austin,  S. A. Baeppler,  G. J. O. Beran,  Y. A. Bernard,  E. Berquist,  
 K. Brandhorst,  K. B. Bravaya,  S. T. Brown,  D. Casanova,  C.-M. Chang,  
 Y. Chen,  S. H. Chien,  K. D. Closser,  M. P. Coons,  D. L. Crittenden,  
 S. Dasgupta,  M. Diedenhofen,  R. A. DiStasio Jr.,  H. Do,  A. D. Dutoi,  
 R. G. Edgar,  P.-T. Fang,  S. Fatehi,  Q. Feng,  L. Fusti-Molnar,  
 A. Ghysels,  A. Golubeva-Zadorozhnaya,  J. Gomes,  A. Gunina,  
 M. W. D. Hanson-Heine,  P. H. P. Harbach,  A. W. Hauser,  J. E. Herr,  
 E. G. Hohenstein,  Z. C. Holden,  K. Hui,  T.-C. Jagau,  H. Ji,  B. Kaduk,  
 K. Khistyaev,  Jaehoon Kim,  Jihan Kim,  R. A. King,  P. Klunzinger,  
 K. Koh,  D. Kosenkov,  T. Kowalczyk,  C. M. Krauter,  A. Kunitsa,  
 K. U. Lao,  A. Laurent,  K. V. Lawler,  J. Lee,  D. Lefrancois,  S. Lehtola,  
 S. V. Levchenko,  C. Y. Lin,  Y.-S. Lin,  F. Liu,  E. Livshits,  
 R. C. Lochan,  A. Luenser,  P. Manohar,  S. F. Manzer,  S.-P. Mao,  Y. Mao,  
 N. Mardirossian,  A. V. Marenich,  L. A. Martinez-Martinez,  S. A. Maurer,  
 N. J. Mayhall,  J.-M. Mewes,  A. F. Morrison,  K. Nanda,  T. S. Nguyen-Beck,  
 C. M. Oana,  R. Olivares-Amaya,  D. P. O'Neill,  J. A. Parkhill,  
 T. M. Perrine,  R. Peverati,  P. A. Pieniazek,  F. Plasser,  A. Prociuk,  
 D. R. Rehn,  E. Rosta,  N. J. Russ,  N. Sergueev,  S. M. Sharada,  
 S. Sharma,  D. W. Small,  A. Sodt,  T. Stauch,  T. Stein,  D. Stuck,  
 Y.-C. Su,  A. J. W. Thom,  T. Tsuchimochi,  L. Vogt,  O. Vydrov,  T. Wang,  
 M. A. Watson,  J. Wenzel,  A. White,  C. F. Williams,  V. Vanovschi,  
 K. Yao,  S. Yeganeh,  S. R. Yost,  Z.-Q. You,  I. Y. Zhang,  X. Zhang,  
 Y. Zhao,  B. R. Brooks,  G. K. L. Chan,  D. M. Chipman,  C. J. Cramer,  
 W. A. Goddard III,  M. S. Gordon,  W. J. Hehre,  A. Klamt,  
 H. F. Schaefer III,  M. W. Schmidt,  C. D. Sherrill,  D. G. Truhlar,  
 A. Warshel,  X. Xu,  A. Aspuru-Guzik,  R. Baer,  A. T. Bell,  N. A. Besley,  
 J.-D. Chai,  A. Dreuw,  B. D. Dunietz,  T. R. Furlani,  S. R. Gwaltney,  
 C.-P. Hsu,  Y. Jung,  J. Kong,  D. S. Lambrecht,  W. Liang,  C. Ochsenfeld,  
 V. A. Rassolov,  L. V. Slipchenko,  J. E. Subotnik,  T. Van Voorhis,  
 J. M. Herbert,  A. I. Krylov,  P. M. W. Gill,  M. Head-Gordon

 Contributors to earlier versions of Q-Chem not listed above: 
 R. D. Adamson,  J. Baker,  E. F. C. Byrd,  A. K. Chakraborty,  C.-L. Cheng,  
 H. Dachsel,  R. J. Doerksen,  G. Hawkins,  A. Heyden,  S. Hirata,  
 G. Kedziora,  F. J. Keil,  C. Kelley,  P. P. Korambath,  W. Kurlancheek,  
 A. M. Lee,  M. S. Lee,  D. Liotard,  I. Lotan,  P. E. Maslen,  N. Nair,  
 D. Neuhauser,  R. Olson,  B. Peters,  J. Ritchie,  N. E. Schultz,  
 N. Shenvi,  A. C. Simmonett,  K. S. Thanthiriwatte,  Q. Wu,  W. Zhang

 Please cite Q-Chem as follows:
 Y. Shao et al., Mol. Phys. 113, 184-215 (2015)
 DOI: 10.1080/00268976.2014.952696

 Q-Chem 4.4.2 for Intel X86 EM64T Linux

 Parts of Q-Chem use Armadillo 5.200.1 (Boston Tea Smuggler).
 http://arma.sourceforge.net/

 Q-Chem begins on Wed Dec 14 11:08:35 2016  


Host: 0

     Scratch files written to /scratch/cher/qchem10018//
The previous job contains 0 fragments, simply inherited here
FILE_GEOM_ORG=        593

Checking the input file for inconsistencies... 	...done.

--------------------------------------------------------------
User input:
--------------------------------------------------------------

$molecule
   read
$end
$rem
   BASIS  =  6-311++G**
   JOB_TYPE  =  SP
   METHOD  =  B3LYP
   SOLVENT_METHOD SMD
$end
--------------------------------------------------------------
 ----------------------------------------------------------------
             Standard Nuclear Orientation (Angstroms)
    I     Atom           X                Y                Z
 ----------------------------------------------------------------
    1      C      -0.7002894155     0.3326630690     0.0004430055
    2      C       0.7002895949    -0.3326632675     0.0004441071
    3      O       0.8047066455    -1.5338984266     0.0008501098
    4      C       1.8664869649     0.6332641013    -0.0000790298
    5      H       1.7563111054     1.2831086989    -0.8802957905
    6      O       3.0750879140    -0.0892759242    -0.0000356743
    7      C      -1.8664869859    -0.6332641332    -0.0000803142
    8      O      -3.0750878824     0.0892760247    -0.0000372743
    9      H      -3.8044529103    -0.5372054748     0.0002893232
   10      H      -1.7565912860    -1.2837365527     0.8796944008
   11      H      -1.7563109749    -1.2831088013    -0.8802969414
   12      O      -0.8047062446     1.5338982960     0.0008473687
   13      H       1.7565907007     1.2837365539     0.8796956013
   14      H       3.8044528517     0.5372056785     0.0003023178
 ----------------------------------------------------------------
 Nuclear Repulsion Energy =   369.4659076294 hartrees
 There are       31 alpha and       31 beta electrons
 Requested basis set is 6-311++G(d,p)
 There are 78 shells and 218 basis functions

 Total QAlloc Memory Limit   2000 MB
 Mega-Array Size        61 MB
 MEM_STATIC part        62 MB

                       Distance Matrix (Angstroms)
             C (  1)   C (  2)   O (  3)   C (  4)   H (  5)   O (  6)
   C (  2)  1.550574
   O (  3)  2.397721  1.205765
   C (  4)  2.584319  1.514276  2.413291
   H (  5)  2.777397  2.121698  3.101209  1.099645
   O (  6)  3.798882  2.387238  2.691016  1.408112  2.097014
   C (  7)  1.514276  2.584319  2.818939  3.941978  4.191889  4.971427
   O (  8)  2.387238  3.798882  4.205651  4.971427  5.053960  6.152767
   H (  9)  3.223740  4.509384  4.715692  5.790471  5.917015  6.894108
   H ( 10)  2.121698  2.777388  2.719411  4.192325  4.693266  5.054284
   H ( 11)  2.121698  2.777398  2.719950  4.191889  4.350171  5.053960
   O ( 12)  1.205765  2.397721  3.464331  2.818939  2.719948  4.205651
   H ( 13)  2.777388  2.121698  3.101213  1.099634  1.759992  2.097028
   H ( 14)  4.509384  3.223740  3.645264  1.940345  2.350895  0.961485
             C (  7)   O (  8)   H (  9)   H ( 10)   H ( 11)   O ( 12)
   O (  8)  1.408112
   H (  9)  1.940345  0.961485
   H ( 10)  1.099634  2.097028  2.350404
   H ( 11)  1.099645  2.097014  2.350891  1.759991
   O ( 12)  2.413291  2.691016  3.645264  3.101213  3.101209
   H ( 13)  4.192325  5.054284  5.917296  4.351364  4.693266  2.719411
   H ( 14)  5.790471  6.894108  7.684387  5.917294  5.917017  4.715691
             H ( 13)
   H ( 14)  2.350400

 A cutoff of  1.0D-08 yielded   2555 shell pairs
 There are     20459 function pairs (     21929 Cartesian)

 -------------------------------------------------------
 OpenMP Integral Computing Module                       
 Release: version 1.0, May 2013, Q-Chem Inc. Pittsburgh 
 -------------------------------------------------------
 Integral Job Info:
 Integral job number is                      11
 Integral operator is                         1
 short-range coefficients                     0
 long-range coefficients              100000000
 Omega coefficients                           0
 if combine SR and LR in K                    0
 Integral screening is                        0
 Integral computing path is                   2
 max size of driver memory is            800000
 size of driver memory is                593474
 size of scratch memory is              2260544
 max col of scratch BK array               1296
 max len of scratch array in speh3          155
 max len of scratch index in speh4           18
 max int batch size is                      520
 min int batch size is                       52
 fixed nKL is                                52
 max L of basis functions is                  2
 order of int derivative is                   0
 number of shells is                         78
 number of basis is                         226
 number of cartesian basis is               226
 number of contracted shell pairs          2555
 number of primitive shell pairs           6291
 maxK2 (contraction) of shell pair           36
 max number of K2 of shell pair               1
 max number of CS2 of shell pair            442
 max number of PS2 of shell pair            948
 mem total for path MDJ                   44504
 -------------------------------------------------------
 Smallest overlap matrix eigenvalue = 1.31E-05

 Q-Chem warning in module /home/taweetham/qchem/stvman/mkSTV.C, line 257:

 Overlap eigenvalue is smaller than square root of threshold


 Scale SEOQF with 1.000000e-01/1.000000e-01/1.000000e-01

 Standard Electronic Orientation quadrupole field applied
 Nucleus-field energy     =     0.0000000123 hartrees
 Guess from superposition of atomic densities
 Warning:  Energy on first SCF cycle will be non-variational
 A restricted hybrid HF-DFT SCF calculation will be
 performed using Pulay DIIS extrapolation
 Exchange:     0.2000 Hartree-Fock + 0.0800 Slater + 0.7200 B88
 Correlation:  0.1900 VWN1RPA + 0.8100 LYP
 Using SG-1 standard quadrature grid
 SCF converges when DIIS error is below 1.0E-05
 ---------------------------------------
  Cycle       Energy         DIIS Error
 ---------------------------------------
    1    -458.3804098018      4.26E-02
    2    -456.8289800130      6.75E-03
    3    -456.2919248381      1.31E-02
    4    -457.0185869549      1.70E-03
    5    -457.0308922459      7.04E-04
    6    -457.0327892867      1.99E-04
    7    -457.0329986851      3.89E-05
    8    -457.0330051848      7.52E-06 Convergence criterion met
 ---------------------------------------
 SCF time:  CPU 66.72 s  wall 66.77 s

 Citation of the SMD model:
 Marenich, A.V.; Cramer, C.J.; Truhlar, D.G.
 J. Phys. Chem. B 2009, 113, 6378-6396.
 iSolventCode=           1
 Solvent: water                                                           

 vradii
            1           2           3           4           5           6
    1   1.8500000   1.8500000   1.5200000   1.8500000   1.2000000   1.5200000
            7           8           9          10          11          12
    1   1.8500000   1.5200000   1.2000000   1.2000000   1.2000000   1.5200000
           13          14
    1   1.2000000   1.2000000
Changing PCM_TESSEL_METHOD to VTN
Changing PCM_VDW_RADII to SMD_RADIUS
 Discretize the solute cavity surface with Lebedev spheres
	Using 302 Lebedev grid points for each H atom
	Using 302 Lebedev grid points for other atoms
	Atomic van der Waals radii will be scaled by 1.20
 Removing interior tesserae...
 Keep 1587 surface tesserae and discard 2641 interior tesserae
 Molecular Surface Area = 139.178 Angst**2
 A restricted hybrid HF-DFT SCF calculation will be
 performed using Pulay DIIS extrapolation
 Polarizable Continuum solvation model will be applied
 Exchange:     0.2000 Hartree-Fock + 0.0800 Slater + 0.7200 B88
 Correlation:  0.1900 VWN1RPA + 0.8100 LYP
 Using SG-1 standard quadrature grid
 SCF converges when DIIS error is below 1.0E-05

 Citation of the SMD model:
 Marenich, A.V.; Cramer, C.J.; Truhlar, D.G.
 J. Phys. Chem. B 2009, 113, 6378-6396.
 iSolventCode=           1
 Solvent: water                                                           

 vradii
            1           2           3           4           5           6
    1   1.8500000   1.8500000   1.5200000   1.8500000   1.2000000   1.5200000
            7           8           9          10          11          12
    1   1.8500000   1.5200000   1.2000000   1.2000000   1.2000000   1.5200000
           13          14
    1   1.2000000   1.2000000
 ---------------------------------------
  Cycle       Energy         DIIS Error
 ---------------------------------------
    1    -457.0329289315      2.61E-06
 Time req'd to invert C: 5.26 s (CPU) 5.26 s (wall)
    2    -457.0652583427      7.50E-04
    3    -457.0652480467      7.50E-04
    4    -457.0652687213      7.50E-04
    5    -457.0652153989      7.52E-04
    6    -457.0653063789      7.48E-04
    7    -457.0652535143      7.50E-04
    8    -457.0653292796      7.47E-04
    9    -457.0653094046      7.48E-04
   10    -457.0653097856      7.48E-04
   11    -457.0653187448      7.47E-04
   12    -457.0653178267      7.47E-04
   13    -457.0653169441      7.47E-04
   14    -457.0653215411      7.47E-04
   15    -457.0653112820      7.47E-04
   16    -457.0653192984      7.47E-04
   17    -457.0699349860      8.17E-04
   18    -457.0722789251      3.64E-04
   19    -457.0728257684      8.50E-05
   20    -457.0728453100      4.96E-05
   21    -457.0728559863      5.51E-06 Convergence criterion met
 ---------------------------------------
 SCF time:  CPU 172.02 s  wall 172.18 s
(0)  E-EN(g) gas-phase elect-nuc energy                 -457.032928931 a.u.
(3)  G-ENP(liq) elect-nuc-pol free energy of system     -457.072855986 a.u.
(4)  G-CDS(liq) cavity-dispersion-solvent structure 
     free energy                                                4.9612 kcal/mol
(6)  G-S(liq) free energy of system                     -457.064949738 a.u.
(9)  DeltaG-S(liq) free energy of  solvation
     (9) = (6) - (0)                                          -20.0934 kcal/mol
 SCF   energy in the final basis set = -457.0649497382
 Total energy in the final basis set = -457.0649497382

 --------------------------------------------------------------

                    Orbital Energies (a.u.)
 --------------------------------------------------------------

 Alpha MOs
 -- Occupied --
-19.155 -19.155 -19.142 -19.142 -10.292 -10.291 -10.236 -10.236
 -1.099  -1.085  -1.044  -1.043  -0.765  -0.743  -0.636  -0.548
 -0.539  -0.528  -0.498  -0.494  -0.474  -0.472  -0.461  -0.414
 -0.397  -0.377  -0.377  -0.341  -0.302  -0.300  -0.266
 -- Virtual --
 -0.103  -0.006   0.002   0.020   0.026   0.030   0.033   0.054
  0.060   0.070   0.081   0.092   0.099   0.102   0.104   0.121
  0.122   0.130   0.131   0.146   0.158   0.159   0.173   0.176
  0.178   0.194   0.195   0.199   0.222   0.222   0.234   0.238
  0.242   0.259   0.267   0.282   0.284   0.286   0.299   0.306
  0.307   0.309   0.324   0.325   0.342   0.362   0.365   0.379
  0.387   0.404   0.412   0.435   0.483   0.485   0.503   0.538
  0.558   0.559   0.587   0.590   0.616   0.625   0.642   0.645
  0.661   0.683   0.698   0.723   0.743   0.775   0.842   0.888
  0.914   0.959   0.976   0.982   1.053   1.067   1.069   1.096
  1.135   1.152   1.164   1.177   1.178   1.184   1.190   1.238
  1.242   1.245   1.341   1.353   1.369   1.376   1.412   1.479
  1.498   1.529   1.531   1.546   1.547   1.560   1.588   1.603
  1.619   1.655   1.658   1.675   1.694   1.735   1.748   1.873
  1.882   1.971   1.996   2.007   2.010   2.015   2.061   2.063
  2.130   2.164   2.266   2.312   2.408   2.418   2.471   2.476
  2.515   2.520   2.550   2.606   2.646   2.651   2.733   2.808
  2.837   2.860   2.885   2.890   2.919   2.936   2.988   2.991
  3.088   3.101   3.179   3.181   3.195   3.197   3.254   3.305
  3.358   3.368   3.484   3.541   3.601   3.754   3.774   3.779
  3.864   3.865   3.988   3.988   4.058   4.167   4.214   4.981
  4.989   5.039   5.073   5.167   5.180   5.363   5.391   5.614
  5.690   5.735   5.754  23.773  23.812  23.850  23.852  49.893
 49.902  49.961  49.988
 --------------------------------------------------------------

          Ground-State Mulliken Net Atomic Charges

     Atom                 Charge (a.u.)
  ----------------------------------------
      1 C                     0.456301
      2 C                     0.456306
      3 O                    -0.341273
      4 C                    -0.515467
      5 H                     0.238127
      6 O                    -0.399911
      7 C                    -0.515458
      8 O                    -0.399928
      9 H                     0.324141
     10 H                     0.238080
     11 H                     0.238130
     12 O                    -0.341275
     13 H                     0.238078
     14 H                     0.324149
  ----------------------------------------
  Sum of atomic charges =     0.000000

 -----------------------------------------------------------------
                    Cartesian Multipole Moments
 -----------------------------------------------------------------
    Charge (ESU x 10^10)
                 0.0000
    Dipole Moment (Debye)
         X       0.0002      Y       0.0001      Z      -0.0017
       Tot       0.0017
    Quadrupole Moments (Debye-Ang)
        XX     -36.6616     XY      22.7917     YY     -54.0621
        XZ       0.0005     YZ       0.0001     ZZ     -44.4887
    Octopole Moments (Debye-Ang^2)
       XXX       0.0025    XXY       0.0009    XYY      -0.0002
       YYY      -0.0000    XXZ       0.0078    XYZ       0.0083
       YYZ      -0.0216    XZZ      -0.0001    YZZ      -0.0000
       ZZZ      -0.0374
    Hexadecapole Moments (Debye-Ang^3)
      XXXX    -770.9264   XXXY     197.4730   XXYY    -218.0753
      XYYY      28.7016   YYYY    -297.7452   XXXZ       0.0056
      XXYZ       0.0007   XYYZ       0.0001   YYYZ       0.0001
      XXZZ    -200.5973   XYZZ       6.5377   YYZZ     -49.6119
      XZZZ       0.0002   YZZZ       0.0001   ZZZZ     -54.2328
 -----------------------------------------------------------------
Archival summary:
1\1\pikachu\SP\ProcedureUnspecified\BasisUnspecified\446\cher\WedDec1411:12:342016WedDec1411:12:342016\0\\#,ProcedureUnspecified,BasisUnspecified,\\0,1\O\C,1,1.20576\C,2,1.51428,1,124.666\H,3,1.09963,2,107.463,1,-122.974,0\H,3,1.09964,2,107.462,1,122.973,0\O,3,1.40811,2,109.494,1,0,0\H,6,0.961485,3,108.467,2,-179.958,0\C,2,1.55057,1,120.377,3,-180,0\O,8,1.20576,2,120.377,1,179.955,0\C,8,1.51428,2,114.957,1,-0.0441476,0\H,10,1.09963,8,107.463,2,57.0255,0\H,10,1.09964,8,107.462,2,-57.0273,0\O,10,1.40811,8,109.494,2,-180,0\H,13,0.961485,10,108.467,8,-179.958,0\\\@

 Total job time:  239.15s(wall), 238.94s(cpu) 
 Wed Dec 14 11:12:34 2016

        *************************************************************
        *                                                           *
        *  Thank you very much for using Q-Chem.  Have a nice day.  *
        *                                                           *
        *************************************************************
