# Supplementary material for: A DFT investigation of the blue bottle experiment: E∘half-cell analysis of autoxidation catalysed by redox indicators
Source: R Soc Open Sci. 2017 Nov 8;4(11):170708. doi: 10.1098/rsos.170708 (PMC5717635; doi:10.1098/rsos.170708)
Supplement: output.zip [file rsos170708supp2.zip › B3LYP_6-311++Gdp_reducing_agents/C4H6O6.out]

pikachu 127.0.1
Q-Chem Developer Version! Running on 127.0.1.*
                  Welcome to Q-Chem
     A Quantum Leap Into The Future Of Chemistry


 Q-Chem 4.4, Q-Chem, Inc., Pleasanton, CA (2016)

 Y. Shao,  Z. Gan,  E. Epifanovsky,  A. T. B. Gilbert,  M. Wormit,  
 J. Kussmann,  A. W. Lange,  A. Behn,  J. Deng,  X. Feng,  D. Ghosh,  
 M. Goldey,  P. R. Horn,  L. D. Jacobson,  I. Kaliman,  F. Rob,  
 R. Z. Khaliullin,  T. Kus,  A. Landau,  J. Liu,  E. I. Proynov,  Y. M. Rhee,  
 R. M. Richard,  M. A. Rohrdanz,  R. P. Steele,  E. J. Sundstrom,  
 H. L. Woodcock III,  P. M. Zimmerman,  D. Zuev,  B. Albrecht,  E. Alguire,  
 B. Austin,  S. A. Baeppler,  G. J. O. Beran,  Y. A. Bernard,  E. Berquist,  
 K. Brandhorst,  K. B. Bravaya,  S. T. Brown,  D. Casanova,  C.-M. Chang,  
 Y. Chen,  S. H. Chien,  K. D. Closser,  M. P. Coons,  D. L. Crittenden,  
 S. Dasgupta,  M. Diedenhofen,  R. A. DiStasio Jr.,  H. Do,  A. D. Dutoi,  
 R. G. Edgar,  P.-T. Fang,  S. Fatehi,  Q. Feng,  L. Fusti-Molnar,  
 A. Ghysels,  A. Golubeva-Zadorozhnaya,  J. Gomes,  A. Gunina,  
 M. W. D. Hanson-Heine,  P. H. P. Harbach,  A. W. Hauser,  J. E. Herr,  
 E. G. Hohenstein,  Z. C. Holden,  K. Hui,  T.-C. Jagau,  H. Ji,  B. Kaduk,  
 K. Khistyaev,  Jaehoon Kim,  Jihan Kim,  R. A. King,  P. Klunzinger,  
 K. Koh,  D. Kosenkov,  T. Kowalczyk,  C. M. Krauter,  A. Kunitsa,  
 K. U. Lao,  A. Laurent,  K. V. Lawler,  J. Lee,  D. Lefrancois,  S. Lehtola,  
 S. V. Levchenko,  C. Y. Lin,  Y.-S. Lin,  F. Liu,  E. Livshits,  
 R. C. Lochan,  A. Luenser,  P. Manohar,  S. F. Manzer,  S.-P. Mao,  Y. Mao,  
 N. Mardirossian,  A. V. Marenich,  L. A. Martinez-Martinez,  S. A. Maurer,  
 N. J. Mayhall,  J.-M. Mewes,  A. F. Morrison,  K. Nanda,  T. S. Nguyen-Beck,  
 C. M. Oana,  R. Olivares-Amaya,  D. P. O'Neill,  J. A. Parkhill,  
 T. M. Perrine,  R. Peverati,  P. A. Pieniazek,  F. Plasser,  A. Prociuk,  
 D. R. Rehn,  E. Rosta,  N. J. Russ,  N. Sergueev,  S. M. Sharada,  
 S. Sharma,  D. W. Small,  A. Sodt,  T. Stauch,  T. Stein,  D. Stuck,  
 Y.-C. Su,  A. J. W. Thom,  T. Tsuchimochi,  L. Vogt,  O. Vydrov,  T. Wang,  
 M. A. Watson,  J. Wenzel,  A. White,  C. F. Williams,  V. Vanovschi,  
 K. Yao,  S. Yeganeh,  S. R. Yost,  Z.-Q. You,  I. Y. Zhang,  X. Zhang,  
 Y. Zhao,  B. R. Brooks,  G. K. L. Chan,  D. M. Chipman,  C. J. Cramer,  
 W. A. Goddard III,  M. S. Gordon,  W. J. Hehre,  A. Klamt,  
 H. F. Schaefer III,  M. W. Schmidt,  C. D. Sherrill,  D. G. Truhlar,  
 A. Warshel,  X. Xu,  A. Aspuru-Guzik,  R. Baer,  A. T. Bell,  N. A. Besley,  
 J.-D. Chai,  A. Dreuw,  B. D. Dunietz,  T. R. Furlani,  S. R. Gwaltney,  
 C.-P. Hsu,  Y. Jung,  J. Kong,  D. S. Lambrecht,  W. Liang,  C. Ochsenfeld,  
 V. A. Rassolov,  L. V. Slipchenko,  J. E. Subotnik,  T. Van Voorhis,  
 J. M. Herbert,  A. I. Krylov,  P. M. W. Gill,  M. Head-Gordon

 Contributors to earlier versions of Q-Chem not listed above: 
 R. D. Adamson,  J. Baker,  E. F. C. Byrd,  A. K. Chakraborty,  C.-L. Cheng,  
 H. Dachsel,  R. J. Doerksen,  G. Hawkins,  A. Heyden,  S. Hirata,  
 G. Kedziora,  F. J. Keil,  C. Kelley,  P. P. Korambath,  W. Kurlancheek,  
 A. M. Lee,  M. S. Lee,  D. Liotard,  I. Lotan,  P. E. Maslen,  N. Nair,  
 D. Neuhauser,  R. Olson,  B. Peters,  J. Ritchie,  N. E. Schultz,  
 N. Shenvi,  A. C. Simmonett,  K. S. Thanthiriwatte,  Q. Wu,  W. Zhang

 Please cite Q-Chem as follows:
 Y. Shao et al., Mol. Phys. 113, 184-215 (2015)
 DOI: 10.1080/00268976.2014.952696

 Q-Chem 4.4.2 for Intel X86 EM64T Linux

 Parts of Q-Chem use Armadillo 5.200.1 (Boston Tea Smuggler).
 http://arma.sourceforge.net/

 Q-Chem begins on Wed Dec 14 14:54:47 2016  


Host: 0

     Scratch files written to /scratch/cher/qchem11145//
FILE_GEOM_ORG=        593

Checking the input file for inconsistencies... 	...done.

--------------------------------------------------------------
User input:
--------------------------------------------------------------
$molecule
0 1
  C   -1.9233048    0.0973817   -0.1586254
  C   -0.4900299   -0.2683582   -0.5398868
  C    0.4900390    0.2683981    0.5399045
  C    1.9233097   -0.0973669    0.1586552
  O   -2.3693599   -0.7152017    0.8348295
  O    2.3693669    0.7151716   -0.8348351
  O   -0.3261385   -1.6556081   -0.7539548
  O    0.3261610    1.6556527    0.7539510
  O    2.5859279   -0.9765080    0.6507691
  O   -2.5859753    0.9764525   -0.6507941
  H   -0.2768410    0.2214419   -1.4936084
  H    0.2768402   -0.2213895    1.4936301
  H   -3.2829691   -0.4392338    1.0370097
  H    3.2829507    0.4391458   -1.0370505
  H   -0.6041426   -2.1167833    0.0549823
  H    0.6042205    2.1168176   -0.0549732
$end

$rem
   BASIS  =  6-311++G**
   JOB_TYPE  =  optimization
   METHOD  =  B3LYP
$end

--------------------------------------------------------------
 ----------------------------------------------------------------
             Standard Nuclear Orientation (Angstroms)
    I     Atom           X                Y                Z
 ----------------------------------------------------------------
    1      C      -1.9233047945     0.0973817003    -0.1586253953
    2      C      -0.4900298920    -0.2683581869    -0.5398867983
    3      C       0.4900390048     0.2683981151     0.5399045035
    4      C       1.9233097073    -0.0973668721     0.1586552004
    5      O      -2.3693598874    -0.7152017081     0.8348295011
    6      O       2.3693669002     0.7151716363    -0.8348350959
    7      O      -0.3261384817    -1.6556080846    -0.7539548054
    8      O       0.3261609945     1.6556527128     0.7539510106
    9      O       2.5859279144    -0.9765079695     0.6507690954
   10      O      -2.5859753016     0.9764524977    -0.6507940903
   11      H      -0.2768409966     0.2214419195    -1.4936083961
   12      H       0.2768402094    -0.2213894913     1.4936301012
   13      H      -3.2829690893    -0.4392338161     1.0370097033
   14      H       3.2829507022     0.4391458443    -1.0370504981
   15      H      -0.6041425774    -2.1167832908     0.0549822925
   16      H       0.6042204902     2.1168176190    -0.0549731874
 ----------------------------------------------------------------
 Molecular Point Group                 C1    NOp =  1
 Largest Abelian Subgroup              C1    NOp =  1
 Nuclear Repulsion Energy =   570.4984394541 hartrees
 There are       39 alpha and       39 beta electrons
 Requested basis set is 6-311++G(d,p)
 There are 90 shells and 262 basis functions

 Total QAlloc Memory Limit   2000 MB
 Mega-Array Size        61 MB
 MEM_STATIC part        62 MB
 A cutoff of  1.0D-11 yielded   3615 shell pairs
 There are     31013 function pairs (     33313 Cartesian)

 -------------------------------------------------------
 OpenMP Integral Computing Module                       
 Release: version 1.0, May 2013, Q-Chem Inc. Pittsburgh 
 -------------------------------------------------------
 Integral Job Info:
 Integral job number is                      11
 Integral operator is                         1
 short-range coefficients                     0
 long-range coefficients              100000000
 Omega coefficients                           0
 if combine SR and LR in K                    0
 Integral screening is                        0
 Integral computing path is                   2
 max size of driver memory is            800000
 size of driver memory is                593474
 size of scratch memory is              2260544
 max col of scratch BK array               1296
 max len of scratch array in speh3          155
 max len of scratch index in speh4           18
 max int batch size is                      520
 min int batch size is                       52
 fixed nKL is                                52
 max L of basis functions is                  2
 order of int derivative is                   0
 number of shells is                         90
 number of basis is                         272
 number of cartesian basis is               272
 number of contracted shell pairs          3615
 number of primitive shell pairs           9068
 maxK2 (contraction) of shell pair           36
 max number of K2 of shell pair               1
 max number of CS2 of shell pair            572
 max number of PS2 of shell pair           1548
 mem total for path MDJ                   67800
 -------------------------------------------------------
 Smallest overlap matrix eigenvalue = 9.60E-06

 Scale SEOQF with 1.000000e-01/1.000000e-01/1.000000e-01

 Standard Electronic Orientation quadrupole field applied
 Nucleus-field energy     =     0.0000000111 hartrees
 Guess from superposition of atomic densities
 Warning:  Energy on first SCF cycle will be non-variational
 A restricted hybrid HF-DFT SCF calculation will be
 performed using Pulay DIIS extrapolation
 Exchange:     0.2000 Hartree-Fock + 0.0800 Slater + 0.7200 B88
 Correlation:  0.1900 VWN1RPA + 0.8100 LYP
 Using SG-1 standard quadrature grid
 SCF converges when DIIS error is below 1.0E-08
 ---------------------------------------
  Cycle       Energy         DIIS Error
 ---------------------------------------
    1    -609.3804827613      3.99E-02
    2    -607.3290712409      6.54E-03
    3    -606.7403835563      1.18E-02
    4    -607.5597060041      2.19E-03
    5    -607.5883993854      6.28E-04
    6    -607.5904625703      1.89E-04
    7    -607.5907277561      3.80E-05
    8    -607.5907369594      8.99E-06
    9    -607.5907376337      2.12E-06
   10    -607.5907376242      4.53E-07
   11    -607.5907375994      2.82E-07
   12    -607.5907375940      2.91E-08
   13    -607.5907375976      8.24E-09 Convergence criterion met
 ---------------------------------------
 SCF time:  CPU 227.12 s  wall 227.28 s
 SCF   energy in the final basis set = -607.5907375976
 Total energy in the final basis set = -607.5907375976

 --------------------------------------------------------------

                    Orbital Energies (a.u.)
 --------------------------------------------------------------

 Alpha MOs
 -- Occupied --
-19.203 -19.203 -19.161 -19.161 -19.145 -19.145 -10.334 -10.334
-10.271 -10.271  -1.143  -1.140  -1.071  -1.062  -1.052  -1.051
 -0.802  -0.732  -0.654  -0.653  -0.567  -0.555  -0.528  -0.523
 -0.516  -0.492  -0.474  -0.468  -0.446  -0.437  -0.429  -0.406
 -0.383  -0.363  -0.355  -0.351  -0.332  -0.312  -0.283
 -- Virtual --
 -0.052  -0.026  -0.017  -0.016   0.004   0.015   0.017   0.039
  0.055   0.064   0.069   0.073   0.073   0.081   0.089   0.098
  0.104   0.112   0.124   0.126   0.133   0.135   0.148   0.153
  0.160   0.162   0.164   0.191   0.196   0.198   0.205   0.210
  0.224   0.227   0.233   0.234   0.244   0.250   0.262   0.263
  0.275   0.276   0.286   0.287   0.299   0.302   0.307   0.316
  0.323   0.334   0.341   0.352   0.356   0.361   0.370   0.374
  0.378   0.384   0.391   0.417   0.435   0.468   0.477   0.497
  0.518   0.526   0.526   0.567   0.593   0.604   0.605   0.624
  0.637   0.681   0.687   0.710   0.728   0.732   0.741   0.751
  0.801   0.879   0.884   0.888   0.909   0.942   1.001   1.027
  1.058   1.073   1.102   1.109   1.122   1.136   1.146   1.153
  1.171   1.181   1.182   1.208   1.216   1.223   1.223   1.240
  1.273   1.283   1.300   1.327   1.367   1.402   1.444   1.448
  1.462   1.495   1.505   1.512   1.532   1.565   1.574   1.600
  1.623   1.654   1.664   1.692   1.705   1.708   1.728   1.770
  1.771   1.796   1.843   1.913   1.915   1.956   1.963   2.003
  2.012   2.062   2.063   2.090   2.097   2.161   2.198   2.272
  2.274   2.498   2.516   2.557   2.583   2.605   2.637   2.640
  2.643   2.733   2.782   2.798   2.820   2.836   2.867   2.870
  2.940   2.944   2.953   3.029   3.044   3.051   3.064   3.114
  3.122   3.133   3.141   3.143   3.145   3.227   3.255   3.260
  3.350   3.357   3.364   3.472   3.568   3.586   3.640   3.667
  3.767   3.771   3.792   3.816   3.966   3.983   4.034   4.049
  4.151   4.152   4.169   4.927   4.947   5.037   5.048   5.065
  5.107   5.156   5.167   5.343   5.357   5.366   5.380   5.564
  5.573   5.581   5.671   5.812   5.823  23.754  23.759  23.783
 23.814  49.837  49.845  49.909  49.913  49.983  49.992
 --------------------------------------------------------------

          Ground-State Mulliken Net Atomic Charges

     Atom                 Charge (a.u.)
  ----------------------------------------
      1 C                    -0.048824
      2 C                    -0.233959
      3 C                    -0.233945
      4 C                    -0.048807
      5 O                    -0.179232
      6 O                    -0.179230
      7 O                    -0.157170
      8 O                    -0.157171
      9 O                    -0.235570
     10 O                    -0.235566
     11 H                     0.287257
     12 H                     0.287250
     13 H                     0.299279
     14 H                     0.299281
     15 H                     0.268203
     16 H                     0.268201
  ----------------------------------------
  Sum of atomic charges =     0.000000

 -----------------------------------------------------------------
                    Cartesian Multipole Moments
 -----------------------------------------------------------------
    Charge (ESU x 10^10)
                 0.0000
    Dipole Moment (Debye)
         X       0.0001      Y       0.0000      Z       0.0001
       Tot       0.0001
    Quadrupole Moments (Debye-Ang)
        XX     -52.7165     XY       9.8230     YY     -62.1940
        XZ     -10.5937     YZ      -3.0456     ZZ     -58.8694
    Octopole Moments (Debye-Ang^2)
       XXX       0.0007    XXY      -0.0011    XYY      -0.0003
       YYY      -0.0002    XXZ       0.0003    XYZ       0.0003
       YYZ      -0.0003    XZZ       0.0007    YZZ      -0.0001
       ZZZ      -0.0004
    Hexadecapole Moments (Debye-Ang^3)
      XXXX   -1009.6749   XXXY      96.9846   XXYY    -296.9684
      XYYY      22.9988   YYYY    -347.1506   XXXZ    -148.6372
      XXYZ      14.8433   XYYZ     -12.2140   YYYZ     -22.8169
      XXZZ    -216.7818   XYZZ       4.3903   YYZZ    -113.7625
      XZZZ     -18.2662   YZZZ      -5.8699   ZZZZ    -208.4080
 -----------------------------------------------------------------
 Calculating analytic gradient of the SCF energy
 Gradient of SCF Energy
            1           2           3           4           5           6
    1   0.0045139  -0.0008790   0.0008749  -0.0045066   0.0063986  -0.0064005
    2  -0.0045460  -0.0019388   0.0019365   0.0045575  -0.0049408   0.0049378
    3   0.0022225   0.0028955  -0.0028982  -0.0022108   0.0012617  -0.0012653
            7           8           9          10          11          12
    1   0.0026955  -0.0026948   0.0056846  -0.0056874   0.0006208  -0.0006204
    2   0.0018684  -0.0018695  -0.0073554   0.0073506   0.0005116  -0.0005119
    3  -0.0068565   0.0068559   0.0037821  -0.0037868  -0.0011316   0.0011312
           13          14          15          16
    1  -0.0051261   0.0051257  -0.0021179   0.0021186
    2   0.0028872  -0.0028877  -0.0007607   0.0007611
    3  -0.0001210   0.0001210   0.0058664  -0.0058662
 Max gradient component =       7.355E-03
 RMS gradient           =       3.875E-03
 Gradient time:  CPU 82.05 s  wall 82.03 s
 Geometry Optimization Parameters
   NAtoms,    NIC,     NZ,  NCons,   NDum,   NFix, NCnnct, MaxDiis
       16     100       0       0       0       0       0       0


** GEOMETRY OPTIMIZATION IN DELOCALIZED INTERNAL COORDINATES **
   Searching for a Minimum

   Optimization Cycle:   1

                       Coordinates (Angstroms)
     ATOM                X               Y               Z
      1  C        -1.9233047945    0.0973817003   -0.1586253953
      2  C        -0.4900298920   -0.2683581869   -0.5398867983
      3  C         0.4900390048    0.2683981151    0.5399045035
      4  C         1.9233097073   -0.0973668721    0.1586552004
      5  O        -2.3693598874   -0.7152017081    0.8348295011
      6  O         2.3693669002    0.7151716363   -0.8348350959
      7  O        -0.3261384817   -1.6556080846   -0.7539548054
      8  O         0.3261609945    1.6556527128    0.7539510106
      9  O         2.5859279144   -0.9765079695    0.6507690954
     10  O        -2.5859753016    0.9764524977   -0.6507940903
     11  H        -0.2768409966    0.2214419195   -1.4936083961
     12  H         0.2768402094   -0.2213894913    1.4936301012
     13  H        -3.2829690893   -0.4392338161    1.0370097033
     14  H         3.2829507022    0.4391458443   -1.0370504981
     15  H        -0.6041425774   -2.1167832908    0.0549822925
     16  H         0.6042204902    2.1168176190   -0.0549731874
   Point Group: c1    Number of degrees of freedom:    42


   Energy is   -607.590737598


 Attempting to Generate Delocalized Internal Coordinates

 42 Hessian modes will be used to form the next step
  Hessian Eigenvalues:
     0.002049    0.005535    0.005535    0.009259    0.009259    0.013899
     0.013899    0.021102    0.021102    0.047644    0.047644    0.053484
     0.053485    0.077680    0.077680    0.160000    0.160000    0.160000
     0.160000    0.176824    0.176824    0.204982    0.204982    0.250000
     0.250000    0.250000    0.250000    0.273226    0.296510    0.296511
     0.344531    0.344532    0.435004    0.435004    0.522569    0.522569
     0.530157    0.530158    0.532004    0.532004    1.019269    1.019270

 Minimum Search - Taking Simple RFO Step
 Searching for Lamda that Minimizes Along All modes
 Value Taken    Lamda =  -0.00089376
 Step Taken.  Stepsize is  0.079146

                             Maximum     Tolerance    Cnvgd?
         Gradient           0.013536      0.000300      NO
         Displacement       0.045505      0.001200      NO
         Energy change     *********      0.000001      NO


 New Cartesian Coordinates Obtained by Inverse Iteration

 Displacement from previous Coordinates is:  0.121410
 ----------------------------------------------------------------
             Standard Nuclear Orientation (Angstroms)
    I     Atom           X                Y                Z
 ----------------------------------------------------------------
    1      C      -1.9245753911     0.0963456030    -0.1620525677
    2      C      -0.4903279438    -0.2689206751    -0.5403629602
    3      C       0.4902901915     0.2688122525     0.5402703661
    4      C       1.9245366001    -0.0964356969     0.1619453529
    5      O      -2.3732825388    -0.6983762181     0.8423128912
    6      O       2.3733665349     0.6985643104    -0.8421450228
    7      O      -0.3266533398    -1.6566352462    -0.7584393467
    8      O       0.3265875590     1.6565231653     0.7583545518
    9      O       2.5842662496    -0.9632366359     0.6669583210
   10      O      -2.5842342597     0.9632588801    -0.6669649356
   11      H      -0.2802058047     0.2212163126    -1.4922464576
   12      H       0.2801768054    -0.2213344374     1.4921512703
   13      H      -3.2829709205    -0.4341252770     1.0506025423
   14      H       3.2831261365     0.4344591642    -1.0503089073
   15      H      -0.5994817709    -2.1392143095     0.0326028627
   16      H       0.5994367951     2.1391114335    -0.0326748195
 ----------------------------------------------------------------
 Molecular Point Group                 C1    NOp =  1
 Largest Abelian Subgroup              C1    NOp =  1
 Nuclear Repulsion Energy =   570.5018265884 hartrees
 There are       39 alpha and       39 beta electrons
 Applying Cartesian multipole field
    Component          Value
    ---------          -----
     (2,0,0)        1.00000E-11
     (0,2,0)        2.00000E-11
     (0,0,2)       -3.00000E-11
 Nucleus-field energy     =     0.0000000110 hartrees
 Requested basis set is 6-311++G(d,p)
 There are 90 shells and 262 basis functions
 A cutoff of  1.0D-11 yielded   3613 shell pairs
 There are     31003 function pairs (     33301 Cartesian)
 Smallest overlap matrix eigenvalue = 9.62E-06
 Guess MOs from SCF MO coefficient file
 Reading MOs from coefficient file
 Reading MOs from coefficient file
 A restricted hybrid HF-DFT SCF calculation will be
 performed using Pulay DIIS extrapolation
 Exchange:     0.2000 Hartree-Fock + 0.0800 Slater + 0.7200 B88
 Correlation:  0.1900 VWN1RPA + 0.8100 LYP
 Using SG-1 standard quadrature grid
 SCF converges when DIIS error is below 1.0E-08
 Geometry optimization detected.  Setting ReadMinima to 0
 Setting SaveMinima to 0
 ---------------------------------------
  Cycle       Energy         DIIS Error
 ---------------------------------------
    1    -607.6084322129      5.19E-04
    2    -607.5911621625      6.42E-05
    3    -607.5911478082      8.42E-05
    4    -607.5911874789      3.06E-05
    5    -607.5911925244      8.18E-06
    6    -607.5911927792      2.77E-06
    7    -607.5911928624      7.58E-07
    8    -607.5911929044      9.26E-08
    9    -607.5911928941      3.97E-08
   10    -607.5911928883      9.30E-09 Convergence criterion met
 ---------------------------------------
 SCF time:  CPU 175.95 s  wall 176.17 s
 SCF   energy in the final basis set = -607.5911928883
 Total energy in the final basis set = -607.5911928883

 --------------------------------------------------------------

                    Orbital Energies (a.u.)
 --------------------------------------------------------------

 Alpha MOs
 -- Occupied --
-19.201 -19.201 -19.160 -19.160 -19.144 -19.144 -10.333 -10.333
-10.271 -10.271  -1.143  -1.141  -1.070  -1.062  -1.054  -1.052
 -0.802  -0.733  -0.656  -0.654  -0.569  -0.555  -0.529  -0.522
 -0.515  -0.492  -0.474  -0.468  -0.445  -0.437  -0.428  -0.404
 -0.381  -0.362  -0.355  -0.351  -0.331  -0.312  -0.283
 -- Virtual --
 -0.051  -0.026  -0.016  -0.015   0.003   0.016   0.017   0.039
  0.055   0.064   0.069   0.074   0.074   0.082   0.090   0.099
  0.104   0.112   0.125   0.127   0.133   0.135   0.149   0.153
  0.161   0.162   0.165   0.191   0.196   0.199   0.205   0.210
  0.225   0.228   0.232   0.234   0.245   0.251   0.262   0.263
  0.276   0.277   0.286   0.287   0.300   0.302   0.308   0.317
  0.323   0.335   0.342   0.353   0.358   0.361   0.370   0.374
  0.376   0.385   0.391   0.418   0.435   0.470   0.480   0.502
  0.521   0.529   0.530   0.570   0.592   0.604   0.606   0.625
  0.640   0.682   0.688   0.714   0.728   0.732   0.742   0.752
  0.802   0.881   0.887   0.889   0.909   0.943   1.002   1.029
  1.061   1.075   1.100   1.107   1.122   1.136   1.146   1.153
  1.170   1.181   1.183   1.210   1.218   1.223   1.224   1.241
  1.278   1.283   1.297   1.329   1.369   1.406   1.448   1.449
  1.466   1.494   1.505   1.515   1.537   1.564   1.573   1.600
  1.621   1.661   1.666   1.691   1.707   1.709   1.727   1.772
  1.772   1.800   1.840   1.912   1.913   1.956   1.965   2.004
  2.013   2.065   2.072   2.098   2.099   2.161   2.209   2.275
  2.281   2.499   2.515   2.558   2.585   2.601   2.632   2.640
  2.642   2.733   2.781   2.797   2.819   2.835   2.869   2.871
  2.940   2.947   2.955   3.032   3.049   3.053   3.064   3.117
  3.129   3.137   3.145   3.145   3.148   3.224   3.254   3.258
  3.355   3.363   3.367   3.474   3.576   3.596   3.642   3.670
  3.780   3.786   3.798   3.828   3.967   3.981   4.033   4.048
  4.152   4.153   4.171   4.929   4.948   5.037   5.050   5.065
  5.107   5.157   5.171   5.339   5.357   5.365   5.377   5.578
  5.587   5.594   5.683   5.819   5.830  23.757  23.760  23.791
 23.819  49.840  49.849  49.912  49.916  49.988  49.997
 --------------------------------------------------------------

          Ground-State Mulliken Net Atomic Charges

     Atom                 Charge (a.u.)
  ----------------------------------------
      1 C                    -0.039208
      2 C                    -0.237928
      3 C                    -0.237996
      4 C                    -0.039271
      5 O                    -0.184012
      6 O                    -0.184021
      7 O                    -0.161417
      8 O                    -0.161413
      9 O                    -0.234881
     10 O                    -0.234887
     11 H                     0.288448
     12 H                     0.288470
     13 H                     0.299897
     14 H                     0.299894
     15 H                     0.269161
     16 H                     0.269165
  ----------------------------------------
  Sum of atomic charges =    -0.000000

 -----------------------------------------------------------------
                    Cartesian Multipole Moments
 -----------------------------------------------------------------
    Charge (ESU x 10^10)
                 0.0000
    Dipole Moment (Debye)
         X       0.0001      Y       0.0001      Z       0.0001
       Tot       0.0001
    Quadrupole Moments (Debye-Ang)
        XX     -52.6519     XY       9.7732     YY     -61.6436
        XZ     -10.7377     YZ      -2.9769     ZZ     -59.0206
    Octopole Moments (Debye-Ang^2)
       XXX       0.0054    XXY       0.0050    XYY       0.0006
       YYY       0.0014    XXZ       0.0026    XYZ      -0.0013
       YYZ       0.0013    XZZ      -0.0020    YZZ       0.0013
       ZZZ       0.0035
    Hexadecapole Moments (Debye-Ang^3)
      XXXX   -1008.7817   XXXY      95.9840   XXYY    -295.3806
      XYYY      23.3922   YYYY    -340.4177   XXXZ    -152.0186
      XXYZ      14.9518   XYYZ     -12.3850   YYYZ     -23.0360
      XXZZ    -217.0208   XYZZ       4.5769   YYZZ    -114.2455
      XZZZ     -19.7998   YZZZ      -6.6282   ZZZZ    -211.5295
 -----------------------------------------------------------------
 Calculating analytic gradient of the SCF energy
 Gradient of SCF Energy
            1           2           3           4           5           6
    1   0.0018910  -0.0001966   0.0002128  -0.0019165  -0.0000068   0.0000134
    2  -0.0005959   0.0000341  -0.0000259   0.0005531  -0.0002291   0.0002431
    3  -0.0006876  -0.0001914   0.0002031   0.0006442   0.0003206  -0.0003062
            7           8           9          10          11          12
    1   0.0000719  -0.0000763   0.0010597  -0.0010513   0.0001126  -0.0001134
    2  -0.0002792   0.0002841  -0.0006201   0.0006353   0.0002370  -0.0002367
    3  -0.0004398   0.0004395  -0.0001259   0.0001425  -0.0000907   0.0000920
           13          14          15          16
    1  -0.0008183   0.0008185  -0.0001850   0.0001844
    2   0.0002711  -0.0002706  -0.0006567   0.0006563
    3   0.0001982  -0.0001982   0.0004596  -0.0004599
 Max gradient component =       1.916E-03
 RMS gradient           =       5.765E-04
 Gradient time:  CPU 81.20 s  wall 81.19 s
 Geometry Optimization Parameters
   NAtoms,    NIC,     NZ,  NCons,   NDum,   NFix, NCnnct, MaxDiis
       16     100       0       0       0       0       0       0

 Cartesian Hessian Update
 Hessian Updated using BFGS Update


** GEOMETRY OPTIMIZATION IN DELOCALIZED INTERNAL COORDINATES **
   Searching for a Minimum

   Optimization Cycle:   2

                       Coordinates (Angstroms)
     ATOM                X               Y               Z
      1  C        -1.9245753911    0.0963456030   -0.1620525677
      2  C        -0.4903279438   -0.2689206751   -0.5403629602
      3  C         0.4902901915    0.2688122525    0.5402703661
      4  C         1.9245366001   -0.0964356969    0.1619453529
      5  O        -2.3732825388   -0.6983762181    0.8423128912
      6  O         2.3733665349    0.6985643104   -0.8421450228
      7  O        -0.3266533398   -1.6566352462   -0.7584393467
      8  O         0.3265875590    1.6565231653    0.7583545518
      9  O         2.5842662496   -0.9632366359    0.6669583210
     10  O        -2.5842342597    0.9632588801   -0.6669649356
     11  H        -0.2802058047    0.2212163126   -1.4922464576
     12  H         0.2801768054   -0.2213344374    1.4921512703
     13  H        -3.2829709205   -0.4341252770    1.0506025423
     14  H         3.2831261365    0.4344591642   -1.0503089073
     15  H        -0.5994817709   -2.1392143095    0.0326028627
     16  H         0.5994367951    2.1391114335   -0.0326748195
   Point Group: c1    Number of degrees of freedom:    42


   Energy is   -607.591192888

 Hessian Updated using BFGS Update

 38 Hessian modes will be used to form the next step
  Hessian Eigenvalues:
     0.002049    0.005531    0.005535    0.009258    0.009260    0.013899
     0.013907    0.021102    0.021102    0.047644    0.047776    0.053484
     0.053570    0.077347    0.077680    0.158033    0.168790    0.176824
     0.178388    0.204982    0.205088    0.245711    0.262584    0.275624
     0.296508    0.296511    0.343228    0.344531    0.435004    0.437098
     0.487913    0.522569    0.526544    0.530157    0.532004    0.533585
     0.986161    1.019269

 Minimum Search - Taking Simple RFO Step
 Searching for Lamda that Minimizes Along All modes
 Value Taken    Lamda =  -0.00004542
 Step Taken.  Stepsize is  0.029080

                             Maximum     Tolerance    Cnvgd?
         Gradient           0.002065      0.000300      NO
         Displacement       0.014755      0.001200      NO
         Energy change     -0.000455      0.000001      NO


 New Cartesian Coordinates Obtained by Inverse Iteration

 Displacement from previous Coordinates is:  0.031559
 ----------------------------------------------------------------
             Standard Nuclear Orientation (Angstroms)
    I     Atom           X                Y                Z
 ----------------------------------------------------------------
    1      C      -1.9249195275     0.0998943289    -0.1594197707
    2      C      -0.4913941008    -0.2666462647    -0.5393702167
    3      C       0.4915656885     0.2671107304     0.5397497979
    4      C       1.9250902496    -0.0995187195     0.1598638852
    5      O      -2.3719732244    -0.6983100778     0.8418835492
    6      O       2.3717076084     0.6976208428    -0.8424818067
    7      O      -0.3296285063    -1.6534613054    -0.7575930663
    8      O       0.3298866609     1.6539404974     0.7579093986
    9      O       2.5845875015    -0.9617067926     0.6712051212
   10      O      -2.5847818023     0.9614830393    -0.6713006082
   11      H      -0.2824544889     0.2220561599    -1.4917659598
   12      H       0.2825808014    -0.2215362029     1.4921625141
   13      H      -3.2824037274    -0.4398339847     1.0486689038
   14      H       3.2818224572     0.4384883661    -1.0498344679
   15      H      -0.6011554374    -2.1331076224     0.0343890947
   16      H       0.6015247501     2.1335396308    -0.0340632273
 ----------------------------------------------------------------
 Molecular Point Group                 C1    NOp =  1
 Largest Abelian Subgroup              C1    NOp =  1
 Nuclear Repulsion Energy =   570.7720103500 hartrees
 There are       39 alpha and       39 beta electrons
 Applying Cartesian multipole field
    Component          Value
    ---------          -----
     (2,0,0)        1.00000E-11
     (0,2,0)        2.00000E-11
     (0,0,2)       -3.00000E-11
 Nucleus-field energy     =     0.0000000110 hartrees
 Requested basis set is 6-311++G(d,p)
 There are 90 shells and 262 basis functions
 A cutoff of  1.0D-11 yielded   3609 shell pairs
 There are     30939 function pairs (     33237 Cartesian)
 Smallest overlap matrix eigenvalue = 9.59E-06
 Guess MOs from SCF MO coefficient file
 Reading MOs from coefficient file
 Reading MOs from coefficient file
 A restricted hybrid HF-DFT SCF calculation will be
 performed using Pulay DIIS extrapolation
 Exchange:     0.2000 Hartree-Fock + 0.0800 Slater + 0.7200 B88
 Correlation:  0.1900 VWN1RPA + 0.8100 LYP
 Using SG-1 standard quadrature grid
 SCF converges when DIIS error is below 1.0E-08
 Geometry optimization detected.  Setting ReadMinima to 0
 Setting SaveMinima to 0
 ---------------------------------------
  Cycle       Energy         DIIS Error
 ---------------------------------------
    1    -607.5966736453      1.62E-04
    2    -607.5911994648      2.10E-05
    3    -607.5911994887      2.51E-05
    4    -607.5912031262      5.28E-06
    5    -607.5912035957      1.93E-06
    6    -607.5912035312      1.07E-06
    7    -607.5912034868      3.98E-07
    8    -607.5912035434      6.36E-08
    9    -607.5912035439      2.33E-08
   10    -607.5912035413      7.51E-09 Convergence criterion met
 ---------------------------------------
 SCF time:  CPU 170.23 s  wall 170.42 s
 SCF   energy in the final basis set = -607.5912035413
 Total energy in the final basis set = -607.5912035413

 --------------------------------------------------------------

                    Orbital Energies (a.u.)
 --------------------------------------------------------------

 Alpha MOs
 -- Occupied --
-19.201 -19.201 -19.160 -19.160 -19.144 -19.144 -10.333 -10.333
-10.270 -10.270  -1.144  -1.141  -1.071  -1.062  -1.054  -1.053
 -0.802  -0.733  -0.656  -0.655  -0.570  -0.556  -0.529  -0.522
 -0.515  -0.492  -0.475  -0.468  -0.445  -0.437  -0.428  -0.404
 -0.381  -0.363  -0.356  -0.351  -0.331  -0.312  -0.283
 -- Virtual --
 -0.050  -0.026  -0.016  -0.015   0.004   0.016   0.017   0.039
  0.055   0.065   0.069   0.074   0.074   0.082   0.090   0.098
  0.104   0.112   0.125   0.127   0.134   0.135   0.149   0.153
  0.161   0.163   0.165   0.192   0.197   0.199   0.205   0.211
  0.226   0.229   0.233   0.234   0.245   0.251   0.262   0.262
  0.276   0.277   0.286   0.287   0.300   0.302   0.308   0.317
  0.323   0.335   0.342   0.353   0.358   0.361   0.370   0.375
  0.376   0.386   0.392   0.418   0.435   0.471   0.480   0.502
  0.521   0.530   0.531   0.570   0.593   0.605   0.606   0.625
  0.640   0.681   0.688   0.715   0.729   0.732   0.743   0.752
  0.802   0.881   0.887   0.888   0.910   0.943   1.002   1.029
  1.060   1.075   1.101   1.108   1.121   1.135   1.147   1.154
  1.169   1.182   1.184   1.209   1.218   1.223   1.225   1.241
  1.277   1.283   1.298   1.330   1.370   1.406   1.448   1.449
  1.467   1.493   1.505   1.516   1.536   1.565   1.574   1.601
  1.621   1.660   1.668   1.692   1.707   1.709   1.728   1.772
  1.773   1.799   1.842   1.914   1.915   1.958   1.967   2.006
  2.014   2.067   2.074   2.099   2.101   2.162   2.210   2.275
  2.281   2.500   2.516   2.557   2.584   2.603   2.633   2.640
  2.642   2.733   2.781   2.798   2.820   2.835   2.871   2.872
  2.942   2.949   2.956   3.033   3.051   3.055   3.066   3.118
  3.131   3.137   3.146   3.146   3.149   3.226   3.257   3.260
  3.356   3.365   3.370   3.476   3.576   3.596   3.643   3.672
  3.781   3.787   3.799   3.828   3.970   3.983   4.033   4.048
  4.153   4.156   4.173   4.929   4.948   5.037   5.050   5.066
  5.108   5.157   5.171   5.342   5.359   5.367   5.379   5.582
  5.591   5.596   5.685   5.819   5.831  23.760  23.762  23.793
 23.822  49.840  49.850  49.913  49.917  49.989  49.999
 --------------------------------------------------------------

          Ground-State Mulliken Net Atomic Charges

     Atom                 Charge (a.u.)
  ----------------------------------------
      1 C                    -0.037692
      2 C                    -0.240748
      3 C                    -0.240447
      4 C                    -0.037446
      5 O                    -0.183805
      6 O                    -0.183775
      7 O                    -0.160478
      8 O                    -0.160492
      9 O                    -0.234659
     10 O                    -0.234626
     11 H                     0.288465
     12 H                     0.288369
     13 H                     0.299810
     14 H                     0.299827
     15 H                     0.268859
     16 H                     0.268837
  ----------------------------------------
  Sum of atomic charges =    -0.000000

 -----------------------------------------------------------------
                    Cartesian Multipole Moments
 -----------------------------------------------------------------
    Charge (ESU x 10^10)
                -0.0000
    Dipole Moment (Debye)
         X       0.0001      Y      -0.0002      Z      -0.0001
       Tot       0.0002
    Quadrupole Moments (Debye-Ang)
        XX     -52.5924     XY       9.7870     YY     -61.6450
        XZ     -10.8033     YZ      -2.9900     ZZ     -59.0335
    Octopole Moments (Debye-Ang^2)
       XXX      -0.0186    XXY      -0.0192    XYY      -0.0031
       YYY      -0.0058    XXZ      -0.0085    XYZ       0.0051
       YYZ      -0.0046    XZZ       0.0096    YZZ      -0.0053
       ZZZ      -0.0132
    Hexadecapole Moments (Debye-Ang^3)
      XXXX   -1008.5694   XXXY      96.7459   XXYY    -294.7602
      XYYY      23.2479   YYYY    -339.9181   XXXZ    -152.6953
      XXYZ      14.8288   XYYZ     -12.6828   YYYZ     -22.7497
      XXZZ    -217.2465   XYZZ       4.6686   YYZZ    -113.9972
      XZZZ     -20.1671   YZZZ      -6.3447   ZZZZ    -211.7037
 -----------------------------------------------------------------
 Calculating analytic gradient of the SCF energy
 Gradient of SCF Energy
            1           2           3           4           5           6
    1   0.0006216  -0.0005415   0.0004731  -0.0005160  -0.0003864   0.0003601
    2   0.0010525  -0.0003234   0.0002896  -0.0008705  -0.0003858   0.0003263
    3   0.0007510  -0.0005894   0.0005398  -0.0005681  -0.0000777   0.0000156
            7           8           9          10          11          12
    1  -0.0000579   0.0000744  -0.0000471   0.0000133   0.0000067  -0.0000034
    2   0.0000447  -0.0000666   0.0003434  -0.0004092  -0.0001375   0.0001373
    3   0.0003058  -0.0003046   0.0002453  -0.0003149   0.0000287  -0.0000335
           13          14          15          16
    1   0.0002942  -0.0002944   0.0000592  -0.0000559
    2   0.0000046  -0.0000058   0.0001631  -0.0001626
    3  -0.0001329   0.0001330  -0.0002544   0.0002563
 Max gradient component =       1.052E-03
 RMS gradient           =       3.645E-04
 Gradient time:  CPU 81.23 s  wall 81.22 s
 Geometry Optimization Parameters
   NAtoms,    NIC,     NZ,  NCons,   NDum,   NFix, NCnnct, MaxDiis
       16     100       0       0       0       0       0       0

 Cartesian Hessian Update
 Hessian Updated using BFGS Update


** GEOMETRY OPTIMIZATION IN DELOCALIZED INTERNAL COORDINATES **
   Searching for a Minimum

   Optimization Cycle:   3

                       Coordinates (Angstroms)
     ATOM                X               Y               Z
      1  C        -1.9249195275    0.0998943289   -0.1594197707
      2  C        -0.4913941008   -0.2666462647   -0.5393702167
      3  C         0.4915656885    0.2671107304    0.5397497979
      4  C         1.9250902496   -0.0995187195    0.1598638852
      5  O        -2.3719732244   -0.6983100778    0.8418835492
      6  O         2.3717076084    0.6976208428   -0.8424818067
      7  O        -0.3296285063   -1.6534613054   -0.7575930663
      8  O         0.3298866609    1.6539404974    0.7579093986
      9  O         2.5845875015   -0.9617067926    0.6712051212
     10  O        -2.5847818023    0.9614830393   -0.6713006082
     11  H        -0.2824544889    0.2220561599   -1.4917659598
     12  H         0.2825808014   -0.2215362029    1.4921625141
     13  H        -3.2824037274   -0.4398339847    1.0486689038
     14  H         3.2818224572    0.4384883661   -1.0498344679
     15  H        -0.6011554374   -2.1331076224    0.0343890947
     16  H         0.6015247501    2.1335396308   -0.0340632273
   Point Group: c1    Number of degrees of freedom:    42


   Energy is   -607.591203541

 Hessian Updated using BFGS Update

 41 Hessian modes will be used to form the next step
  Hessian Eigenvalues:
     0.002049    0.005308    0.005535    0.009259    0.013803    0.013899
     0.016855    0.021102    0.021130    0.047644    0.048167    0.053484
     0.054037    0.076767    0.077682    0.150645    0.160000    0.168617
     0.176812    0.178972    0.193543    0.204983    0.238722    0.250000
     0.250001    0.253540    0.272308    0.296511    0.305349    0.344493
     0.344545    0.434971    0.441047    0.492338    0.522569    0.526452
     0.530157    0.532004    0.536380    0.984684    1.019269

 Minimum Search - Taking Simple RFO Step
 Searching for Lamda that Minimizes Along All modes
 Value Taken    Lamda =  -0.00004047
 Step Taken.  Stepsize is  0.048988

                             Maximum     Tolerance    Cnvgd?
         Gradient           0.000607      0.000300      NO
         Displacement       0.022727      0.001200      NO
         Energy change     -0.000011      0.000001      NO


 New Cartesian Coordinates Obtained by Inverse Iteration

 Displacement from previous Coordinates is:  0.060671
 ----------------------------------------------------------------
             Standard Nuclear Orientation (Angstroms)
    I     Atom           X                Y                Z
 ----------------------------------------------------------------
    1      C      -1.9257566871     0.0953850876    -0.1669042872
    2      C      -0.4891888203    -0.2665281357    -0.5417463940
    3      C       0.4889280335     0.2658082970     0.5411635264
    4      C       1.9254938382    -0.0959687747     0.1662236958
    5      O      -2.3651772601    -0.6918051526     0.8456344185
    6      O       2.3656238368     0.6929229096    -0.8446804491
    7      O      -0.3231819011    -1.6518995320    -0.7619802407
    8      O       0.3227785309     1.6511574486     0.7614844737
    9      O       2.5820752474    -0.9608162372     0.6759316814
   10      O      -2.5817912178     0.9611010850    -0.6758414885
   11      H      -0.2784968558     0.2239555295    -1.4926440017
   12      H       0.2783050187    -0.2247606556     1.4920348722
   13      H      -3.2733609853    -0.4313305901     1.0573348501
   14      H       3.2742955361     0.4334591864    -1.0555261303
   15      H      -0.5956835017    -2.1316611880     0.0290757032
   16      H       0.5951920904     2.1309933479    -0.0295570887
 ----------------------------------------------------------------
 Molecular Point Group                 C1    NOp =  1
 Largest Abelian Subgroup              C1    NOp =  1
 Nuclear Repulsion Energy =   571.0984820207 hartrees
 There are       39 alpha and       39 beta electrons
 Applying Cartesian multipole field
    Component          Value
    ---------          -----
     (2,0,0)        1.00000E-11
     (0,2,0)        2.00000E-11
     (0,0,2)       -3.00000E-11
 Nucleus-field energy     =     0.0000000109 hartrees
 Requested basis set is 6-311++G(d,p)
 There are 90 shells and 262 basis functions
 A cutoff of  1.0D-11 yielded   3617 shell pairs
 There are     31037 function pairs (     33337 Cartesian)
 Smallest overlap matrix eigenvalue = 9.58E-06
 Guess MOs from SCF MO coefficient file
 Reading MOs from coefficient file
 Reading MOs from coefficient file
 A restricted hybrid HF-DFT SCF calculation will be
 performed using Pulay DIIS extrapolation
 Exchange:     0.2000 Hartree-Fock + 0.0800 Slater + 0.7200 B88
 Correlation:  0.1900 VWN1RPA + 0.8100 LYP
 Using SG-1 standard quadrature grid
 SCF converges when DIIS error is below 1.0E-08
 Geometry optimization detected.  Setting ReadMinima to 0
 Setting SaveMinima to 0
 ---------------------------------------
  Cycle       Energy         DIIS Error
 ---------------------------------------
    1    -607.5908718928      2.21E-04
    2    -607.5911726798      3.10E-05
    3    -607.5911693377      4.14E-05
    4    -607.5911801690      1.36E-05
    5    -607.5911811548      3.83E-06
    6    -607.5911816470      1.35E-06
    7    -607.5911816087      4.85E-07
    8    -607.5911816257      8.82E-08
    9    -607.5911816012      1.97E-08
   10    -607.5911815970      9.68E-09 Convergence criterion met
 ---------------------------------------
 SCF time:  CPU 173.06 s  wall 173.15 s
 SCF   energy in the final basis set = -607.5911815970
 Total energy in the final basis set = -607.5911815970

 --------------------------------------------------------------

                    Orbital Energies (a.u.)
 --------------------------------------------------------------

 Alpha MOs
 -- Occupied --
-19.201 -19.201 -19.160 -19.160 -19.144 -19.144 -10.333 -10.333
-10.270 -10.269  -1.144  -1.142  -1.071  -1.062  -1.055  -1.054
 -0.802  -0.733  -0.657  -0.655  -0.569  -0.555  -0.529  -0.522
 -0.515  -0.492  -0.475  -0.468  -0.445  -0.437  -0.429  -0.404
 -0.381  -0.362  -0.356  -0.351  -0.331  -0.311  -0.282
 -- Virtual --
 -0.050  -0.025  -0.016  -0.014   0.004   0.016   0.017   0.039
  0.055   0.065   0.069   0.074   0.074   0.082   0.090   0.099
  0.104   0.112   0.125   0.127   0.134   0.135   0.149   0.154
  0.162   0.163   0.165   0.192   0.197   0.199   0.205   0.210
  0.226   0.228   0.233   0.234   0.245   0.250   0.262   0.263
  0.276   0.278   0.286   0.287   0.300   0.302   0.308   0.317
  0.323   0.336   0.342   0.353   0.358   0.361   0.370   0.374
  0.376   0.385   0.392   0.418   0.435   0.471   0.480   0.503
  0.522   0.530   0.531   0.570   0.593   0.605   0.607   0.624
  0.639   0.682   0.687   0.714   0.730   0.731   0.742   0.754
  0.802   0.882   0.887   0.890   0.907   0.943   1.001   1.031
  1.061   1.075   1.102   1.107   1.123   1.136   1.147   1.153
  1.169   1.181   1.183   1.209   1.217   1.223   1.224   1.243
  1.278   1.283   1.299   1.330   1.369   1.406   1.449   1.451
  1.466   1.493   1.504   1.515   1.537   1.564   1.573   1.599
  1.623   1.662   1.667   1.690   1.709   1.711   1.727   1.775
  1.777   1.804   1.843   1.911   1.915   1.959   1.967   2.005
  2.013   2.068   2.075   2.099   2.102   2.160   2.210   2.276
  2.281   2.499   2.517   2.558   2.585   2.602   2.634   2.641
  2.643   2.734   2.782   2.798   2.821   2.835   2.870   2.872
  2.943   2.949   2.956   3.033   3.052   3.055   3.066   3.118
  3.132   3.138   3.146   3.147   3.151   3.227   3.259   3.262
  3.358   3.365   3.370   3.478   3.576   3.596   3.643   3.673
  3.781   3.789   3.799   3.828   3.972   3.982   4.033   4.047
  4.153   4.157   4.175   4.931   4.948   5.038   5.050   5.067
  5.108   5.156   5.170   5.343   5.359   5.367   5.382   5.584
  5.592   5.596   5.686   5.820   5.831  23.761  23.762  23.793
 23.823  49.840  49.850  49.913  49.917  49.989  49.998
 --------------------------------------------------------------

          Ground-State Mulliken Net Atomic Charges

     Atom                 Charge (a.u.)
  ----------------------------------------
      1 C                    -0.031006
      2 C                    -0.247570
      3 C                    -0.248011
      4 C                    -0.031420
      5 O                    -0.183093
      6 O                    -0.183143
      7 O                    -0.160033
      8 O                    -0.160012
      9 O                    -0.234765
     10 O                    -0.234810
     11 H                     0.288378
     12 H                     0.288523
     13 H                     0.300172
     14 H                     0.300149
     15 H                     0.268304
     16 H                     0.268336
  ----------------------------------------
  Sum of atomic charges =     0.000000

 -----------------------------------------------------------------
                    Cartesian Multipole Moments
 -----------------------------------------------------------------
    Charge (ESU x 10^10)
                -0.0000
    Dipole Moment (Debye)
         X       0.0000      Y       0.0004      Z       0.0002
       Tot       0.0004
    Quadrupole Moments (Debye-Ang)
        XX     -52.5716     XY       9.7821     YY     -61.6195
        XZ     -10.8333     YZ      -2.9676     ZZ     -59.0439
    Octopole Moments (Debye-Ang^2)
       XXX       0.0303    XXY       0.0309    XYY       0.0044
       YYY       0.0093    XXZ       0.0134    XYZ      -0.0085
       YYZ       0.0074    XZZ      -0.0144    YZZ       0.0083
       ZZZ       0.0210
    Hexadecapole Moments (Debye-Ang^3)
      XXXX   -1007.0372   XXXY      96.5728   XXYY    -293.8568
      XYYY      23.8540   YYYY    -338.7237   XXXZ    -153.4010
      XXYZ      15.0487   XYYZ     -12.7071   YYYZ     -22.7613
      XXZZ    -216.5188   XYZZ       5.0382   YYZZ    -114.1474
      XZZZ     -21.1361   YZZZ      -6.5895   ZZZZ    -213.1341
 -----------------------------------------------------------------
 Calculating analytic gradient of the SCF energy
 Gradient of SCF Energy
            1           2           3           4           5           6
    1  -0.0019207  -0.0000732   0.0001757   0.0017564   0.0000208   0.0000222
    2  -0.0009519   0.0001981  -0.0001448   0.0006734   0.0004579  -0.0003635
    3  -0.0013608   0.0004560  -0.0003787   0.0010836   0.0005530  -0.0004624
            7           8           9          10          11          12
    1  -0.0001009   0.0000744  -0.0010119   0.0010667  -0.0001057   0.0001010
    2   0.0005412  -0.0005075  -0.0000496   0.0001459  -0.0002720   0.0002719
    3   0.0005465  -0.0005490  -0.0003692   0.0004769   0.0000943  -0.0000869
           13          14          15          16
    1   0.0007971  -0.0007971   0.0000864  -0.0000914
    2  -0.0000999   0.0001011   0.0006056  -0.0006059
    3  -0.0002738   0.0002732  -0.0005272   0.0005245
 Max gradient component =       1.921E-03
 RMS gradient           =       6.310E-04
 Gradient time:  CPU 81.92 s  wall 81.91 s
 Geometry Optimization Parameters
   NAtoms,    NIC,     NZ,  NCons,   NDum,   NFix, NCnnct, MaxDiis
       16     100       0       0       0       0       0       0

 Cartesian Hessian Update
 Hessian Updated using BFGS Update


** GEOMETRY OPTIMIZATION IN DELOCALIZED INTERNAL COORDINATES **
   Searching for a Minimum

   Optimization Cycle:   4

                       Coordinates (Angstroms)
     ATOM                X               Y               Z
      1  C        -1.9257566871    0.0953850876   -0.1669042872
      2  C        -0.4891888203   -0.2665281357   -0.5417463940
      3  C         0.4889280335    0.2658082970    0.5411635264
      4  C         1.9254938382   -0.0959687747    0.1662236958
      5  O        -2.3651772601   -0.6918051526    0.8456344185
      6  O         2.3656238368    0.6929229096   -0.8446804491
      7  O        -0.3231819011   -1.6518995320   -0.7619802407
      8  O         0.3227785309    1.6511574486    0.7614844737
      9  O         2.5820752474   -0.9608162372    0.6759316814
     10  O        -2.5817912178    0.9611010850   -0.6758414885
     11  H        -0.2784968558    0.2239555295   -1.4926440017
     12  H         0.2783050187   -0.2247606556    1.4920348722
     13  H        -3.2733609853   -0.4313305901    1.0573348501
     14  H         3.2742955361    0.4334591864   -1.0555261303
     15  H        -0.5956835017   -2.1316611880    0.0290757032
     16  H         0.5951920904    2.1309933479   -0.0295570887
   Point Group: c1    Number of degrees of freedom:    42


   Energy is   -607.591181597

 Hessian Updated using BFGS Update

 42 Hessian modes will be used to form the next step
  Hessian Eigenvalues:
     0.002049    0.005442    0.005535    0.009259    0.013800    0.013899
     0.021061    0.021102    0.046115    0.047644    0.048860    0.053485
     0.054630    0.077575    0.077708    0.152616    0.160000    0.160000
     0.168852    0.176844    0.178751    0.203517    0.204986    0.241491
     0.250000    0.250002    0.256848    0.271358    0.296517    0.297418
     0.343931    0.344532    0.435015    0.451911    0.491725    0.522569
     0.525943    0.529696    0.530157    0.532004    0.985421    1.019270

 Minimum Search - Taking Simple RFO Step
 Searching for Lamda that Minimizes Along All modes
 Value Taken    Lamda =  -0.00006467
 Step Taken.  Stepsize is  0.030257

                             Maximum     Tolerance    Cnvgd?
         Gradient           0.001510      0.000300      NO
         Displacement       0.014432      0.001200      NO
         Energy change      0.000022      0.000001      NO


 New Cartesian Coordinates Obtained by Inverse Iteration

 Displacement from previous Coordinates is:  0.040968
 ----------------------------------------------------------------
             Standard Nuclear Orientation (Angstroms)
    I     Atom           X                Y                Z
 ----------------------------------------------------------------
    1      C      -1.9256789460     0.0979483982    -0.1622547906
    2      C      -0.4904570892    -0.2669889106    -0.5401537989
    3      C       0.4904381426     0.2669117674     0.5400966684
    4      C       1.9256577681    -0.0980047496     0.1621840348
    5      O      -2.3707811567    -0.6953467112     0.8435858558
    6      O       2.3708252641     0.6954789553    -0.8434773555
    7      O      -0.3270465059    -1.6538026631    -0.7595604695
    8      O       0.3270085176     1.6537227329     0.7595113835
    9      O       2.5847741142    -0.9613703611     0.6723323760
   10      O      -2.5847450131     0.9613874751    -0.6723453841
   11      H      -0.2807685528     0.2234300532    -1.4916929576
   12      H       0.2807588738    -0.2235172759     1.4916329041
   13      H      -3.2808976972    -0.4357850358     1.0521887937
   14      H       3.2809883992     0.4360206652    -1.0520056722
   15      H      -0.5981593498    -2.1344962252     0.0323897443
   16      H       0.5981381337     2.1344245109    -0.0324281913
 ----------------------------------------------------------------
 Molecular Point Group                 C1    NOp =  1
 Largest Abelian Subgroup              C1    NOp =  1
 Nuclear Repulsion Energy =   570.7162485864 hartrees
 There are       39 alpha and       39 beta electrons
 Applying Cartesian multipole field
    Component          Value
    ---------          -----
     (2,0,0)        1.00000E-11
     (0,2,0)        2.00000E-11
     (0,0,2)       -3.00000E-11
 Nucleus-field energy     =     0.0000000110 hartrees
 Requested basis set is 6-311++G(d,p)
 There are 90 shells and 262 basis functions
 A cutoff of  1.0D-11 yielded   3611 shell pairs
 There are     30971 function pairs (     33269 Cartesian)
 Smallest overlap matrix eigenvalue = 9.60E-06
 Guess MOs from SCF MO coefficient file
 Reading MOs from coefficient file
 Reading MOs from coefficient file
 A restricted hybrid HF-DFT SCF calculation will be
 performed using Pulay DIIS extrapolation
 Exchange:     0.2000 Hartree-Fock + 0.0800 Slater + 0.7200 B88
 Correlation:  0.1900 VWN1RPA + 0.8100 LYP
 Using SG-1 standard quadrature grid
 SCF converges when DIIS error is below 1.0E-08
 Geometry optimization detected.  Setting ReadMinima to 0
 Setting SaveMinima to 0
 ---------------------------------------
  Cycle       Energy         DIIS Error
 ---------------------------------------
    1    -607.5888802538      1.42E-04
    2    -607.5912088980      2.30E-05
    3    -607.5912069444      3.01E-05
    4    -607.5912128122      9.39E-06
    5    -607.5912133114      3.10E-06
    6    -607.5912130747      8.45E-07
    7    -607.5912131532      3.50E-07
    8    -607.5912131446      4.67E-08
    9    -607.5912131575      9.44E-09 Convergence criterion met
 ---------------------------------------
 SCF time:  CPU 158.10 s  wall 158.54 s
 SCF   energy in the final basis set = -607.5912131575
 Total energy in the final basis set = -607.5912131575

 --------------------------------------------------------------

                    Orbital Energies (a.u.)
 --------------------------------------------------------------

 Alpha MOs
 -- Occupied --
-19.201 -19.201 -19.160 -19.160 -19.144 -19.144 -10.333 -10.333
-10.270 -10.270  -1.143  -1.141  -1.071  -1.062  -1.054  -1.053
 -0.802  -0.733  -0.656  -0.654  -0.569  -0.555  -0.529  -0.522
 -0.515  -0.492  -0.475  -0.468  -0.445  -0.437  -0.428  -0.404
 -0.381  -0.362  -0.355  -0.351  -0.331  -0.312  -0.283
 -- Virtual --
 -0.050  -0.026  -0.016  -0.015   0.004   0.016   0.017   0.039
  0.055   0.065   0.069   0.074   0.074   0.082   0.090   0.099
  0.104   0.112   0.125   0.127   0.134   0.135   0.149   0.153
  0.161   0.163   0.165   0.192   0.197   0.199   0.205   0.211
  0.226   0.228   0.233   0.234   0.245   0.251   0.262   0.262
  0.276   0.277   0.286   0.287   0.300   0.302   0.308   0.317
  0.323   0.335   0.342   0.353   0.358   0.361   0.370   0.374
  0.376   0.386   0.392   0.418   0.435   0.471   0.480   0.502
  0.521   0.530   0.531   0.570   0.593   0.605   0.606   0.625
  0.639   0.681   0.688   0.714   0.729   0.732   0.742   0.753
  0.802   0.881   0.887   0.889   0.909   0.943   1.002   1.030
  1.060   1.075   1.101   1.108   1.121   1.136   1.147   1.154
  1.169   1.182   1.184   1.210   1.218   1.223   1.224   1.242
  1.278   1.283   1.298   1.330   1.369   1.406   1.448   1.449
  1.466   1.493   1.505   1.515   1.537   1.565   1.573   1.600
  1.622   1.661   1.667   1.691   1.707   1.709   1.728   1.773
  1.774   1.801   1.842   1.913   1.913   1.957   1.966   2.005
  2.013   2.066   2.074   2.099   2.101   2.161   2.209   2.275
  2.281   2.500   2.516   2.558   2.585   2.602   2.633   2.640
  2.643   2.733   2.781   2.798   2.820   2.835   2.870   2.872
  2.942   2.948   2.955   3.032   3.051   3.054   3.065   3.118
  3.131   3.137   3.145   3.146   3.149   3.225   3.257   3.259
  3.356   3.364   3.369   3.476   3.576   3.596   3.643   3.671
  3.781   3.787   3.798   3.828   3.969   3.982   4.033   4.047
  4.151   4.155   4.173   4.930   4.948   5.037   5.050   5.066
  5.108   5.157   5.171   5.341   5.358   5.366   5.379   5.581
  5.590   5.595   5.684   5.820   5.831  23.759  23.761  23.792
 23.822  49.840  49.850  49.913  49.917  49.989  49.998
 --------------------------------------------------------------

          Ground-State Mulliken Net Atomic Charges

     Atom                 Charge (a.u.)
  ----------------------------------------
      1 C                    -0.036028
      2 C                    -0.242077
      3 C                    -0.242130
      4 C                    -0.036062
      5 O                    -0.183620
      6 O                    -0.183625
      7 O                    -0.160688
      8 O                    -0.160685
      9 O                    -0.234826
     10 O                    -0.234830
     11 H                     0.288455
     12 H                     0.288470
     13 H                     0.300006
     14 H                     0.300005
     15 H                     0.268817
     16 H                     0.268820
  ----------------------------------------
  Sum of atomic charges =     0.000000

 -----------------------------------------------------------------
                    Cartesian Multipole Moments
 -----------------------------------------------------------------
    Charge (ESU x 10^10)
                 0.0000
    Dipole Moment (Debye)
         X       0.0001      Y       0.0001      Z       0.0000
       Tot       0.0001
    Quadrupole Moments (Debye-Ang)
        XX     -52.5994     XY       9.7845     YY     -61.6228
        XZ     -10.8144     YZ      -2.9859     ZZ     -59.0482
    Octopole Moments (Debye-Ang^2)
       XXX       0.0029    XXY       0.0036    XYY       0.0004
       YYY       0.0009    XXZ       0.0016    XYZ      -0.0010
       YYZ       0.0009    XZZ      -0.0012    YZZ       0.0008
       ZZZ       0.0022
    Hexadecapole Moments (Debye-Ang^3)
      XXXX   -1008.5765   XXXY      96.7470   XXYY    -294.7196
      XYYY      23.5281   YYYY    -339.4927   XXXZ    -153.0691
      XXYZ      14.9224   XYYZ     -12.6485   YYYZ     -22.8499
      XXZZ    -217.1256   XYZZ       4.8062   YYZZ    -114.1134
      XZZZ     -20.4321   YZZZ      -6.5097   ZZZZ    -212.2731
 -----------------------------------------------------------------
 Calculating analytic gradient of the SCF energy
 Gradient of SCF Energy
            1           2           3           4           5           6
    1   0.0001312  -0.0001048   0.0001160  -0.0001461  -0.0000313   0.0000340
    2   0.0000170  -0.0001063   0.0001113  -0.0000446  -0.0000068   0.0000159
    3  -0.0001602  -0.0000505   0.0000577   0.0001324   0.0000633  -0.0000534
            7           8           9          10          11          12
    1   0.0000468  -0.0000492   0.0000478  -0.0000437   0.0000313  -0.0000317
    2   0.0000143  -0.0000113  -0.0000424   0.0000527   0.0000345  -0.0000345
    3  -0.0000129   0.0000125  -0.0000293   0.0000398   0.0000124  -0.0000118
           13          14          15          16
    1  -0.0000751   0.0000751  -0.0000528   0.0000525
    2   0.0000393  -0.0000392  -0.0000403   0.0000402
    3   0.0000184  -0.0000183   0.0000325  -0.0000328
 Max gradient component =       1.602E-04
 RMS gradient           =       6.364E-05
 Gradient time:  CPU 81.14 s  wall 81.14 s
 Geometry Optimization Parameters
   NAtoms,    NIC,     NZ,  NCons,   NDum,   NFix, NCnnct, MaxDiis
       16     100       0       0       0       0       0       0

 Cartesian Hessian Update
 Hessian Updated using BFGS Update


** GEOMETRY OPTIMIZATION IN DELOCALIZED INTERNAL COORDINATES **
   Searching for a Minimum

   Optimization Cycle:   5

                       Coordinates (Angstroms)
     ATOM                X               Y               Z
      1  C        -1.9256789460    0.0979483982   -0.1622547906
      2  C        -0.4904570892   -0.2669889106   -0.5401537989
      3  C         0.4904381426    0.2669117674    0.5400966684
      4  C         1.9256577681   -0.0980047496    0.1621840348
      5  O        -2.3707811567   -0.6953467112    0.8435858558
      6  O         2.3708252641    0.6954789553   -0.8434773555
      7  O        -0.3270465059   -1.6538026631   -0.7595604695
      8  O         0.3270085176    1.6537227329    0.7595113835
      9  O         2.5847741142   -0.9613703611    0.6723323760
     10  O        -2.5847450131    0.9613874751   -0.6723453841
     11  H        -0.2807685528    0.2234300532   -1.4916929576
     12  H         0.2807588738   -0.2235172759    1.4916329041
     13  H        -3.2808976972   -0.4357850358    1.0521887937
     14  H         3.2809883992    0.4360206652   -1.0520056722
     15  H        -0.5981593498   -2.1344962252    0.0323897443
     16  H         0.5981381337    2.1344245109   -0.0324281913
   Point Group: c1    Number of degrees of freedom:    42


   Energy is   -607.591213158

 Hessian Updated using BFGS Update

 42 Hessian modes will be used to form the next step
  Hessian Eigenvalues:
     0.002049    0.005465    0.005535    0.009259    0.013803    0.013899
     0.021064    0.021102    0.044059    0.047644    0.048135    0.053485
     0.054741    0.077681    0.078554    0.152743    0.160000    0.160000
     0.168900    0.176840    0.178624    0.204777    0.204997    0.245013
     0.250000    0.250001    0.260515    0.270883    0.296515    0.299122
     0.344057    0.344532    0.435014    0.455391    0.499427    0.522569
     0.525498    0.528780    0.530157    0.532004    0.985687    1.019270

 Minimum Search - Taking Simple RFO Step
 Searching for Lamda that Minimizes Along All modes
 Value Taken    Lamda =   0.00000000
 Step Taken.  Stepsize is  0.004553

                             Maximum     Tolerance    Cnvgd?
         Gradient           0.000150      0.000300     YES
         Displacement       0.002704      0.001200      NO
         Energy change     -0.000032      0.000001      NO


 New Cartesian Coordinates Obtained by Inverse Iteration

 Displacement from previous Coordinates is:  0.004468
 ----------------------------------------------------------------
             Standard Nuclear Orientation (Angstroms)
    I     Atom           X                Y                Z
 ----------------------------------------------------------------
    1      C      -1.9256662831     0.0982955127    -0.1620733124
    2      C      -0.4904274771    -0.2665174749    -0.5400584219
    3      C       0.4904983395     0.2667126600     0.5402091718
    4      C       1.9257365903    -0.0981440157     0.1622561069
    5      O      -2.3704524505    -0.6951540610     0.8436042608
    6      O       2.3703533162     0.6948689624    -0.8438406260
    7      O      -0.3273835718    -1.6532945072    -0.7597660684
    8      O       0.3274932152     1.6534972700     0.7598856792
    9      O       2.5849153816    -0.9610385390     0.6730297744
   10      O      -2.5850017348     0.9609418027    -0.6730647027
   11      H      -0.2809777687     0.2238267987    -1.4916678302
   12      H       0.2810241076    -0.2236042000     1.4918267632
   13      H      -3.2807402147    -0.4362283226     1.0518368878
   14      H       3.2805113687     0.4356708375    -1.0523015987
   15      H      -0.5976304361    -2.1338865767     0.0324538719
   16      H       0.5978025203     2.1340664787    -0.0323268149
 ----------------------------------------------------------------
 Molecular Point Group                 C1    NOp =  1
 Largest Abelian Subgroup              C1    NOp =  1
 Nuclear Repulsion Energy =   570.7425646553 hartrees
 There are       39 alpha and       39 beta electrons
 Applying Cartesian multipole field
    Component          Value
    ---------          -----
     (2,0,0)        1.00000E-11
     (0,2,0)        2.00000E-11
     (0,0,2)       -3.00000E-11
 Nucleus-field energy     =     0.0000000110 hartrees
 Requested basis set is 6-311++G(d,p)
 There are 90 shells and 262 basis functions
 A cutoff of  1.0D-11 yielded   3611 shell pairs
 There are     30949 function pairs (     33249 Cartesian)
 Smallest overlap matrix eigenvalue = 9.59E-06
 Guess MOs from SCF MO coefficient file
 Reading MOs from coefficient file
 Reading MOs from coefficient file
 A restricted hybrid HF-DFT SCF calculation will be
 performed using Pulay DIIS extrapolation
 Exchange:     0.2000 Hartree-Fock + 0.0800 Slater + 0.7200 B88
 Correlation:  0.1900 VWN1RPA + 0.8100 LYP
 Using SG-1 standard quadrature grid
 SCF converges when DIIS error is below 1.0E-08
 Geometry optimization detected.  Setting ReadMinima to 0
 Setting SaveMinima to 0
 ---------------------------------------
  Cycle       Energy         DIIS Error
 ---------------------------------------
    1    -607.5914474878      2.16E-05
    2    -607.5912134794      2.59E-06
    3    -607.5912137203      3.28E-06
    4    -607.5912135803      5.98E-07
    5    -607.5912136020      2.25E-07
    6    -607.5912135886      1.48E-07
    7    -607.5912135776      4.65E-08
    8    -607.5912135636      5.21E-09 Convergence criterion met
 ---------------------------------------
 SCF time:  CPU 134.40 s  wall 134.74 s
 SCF   energy in the final basis set = -607.5912135636
 Total energy in the final basis set = -607.5912135636

 --------------------------------------------------------------

                    Orbital Energies (a.u.)
 --------------------------------------------------------------

 Alpha MOs
 -- Occupied --
-19.201 -19.201 -19.160 -19.160 -19.144 -19.144 -10.333 -10.333
-10.270 -10.270  -1.144  -1.141  -1.071  -1.062  -1.054  -1.053
 -0.802  -0.733  -0.656  -0.654  -0.569  -0.555  -0.529  -0.522
 -0.515  -0.492  -0.475  -0.468  -0.445  -0.437  -0.428  -0.404
 -0.381  -0.362  -0.355  -0.351  -0.331  -0.312  -0.283
 -- Virtual --
 -0.050  -0.026  -0.016  -0.015   0.004   0.016   0.017   0.039
  0.055   0.065   0.069   0.074   0.074   0.082   0.090   0.099
  0.104   0.112   0.125   0.127   0.134   0.135   0.149   0.153
  0.161   0.163   0.165   0.192   0.197   0.199   0.205   0.211
  0.226   0.228   0.233   0.234   0.245   0.251   0.262   0.262
  0.276   0.277   0.286   0.287   0.300   0.302   0.308   0.317
  0.323   0.335   0.342   0.353   0.358   0.361   0.370   0.374
  0.376   0.386   0.392   0.418   0.435   0.471   0.480   0.502
  0.521   0.530   0.531   0.570   0.593   0.605   0.606   0.625
  0.639   0.681   0.688   0.714   0.729   0.732   0.742   0.753
  0.802   0.881   0.887   0.889   0.909   0.943   1.002   1.030
  1.060   1.075   1.101   1.108   1.121   1.136   1.147   1.154
  1.169   1.182   1.184   1.209   1.218   1.223   1.224   1.242
  1.278   1.283   1.298   1.330   1.369   1.406   1.448   1.450
  1.466   1.493   1.505   1.515   1.537   1.565   1.573   1.600
  1.622   1.661   1.667   1.691   1.707   1.709   1.728   1.773
  1.775   1.801   1.842   1.913   1.914   1.957   1.966   2.005
  2.013   2.066   2.074   2.099   2.101   2.161   2.210   2.275
  2.281   2.500   2.516   2.558   2.585   2.602   2.633   2.640
  2.643   2.733   2.781   2.798   2.820   2.835   2.871   2.872
  2.942   2.949   2.955   3.032   3.051   3.055   3.065   3.118
  3.131   3.137   3.145   3.146   3.149   3.225   3.257   3.260
  3.356   3.365   3.370   3.476   3.576   3.596   3.643   3.671
  3.781   3.787   3.799   3.828   3.970   3.982   4.033   4.048
  4.152   4.155   4.173   4.930   4.948   5.037   5.050   5.066
  5.108   5.156   5.171   5.341   5.358   5.366   5.379   5.582
  5.590   5.595   5.685   5.820   5.831  23.759  23.761  23.792
 23.822  49.840  49.850  49.913  49.917  49.989  49.998
 --------------------------------------------------------------

          Ground-State Mulliken Net Atomic Charges

     Atom                 Charge (a.u.)
  ----------------------------------------
      1 C                    -0.036124
      2 C                    -0.242258
      3 C                    -0.242137
      4 C                    -0.036021
      5 O                    -0.183504
      6 O                    -0.183492
      7 O                    -0.160641
      8 O                    -0.160647
      9 O                    -0.234867
     10 O                    -0.234853
     11 H                     0.288521
     12 H                     0.288482
     13 H                     0.299978
     14 H                     0.299985
     15 H                     0.268794
     16 H                     0.268785
  ----------------------------------------
  Sum of atomic charges =    -0.000000

 -----------------------------------------------------------------
                    Cartesian Multipole Moments
 -----------------------------------------------------------------
    Charge (ESU x 10^10)
                -0.0000
    Dipole Moment (Debye)
         X       0.0001      Y      -0.0001      Z      -0.0000
       Tot       0.0001
    Quadrupole Moments (Debye-Ang)
        XX     -52.6029     XY       9.7802     YY     -61.6174
        XZ     -10.8234     YZ      -2.9878     ZZ     -59.0539
    Octopole Moments (Debye-Ang^2)
       XXX      -0.0072    XXY      -0.0079    XYY      -0.0012
       YYY      -0.0024    XXZ      -0.0033    XYZ       0.0022
       YYZ      -0.0019    XZZ       0.0038    YZZ      -0.0021
       ZZZ      -0.0054
    Hexadecapole Moments (Debye-Ang^3)
      XXXX   -1008.6601   XXXY      96.8113   XXYY    -294.6446
      XYYY      23.5123   YYYY    -339.3281   XXXZ    -153.1977
      XXYZ      14.9254   XYYZ     -12.6893   YYYZ     -22.8413
      XXZZ    -217.1769   XYZZ       4.8228   YYZZ    -114.1010
      XZZZ     -20.5145   YZZZ      -6.5043   ZZZZ    -212.3888
 -----------------------------------------------------------------
 Calculating analytic gradient of the SCF energy
 Gradient of SCF Energy
            1           2           3           4           5           6
    1   0.0000252  -0.0000760   0.0000486   0.0000180  -0.0000317   0.0000210
    2   0.0001228  -0.0000829   0.0000689  -0.0000489  -0.0000178  -0.0000070
    3   0.0000009  -0.0000732   0.0000529   0.0000735   0.0000032  -0.0000277
            7           8           9          10          11          12
    1   0.0000139  -0.0000073  -0.0000448   0.0000306   0.0000014  -0.0000003
    2   0.0000337  -0.0000424  -0.0000019  -0.0000242  -0.0000020   0.0000021
    3   0.0000386  -0.0000381  -0.0000158  -0.0000130  -0.0000019   0.0000000
           13          14          15          16
    1   0.0000141  -0.0000141  -0.0000318   0.0000333
    2   0.0000276  -0.0000281   0.0000113  -0.0000111
    3  -0.0000181   0.0000178  -0.0000151   0.0000159
 Max gradient component =       1.228E-04
 RMS gradient           =       3.815E-05
 Gradient time:  CPU 81.58 s  wall 81.56 s
 Geometry Optimization Parameters
   NAtoms,    NIC,     NZ,  NCons,   NDum,   NFix, NCnnct, MaxDiis
       16     100       0       0       0       0       0       0

 Cartesian Hessian Update
 Hessian Updated using BFGS Update


** GEOMETRY OPTIMIZATION IN DELOCALIZED INTERNAL COORDINATES **
   Searching for a Minimum

   Optimization Cycle:   6

                       Coordinates (Angstroms)
     ATOM                X               Y               Z
      1  C        -1.9256662831    0.0982955127   -0.1620733124
      2  C        -0.4904274771   -0.2665174749   -0.5400584219
      3  C         0.4904983395    0.2667126600    0.5402091718
      4  C         1.9257365903   -0.0981440157    0.1622561069
      5  O        -2.3704524505   -0.6951540610    0.8436042608
      6  O         2.3703533162    0.6948689624   -0.8438406260
      7  O        -0.3273835718   -1.6532945072   -0.7597660684
      8  O         0.3274932152    1.6534972700    0.7598856792
      9  O         2.5849153816   -0.9610385390    0.6730297744
     10  O        -2.5850017348    0.9609418027   -0.6730647027
     11  H        -0.2809777687    0.2238267987   -1.4916678302
     12  H         0.2810241076   -0.2236042000    1.4918267632
     13  H        -3.2807402147   -0.4362283226    1.0518368878
     14  H         3.2805113687    0.4356708375   -1.0523015987
     15  H        -0.5976304361   -2.1338865767    0.0324538719
     16  H         0.5978025203    2.1340664787   -0.0323268149
   Point Group: c1    Number of degrees of freedom:    42


   Energy is   -607.591213564

 Hessian Updated using BFGS Update

 42 Hessian modes will be used to form the next step
  Hessian Eigenvalues:
     0.002050    0.004663    0.005547    0.009716    0.012301    0.013901
     0.021042    0.021102    0.045497    0.047644    0.050679    0.053487
     0.054669    0.076091    0.077765    0.152360    0.160000    0.160000
     0.168411    0.176932    0.177687    0.198732    0.204989    0.236919
     0.250000    0.250018    0.257447    0.276504    0.296517    0.314157
     0.344438    0.344576    0.435065    0.466139    0.512212    0.522569
     0.527528    0.530157    0.532002    0.550661    0.998615    1.019270

 Minimum Search - Taking Simple RFO Step
 Searching for Lamda that Minimizes Along All modes
 Value Taken    Lamda =   0.00000000
 Step Taken.  Stepsize is  0.006656

                             Maximum     Tolerance    Cnvgd?
         Gradient           0.000067      0.000300     YES
         Displacement       0.003795      0.001200      NO
         Energy change     -0.000000      0.000001     YES

 Final energy is   -607.59121356358196     


 ******************************
 **  OPTIMIZATION CONVERGED  **
 ******************************

                       Coordinates (Angstroms)
     ATOM                X               Y               Z
      1  C        -1.9256662831    0.0982955127   -0.1620733124
      2  C        -0.4904274771   -0.2665174749   -0.5400584219
      3  C         0.4904983395    0.2667126600    0.5402091718
      4  C         1.9257365903   -0.0981440157    0.1622561069
      5  O        -2.3704524505   -0.6951540610    0.8436042608
      6  O         2.3703533162    0.6948689624   -0.8438406260
      7  O        -0.3273835718   -1.6532945072   -0.7597660684
      8  O         0.3274932152    1.6534972700    0.7598856792
      9  O         2.5849153816   -0.9610385390    0.6730297744
     10  O        -2.5850017348    0.9609418027   -0.6730647027
     11  H        -0.2809777687    0.2238267987   -1.4916678302
     12  H         0.2810241076   -0.2236042000    1.4918267632
     13  H        -3.2807402147   -0.4362283226    1.0518368878
     14  H         3.2805113687    0.4356708375   -1.0523015987
     15  H        -0.5976304361   -2.1338865767    0.0324538719
     16  H         0.5978025203    2.1340664787   -0.0323268149

Z-matrix Print:
$molecule
0 1
O 
H  1 0.965202
C  1 1.413508 2 109.185575
H  3 1.090810 1 106.455757 2 -173.835260 0
C  3 1.528356 1 112.392098 2 -57.261185 0
O  5 1.199998 3 125.608998 1 -129.749249 0
O  5 1.356018 3 110.595889 1 50.118553 0
H  7 0.969034 5 108.128277 3 -179.812205 0
C  3 1.553553 1 111.838542 2 66.805043 0
H  9 1.090810 3 109.334796 1 -62.354572 0
O  9 1.413506 3 111.838810 1 179.997824 0
H  11 0.965202 9 109.185537 3 -66.807626 0
C  9 1.528358 3 109.818591 1 54.501163 0
O  13 1.199997 9 125.609020 3 -105.049468 0
O  13 1.356018 9 110.596080 3 75.033442 0
H  15 0.969034 13 108.128375 9 179.836630 0
$end


 --------------------------------------------------------------

                    Orbital Energies (a.u.)
 --------------------------------------------------------------

 Alpha MOs
 -- Occupied --
-19.201 -19.201 -19.160 -19.160 -19.144 -19.144 -10.333 -10.333
-10.270 -10.270  -1.144  -1.141  -1.071  -1.062  -1.054  -1.053
 -0.802  -0.733  -0.656  -0.654  -0.569  -0.555  -0.529  -0.522
 -0.515  -0.492  -0.475  -0.468  -0.445  -0.437  -0.428  -0.404
 -0.381  -0.362  -0.355  -0.351  -0.331  -0.312  -0.283
 -- Virtual --
 -0.050  -0.026  -0.016  -0.015   0.004   0.016   0.017   0.039
  0.055   0.065   0.069   0.074   0.074   0.082   0.090   0.099
  0.104   0.112   0.125   0.127   0.134   0.135   0.149   0.153
  0.161   0.163   0.165   0.192   0.197   0.199   0.205   0.211
  0.226   0.228   0.233   0.234   0.245   0.251   0.262   0.262
  0.276   0.277   0.286   0.287   0.300   0.302   0.308   0.317
  0.323   0.335   0.342   0.353   0.358   0.361   0.370   0.374
  0.376   0.386   0.392   0.418   0.435   0.471   0.480   0.502
  0.521   0.530   0.531   0.570   0.593   0.605   0.606   0.625
  0.639   0.681   0.688   0.714   0.729   0.732   0.742   0.753
  0.802   0.881   0.887   0.889   0.909   0.943   1.002   1.030
  1.060   1.075   1.101   1.108   1.121   1.136   1.147   1.154
  1.169   1.182   1.184   1.209   1.218   1.223   1.224   1.242
  1.278   1.283   1.298   1.330   1.369   1.406   1.448   1.450
  1.466   1.493   1.505   1.515   1.537   1.565   1.573   1.600
  1.622   1.661   1.667   1.691   1.707   1.709   1.728   1.773
  1.775   1.801   1.842   1.913   1.914   1.957   1.966   2.005
  2.013   2.066   2.074   2.099   2.101   2.161   2.210   2.275
  2.281   2.500   2.516   2.558   2.585   2.602   2.633   2.640
  2.643   2.733   2.781   2.798   2.820   2.835   2.871   2.872
  2.942   2.949   2.955   3.032   3.051   3.055   3.065   3.118
  3.131   3.137   3.145   3.146   3.149   3.225   3.257   3.260
  3.356   3.365   3.370   3.476   3.576   3.596   3.643   3.671
  3.781   3.787   3.799   3.828   3.970   3.982   4.033   4.048
  4.152   4.155   4.173   4.930   4.948   5.037   5.050   5.066
  5.108   5.156   5.171   5.341   5.358   5.366   5.379   5.582
  5.590   5.595   5.685   5.820   5.831  23.759  23.761  23.792
 23.822  49.840  49.850  49.913  49.917  49.989  49.998
 --------------------------------------------------------------

          Ground-State Mulliken Net Atomic Charges

     Atom                 Charge (a.u.)
  ----------------------------------------
      1 C                    -0.036124
      2 C                    -0.242258
      3 C                    -0.242137
      4 C                    -0.036021
      5 O                    -0.183504
      6 O                    -0.183492
      7 O                    -0.160641
      8 O                    -0.160647
      9 O                    -0.234867
     10 O                    -0.234853
     11 H                     0.288521
     12 H                     0.288482
     13 H                     0.299978
     14 H                     0.299985
     15 H                     0.268794
     16 H                     0.268785
  ----------------------------------------
  Sum of atomic charges =    -0.000000

 -----------------------------------------------------------------
                    Cartesian Multipole Moments
 -----------------------------------------------------------------
    Charge (ESU x 10^10)
                -0.0000
    Dipole Moment (Debye)
         X       0.0001      Y      -0.0001      Z      -0.0000
       Tot       0.0001
    Quadrupole Moments (Debye-Ang)
        XX     -52.6029     XY       9.7802     YY     -61.6174
        XZ     -10.8234     YZ      -2.9878     ZZ     -59.0539
    Octopole Moments (Debye-Ang^2)
       XXX      -0.0072    XXY      -0.0079    XYY      -0.0012
       YYY      -0.0024    XXZ      -0.0033    XYZ       0.0022
       YYZ      -0.0019    XZZ       0.0038    YZZ      -0.0021
       ZZZ      -0.0054
    Hexadecapole Moments (Debye-Ang^3)
      XXXX   -1008.6601   XXXY      96.8113   XXYY    -294.6446
      XYYY      23.5123   YYYY    -339.3281   XXXZ    -153.1977
      XXYZ      14.9254   XYYZ     -12.6893   YYYZ     -22.8413
      XXZZ    -217.1769   XYZZ       4.8228   YYZZ    -114.1010
      XZZZ     -20.5145   YZZZ      -6.5043   ZZZZ    -212.3888
 -----------------------------------------------------------------
Archival summary:
1\1\pikachu\OPT\ProcedureUnspecified\BasisUnspecified\646\cher\WedDec1415:20:192016WedDec1415:20:192016\0\\#,OPT,ProcedureUnspecified,BasisUnspecified,\\0,1\O\H,1,0.965202\C,1,1.41351,2,109.186\H,3,1.09081,1,106.456,2,-173.835,0\C,3,1.52836,1,112.392,2,-57.2612,0\O,5,1.2,3,125.609,1,-129.749,0\O,5,1.35602,3,110.596,1,50.1186,0\H,7,0.969034,5,108.128,3,-179.812,0\C,3,1.55355,1,111.839,2,66.805,0\H,9,1.09081,3,109.335,1,-62.3546,0\O,9,1.41351,3,111.839,1,179.998,0\H,11,0.965202,9,109.186,3,-66.8076,0\C,9,1.52836,3,109.819,1,54.5012,0\O,13,1.2,9,125.609,3,-105.049,0\O,13,1.35602,9,110.596,3,75.0334,0\H,15,0.969034,13,108.128,9,179.837,0\\\@

 Total job time:  1531.91s(wall), 1530.45s(cpu) 
 Wed Dec 14 15:20:19 2016

        *************************************************************
        *                                                           *
        *  Thank you very much for using Q-Chem.  Have a nice day.  *
        *                                                           *
        *************************************************************


 
User input: 2 of 3 
 
pikachu 127.0.1
Q-Chem Developer Version! Running on 127.0.1.*
                  Welcome to Q-Chem
     A Quantum Leap Into The Future Of Chemistry


 Q-Chem 4.4, Q-Chem, Inc., Pleasanton, CA (2016)

 Y. Shao,  Z. Gan,  E. Epifanovsky,  A. T. B. Gilbert,  M. Wormit,  
 J. Kussmann,  A. W. Lange,  A. Behn,  J. Deng,  X. Feng,  D. Ghosh,  
 M. Goldey,  P. R. Horn,  L. D. Jacobson,  I. Kaliman,  F. Rob,  
 R. Z. Khaliullin,  T. Kus,  A. Landau,  J. Liu,  E. I. Proynov,  Y. M. Rhee,  
 R. M. Richard,  M. A. Rohrdanz,  R. P. Steele,  E. J. Sundstrom,  
 H. L. Woodcock III,  P. M. Zimmerman,  D. Zuev,  B. Albrecht,  E. Alguire,  
 B. Austin,  S. A. Baeppler,  G. J. O. Beran,  Y. A. Bernard,  E. Berquist,  
 K. Brandhorst,  K. B. Bravaya,  S. T. Brown,  D. Casanova,  C.-M. Chang,  
 Y. Chen,  S. H. Chien,  K. D. Closser,  M. P. Coons,  D. L. Crittenden,  
 S. Dasgupta,  M. Diedenhofen,  R. A. DiStasio Jr.,  H. Do,  A. D. Dutoi,  
 R. G. Edgar,  P.-T. Fang,  S. Fatehi,  Q. Feng,  L. Fusti-Molnar,  
 A. Ghysels,  A. Golubeva-Zadorozhnaya,  J. Gomes,  A. Gunina,  
 M. W. D. Hanson-Heine,  P. H. P. Harbach,  A. W. Hauser,  J. E. Herr,  
 E. G. Hohenstein,  Z. C. Holden,  K. Hui,  T.-C. Jagau,  H. Ji,  B. Kaduk,  
 K. Khistyaev,  Jaehoon Kim,  Jihan Kim,  R. A. King,  P. Klunzinger,  
 K. Koh,  D. Kosenkov,  T. Kowalczyk,  C. M. Krauter,  A. Kunitsa,  
 K. U. Lao,  A. Laurent,  K. V. Lawler,  J. Lee,  D. Lefrancois,  S. Lehtola,  
 S. V. Levchenko,  C. Y. Lin,  Y.-S. Lin,  F. Liu,  E. Livshits,  
 R. C. Lochan,  A. Luenser,  P. Manohar,  S. F. Manzer,  S.-P. Mao,  Y. Mao,  
 N. Mardirossian,  A. V. Marenich,  L. A. Martinez-Martinez,  S. A. Maurer,  
 N. J. Mayhall,  J.-M. Mewes,  A. F. Morrison,  K. Nanda,  T. S. Nguyen-Beck,  
 C. M. Oana,  R. Olivares-Amaya,  D. P. O'Neill,  J. A. Parkhill,  
 T. M. Perrine,  R. Peverati,  P. A. Pieniazek,  F. Plasser,  A. Prociuk,  
 D. R. Rehn,  E. Rosta,  N. J. Russ,  N. Sergueev,  S. M. Sharada,  
 S. Sharma,  D. W. Small,  A. Sodt,  T. Stauch,  T. Stein,  D. Stuck,  
 Y.-C. Su,  A. J. W. Thom,  T. Tsuchimochi,  L. Vogt,  O. Vydrov,  T. Wang,  
 M. A. Watson,  J. Wenzel,  A. White,  C. F. Williams,  V. Vanovschi,  
 K. Yao,  S. Yeganeh,  S. R. Yost,  Z.-Q. You,  I. Y. Zhang,  X. Zhang,  
 Y. Zhao,  B. R. Brooks,  G. K. L. Chan,  D. M. Chipman,  C. J. Cramer,  
 W. A. Goddard III,  M. S. Gordon,  W. J. Hehre,  A. Klamt,  
 H. F. Schaefer III,  M. W. Schmidt,  C. D. Sherrill,  D. G. Truhlar,  
 A. Warshel,  X. Xu,  A. Aspuru-Guzik,  R. Baer,  A. T. Bell,  N. A. Besley,  
 J.-D. Chai,  A. Dreuw,  B. D. Dunietz,  T. R. Furlani,  S. R. Gwaltney,  
 C.-P. Hsu,  Y. Jung,  J. Kong,  D. S. Lambrecht,  W. Liang,  C. Ochsenfeld,  
 V. A. Rassolov,  L. V. Slipchenko,  J. E. Subotnik,  T. Van Voorhis,  
 J. M. Herbert,  A. I. Krylov,  P. M. W. Gill,  M. Head-Gordon

 Contributors to earlier versions of Q-Chem not listed above: 
 R. D. Adamson,  J. Baker,  E. F. C. Byrd,  A. K. Chakraborty,  C.-L. Cheng,  
 H. Dachsel,  R. J. Doerksen,  G. Hawkins,  A. Heyden,  S. Hirata,  
 G. Kedziora,  F. J. Keil,  C. Kelley,  P. P. Korambath,  W. Kurlancheek,  
 A. M. Lee,  M. S. Lee,  D. Liotard,  I. Lotan,  P. E. Maslen,  N. Nair,  
 D. Neuhauser,  R. Olson,  B. Peters,  J. Ritchie,  N. E. Schultz,  
 N. Shenvi,  A. C. Simmonett,  K. S. Thanthiriwatte,  Q. Wu,  W. Zhang

 Please cite Q-Chem as follows:
 Y. Shao et al., Mol. Phys. 113, 184-215 (2015)
 DOI: 10.1080/00268976.2014.952696

 Q-Chem 4.4.2 for Intel X86 EM64T Linux

 Parts of Q-Chem use Armadillo 5.200.1 (Boston Tea Smuggler).
 http://arma.sourceforge.net/

 Q-Chem begins on Wed Dec 14 15:20:19 2016  


Host: 0

     Scratch files written to /scratch/cher/qchem11145//
The previous job contains 0 fragments, simply inherited here
FILE_GEOM_ORG=        593

Checking the input file for inconsistencies... 	...done.

--------------------------------------------------------------
User input:
--------------------------------------------------------------

$molecule
   read
$end

$rem
   BASIS 6-311++G**
   JOB_TYPE FREQUENCY
   METHOD B3LYP
$end

--------------------------------------------------------------
 ----------------------------------------------------------------
             Standard Nuclear Orientation (Angstroms)
    I     Atom           X                Y                Z
 ----------------------------------------------------------------
    1      C      -1.9261843373     0.0961422314    -0.1571738187
    2      C      -0.4917409371    -0.2694556750    -0.5374132063
    3      C       0.4918061504     0.2696389222     0.5375472815
    4      C       1.9262491163    -0.0960025186     0.1573401486
    5      O      -2.3675899276    -0.6927985814     0.8535278389
    6      O       2.3674844136     0.6924995759    -0.8537780995
    7      O      -0.3283053500    -1.6571525886    -0.7509346040
    8      O       0.3284092517     1.6573432919     0.7510373959
    9      O       2.5874744584    -0.9559721673     0.6703963119
   10      O      -2.5875667663     0.9558624956    -0.6704460760
   11      H      -0.2853004525     0.2164749152    -1.4919397596
   12      H       0.2853411453    -0.2162642328     1.4920819550
   13      H      -3.2774809969    -0.4335261856     1.0630588520
   14      H       3.2772453324     0.4329536110    -1.0635357889
   15      H      -0.5959941748    -2.1341375903     0.0443279564
   16      H       0.5961605544     2.1343055131    -0.0442177832
 ----------------------------------------------------------------
 Molecular Point Group                 C1    NOp =  1
 Largest Abelian Subgroup              C1    NOp =  1
 Nuclear Repulsion Energy =   570.7425646553 hartrees
 There are       39 alpha and       39 beta electrons
 Requested basis set is 6-311++G(d,p)
 There are 90 shells and 262 basis functions

 Total QAlloc Memory Limit   2000 MB
 Mega-Array Size        61 MB
 MEM_STATIC part        62 MB
 A cutoff of  1.0D-11 yielded   3611 shell pairs
 There are     30949 function pairs (     33249 Cartesian)

 -------------------------------------------------------
 OpenMP Integral Computing Module                       
 Release: version 1.0, May 2013, Q-Chem Inc. Pittsburgh 
 -------------------------------------------------------
 Integral Job Info:
 Integral job number is                      11
 Integral operator is                         1
 short-range coefficients                     0
 long-range coefficients              100000000
 Omega coefficients                           0
 if combine SR and LR in K                    0
 Integral screening is                        0
 Integral computing path is                   2
 max size of driver memory is            800000
 size of driver memory is                593474
 size of scratch memory is              2260544
 max col of scratch BK array               1296
 max len of scratch array in speh3          155
 max len of scratch index in speh4           18
 max int batch size is                      520
 min int batch size is                       52
 fixed nKL is                                52
 max L of basis functions is                  2
 order of int derivative is                   0
 number of shells is                         90
 number of basis is                         272
 number of cartesian basis is               272
 number of contracted shell pairs          3611
 number of primitive shell pairs           9066
 maxK2 (contraction) of shell pair           36
 max number of K2 of shell pair               1
 max number of CS2 of shell pair            572
 max number of PS2 of shell pair           1548
 mem total for path MDJ                   67800
 -------------------------------------------------------
 Smallest overlap matrix eigenvalue = 9.59E-06
 Guess from superposition of atomic densities
 Warning:  Energy on first SCF cycle will be non-variational
 A restricted hybrid HF-DFT SCF calculation will be
 performed using Pulay DIIS extrapolation
 Exchange:     0.2000 Hartree-Fock + 0.0800 Slater + 0.7200 B88
 Correlation:  0.1900 VWN1RPA + 0.8100 LYP
 Using SG-1 standard quadrature grid
 SCF converges when DIIS error is below 1.0E-08
 ---------------------------------------
  Cycle       Energy         DIIS Error
 ---------------------------------------
    1    -609.4162296460      4.02E-02
    2    -607.3294184497      6.55E-03
    3    -606.7622765664      1.17E-02
    4    -607.5615619226      2.14E-03
    5    -607.5889490910      6.19E-04
    6    -607.5909518108      1.85E-04
    7    -607.5912051673      3.72E-05
    8    -607.5912139786      8.82E-06
    9    -607.5912145952      2.18E-06
   10    -607.5912145950      7.76E-07
   11    -607.5912145968      2.56E-07
   12    -607.5912145821      2.44E-08
   13    -607.5912145862      7.71E-09 Convergence criterion met
 ---------------------------------------
 SCF time:  CPU 227.44 s  wall 227.78 s
 SCF   energy in the final basis set = -607.5912145862
 Total energy in the final basis set = -607.5912145862

 --------------------------------------------------------------

                    Orbital Energies (a.u.)
 --------------------------------------------------------------

 Alpha MOs
 -- Occupied --
-19.201 -19.201 -19.160 -19.160 -19.144 -19.144 -10.333 -10.333
-10.270 -10.270  -1.144  -1.141  -1.071  -1.062  -1.054  -1.053
 -0.802  -0.733  -0.656  -0.654  -0.569  -0.555  -0.529  -0.522
 -0.515  -0.492  -0.475  -0.468  -0.445  -0.437  -0.428  -0.404
 -0.381  -0.362  -0.355  -0.351  -0.331  -0.312  -0.283
 -- Virtual --
 -0.050  -0.026  -0.016  -0.015   0.004   0.016   0.017   0.039
  0.055   0.065   0.069   0.074   0.074   0.082   0.090   0.099
  0.104   0.112   0.125   0.127   0.134   0.135   0.149   0.153
  0.161   0.163   0.165   0.192   0.197   0.199   0.205   0.211
  0.226   0.228   0.233   0.234   0.245   0.251   0.262   0.262
  0.276   0.277   0.286   0.287   0.300   0.302   0.308   0.317
  0.323   0.335   0.342   0.353   0.358   0.361   0.370   0.374
  0.376   0.386   0.392   0.418   0.435   0.471   0.480   0.502
  0.521   0.530   0.531   0.570   0.593   0.605   0.606   0.625
  0.639   0.681   0.688   0.714   0.729   0.732   0.742   0.753
  0.802   0.881   0.887   0.889   0.909   0.943   1.002   1.030
  1.060   1.075   1.101   1.108   1.121   1.136   1.147   1.154
  1.169   1.182   1.184   1.209   1.218   1.223   1.224   1.242
  1.278   1.283   1.298   1.330   1.369   1.406   1.448   1.450
  1.466   1.493   1.505   1.515   1.537   1.565   1.573   1.600
  1.622   1.661   1.667   1.691   1.707   1.709   1.728   1.773
  1.775   1.801   1.842   1.913   1.914   1.957   1.966   2.005
  2.013   2.066   2.074   2.099   2.101   2.161   2.210   2.275
  2.281   2.500   2.516   2.558   2.585   2.602   2.633   2.640
  2.643   2.733   2.781   2.798   2.820   2.835   2.871   2.872
  2.942   2.949   2.955   3.032   3.051   3.055   3.065   3.118
  3.131   3.137   3.145   3.146   3.149   3.225   3.257   3.260
  3.356   3.365   3.370   3.476   3.576   3.596   3.643   3.671
  3.781   3.787   3.799   3.828   3.970   3.982   4.033   4.048
  4.152   4.155   4.173   4.930   4.948   5.037   5.050   5.066
  5.108   5.156   5.171   5.341   5.358   5.366   5.379   5.582
  5.590   5.595   5.685   5.820   5.831  23.759  23.761  23.792
 23.822  49.840  49.850  49.913  49.917  49.989  49.998
 --------------------------------------------------------------

          Ground-State Mulliken Net Atomic Charges

     Atom                 Charge (a.u.)
  ----------------------------------------
      1 C                    -0.036106
      2 C                    -0.242255
      3 C                    -0.242134
      4 C                    -0.036003
      5 O                    -0.183517
      6 O                    -0.183505
      7 O                    -0.160649
      8 O                    -0.160655
      9 O                    -0.234864
     10 O                    -0.234850
     11 H                     0.288518
     12 H                     0.288478
     13 H                     0.299979
     14 H                     0.299987
     15 H                     0.268793
     16 H                     0.268784
  ----------------------------------------
  Sum of atomic charges =    -0.000000

 -----------------------------------------------------------------
                    Cartesian Multipole Moments
 -----------------------------------------------------------------
    Charge (ESU x 10^10)
                -0.0000
    Dipole Moment (Debye)
         X       0.0001      Y      -0.0001      Z      -0.0000
       Tot       0.0001
    Quadrupole Moments (Debye-Ang)
        XX     -52.6774     XY       9.7263     YY     -61.6321
        XZ     -10.8857     YZ      -3.0102     ZZ     -58.9646
    Octopole Moments (Debye-Ang^2)
       XXX      -0.0067    XXY      -0.0077    XYY      -0.0012
       YYY      -0.0013    XXZ      -0.0028    XYZ       0.0022
       YYZ      -0.0014    XZZ       0.0041    YZZ      -0.0017
       ZZZ      -0.0040
    Hexadecapole Moments (Debye-Ang^3)
      XXXX   -1010.6433   XXXY      96.1141   XXYY    -294.4652
      XYYY      22.8786   YYYY    -339.6992   XXXZ    -152.6904
      XXYZ      14.9631   XYYZ     -12.2132   YYYZ     -22.9443
      XXZZ    -216.5847   XYZZ       4.6722   YYZZ    -113.8648
      XZZZ     -19.3552   YZZZ      -5.9370   ZZZZ    -212.0472
 -----------------------------------------------------------------
 Calculating MO derivatives via CPSCF
   1         3          48      0.194141    0.028653
   2         3          48      0.024642    0.003202
   3         3          48      0.001811    0.000228
   4        10          41      0.000124    0.000016
   5        51           0      0.000000    0.000000    Roots Converged
 Calculating analytic Hessian of the SCF energy
 Polarizability Matrix (a.u.)
            1           2           3
    1 -79.8071095   5.1697217   2.0940205
    2   5.1697217 -68.5764495   8.2228199
    3   2.0940205   8.2228199 -61.0080767

 Direct stationary perturbation theory relativistic correction:

 rels  =       0.215544479862
 relv  =      -1.015217771265
 rel2e =       0.436716669696
 E_rel =      -0.362956621706

 Hessian of the SCF Energy
            1           2           3           4           5           6
    1   0.6811973  -0.2566047   0.0317206  -0.1604315   0.0158955   0.0294731
    2  -0.2566047   0.6224372  -0.2643975  -0.0078761  -0.0694131  -0.0071339
    3   0.0317206  -0.2643975   0.4686072   0.0236045  -0.0138283  -0.0934907
    4  -0.1604315  -0.0078761   0.0236045   0.4458605   0.0009928  -0.0611181
    5   0.0158955  -0.0694131  -0.0138283   0.0009928   0.4896166  -0.1043673
    6   0.0294731  -0.0071339  -0.0934907  -0.0611181  -0.1043673   0.5764224
    7  -0.0273893  -0.0122900  -0.0300400  -0.1173168  -0.0028604  -0.0291192
    8  -0.0079074   0.0140242   0.0078843  -0.0028658  -0.0597311   0.0022592
    9  -0.0073980   0.0071975   0.0120400  -0.0291220   0.0022594  -0.1190807
   10  -0.0044514   0.0019012   0.0020199  -0.0273936  -0.0079078  -0.0073963
   11   0.0019048  -0.0030728  -0.0054858  -0.0122914   0.0140269   0.0071995
   12   0.0020222  -0.0054842  -0.0081496  -0.0300373   0.0078877   0.0120441
   13  -0.1449571  -0.0207703   0.0624624  -0.0173179  -0.0220983   0.0349603
   14  -0.0059904  -0.1266860   0.0675153   0.0027668   0.0022443   0.0018501
   15   0.0465779   0.0760310  -0.1610213   0.0137852   0.0145245  -0.0098871
   16   0.0021792  -0.0017779  -0.0003245  -0.0003574   0.0021128   0.0024817
   17   0.0005954  -0.0007744   0.0002354   0.0007325  -0.0006732   0.0004759
   18  -0.0012567   0.0015950   0.0010621   0.0016290  -0.0011423  -0.0047001
   19   0.0027749   0.0348707   0.0081391  -0.0610837   0.0091077   0.0215549
   20   0.0017002  -0.0332466  -0.0012619   0.0208429  -0.2207876  -0.0393923
   21   0.0002730  -0.0101075  -0.0016790   0.0159388   0.0065212  -0.0956400
   22  -0.0005268   0.0056587   0.0011317   0.0099359  -0.0180378  -0.0001615
   23   0.0055842  -0.0049932   0.0002719   0.0010447  -0.0305836  -0.0026450
   24   0.0008879   0.0025126  -0.0015747   0.0054071  -0.0255941   0.0002574
   25   0.0024474  -0.0013467  -0.0025819  -0.0026575   0.0036416   0.0030404
   26  -0.0017310   0.0013538   0.0037284   0.0047198  -0.0082877  -0.0043692
   27  -0.0003682   0.0012361   0.0008328   0.0036378  -0.0021009  -0.0014645
   28  -0.3277540   0.2688750  -0.1352567  -0.0124364   0.0298872  -0.0177172
   29   0.2763271  -0.4151083   0.1996082   0.0236364  -0.0012069   0.0179621
   30  -0.1456247   0.2025278  -0.1999233   0.0041362   0.0080197   0.0134606
   31  -0.0061504  -0.0138044   0.0303870  -0.0614951  -0.0214852   0.0462629
   32   0.0004877   0.0036671  -0.0047349  -0.0213025  -0.0920735   0.0936525
   33  -0.0003709   0.0055072  -0.0081999   0.0506464   0.1021933  -0.2617108
   34   0.0021999   0.0012954  -0.0019607   0.0027298   0.0088483  -0.0221224
   35   0.0004848  -0.0000289   0.0007529   0.0017066   0.0055964  -0.0103037
   36   0.0015522   0.0009496  -0.0013804   0.0018936   0.0097015  -0.0218756
   37  -0.0213499  -0.0008408   0.0138362   0.0021258  -0.0019520   0.0032203
   38  -0.0309808   0.0131920   0.0064185   0.0000374  -0.0016607   0.0055280
   39   0.0435570  -0.0087214  -0.0094723   0.0017651   0.0056449  -0.0018805
   40  -0.0003392   0.0001686   0.0001452   0.0002837   0.0001776   0.0000564
   41  -0.0002255   0.0000843   0.0002152   0.0004818   0.0002270   0.0001954
   42   0.0002416  -0.0000030   0.0001946   0.0003331   0.0000854  -0.0002324
   43   0.0029050   0.0050934  -0.0053748  -0.0009177   0.0053994  -0.0053431
   44   0.0018534  -0.0015197   0.0029690  -0.0118199  -0.0270155   0.0381698
   45  -0.0014765  -0.0013241   0.0017667  -0.0030114  -0.0075198   0.0045204
   46  -0.0003541  -0.0025520   0.0020919   0.0004718  -0.0017215   0.0019277
   47  -0.0013935   0.0000844   0.0001093  -0.0008062  -0.0002782   0.0009190
   48   0.0001894  -0.0003853   0.0003878   0.0005120  -0.0022849   0.0032574
            7           8           9          10          11          12
    1  -0.0273893  -0.0079074  -0.0073980  -0.0044514   0.0019048   0.0020222
    2  -0.0122900   0.0140242   0.0071975   0.0019012  -0.0030728  -0.0054842
    3  -0.0300400   0.0078843   0.0120400   0.0020199  -0.0054858  -0.0081496
    4  -0.1173168  -0.0028658  -0.0291220  -0.0273936  -0.0122914  -0.0300373
    5  -0.0028604  -0.0597311   0.0022594  -0.0079078   0.0140269   0.0078877
    6  -0.0291192   0.0022592  -0.1190807  -0.0073963   0.0071995   0.0120441
    7   0.4458488   0.0009770  -0.0611348  -0.1604286  -0.0078562   0.0236248
    8   0.0009770   0.4896156  -0.1043541   0.0158780  -0.0694182  -0.0138371
    9  -0.0611348  -0.1043541   0.5764390   0.0294551  -0.0071363  -0.0934957
   10  -0.1604286   0.0158780   0.0294551   0.6810419  -0.2566937   0.0315904
   11  -0.0078562  -0.0694182  -0.0071363  -0.2566937   0.6225753  -0.2643394
   12   0.0236248  -0.0138371  -0.0934957   0.0315904  -0.2643394   0.4686229
   13  -0.0003562   0.0021126   0.0024822   0.0021782  -0.0017782  -0.0003250
   14   0.0007311  -0.0006724   0.0004771   0.0005961  -0.0007754   0.0002350
   15   0.0016297  -0.0011406  -0.0046973  -0.0012553   0.0015947   0.0010613
   16  -0.0173136  -0.0220832   0.0349699  -0.1449259  -0.0207257   0.0624715
   17   0.0027683   0.0022555   0.0018439  -0.0059524  -0.1266354   0.0674840
   18   0.0137811   0.0145267  -0.0099016   0.0465941   0.0760269  -0.1610996
   19   0.0099354  -0.0180356  -0.0001594  -0.0005279   0.0056581   0.0011307
   20   0.0010412  -0.0305849  -0.0026474   0.0055854  -0.0049964   0.0002695
   21   0.0054069  -0.0255945   0.0002572   0.0008879   0.0025125  -0.0015762
   22  -0.0610882   0.0091132   0.0215590   0.0027858   0.0348735   0.0081332
   23   0.0208498  -0.2207966  -0.0393923   0.0016996  -0.0332468  -0.0012545
   24   0.0159412   0.0065217  -0.0956351   0.0002721  -0.0101075  -0.0016769
   25  -0.0124231   0.0298989  -0.0177032  -0.3276490   0.2688951  -0.1351543
   26   0.0236292  -0.0012170   0.0179642   0.2763652  -0.4152972   0.1995829
   27   0.0041332   0.0080194   0.0134678  -0.1455106   0.2024924  -0.1998394
   28  -0.0026619   0.0036441   0.0030421   0.0024473  -0.0013489  -0.0025840
   29   0.0047203  -0.0082844  -0.0043671  -0.0017289   0.0013545   0.0037277
   30   0.0036366  -0.0020990  -0.0014622  -0.0003676   0.0012359   0.0008316
   31   0.0027285   0.0088490  -0.0221225   0.0022008   0.0012951  -0.0019616
   32   0.0017057   0.0055961  -0.0103038   0.0004851  -0.0000294   0.0007529
   33   0.0018920   0.0097011  -0.0218765   0.0015526   0.0009492  -0.0013813
   34  -0.0615010  -0.0214860   0.0462667  -0.0061499  -0.0138064   0.0303873
   35  -0.0213043  -0.0920661   0.0936461   0.0004890   0.0036668  -0.0047353
   36   0.0506516   0.1021868  -0.2617135  -0.0003705   0.0055069  -0.0082000
   37   0.0002832   0.0001775   0.0000567  -0.0003390   0.0001685   0.0001451
   38   0.0004819   0.0002268   0.0001954  -0.0002255   0.0000844   0.0002151
   39   0.0003338   0.0000852  -0.0002327   0.0002415  -0.0000029   0.0001946
   40   0.0021271  -0.0019489   0.0032227  -0.0213379  -0.0008346   0.0138383
   41   0.0000361  -0.0016561   0.0055276  -0.0309520   0.0131990   0.0064169
   42   0.0017621   0.0056456  -0.0018855   0.0435745  -0.0087367  -0.0094917
   43   0.0004723  -0.0017216   0.0019275  -0.0003539  -0.0025524   0.0020928
   44  -0.0008061  -0.0002782   0.0009193  -0.0013933   0.0000847   0.0001095
   45   0.0005118  -0.0022850   0.0032574   0.0001893  -0.0003855   0.0003877
   46  -0.0009166   0.0053981  -0.0053419   0.0029032   0.0050922  -0.0053738
   47  -0.0118237  -0.0270133   0.0381704   0.0018542  -0.0015201   0.0029694
   48  -0.0030109  -0.0075196   0.0045194  -0.0014771  -0.0013237   0.0017682
           13          14          15          16          17          18
    1  -0.1449571  -0.0059904   0.0465779   0.0021792   0.0005954  -0.0012567
    2  -0.0207703  -0.1266860   0.0760310  -0.0017779  -0.0007744   0.0015950
    3   0.0624624   0.0675153  -0.1610213  -0.0003245   0.0002354   0.0010621
    4  -0.0173179   0.0027668   0.0137852  -0.0003574   0.0007325   0.0016290
    5  -0.0220983   0.0022443   0.0145245   0.0021128  -0.0006732  -0.0011423
    6   0.0349603   0.0018501  -0.0098871   0.0024817   0.0004759  -0.0047001
    7  -0.0003562   0.0007311   0.0016297  -0.0173136   0.0027683   0.0137811
    8   0.0021126  -0.0006724  -0.0011406  -0.0220832   0.0022555   0.0145267
    9   0.0024822   0.0004771  -0.0046973   0.0349699   0.0018439  -0.0099016
   10   0.0021782   0.0005961  -0.0012553  -0.1449259  -0.0059524   0.0465941
   11  -0.0017782  -0.0007754   0.0015947  -0.0207257  -0.1266354   0.0760269
   12  -0.0003250   0.0002350   0.0010613   0.0624715   0.0674840  -0.1610996
   13   0.5688894  -0.1150362  -0.1594869  -0.0011840  -0.0000477   0.0002610
   14  -0.1150362   0.2344318  -0.1347593  -0.0000480   0.0003077  -0.0002245
   15  -0.1594869  -0.1347593   0.2550031   0.0002610  -0.0002244   0.0002685
   16  -0.0011840  -0.0000480   0.0002610   0.5687367  -0.1151886  -0.1595834
   17  -0.0000477   0.0003077  -0.0002244  -0.1151886   0.2344182  -0.1346816
   18   0.0002610  -0.0002245   0.0002685  -0.1595834  -0.1346816   0.2551666
   19  -0.0020889   0.0008194   0.0012181  -0.0000778  -0.0010810   0.0004383
   20   0.0024408   0.0052696  -0.0014138  -0.0014246   0.0009573   0.0002031
   21   0.0012531  -0.0006065   0.0004045  -0.0005142  -0.0004221   0.0016649
   22  -0.0000780  -0.0010809   0.0004382  -0.0020851   0.0008155   0.0012159
   23  -0.0014247   0.0009568   0.0002026   0.0024402   0.0052673  -0.0014176
   24  -0.0005145  -0.0004228   0.0016636   0.0012507  -0.0006052   0.0004051
   25  -0.0012081  -0.0004370   0.0011038   0.0363740   0.0038572  -0.0085143
   26   0.0010602   0.0006695  -0.0013082   0.0112285  -0.0453626   0.0663392
   27  -0.0001488  -0.0002283   0.0002657  -0.0159711   0.0707704  -0.0341434
   28   0.0363768   0.0038577  -0.0085106  -0.0012083  -0.0004366   0.0011047
   29   0.0112342  -0.0453792   0.0663442   0.0010595   0.0006686  -0.0013084
   30  -0.0159680   0.0707612  -0.0341286  -0.0001490  -0.0002284   0.0002660
   31  -0.0068846   0.0015675   0.0018206  -0.0002698  -0.0003514   0.0006896
   32   0.0020225   0.0004157  -0.0006194  -0.0001713  -0.0001064  -0.0003968
   33   0.0016365  -0.0008064   0.0003946   0.0003409  -0.0004415   0.0009862
   34  -0.0002694  -0.0003518   0.0006890  -0.0068849   0.0015694   0.0018226
   35  -0.0001708  -0.0001066  -0.0003966   0.0020226   0.0004152  -0.0006200
   36   0.0003397  -0.0004420   0.0009856   0.0016371  -0.0008063   0.0003946
   37  -0.4327485   0.1136985   0.1022854   0.0002065   0.0000323  -0.0001738
   38   0.1434152  -0.0707121  -0.0185310   0.0000639  -0.0000123  -0.0001001
   39   0.0723041  -0.0032483  -0.0489906  -0.0001154  -0.0000232   0.0000380
   40   0.0002067   0.0000323  -0.0001737  -0.4326319   0.1138123   0.1023757
   41   0.0000639  -0.0000123  -0.0001000   0.1435143  -0.0707754  -0.0185960
   42  -0.0001156  -0.0000233   0.0000381   0.0723863  -0.0033002  -0.0490472
   43  -0.0007954  -0.0018218   0.0007641   0.0002366   0.0006966  -0.0011476
   44  -0.0014750  -0.0000080   0.0000312   0.0004518   0.0000566  -0.0002349
   45   0.0007554  -0.0002607  -0.0010650   0.0001042   0.0001831  -0.0002953
   46   0.0002369   0.0006969  -0.0011467  -0.0007944  -0.0018216   0.0007639
   47   0.0004519   0.0000567  -0.0002348  -0.0014744  -0.0000067   0.0000313
   48   0.0001042   0.0001832  -0.0002951   0.0007544  -0.0002598  -0.0010648
           19          20          21          22          23          24
    1   0.0027749   0.0017002   0.0002730  -0.0005268   0.0055842   0.0008879
    2   0.0348707  -0.0332466  -0.0101075   0.0056587  -0.0049932   0.0025126
    3   0.0081391  -0.0012619  -0.0016790   0.0011317   0.0002719  -0.0015747
    4  -0.0610837   0.0208429   0.0159388   0.0099359   0.0010447   0.0054071
    5   0.0091077  -0.2207876   0.0065212  -0.0180378  -0.0305836  -0.0255941
    6   0.0215549  -0.0393923  -0.0956400  -0.0001615  -0.0026450   0.0002574
    7   0.0099354   0.0010412   0.0054069  -0.0610882   0.0208498   0.0159412
    8  -0.0180356  -0.0305849  -0.0255945   0.0091132  -0.2207966   0.0065217
    9  -0.0001594  -0.0026474   0.0002572   0.0215590  -0.0393923  -0.0956351
   10  -0.0005279   0.0055854   0.0008879   0.0027858   0.0016996   0.0002721
   11   0.0056581  -0.0049964   0.0025125   0.0348735  -0.0332468  -0.0101075
   12   0.0011307   0.0002695  -0.0015762   0.0081332  -0.0012545  -0.0016769
   13  -0.0020889   0.0024408   0.0012531  -0.0000780  -0.0014247  -0.0005145
   14   0.0008194   0.0052696  -0.0006065  -0.0010809   0.0009568  -0.0004228
   15   0.0012181  -0.0014138   0.0004045   0.0004382   0.0002026   0.0016636
   16  -0.0000778  -0.0014246  -0.0005142  -0.0020851   0.0024402   0.0012507
   17  -0.0010810   0.0009573  -0.0004221   0.0008155   0.0052673  -0.0006052
   18   0.0004383   0.0002031   0.0016649   0.0012159  -0.0014176   0.0004051
   19   0.1038504   0.0339166  -0.1420048  -0.0021385  -0.0052003  -0.0048220
   20   0.0339166   0.4597079  -0.1518907  -0.0051994  -0.0063237  -0.0062494
   21  -0.1420048  -0.1518907   0.4496174  -0.0048220  -0.0062496  -0.0027311
   22  -0.0021385  -0.0051994  -0.0048220   0.1038610   0.0339234  -0.1420299
   23  -0.0052003  -0.0063237  -0.0062496   0.0339234   0.4597118  -0.1518826
   24  -0.0048220  -0.0062494  -0.0027311  -0.1420299  -0.1518826   0.4496018
   25  -0.0000902  -0.0027464  -0.0008737  -0.0086934   0.0091470   0.0019510
   26  -0.0044216   0.0042436  -0.0017243   0.0001434  -0.0001132  -0.0018432
   27  -0.0006979  -0.0000608   0.0002791  -0.0028176  -0.0009868   0.0017528
   28  -0.0086894   0.0091456   0.0019513  -0.0000885  -0.0027477  -0.0008730
   29   0.0001401  -0.0001078  -0.0018423  -0.0044203   0.0042410  -0.0017236
   30  -0.0028197  -0.0009839   0.0017536  -0.0006971  -0.0000625   0.0002792
   31   0.0024303   0.0029641  -0.0036703   0.0001228   0.0009886   0.0019704
   32  -0.0070651  -0.0312861   0.0313417   0.0006024   0.0020319   0.0007140
   33  -0.0020532  -0.0025352   0.0098758   0.0004732  -0.0005109   0.0027379
   34   0.0001225   0.0009885   0.0019702   0.0024311   0.0029624  -0.0036707
   35   0.0006023   0.0020318   0.0007142  -0.0070673  -0.0312857   0.0313427
   36   0.0004730  -0.0005113   0.0027377  -0.0020535  -0.0025339   0.0098751
   37   0.0009869  -0.0000601  -0.0008320   0.0003463  -0.0000676  -0.0000223
   38   0.0003434   0.0005360  -0.0009353   0.0002794  -0.0002140  -0.0001620
   39  -0.0013741   0.0004512   0.0005132  -0.0002358  -0.0002570  -0.0001617
   40   0.0003465  -0.0000677  -0.0000224   0.0009854  -0.0000593  -0.0008318
   41   0.0002795  -0.0002141  -0.0001621   0.0003420   0.0005357  -0.0009345
   42  -0.0002359  -0.0002569  -0.0001617  -0.0013743   0.0004506   0.0005139
   43  -0.0455143  -0.0701675   0.1255766  -0.0002363   0.0010404  -0.0005185
   44  -0.0506125  -0.1465168   0.1588820   0.0006782   0.0013178  -0.0004366
   45   0.1216173   0.2068878  -0.3640493  -0.0004044  -0.0006079  -0.0012662
   46  -0.0002361   0.0010404  -0.0005185  -0.0455334  -0.0701807   0.1256023
   47   0.0006782   0.0013177  -0.0004365  -0.0506240  -0.1465056   0.1588705
   48  -0.0004043  -0.0006079  -0.0012662   0.1216447   0.2068755  -0.3640410
           25          26          27          28          29          30
    1   0.0024474  -0.0017310  -0.0003682  -0.3277540   0.2763271  -0.1456247
    2  -0.0013467   0.0013538   0.0012361   0.2688750  -0.4151083   0.2025278
    3  -0.0025819   0.0037284   0.0008328  -0.1352567   0.1996082  -0.1999233
    4  -0.0026575   0.0047198   0.0036378  -0.0124364   0.0236364   0.0041362
    5   0.0036416  -0.0082877  -0.0021009   0.0298872  -0.0012069   0.0080197
    6   0.0030404  -0.0043692  -0.0014645  -0.0177172   0.0179621   0.0134606
    7  -0.0124231   0.0236292   0.0041332  -0.0026619   0.0047203   0.0036366
    8   0.0298989  -0.0012170   0.0080194   0.0036441  -0.0082844  -0.0020990
    9  -0.0177032   0.0179642   0.0134678   0.0030421  -0.0043671  -0.0014622
   10  -0.3276490   0.2763652  -0.1455106   0.0024473  -0.0017289  -0.0003676
   11   0.2688951  -0.4152972   0.2024924  -0.0013489   0.0013545   0.0012359
   12  -0.1351543   0.1995829  -0.1998394  -0.0025840   0.0037277   0.0008316
   13  -0.0012081   0.0010602  -0.0001488   0.0363768   0.0112342  -0.0159680
   14  -0.0004370   0.0006695  -0.0002283   0.0038577  -0.0453792   0.0707612
   15   0.0011038  -0.0013082   0.0002657  -0.0085106   0.0663442  -0.0341286
   16   0.0363740   0.0112285  -0.0159711  -0.0012083   0.0010595  -0.0001490
   17   0.0038572  -0.0453626   0.0707704  -0.0004366   0.0006686  -0.0002284
   18  -0.0085143   0.0663392  -0.0341434   0.0011047  -0.0013084   0.0002660
   19  -0.0000902  -0.0044216  -0.0006979  -0.0086894   0.0001401  -0.0028197
   20  -0.0027464   0.0042436  -0.0000608   0.0091456  -0.0001078  -0.0009839
   21  -0.0008737  -0.0017243   0.0002791   0.0019513  -0.0018423   0.0017536
   22  -0.0086934   0.0001434  -0.0028176  -0.0000885  -0.0044203  -0.0006971
   23   0.0091470  -0.0001132  -0.0009868  -0.0027477   0.0042410  -0.0000625
   24   0.0019510  -0.0018432   0.0017528  -0.0008730  -0.0017236   0.0002792
   25   0.3131686  -0.3151928   0.1653935  -0.0014952   0.0009938   0.0004086
   26  -0.3151928   0.4676574  -0.2726708   0.0009952  -0.0007132  -0.0008578
   27   0.1653935  -0.2726708   0.2155834   0.0004092  -0.0008579   0.0000699
   28  -0.0014952   0.0009952   0.0004092   0.3132804  -0.3151669   0.1655023
   29   0.0009938  -0.0007132  -0.0008579  -0.3151669   0.4674667  -0.2726998
   30   0.0004086  -0.0008578   0.0000699   0.1655023  -0.2726998   0.2156622
   31  -0.0002839  -0.0003428   0.0004235   0.0018252  -0.0003741  -0.0025790
   32  -0.0000535   0.0002015  -0.0000854   0.0000217   0.0001203  -0.0007170
   33  -0.0001429  -0.0004155   0.0005518  -0.0007932  -0.0011651   0.0018216
   34   0.0018255  -0.0003737  -0.0025795  -0.0002836  -0.0003428   0.0004233
   35   0.0000211   0.0001207  -0.0007169  -0.0000534   0.0002012  -0.0000854
   36  -0.0007927  -0.0011657   0.0018210  -0.0001430  -0.0004154   0.0005517
   37   0.0002263  -0.0000802  -0.0000159   0.0006239   0.0038651  -0.0070349
   38   0.0001689  -0.0001081  -0.0000171   0.0035037  -0.0038358  -0.0036605
   39  -0.0000958  -0.0000304  -0.0000501  -0.0068147  -0.0037967   0.0015803
   40   0.0006215   0.0038624  -0.0070356   0.0002264  -0.0000803  -0.0000158
   41   0.0034987  -0.0038393  -0.0036598   0.0001689  -0.0001082  -0.0000170
   42  -0.0068170  -0.0037942   0.0015861  -0.0000959  -0.0000304  -0.0000501
   43   0.0000399   0.0015660  -0.0006540  -0.0002027  -0.0014287   0.0018030
   44   0.0006325  -0.0003345  -0.0000123  -0.0009784   0.0010258  -0.0011213
   45  -0.0001060   0.0003403  -0.0003292   0.0008846   0.0002246  -0.0003834
   46  -0.0002028  -0.0014279   0.0018020   0.0000399   0.0015654  -0.0006542
   47  -0.0009785   0.0010262  -0.0011212   0.0006327  -0.0003344  -0.0000121
   48   0.0008846   0.0002242  -0.0003839  -0.0001060   0.0003401  -0.0003293
           31          32          33          34          35          36
    1  -0.0061504   0.0004877  -0.0003709   0.0021999   0.0004848   0.0015522
    2  -0.0138044   0.0036671   0.0055072   0.0012954  -0.0000289   0.0009496
    3   0.0303870  -0.0047349  -0.0081999  -0.0019607   0.0007529  -0.0013804
    4  -0.0614951  -0.0213025   0.0506464   0.0027298   0.0017066   0.0018936
    5  -0.0214852  -0.0920735   0.1021933   0.0088483   0.0055964   0.0097015
    6   0.0462629   0.0936525  -0.2617108  -0.0221224  -0.0103037  -0.0218756
    7   0.0027285   0.0017057   0.0018920  -0.0615010  -0.0213043   0.0506516
    8   0.0088490   0.0055961   0.0097011  -0.0214860  -0.0920661   0.1021868
    9  -0.0221225  -0.0103038  -0.0218765   0.0462667   0.0936461  -0.2617135
   10   0.0022008   0.0004851   0.0015526  -0.0061499   0.0004890  -0.0003705
   11   0.0012951  -0.0000294   0.0009492  -0.0138064   0.0036668   0.0055069
   12  -0.0019616   0.0007529  -0.0013813   0.0303873  -0.0047353  -0.0082000
   13  -0.0068846   0.0020225   0.0016365  -0.0002694  -0.0001708   0.0003397
   14   0.0015675   0.0004157  -0.0008064  -0.0003518  -0.0001066  -0.0004420
   15   0.0018206  -0.0006194   0.0003946   0.0006890  -0.0003966   0.0009856
   16  -0.0002698  -0.0001713   0.0003409  -0.0068849   0.0020226   0.0016371
   17  -0.0003514  -0.0001064  -0.0004415   0.0015694   0.0004152  -0.0008063
   18   0.0006896  -0.0003968   0.0009862   0.0018226  -0.0006200   0.0003946
   19   0.0024303  -0.0070651  -0.0020532   0.0001225   0.0006023   0.0004730
   20   0.0029641  -0.0312861  -0.0025352   0.0009885   0.0020318  -0.0005113
   21  -0.0036703   0.0313417   0.0098758   0.0019702   0.0007142   0.0027377
   22   0.0001228   0.0006024   0.0004732   0.0024311  -0.0070673  -0.0020535
   23   0.0009886   0.0020319  -0.0005109   0.0029624  -0.0312857  -0.0025339
   24   0.0019704   0.0007140   0.0027379  -0.0036707   0.0313427   0.0098751
   25  -0.0002839  -0.0000535  -0.0001429   0.0018255   0.0000211  -0.0007927
   26  -0.0003428   0.0002015  -0.0004155  -0.0003737   0.0001207  -0.0011657
   27   0.0004235  -0.0000854   0.0005518  -0.0025795  -0.0007169   0.0018210
   28   0.0018252   0.0000217  -0.0007932  -0.0002836  -0.0000534  -0.0001430
   29  -0.0003741   0.0001203  -0.0011651  -0.0003428   0.0002012  -0.0004154
   30  -0.0025790  -0.0007170   0.0018216   0.0004233  -0.0000854   0.0005517
   31   0.0682548   0.0229589  -0.0497864  -0.0023807  -0.0016610  -0.0027297
   32   0.0229589   0.1180018  -0.1069782  -0.0016610  -0.0008126  -0.0016764
   33  -0.0497864  -0.1069782   0.2766247  -0.0027297  -0.0016764  -0.0010854
   34  -0.0023807  -0.0016610  -0.0027297   0.0682585   0.0229611  -0.0497924
   35  -0.0016610  -0.0008126  -0.0016764   0.0229611   0.1179943  -0.1069726
   36  -0.0027297  -0.0016764  -0.0010854  -0.0497924  -0.1069726   0.2766281
   37  -0.0006664   0.0001466   0.0000477  -0.0000727   0.0000623  -0.0001038
   38  -0.0010754   0.0003895   0.0003145  -0.0000388  -0.0000028  -0.0000643
   39   0.0010147  -0.0001486  -0.0000439   0.0002114   0.0000629   0.0003718
   40  -0.0000726   0.0000623  -0.0001036  -0.0006663   0.0001467   0.0000478
   41  -0.0000388  -0.0000028  -0.0000642  -0.0010749   0.0003894   0.0003145
   42   0.0002115   0.0000629   0.0003721   0.0010157  -0.0001488  -0.0000439
   43   0.0004092   0.0018649  -0.0001176   0.0002321  -0.0001045  -0.0004916
   44   0.0010627  -0.0060034  -0.0027196  -0.0005524  -0.0001094  -0.0013521
   45  -0.0001340  -0.0010437   0.0015563   0.0002035   0.0001802  -0.0006233
   46   0.0002320  -0.0001045  -0.0004918   0.0004092   0.0018647  -0.0001179
   47  -0.0005527  -0.0001095  -0.0013523   0.0010628  -0.0060037  -0.0027194
   48   0.0002033   0.0001800  -0.0006234  -0.0001343  -0.0010433   0.0015564
           37          38          39          40          41          42
    1  -0.0213499  -0.0309808   0.0435570  -0.0003392  -0.0002255   0.0002416
    2  -0.0008408   0.0131920  -0.0087214   0.0001686   0.0000843  -0.0000030
    3   0.0138362   0.0064185  -0.0094723   0.0001452   0.0002152   0.0001946
    4   0.0021258   0.0000374   0.0017651   0.0002837   0.0004818   0.0003331
    5  -0.0019520  -0.0016607   0.0056449   0.0001776   0.0002270   0.0000854
    6   0.0032203   0.0055280  -0.0018805   0.0000564   0.0001954  -0.0002324
    7   0.0002832   0.0004819   0.0003338   0.0021271   0.0000361   0.0017621
    8   0.0001775   0.0002268   0.0000852  -0.0019489  -0.0016561   0.0056456
    9   0.0000567   0.0001954  -0.0002327   0.0032227   0.0055276  -0.0018855
   10  -0.0003390  -0.0002255   0.0002415  -0.0213379  -0.0309520   0.0435745
   11   0.0001685   0.0000844  -0.0000029  -0.0008346   0.0131990  -0.0087367
   12   0.0001451   0.0002151   0.0001946   0.0138383   0.0064169  -0.0094917
   13  -0.4327485   0.1434152   0.0723041   0.0002067   0.0000639  -0.0001156
   14   0.1136985  -0.0707121  -0.0032483   0.0000323  -0.0000123  -0.0000233
   15   0.1022854  -0.0185310  -0.0489906  -0.0001737  -0.0001000   0.0000381
   16   0.0002065   0.0000639  -0.0001154  -0.4326319   0.1435143   0.0723863
   17   0.0000323  -0.0000123  -0.0000232   0.1138123  -0.0707754  -0.0033002
   18  -0.0001738  -0.0001001   0.0000380   0.1023757  -0.0185960  -0.0490472
   19   0.0009869   0.0003434  -0.0013741   0.0003465   0.0002795  -0.0002359
   20  -0.0000601   0.0005360   0.0004512  -0.0000677  -0.0002141  -0.0002569
   21  -0.0008320  -0.0009353   0.0005132  -0.0000224  -0.0001621  -0.0001617
   22   0.0003463   0.0002794  -0.0002358   0.0009854   0.0003420  -0.0013743
   23  -0.0000676  -0.0002140  -0.0002570  -0.0000593   0.0005357   0.0004506
   24  -0.0000223  -0.0001620  -0.0001617  -0.0008318  -0.0009345   0.0005139
   25   0.0002263   0.0001689  -0.0000958   0.0006215   0.0034987  -0.0068170
   26  -0.0000802  -0.0001081  -0.0000304   0.0038624  -0.0038393  -0.0037942
   27  -0.0000159  -0.0000171  -0.0000501  -0.0070356  -0.0036598   0.0015861
   28   0.0006239   0.0035037  -0.0068147   0.0002264   0.0001689  -0.0000959
   29   0.0038651  -0.0038358  -0.0037967  -0.0000803  -0.0001082  -0.0000304
   30  -0.0070349  -0.0036605   0.0015803  -0.0000158  -0.0000170  -0.0000501
   31  -0.0006664  -0.0010754   0.0010147  -0.0000726  -0.0000388   0.0002115
   32   0.0001466   0.0003895  -0.0001486   0.0000623  -0.0000028   0.0000629
   33   0.0000477   0.0003145  -0.0000439  -0.0001036  -0.0000642   0.0003721
   34  -0.0000727  -0.0000388   0.0002114  -0.0006663  -0.0010749   0.0010157
   35   0.0000623  -0.0000028   0.0000629   0.0001467   0.0003894  -0.0001488
   36  -0.0001038  -0.0000643   0.0003718   0.0000478   0.0003145  -0.0000439
   37   0.4508110  -0.1153951  -0.1112862  -0.0000268  -0.0000135   0.0000023
   38  -0.1153951   0.0611946   0.0104854  -0.0000135  -0.0000030   0.0000040
   39  -0.1112862   0.0104854   0.0583532   0.0000023   0.0000040   0.0000268
   40  -0.0000268  -0.0000135   0.0000023   0.4506838  -0.1155163  -0.1113805
   41  -0.0000135  -0.0000030   0.0000040  -0.1155163   0.0612508   0.0105506
   42   0.0000023   0.0000040   0.0000268  -0.1113805   0.0105506   0.0584273
   43  -0.0003255  -0.0005195   0.0003729  -0.0000809  -0.0000453   0.0001193
   44   0.0003249   0.0009067  -0.0004764  -0.0000666   0.0000189  -0.0000287
   45  -0.0001302   0.0002642  -0.0002642   0.0000053   0.0000452   0.0000178
   46  -0.0000809  -0.0000453   0.0001193  -0.0003254  -0.0005190   0.0003728
   47  -0.0000666   0.0000190  -0.0000287   0.0003250   0.0009062  -0.0004768
   48   0.0000053   0.0000452   0.0000179  -0.0001302   0.0002643  -0.0002642
           43          44          45          46          47          48
    1   0.0029050   0.0018534  -0.0014765  -0.0003541  -0.0013935   0.0001894
    2   0.0050934  -0.0015197  -0.0013241  -0.0025520   0.0000844  -0.0003853
    3  -0.0053748   0.0029690   0.0017667   0.0020919   0.0001093   0.0003878
    4  -0.0009177  -0.0118199  -0.0030114   0.0004718  -0.0008062   0.0005120
    5   0.0053994  -0.0270155  -0.0075198  -0.0017215  -0.0002782  -0.0022849
    6  -0.0053431   0.0381698   0.0045204   0.0019277   0.0009190   0.0032574
    7   0.0004723  -0.0008061   0.0005118  -0.0009166  -0.0118237  -0.0030109
    8  -0.0017216  -0.0002782  -0.0022850   0.0053981  -0.0270133  -0.0075196
    9   0.0019275   0.0009193   0.0032574  -0.0053419   0.0381704   0.0045194
   10  -0.0003539  -0.0013933   0.0001893   0.0029032   0.0018542  -0.0014771
   11  -0.0025524   0.0000847  -0.0003855   0.0050922  -0.0015201  -0.0013237
   12   0.0020928   0.0001095   0.0003877  -0.0053738   0.0029694   0.0017682
   13  -0.0007954  -0.0014750   0.0007554   0.0002369   0.0004519   0.0001042
   14  -0.0018218  -0.0000080  -0.0002607   0.0006969   0.0000567   0.0001832
   15   0.0007641   0.0000312  -0.0010650  -0.0011467  -0.0002348  -0.0002951
   16   0.0002366   0.0004518   0.0001042  -0.0007944  -0.0014744   0.0007544
   17   0.0006966   0.0000566   0.0001831  -0.0018216  -0.0000067  -0.0002598
   18  -0.0011476  -0.0002349  -0.0002953   0.0007639   0.0000313  -0.0010648
   19  -0.0455143  -0.0506125   0.1216173  -0.0002361   0.0006782  -0.0004043
   20  -0.0701675  -0.1465168   0.2068878   0.0010404   0.0013177  -0.0006079
   21   0.1255766   0.1588820  -0.3640493  -0.0005185  -0.0004365  -0.0012662
   22  -0.0002363   0.0006782  -0.0004044  -0.0455334  -0.0506240   0.1216447
   23   0.0010404   0.0013178  -0.0006079  -0.0701807  -0.1465056   0.2068755
   24  -0.0005185  -0.0004366  -0.0012662   0.1256023   0.1588705  -0.3640410
   25   0.0000399   0.0006325  -0.0001060  -0.0002028  -0.0009785   0.0008846
   26   0.0015660  -0.0003345   0.0003403  -0.0014279   0.0010262   0.0002242
   27  -0.0006540  -0.0000123  -0.0003292   0.0018020  -0.0011212  -0.0003839
   28  -0.0002027  -0.0009784   0.0008846   0.0000399   0.0006327  -0.0001060
   29  -0.0014287   0.0010258   0.0002246   0.0015654  -0.0003344   0.0003401
   30   0.0018030  -0.0011213  -0.0003834  -0.0006542  -0.0000121  -0.0003293
   31   0.0004092   0.0010627  -0.0001340   0.0002320  -0.0005527   0.0002033
   32   0.0018649  -0.0060034  -0.0010437  -0.0001045  -0.0001095   0.0001800
   33  -0.0001176  -0.0027196   0.0015563  -0.0004918  -0.0013523  -0.0006234
   34   0.0002321  -0.0005524   0.0002035   0.0004092   0.0010628  -0.0001343
   35  -0.0001045  -0.0001094   0.0001802   0.0018647  -0.0060037  -0.0010433
   36  -0.0004916  -0.0013521  -0.0006233  -0.0001179  -0.0027194   0.0015564
   37  -0.0003255   0.0003249  -0.0001302  -0.0000809  -0.0000666   0.0000053
   38  -0.0005195   0.0009067   0.0002642  -0.0000453   0.0000190   0.0000452
   39   0.0003729  -0.0004764  -0.0002642   0.0001193  -0.0000287   0.0000179
   40  -0.0000809  -0.0000666   0.0000053  -0.0003254   0.0003250  -0.0001302
   41  -0.0000453   0.0000189   0.0000452  -0.0005190   0.0009062   0.0002643
   42   0.0001193  -0.0000287   0.0000178   0.0003728  -0.0004768  -0.0002642
   43   0.0440210   0.0626428  -0.1190929   0.0001106   0.0000579   0.0000838
   44   0.0626428   0.1781598  -0.1949388   0.0000579   0.0002151   0.0002401
   45  -0.1190929  -0.1949388   0.3568323   0.0000838   0.0002401  -0.0000629
   46   0.0001106   0.0000579   0.0000838   0.0440401   0.0626569  -0.1191190
   47   0.0000579   0.0002151   0.0002401   0.0626569   0.1781462  -0.1949281
   48   0.0000838   0.0002401  -0.0000629  -0.1191190  -0.1949281   0.3568238
 Gradient time:  CPU 4209.34 s  wall 4208.83 s
 **********************************************************************
 **                                                                  **
 **                       VIBRATIONAL ANALYSIS                       **
 **                       --------------------                       **
 **                                                                  **
 **        VIBRATIONAL FREQUENCIES (CM**-1) AND NORMAL MODES         **
 **     FORCE CONSTANTS (mDYN/ANGSTROM) AND REDUCED MASSES (AMU)     **
 **                  INFRARED INTENSITIES (KM/MOL)                   **
 **                                                                  **
 **********************************************************************


 Mode:                 1                      2                      3
 Frequency:        46.28                  56.22                  75.88
 Force Cnst:      0.0136                 0.0138                 0.0332
 Red. Mass:      10.7476                 7.3946                 9.7850
 IR Active:          YES                    YES                    YES
 IR Intens:       10.954                  2.430                  0.000
 Raman Active:       YES                    YES                    YES
               X      Y      Z        X      Y      Z        X      Y      Z
 C          0.002 -0.006 -0.012    0.042  0.045 -0.055   -0.007  0.039 -0.033
 C          0.004 -0.017 -0.014    0.020 -0.149  0.049    0.008  0.106 -0.047
 C          0.004 -0.017 -0.014    0.020 -0.149  0.049   -0.008 -0.106  0.047
 C          0.002 -0.007 -0.012    0.042  0.045 -0.055    0.007 -0.039  0.033
 O          0.152  0.279  0.275   -0.130  0.151 -0.051    0.152  0.217  0.175
 O          0.152  0.279  0.275   -0.130  0.151 -0.051   -0.152 -0.217 -0.175
 O         -0.051 -0.024 -0.018   -0.097 -0.182  0.187   -0.023  0.125 -0.257
 O         -0.051 -0.024 -0.018   -0.097 -0.182  0.187    0.023 -0.125  0.257
 O         -0.125 -0.251 -0.257    0.194  0.113 -0.139    0.153  0.178  0.208
 O         -0.125 -0.251 -0.257    0.194  0.113 -0.139   -0.153 -0.177 -0.207
 H         -0.003 -0.032 -0.022    0.105 -0.253  0.015    0.033  0.236  0.026
 H         -0.003 -0.032 -0.022    0.105 -0.253  0.015   -0.033 -0.236 -0.026
 H          0.134  0.245  0.240   -0.106  0.287 -0.115    0.121  0.131  0.149
 H          0.134  0.245  0.240   -0.106  0.287 -0.115   -0.121 -0.131 -0.149
 H          0.181 -0.005  0.071   -0.217 -0.084  0.205    0.034  0.021 -0.299
 H          0.181 -0.005  0.071   -0.218 -0.084  0.205   -0.034 -0.021  0.299
 TransDip   0.079  0.039  0.059   -0.042  0.026  0.004   -0.000 -0.000 -0.000

 Mode:                 4                      5                      6
 Frequency:       126.63                 182.42                 237.00
 Force Cnst:      0.0667                 0.0982                 0.0756
 Red. Mass:       7.0612                 5.0088                 2.2840
 IR Active:          YES                    YES                    YES
 IR Intens:        0.521                  0.000                  0.000
 Raman Active:       YES                    YES                    YES
               X      Y      Z        X      Y      Z        X      Y      Z
 C         -0.035 -0.026 -0.031   -0.107  0.013  0.012   -0.062 -0.026  0.057
 C          0.047  0.118  0.161   -0.070  0.041  0.034   -0.034 -0.010  0.040
 C          0.047  0.118  0.161    0.070 -0.041 -0.034    0.034  0.010 -0.040
 C         -0.035 -0.026 -0.031    0.107 -0.013 -0.012    0.062  0.026 -0.057
 O         -0.126 -0.061 -0.103   -0.131 -0.072 -0.054   -0.168  0.030  0.038
 O         -0.126 -0.061 -0.103    0.131  0.072  0.055    0.168 -0.030 -0.038
 O          0.173  0.124  0.191   -0.226  0.016  0.036    0.035  0.017 -0.050
 O          0.173  0.124  0.191    0.226 -0.016 -0.037   -0.035 -0.017  0.050
 O         -0.058 -0.134 -0.189    0.184  0.077  0.037    0.003  0.012  0.008
 O         -0.057 -0.134 -0.189   -0.184 -0.077 -0.037   -0.003 -0.012 -0.008
 H          0.082  0.115  0.168   -0.089  0.019  0.018   -0.125  0.021  0.032
 H          0.082  0.116  0.168    0.089 -0.019 -0.018    0.125 -0.021 -0.033
 H         -0.207 -0.185 -0.297   -0.187 -0.185 -0.158   -0.171  0.092 -0.049
 H         -0.207 -0.185 -0.297    0.187  0.185  0.158    0.172 -0.093  0.050
 H          0.164  0.113  0.182   -0.505  0.049 -0.038    0.618 -0.036  0.114
 H          0.164  0.113  0.182    0.505 -0.049  0.038   -0.619  0.037 -0.113
 TransDip  -0.023 -0.004 -0.002   -0.000 -0.000 -0.000   -0.000  0.000 -0.000

 Mode:                 7                      8                      9
 Frequency:       242.83                 282.49                 341.54
 Force Cnst:      0.1606                 0.0940                 0.1182
 Red. Mass:       4.6224                 1.9992                 1.7193
 IR Active:          YES                    YES                    YES
 IR Intens:       10.636                 54.229                  0.000
 Raman Active:       YES                    YES                    YES
               X      Y      Z        X      Y      Z        X      Y      Z
 C          0.016  0.044 -0.083   -0.053 -0.019 -0.040   -0.015 -0.019  0.026
 C         -0.002  0.046 -0.109   -0.056 -0.029 -0.097   -0.005 -0.011  0.008
 C         -0.002  0.045 -0.109   -0.056 -0.029 -0.097    0.005  0.011 -0.008
 C          0.016  0.044 -0.083   -0.053 -0.019 -0.040    0.015  0.019 -0.026
 O          0.189 -0.053 -0.078   -0.017  0.028  0.006   -0.085  0.027  0.045
 O          0.188 -0.053 -0.078   -0.017  0.028  0.006    0.084 -0.027 -0.045
 O         -0.082 -0.014  0.204    0.103 -0.039  0.046    0.110  0.000 -0.011
 O         -0.082 -0.014  0.204    0.103 -0.039  0.046   -0.110 -0.000  0.011
 O         -0.104  0.005  0.012   -0.036  0.043  0.036   -0.015  0.008 -0.012
 O         -0.104  0.005  0.012   -0.036  0.043  0.036    0.015 -0.008  0.012
 H          0.017 -0.127 -0.192   -0.099 -0.096 -0.137   -0.045  0.027  0.020
 H          0.017 -0.127 -0.192   -0.099 -0.096 -0.137    0.045 -0.027 -0.020
 H          0.195 -0.152  0.063    0.035  0.130  0.109   -0.080  0.088 -0.005
 H          0.194 -0.151  0.063    0.035  0.130  0.109    0.079 -0.088  0.005
 H         -0.410  0.199  0.222    0.576  0.031  0.247   -0.604 -0.076 -0.296
 H         -0.405  0.199  0.223    0.576  0.031  0.247    0.604  0.076  0.296
 TransDip  -0.075  0.065 -0.032    0.226  0.048  0.048    0.000  0.000  0.000

 Mode:                10                     11                     12
 Frequency:       354.36                 368.96                 490.05
 Force Cnst:      0.1280                 0.8636                 0.5456
 Red. Mass:       1.7295                10.7673                 3.8557
 IR Active:          YES                    YES                    YES
 IR Intens:      226.002                  0.000                  0.000
 Raman Active:       YES                    YES                    YES
               X      Y      Z        X      Y      Z        X      Y      Z
 C          0.033  0.024  0.020    0.120 -0.177  0.076   -0.064 -0.057 -0.120
 C          0.029  0.018  0.037   -0.022 -0.107  0.020   -0.000 -0.130 -0.077
 C          0.029  0.018  0.037    0.022  0.107 -0.020    0.000  0.130  0.077
 C          0.033  0.024  0.020   -0.120  0.177 -0.076    0.064  0.057  0.120
 O          0.024 -0.033 -0.030   -0.034 -0.084  0.098   -0.015  0.042 -0.036
 O          0.024 -0.033 -0.030    0.034  0.084 -0.098    0.015 -0.042  0.036
 O         -0.131  0.013 -0.014   -0.267 -0.126 -0.178   -0.022 -0.180 -0.095
 O         -0.131  0.013 -0.014    0.267  0.126  0.178    0.022  0.180  0.095
 O          0.019 -0.009 -0.013   -0.348  0.116  0.088    0.108 -0.032 -0.067
 O          0.019 -0.009 -0.013    0.348 -0.115 -0.088   -0.108  0.032  0.067
 H          0.046  0.020  0.044   -0.131 -0.080  0.013    0.084 -0.192 -0.087
 H          0.046  0.020  0.044    0.131  0.080 -0.013   -0.084  0.192  0.087
 H         -0.010 -0.106 -0.089   -0.024  0.020  0.014    0.170  0.418  0.303
 H         -0.010 -0.106 -0.089    0.024 -0.020 -0.014   -0.170 -0.418 -0.303
 H          0.616  0.055  0.262   -0.219 -0.204 -0.207    0.033 -0.195 -0.083
 H          0.616  0.055  0.262    0.219  0.204  0.207   -0.033  0.195  0.083
 TransDip   0.465  0.027  0.122    0.000 -0.000 -0.000   -0.000  0.000  0.000

 Mode:                13                     14                     15
 Frequency:       525.85                 578.48                 585.09
 Force Cnst:      0.7289                 0.3406                 0.2703
 Red. Mass:       4.4739                 1.7277                 1.3402
 IR Active:          YES                    YES                    YES
 IR Intens:       30.558                124.893                  0.001
 Raman Active:       YES                    YES                    YES
               X      Y      Z        X      Y      Z        X      Y      Z
 C         -0.016 -0.123  0.014   -0.054  0.001 -0.047    0.016  0.025  0.008
 C         -0.123  0.091 -0.116   -0.029 -0.023  0.118    0.009 -0.040 -0.005
 C         -0.123  0.091 -0.116   -0.029 -0.023  0.118   -0.009  0.039  0.006
 C         -0.016 -0.123  0.014   -0.054  0.001 -0.047   -0.016 -0.025 -0.008
 O         -0.027 -0.090  0.079    0.046 -0.039 -0.039    0.022  0.049  0.017
 O         -0.027 -0.090  0.079    0.046 -0.039 -0.039   -0.022 -0.049 -0.017
 O         -0.051  0.113  0.046    0.004  0.000 -0.015    0.008 -0.065 -0.028
 O         -0.051  0.113  0.046    0.004 -0.000 -0.015   -0.008  0.065  0.028
 O          0.198 -0.027 -0.068   -0.014  0.043 -0.039    0.021 -0.008 -0.023
 O          0.198 -0.027 -0.068   -0.013  0.043 -0.040   -0.021  0.009  0.022
 H         -0.300  0.066 -0.166    0.093  0.037  0.175    0.015 -0.066 -0.016
 H         -0.300  0.066 -0.166    0.093  0.037  0.175   -0.015  0.067  0.017
 H          0.121  0.182  0.379    0.266  0.275  0.518   -0.231 -0.425 -0.489
 H          0.121  0.182  0.379    0.264  0.272  0.514    0.232  0.426  0.492
 H         -0.077  0.206  0.093    0.055 -0.108 -0.064    0.024 -0.081 -0.032
 H         -0.077  0.206  0.093    0.055 -0.109 -0.064   -0.023  0.080  0.031
 TransDip  -0.103  0.122  0.077    0.053  0.095  0.341    0.000  0.000  0.001

 Mode:                16                     17                     18
 Frequency:       601.12                 663.55                 756.91
 Force Cnst:      0.4556                 0.9138                 2.0179
 Red. Mass:       2.1399                 3.5225                 5.9782
 IR Active:          YES                    YES                    YES
 IR Intens:      221.524                  0.000                  0.000
 Raman Active:       YES                    YES                    YES
               X      Y      Z        X      Y      Z        X      Y      Z
 C          0.077 -0.025  0.000   -0.152  0.073  0.025    0.164  0.244  0.243
 C          0.105  0.028 -0.041   -0.098 -0.041  0.060    0.011 -0.026  0.130
 C          0.105  0.028 -0.041    0.098  0.041 -0.060   -0.011  0.026 -0.130
 C          0.077 -0.025  0.000    0.152 -0.073 -0.025   -0.164 -0.244 -0.243
 O         -0.081  0.017 -0.053    0.055 -0.087  0.054    0.005 -0.012 -0.142
 O         -0.081  0.017 -0.053   -0.055  0.087 -0.054   -0.005  0.012  0.142
 O         -0.031  0.014  0.006    0.038 -0.053 -0.025    0.032 -0.107 -0.040
 O         -0.031  0.014  0.006   -0.038  0.053  0.025   -0.032  0.107  0.040
 O         -0.038 -0.079  0.068   -0.006 -0.123  0.135    0.054  0.087  0.033
 O         -0.038 -0.079  0.068    0.006  0.123 -0.135   -0.054 -0.087 -0.033
 H          0.089  0.002 -0.059   -0.191 -0.064  0.029   -0.104 -0.097  0.073
 H          0.089  0.002 -0.059    0.191  0.064 -0.029    0.104  0.097 -0.073
 H          0.142  0.620  0.174    0.040 -0.422  0.387    0.166  0.336  0.129
 H          0.142  0.621  0.174   -0.040  0.422 -0.387   -0.166 -0.336 -0.128
 H         -0.034  0.083  0.047    0.002 -0.154 -0.098    0.049 -0.292 -0.143
 H         -0.034  0.083  0.047   -0.002  0.154  0.098   -0.049  0.292  0.143
 TransDip   0.356  0.312  0.057   -0.000 -0.000 -0.000   -0.000  0.000  0.000

 Mode:                19                     20                     21
 Frequency:       758.25                 870.67                 900.43
 Force Cnst:      1.9903                 2.1001                 2.0888
 Red. Mass:       5.8754                 4.7019                 4.3728
 IR Active:          YES                    YES                    YES
 IR Intens:       51.212                 32.886                  0.000
 Raman Active:       YES                    YES                    YES
               X      Y      Z        X      Y      Z        X      Y      Z
 C          0.027  0.276  0.258   -0.108 -0.048 -0.136   -0.041 -0.127 -0.045
 C          0.058 -0.012 -0.105    0.250  0.032 -0.048   -0.180 -0.057  0.185
 C          0.058 -0.012 -0.105    0.250  0.032 -0.048    0.180  0.057 -0.185
 C          0.027  0.276  0.258   -0.108 -0.048 -0.136    0.041  0.127  0.045
 O         -0.061 -0.128  0.013   -0.069 -0.080  0.162    0.092  0.112 -0.125
 O         -0.061 -0.128  0.013   -0.069 -0.080  0.162   -0.092 -0.112  0.125
 O          0.046 -0.069 -0.012   -0.027 -0.011 -0.010    0.001  0.076  0.015
 O          0.046 -0.069 -0.012   -0.027 -0.011 -0.010   -0.001 -0.076 -0.015
 O         -0.041  0.009 -0.132   -0.028  0.104 -0.032   -0.023  0.026 -0.050
 O         -0.041  0.009 -0.132   -0.028  0.104 -0.032    0.023 -0.026  0.050
 H         -0.164 -0.119 -0.206    0.439  0.009 -0.026   -0.466 -0.039  0.131
 H         -0.163 -0.119 -0.206    0.439  0.009 -0.027    0.466  0.040 -0.131
 H          0.072 -0.024  0.454   -0.100 -0.227  0.204    0.074  0.049 -0.128
 H          0.072 -0.024  0.454   -0.100 -0.227  0.205   -0.073 -0.049  0.128
 H         -0.021 -0.006  0.005   -0.046  0.197  0.112    0.012 -0.260 -0.190
 H         -0.020 -0.006  0.005   -0.046  0.198  0.112   -0.012  0.260  0.190
 TransDip  -0.053  0.149  0.166    0.066  0.128 -0.114    0.000 -0.000 -0.000

 Mode:                22                     23                     24
 Frequency:      1031.45                1077.35                1088.32
 Force Cnst:      2.0644                 4.1794                 3.2261
 Red. Mass:       3.2934                 6.1117                 4.6229
 IR Active:          YES                    YES                    YES
 IR Intens:        0.000                187.261                  0.000
 Raman Active:       YES                    YES                    YES
               X      Y      Z        X      Y      Z        X      Y      Z
 C         -0.003 -0.011 -0.080   -0.041 -0.048  0.023    0.080  0.079 -0.005
 C          0.193 -0.028  0.222   -0.014  0.339  0.050   -0.048 -0.279 -0.112
 C         -0.193  0.028 -0.222   -0.014  0.339  0.050    0.048  0.279  0.112
 C          0.003  0.011  0.080   -0.041 -0.048  0.023   -0.080 -0.079  0.006
 O         -0.014 -0.022  0.046    0.013  0.025 -0.027   -0.016 -0.048  0.040
 O          0.014  0.022 -0.046    0.013  0.025 -0.027    0.016  0.048 -0.040
 O         -0.032  0.044  0.000    0.021 -0.275 -0.050   -0.019  0.192  0.023
 O          0.032 -0.044 -0.000    0.021 -0.275 -0.050    0.019 -0.193 -0.023
 O          0.024 -0.032 -0.004    0.023 -0.006  0.004    0.030 -0.007  0.021
 O         -0.024  0.032  0.004    0.023 -0.006  0.004   -0.030  0.007 -0.021
 H          0.420 -0.127  0.221   -0.183  0.422  0.061    0.005 -0.472 -0.207
 H         -0.420  0.127 -0.221   -0.184  0.422  0.061   -0.005  0.473  0.207
 H         -0.014 -0.017  0.039    0.020  0.001  0.031   -0.010  0.075 -0.082
 H          0.014  0.017 -0.039    0.020  0.001  0.031    0.010 -0.075  0.082
 H          0.057 -0.334 -0.201   -0.082  0.179  0.205    0.061 -0.182 -0.189
 H         -0.057  0.334  0.201   -0.082  0.178  0.204   -0.061  0.182  0.190
 TransDip   0.000  0.000 -0.000   -0.068  0.381  0.206   -0.000  0.000  0.000

 Mode:                25                     26                     27
 Frequency:      1152.32                1180.92                1216.36
 Force Cnst:      1.8906                 1.6883                 1.0561
 Red. Mass:       2.4166                 2.0547                 1.2115
 IR Active:          YES                    YES                    YES
 IR Intens:      477.962                  0.000                 59.378
 Raman Active:       YES                    YES                    YES
               X      Y      Z        X      Y      Z        X      Y      Z
 C         -0.105 -0.061  0.084    0.059  0.023 -0.076    0.017  0.022  0.010
 C          0.084 -0.043 -0.018   -0.094  0.069  0.029   -0.054 -0.062 -0.026
 C          0.084 -0.043 -0.018    0.094 -0.069 -0.029   -0.054 -0.062 -0.026
 C         -0.105 -0.060  0.084   -0.059 -0.023  0.076    0.017  0.022  0.010
 O          0.001  0.104 -0.100    0.015 -0.085  0.079   -0.002 -0.005  0.001
 O          0.001  0.104 -0.100   -0.015  0.085 -0.079   -0.002 -0.005  0.001
 O         -0.007  0.023 -0.004    0.009 -0.030  0.008    0.016 -0.006 -0.017
 O         -0.007  0.023 -0.004   -0.009  0.030 -0.008    0.016 -0.006 -0.017
 O          0.031 -0.034  0.024    0.025 -0.038  0.021    0.001 -0.008 -0.001
 O          0.031 -0.034  0.024   -0.025  0.038 -0.021    0.001 -0.008 -0.001
 H         -0.097  0.032 -0.019   -0.069  0.038  0.021    0.280  0.342  0.255
 H         -0.097  0.032 -0.019    0.069 -0.038 -0.021    0.280  0.342  0.255
 H         -0.015 -0.446  0.448    0.028  0.455 -0.462    0.001  0.019 -0.015
 H         -0.015 -0.446  0.448   -0.028 -0.455  0.463    0.001  0.019 -0.015
 H         -0.040  0.166  0.071    0.054 -0.157 -0.053   -0.085  0.420  0.214
 H         -0.040  0.165  0.071   -0.054  0.157  0.053   -0.085  0.421  0.214
 TransDip  -0.360 -0.360  0.480    0.000  0.000  0.000   -0.021  0.246  0.010

 Mode:                28                     29                     30
 Frequency:      1295.34                1303.03                1335.82
 Force Cnst:      1.4422                 1.2634                 2.4987
 Red. Mass:       1.4588                 1.2630                 2.3767
 IR Active:          YES                    YES                    YES
 IR Intens:        0.000                 21.725                 81.587
 Raman Active:       YES                    YES                    YES
               X      Y      Z        X      Y      Z        X      Y      Z
 C          0.028  0.011 -0.029   -0.014  0.005  0.028    0.156  0.067 -0.136
 C          0.052 -0.093  0.060   -0.056  0.056 -0.043   -0.050  0.015  0.026
 C         -0.053  0.093 -0.060   -0.056  0.056 -0.043   -0.050  0.015  0.026
 C         -0.028 -0.011  0.029   -0.014  0.005  0.028    0.156  0.067 -0.136
 O          0.003 -0.015  0.014   -0.008  0.014 -0.011   -0.069  0.015  0.019
 O         -0.003  0.015 -0.014   -0.008  0.014 -0.011   -0.069  0.015  0.019
 O          0.006 -0.004 -0.035   -0.002 -0.003  0.013    0.004 -0.010 -0.005
 O         -0.006  0.004  0.035   -0.002 -0.003  0.013    0.004 -0.010 -0.005
 O          0.022 -0.020  0.009    0.021 -0.026  0.011   -0.004 -0.038  0.038
 O         -0.022  0.020 -0.009    0.021 -0.026  0.011   -0.004 -0.038  0.038
 H         -0.358  0.207  0.120    0.618 -0.151 -0.001   -0.121 -0.009 -0.005
 H          0.358 -0.207 -0.120    0.618 -0.151 -0.001   -0.121 -0.009 -0.004
 H          0.007  0.073 -0.061   -0.011 -0.089  0.085   -0.069 -0.444  0.473
 H         -0.007 -0.073  0.062   -0.011 -0.089  0.085   -0.069 -0.444  0.473
 H         -0.109  0.473  0.225    0.055 -0.233 -0.111    0.016 -0.004  0.006
 H          0.109 -0.472 -0.225    0.055 -0.233 -0.111    0.016 -0.004  0.006
 TransDip   0.000  0.000  0.000   -0.060 -0.122  0.063    0.215  0.125 -0.148

 Mode:                31                     32                     33
 Frequency:      1348.06                1372.91                1419.28
 Force Cnst:      2.8965                 1.4472                 1.4690
 Red. Mass:       2.7053                 1.3031                 1.2378
 IR Active:          YES                    YES                    YES
 IR Intens:        0.000                  0.000                  0.000
 Raman Active:       YES                    YES                    YES
               X      Y      Z        X      Y      Z        X      Y      Z
 C          0.159  0.067 -0.149    0.030  0.003 -0.039   -0.000  0.006 -0.011
 C         -0.113  0.009  0.026    0.079  0.064 -0.007   -0.044  0.038  0.061
 C          0.113 -0.009 -0.026   -0.079 -0.064  0.007    0.044 -0.038 -0.061
 C         -0.159 -0.067  0.149   -0.030 -0.003  0.039    0.000 -0.006  0.011
 O         -0.067  0.011  0.024   -0.014  0.001  0.008   -0.002 -0.000  0.001
 O          0.067 -0.011 -0.024    0.014 -0.001 -0.008    0.002  0.000 -0.001
 O          0.008 -0.016  0.001   -0.006 -0.000  0.008    0.017 -0.000 -0.042
 O         -0.008  0.016 -0.001    0.006  0.000 -0.008   -0.017  0.000  0.042
 O          0.003  0.039 -0.039    0.006 -0.003 -0.005   -0.009  0.011 -0.008
 O         -0.003 -0.039  0.039   -0.006  0.003  0.005    0.009 -0.011  0.008
 H          0.063  0.180  0.154   -0.544 -0.234 -0.302    0.174 -0.541 -0.175
 H         -0.063 -0.180 -0.154    0.544  0.234  0.302   -0.174  0.541  0.175
 H         -0.067 -0.410  0.437   -0.013 -0.081  0.092   -0.001  0.004  0.001
 H          0.067  0.410 -0.437    0.013  0.081 -0.092    0.001 -0.004 -0.001
 H          0.043 -0.021  0.015    0.032 -0.154 -0.076   -0.077  0.335  0.137
 H         -0.043  0.021 -0.015   -0.032  0.154  0.076    0.077 -0.335 -0.137
 TransDip   0.000  0.000 -0.000   -0.000 -0.000  0.000    0.000 -0.000 -0.000

 Mode:                34                     35                     36
 Frequency:      1430.30                1832.77                1835.33
 Force Cnst:      1.4263                20.0971                20.0143
 Red. Mass:       1.1833                10.1546                10.0846
 IR Active:          YES                    YES                    YES
 IR Intens:       81.523                653.716                  0.000
 Raman Active:       YES                    YES                    YES
               X      Y      Z        X      Y      Z        X      Y      Z
 C          0.005 -0.002 -0.002   -0.315  0.354 -0.199   -0.316  0.355 -0.191
 C          0.025 -0.014 -0.061    0.042 -0.016  0.009    0.036 -0.034 -0.002
 C          0.025 -0.014 -0.061    0.042 -0.016  0.009   -0.036  0.034  0.002
 C          0.005 -0.002 -0.002   -0.315  0.354 -0.199    0.316 -0.355  0.191
 O         -0.003  0.001  0.001    0.021 -0.029  0.019    0.023 -0.028  0.017
 O         -0.003  0.001  0.001    0.021 -0.029  0.019   -0.023  0.028 -0.017
 O         -0.015 -0.001  0.046    0.004 -0.008  0.001   -0.000 -0.001  0.002
 O         -0.015 -0.001  0.046    0.004 -0.008  0.001    0.000  0.001 -0.002
 O         -0.005  0.005 -0.002    0.187 -0.233  0.137   -0.187  0.233 -0.135
 O         -0.005  0.005 -0.002    0.187 -0.233  0.137    0.187 -0.233  0.135
 H         -0.074  0.529  0.174   -0.149  0.085 -0.006   -0.149  0.103  0.005
 H         -0.074  0.529  0.174   -0.149  0.085 -0.006    0.149 -0.103 -0.005
 H         -0.004 -0.028  0.026    0.025  0.211 -0.220    0.028  0.206 -0.218
 H         -0.004 -0.028  0.026    0.025  0.211 -0.220   -0.028 -0.206  0.218
 H          0.081 -0.379 -0.160    0.006 -0.022 -0.007    0.037 -0.039 -0.012
 H          0.081 -0.379 -0.160    0.006 -0.022 -0.007   -0.037  0.039  0.012
 TransDip   0.060 -0.281 -0.034   -0.380  0.568 -0.451   -0.000  0.000 -0.000

 Mode:                37                     38                     39
 Frequency:      3100.19                3116.13                3761.20
 Force Cnst:      6.1528                 6.2220                 8.8740
 Red. Mass:       1.0865                 1.0876                 1.0647
 IR Active:          YES                    YES                    YES
 IR Intens:        0.000                 11.199                186.736
 Raman Active:       YES                    YES                    YES
               X      Y      Z        X      Y      Z        X      Y      Z
 C          0.001 -0.001  0.000   -0.001  0.001 -0.001   -0.002 -0.000  0.001
 C         -0.013 -0.025  0.053    0.013  0.026 -0.053    0.000 -0.000 -0.000
 C          0.013  0.025 -0.053    0.013  0.026 -0.053    0.000 -0.000 -0.000
 C         -0.001  0.001 -0.000   -0.001  0.001 -0.001   -0.002 -0.000  0.001
 O          0.000  0.000 -0.000   -0.000 -0.000  0.000   -0.041  0.011  0.010
 O         -0.000 -0.000  0.000   -0.000 -0.000  0.000   -0.040  0.011  0.010
 O          0.000 -0.001 -0.001   -0.001 -0.000  0.001    0.000  0.000 -0.000
 O         -0.000  0.001  0.001   -0.001 -0.000  0.001    0.000  0.000 -0.000
 O          0.000 -0.000  0.000    0.000 -0.000  0.000   -0.000  0.000 -0.000
 O         -0.000  0.000 -0.000    0.000 -0.000  0.000   -0.000  0.000 -0.000
 H          0.141  0.309 -0.617   -0.136 -0.305  0.620   -0.000  0.000 -0.001
 H         -0.141 -0.309  0.617   -0.136 -0.305  0.620   -0.000  0.000 -0.001
 H          0.001 -0.000  0.000    0.001 -0.001  0.001    0.670 -0.179 -0.166
 H         -0.001  0.000 -0.000    0.001 -0.001  0.001    0.656 -0.176 -0.163
 H         -0.005 -0.003  0.011    0.003 -0.003 -0.013   -0.002 -0.003  0.005
 H          0.005  0.003 -0.011    0.003 -0.003 -0.013   -0.002 -0.003  0.005
 TransDip   0.000  0.000 -0.000    0.023  0.091 -0.052    0.400 -0.018 -0.176

 Mode:                40                     41                     42
 Frequency:      3761.49                3801.90                3803.52
 Force Cnst:      8.8762                 9.0798                 9.0877
 Red. Mass:       1.0648                 1.0662                 1.0662
 IR Active:          YES                    YES                    YES
 IR Intens:        0.019                105.828                  0.000
 Raman Active:       YES                    YES                    YES
               X      Y      Z        X      Y      Z        X      Y      Z
 C          0.002  0.000 -0.001   -0.000 -0.000  0.000   -0.000 -0.000  0.000
 C         -0.000  0.000  0.000    0.000 -0.000 -0.002    0.000  0.000 -0.002
 C          0.000 -0.000 -0.000    0.001 -0.000 -0.002   -0.000 -0.000  0.002
 C         -0.002 -0.000  0.001   -0.000 -0.000  0.000    0.000  0.000 -0.000
 O          0.040 -0.011 -0.010    0.000 -0.000 -0.000    0.001 -0.000 -0.000
 O         -0.041  0.011  0.010    0.000 -0.000 -0.000   -0.001  0.000  0.000
 O         -0.000 -0.000  0.001    0.012  0.023 -0.036    0.012  0.023 -0.036
 O          0.000  0.000 -0.001    0.012  0.023 -0.036   -0.012 -0.023  0.036
 O         -0.000  0.000 -0.000    0.000  0.000 -0.000   -0.000  0.000  0.000
 O          0.000 -0.000  0.000    0.000  0.000 -0.000    0.000 -0.000 -0.000
 H          0.000  0.000 -0.000   -0.001 -0.004  0.009   -0.003 -0.005  0.009
 H         -0.000 -0.000  0.000   -0.001 -0.004  0.009    0.003  0.005 -0.009
 H         -0.656  0.176  0.163   -0.006  0.002  0.001   -0.012  0.003  0.003
 H          0.669 -0.180 -0.166   -0.006  0.002  0.001    0.012 -0.003 -0.003
 H          0.004  0.006 -0.010   -0.192 -0.359  0.575   -0.193 -0.360  0.577
 H         -0.004 -0.006  0.011   -0.193 -0.360  0.577    0.192  0.359 -0.575
 TransDip   0.004 -0.000 -0.002   -0.100 -0.252  0.187   -0.000 -0.000  0.000

 STANDARD THERMODYNAMIC QUANTITIES AT   298.15 K  AND     1.00 ATM

   This Molecule has  0 Imaginary Frequencies
   Zero point vibrational energy:       71.920 kcal/mol

   Atom    1 Element C  Has Mass   12.00000
   Atom    2 Element C  Has Mass   12.00000
   Atom    3 Element C  Has Mass   12.00000
   Atom    4 Element C  Has Mass   12.00000
   Atom    5 Element O  Has Mass   15.99491
   Atom    6 Element O  Has Mass   15.99491
   Atom    7 Element O  Has Mass   15.99491
   Atom    8 Element O  Has Mass   15.99491
   Atom    9 Element O  Has Mass   15.99491
   Atom   10 Element O  Has Mass   15.99491
   Atom   11 Element H  Has Mass    1.00783
   Atom   12 Element H  Has Mass    1.00783
   Atom   13 Element H  Has Mass    1.00783
   Atom   14 Element H  Has Mass    1.00783
   Atom   15 Element H  Has Mass    1.00783
   Atom   16 Element H  Has Mass    1.00783
   Molecular Mass:   150.016440 amu
   Principal axes and moments of inertia in amu*Bohr^2:
                             1           2           3
    Eigenvalues --      763.95243  2086.85440  2351.57527
          X               0.99981     0.01367    -0.01406
          Y              -0.01402     0.99960    -0.02447
          Z               0.01372     0.02466     0.99960
   Rotational Symmetry Number is   1
   The Molecule is an Asymmetric Top
   Translational Enthalpy:        0.889 kcal/mol
   Rotational Enthalpy:           0.889 kcal/mol
   Vibrational Enthalpy:         76.815 kcal/mol
   gas constant (RT):             0.592 kcal/mol
   Translational Entropy:        40.927  cal/mol.K
   Rotational Entropy:           29.706  cal/mol.K
   Vibrational Entropy:          31.751  cal/mol.K

   Total Enthalpy:               79.185 kcal/mol
   Total Entropy:               102.384  cal/mol.K

 ======================================================================

 STANDARD THERMODYNAMIC QUANTITIES FOR ANHARMONIC VIBRATION -- TOSH

   Zero point vibrational energy: ************ kcal/mol

   Vibrational Enthalpy:       Infinity kcal/mol
   Vibrational Entropy:             NaN  cal/mol.K

   Total Enthalpy:             Infinity kcal/mol
   Total Entropy:                   NaN  cal/mol.K

 ======================================================================

 STANDARD THERMODYNAMIC QUANTITIES FOR ANHARMONIC VIBRATION -- VPT2

   Zero point vibrational energy: ************ kcal/mol

   Vibrational Enthalpy:       Infinity kcal/mol
   Vibrational Entropy:             NaN  cal/mol.K

   Total Enthalpy:             Infinity kcal/mol
   Total Entropy:                   NaN  cal/mol.K

 ======================================================================

Archival summary:
1\1\pikachu\FREQ\ProcedureUnspecified\BasisUnspecified\646\cher\WedDec1416:34:162016WedDec1416:34:162016\0\\#,FREQ,ProcedureUnspecified,BasisUnspecified,\\0,1\O\H,1,0.965202\C,1,1.41351,2,109.186\H,3,1.09081,1,106.456,2,-173.835,0\C,3,1.52836,1,112.392,2,-57.2612,0\O,5,1.2,3,125.609,1,-129.749,0\O,5,1.35602,3,110.596,1,50.1186,0\H,7,0.969034,5,108.128,3,-179.812,0\C,3,1.55355,1,111.839,2,66.805,0\H,9,1.09081,3,109.335,1,-62.3546,0\O,9,1.41351,3,111.839,1,179.998,0\H,11,0.965202,9,109.186,3,-66.8076,0\C,9,1.52836,3,109.819,1,54.5012,0\O,13,1.2,9,125.609,3,-105.049,0\O,13,1.35602,9,110.596,3,75.0334,0\H,15,0.969034,13,108.128,9,179.837,0\\\@

 Total job time:  4437.07s(wall), 4437.24s(cpu) 
 Wed Dec 14 16:34:16 2016

        *************************************************************
        *                                                           *
        *  Thank you very much for using Q-Chem.  Have a nice day.  *
        *                                                           *
        *************************************************************


 
User input: 3 of 3 
 
pikachu 127.0.1
Q-Chem Developer Version! Running on 127.0.1.*
                  Welcome to Q-Chem
     A Quantum Leap Into The Future Of Chemistry


 Q-Chem 4.4, Q-Chem, Inc., Pleasanton, CA (2016)

 Y. Shao,  Z. Gan,  E. Epifanovsky,  A. T. B. Gilbert,  M. Wormit,  
 J. Kussmann,  A. W. Lange,  A. Behn,  J. Deng,  X. Feng,  D. Ghosh,  
 M. Goldey,  P. R. Horn,  L. D. Jacobson,  I. Kaliman,  F. Rob,  
 R. Z. Khaliullin,  T. Kus,  A. Landau,  J. Liu,  E. I. Proynov,  Y. M. Rhee,  
 R. M. Richard,  M. A. Rohrdanz,  R. P. Steele,  E. J. Sundstrom,  
 H. L. Woodcock III,  P. M. Zimmerman,  D. Zuev,  B. Albrecht,  E. Alguire,  
 B. Austin,  S. A. Baeppler,  G. J. O. Beran,  Y. A. Bernard,  E. Berquist,  
 K. Brandhorst,  K. B. Bravaya,  S. T. Brown,  D. Casanova,  C.-M. Chang,  
 Y. Chen,  S. H. Chien,  K. D. Closser,  M. P. Coons,  D. L. Crittenden,  
 S. Dasgupta,  M. Diedenhofen,  R. A. DiStasio Jr.,  H. Do,  A. D. Dutoi,  
 R. G. Edgar,  P.-T. Fang,  S. Fatehi,  Q. Feng,  L. Fusti-Molnar,  
 A. Ghysels,  A. Golubeva-Zadorozhnaya,  J. Gomes,  A. Gunina,  
 M. W. D. Hanson-Heine,  P. H. P. Harbach,  A. W. Hauser,  J. E. Herr,  
 E. G. Hohenstein,  Z. C. Holden,  K. Hui,  T.-C. Jagau,  H. Ji,  B. Kaduk,  
 K. Khistyaev,  Jaehoon Kim,  Jihan Kim,  R. A. King,  P. Klunzinger,  
 K. Koh,  D. Kosenkov,  T. Kowalczyk,  C. M. Krauter,  A. Kunitsa,  
 K. U. Lao,  A. Laurent,  K. V. Lawler,  J. Lee,  D. Lefrancois,  S. Lehtola,  
 S. V. Levchenko,  C. Y. Lin,  Y.-S. Lin,  F. Liu,  E. Livshits,  
 R. C. Lochan,  A. Luenser,  P. Manohar,  S. F. Manzer,  S.-P. Mao,  Y. Mao,  
 N. Mardirossian,  A. V. Marenich,  L. A. Martinez-Martinez,  S. A. Maurer,  
 N. J. Mayhall,  J.-M. Mewes,  A. F. Morrison,  K. Nanda,  T. S. Nguyen-Beck,  
 C. M. Oana,  R. Olivares-Amaya,  D. P. O'Neill,  J. A. Parkhill,  
 T. M. Perrine,  R. Peverati,  P. A. Pieniazek,  F. Plasser,  A. Prociuk,  
 D. R. Rehn,  E. Rosta,  N. J. Russ,  N. Sergueev,  S. M. Sharada,  
 S. Sharma,  D. W. Small,  A. Sodt,  T. Stauch,  T. Stein,  D. Stuck,  
 Y.-C. Su,  A. J. W. Thom,  T. Tsuchimochi,  L. Vogt,  O. Vydrov,  T. Wang,  
 M. A. Watson,  J. Wenzel,  A. White,  C. F. Williams,  V. Vanovschi,  
 K. Yao,  S. Yeganeh,  S. R. Yost,  Z.-Q. You,  I. Y. Zhang,  X. Zhang,  
 Y. Zhao,  B. R. Brooks,  G. K. L. Chan,  D. M. Chipman,  C. J. Cramer,  
 W. A. Goddard III,  M. S. Gordon,  W. J. Hehre,  A. Klamt,  
 H. F. Schaefer III,  M. W. Schmidt,  C. D. Sherrill,  D. G. Truhlar,  
 A. Warshel,  X. Xu,  A. Aspuru-Guzik,  R. Baer,  A. T. Bell,  N. A. Besley,  
 J.-D. Chai,  A. Dreuw,  B. D. Dunietz,  T. R. Furlani,  S. R. Gwaltney,  
 C.-P. Hsu,  Y. Jung,  J. Kong,  D. S. Lambrecht,  W. Liang,  C. Ochsenfeld,  
 V. A. Rassolov,  L. V. Slipchenko,  J. E. Subotnik,  T. Van Voorhis,  
 J. M. Herbert,  A. I. Krylov,  P. M. W. Gill,  M. Head-Gordon

 Contributors to earlier versions of Q-Chem not listed above: 
 R. D. Adamson,  J. Baker,  E. F. C. Byrd,  A. K. Chakraborty,  C.-L. Cheng,  
 H. Dachsel,  R. J. Doerksen,  G. Hawkins,  A. Heyden,  S. Hirata,  
 G. Kedziora,  F. J. Keil,  C. Kelley,  P. P. Korambath,  W. Kurlancheek,  
 A. M. Lee,  M. S. Lee,  D. Liotard,  I. Lotan,  P. E. Maslen,  N. Nair,  
 D. Neuhauser,  R. Olson,  B. Peters,  J. Ritchie,  N. E. Schultz,  
 N. Shenvi,  A. C. Simmonett,  K. S. Thanthiriwatte,  Q. Wu,  W. Zhang

 Please cite Q-Chem as follows:
 Y. Shao et al., Mol. Phys. 113, 184-215 (2015)
 DOI: 10.1080/00268976.2014.952696

 Q-Chem 4.4.2 for Intel X86 EM64T Linux

 Parts of Q-Chem use Armadillo 5.200.1 (Boston Tea Smuggler).
 http://arma.sourceforge.net/

 Q-Chem begins on Wed Dec 14 16:34:16 2016  


Host: 0

     Scratch files written to /scratch/cher/qchem11145//
The previous job contains 0 fragments, simply inherited here
FILE_GEOM_ORG=        593

Checking the input file for inconsistencies... 	...done.

--------------------------------------------------------------
User input:
--------------------------------------------------------------

$molecule
   read
$end
$rem
   BASIS  =  6-311++G**
   JOB_TYPE  =  SP
   METHOD  =  B3LYP
   SOLVENT_METHOD SMD
$end

--------------------------------------------------------------
 ----------------------------------------------------------------
             Standard Nuclear Orientation (Angstroms)
    I     Atom           X                Y                Z
 ----------------------------------------------------------------
    1      C      -1.9256662831     0.0982955127    -0.1620733124
    2      C      -0.4904274771    -0.2665174749    -0.5400584219
    3      C       0.4904983395     0.2667126600     0.5402091718
    4      C       1.9257365903    -0.0981440157     0.1622561069
    5      O      -2.3704524505    -0.6951540610     0.8436042608
    6      O       2.3703533162     0.6948689624    -0.8438406260
    7      O      -0.3273835718    -1.6532945072    -0.7597660684
    8      O       0.3274932152     1.6534972700     0.7598856792
    9      O       2.5849153816    -0.9610385390     0.6730297744
   10      O      -2.5850017348     0.9609418027    -0.6730647027
   11      H      -0.2809777687     0.2238267987    -1.4916678302
   12      H       0.2810241076    -0.2236042000     1.4918267632
   13      H      -3.2807402147    -0.4362283226     1.0518368878
   14      H       3.2805113687     0.4356708375    -1.0523015987
   15      H      -0.5976304361    -2.1338865767     0.0324538719
   16      H       0.5978025203     2.1340664787    -0.0323268149
 ----------------------------------------------------------------
 Nuclear Repulsion Energy =   570.7425646553 hartrees
 There are       39 alpha and       39 beta electrons
 Requested basis set is 6-311++G(d,p)
 There are 90 shells and 262 basis functions

 Total QAlloc Memory Limit   2000 MB
 Mega-Array Size        61 MB
 MEM_STATIC part        62 MB
 A cutoff of  1.0D-08 yielded   3391 shell pairs
 There are     28920 function pairs (     31010 Cartesian)

 -------------------------------------------------------
 OpenMP Integral Computing Module                       
 Release: version 1.0, May 2013, Q-Chem Inc. Pittsburgh 
 -------------------------------------------------------
 Integral Job Info:
 Integral job number is                      11
 Integral operator is                         1
 short-range coefficients                     0
 long-range coefficients              100000000
 Omega coefficients                           0
 if combine SR and LR in K                    0
 Integral screening is                        0
 Integral computing path is                   2
 max size of driver memory is            800000
 size of driver memory is                593474
 size of scratch memory is              2260544
 max col of scratch BK array               1296
 max len of scratch array in speh3          155
 max len of scratch index in speh4           18
 max int batch size is                      520
 min int batch size is                       52
 fixed nKL is                                52
 max L of basis functions is                  2
 order of int derivative is                   0
 number of shells is                         90
 number of basis is                         272
 number of cartesian basis is               272
 number of contracted shell pairs          3391
 number of primitive shell pairs           8339
 maxK2 (contraction) of shell pair           36
 max number of K2 of shell pair               1
 max number of CS2 of shell pair            554
 max number of PS2 of shell pair           1440
 mem total for path MDJ                   62392
 -------------------------------------------------------
 Smallest overlap matrix eigenvalue = 9.59E-06

 Q-Chem warning in module /home/taweetham/qchem/stvman/mkSTV.C, line 257:

 Overlap eigenvalue is smaller than square root of threshold


 Scale SEOQF with 1.000000e-01/1.000000e-01/1.000000e-01

 Standard Electronic Orientation quadrupole field applied
 Nucleus-field energy     =     0.0000000110 hartrees
 Guess from superposition of atomic densities
 Warning:  Energy on first SCF cycle will be non-variational
 A restricted hybrid HF-DFT SCF calculation will be
 performed using Pulay DIIS extrapolation
 Exchange:     0.2000 Hartree-Fock + 0.0800 Slater + 0.7200 B88
 Correlation:  0.1900 VWN1RPA + 0.8100 LYP
 Using SG-1 standard quadrature grid
 SCF converges when DIIS error is below 1.0E-05
 ---------------------------------------
  Cycle       Energy         DIIS Error
 ---------------------------------------
    1    -609.4162262218      4.02E-02
    2    -607.3293842854      6.55E-03
    3    -606.7623128302      1.17E-02
    4    -607.5617436120      2.14E-03
    5    -607.5889988605      6.19E-04
    6    -607.5908854353      1.85E-04
    7    -607.5911828444      3.72E-05
    8    -607.5911936985      8.82E-06 Convergence criterion met
 ---------------------------------------
 SCF time:  CPU 116.35 s  wall 116.45 s

 Citation of the SMD model:
 Marenich, A.V.; Cramer, C.J.; Truhlar, D.G.
 J. Phys. Chem. B 2009, 113, 6378-6396.
 iSolventCode=           1
 Solvent: water                                                           

 vradii
            1           2           3           4           5           6
    1   1.8500000   1.8500000   1.8500000   1.8500000   1.5200000   1.5200000
            7           8           9          10          11          12
    1   1.5200000   1.5200000   1.5200000   1.5200000   1.2000000   1.2000000
           13          14          15          16
    1   1.2000000   1.2000000   1.2000000   1.2000000
Changing PCM_TESSEL_METHOD to VTN
Changing PCM_VDW_RADII to SMD_RADIUS
 Discretize the solute cavity surface with Lebedev spheres
	Using 302 Lebedev grid points for each H atom
	Using 302 Lebedev grid points for other atoms
	Atomic van der Waals radii will be scaled by 1.20
 Removing interior tesserae...
 Keep 1800 surface tesserae and discard 3032 interior tesserae
 Molecular Surface Area = 154.989 Angst**2
 A restricted hybrid HF-DFT SCF calculation will be
 performed using Pulay DIIS extrapolation
 Polarizable Continuum solvation model will be applied
 Exchange:     0.2000 Hartree-Fock + 0.0800 Slater + 0.7200 B88
 Correlation:  0.1900 VWN1RPA + 0.8100 LYP
 Using SG-1 standard quadrature grid
 SCF converges when DIIS error is below 1.0E-05

 Citation of the SMD model:
 Marenich, A.V.; Cramer, C.J.; Truhlar, D.G.
 J. Phys. Chem. B 2009, 113, 6378-6396.
 iSolventCode=           1
 Solvent: water                                                           

 vradii
            1           2           3           4           5           6
    1   1.8500000   1.8500000   1.8500000   1.8500000   1.5200000   1.5200000
            7           8           9          10          11          12
    1   1.5200000   1.5200000   1.5200000   1.5200000   1.2000000   1.2000000
           13          14          15          16
    1   1.2000000   1.2000000   1.2000000   1.2000000
 ---------------------------------------
  Cycle       Energy         DIIS Error
 ---------------------------------------
    1    -607.5912130881      2.20E-06
 Time req'd to invert C: 7.64 s (CPU) 7.64 s (wall)
    2    -607.6289265122      5.39E-04
    3    -607.6289127054      5.39E-04
    4    -607.6289320168      5.38E-04
    5    -607.6289056490      5.40E-04
    6    -607.6289180598      5.39E-04
    7    -607.6289540029      5.38E-04
    8    -607.6289349863      5.38E-04
    9    -607.6289570325      5.37E-04
   10    -607.6289324909      5.39E-04
   11    -607.6289451916      5.38E-04
   12    -607.6289639607      5.37E-04
   13    -607.6289786446      5.37E-04
   14    -607.6289857976      5.36E-04
   15    -607.6289856049      5.36E-04
   16    -607.6289831638      5.36E-04
   17    -607.6326147331      5.78E-04
   18    -607.6342497078      2.60E-04
   19    -607.6346405050      5.54E-05
   20    -607.6346575615      3.59E-05
   21    -607.6346618222      3.47E-06 Convergence criterion met
 ---------------------------------------
 SCF time:  CPU 290.48 s  wall 290.77 s
(0)  E-EN(g) gas-phase elect-nuc energy                 -607.591213088 a.u.
(3)  G-ENP(liq) elect-nuc-pol free energy of system     -607.634661822 a.u.
(4)  G-CDS(liq) cavity-dispersion-solvent structure 
     free energy                                                6.2441 kcal/mol
(6)  G-S(liq) free energy of system                     -607.624711220 a.u.
(9)  DeltaG-S(liq) free energy of  solvation
     (9) = (6) - (0)                                          -21.0204 kcal/mol
 SCF   energy in the final basis set = -607.6247112196
 Total energy in the final basis set = -607.6247112196

 --------------------------------------------------------------

                    Orbital Energies (a.u.)
 --------------------------------------------------------------

 Alpha MOs
 -- Occupied --
-19.184 -19.184 -19.151 -19.151 -19.142 -19.142 -10.328 -10.328
-10.256 -10.256  -1.132  -1.130  -1.061  -1.053  -1.047  -1.044
 -0.789  -0.719  -0.638  -0.637  -0.557  -0.543  -0.523  -0.520
 -0.512  -0.481  -0.466  -0.460  -0.436  -0.427  -0.418  -0.398
 -0.372  -0.357  -0.349  -0.345  -0.326  -0.310  -0.279
 -- Virtual --
 -0.044  -0.010  -0.006   0.008   0.016   0.022   0.038   0.049
  0.059   0.074   0.074   0.077   0.088   0.098   0.099   0.107
  0.117   0.121   0.134   0.136   0.147   0.154   0.157   0.159
  0.170   0.178   0.180   0.197   0.199   0.207   0.215   0.224
  0.236   0.236   0.243   0.247   0.253   0.259   0.259   0.272
  0.278   0.285   0.287   0.295   0.299   0.306   0.311   0.320
  0.323   0.337   0.344   0.358   0.367   0.373   0.379   0.383
  0.384   0.400   0.401   0.419   0.442   0.478   0.490   0.520
  0.547   0.550   0.555   0.581   0.608   0.614   0.617   0.636
  0.651   0.692   0.699   0.726   0.737   0.744   0.759   0.768
  0.813   0.893   0.894   0.902   0.923   0.957   1.012   1.042
  1.067   1.083   1.105   1.117   1.121   1.137   1.145   1.165
  1.173   1.177   1.184   1.210   1.222   1.224   1.231   1.251
  1.293   1.297   1.315   1.343   1.384   1.425   1.463   1.467
  1.481   1.505   1.516   1.529   1.551   1.581   1.587   1.618
  1.638   1.678   1.681   1.701   1.718   1.722   1.742   1.786
  1.790   1.816   1.860   1.927   1.927   1.981   1.991   2.027
  2.034   2.086   2.097   2.113   2.121   2.175   2.226   2.293
  2.297   2.521   2.540   2.587   2.608   2.626   2.647   2.652
  2.655   2.745   2.794   2.800   2.829   2.837   2.877   2.883
  2.953   2.959   2.964   3.051   3.061   3.069   3.074   3.128
  3.141   3.150   3.156   3.158   3.160   3.234   3.267   3.270
  3.357   3.364   3.377   3.486   3.581   3.602   3.649   3.677
  3.798   3.805   3.811   3.838   3.980   3.990   4.040   4.056
  4.163   4.164   4.185   4.944   4.964   5.036   5.049   5.072
  5.112   5.156   5.171   5.350   5.370   5.379   5.388   5.596
  5.606   5.606   5.695   5.825   5.835  23.772  23.772  23.798
 23.830  49.855  49.864  49.921  49.925  49.993  50.003
 --------------------------------------------------------------

          Ground-State Mulliken Net Atomic Charges

     Atom                 Charge (a.u.)
  ----------------------------------------
      1 C                     0.028202
      2 C                    -0.219079
      3 C                    -0.219077
      4 C                     0.028354
      5 O                    -0.210040
      6 O                    -0.210020
      7 O                    -0.260673
      8 O                    -0.260666
      9 O                    -0.343580
     10 O                    -0.343559
     11 H                     0.331998
     12 H                     0.331957
     13 H                     0.354043
     14 H                     0.354047
     15 H                     0.319050
     16 H                     0.319043
  ----------------------------------------
  Sum of atomic charges =     0.000000

 -----------------------------------------------------------------
                    Cartesian Multipole Moments
 -----------------------------------------------------------------
    Charge (ESU x 10^10)
                 0.0000
    Dipole Moment (Debye)
         X       0.0001      Y      -0.0000      Z       0.0001
       Tot       0.0001
    Quadrupole Moments (Debye-Ang)
        XX     -52.2789     XY      12.7877     YY     -62.7960
        XZ     -13.6960     YZ      -3.7179     ZZ     -59.5007
    Octopole Moments (Debye-Ang^2)
       XXX      -0.0075    XXY      -0.0087    XYY      -0.0016
       YYY      -0.0023    XXZ      -0.0033    XYZ       0.0025
       YYZ      -0.0021    XZZ       0.0044    YZZ      -0.0023
       ZZZ      -0.0055
    Hexadecapole Moments (Debye-Ang^3)
      XXXX    -993.8792   XXXY     123.3805   XXYY    -302.0966
      XYYY      32.0776   YYYY    -344.0892   XXXZ    -182.7643
      XXYZ      17.7356   XYYZ     -16.7944   YYYZ     -26.9470
      XXZZ    -216.5309   XYZZ       7.7993   YYZZ    -117.7608
      XZZZ     -26.7700   YZZZ      -8.6594   ZZZZ    -213.7386
 -----------------------------------------------------------------
Archival summary:
1\1\pikachu\SP\ProcedureUnspecified\BasisUnspecified\646\cher\WedDec1416:41:032016WedDec1416:41:032016\0\\#,ProcedureUnspecified,BasisUnspecified,\\0,1\O\H,1,0.965202\C,1,1.41351,2,109.186\H,3,1.09081,1,106.456,2,-173.835,0\C,3,1.52836,1,112.392,2,-57.2612,0\O,5,1.2,3,125.609,1,-129.749,0\O,5,1.35602,3,110.596,1,50.1186,0\H,7,0.969034,5,108.128,3,-179.812,0\C,3,1.55355,1,111.839,2,66.805,0\H,9,1.09081,3,109.335,1,-62.3546,0\O,9,1.41351,3,111.839,1,179.998,0\H,11,0.965202,9,109.186,3,-66.8076,0\C,9,1.52836,3,109.819,1,54.5012,0\O,13,1.2,9,125.609,3,-105.049,0\O,13,1.35602,9,110.596,3,75.0334,0\H,15,0.969034,13,108.128,9,179.837,0\\\@

 Total job time:  407.49s(wall), 407.11s(cpu) 
 Wed Dec 14 16:41:03 2016

        *************************************************************
        *                                                           *
        *  Thank you very much for using Q-Chem.  Have a nice day.  *
        *                                                           *
        *************************************************************
