# Supplementary material for: A DFT investigation of the blue bottle experiment: E∘half-cell analysis of autoxidation catalysed by redox indicators
Source: R Soc Open Sci. 2017 Nov 8;4(11):170708. doi: 10.1098/rsos.170708 (PMC5717635; doi:10.1098/rsos.170708)
Supplement: output.zip [file rsos170708supp2.zip › B3LYP_6-311++Gdp_reducing_agents/C4H8NO2.out]

TWL02 127.0.1
Q-Chem Developer Version! Running on 127.0.1.*
                  Welcome to Q-Chem
     A Quantum Leap Into The Future Of Chemistry


 Q-Chem 4.4, Q-Chem, Inc., Pleasanton, CA (2016)

 Y. Shao,  Z. Gan,  E. Epifanovsky,  A. T. B. Gilbert,  M. Wormit,  
 J. Kussmann,  A. W. Lange,  A. Behn,  J. Deng,  X. Feng,  D. Ghosh,  
 M. Goldey,  P. R. Horn,  L. D. Jacobson,  I. Kaliman,  F. Rob,  
 R. Z. Khaliullin,  T. Kus,  A. Landau,  J. Liu,  E. I. Proynov,  Y. M. Rhee,  
 R. M. Richard,  M. A. Rohrdanz,  R. P. Steele,  E. J. Sundstrom,  
 H. L. Woodcock III,  P. M. Zimmerman,  D. Zuev,  B. Albrecht,  E. Alguire,  
 B. Austin,  S. A. Baeppler,  G. J. O. Beran,  Y. A. Bernard,  E. Berquist,  
 K. Brandhorst,  K. B. Bravaya,  S. T. Brown,  D. Casanova,  C.-M. Chang,  
 Y. Chen,  S. H. Chien,  K. D. Closser,  M. P. Coons,  D. L. Crittenden,  
 S. Dasgupta,  M. Diedenhofen,  R. A. DiStasio Jr.,  H. Do,  A. D. Dutoi,  
 R. G. Edgar,  P.-T. Fang,  S. Fatehi,  Q. Feng,  L. Fusti-Molnar,  
 A. Ghysels,  A. Golubeva-Zadorozhnaya,  J. Gomes,  A. Gunina,  
 M. W. D. Hanson-Heine,  P. H. P. Harbach,  A. W. Hauser,  J. E. Herr,  
 E. G. Hohenstein,  Z. C. Holden,  K. Hui,  T.-C. Jagau,  H. Ji,  B. Kaduk,  
 K. Khistyaev,  Jaehoon Kim,  Jihan Kim,  R. A. King,  P. Klunzinger,  
 K. Koh,  D. Kosenkov,  T. Kowalczyk,  C. M. Krauter,  A. Kunitsa,  
 K. U. Lao,  A. Laurent,  K. V. Lawler,  J. Lee,  D. Lefrancois,  S. Lehtola,  
 S. V. Levchenko,  C. Y. Lin,  Y.-S. Lin,  F. Liu,  E. Livshits,  
 R. C. Lochan,  A. Luenser,  P. Manohar,  S. F. Manzer,  S.-P. Mao,  Y. Mao,  
 N. Mardirossian,  A. V. Marenich,  L. A. Martinez-Martinez,  S. A. Maurer,  
 N. J. Mayhall,  J.-M. Mewes,  A. F. Morrison,  K. Nanda,  T. S. Nguyen-Beck,  
 C. M. Oana,  R. Olivares-Amaya,  D. P. O'Neill,  J. A. Parkhill,  
 T. M. Perrine,  R. Peverati,  P. A. Pieniazek,  F. Plasser,  A. Prociuk,  
 D. R. Rehn,  E. Rosta,  N. J. Russ,  N. Sergueev,  S. M. Sharada,  
 S. Sharma,  D. W. Small,  A. Sodt,  T. Stauch,  T. Stein,  D. Stuck,  
 Y.-C. Su,  A. J. W. Thom,  T. Tsuchimochi,  L. Vogt,  O. Vydrov,  T. Wang,  
 M. A. Watson,  J. Wenzel,  A. White,  C. F. Williams,  V. Vanovschi,  
 K. Yao,  S. Yeganeh,  S. R. Yost,  Z.-Q. You,  I. Y. Zhang,  X. Zhang,  
 Y. Zhao,  B. R. Brooks,  G. K. L. Chan,  D. M. Chipman,  C. J. Cramer,  
 W. A. Goddard III,  M. S. Gordon,  W. J. Hehre,  A. Klamt,  
 H. F. Schaefer III,  M. W. Schmidt,  C. D. Sherrill,  D. G. Truhlar,  
 A. Warshel,  X. Xu,  A. Aspuru-Guzik,  R. Baer,  A. T. Bell,  N. A. Besley,  
 J.-D. Chai,  A. Dreuw,  B. D. Dunietz,  T. R. Furlani,  S. R. Gwaltney,  
 C.-P. Hsu,  Y. Jung,  J. Kong,  D. S. Lambrecht,  W. Liang,  C. Ochsenfeld,  
 V. A. Rassolov,  L. V. Slipchenko,  J. E. Subotnik,  T. Van Voorhis,  
 J. M. Herbert,  A. I. Krylov,  P. M. W. Gill,  M. Head-Gordon

 Contributors to earlier versions of Q-Chem not listed above: 
 R. D. Adamson,  J. Baker,  E. F. C. Byrd,  A. K. Chakraborty,  C.-L. Cheng,  
 H. Dachsel,  R. J. Doerksen,  G. Hawkins,  A. Heyden,  S. Hirata,  
 G. Kedziora,  F. J. Keil,  C. Kelley,  P. P. Korambath,  W. Kurlancheek,  
 A. M. Lee,  M. S. Lee,  D. Liotard,  I. Lotan,  P. E. Maslen,  N. Nair,  
 D. Neuhauser,  R. Olson,  B. Peters,  J. Ritchie,  N. E. Schultz,  
 N. Shenvi,  A. C. Simmonett,  K. S. Thanthiriwatte,  Q. Wu,  W. Zhang

 Please cite Q-Chem as follows:
 Y. Shao et al., Mol. Phys. 113, 184-215 (2015)
 DOI: 10.1080/00268976.2014.952696

 Q-Chem 4.4.2 for Intel X86 EM64T Linux

 Parts of Q-Chem use Armadillo 5.200.1 (Boston Tea Smuggler).
 http://arma.sourceforge.net/

 Q-Chem begins on Mon Dec 12 22:59:11 2016  


Host: 0

     Scratch files written to /scratch/cher/qchem2869//
FILE_GEOM_ORG=        593

Checking the input file for inconsistencies... 	...done.

--------------------------------------------------------------
User input:
--------------------------------------------------------------
$molecule
-1 1
  C    1.8501375   -0.0949718   -0.0180780
  C    0.4963372    0.7167610   -0.1337323
  C   -0.7393790   -0.0934328    0.2644003
  C   -2.0670902    0.4937154   -0.2100076
  O    1.7470913   -1.3391332   -0.1817434
  O    2.8698601    0.6061046    0.1859609
  N   -3.2108362   -0.3408603    0.2208766
  H    0.3989040    1.0293798   -1.1881544
  H    0.5828569    1.6404545    0.4535615
  H   -0.7783183   -0.2201002    1.3557912
  H   -0.5945719   -1.0985161   -0.1560324
  H   -2.0213270    0.6251748   -1.3083249
  H   -2.2154583    1.4980577    0.2141340
  H   -3.0230931   -1.2993248   -0.0769852
  H   -4.0487827   -0.0573059   -0.2893605
$end

$rem
   BASIS  =  6-311++G**
   JOB_TYPE  =  optimization
   METHOD  =  B3LYP
   SYM_IGNORE  TRUE
$end

--------------------------------------------------------------
 ----------------------------------------------------------------
             Standard Nuclear Orientation (Angstroms)
    I     Atom           X                Y                Z
 ----------------------------------------------------------------
    1      C       1.8501375000    -0.0949718000    -0.0180780000
    2      C       0.4963372000     0.7167610000    -0.1337323000
    3      C      -0.7393790000    -0.0934328000     0.2644003000
    4      C      -2.0670902000     0.4937154000    -0.2100076000
    5      O       1.7470913000    -1.3391332000    -0.1817434000
    6      O       2.8698601000     0.6061046000     0.1859609000
    7      N      -3.2108362000    -0.3408603000     0.2208766000
    8      H       0.3989040000     1.0293798000    -1.1881544000
    9      H       0.5828569000     1.6404545000     0.4535615000
   10      H      -0.7783183000    -0.2201002000     1.3557912000
   11      H      -0.5945719000    -1.0985161000    -0.1560324000
   12      H      -2.0213270000     0.6251748000    -1.3083249000
   13      H      -2.2154583000     1.4980577000     0.2141340000
   14      H      -3.0230931000    -1.2993248000    -0.0769852000
   15      H      -4.0487827000    -0.0573059000    -0.2893605000
 ----------------------------------------------------------------
 Nuclear Repulsion Energy =   291.1566140875 hartrees
 There are       28 alpha and       28 beta electrons
 Requested basis set is 6-311++G(d,p)
 There are 82 shells and 210 basis functions

 Total QAlloc Memory Limit   2000 MB
 Mega-Array Size        61 MB
 MEM_STATIC part        62 MB
 A cutoff of  1.0D-11 yielded   3107 shell pairs
 There are     20227 function pairs (     21548 Cartesian)

 -------------------------------------------------------
 OpenMP Integral Computing Module                       
 Release: version 1.0, May 2013, Q-Chem Inc. Pittsburgh 
 -------------------------------------------------------
 Integral Job Info:
 Integral job number is                      11
 Integral operator is                         1
 short-range coefficients                     0
 long-range coefficients              100000000
 Omega coefficients                           0
 if combine SR and LR in K                    0
 Integral screening is                        0
 Integral computing path is                   2
 max size of driver memory is            800000
 size of driver memory is                593474
 size of scratch memory is              2260544
 max col of scratch BK array               1296
 max len of scratch array in speh3          155
 max len of scratch index in speh4           18
 max int batch size is                      520
 min int batch size is                       52
 fixed nKL is                                52
 max L of basis functions is                  2
 order of int derivative is                   0
 number of shells is                         82
 number of basis is                         217
 number of cartesian basis is               217
 number of contracted shell pairs          3107
 number of primitive shell pairs           7435
 maxK2 (contraction) of shell pair           36
 max number of K2 of shell pair               1
 max number of CS2 of shell pair            524
 max number of PS2 of shell pair            972
 mem total for path MDJ                   35976
 -------------------------------------------------------
 Smallest overlap matrix eigenvalue = 1.68E-05

 Scale SEOQF with 1.000000e-01/1.000000e-01/1.000000e-01

 Standard Electronic Orientation quadrupole field applied
 Nucleus-field energy     =     0.0000000104 hartrees
 Guess from superposition of atomic densities
 Warning:  Energy on first SCF cycle will be non-variational
 A restricted hybrid HF-DFT SCF calculation will be
 performed using Pulay DIIS extrapolation
 Exchange:     0.2000 Hartree-Fock + 0.0800 Slater + 0.7200 B88
 Correlation:  0.1900 VWN1RPA + 0.8100 LYP
 Using SG-1 standard quadrature grid
 SCF converges when DIIS error is below 1.0E-08
 Inaccurate integrated density:
   Number of electrons =    56
   Numerical integral  =    55.000136485040
   Relative error      =    -1.7854705624 %
 ---------------------------------------
  Cycle       Energy         DIIS Error
 ---------------------------------------
    1    -363.5381691692      4.11E-02
    2    -362.3347610510      7.60E-03
    3    -359.8451657332      1.91E-02
    4    -362.5151427849      4.21E-03
    5    -362.6109466750      9.82E-04
    6    -362.6174770858      4.64E-04
    7    -362.6182207355      2.10E-04
    8    -362.6184163625      4.09E-05
    9    -362.6184197284      3.32E-05
   10    -362.6184236796      7.04E-06
   11    -362.6184237851      2.24E-06
   12    -362.6184239797      3.46E-07
   13    -362.6184239397      1.36E-07
   14    -362.6184239500      3.92E-08
   15    -362.6184239495      5.38E-09 Convergence criterion met
 ---------------------------------------
 SCF time:  CPU 68.11 s  wall 68.22 s
 SCF   energy in the final basis set = -362.6184239495
 Total energy in the final basis set = -362.6184239495

 --------------------------------------------------------------

                    Orbital Energies (a.u.)
 --------------------------------------------------------------

 Alpha MOs
 -- Occupied --
-18.875 -18.874 -14.191 -10.075 -10.070 -10.021 -10.005  -0.834
 -0.774  -0.751  -0.629  -0.531  -0.456  -0.372  -0.350  -0.327
 -0.297  -0.271  -0.253  -0.234  -0.214  -0.209  -0.188  -0.172
 -0.141  -0.066  -0.052  -0.047
 -- Virtual --
  0.075   0.105   0.117   0.120   0.145   0.149   0.159   0.166
  0.178   0.186   0.204   0.214   0.225   0.229   0.235   0.237
  0.240   0.246   0.249   0.261   0.263   0.274   0.277   0.285
  0.297   0.299   0.306   0.308   0.323   0.332   0.340   0.351
  0.368   0.386   0.389   0.398   0.406   0.418   0.425   0.440
  0.445   0.451   0.470   0.474   0.480   0.484   0.507   0.518
  0.542   0.580   0.591   0.613   0.627   0.637   0.663   0.685
  0.698   0.746   0.769   0.776   0.797   0.802   0.810   0.821
  0.832   0.858   0.875   0.884   0.895   0.912   0.930   0.945
  0.978   1.024   1.044   1.062   1.098   1.137   1.168   1.247
  1.314   1.320   1.347   1.357   1.378   1.384   1.412   1.427
  1.441   1.466   1.508   1.575   1.599   1.616   1.652   1.683
  1.696   1.705   1.741   1.753   1.761   1.784   1.797   1.806
  1.844   1.871   1.889   1.903   1.923   1.975   1.991   2.002
  2.040   2.077   2.143   2.178   2.191   2.224   2.249   2.309
  2.335   2.364   2.438   2.483   2.504   2.578   2.603   2.644
  2.668   2.704   2.721   2.740   2.759   2.812   2.820   2.845
  2.857   2.897   2.921   2.938   2.957   3.001   3.042   3.057
  3.075   3.095   3.130   3.143   3.175   3.253   3.275   3.434
  3.464   3.497   3.557   3.606   3.652   3.763   3.876   3.897
  3.960   3.973   4.218   4.247   4.271   4.335   4.479   4.816
  4.931   5.263   5.286   5.349   5.398   5.770   6.076  23.969
 23.993  24.045  24.073  35.693  50.137  50.233
 --------------------------------------------------------------

          Ground-State Mulliken Net Atomic Charges

     Atom                 Charge (a.u.)
  ----------------------------------------
      1 C                     0.062999
      2 C                    -0.330310
      3 C                    -0.143526
      4 C                    -0.419939
      5 O                    -0.457443
      6 O                    -0.467551
      7 N                    -0.353362
      8 H                     0.086699
      9 H                     0.116259
     10 H                     0.126148
     11 H                     0.134503
     12 H                     0.099050
     13 H                     0.137120
     14 H                     0.207881
     15 H                     0.201474
  ----------------------------------------
  Sum of atomic charges =    -1.000000

 -----------------------------------------------------------------
                    Cartesian Multipole Moments
 -----------------------------------------------------------------
    Charge (ESU x 10^10)
                -4.8032
    Dipole Moment (Debye)
         X      -9.6460      Y       1.5936      Z      -1.4850
       Tot       9.8889
    Quadrupole Moments (Debye-Ang)
        XX     -81.4323     XY       1.7243     YY     -53.7457
        XZ       4.5853     YZ      -0.2928     ZZ     -47.8139
    Octopole Moments (Debye-Ang^2)
       XXX     -79.3714    XXY      -4.2740    XYY     -19.8779
       YYY       1.9276    XXZ     -24.4419    XYZ      -5.2989
       YYZ       1.2290    XZZ       6.2748    YZZ       0.0969
       ZZZ      -1.5708
    Hexadecapole Moments (Debye-Ang^3)
      XXXX   -1548.9290   XXXY     -28.0603   XXYY    -275.8370
      XYYY      21.3579   YYYY    -229.4576   XXXZ      63.5919
      XXYZ       1.7256   XYYZ       2.5437   YYYZ       2.2191
      XXZZ    -252.2852   XYZZ      -1.6600   YYZZ     -53.0893
      XZZZ       7.0677   YZZZ       1.4174   ZZZZ     -91.7908
 -----------------------------------------------------------------
 Calculating analytic gradient of the SCF energy
 Gradient of SCF Energy
            1           2           3           4           5           6
    1   0.0041878   0.0001530   0.0002062  -0.0020495  -0.0035927   0.0008593
    2  -0.0007850  -0.0005123   0.0018922  -0.0047992  -0.0048696   0.0030123
    3   0.0021008   0.0000031  -0.0007985   0.0005454  -0.0009889   0.0000992
            7           8           9          10          11          12
    1   0.0017844  -0.0016785  -0.0004964  -0.0003624   0.0018057   0.0005462
    2   0.0027430   0.0013053   0.0017186  -0.0003889  -0.0012453   0.0012631
    3   0.0070214  -0.0019165   0.0006362   0.0015530  -0.0007281  -0.0023126
           13          14          15
    1  -0.0007830   0.0010221  -0.0016022
    2   0.0016682  -0.0015754   0.0005731
    3   0.0003469  -0.0024837  -0.0030777
 Max gradient component =       7.021E-03
 RMS gradient           =       2.184E-03
 Gradient time:  CPU 17.64 s  wall 17.65 s
 Geometry Optimization Parameters
   NAtoms,    NIC,     NZ,  NCons,   NDum,   NFix, NCnnct, MaxDiis
       15      98       0       0       0       0       0       0


** GEOMETRY OPTIMIZATION IN DELOCALIZED INTERNAL COORDINATES **
   Searching for a Minimum

   Optimization Cycle:   1

                       Coordinates (Angstroms)
     ATOM                X               Y               Z
      1  C         1.8501375000   -0.0949718000   -0.0180780000
      2  C         0.4963372000    0.7167610000   -0.1337323000
      3  C        -0.7393790000   -0.0934328000    0.2644003000
      4  C        -2.0670902000    0.4937154000   -0.2100076000
      5  O         1.7470913000   -1.3391332000   -0.1817434000
      6  O         2.8698601000    0.6061046000    0.1859609000
      7  N        -3.2108362000   -0.3408603000    0.2208766000
      8  H         0.3989040000    1.0293798000   -1.1881544000
      9  H         0.5828569000    1.6404545000    0.4535615000
     10  H        -0.7783183000   -0.2201002000    1.3557912000
     11  H        -0.5945719000   -1.0985161000   -0.1560324000
     12  H        -2.0213270000    0.6251748000   -1.3083249000
     13  H        -2.2154583000    1.4980577000    0.2141340000
     14  H        -3.0230931000   -1.2993248000   -0.0769852000
     15  H        -4.0487827000   -0.0573059000   -0.2893605000
   Point Group: c1    Number of degrees of freedom:    39


   Energy is   -362.618423950


 Attempting to Generate Delocalized Internal Coordinates

 39 Hessian modes will be used to form the next step
  Hessian Eigenvalues:
     0.002000    0.002070    0.005066    0.005166    0.005568    0.034722
     0.038905    0.042297    0.045153    0.049125    0.053232    0.055244
     0.087570    0.091608    0.095122    0.124901    0.127242    0.129324
     0.160000    0.160000    0.218850    0.219328    0.219406    0.250000
     0.250000    0.250449    0.293927    0.296749    0.329087    0.332331
     0.336513    0.337478    0.337867    0.339040    0.345722    0.441433
     0.441647    0.799618    0.817104

 Minimum Search - Taking Simple RFO Step
 Searching for Lamda that Minimizes Along All modes
 Value Taken    Lamda =  -0.00090393
 Step Taken.  Stepsize is  0.186847

                             Maximum     Tolerance    Cnvgd?
         Gradient           0.008044      0.000300      NO
         Displacement       0.067779      0.001200      NO
         Energy change     *********      0.000001      NO


 New Cartesian Coordinates Obtained by Inverse Iteration

 Displacement from previous Coordinates is:  0.295980
 ----------------------------------------------------------------
             Standard Nuclear Orientation (Angstroms)
    I     Atom           X                Y                Z
 ----------------------------------------------------------------
    1      C       1.8623471446    -0.0754353683    -0.0276168929
    2      C       0.4944296678     0.6999006881    -0.1494153542
    3      C      -0.7414417142    -0.1121090926     0.2480689035
    4      C      -2.0625106830     0.4946093265    -0.2150800212
    5      O       1.8109207983    -1.3173772701    -0.2053133687
    6      O       2.8494522993     0.6354850641     0.2712148389
    7      N      -3.2165096256    -0.3260329082     0.2229878697
    8      H       0.4103126595     1.0051565997    -1.2032464183
    9      H       0.5714135357     1.6238956254     0.4336349560
   10      H      -0.7745767500    -0.2383955773     1.3371774548
   11      H      -0.6192560638    -1.1164785843    -0.1744915591
   12      H      -2.0267455911     0.6175978495    -1.3107671688
   13      H      -2.1883564110     1.4989272326     0.2092366153
   14      H      -3.0575104533    -1.2937960902    -0.0507699788
   15      H      -4.0656385133    -0.0299447947    -0.2533140762
 ----------------------------------------------------------------
 Nuclear Repulsion Energy =   291.0722580065 hartrees
 There are       28 alpha and       28 beta electrons
 Applying Cartesian multipole field
    Component          Value
    ---------          -----
     (2,0,0)        1.00000E-11
     (0,2,0)        2.00000E-11
     (0,0,2)       -3.00000E-11
 Nucleus-field energy     =     0.0000000104 hartrees
 Requested basis set is 6-311++G(d,p)
 There are 82 shells and 210 basis functions
 A cutoff of  1.0D-11 yielded   3106 shell pairs
 There are     20211 function pairs (     21532 Cartesian)
 Smallest overlap matrix eigenvalue = 1.64E-05
 Guess MOs from SCF MO coefficient file
 Reading MOs from coefficient file
 Reading MOs from coefficient file
 A restricted hybrid HF-DFT SCF calculation will be
 performed using Pulay DIIS extrapolation
 Exchange:     0.2000 Hartree-Fock + 0.0800 Slater + 0.7200 B88
 Correlation:  0.1900 VWN1RPA + 0.8100 LYP
 Using SG-1 standard quadrature grid
 SCF converges when DIIS error is below 1.0E-08
 Geometry optimization detected.  Setting ReadMinima to 0
 Setting SaveMinima to 0
 ---------------------------------------
  Cycle       Energy         DIIS Error
 ---------------------------------------
    1    -362.6234722262      1.59E-03
    2    -362.6183923706      1.94E-04
    3    -362.6181283500      3.40E-04
    4    -362.6186017776      6.18E-05
    5    -362.6186133872      3.43E-05
    6    -362.6186176561      1.02E-05
    7    -362.6186180559      3.15E-06
    8    -362.6186181006      5.56E-07
    9    -362.6186180554      2.06E-07
   10    -362.6186180891      6.10E-08
   11    -362.6186180926      2.56E-08
   12    -362.6186180910      5.29E-09 Convergence criterion met
 ---------------------------------------
 SCF time:  CPU 53.85 s  wall 54.17 s
 SCF   energy in the final basis set = -362.6186180910
 Total energy in the final basis set = -362.6186180910

 --------------------------------------------------------------

                    Orbital Energies (a.u.)
 --------------------------------------------------------------

 Alpha MOs
 -- Occupied --
-18.873 -18.871 -14.191 -10.076 -10.068 -10.023 -10.005  -0.834
 -0.773  -0.749  -0.631  -0.532  -0.458  -0.374  -0.350  -0.328
 -0.297  -0.272  -0.253  -0.234  -0.215  -0.210  -0.189  -0.172
 -0.140  -0.064  -0.051  -0.045
 -- Virtual --
  0.074   0.105   0.116   0.120   0.145   0.148   0.159   0.165
  0.177   0.186   0.204   0.215   0.226   0.229   0.235   0.237
  0.239   0.246   0.249   0.262   0.263   0.274   0.277   0.285
  0.296   0.298   0.306   0.308   0.325   0.330   0.338   0.352
  0.367   0.387   0.390   0.397   0.406   0.418   0.424   0.439
  0.445   0.451   0.469   0.475   0.480   0.485   0.507   0.518
  0.542   0.581   0.590   0.612   0.630   0.641   0.666   0.687
  0.699   0.748   0.769   0.776   0.795   0.801   0.812   0.821
  0.834   0.856   0.875   0.885   0.896   0.913   0.933   0.944
  0.976   1.020   1.041   1.064   1.097   1.135   1.173   1.244
  1.318   1.323   1.346   1.362   1.378   1.384   1.408   1.429
  1.443   1.460   1.509   1.571   1.607   1.616   1.658   1.684
  1.696   1.707   1.742   1.753   1.769   1.782   1.800   1.807
  1.847   1.864   1.890   1.903   1.924   1.973   1.998   2.001
  2.045   2.077   2.151   2.174   2.188   2.231   2.254   2.310
  2.333   2.366   2.443   2.484   2.505   2.580   2.603   2.642
  2.665   2.704   2.723   2.741   2.756   2.807   2.826   2.850
  2.859   2.898   2.929   2.934   2.957   3.003   3.040   3.060
  3.077   3.097   3.130   3.145   3.179   3.251   3.273   3.436
  3.465   3.506   3.560   3.602   3.656   3.775   3.879   3.905
  3.969   3.983   4.212   4.240   4.273   4.330   4.485   4.828
  4.937   5.267   5.289   5.345   5.403   5.773   6.081  23.974
 24.001  24.048  24.077  35.697  50.138  50.239
 --------------------------------------------------------------

          Ground-State Mulliken Net Atomic Charges

     Atom                 Charge (a.u.)
  ----------------------------------------
      1 C                     0.061961
      2 C                    -0.345936
      3 C                    -0.121446
      4 C                    -0.420241
      5 O                    -0.459711
      6 O                    -0.468447
      7 N                    -0.359838
      8 H                     0.085914
      9 H                     0.120265
     10 H                     0.127529
     11 H                     0.129315
     12 H                     0.100790
     13 H                     0.138721
     14 H                     0.208887
     15 H                     0.202238
  ----------------------------------------
  Sum of atomic charges =    -1.000000

 -----------------------------------------------------------------
                    Cartesian Multipole Moments
 -----------------------------------------------------------------
    Charge (ESU x 10^10)
                -4.8032
    Dipole Moment (Debye)
         X      -9.8586      Y       1.5011      Z      -1.5959
       Tot      10.0992
    Quadrupole Moments (Debye-Ang)
        XX     -81.3546     XY       1.7696     YY     -53.6129
        XZ       3.7357     YZ      -0.7159     ZZ     -48.0504
    Octopole Moments (Debye-Ang^2)
       XXX     -82.5189    XXY      -4.6094    XYY     -20.9408
       YYY       0.6530    XXZ     -25.8374    XYZ      -5.9182
       YYZ       1.2609    XZZ       5.7368    YZZ      -0.2192
       ZZZ      -1.9850
    Hexadecapole Moments (Debye-Ang^3)
      XXXX   -1544.6958   XXXY     -26.5823   XXYY    -277.2718
      XYYY      20.3058   YYYY    -226.2125   XXXZ      51.3731
      XXYZ      -1.9677   XYYZ       1.1608   YYYZ       0.2985
      XXZZ    -255.8603   XYZZ      -1.8407   YYZZ     -53.1648
      XZZZ       4.1040   YZZZ      -0.2139   ZZZZ     -93.7497
 -----------------------------------------------------------------
 Calculating analytic gradient of the SCF energy
 Gradient of SCF Energy
            1           2           3           4           5           6
    1   0.0036343  -0.0010986  -0.0013169   0.0005976   0.0001933  -0.0018185
    2   0.0017728  -0.0004625   0.0007056  -0.0002501  -0.0005127  -0.0017269
    3  -0.0099998   0.0023912  -0.0004372   0.0006433   0.0037476   0.0032426
            7           8           9          10          11          12
    1   0.0000618   0.0004721  -0.0000043  -0.0003403   0.0003518   0.0000825
    2   0.0003204   0.0002141   0.0004190   0.0000116  -0.0000799   0.0002088
    3   0.0020019   0.0003202  -0.0000591   0.0000764   0.0001822  -0.0002831
           13          14          15
    1   0.0000997  -0.0001604  -0.0007541
    2   0.0005297  -0.0010475  -0.0001023
    3  -0.0001694  -0.0007082  -0.0009485
 Max gradient component =       1.000E-02
 RMS gradient           =       1.923E-03
 Gradient time:  CPU 17.59 s  wall 17.59 s
 Geometry Optimization Parameters
   NAtoms,    NIC,     NZ,  NCons,   NDum,   NFix, NCnnct, MaxDiis
       15      98       0       0       0       0       0       0

 Cartesian Hessian Update
 Hessian Updated using BFGS Update


** GEOMETRY OPTIMIZATION IN DELOCALIZED INTERNAL COORDINATES **
   Searching for a Minimum

   Optimization Cycle:   2

                       Coordinates (Angstroms)
     ATOM                X               Y               Z
      1  C         1.8623471446   -0.0754353683   -0.0276168929
      2  C         0.4944296678    0.6999006881   -0.1494153542
      3  C        -0.7414417142   -0.1121090926    0.2480689035
      4  C        -2.0625106830    0.4946093265   -0.2150800212
      5  O         1.8109207983   -1.3173772701   -0.2053133687
      6  O         2.8494522993    0.6354850641    0.2712148389
      7  N        -3.2165096256   -0.3260329082    0.2229878697
      8  H         0.4103126595    1.0051565997   -1.2032464183
      9  H         0.5714135357    1.6238956254    0.4336349560
     10  H        -0.7745767500   -0.2383955773    1.3371774548
     11  H        -0.6192560638   -1.1164785843   -0.1744915591
     12  H        -2.0267455911    0.6175978495   -1.3107671688
     13  H        -2.1883564110    1.4989272326    0.2092366153
     14  H        -3.0575104533   -1.2937960902   -0.0507699788
     15  H        -4.0656385133   -0.0299447947   -0.2533140762
   Point Group: c1    Number of degrees of freedom:    39


   Energy is   -362.618618091

 Hessian Updated using BFGS Update

 39 Hessian modes will be used to form the next step
  Hessian Eigenvalues:
     0.001268    0.003879    0.005067    0.005519    0.007712    0.035133
     0.038789    0.042237    0.045235    0.049092    0.053454    0.055006
     0.087382    0.091636    0.096750    0.121551    0.127181    0.130207
     0.157801    0.160089    0.205296    0.218854    0.224019    0.239662
     0.250019    0.261565    0.295562    0.297620    0.323783    0.331704
     0.334896    0.337153    0.337713    0.338717    0.349845    0.432138
     0.441644    0.790164    0.822905

 Minimum Search - Taking Simple RFO Step
 Searching for Lamda that Minimizes Along All modes
 Value Taken    Lamda =  -0.00368415
 Calculated Step too Large.  Step scaled by  0.436810
 Step Taken.  Stepsize is  0.300000

                             Maximum     Tolerance    Cnvgd?
         Gradient           0.004527      0.000300      NO
         Displacement       0.175531      0.001200      NO
         Energy change     -0.000194      0.000001      NO


 New Cartesian Coordinates Obtained by Inverse Iteration

 Displacement from previous Coordinates is:  0.433107
 ----------------------------------------------------------------
             Standard Nuclear Orientation (Angstroms)
    I     Atom           X                Y                Z
 ----------------------------------------------------------------
    1      C       1.8730534832    -0.0546119372     0.0193115642
    2      C       0.4900798960     0.6654550769    -0.1317234434
    3      C      -0.7541304146    -0.1438413791     0.2491212612
    4      C      -2.0529560942     0.4933599670    -0.2273516151
    5      O       1.9206847482    -1.2664334404    -0.2822916886
    6      O       2.8402321638     0.7017049776     0.2551993412
    7      N      -3.2334025605    -0.2986234982     0.2045021961
    8      H       0.4425196328     0.9572847548    -1.1851344244
    9      H       0.5480463525     1.5898059204     0.4439556519
   10      H      -0.7979662172    -0.2590472653     1.3347448464
   11      H      -0.6638050028    -1.1501978064    -0.1651454874
   12      H      -2.0117975568     0.5956417345    -1.3180565960
   13      H      -2.1490412744     1.4991133623     0.1886454740
   14      H      -3.1173625004    -1.2799085735    -0.0184789347
   15      H      -4.0878243556     0.0163008065    -0.2349923456
 ----------------------------------------------------------------
 Nuclear Repulsion Energy =   290.9150324834 hartrees
 There are       28 alpha and       28 beta electrons
 Applying Cartesian multipole field
    Component          Value
    ---------          -----
     (2,0,0)        1.00000E-11
     (0,2,0)        2.00000E-11
     (0,0,2)       -3.00000E-11
 Nucleus-field energy     =     0.0000000105 hartrees
 Requested basis set is 6-311++G(d,p)
 There are 82 shells and 210 basis functions
 A cutoff of  1.0D-11 yielded   3101 shell pairs
 There are     20178 function pairs (     21496 Cartesian)
 Smallest overlap matrix eigenvalue = 1.58E-05
 Guess MOs from SCF MO coefficient file
 Reading MOs from coefficient file
 Reading MOs from coefficient file
 A restricted hybrid HF-DFT SCF calculation will be
 performed using Pulay DIIS extrapolation
 Exchange:     0.2000 Hartree-Fock + 0.0800 Slater + 0.7200 B88
 Correlation:  0.1900 VWN1RPA + 0.8100 LYP
 Using SG-1 standard quadrature grid
 SCF converges when DIIS error is below 1.0E-08
 Geometry optimization detected.  Setting ReadMinima to 0
 Setting SaveMinima to 0
 ---------------------------------------
  Cycle       Energy         DIIS Error
 ---------------------------------------
    1    -362.6211928370      2.35E-03
    2    -362.6159484334      4.20E-04
    3    -362.6148427472      7.03E-04
    4    -362.6168684303      1.39E-04
    5    -362.6169364714      6.00E-05
    6    -362.6169492270      2.10E-05
    7    -362.6169511710      5.27E-06
    8    -362.6169513520      1.23E-06
    9    -362.6169512463      3.64E-07
   10    -362.6169512693      9.65E-08
   11    -362.6169512724      5.05E-08
   12    -362.6169512694      1.07E-08
   13    -362.6169512710      1.48E-09 Convergence criterion met
 ---------------------------------------
 SCF time:  CPU 57.59 s  wall 57.96 s
 SCF   energy in the final basis set = -362.6169512710
 Total energy in the final basis set = -362.6169512710

 --------------------------------------------------------------

                    Orbital Energies (a.u.)
 --------------------------------------------------------------

 Alpha MOs
 -- Occupied --
-18.870 -18.868 -14.190 -10.076 -10.065 -10.025 -10.004  -0.836
 -0.772  -0.746  -0.634  -0.535  -0.462  -0.378  -0.352  -0.331
 -0.298  -0.273  -0.252  -0.236  -0.218  -0.211  -0.191  -0.172
 -0.137  -0.061  -0.051  -0.041
 -- Virtual --
  0.074   0.104   0.116   0.119   0.145   0.147   0.160   0.163
  0.176   0.186   0.205   0.215   0.225   0.228   0.235   0.237
  0.239   0.247   0.249   0.262   0.266   0.275   0.277   0.285
  0.296   0.297   0.306   0.308   0.325   0.329   0.337   0.352
  0.366   0.384   0.390   0.399   0.406   0.418   0.424   0.438
  0.447   0.452   0.467   0.473   0.482   0.489   0.505   0.523
  0.542   0.579   0.589   0.611   0.629   0.643   0.674   0.690
  0.693   0.747   0.770   0.778   0.791   0.803   0.812   0.822
  0.836   0.858   0.875   0.885   0.898   0.913   0.930   0.942
  0.977   1.028   1.047   1.064   1.097   1.126   1.176   1.257
  1.309   1.326   1.344   1.364   1.377   1.393   1.408   1.427
  1.433   1.455   1.510   1.571   1.602   1.623   1.658   1.683
  1.696   1.710   1.743   1.751   1.784   1.786   1.801   1.818
  1.848   1.860   1.897   1.909   1.936   1.971   1.996   2.017
  2.042   2.087   2.149   2.171   2.193   2.232   2.263   2.310
  2.335   2.375   2.451   2.486   2.509   2.585   2.603   2.639
  2.662   2.702   2.729   2.745   2.756   2.800   2.832   2.857
  2.865   2.899   2.934   2.943   2.959   3.008   3.042   3.063
  3.083   3.098   3.129   3.157   3.185   3.252   3.276   3.436
  3.476   3.520   3.535   3.622   3.665   3.803   3.889   3.917
  3.977   4.000   4.191   4.237   4.280   4.326   4.499   4.849
  4.948   5.267   5.292   5.341   5.415   5.776   6.086  23.982
 24.014  24.055  24.086  35.707  50.141  50.250
 --------------------------------------------------------------

          Ground-State Mulliken Net Atomic Charges

     Atom                 Charge (a.u.)
  ----------------------------------------
      1 C                     0.057143
      2 C                    -0.359164
      3 C                    -0.101743
      4 C                    -0.417139
      5 O                    -0.460559
      6 O                    -0.468728
      7 N                    -0.370889
      8 H                     0.106642
      9 H                     0.112162
     10 H                     0.128075
     11 H                     0.117090
     12 H                     0.106023
     13 H                     0.138229
     14 H                     0.209623
     15 H                     0.203234
  ----------------------------------------
  Sum of atomic charges =    -1.000000

 -----------------------------------------------------------------
                    Cartesian Multipole Moments
 -----------------------------------------------------------------
    Charge (ESU x 10^10)
                -4.8032
    Dipole Moment (Debye)
         X     -10.2451      Y       1.2564      Z      -1.2674
       Tot      10.3994
    Quadrupole Moments (Debye-Ang)
        XX     -82.0782     XY       1.5185     YY     -53.3849
        XZ       4.1189     YZ      -1.3536     ZZ     -48.0742
    Octopole Moments (Debye-Ang^2)
       XXX     -88.8097    XXY      -6.1046    XYY     -22.6953
       YYY      -1.8805    XXZ     -22.8727    XYZ      -6.4102
       YYZ       1.7549    XZZ       5.0525    YZZ      -0.6448
       ZZZ      -1.1412
    Hexadecapole Moments (Debye-Ang^3)
      XXXX   -1561.4886   XXXY     -27.9255   XXYY    -280.9309
      XYYY      16.2786   YYYY    -220.4157   XXXZ      53.2876
      XXYZ      -7.2541   XYYZ       1.4802   YYYZ      -2.7512
      XXZZ    -260.0158   XYZZ      -2.2461   YYZZ     -52.5388
      XZZZ       5.4932   YZZZ      -2.8742   ZZZZ     -94.0338
 -----------------------------------------------------------------
 Calculating analytic gradient of the SCF energy
 Gradient of SCF Energy
            1           2           3           4           5           6
    1  -0.0055827  -0.0001433  -0.0025881   0.0051393   0.0078911  -0.0029157
    2  -0.0023314   0.0021063  -0.0025219   0.0070613   0.0115034  -0.0080162
    3   0.0174536  -0.0062056  -0.0000782  -0.0002563  -0.0040987  -0.0090365
            7           8           9          10          11          12
    1  -0.0033257   0.0010488   0.0019796   0.0002020  -0.0018778  -0.0007967
    2  -0.0036587  -0.0001194  -0.0028756   0.0006400   0.0021582  -0.0013923
    3  -0.0054772   0.0031983  -0.0014383  -0.0027134   0.0019589   0.0034025
           13          14          15
    1   0.0013985  -0.0020644   0.0016351
    2  -0.0017662   0.0008502  -0.0016377
    3  -0.0010290   0.0019048   0.0024151
 Max gradient component =       1.745E-02
 RMS gradient           =       4.665E-03
 Gradient time:  CPU 17.48 s  wall 17.49 s
 Geometry Optimization Parameters
   NAtoms,    NIC,     NZ,  NCons,   NDum,   NFix, NCnnct, MaxDiis
       15      98       0       0       0       0       0       0

 Cartesian Hessian Update
 Hessian Updated using BFGS Update


** GEOMETRY OPTIMIZATION IN DELOCALIZED INTERNAL COORDINATES **
   Searching for a Minimum

   Optimization Cycle:   3

                       Coordinates (Angstroms)
     ATOM                X               Y               Z
      1  C         1.8730534832   -0.0546119372    0.0193115642
      2  C         0.4900798960    0.6654550769   -0.1317234434
      3  C        -0.7541304146   -0.1438413791    0.2491212612
      4  C        -2.0529560942    0.4933599670   -0.2273516151
      5  O         1.9206847482   -1.2664334404   -0.2822916886
      6  O         2.8402321638    0.7017049776    0.2551993412
      7  N        -3.2334025605   -0.2986234982    0.2045021961
      8  H         0.4425196328    0.9572847548   -1.1851344244
      9  H         0.5480463525    1.5898059204    0.4439556519
     10  H        -0.7979662172   -0.2590472653    1.3347448464
     11  H        -0.6638050028   -1.1501978064   -0.1651454874
     12  H        -2.0117975568    0.5956417345   -1.3180565960
     13  H        -2.1490412744    1.4991133623    0.1886454740
     14  H        -3.1173625004   -1.2799085735   -0.0184789347
     15  H        -4.0878243556    0.0163008065   -0.2349923456
   Point Group: c1    Number of degrees of freedom:    39


   Energy is   -362.616951271

 Hessian Updated using BFGS Update

 39 Hessian modes will be used to form the next step
  Hessian Eigenvalues:
     0.001795    0.004909    0.005071    0.005550    0.034286    0.038737
     0.039680    0.042541    0.049070    0.053286    0.054983    0.078289
     0.087300    0.091635    0.096028    0.122375    0.127294    0.131861
     0.159112    0.160301    0.208839    0.218887    0.222933    0.242830
     0.250432    0.263809    0.294977    0.297886    0.327252    0.332052
     0.335416    0.337497    0.337884    0.338901    0.352564    0.432581
     0.441690    0.798981    0.834164

 Minimum Search - Taking Simple RFO Step
 Searching for Lamda that Minimizes Along All modes
 Value Taken    Lamda =  -0.00370273
 Step Taken.  Stepsize is  0.201841

                             Maximum     Tolerance    Cnvgd?
         Gradient           0.017160      0.000300      NO
         Displacement       0.101272      0.001200      NO
         Energy change      0.001667      0.000001      NO


 New Cartesian Coordinates Obtained by Inverse Iteration

 Displacement from previous Coordinates is:  0.341532
 ----------------------------------------------------------------
             Standard Nuclear Orientation (Angstroms)
    I     Atom           X                Y                Z
 ----------------------------------------------------------------
    1      C       1.8600448300    -0.0694826277    -0.0035175866
    2      C       0.4926124973     0.6932840028    -0.1458701759
    3      C      -0.7409767502    -0.1223760248     0.2450654276
    4      C      -2.0583065819     0.4924902271    -0.2195648801
    5      O       1.8245506515    -1.3058639626    -0.2194219625
    6      O       2.8459504856     0.6559462129     0.2689461359
    7      N      -3.2161857370    -0.3181797446     0.2202001294
    8      H       0.4198669778     0.9847879715    -1.2040251583
    9      H       0.5562012079     1.6218268342     0.4306990789
   10      H      -0.7748718000    -0.2512419664     1.3336059281
   11      H      -0.6238949197    -1.1250755255    -0.1823514564
   12      H      -2.0234875232     0.6138718657    -1.3145817760
   13      H      -2.1779351562     1.4954207181     0.2073702710
   14      H      -3.0681872970    -1.2879489617    -0.0455259733
   15      H      -4.0690505848    -0.0114563189    -0.2387222018
 ----------------------------------------------------------------
 Nuclear Repulsion Energy =   291.2216853309 hartrees
 There are       28 alpha and       28 beta electrons
 Applying Cartesian multipole field
    Component          Value
    ---------          -----
     (2,0,0)        1.00000E-11
     (0,2,0)        2.00000E-11
     (0,0,2)       -3.00000E-11
 Nucleus-field energy     =     0.0000000104 hartrees
 Requested basis set is 6-311++G(d,p)
 There are 82 shells and 210 basis functions
 A cutoff of  1.0D-11 yielded   3106 shell pairs
 There are     20211 function pairs (     21532 Cartesian)
 Smallest overlap matrix eigenvalue = 1.60E-05
 Guess MOs from SCF MO coefficient file
 Reading MOs from coefficient file
 Reading MOs from coefficient file
 A restricted hybrid HF-DFT SCF calculation will be
 performed using Pulay DIIS extrapolation
 Exchange:     0.2000 Hartree-Fock + 0.0800 Slater + 0.7200 B88
 Correlation:  0.1900 VWN1RPA + 0.8100 LYP
 Using SG-1 standard quadrature grid
 SCF converges when DIIS error is below 1.0E-08
 Geometry optimization detected.  Setting ReadMinima to 0
 Setting SaveMinima to 0
 ---------------------------------------
  Cycle       Energy         DIIS Error
 ---------------------------------------
    1    -362.5978978301      1.76E-03
    2    -362.6186014771      2.23E-04
    3    -362.6183211939      3.66E-04
    4    -362.6188869645      9.16E-05
    5    -362.6189172164      3.23E-05
    6    -362.6189218396      1.22E-05
    7    -362.6189223601      3.91E-06
    8    -362.6189223073      6.60E-07
    9    -362.6189223534      2.75E-07
   10    -362.6189223571      7.11E-08
   11    -362.6189223713      2.91E-08
   12    -362.6189223700      6.85E-09 Convergence criterion met
 ---------------------------------------
 SCF time:  CPU 53.91 s  wall 54.01 s
 SCF   energy in the final basis set = -362.6189223700
 Total energy in the final basis set = -362.6189223700

 --------------------------------------------------------------

                    Orbital Energies (a.u.)
 --------------------------------------------------------------

 Alpha MOs
 -- Occupied --
-18.873 -18.871 -14.190 -10.075 -10.068 -10.023 -10.004  -0.834
 -0.773  -0.749  -0.631  -0.533  -0.458  -0.375  -0.351  -0.329
 -0.298  -0.272  -0.253  -0.234  -0.215  -0.210  -0.189  -0.172
 -0.139  -0.064  -0.051  -0.045
 -- Virtual --
  0.074   0.105   0.116   0.120   0.145   0.148   0.159   0.165
  0.177   0.186   0.204   0.215   0.226   0.229   0.235   0.237
  0.239   0.247   0.249   0.262   0.264   0.275   0.277   0.285
  0.296   0.298   0.306   0.308   0.325   0.330   0.338   0.353
  0.367   0.387   0.390   0.398   0.406   0.419   0.424   0.440
  0.445   0.451   0.469   0.475   0.482   0.486   0.506   0.519
  0.542   0.581   0.590   0.612   0.630   0.640   0.668   0.687
  0.697   0.748   0.770   0.778   0.794   0.802   0.812   0.822
  0.835   0.858   0.874   0.884   0.896   0.913   0.932   0.943
  0.977   1.025   1.043   1.062   1.097   1.131   1.175   1.249
  1.316   1.323   1.345   1.362   1.378   1.385   1.409   1.429
  1.440   1.460   1.512   1.574   1.602   1.619   1.657   1.684
  1.696   1.708   1.743   1.753   1.773   1.784   1.800   1.809
  1.847   1.863   1.892   1.904   1.929   1.973   1.998   2.005
  2.042   2.082   2.151   2.175   2.191   2.230   2.256   2.310
  2.332   2.368   2.446   2.485   2.506   2.582   2.603   2.642
  2.664   2.702   2.725   2.743   2.756   2.806   2.828   2.853
  2.858   2.900   2.935   2.936   2.958   3.006   3.043   3.062
  3.079   3.099   3.133   3.148   3.180   3.251   3.274   3.437
  3.467   3.505   3.558   3.609   3.658   3.776   3.881   3.908
  3.971   3.987   4.208   4.240   4.273   4.331   4.488   4.838
  4.943   5.265   5.289   5.346   5.403   5.774   6.080  23.976
 24.003  24.049  24.077  35.701  50.139  50.240
 --------------------------------------------------------------

          Ground-State Mulliken Net Atomic Charges

     Atom                 Charge (a.u.)
  ----------------------------------------
      1 C                     0.063477
      2 C                    -0.349872
      3 C                    -0.117639
      4 C                    -0.418821
      5 O                    -0.459448
      6 O                    -0.470659
      7 N                    -0.361085
      8 H                     0.092222
      9 H                     0.115794
     10 H                     0.127729
     11 H                     0.127606
     12 H                     0.101036
     13 H                     0.138121
     14 H                     0.208755
     15 H                     0.202784
  ----------------------------------------
  Sum of atomic charges =    -1.000000

 -----------------------------------------------------------------
                    Cartesian Multipole Moments
 -----------------------------------------------------------------
    Charge (ESU x 10^10)
                -4.8032
    Dipole Moment (Debye)
         X      -9.9314      Y       1.4302      Z      -1.5247
       Tot      10.1490
    Quadrupole Moments (Debye-Ang)
        XX     -81.3498     XY       1.6095     YY     -53.5839
        XZ       3.7563     YZ      -0.8378     ZZ     -48.0593
    Octopole Moments (Debye-Ang^2)
       XXX     -83.9314    XXY      -5.0413    XYY     -21.2411
       YYY      -0.0530    XXZ     -25.0830    XYZ      -6.0288
       YYZ       1.2320    XZZ       5.6540    YZZ      -0.3791
       ZZZ      -2.0497
    Hexadecapole Moments (Debye-Ang^3)
      XXXX   -1541.3670   XXXY     -28.5502   XXYY    -277.4162
      XYYY      18.8656   YYYY    -225.0183   XXXZ      49.6560
      XXYZ      -3.1202   XYYZ       0.8864   YYYZ      -0.2124
      XXZZ    -256.2400   XYZZ      -2.1424   YYZZ     -53.0097
      XZZZ       3.7107   YZZZ      -0.7273   ZZZZ     -93.7805
 -----------------------------------------------------------------
 Calculating analytic gradient of the SCF energy
 Gradient of SCF Energy
            1           2           3           4           5           6
    1   0.0002178  -0.0005585  -0.0002000   0.0008632   0.0002246  -0.0003193
    2  -0.0002950  -0.0000468   0.0000184   0.0004794   0.0002520   0.0000593
    3   0.0008840  -0.0002248  -0.0001163  -0.0003069  -0.0003604  -0.0003843
            7           8           9          10          11          12
    1  -0.0002933   0.0001023   0.0003647   0.0000288  -0.0001268  -0.0002036
    2  -0.0001522   0.0000780  -0.0001187   0.0001164  -0.0000783  -0.0000718
    3  -0.0001175   0.0001770  -0.0000188  -0.0000439   0.0001479   0.0001571
           13          14          15
    1  -0.0000659   0.0000721  -0.0001060
    2  -0.0002051  -0.0000797   0.0000442
    3   0.0000345   0.0001362   0.0000362
 Max gradient component =       8.840E-04
 RMS gradient           =       2.766E-04
 Gradient time:  CPU 17.55 s  wall 17.55 s
 Geometry Optimization Parameters
   NAtoms,    NIC,     NZ,  NCons,   NDum,   NFix, NCnnct, MaxDiis
       15      98       0       0       0       0       0       0

 Cartesian Hessian Update
 Hessian Updated using BFGS Update


** GEOMETRY OPTIMIZATION IN DELOCALIZED INTERNAL COORDINATES **
   Searching for a Minimum

   Optimization Cycle:   4

                       Coordinates (Angstroms)
     ATOM                X               Y               Z
      1  C         1.8600448300   -0.0694826277   -0.0035175866
      2  C         0.4926124973    0.6932840028   -0.1458701759
      3  C        -0.7409767502   -0.1223760248    0.2450654276
      4  C        -2.0583065819    0.4924902271   -0.2195648801
      5  O         1.8245506515   -1.3058639626   -0.2194219625
      6  O         2.8459504856    0.6559462129    0.2689461359
      7  N        -3.2161857370   -0.3181797446    0.2202001294
      8  H         0.4198669778    0.9847879715   -1.2040251583
      9  H         0.5562012079    1.6218268342    0.4306990789
     10  H        -0.7748718000   -0.2512419664    1.3336059281
     11  H        -0.6238949197   -1.1250755255   -0.1823514564
     12  H        -2.0234875232    0.6138718657   -1.3145817760
     13  H        -2.1779351562    1.4954207181    0.2073702710
     14  H        -3.0681872970   -1.2879489617   -0.0455259733
     15  H        -4.0690505848   -0.0114563189   -0.2387222018
   Point Group: c1    Number of degrees of freedom:    39


   Energy is   -362.618922370

 Hessian Updated using BFGS Update

 39 Hessian modes will be used to form the next step
  Hessian Eigenvalues:
     0.001803    0.004915    0.005071    0.005550    0.034279    0.038741
     0.039758    0.042629    0.049070    0.053274    0.054962    0.077530
     0.087300    0.091766    0.095951    0.122190    0.127294    0.131471
     0.159170    0.160443    0.207839    0.218856    0.222527    0.243348
     0.250746    0.263818    0.295082    0.297665    0.327058    0.331999
     0.335392    0.337528    0.338023    0.338927    0.351118    0.432819
     0.441707    0.798956    0.832436

 Minimum Search - Taking Simple RFO Step
 Searching for Lamda that Minimizes Along All modes
 Value Taken    Lamda =  -0.00002631
 Step Taken.  Stepsize is  0.049897

                             Maximum     Tolerance    Cnvgd?
         Gradient           0.000653      0.000300      NO
         Displacement       0.032338      0.001200      NO
         Energy change     -0.001971      0.000001      NO


 New Cartesian Coordinates Obtained by Inverse Iteration

 Displacement from previous Coordinates is:  0.072983
 ----------------------------------------------------------------
             Standard Nuclear Orientation (Angstroms)
    I     Atom           X                Y                Z
 ----------------------------------------------------------------
    1      C       1.8591084640    -0.0687640063    -0.0009238802
    2      C       0.4930655941     0.6952958202    -0.1488633941
    3      C      -0.7393819644    -0.1222943625     0.2420979228
    4      C      -2.0591514327     0.4929018080    -0.2161877125
    5      O       1.8167711007    -1.3089217269    -0.1930746470
    6      O       2.8493501963     0.6555354150     0.2589526864
    7      N      -3.2146904457    -0.3218724250     0.2205682924
    8      H       0.4205205411     0.9825455381    -1.2084939560
    9      H       0.5524422265     1.6259832877     0.4248756823
   10      H      -0.7706184570    -0.2574838617     1.3300154931
   11      H      -0.6211704009    -1.1222333546    -0.1913419686
   12      H      -2.0248687731     0.6207710247    -1.3107609605
   13      H      -2.1786485542     1.4939709110     0.2158611326
   14      H      -3.0678413559    -1.2885032862    -0.0569524297
   15      H      -4.0685564388    -0.0109280816    -0.2334664611
 ----------------------------------------------------------------
 Nuclear Repulsion Energy =   291.2796315238 hartrees
 There are       28 alpha and       28 beta electrons
 Applying Cartesian multipole field
    Component          Value
    ---------          -----
     (2,0,0)        1.00000E-11
     (0,2,0)        2.00000E-11
     (0,0,2)       -3.00000E-11
 Nucleus-field energy     =     0.0000000104 hartrees
 Requested basis set is 6-311++G(d,p)
 There are 82 shells and 210 basis functions
 A cutoff of  1.0D-11 yielded   3106 shell pairs
 There are     20211 function pairs (     21532 Cartesian)
 Smallest overlap matrix eigenvalue = 1.60E-05
 Guess MOs from SCF MO coefficient file
 Reading MOs from coefficient file
 Reading MOs from coefficient file
 A restricted hybrid HF-DFT SCF calculation will be
 performed using Pulay DIIS extrapolation
 Exchange:     0.2000 Hartree-Fock + 0.0800 Slater + 0.7200 B88
 Correlation:  0.1900 VWN1RPA + 0.8100 LYP
 Using SG-1 standard quadrature grid
 SCF converges when DIIS error is below 1.0E-08
 Geometry optimization detected.  Setting ReadMinima to 0
 Setting SaveMinima to 0
 ---------------------------------------
  Cycle       Energy         DIIS Error
 ---------------------------------------
    1    -362.6181521434      4.07E-04
    2    -362.6189289625      2.61E-05
    3    -362.6189301917      3.38E-05
    4    -362.6189338454      1.42E-05
    5    -362.6189344388      4.75E-06
    6    -362.6189347707      1.11E-06
    7    -362.6189347884      5.62E-07
    8    -362.6189347451      9.66E-08
    9    -362.6189347454      4.77E-08
   10    -362.6189347486      1.24E-08
   11    -362.6189347483      3.81E-09 Convergence criterion met
 ---------------------------------------
 SCF time:  CPU 47.46 s  wall 47.59 s
 SCF   energy in the final basis set = -362.6189347483
 Total energy in the final basis set = -362.6189347483

 --------------------------------------------------------------

                    Orbital Energies (a.u.)
 --------------------------------------------------------------

 Alpha MOs
 -- Occupied --
-18.873 -18.871 -14.190 -10.075 -10.068 -10.023 -10.005  -0.834
 -0.774  -0.749  -0.631  -0.533  -0.458  -0.375  -0.351  -0.328
 -0.298  -0.272  -0.253  -0.234  -0.215  -0.210  -0.189  -0.172
 -0.139  -0.064  -0.051  -0.045
 -- Virtual --
  0.074   0.105   0.116   0.120   0.145   0.148   0.159   0.165
  0.177   0.186   0.204   0.215   0.226   0.229   0.235   0.237
  0.240   0.247   0.249   0.262   0.264   0.275   0.277   0.285
  0.296   0.298   0.306   0.309   0.325   0.330   0.338   0.353
  0.367   0.387   0.389   0.399   0.406   0.419   0.424   0.440
  0.444   0.451   0.469   0.475   0.482   0.486   0.507   0.519
  0.542   0.581   0.590   0.612   0.630   0.640   0.668   0.687
  0.697   0.748   0.770   0.778   0.795   0.802   0.812   0.821
  0.835   0.857   0.874   0.884   0.896   0.913   0.932   0.943
  0.977   1.025   1.043   1.062   1.097   1.132   1.174   1.249
  1.316   1.323   1.344   1.362   1.378   1.385   1.409   1.430
  1.441   1.461   1.511   1.575   1.602   1.618   1.656   1.685
  1.697   1.708   1.743   1.753   1.773   1.784   1.800   1.808
  1.847   1.864   1.892   1.903   1.928   1.974   1.998   2.005
  2.044   2.081   2.150   2.175   2.191   2.230   2.256   2.310
  2.332   2.368   2.446   2.486   2.506   2.582   2.603   2.642
  2.664   2.702   2.726   2.742   2.756   2.805   2.827   2.853
  2.858   2.900   2.935   2.936   2.957   3.007   3.043   3.063
  3.078   3.099   3.135   3.147   3.180   3.251   3.275   3.438
  3.467   3.505   3.559   3.608   3.658   3.776   3.882   3.907
  3.971   3.986   4.208   4.240   4.273   4.331   4.489   4.837
  4.943   5.266   5.289   5.346   5.403   5.774   6.080  23.975
 24.003  24.049  24.077  35.702  50.139  50.240
 --------------------------------------------------------------

          Ground-State Mulliken Net Atomic Charges

     Atom                 Charge (a.u.)
  ----------------------------------------
      1 C                     0.062446
      2 C                    -0.342399
      3 C                    -0.122927
      4 C                    -0.419388
      5 O                    -0.458757
      6 O                    -0.471346
      7 N                    -0.360396
      8 H                     0.091630
      9 H                     0.114759
     10 H                     0.128783
     11 H                     0.127974
     12 H                     0.100634
     13 H                     0.137592
     14 H                     0.208534
     15 H                     0.202861
  ----------------------------------------
  Sum of atomic charges =    -1.000000

 -----------------------------------------------------------------
                    Cartesian Multipole Moments
 -----------------------------------------------------------------
    Charge (ESU x 10^10)
                -4.8032
    Dipole Moment (Debye)
         X      -9.9259      Y       1.4460      Z      -1.5683
       Tot      10.1526
    Quadrupole Moments (Debye-Ang)
        XX     -81.3099     XY       1.5377     YY     -53.6336
        XZ       3.7055     YZ      -0.6320     ZZ     -47.9964
    Octopole Moments (Debye-Ang^2)
       XXX     -84.1317    XXY      -5.0254    XYY     -21.2145
       YYY       0.0492    XXZ     -25.1231    XYZ      -5.8250
       YYZ       0.9768    XZZ       5.8096    YZZ      -0.3983
       ZZZ      -2.3120
    Hexadecapole Moments (Debye-Ang^3)
      XXXX   -1540.2032   XXXY     -29.8756   XXYY    -277.5395
      XYYY      18.5938   YYYY    -225.7132   XXXZ      49.1355
      XXYZ      -1.7387   XYYZ       0.6439   YYYZ       0.9434
      XXZZ    -255.7064   XYZZ      -2.3476   YYZZ     -52.9187
      XZZZ       3.3108   YZZZ       0.1950   ZZZZ     -93.0011
 -----------------------------------------------------------------
 Calculating analytic gradient of the SCF energy
 Gradient of SCF Energy
            1           2           3           4           5           6
    1   0.0001306  -0.0002322   0.0000820   0.0001784  -0.0000585  -0.0000037
    2  -0.0000114   0.0000475   0.0000598   0.0001006   0.0001744  -0.0001284
    3  -0.0001048   0.0000387  -0.0000684  -0.0000888   0.0000732  -0.0000065
            7           8           9          10          11          12
    1  -0.0002047  -0.0000005   0.0000811  -0.0000671   0.0000199  -0.0000110
    2  -0.0001174  -0.0000254  -0.0000758   0.0000848  -0.0000282  -0.0000458
    3   0.0000369  -0.0000114   0.0000378   0.0000400  -0.0000511   0.0000786
           13          14          15
    1   0.0000558  -0.0000183   0.0000483
    2  -0.0000077   0.0000202  -0.0000472
    3   0.0000119   0.0000074   0.0000063
 Max gradient component =       2.322E-04
 RMS gradient           =       8.330E-05
 Gradient time:  CPU 17.60 s  wall 17.61 s
 Geometry Optimization Parameters
   NAtoms,    NIC,     NZ,  NCons,   NDum,   NFix, NCnnct, MaxDiis
       15      98       0       0       0       0       0       0

 Cartesian Hessian Update
 Hessian Updated using BFGS Update


** GEOMETRY OPTIMIZATION IN DELOCALIZED INTERNAL COORDINATES **
   Searching for a Minimum

   Optimization Cycle:   5

                       Coordinates (Angstroms)
     ATOM                X               Y               Z
      1  C         1.8591084640   -0.0687640063   -0.0009238802
      2  C         0.4930655941    0.6952958202   -0.1488633941
      3  C        -0.7393819644   -0.1222943625    0.2420979228
      4  C        -2.0591514327    0.4929018080   -0.2161877125
      5  O         1.8167711007   -1.3089217269   -0.1930746470
      6  O         2.8493501963    0.6555354150    0.2589526864
      7  N        -3.2146904457   -0.3218724250    0.2205682924
      8  H         0.4205205411    0.9825455381   -1.2084939560
      9  H         0.5524422265    1.6259832877    0.4248756823
     10  H        -0.7706184570   -0.2574838617    1.3300154931
     11  H        -0.6211704009   -1.1222333546   -0.1913419686
     12  H        -2.0248687731    0.6207710247   -1.3107609605
     13  H        -2.1786485542    1.4939709110    0.2158611326
     14  H        -3.0678413559   -1.2885032862   -0.0569524297
     15  H        -4.0685564388   -0.0109280816   -0.2334664611
   Point Group: c1    Number of degrees of freedom:    39


   Energy is   -362.618934748

 Hessian Updated using BFGS Update

 39 Hessian modes will be used to form the next step
  Hessian Eigenvalues:
     0.001982    0.003978    0.005078    0.005543    0.034486    0.038810
     0.039875    0.042777    0.049083    0.053589    0.054993    0.081493
     0.087512    0.092405    0.094903    0.122863    0.127184    0.130603
     0.159114    0.160448    0.213034    0.219283    0.221909    0.242970
     0.262766    0.268717    0.295448    0.297668    0.326408    0.332465
     0.335482    0.337594    0.337760    0.338977    0.346712    0.433906
     0.441772    0.798990    0.829326

 Minimum Search - Taking Simple RFO Step
 Searching for Lamda that Minimizes Along All modes
 Value Taken    Lamda =  -0.00000345
 Step Taken.  Stepsize is  0.027123

                             Maximum     Tolerance    Cnvgd?
         Gradient           0.000217      0.000300     YES
         Displacement       0.010940      0.001200      NO
         Energy change     -0.000012      0.000001      NO


 New Cartesian Coordinates Obtained by Inverse Iteration

 Displacement from previous Coordinates is:  0.037884
 ----------------------------------------------------------------
             Standard Nuclear Orientation (Angstroms)
    I     Atom           X                Y                Z
 ----------------------------------------------------------------
    1      C       1.8600627176    -0.0675247520     0.0018090272
    2      C       0.4931646824     0.6935987496    -0.1520034851
    3      C      -0.7390884254    -0.1242018413     0.2397600160
    4      C      -2.0593173366     0.4928587866    -0.2153889637
    5      O       1.8220815518    -1.3076676133    -0.1921833926
    6      O       2.8468701734     0.6591017224     0.2684988207
    7      N      -3.2145687458    -0.3210575993     0.2223340532
    8      H       0.4221076761     0.9770568728    -1.2127783727
    9      H       0.5490759304     1.6267321888     0.4182335551
   10      H      -0.7683049152    -0.2613771623     1.3274443001
   11      H      -0.6220326508    -1.1235346801    -0.1951839062
   12      H      -2.0266973000     0.6226492942    -1.3099457623
   13      H      -2.1773585792     1.4934455098     0.2182878441
   14      H      -3.0702929789    -1.2870739294    -0.0586935734
   15      H      -4.0693714996    -0.0070028463    -0.2278843605
 ----------------------------------------------------------------
 Nuclear Repulsion Energy =   291.2520650295 hartrees
 There are       28 alpha and       28 beta electrons
 Applying Cartesian multipole field
    Component          Value
    ---------          -----
     (2,0,0)        1.00000E-11
     (0,2,0)        2.00000E-11
     (0,0,2)       -3.00000E-11
 Nucleus-field energy     =     0.0000000104 hartrees
 Requested basis set is 6-311++G(d,p)
 There are 82 shells and 210 basis functions
 A cutoff of  1.0D-11 yielded   3106 shell pairs
 There are     20211 function pairs (     21532 Cartesian)
 Smallest overlap matrix eigenvalue = 1.59E-05
 Guess MOs from SCF MO coefficient file
 Reading MOs from coefficient file
 Reading MOs from coefficient file
 A restricted hybrid HF-DFT SCF calculation will be
 performed using Pulay DIIS extrapolation
 Exchange:     0.2000 Hartree-Fock + 0.0800 Slater + 0.7200 B88
 Correlation:  0.1900 VWN1RPA + 0.8100 LYP
 Using SG-1 standard quadrature grid
 SCF converges when DIIS error is below 1.0E-08
 Geometry optimization detected.  Setting ReadMinima to 0
 Setting SaveMinima to 0
 ---------------------------------------
  Cycle       Energy         DIIS Error
 ---------------------------------------
    1    -362.6187113757      1.39E-04
    2    -362.6189363863      9.82E-06
    3    -362.6189364810      9.24E-06
    4    -362.6189369134      4.82E-06
    5    -362.6189370100      1.93E-06
    6    -362.6189370469      6.74E-07
    7    -362.6189370662      1.85E-07
    8    -362.6189370576      5.72E-08
    9    -362.6189370580      1.46E-08
   10    -362.6189370602      5.35E-09 Convergence criterion met
 ---------------------------------------
 SCF time:  CPU 42.91 s  wall 43.44 s
 SCF   energy in the final basis set = -362.6189370602
 Total energy in the final basis set = -362.6189370602

 --------------------------------------------------------------

                    Orbital Energies (a.u.)
 --------------------------------------------------------------

 Alpha MOs
 -- Occupied --
-18.873 -18.871 -14.190 -10.075 -10.068 -10.023 -10.005  -0.834
 -0.774  -0.749  -0.631  -0.533  -0.458  -0.376  -0.351  -0.328
 -0.298  -0.272  -0.253  -0.234  -0.215  -0.210  -0.189  -0.172
 -0.139  -0.064  -0.051  -0.045
 -- Virtual --
  0.074   0.105   0.116   0.120   0.145   0.148   0.159   0.164
  0.177   0.186   0.204   0.215   0.226   0.229   0.235   0.237
  0.240   0.247   0.249   0.262   0.264   0.275   0.277   0.285
  0.296   0.298   0.306   0.309   0.325   0.330   0.338   0.353
  0.367   0.387   0.389   0.399   0.406   0.419   0.424   0.439
  0.445   0.451   0.469   0.475   0.482   0.486   0.506   0.519
  0.542   0.581   0.589   0.612   0.631   0.640   0.668   0.687
  0.697   0.748   0.770   0.778   0.795   0.802   0.812   0.822
  0.835   0.857   0.874   0.884   0.896   0.913   0.932   0.943
  0.977   1.025   1.043   1.062   1.096   1.132   1.175   1.248
  1.316   1.323   1.344   1.363   1.378   1.384   1.409   1.430
  1.441   1.461   1.511   1.574   1.603   1.619   1.656   1.685
  1.697   1.708   1.743   1.753   1.772   1.784   1.800   1.808
  1.847   1.864   1.891   1.903   1.928   1.973   1.999   2.004
  2.043   2.081   2.151   2.175   2.191   2.230   2.256   2.310
  2.332   2.369   2.447   2.485   2.506   2.582   2.603   2.642
  2.664   2.702   2.726   2.742   2.757   2.804   2.827   2.853
  2.858   2.901   2.935   2.936   2.956   3.007   3.043   3.063
  3.078   3.099   3.135   3.148   3.180   3.251   3.275   3.438
  3.466   3.505   3.559   3.607   3.658   3.776   3.882   3.907
  3.971   3.987   4.208   4.240   4.273   4.330   4.488   4.837
  4.944   5.266   5.289   5.346   5.403   5.774   6.080  23.975
 24.003  24.049  24.077  35.702  50.139  50.240
 --------------------------------------------------------------

          Ground-State Mulliken Net Atomic Charges

     Atom                 Charge (a.u.)
  ----------------------------------------
      1 C                     0.062489
      2 C                    -0.343824
      3 C                    -0.121062
      4 C                    -0.419760
      5 O                    -0.458815
      6 O                    -0.471288
      7 N                    -0.360169
      8 H                     0.091656
      9 H                     0.114497
     10 H                     0.129211
     11 H                     0.127393
     12 H                     0.100567
     13 H                     0.137628
     14 H                     0.208518
     15 H                     0.202960
  ----------------------------------------
  Sum of atomic charges =    -1.000000

 -----------------------------------------------------------------
                    Cartesian Multipole Moments
 -----------------------------------------------------------------
    Charge (ESU x 10^10)
                -4.8032
    Dipole Moment (Debye)
         X      -9.9413      Y       1.4402      Z      -1.5934
       Tot      10.1707
    Quadrupole Moments (Debye-Ang)
        XX     -81.2721     XY       1.5172     YY     -53.6392
        XZ       3.6104     YZ      -0.6474     ZZ     -48.0265
    Octopole Moments (Debye-Ang^2)
       XXX     -84.3638    XXY      -4.9711    XYY     -21.2907
       YYY      -0.0242    XXZ     -25.3708    XYZ      -5.9183
       YYZ       0.8868    XZZ       5.7573    YZZ      -0.4369
       ZZZ      -2.4929
    Hexadecapole Moments (Debye-Ang^3)
      XXXX   -1539.1408   XXXY     -30.0037   XXYY    -277.7440
      XYYY      18.4975   YYYY    -225.6149   XXXZ      47.5846
      XXYZ      -1.8950   XYYZ       0.4405   YYYZ       0.8916
      XXZZ    -256.0354   XYZZ      -2.4006   YYZZ     -52.9577
      XZZZ       2.8553   YZZZ       0.1292   ZZZZ     -93.2347
 -----------------------------------------------------------------
 Calculating analytic gradient of the SCF energy
 Gradient of SCF Energy
            1           2           3           4           5           6
    1   0.0000832  -0.0000916   0.0000135  -0.0000272   0.0000283  -0.0000362
    2  -0.0000267  -0.0000048  -0.0000210   0.0000123  -0.0000298  -0.0000202
    3  -0.0002174   0.0000378   0.0000018  -0.0000337   0.0000747   0.0000503
            7           8           9          10          11          12
    1  -0.0000535   0.0000277   0.0000103  -0.0000449   0.0000613  -0.0000032
    2   0.0000002   0.0000260  -0.0000025   0.0000230   0.0000261  -0.0000092
    3   0.0000527  -0.0000007   0.0000064   0.0000158   0.0000060   0.0000107
           13          14          15
    1  -0.0000104   0.0000182   0.0000245
    2   0.0000131   0.0000197  -0.0000062
    3   0.0000091  -0.0000066  -0.0000067
 Max gradient component =       2.174E-04
 RMS gradient           =       4.605E-05
 Gradient time:  CPU 17.60 s  wall 17.60 s
 Geometry Optimization Parameters
   NAtoms,    NIC,     NZ,  NCons,   NDum,   NFix, NCnnct, MaxDiis
       15      98       0       0       0       0       0       0

 Cartesian Hessian Update
 Hessian Updated using BFGS Update


** GEOMETRY OPTIMIZATION IN DELOCALIZED INTERNAL COORDINATES **
   Searching for a Minimum

   Optimization Cycle:   6

                       Coordinates (Angstroms)
     ATOM                X               Y               Z
      1  C         1.8600627176   -0.0675247520    0.0018090272
      2  C         0.4931646824    0.6935987496   -0.1520034851
      3  C        -0.7390884254   -0.1242018413    0.2397600160
      4  C        -2.0593173366    0.4928587866   -0.2153889637
      5  O         1.8220815518   -1.3076676133   -0.1921833926
      6  O         2.8468701734    0.6591017224    0.2684988207
      7  N        -3.2145687458   -0.3210575993    0.2223340532
      8  H         0.4221076761    0.9770568728   -1.2127783727
      9  H         0.5490759304    1.6267321888    0.4182335551
     10  H        -0.7683049152   -0.2613771623    1.3274443001
     11  H        -0.6220326508   -1.1235346801   -0.1951839062
     12  H        -2.0266973000    0.6226492942   -1.3099457623
     13  H        -2.1773585792    1.4934455098    0.2182878441
     14  H        -3.0702929789   -1.2870739294   -0.0586935734
     15  H        -4.0693714996   -0.0070028463   -0.2278843605
   Point Group: c1    Number of degrees of freedom:    39


   Energy is   -362.618937060

 Hessian Updated using BFGS Update

 39 Hessian modes will be used to form the next step
  Hessian Eigenvalues:
     0.001799    0.002699    0.005074    0.005551    0.034423    0.038944
     0.040026    0.042688    0.048979    0.054136    0.055456    0.080218
     0.087519    0.092744    0.093711    0.122426    0.127442    0.133857
     0.159464    0.161099    0.209556    0.219087    0.221791    0.242479
     0.261529    0.281591    0.297404    0.314398    0.326717    0.332697
     0.335418    0.337400    0.338898    0.341965    0.361596    0.433431
     0.441776    0.805064    0.829304

 Minimum Search - Taking Simple RFO Step
 Searching for Lamda that Minimizes Along All modes
 Value Taken    Lamda =  -0.00000137
 Step Taken.  Stepsize is  0.020942

                             Maximum     Tolerance    Cnvgd?
         Gradient           0.000095      0.000300     YES
         Displacement       0.008395      0.001200      NO
         Energy change     -0.000002      0.000001      NO


 New Cartesian Coordinates Obtained by Inverse Iteration

 Displacement from previous Coordinates is:  0.029675
 ----------------------------------------------------------------
             Standard Nuclear Orientation (Angstroms)
    I     Atom           X                Y                Z
 ----------------------------------------------------------------
    1      C       1.8604858290    -0.0661329262     0.0046174765
    2      C       0.4931805215     0.6924566248    -0.1542886958
    3      C      -0.7387123176    -0.1258403306     0.2377873317
    4      C      -2.0590862111     0.4928448581    -0.2145766800
    5      O       1.8248764927    -1.3064321052    -0.1889446992
    6      O       2.8454975706     0.6622553119     0.2734054556
    7      N      -3.2143149448    -0.3208167643     0.2231070572
    8      H       0.4233511217     0.9723118114    -1.2160823855
    9      H       0.5463185424     1.6275051081     0.4130875419
   10      H      -0.7660680055    -0.2648454545     1.3252401062
   11      H      -0.6232794369    -1.1246566035    -0.1987893898
   12      H      -2.0276727141     0.6248370621    -1.3089654295
   13      H      -2.1757162812     1.4927066534     0.2210858594
   14      H      -3.0725001030    -1.2862929878    -0.0609894861
   15      H      -4.0700297637    -0.0038975577    -0.2233882626
 ----------------------------------------------------------------
 Nuclear Repulsion Energy =   291.2552334478 hartrees
 There are       28 alpha and       28 beta electrons
 Applying Cartesian multipole field
    Component          Value
    ---------          -----
     (2,0,0)        1.00000E-11
     (0,2,0)        2.00000E-11
     (0,0,2)       -3.00000E-11
 Nucleus-field energy     =     0.0000000104 hartrees
 Requested basis set is 6-311++G(d,p)
 There are 82 shells and 210 basis functions
 A cutoff of  1.0D-11 yielded   3106 shell pairs
 There are     20211 function pairs (     21532 Cartesian)
 Smallest overlap matrix eigenvalue = 1.58E-05
 Guess MOs from SCF MO coefficient file
 Reading MOs from coefficient file
 Reading MOs from coefficient file
 A restricted hybrid HF-DFT SCF calculation will be
 performed using Pulay DIIS extrapolation
 Exchange:     0.2000 Hartree-Fock + 0.0800 Slater + 0.7200 B88
 Correlation:  0.1900 VWN1RPA + 0.8100 LYP
 Using SG-1 standard quadrature grid
 SCF converges when DIIS error is below 1.0E-08
 Geometry optimization detected.  Setting ReadMinima to 0
 Setting SaveMinima to 0
 ---------------------------------------
  Cycle       Energy         DIIS Error
 ---------------------------------------
    1    -362.6189802257      7.23E-05
    2    -362.6189375673      7.61E-06
    3    -362.6189373511      7.92E-06
    4    -362.6189377718      3.53E-06
    5    -362.6189378180      1.20E-06
    6    -362.6189378056      4.95E-07
    7    -362.6189378172      1.45E-07
    8    -362.6189378094      3.43E-08
    9    -362.6189378099      8.76E-09 Convergence criterion met
 ---------------------------------------
 SCF time:  CPU 39.24 s  wall 39.28 s
 SCF   energy in the final basis set = -362.6189378099
 Total energy in the final basis set = -362.6189378099

 --------------------------------------------------------------

                    Orbital Energies (a.u.)
 --------------------------------------------------------------

 Alpha MOs
 -- Occupied --
-18.873 -18.871 -14.190 -10.075 -10.068 -10.023 -10.005  -0.834
 -0.774  -0.749  -0.631  -0.533  -0.458  -0.376  -0.351  -0.328
 -0.298  -0.272  -0.253  -0.234  -0.215  -0.210  -0.189  -0.172
 -0.139  -0.064  -0.051  -0.045
 -- Virtual --
  0.074   0.105   0.116   0.120   0.145   0.148   0.159   0.164
  0.177   0.186   0.204   0.215   0.226   0.229   0.235   0.237
  0.240   0.247   0.249   0.262   0.264   0.275   0.277   0.286
  0.296   0.298   0.306   0.309   0.325   0.330   0.337   0.354
  0.366   0.387   0.389   0.399   0.405   0.419   0.424   0.439
  0.445   0.452   0.469   0.475   0.482   0.487   0.506   0.519
  0.542   0.581   0.589   0.612   0.631   0.640   0.668   0.687
  0.697   0.748   0.770   0.778   0.795   0.802   0.812   0.822
  0.835   0.857   0.874   0.884   0.897   0.914   0.932   0.943
  0.977   1.025   1.042   1.062   1.096   1.131   1.176   1.248
  1.316   1.323   1.344   1.363   1.377   1.384   1.409   1.430
  1.441   1.461   1.511   1.574   1.603   1.619   1.656   1.685
  1.697   1.709   1.743   1.752   1.772   1.784   1.800   1.809
  1.847   1.864   1.891   1.902   1.928   1.973   2.000   2.004
  2.043   2.081   2.151   2.174   2.191   2.231   2.257   2.310
  2.331   2.369   2.447   2.486   2.506   2.582   2.603   2.642
  2.664   2.702   2.726   2.742   2.757   2.804   2.827   2.853
  2.858   2.901   2.935   2.936   2.955   3.007   3.043   3.063
  3.078   3.099   3.136   3.148   3.180   3.250   3.275   3.439
  3.466   3.505   3.559   3.608   3.659   3.776   3.882   3.907
  3.971   3.987   4.208   4.240   4.273   4.330   4.488   4.837
  4.944   5.266   5.289   5.346   5.403   5.774   6.080  23.975
 24.003  24.049  24.077  35.702  50.139  50.240
 --------------------------------------------------------------

          Ground-State Mulliken Net Atomic Charges

     Atom                 Charge (a.u.)
  ----------------------------------------
      1 C                     0.062546
      2 C                    -0.344033
      3 C                    -0.120265
      4 C                    -0.420000
      5 O                    -0.458703
      6 O                    -0.471467
      7 N                    -0.360148
      8 H                     0.091804
      9 H                     0.114052
     10 H                     0.129666
     11 H                     0.126961
     12 H                     0.100522
     13 H                     0.137574
     14 H                     0.208459
     15 H                     0.203031
  ----------------------------------------
  Sum of atomic charges =    -1.000000

 -----------------------------------------------------------------
                    Cartesian Multipole Moments
 -----------------------------------------------------------------
    Charge (ESU x 10^10)
                -4.8032
    Dipole Moment (Debye)
         X      -9.9521      Y       1.4348      Z      -1.6118
       Tot      10.1834
    Quadrupole Moments (Debye-Ang)
        XX     -81.2431     XY       1.4886     YY     -53.6451
        XZ       3.5424     YZ      -0.6372     ZZ     -48.0380
    Octopole Moments (Debye-Ang^2)
       XXX     -84.5662    XXY      -4.9654    XYY     -21.3463
       YYY      -0.1057    XXZ     -25.5043    XYZ      -5.9564
       YYZ       0.7989    XZZ       5.7374    YZZ      -0.4722
       ZZZ      -2.6374
    Hexadecapole Moments (Debye-Ang^3)
      XXXX   -1538.1483   XXXY     -30.3623   XXYY    -277.8694
      XYYY      18.2931   YYYY    -225.5578   XXXZ      46.4395
      XXYZ      -1.8770   XYYZ       0.2646   YYYZ       0.9750
      XXZZ    -256.1841   XYZZ      -2.4902   YYZZ     -52.9645
      XZZZ       2.4834   YZZZ       0.1748   ZZZZ     -93.2925
 -----------------------------------------------------------------
 Calculating analytic gradient of the SCF energy
 Gradient of SCF Energy
            1           2           3           4           5           6
    1  -0.0000042   0.0000268  -0.0000080  -0.0000525  -0.0000050  -0.0000102
    2  -0.0000329  -0.0000082  -0.0000259  -0.0000077  -0.0000196   0.0000369
    3  -0.0000578   0.0000213   0.0000144  -0.0000012   0.0000108   0.0000074
            7           8           9          10          11          12
    1   0.0000327   0.0000097   0.0000072  -0.0000015   0.0000051   0.0000022
    2   0.0000190   0.0000098   0.0000066   0.0000017   0.0000060   0.0000052
    3   0.0000076   0.0000067  -0.0000113  -0.0000079   0.0000085  -0.0000076
           13          14          15
    1   0.0000060   0.0000001  -0.0000085
    2   0.0000015  -0.0000019   0.0000094
    3  -0.0000011   0.0000048   0.0000053
 Max gradient component =       5.780E-05
 RMS gradient           =       1.763E-05
 Gradient time:  CPU 17.61 s  wall 17.61 s
 Geometry Optimization Parameters
   NAtoms,    NIC,     NZ,  NCons,   NDum,   NFix, NCnnct, MaxDiis
       15      98       0       0       0       0       0       0

 Cartesian Hessian Update
 Hessian Updated using BFGS Update


** GEOMETRY OPTIMIZATION IN DELOCALIZED INTERNAL COORDINATES **
   Searching for a Minimum

   Optimization Cycle:   7

                       Coordinates (Angstroms)
     ATOM                X               Y               Z
      1  C         1.8604858290   -0.0661329262    0.0046174765
      2  C         0.4931805215    0.6924566248   -0.1542886958
      3  C        -0.7387123176   -0.1258403306    0.2377873317
      4  C        -2.0590862111    0.4928448581   -0.2145766800
      5  O         1.8248764927   -1.3064321052   -0.1889446992
      6  O         2.8454975706    0.6622553119    0.2734054556
      7  N        -3.2143149448   -0.3208167643    0.2231070572
      8  H         0.4233511217    0.9723118114   -1.2160823855
      9  H         0.5463185424    1.6275051081    0.4130875419
     10  H        -0.7660680055   -0.2648454545    1.3252401062
     11  H        -0.6232794369   -1.1246566035   -0.1987893898
     12  H        -2.0276727141    0.6248370621   -1.3089654295
     13  H        -2.1757162812    1.4927066534    0.2210858594
     14  H        -3.0725001030   -1.2862929878   -0.0609894861
     15  H        -4.0700297637   -0.0038975577   -0.2233882626
   Point Group: c1    Number of degrees of freedom:    39


   Energy is   -362.618937810

 Hessian Updated using BFGS Update

 39 Hessian modes will be used to form the next step
  Hessian Eigenvalues:
     0.001590    0.002770    0.005078    0.005552    0.034601    0.038957
     0.040263    0.042900    0.048990    0.054308    0.055438    0.078515
     0.087517    0.092598    0.093123    0.122652    0.127452    0.133771
     0.159547    0.161753    0.210686    0.219272    0.221488    0.243569
     0.266878    0.280741    0.297538    0.310136    0.326778    0.332750
     0.335535    0.337678    0.338892    0.341473    0.358951    0.434183
     0.441821    0.804715    0.830450

 Minimum Search - Taking Simple RFO Step
 Searching for Lamda that Minimizes Along All modes
 Value Taken    Lamda =   0.00000000
 Step Taken.  Stepsize is  0.004662

                             Maximum     Tolerance    Cnvgd?
         Gradient           0.000040      0.000300     YES
         Displacement       0.002763      0.001200      NO
         Energy change     -0.000001      0.000001     YES


                       Distance Matrix (Angstroms)
             C (  1)   C (  2)   C (  3)   C (  4)   O (  5)   O (  6)
   C (  2)  1.571698
   C (  3)  2.610319  1.529998
   C (  4)  3.965293  2.560770  1.526693
   O (  5)  1.255817  2.402118  2.854450  4.280563
   O (  6)  1.254211  2.391073  3.670003  4.931711  2.265208
   N (  7)  5.085883  3.861952  2.483312  1.479245  5.151182  6.139242
   H (  8)  2.152634  1.100273  2.161034  2.719448  2.865652  2.860333
   H (  9)  2.182268  1.095014  2.180884  2.910249  3.256554  2.497487
   H ( 10)  2.946577  2.165904  1.096642  2.148727  3.176579  3.874181
   H ( 11)  2.707570  2.133158  1.096156  2.162892  2.454915  3.930450
   H ( 12)  4.161816  2.773545  2.148809  1.102767  4.452683  5.123777
   H ( 13)  4.332178  2.811462  2.164475  1.096872  4.899801  5.089693
   H ( 14)  5.082071  4.078999  2.623449  2.053273  4.899089  6.239500
   H ( 15)  5.935223  4.616554  3.365298  2.071406  6.037193  6.965277
             N (  7)   H (  8)   H (  9)   H ( 10)   H ( 11)   H ( 12)
   H (  8)  4.120202
   H (  9)  4.239624  1.760282
   H ( 10)  2.685469  3.066528  2.476968
   H ( 11)  2.745473  2.554916  3.052335  1.755656
   H ( 12)  2.156299  2.477273  3.255187  3.053231  2.503106
   H ( 13)  2.089870  3.015197  2.732125  2.509035  3.071961  1.765268
   H ( 14)  1.016350  4.319318  4.670205  2.878301  2.458414  2.510284
   H ( 15)  1.015896  4.704136  4.937332  3.658211  3.624472  2.396874
             H ( 13)   H ( 14)
   H ( 14)  2.933705
   H ( 15)  2.454752  1.632782

 Final energy is   -362.61893780986594     


 ******************************
 **  OPTIMIZATION CONVERGED  **
 ******************************

                       Coordinates (Angstroms)
     ATOM                X               Y               Z
      1  C         1.8604858290   -0.0661329262    0.0046174765
      2  C         0.4931805215    0.6924566248   -0.1542886958
      3  C        -0.7387123176   -0.1258403306    0.2377873317
      4  C        -2.0590862111    0.4928448581   -0.2145766800
      5  O         1.8248764927   -1.3064321052   -0.1889446992
      6  O         2.8454975706    0.6622553119    0.2734054556
      7  N        -3.2143149448   -0.3208167643    0.2231070572
      8  H         0.4233511217    0.9723118114   -1.2160823855
      9  H         0.5463185424    1.6275051081    0.4130875419
     10  H        -0.7660680055   -0.2648454545    1.3252401062
     11  H        -0.6232794369   -1.1246566035   -0.1987893898
     12  H        -2.0276727141    0.6248370621   -1.3089654295
     13  H        -2.1757162812    1.4927066534    0.2210858594
     14  H        -3.0725001030   -1.2862929878   -0.0609894861
     15  H        -4.0700297637   -0.0038975577   -0.2233882626

Z-matrix Print:
$molecule
-1 1
C 
O  1 1.254211
O  1 1.255817 2 128.967489
C  1 1.571698 2 115.124952 3 -177.884278 0
H  4 1.095014 1 108.514449 2 -24.712821 0
H  4 1.100273 1 105.994492 2 89.469860 0
C  4 1.529998 1 114.607624 2 -149.771897 0
H  7 1.096156 4 107.487016 1 -44.710746 0
H  7 1.096642 4 109.998142 1 70.716877 0
C  7 1.526693 4 113.808412 1 -166.804285 0
H  10 1.096872 7 110.101055 4 -59.282211 0
H  10 1.102767 7 108.537187 4 57.223123 0
N  10 1.479245 7 111.397833 4 -178.457341 0
H  13 1.015896 10 110.865991 7 -169.410948 0
H  13 1.016350 10 109.319893 7 -51.786632 0
$end


 --------------------------------------------------------------

                    Orbital Energies (a.u.)
 --------------------------------------------------------------

 Alpha MOs
 -- Occupied --
-18.873 -18.871 -14.190 -10.075 -10.068 -10.023 -10.005  -0.834
 -0.774  -0.749  -0.631  -0.533  -0.458  -0.376  -0.351  -0.328
 -0.298  -0.272  -0.253  -0.234  -0.215  -0.210  -0.189  -0.172
 -0.139  -0.064  -0.051  -0.045
 -- Virtual --
  0.074   0.105   0.116   0.120   0.145   0.148   0.159   0.164
  0.177   0.186   0.204   0.215   0.226   0.229   0.235   0.237
  0.240   0.247   0.249   0.262   0.264   0.275   0.277   0.286
  0.296   0.298   0.306   0.309   0.325   0.330   0.337   0.354
  0.366   0.387   0.389   0.399   0.405   0.419   0.424   0.439
  0.445   0.452   0.469   0.475   0.482   0.487   0.506   0.519
  0.542   0.581   0.589   0.612   0.631   0.640   0.668   0.687
  0.697   0.748   0.770   0.778   0.795   0.802   0.812   0.822
  0.835   0.857   0.874   0.884   0.897   0.914   0.932   0.943
  0.977   1.025   1.042   1.062   1.096   1.131   1.176   1.248
  1.316   1.323   1.344   1.363   1.377   1.384   1.409   1.430
  1.441   1.461   1.511   1.574   1.603   1.619   1.656   1.685
  1.697   1.709   1.743   1.752   1.772   1.784   1.800   1.809
  1.847   1.864   1.891   1.902   1.928   1.973   2.000   2.004
  2.043   2.081   2.151   2.174   2.191   2.231   2.257   2.310
  2.331   2.369   2.447   2.486   2.506   2.582   2.603   2.642
  2.664   2.702   2.726   2.742   2.757   2.804   2.827   2.853
  2.858   2.901   2.935   2.936   2.955   3.007   3.043   3.063
  3.078   3.099   3.136   3.148   3.180   3.250   3.275   3.439
  3.466   3.505   3.559   3.608   3.659   3.776   3.882   3.907
  3.971   3.987   4.208   4.240   4.273   4.330   4.488   4.837
  4.944   5.266   5.289   5.346   5.403   5.774   6.080  23.975
 24.003  24.049  24.077  35.702  50.139  50.240
 --------------------------------------------------------------

          Ground-State Mulliken Net Atomic Charges

     Atom                 Charge (a.u.)
  ----------------------------------------
      1 C                     0.062546
      2 C                    -0.344033
      3 C                    -0.120265
      4 C                    -0.420000
      5 O                    -0.458703
      6 O                    -0.471467
      7 N                    -0.360148
      8 H                     0.091804
      9 H                     0.114052
     10 H                     0.129666
     11 H                     0.126961
     12 H                     0.100522
     13 H                     0.137574
     14 H                     0.208459
     15 H                     0.203031
  ----------------------------------------
  Sum of atomic charges =    -1.000000

 -----------------------------------------------------------------
                    Cartesian Multipole Moments
 -----------------------------------------------------------------
    Charge (ESU x 10^10)
                -4.8032
    Dipole Moment (Debye)
         X      -9.9521      Y       1.4348      Z      -1.6118
       Tot      10.1834
    Quadrupole Moments (Debye-Ang)
        XX     -81.2431     XY       1.4886     YY     -53.6451
        XZ       3.5424     YZ      -0.6372     ZZ     -48.0380
    Octopole Moments (Debye-Ang^2)
       XXX     -84.5662    XXY      -4.9654    XYY     -21.3463
       YYY      -0.1057    XXZ     -25.5043    XYZ      -5.9564
       YYZ       0.7989    XZZ       5.7374    YZZ      -0.4722
       ZZZ      -2.6374
    Hexadecapole Moments (Debye-Ang^3)
      XXXX   -1538.1483   XXXY     -30.3623   XXYY    -277.8694
      XYYY      18.2931   YYYY    -225.5578   XXXZ      46.4395
      XXYZ      -1.8770   XYYZ       0.2646   YYYZ       0.9750
      XXZZ    -256.1841   XYZZ      -2.4902   YYZZ     -52.9645
      XZZZ       2.4834   YZZZ       0.1748   ZZZZ     -93.2925
 -----------------------------------------------------------------
Archival summary:
1\1\TWL02\OPT\ProcedureUnspecified\BasisUnspecified\2148(1-,1)\cher\MonDec1223:07:202016MonDec1223:07:202016\0\\#,OPT,ProcedureUnspecified,BasisUnspecified,\\-1,1\C\O,1,1.25421\O,1,1.25582,2,128.967\C,1,1.5717,2,115.125,3,-177.884,0\H,4,1.09501,1,108.514,2,-24.7128,0\H,4,1.10027,1,105.994,2,89.4699,0\C,4,1.53,1,114.608,2,-149.772,0\H,7,1.09616,4,107.487,1,-44.7107,0\H,7,1.09664,4,109.998,1,70.7169,0\C,7,1.52669,4,113.808,1,-166.804,0\H,10,1.09687,7,110.101,4,-59.2822,0\H,10,1.10277,7,108.537,4,57.2231,0\N,10,1.47924,7,111.398,4,-178.457,0\H,13,1.0159,10,110.866,7,-169.411,0\H,13,1.01635,10,109.32,7,-51.7866,0\\\@

 Total job time:  488.70s(wall), 486.95s(cpu) 
 Mon Dec 12 23:07:20 2016

        *************************************************************
        *                                                           *
        *  Thank you very much for using Q-Chem.  Have a nice day.  *
        *                                                           *
        *************************************************************


 
User input: 2 of 3 
 
TWL02 127.0.1
Q-Chem Developer Version! Running on 127.0.1.*
                  Welcome to Q-Chem
     A Quantum Leap Into The Future Of Chemistry


 Q-Chem 4.4, Q-Chem, Inc., Pleasanton, CA (2016)

 Y. Shao,  Z. Gan,  E. Epifanovsky,  A. T. B. Gilbert,  M. Wormit,  
 J. Kussmann,  A. W. Lange,  A. Behn,  J. Deng,  X. Feng,  D. Ghosh,  
 M. Goldey,  P. R. Horn,  L. D. Jacobson,  I. Kaliman,  F. Rob,  
 R. Z. Khaliullin,  T. Kus,  A. Landau,  J. Liu,  E. I. Proynov,  Y. M. Rhee,  
 R. M. Richard,  M. A. Rohrdanz,  R. P. Steele,  E. J. Sundstrom,  
 H. L. Woodcock III,  P. M. Zimmerman,  D. Zuev,  B. Albrecht,  E. Alguire,  
 B. Austin,  S. A. Baeppler,  G. J. O. Beran,  Y. A. Bernard,  E. Berquist,  
 K. Brandhorst,  K. B. Bravaya,  S. T. Brown,  D. Casanova,  C.-M. Chang,  
 Y. Chen,  S. H. Chien,  K. D. Closser,  M. P. Coons,  D. L. Crittenden,  
 S. Dasgupta,  M. Diedenhofen,  R. A. DiStasio Jr.,  H. Do,  A. D. Dutoi,  
 R. G. Edgar,  P.-T. Fang,  S. Fatehi,  Q. Feng,  L. Fusti-Molnar,  
 A. Ghysels,  A. Golubeva-Zadorozhnaya,  J. Gomes,  A. Gunina,  
 M. W. D. Hanson-Heine,  P. H. P. Harbach,  A. W. Hauser,  J. E. Herr,  
 E. G. Hohenstein,  Z. C. Holden,  K. Hui,  T.-C. Jagau,  H. Ji,  B. Kaduk,  
 K. Khistyaev,  Jaehoon Kim,  Jihan Kim,  R. A. King,  P. Klunzinger,  
 K. Koh,  D. Kosenkov,  T. Kowalczyk,  C. M. Krauter,  A. Kunitsa,  
 K. U. Lao,  A. Laurent,  K. V. Lawler,  J. Lee,  D. Lefrancois,  S. Lehtola,  
 S. V. Levchenko,  C. Y. Lin,  Y.-S. Lin,  F. Liu,  E. Livshits,  
 R. C. Lochan,  A. Luenser,  P. Manohar,  S. F. Manzer,  S.-P. Mao,  Y. Mao,  
 N. Mardirossian,  A. V. Marenich,  L. A. Martinez-Martinez,  S. A. Maurer,  
 N. J. Mayhall,  J.-M. Mewes,  A. F. Morrison,  K. Nanda,  T. S. Nguyen-Beck,  
 C. M. Oana,  R. Olivares-Amaya,  D. P. O'Neill,  J. A. Parkhill,  
 T. M. Perrine,  R. Peverati,  P. A. Pieniazek,  F. Plasser,  A. Prociuk,  
 D. R. Rehn,  E. Rosta,  N. J. Russ,  N. Sergueev,  S. M. Sharada,  
 S. Sharma,  D. W. Small,  A. Sodt,  T. Stauch,  T. Stein,  D. Stuck,  
 Y.-C. Su,  A. J. W. Thom,  T. Tsuchimochi,  L. Vogt,  O. Vydrov,  T. Wang,  
 M. A. Watson,  J. Wenzel,  A. White,  C. F. Williams,  V. Vanovschi,  
 K. Yao,  S. Yeganeh,  S. R. Yost,  Z.-Q. You,  I. Y. Zhang,  X. Zhang,  
 Y. Zhao,  B. R. Brooks,  G. K. L. Chan,  D. M. Chipman,  C. J. Cramer,  
 W. A. Goddard III,  M. S. Gordon,  W. J. Hehre,  A. Klamt,  
 H. F. Schaefer III,  M. W. Schmidt,  C. D. Sherrill,  D. G. Truhlar,  
 A. Warshel,  X. Xu,  A. Aspuru-Guzik,  R. Baer,  A. T. Bell,  N. A. Besley,  
 J.-D. Chai,  A. Dreuw,  B. D. Dunietz,  T. R. Furlani,  S. R. Gwaltney,  
 C.-P. Hsu,  Y. Jung,  J. Kong,  D. S. Lambrecht,  W. Liang,  C. Ochsenfeld,  
 V. A. Rassolov,  L. V. Slipchenko,  J. E. Subotnik,  T. Van Voorhis,  
 J. M. Herbert,  A. I. Krylov,  P. M. W. Gill,  M. Head-Gordon

 Contributors to earlier versions of Q-Chem not listed above: 
 R. D. Adamson,  J. Baker,  E. F. C. Byrd,  A. K. Chakraborty,  C.-L. Cheng,  
 H. Dachsel,  R. J. Doerksen,  G. Hawkins,  A. Heyden,  S. Hirata,  
 G. Kedziora,  F. J. Keil,  C. Kelley,  P. P. Korambath,  W. Kurlancheek,  
 A. M. Lee,  M. S. Lee,  D. Liotard,  I. Lotan,  P. E. Maslen,  N. Nair,  
 D. Neuhauser,  R. Olson,  B. Peters,  J. Ritchie,  N. E. Schultz,  
 N. Shenvi,  A. C. Simmonett,  K. S. Thanthiriwatte,  Q. Wu,  W. Zhang

 Please cite Q-Chem as follows:
 Y. Shao et al., Mol. Phys. 113, 184-215 (2015)
 DOI: 10.1080/00268976.2014.952696

 Q-Chem 4.4.2 for Intel X86 EM64T Linux

 Parts of Q-Chem use Armadillo 5.200.1 (Boston Tea Smuggler).
 http://arma.sourceforge.net/

 Q-Chem begins on Mon Dec 12 23:07:20 2016  


Host: 0

     Scratch files written to /scratch/cher/qchem2869//
The previous job contains 0 fragments, simply inherited here
FILE_GEOM_ORG=        593

Checking the input file for inconsistencies... 	...done.

--------------------------------------------------------------
User input:
--------------------------------------------------------------

$molecule
   read
$end

$rem
   BASIS 6-311++G**
   JOB_TYPE FREQUENCY
   METHOD B3LYP
   SYM_IGNORE  TRUE
$end

--------------------------------------------------------------
 ----------------------------------------------------------------
             Standard Nuclear Orientation (Angstroms)
    I     Atom           X                Y                Z
 ----------------------------------------------------------------
    1      C       1.8604858290    -0.0661329262     0.0046174765
    2      C       0.4931805215     0.6924566248    -0.1542886958
    3      C      -0.7387123176    -0.1258403306     0.2377873317
    4      C      -2.0590862111     0.4928448581    -0.2145766800
    5      O       1.8248764927    -1.3064321052    -0.1889446992
    6      O       2.8454975706     0.6622553119     0.2734054556
    7      N      -3.2143149448    -0.3208167643     0.2231070572
    8      H       0.4233511217     0.9723118114    -1.2160823855
    9      H       0.5463185424     1.6275051081     0.4130875419
   10      H      -0.7660680055    -0.2648454545     1.3252401062
   11      H      -0.6232794369    -1.1246566035    -0.1987893898
   12      H      -2.0276727141     0.6248370621    -1.3089654295
   13      H      -2.1757162812     1.4927066534     0.2210858594
   14      H      -3.0725001030    -1.2862929878    -0.0609894861
   15      H      -4.0700297637    -0.0038975577    -0.2233882626
 ----------------------------------------------------------------
 Nuclear Repulsion Energy =   291.2552334478 hartrees
 There are       28 alpha and       28 beta electrons
 Requested basis set is 6-311++G(d,p)
 There are 82 shells and 210 basis functions

 Total QAlloc Memory Limit   2000 MB
 Mega-Array Size        61 MB
 MEM_STATIC part        62 MB

                       Distance Matrix (Angstroms)
             C (  1)   C (  2)   C (  3)   C (  4)   O (  5)   O (  6)
   C (  2)  1.571698
   C (  3)  2.610319  1.529998
   C (  4)  3.965293  2.560770  1.526693
   O (  5)  1.255817  2.402118  2.854450  4.280563
   O (  6)  1.254211  2.391073  3.670003  4.931711  2.265208
   N (  7)  5.085883  3.861952  2.483312  1.479245  5.151182  6.139242
   H (  8)  2.152634  1.100273  2.161034  2.719448  2.865652  2.860333
   H (  9)  2.182268  1.095014  2.180884  2.910249  3.256554  2.497487
   H ( 10)  2.946577  2.165904  1.096642  2.148727  3.176579  3.874181
   H ( 11)  2.707570  2.133158  1.096156  2.162892  2.454915  3.930450
   H ( 12)  4.161816  2.773545  2.148809  1.102767  4.452683  5.123777
   H ( 13)  4.332178  2.811462  2.164475  1.096872  4.899801  5.089693
   H ( 14)  5.082071  4.078999  2.623449  2.053273  4.899089  6.239500
   H ( 15)  5.935223  4.616554  3.365298  2.071406  6.037193  6.965277
             N (  7)   H (  8)   H (  9)   H ( 10)   H ( 11)   H ( 12)
   H (  8)  4.120202
   H (  9)  4.239624  1.760282
   H ( 10)  2.685469  3.066528  2.476968
   H ( 11)  2.745473  2.554916  3.052335  1.755656
   H ( 12)  2.156299  2.477273  3.255187  3.053231  2.503106
   H ( 13)  2.089870  3.015197  2.732125  2.509035  3.071961  1.765268
   H ( 14)  1.016350  4.319318  4.670205  2.878301  2.458414  2.510284
   H ( 15)  1.015896  4.704136  4.937332  3.658211  3.624472  2.396874
             H ( 13)   H ( 14)
   H ( 14)  2.933705
   H ( 15)  2.454752  1.632782

 A cutoff of  1.0D-11 yielded   3106 shell pairs
 There are     20211 function pairs (     21532 Cartesian)

 -------------------------------------------------------
 OpenMP Integral Computing Module                       
 Release: version 1.0, May 2013, Q-Chem Inc. Pittsburgh 
 -------------------------------------------------------
 Integral Job Info:
 Integral job number is                      11
 Integral operator is                         1
 short-range coefficients                     0
 long-range coefficients              100000000
 Omega coefficients                           0
 if combine SR and LR in K                    0
 Integral screening is                        0
 Integral computing path is                   2
 max size of driver memory is            800000
 size of driver memory is                593474
 size of scratch memory is              2260544
 max col of scratch BK array               1296
 max len of scratch array in speh3          155
 max len of scratch index in speh4           18
 max int batch size is                      520
 min int batch size is                       52
 fixed nKL is                                52
 max L of basis functions is                  2
 order of int derivative is                   0
 number of shells is                         82
 number of basis is                         217
 number of cartesian basis is               217
 number of contracted shell pairs          3106
 number of primitive shell pairs           7432
 maxK2 (contraction) of shell pair           36
 max number of K2 of shell pair               1
 max number of CS2 of shell pair            525
 max number of PS2 of shell pair            966
 mem total for path MDJ                   35976
 -------------------------------------------------------
 Smallest overlap matrix eigenvalue = 1.58E-05
 Guess from superposition of atomic densities
 Warning:  Energy on first SCF cycle will be non-variational
 A restricted hybrid HF-DFT SCF calculation will be
 performed using Pulay DIIS extrapolation
 Exchange:     0.2000 Hartree-Fock + 0.0800 Slater + 0.7200 B88
 Correlation:  0.1900 VWN1RPA + 0.8100 LYP
 Using SG-1 standard quadrature grid
 SCF converges when DIIS error is below 1.0E-08
 Inaccurate integrated density:
   Number of electrons =    56
   Numerical integral  =    55.000351382692
   Relative error      =    -1.7850868166 %
 ---------------------------------------
  Cycle       Energy         DIIS Error
 ---------------------------------------
    1    -363.5634743936      4.13E-02
    2    -362.3329654215      7.64E-03
    3    -359.6232212884      1.97E-02
    4    -362.5121724381      4.26E-03
    5    -362.6117137621      9.82E-04
    6    -362.6180025856      4.60E-04
    7    -362.6187305293      2.13E-04
    8    -362.6189337704      2.97E-05
    9    -362.6189366478      1.77E-05
   10    -362.6189373767      8.48E-06
   11    -362.6189376341      2.66E-06
   12    -362.6189378086      3.12E-07
   13    -362.6189377775      1.17E-07
   14    -362.6189377885      4.09E-08
   15    -362.6189377864      5.57E-09 Convergence criterion met
 ---------------------------------------
 SCF time:  CPU 67.54 s  wall 67.73 s
 SCF   energy in the final basis set = -362.6189377864
 Total energy in the final basis set = -362.6189377864

 --------------------------------------------------------------

                    Orbital Energies (a.u.)
 --------------------------------------------------------------

 Alpha MOs
 -- Occupied --
-18.873 -18.871 -14.190 -10.075 -10.068 -10.023 -10.005  -0.834
 -0.774  -0.749  -0.631  -0.533  -0.458  -0.376  -0.351  -0.328
 -0.298  -0.272  -0.253  -0.234  -0.215  -0.210  -0.189  -0.172
 -0.139  -0.064  -0.051  -0.045
 -- Virtual --
  0.074   0.105   0.116   0.120   0.145   0.148   0.159   0.164
  0.177   0.186   0.204   0.215   0.226   0.229   0.235   0.237
  0.240   0.247   0.249   0.262   0.264   0.275   0.277   0.286
  0.296   0.298   0.306   0.309   0.325   0.330   0.337   0.354
  0.366   0.387   0.389   0.399   0.405   0.419   0.424   0.439
  0.445   0.452   0.469   0.475   0.482   0.487   0.506   0.519
  0.542   0.581   0.589   0.612   0.631   0.640   0.668   0.687
  0.697   0.748   0.770   0.778   0.795   0.802   0.812   0.822
  0.835   0.857   0.874   0.884   0.897   0.914   0.932   0.943
  0.977   1.025   1.042   1.062   1.096   1.131   1.176   1.248
  1.316   1.323   1.344   1.363   1.377   1.384   1.409   1.430
  1.441   1.461   1.511   1.574   1.603   1.619   1.656   1.685
  1.697   1.709   1.743   1.752   1.772   1.784   1.800   1.809
  1.847   1.864   1.891   1.902   1.928   1.973   2.000   2.004
  2.043   2.081   2.151   2.174   2.191   2.231   2.257   2.310
  2.331   2.369   2.447   2.486   2.506   2.582   2.603   2.642
  2.664   2.702   2.726   2.742   2.757   2.804   2.827   2.853
  2.858   2.901   2.935   2.936   2.955   3.007   3.043   3.063
  3.078   3.099   3.136   3.148   3.180   3.250   3.275   3.439
  3.466   3.505   3.559   3.608   3.659   3.776   3.882   3.907
  3.971   3.987   4.208   4.240   4.273   4.330   4.488   4.837
  4.944   5.266   5.289   5.346   5.403   5.774   6.080  23.975
 24.003  24.049  24.077  35.702  50.139  50.240
 --------------------------------------------------------------

          Ground-State Mulliken Net Atomic Charges

     Atom                 Charge (a.u.)
  ----------------------------------------
      1 C                     0.062546
      2 C                    -0.344033
      3 C                    -0.120265
      4 C                    -0.420000
      5 O                    -0.458703
      6 O                    -0.471467
      7 N                    -0.360148
      8 H                     0.091804
      9 H                     0.114052
     10 H                     0.129666
     11 H                     0.126961
     12 H                     0.100522
     13 H                     0.137574
     14 H                     0.208459
     15 H                     0.203031
  ----------------------------------------
  Sum of atomic charges =    -1.000000

 -----------------------------------------------------------------
                    Cartesian Multipole Moments
 -----------------------------------------------------------------
    Charge (ESU x 10^10)
                -4.8032
    Dipole Moment (Debye)
         X      -9.9521      Y       1.4348      Z      -1.6118
       Tot      10.1834
    Quadrupole Moments (Debye-Ang)
        XX     -81.2431     XY       1.4886     YY     -53.6451
        XZ       3.5424     YZ      -0.6372     ZZ     -48.0380
    Octopole Moments (Debye-Ang^2)
       XXX     -84.5662    XXY      -4.9654    XYY     -21.3463
       YYY      -0.1057    XXZ     -25.5043    XYZ      -5.9564
       YYZ       0.7989    XZZ       5.7374    YZZ      -0.4722
       ZZZ      -2.6374
    Hexadecapole Moments (Debye-Ang^3)
      XXXX   -1538.1484   XXXY     -30.3623   XXYY    -277.8694
      XYYY      18.2931   YYYY    -225.5578   XXXZ      46.4395
      XXYZ      -1.8770   XYYZ       0.2646   YYYZ       0.9750
      XXZZ    -256.1841   XYZZ      -2.4902   YYZZ     -52.9645
      XZZZ       2.4834   YZZZ       0.1748   ZZZZ     -93.2925
 -----------------------------------------------------------------
 Calculating MO derivatives via CPSCF
   1         3          45      0.235356    0.046632
   2         3          45      0.027866    0.006465
   3         3          45      0.002318    0.000643
   4        19          29      0.000152    0.000047
   5        46           2      0.000004    0.000003
   6        48           0      0.000000    0.000000    Roots Converged
 Calculating analytic Hessian of the SCF energy
 Polarizability Matrix (a.u.)
            1           2           3
    1 -93.6829403  -1.6632433  -2.5752807
    2  -1.6632433 -77.0147299  -0.1396559
    3  -2.5752807  -0.1396559 -62.1842860

 Direct stationary perturbation theory relativistic correction:

 rels  =       0.110033515721
 relv  =      -0.508693537894
 rel2e =       0.211364523677
 E_rel =      -0.187295498497

 Hessian of the SCF Energy
            1           2           3           4           5           6
    1   0.5739668   0.1470608   0.0795895  -0.0888423   0.0192510  -0.0009979
    2   0.1470608   0.7878512   0.1037218   0.0123349  -0.0735292   0.0080376
    3   0.0795895   0.1037218   0.2687811  -0.0006006   0.0065352  -0.0837109
    4  -0.0888423   0.0123349  -0.0006006   0.3983838   0.0355985   0.0055924
    5   0.0192510  -0.0735292   0.0065352   0.0355985   0.5221365   0.0413174
    6  -0.0009979   0.0080376  -0.0837109   0.0055924   0.0413174   0.5245403
    7  -0.0237407  -0.0103988   0.0084389  -0.1348059  -0.0477467   0.0252463
    8  -0.0007461   0.0184889  -0.0075624  -0.0384846  -0.1145511   0.0145049
    9  -0.0004174  -0.0056793   0.0008189   0.0208962   0.0177332  -0.0835944
   10  -0.0003314  -0.0018651   0.0003738  -0.0279130   0.0067173  -0.0034421
   11  -0.0001882  -0.0073344   0.0010684  -0.0158027   0.0099811  -0.0063244
   12   0.0004476   0.0017227  -0.0013652   0.0064188  -0.0068260   0.0015432
   13  -0.1016965   0.0055598  -0.0032342  -0.0032196   0.0319979   0.0023764
   14   0.0141623  -0.4831766  -0.0593218   0.0193566  -0.0440483  -0.0077121
   15  -0.0021941  -0.0601495  -0.0860466  -0.0002242  -0.0020493   0.0193289
   16  -0.3659870  -0.1688317  -0.0724801  -0.0542046  -0.0187515  -0.0127784
   17  -0.1771549  -0.2161005  -0.0506060   0.0025470   0.0072993  -0.0036977
   18  -0.0726273  -0.0488936  -0.0957794  -0.0136597  -0.0071555   0.0174138
   19   0.0032271  -0.0041399   0.0008918  -0.0054735   0.0056945  -0.0022170
   20   0.0010295   0.0001310  -0.0001779   0.0013338  -0.0013594   0.0005032
   21  -0.0009008   0.0000294   0.0005520  -0.0011623   0.0009761  -0.0001435
   22  -0.0020669   0.0059563  -0.0289735  -0.0419604   0.0040376  -0.0223666
   23   0.0005721  -0.0048904   0.0176597   0.0024947  -0.0597002   0.0588479
   24   0.0010412  -0.0006661  -0.0046902  -0.0145746   0.0558808  -0.2733380
   25   0.0039848   0.0201263   0.0161112  -0.0435534  -0.0122654  -0.0041202
   26  -0.0065346  -0.0166209  -0.0106541  -0.0106850  -0.2254551  -0.1151263
   27  -0.0036988   0.0023553   0.0006247  -0.0046836  -0.1151831  -0.1186445
   28   0.0014318  -0.0009590   0.0007672  -0.0017062  -0.0032463   0.0267521
   29   0.0005983   0.0001587  -0.0003472  -0.0017769  -0.0031228   0.0182643
   30  -0.0009715   0.0013912  -0.0000928   0.0011972   0.0005505  -0.0076660
   31   0.0002793  -0.0048068  -0.0013820   0.0003143  -0.0253284  -0.0120707
   32   0.0013129  -0.0036798  -0.0005863  -0.0036887  -0.0194255  -0.0087083
   33   0.0004743  -0.0022018   0.0002318  -0.0009601   0.0075446   0.0035183
   34  -0.0001906   0.0003759   0.0003007   0.0020459   0.0007721  -0.0015450
   35   0.0000401  -0.0001058  -0.0001012  -0.0006450   0.0000556  -0.0004101
   36  -0.0001939   0.0002850   0.0006957   0.0012638   0.0002670   0.0000994
   37  -0.0003473   0.0012645  -0.0000127   0.0024345   0.0008736   0.0003275
   38   0.0003439  -0.0009235   0.0001350  -0.0013755   0.0004308   0.0000964
   39  -0.0000254   0.0003810  -0.0001555   0.0003964  -0.0001373   0.0001819
   40  -0.0002421  -0.0002708  -0.0001165  -0.0006129   0.0002215   0.0003147
   41   0.0000245   0.0001831   0.0000316   0.0000666   0.0001854   0.0004390
   42   0.0001181  -0.0002953   0.0000061  -0.0004723   0.0001398  -0.0002652
   43   0.0005549  -0.0014064   0.0003265  -0.0008865   0.0021744  -0.0010717
   44   0.0002285  -0.0004518   0.0002048  -0.0012736   0.0011027  -0.0000318
   45   0.0003564  -0.0000384   0.0001304   0.0005726   0.0004068   0.0007367
            7           8           9          10          11          12
    1  -0.0237407  -0.0007461  -0.0004174  -0.0003314  -0.0001882   0.0004476
    2  -0.0103988   0.0184889  -0.0056793  -0.0018651  -0.0073344   0.0017227
    3   0.0084389  -0.0075624   0.0008189   0.0003738   0.0010684  -0.0013652
    4  -0.1348059  -0.0384846   0.0208962  -0.0279130  -0.0158027   0.0064188
    5  -0.0477467  -0.1145511   0.0177332   0.0067173   0.0099811  -0.0068260
    6   0.0252463   0.0145049  -0.0835944  -0.0034421  -0.0063244   0.0015432
    7   0.4475016  -0.0133601  -0.0089122  -0.1439587   0.0358560  -0.0276915
    8  -0.0133601   0.5351351   0.0238571   0.0507370  -0.1040387   0.0167772
    9  -0.0089122   0.0238571   0.5693703  -0.0321330   0.0162296  -0.0903847
   10  -0.1439587   0.0507370  -0.0321330   0.4389227  -0.0259930   0.0010477
   11   0.0358560  -0.1040387   0.0162296  -0.0259930   0.5559321   0.0317103
   12  -0.0276915   0.0167772  -0.0903847   0.0010477   0.0317103   0.5465246
   13  -0.0018488   0.0012366  -0.0008645   0.0010055   0.0017869   0.0010089
   14  -0.0040017  -0.0053018   0.0005098  -0.0000977   0.0021098  -0.0002602
   15  -0.0010057   0.0000674   0.0003253  -0.0002460  -0.0002715   0.0002288
   16  -0.0055166   0.0077851  -0.0050725  -0.0006794  -0.0025679   0.0018546
   17   0.0009942   0.0000256   0.0007950  -0.0003049   0.0012206   0.0001952
   18  -0.0026333   0.0033105  -0.0002329  -0.0000683  -0.0006586   0.0007056
   19  -0.0339943  -0.0224642   0.0105178  -0.1459883  -0.0343548   0.0468997
   20   0.0089264   0.0076155  -0.0054037  -0.0431891  -0.1291426   0.0414612
   21  -0.0064328  -0.0057682   0.0041604   0.0094320   0.0142230  -0.0764994
   22  -0.0008749  -0.0066151   0.0269791   0.0012143  -0.0002218   0.0022283
   23   0.0003942  -0.0048030   0.0186447   0.0007500   0.0004044   0.0004180
   24   0.0005809   0.0024277  -0.0101723  -0.0013635   0.0000910  -0.0003391
   25  -0.0030140  -0.0236087  -0.0140355   0.0013974  -0.0015805  -0.0004042
   26  -0.0001432  -0.0148677  -0.0085969   0.0005514  -0.0005863   0.0002127
   27   0.0012829   0.0093382   0.0048635  -0.0001762  -0.0001250  -0.0002334
   28  -0.0451571   0.0003558   0.0061743  -0.0024637   0.0037550  -0.0307912
   29   0.0011817  -0.0510401   0.0248320   0.0006396  -0.0028739   0.0156537
   30   0.0043028   0.0259893  -0.2933753   0.0000167   0.0018302  -0.0123695
   31  -0.0462883   0.0252179   0.0108277  -0.0066333   0.0265129   0.0115060
   32   0.0235695  -0.2520852  -0.0934843   0.0014501  -0.0131474  -0.0046869
   33   0.0089440  -0.0937470  -0.0931286  -0.0019237   0.0114249   0.0039463
   34  -0.0019099   0.0020942  -0.0292745  -0.0462067   0.0010215  -0.0003799
   35   0.0018588  -0.0010279   0.0155312   0.0015235  -0.0543481   0.0151542
   36  -0.0009337   0.0008946  -0.0133362  -0.0019239   0.0159819  -0.2751951
   37  -0.0043334   0.0268252   0.0129717  -0.0501977   0.0313366   0.0131173
   38   0.0030991  -0.0129608  -0.0062452   0.0261898  -0.2448359  -0.0912654
   39  -0.0011253   0.0096034   0.0044534   0.0119888  -0.0960792  -0.0954256
   40   0.0019743  -0.0023905  -0.0011756   0.0040991  -0.0315892  -0.0087889
   41   0.0011149   0.0023204  -0.0001081   0.0027014  -0.0225799  -0.0101748
   42  -0.0003507  -0.0001765   0.0007783   0.0022172   0.0133224  -0.0008743
   43  -0.0040332  -0.0065825   0.0035183  -0.0222665   0.0120289  -0.0164731
   44  -0.0013444  -0.0029093   0.0013850  -0.0198103   0.0092392  -0.0100920
   45   0.0002895   0.0004840  -0.0005459   0.0162006  -0.0024231  -0.0002624
           13          14          15          16          17          18
    1  -0.1016965   0.0141623  -0.0021941  -0.3659870  -0.1771549  -0.0726273
    2   0.0055598  -0.4831766  -0.0601495  -0.1688317  -0.2161005  -0.0488936
    3  -0.0032342  -0.0593218  -0.0860466  -0.0724801  -0.0506060  -0.0957794
    4  -0.0032196   0.0193566  -0.0002242  -0.0542046   0.0025470  -0.0136597
    5   0.0319979  -0.0440483  -0.0020493  -0.0187515   0.0072993  -0.0071555
    6   0.0023764  -0.0077121   0.0193289  -0.0127784  -0.0036977   0.0174138
    7  -0.0018488  -0.0040017  -0.0010057  -0.0055166   0.0009942  -0.0026333
    8   0.0012366  -0.0053018   0.0000674   0.0077851   0.0000256   0.0033105
    9  -0.0008645   0.0005098   0.0003253  -0.0050725   0.0007950  -0.0002329
   10   0.0010055  -0.0000977  -0.0002460  -0.0006794  -0.0003049  -0.0000683
   11   0.0017869   0.0021098  -0.0002715  -0.0025679   0.0012206  -0.0006586
   12   0.0010089  -0.0002602   0.0002288   0.0018546   0.0001952   0.0007056
   13   0.1039763   0.0146918   0.0130718   0.0086866  -0.0653397  -0.0128004
   14   0.0146918   0.6054209   0.0889287  -0.0553569  -0.0758690  -0.0241333
   15   0.0130718   0.0889287   0.0430502  -0.0112903  -0.0259802   0.0207756
   16   0.0086866  -0.0553569  -0.0112903   0.4225374   0.2383699   0.0995523
   17  -0.0653397  -0.0758690  -0.0259802   0.2383699   0.2773678   0.0770554
   18  -0.0128004  -0.0241333   0.0207756   0.0995523   0.0770554   0.0546844
   19  -0.0007646   0.0017897  -0.0000147  -0.0030628   0.0001606  -0.0007187
   20  -0.0002297   0.0006051   0.0000384   0.0002490   0.0000568   0.0001528
   21   0.0002564  -0.0002706   0.0000922   0.0002786   0.0000281  -0.0000486
   22  -0.0009416   0.0002653   0.0037197  -0.0024840  -0.0001553   0.0043590
   23   0.0014750  -0.0004807  -0.0032007   0.0005640   0.0007004  -0.0016989
   24  -0.0007272   0.0008398   0.0013149  -0.0021402   0.0001568   0.0016804
   25  -0.0048997   0.0058172  -0.0022678   0.0004664  -0.0011871  -0.0013758
   26   0.0055898  -0.0023680   0.0014872  -0.0011937   0.0041390   0.0021110
   27   0.0000661   0.0010626   0.0013131   0.0018523   0.0019785   0.0005736
   28  -0.0001971   0.0007513  -0.0005010  -0.0002862   0.0000202  -0.0004656
   29   0.0002537  -0.0000075   0.0006700   0.0000409  -0.0001244  -0.0002323
   30   0.0005542  -0.0010975   0.0007997   0.0008275  -0.0001447   0.0001676
   31   0.0005129   0.0029912   0.0007350   0.0009753   0.0021740   0.0007217
   32   0.0028503   0.0021047   0.0005853  -0.0001145   0.0010719   0.0001373
   33   0.0008485   0.0014439  -0.0011694  -0.0003851   0.0003695   0.0002464
   34  -0.0000421  -0.0002336   0.0001679   0.0001306  -0.0000015  -0.0000412
   35  -0.0000111   0.0000042  -0.0001567  -0.0001817  -0.0000253   0.0000150
   36  -0.0001925  -0.0002675   0.0000718  -0.0000875  -0.0001207  -0.0001183
   37  -0.0007502  -0.0009196   0.0000026  -0.0000858  -0.0004270  -0.0001227
   38   0.0002385   0.0009104   0.0000193   0.0002495   0.0003173   0.0000910
   39  -0.0002030   0.0000091   0.0000695   0.0001900  -0.0000396   0.0000367
   40   0.0002831   0.0002717   0.0000191   0.0003421   0.0001638   0.0001049
   41  -0.0000631  -0.0000406   0.0000498   0.0000843  -0.0000522   0.0000127
   42  -0.0000004   0.0002171  -0.0001457  -0.0000804   0.0000674  -0.0000109
   43  -0.0001041   0.0005124   0.0000278  -0.0008319   0.0001407  -0.0002249
   44  -0.0000367   0.0001374  -0.0000382  -0.0003448  -0.0000272  -0.0001136
   45  -0.0001601   0.0000521  -0.0000083  -0.0002407  -0.0000569  -0.0000941
           19          20          21          22          23          24
    1   0.0032271   0.0010295  -0.0009008  -0.0020669   0.0005721   0.0010412
    2  -0.0041399   0.0001310   0.0000294   0.0059563  -0.0048904  -0.0006661
    3   0.0008918  -0.0001779   0.0005520  -0.0289735   0.0176597  -0.0046902
    4  -0.0054735   0.0013338  -0.0011623  -0.0419604   0.0024947  -0.0145746
    5   0.0056945  -0.0013594   0.0009761   0.0040376  -0.0597002   0.0558808
    6  -0.0022170   0.0005032  -0.0001435  -0.0223666   0.0588479  -0.2733380
    7  -0.0339943   0.0089264  -0.0064328  -0.0008749   0.0003942   0.0005809
    8  -0.0224642   0.0076155  -0.0057682  -0.0066151  -0.0048030   0.0024277
    9   0.0105178  -0.0054037   0.0041604   0.0269791   0.0186447  -0.0101723
   10  -0.1459883  -0.0431891   0.0094320   0.0012143   0.0007500  -0.0013635
   11  -0.0343548  -0.1291426   0.0142230  -0.0002218   0.0004044   0.0000910
   12   0.0468997   0.0414612  -0.0764994   0.0022283   0.0004180  -0.0003391
   13  -0.0007646  -0.0002297   0.0002564  -0.0009416   0.0014750  -0.0007272
   14   0.0017897   0.0006051  -0.0002706   0.0002653  -0.0004807   0.0008398
   15  -0.0000147   0.0000384   0.0000922   0.0037197  -0.0032007   0.0013149
   16  -0.0030628   0.0002490   0.0002786  -0.0024840   0.0005640  -0.0021402
   17   0.0001606   0.0000568   0.0000281  -0.0001553   0.0007004   0.0001568
   18  -0.0007187   0.0001528  -0.0000486   0.0043590  -0.0016989   0.0016804
   19   0.5607762  -0.0765059   0.0942926   0.0002785   0.0001551  -0.0000824
   20  -0.0765059   0.6179094   0.0112828   0.0002329   0.0000038  -0.0004270
   21   0.0942926   0.0112828   0.2120053  -0.0005046  -0.0003928   0.0008444
   22   0.0002785   0.0002329  -0.0005046   0.0511084  -0.0016172   0.0156170
   23   0.0001551   0.0000038  -0.0003928  -0.0016172   0.0618694  -0.0641610
   24  -0.0000824  -0.0004270   0.0008444   0.0156170  -0.0641610   0.2998370
   25  -0.0003191   0.0003122   0.0002580  -0.0005950  -0.0020307  -0.0013811
   26  -0.0003385   0.0005270   0.0000514   0.0008642   0.0074239   0.0040815
   27  -0.0002533   0.0002315   0.0001115  -0.0008633  -0.0265386  -0.0174966
   28   0.0020303  -0.0003352   0.0006205  -0.0040475  -0.0029715   0.0017228
   29  -0.0007172   0.0005578  -0.0009105  -0.0032522  -0.0012692   0.0016121
   30   0.0004719  -0.0009726   0.0015623   0.0011523   0.0010889   0.0010759
   31   0.0022862   0.0010337   0.0000780   0.0008817   0.0004146   0.0003015
   32  -0.0008463   0.0017924   0.0001643   0.0002967   0.0004122   0.0003405
   33   0.0008244   0.0003136   0.0001360  -0.0005740   0.0000718   0.0005624
   34  -0.0105590  -0.0111790   0.0300338  -0.0005622  -0.0001728   0.0008504
   35  -0.0086152  -0.0048547   0.0225125  -0.0000147   0.0003253  -0.0002012
   36   0.0081886   0.0066971  -0.0049139  -0.0007072  -0.0006333   0.0010117
   37  -0.0002795  -0.0309694  -0.0063646  -0.0001123  -0.0000548   0.0001093
   38  -0.0031480  -0.0206828  -0.0028368   0.0001672   0.0000347  -0.0000013
   39  -0.0010139   0.0125149   0.0057622  -0.0000654  -0.0001660  -0.0001516
   40  -0.0688481   0.0539622   0.0092473   0.0001030   0.0000401  -0.0001718
   41   0.0524939  -0.3753211  -0.0874201  -0.0000277  -0.0000636   0.0000061
   42   0.0173318  -0.1354371  -0.0482874   0.0001611   0.0001509  -0.0001496
   43  -0.2993090   0.0953285  -0.1291320   0.0000587  -0.0000127   0.0002177
   44   0.0908362  -0.0978382   0.0483315   0.0000837   0.0000330   0.0000204
   45  -0.1751188   0.0692226  -0.0953336  -0.0001619  -0.0000906   0.0000108
           25          26          27          28          29          30
    1   0.0039848  -0.0065346  -0.0036988   0.0014318   0.0005983  -0.0009715
    2   0.0201263  -0.0166209   0.0023553  -0.0009590   0.0001587   0.0013912
    3   0.0161112  -0.0106541   0.0006247   0.0007672  -0.0003472  -0.0000928
    4  -0.0435534  -0.0106850  -0.0046836  -0.0017062  -0.0017769   0.0011972
    5  -0.0122654  -0.2254551  -0.1151831  -0.0032463  -0.0031228   0.0005505
    6  -0.0041202  -0.1151263  -0.1186445   0.0267521   0.0182643  -0.0076660
    7  -0.0030140  -0.0001432   0.0012829  -0.0451571   0.0011817   0.0043028
    8  -0.0236087  -0.0148677   0.0093382   0.0003558  -0.0510401   0.0259893
    9  -0.0140355  -0.0085969   0.0048635   0.0061743   0.0248320  -0.2933753
   10   0.0013974   0.0005514  -0.0001762  -0.0024637   0.0006396   0.0000167
   11  -0.0015805  -0.0005863  -0.0001250   0.0037550  -0.0028739   0.0018302
   12  -0.0004042   0.0002127  -0.0002334  -0.0307912   0.0156537  -0.0123695
   13  -0.0048997   0.0055898   0.0000661  -0.0001971   0.0002537   0.0005542
   14   0.0058172  -0.0023680   0.0010626   0.0007513  -0.0000075  -0.0010975
   15  -0.0022678   0.0014872   0.0013131  -0.0005010   0.0006700   0.0007997
   16   0.0004664  -0.0011937   0.0018523  -0.0002862   0.0000409   0.0008275
   17  -0.0011871   0.0041390   0.0019785   0.0000202  -0.0001244  -0.0001447
   18  -0.0013758   0.0021110   0.0005736  -0.0004656  -0.0002323   0.0001676
   19  -0.0003191  -0.0003385  -0.0002533   0.0020303  -0.0007172   0.0004719
   20   0.0003122   0.0005270   0.0002315  -0.0003352   0.0005578  -0.0009726
   21   0.0002580   0.0000514   0.0001115   0.0006205  -0.0009105   0.0015623
   22  -0.0005950   0.0008642  -0.0008633  -0.0040475  -0.0032522   0.0011523
   23  -0.0020307   0.0074239  -0.0265386  -0.0029715  -0.0012692   0.0010889
   24  -0.0013811   0.0040815  -0.0174966   0.0017228   0.0016121   0.0010759
   25   0.0500455   0.0147081   0.0056924   0.0011697   0.0009317   0.0000595
   26   0.0147081   0.2480633   0.1249335   0.0003935   0.0004476   0.0005108
   27   0.0056924   0.1249335   0.1267131  -0.0007753   0.0000799   0.0011074
   28   0.0011697   0.0003935  -0.0007753   0.0529397   0.0008843  -0.0051530
   29   0.0009317   0.0004476   0.0000799   0.0008843   0.0535453  -0.0320994
   30   0.0000595   0.0005108   0.0011074  -0.0051530  -0.0320994   0.3209750
   31  -0.0045375  -0.0027959   0.0018728  -0.0003295  -0.0002503  -0.0003069
   32  -0.0022162  -0.0015375   0.0020569  -0.0005707   0.0040173   0.0011506
   33   0.0012261   0.0009275   0.0008407   0.0029486  -0.0290094  -0.0137813
   34  -0.0000075   0.0000142   0.0000796  -0.0049488   0.0024725  -0.0018386
   35  -0.0000083   0.0000930  -0.0000778   0.0022981  -0.0004486   0.0014102
   36   0.0000359   0.0000066   0.0001569  -0.0020975   0.0015629   0.0007682
   37  -0.0003003  -0.0006650  -0.0004009   0.0011979  -0.0009378  -0.0001412
   38   0.0006226   0.0006575   0.0000015  -0.0004005   0.0002890   0.0004392
   39   0.0001123   0.0000306   0.0001668   0.0006731   0.0003209   0.0009152
   40   0.0002555   0.0003668   0.0000347  -0.0001723   0.0000595  -0.0001236
   41   0.0002851   0.0000868  -0.0000095  -0.0001006   0.0000554   0.0000789
   42   0.0000403   0.0000638  -0.0000329  -0.0003347  -0.0003572  -0.0005870
   43  -0.0000927  -0.0001320  -0.0000294   0.0005391  -0.0001278  -0.0000473
   44   0.0000938  -0.0000026  -0.0001038   0.0001254  -0.0001847  -0.0001255
   45   0.0000488  -0.0000395  -0.0000643   0.0004598  -0.0000398   0.0005005
           31          32          33          34          35          36
    1   0.0002793   0.0013129   0.0004743  -0.0001906   0.0000401  -0.0001939
    2  -0.0048068  -0.0036798  -0.0022018   0.0003759  -0.0001058   0.0002850
    3  -0.0013820  -0.0005863   0.0002318   0.0003007  -0.0001012   0.0006957
    4   0.0003143  -0.0036887  -0.0009601   0.0020459  -0.0006450   0.0012638
    5  -0.0253284  -0.0194255   0.0075446   0.0007721   0.0000556   0.0002670
    6  -0.0120707  -0.0087083   0.0035183  -0.0015450  -0.0004101   0.0000994
    7  -0.0462883   0.0235695   0.0089440  -0.0019099   0.0018588  -0.0009337
    8   0.0252179  -0.2520852  -0.0937470   0.0020942  -0.0010279   0.0008946
    9   0.0108277  -0.0934843  -0.0931286  -0.0292745   0.0155312  -0.0133362
   10  -0.0066333   0.0014501  -0.0019237  -0.0462067   0.0015235  -0.0019239
   11   0.0265129  -0.0131474   0.0114249   0.0010215  -0.0543481   0.0159819
   12   0.0115060  -0.0046869   0.0039463  -0.0003799   0.0151542  -0.2751951
   13   0.0005129   0.0028503   0.0008485  -0.0000421  -0.0000111  -0.0001925
   14   0.0029912   0.0021047   0.0014439  -0.0002336   0.0000042  -0.0002675
   15   0.0007350   0.0005853  -0.0011694   0.0001679  -0.0001567   0.0000718
   16   0.0009753  -0.0001145  -0.0003851   0.0001306  -0.0001817  -0.0000875
   17   0.0021740   0.0010719   0.0003695  -0.0000015  -0.0000253  -0.0001207
   18   0.0007217   0.0001373   0.0002464  -0.0000412   0.0000150  -0.0001183
   19   0.0022862  -0.0008463   0.0008244  -0.0105590  -0.0086152   0.0081886
   20   0.0010337   0.0017924   0.0003136  -0.0111790  -0.0048547   0.0066971
   21   0.0000780   0.0001643   0.0001360   0.0300338   0.0225125  -0.0049139
   22   0.0008817   0.0002967  -0.0005740  -0.0005622  -0.0000147  -0.0007072
   23   0.0004146   0.0004122   0.0000718  -0.0001728   0.0003253  -0.0006333
   24   0.0003015   0.0003405   0.0005624   0.0008504  -0.0002012   0.0010117
   25  -0.0045375  -0.0022162   0.0012261  -0.0000075  -0.0000083   0.0000359
   26  -0.0027959  -0.0015375   0.0009275   0.0000142   0.0000930   0.0000066
   27   0.0018728   0.0020569   0.0008407   0.0000796  -0.0000778   0.0001569
   28  -0.0003295  -0.0005707   0.0029486  -0.0049488   0.0022981  -0.0020975
   29  -0.0002503   0.0040173  -0.0290094   0.0024725  -0.0004486   0.0015629
   30  -0.0003069   0.0011506  -0.0137813  -0.0018386   0.0014102   0.0007682
   31   0.0556426  -0.0249303  -0.0107382   0.0011048  -0.0009152   0.0003127
   32  -0.0249303   0.2793369   0.1013259  -0.0000371   0.0002903   0.0004065
   33  -0.0107382   0.1013259   0.0968778   0.0009059   0.0002219   0.0009911
   34   0.0011048  -0.0000371   0.0009059   0.0581555   0.0033551  -0.0041613
   35  -0.0009152   0.0002903   0.0002219   0.0033551   0.0562060  -0.0253331
   36   0.0003127   0.0004065   0.0009911  -0.0041613  -0.0253331   0.3034258
   37  -0.0043328   0.0015196  -0.0026013   0.0010514  -0.0000843  -0.0009564
   38   0.0020059   0.0001168   0.0015776   0.0006109   0.0027737  -0.0006173
   39  -0.0017050   0.0013213   0.0006325   0.0045382  -0.0289353  -0.0152691
   40  -0.0004222   0.0014010   0.0008459   0.0001708   0.0002588   0.0002813
   41  -0.0010707   0.0003491  -0.0005522   0.0009352   0.0006330   0.0006337
   42  -0.0000926  -0.0001821   0.0001472  -0.0000808   0.0012920   0.0003052
   43   0.0005466   0.0000036   0.0001648   0.0017678   0.0011411   0.0011715
   44  -0.0002525   0.0003839   0.0002892  -0.0000276   0.0004292   0.0002367
   45  -0.0000600   0.0001590  -0.0000512   0.0004448  -0.0009217   0.0013068
           37          38          39          40          41          42
    1  -0.0003473   0.0003439  -0.0000254  -0.0002421   0.0000245   0.0001181
    2   0.0012645  -0.0009235   0.0003810  -0.0002708   0.0001831  -0.0002953
    3  -0.0000127   0.0001350  -0.0001555  -0.0001165   0.0000316   0.0000061
    4   0.0024345  -0.0013755   0.0003964  -0.0006129   0.0000666  -0.0004723
    5   0.0008736   0.0004308  -0.0001373   0.0002215   0.0001854   0.0001398
    6   0.0003275   0.0000964   0.0001819   0.0003147   0.0004390  -0.0002652
    7  -0.0043334   0.0030991  -0.0011253   0.0019743   0.0011149  -0.0003507
    8   0.0268252  -0.0129608   0.0096034  -0.0023905   0.0023204  -0.0001765
    9   0.0129717  -0.0062452   0.0044534  -0.0011756  -0.0001081   0.0007783
   10  -0.0501977   0.0261898   0.0119888   0.0040991   0.0027014   0.0022172
   11   0.0313366  -0.2448359  -0.0960792  -0.0315892  -0.0225799   0.0133224
   12   0.0131173  -0.0912654  -0.0954256  -0.0087889  -0.0101748  -0.0008743
   13  -0.0007502   0.0002385  -0.0002030   0.0002831  -0.0000631  -0.0000004
   14  -0.0009196   0.0009104   0.0000091   0.0002717  -0.0000406   0.0002171
   15   0.0000026   0.0000193   0.0000695   0.0000191   0.0000498  -0.0001457
   16  -0.0000858   0.0002495   0.0001900   0.0003421   0.0000843  -0.0000804
   17  -0.0004270   0.0003173  -0.0000396   0.0001638  -0.0000522   0.0000674
   18  -0.0001227   0.0000910   0.0000367   0.0001049   0.0000127  -0.0000109
   19  -0.0002795  -0.0031480  -0.0010139  -0.0688481   0.0524939   0.0173318
   20  -0.0309694  -0.0206828   0.0125149   0.0539622  -0.3753211  -0.1354371
   21  -0.0063646  -0.0028368   0.0057622   0.0092473  -0.0874201  -0.0482874
   22  -0.0001123   0.0001672  -0.0000654   0.0001030  -0.0000277   0.0001611
   23  -0.0000548   0.0000347  -0.0001660   0.0000401  -0.0000636   0.0001509
   24   0.0001093  -0.0000013  -0.0001516  -0.0001718   0.0000061  -0.0001496
   25  -0.0003003   0.0006226   0.0001123   0.0002555   0.0002851   0.0000403
   26  -0.0006650   0.0006575   0.0000306   0.0003668   0.0000868   0.0000638
   27  -0.0004009   0.0000015   0.0001668   0.0000347  -0.0000095  -0.0000329
   28   0.0011979  -0.0004005   0.0006731  -0.0001723  -0.0001006  -0.0003347
   29  -0.0009378   0.0002890   0.0003209   0.0000595   0.0000554  -0.0003572
   30  -0.0001412   0.0004392   0.0009152  -0.0001236   0.0000789  -0.0005870
   31  -0.0043328   0.0020059  -0.0017050  -0.0004222  -0.0010707  -0.0000926
   32   0.0015196   0.0001168   0.0013213   0.0014010   0.0003491  -0.0001821
   33  -0.0026013   0.0015776   0.0006325   0.0008459  -0.0005522   0.0001472
   34   0.0010514   0.0006109   0.0045382   0.0001708   0.0009352  -0.0000808
   35  -0.0000843   0.0027737  -0.0289353   0.0002588   0.0006330   0.0012920
   36  -0.0009564  -0.0006173  -0.0152691   0.0002813   0.0006337   0.0003052
   37   0.0605937  -0.0242574  -0.0151404  -0.0045794  -0.0038760   0.0000525
   38  -0.0242574   0.2751653   0.0989961  -0.0039326  -0.0008811   0.0000519
   39  -0.0151404   0.0989961   0.0982359   0.0016778   0.0028051   0.0004818
   40  -0.0045794  -0.0039326   0.0016778   0.0725786  -0.0526147  -0.0137025
   41  -0.0038760  -0.0008811   0.0028051  -0.0526147   0.4064617   0.1009163
   42   0.0000525   0.0000519   0.0004818  -0.0137025   0.1009163   0.0482245
   43   0.0000413  -0.0004132  -0.0002982  -0.0049295   0.0000470  -0.0048066
   44   0.0003718  -0.0004115  -0.0006250   0.0340524  -0.0113365   0.0202266
   45  -0.0008407  -0.0004418   0.0000657   0.0115533  -0.0067084   0.0004097
           43          44          45
    1   0.0005549   0.0002285   0.0003564
    2  -0.0014064  -0.0004518  -0.0000384
    3   0.0003265   0.0002048   0.0001304
    4  -0.0008865  -0.0012736   0.0005726
    5   0.0021744   0.0011027   0.0004068
    6  -0.0010717  -0.0000318   0.0007367
    7  -0.0040332  -0.0013444   0.0002895
    8  -0.0065825  -0.0029093   0.0004840
    9   0.0035183   0.0013850  -0.0005459
   10  -0.0222665  -0.0198103   0.0162006
   11   0.0120289   0.0092392  -0.0024231
   12  -0.0164731  -0.0100920  -0.0002624
   13  -0.0001041  -0.0000367  -0.0001601
   14   0.0005124   0.0001374   0.0000521
   15   0.0000278  -0.0000382  -0.0000083
   16  -0.0008319  -0.0003448  -0.0002407
   17   0.0001407  -0.0000272  -0.0000569
   18  -0.0002249  -0.0001136  -0.0000941
   19  -0.2993090   0.0908362  -0.1751188
   20   0.0953285  -0.0978382   0.0692226
   21  -0.1291320   0.0483315  -0.0953336
   22   0.0000587   0.0000837  -0.0001619
   23  -0.0000127   0.0000330  -0.0000906
   24   0.0002177   0.0000204   0.0000108
   25  -0.0000927   0.0000938   0.0000488
   26  -0.0001320  -0.0000026  -0.0000395
   27  -0.0000294  -0.0001038  -0.0000643
   28   0.0005391   0.0001254   0.0004598
   29  -0.0001278  -0.0001847  -0.0000398
   30  -0.0000473  -0.0001255   0.0005005
   31   0.0005466  -0.0002525  -0.0000600
   32   0.0000036   0.0003839   0.0001590
   33   0.0001648   0.0002892  -0.0000512
   34   0.0017678  -0.0000276   0.0004448
   35   0.0011411   0.0004292  -0.0009217
   36   0.0011715   0.0002367   0.0013068
   37   0.0000413   0.0003718  -0.0008407
   38  -0.0004132  -0.0004115  -0.0004418
   39  -0.0002982  -0.0006250   0.0000657
   40  -0.0049295   0.0340524   0.0115533
   41   0.0000470  -0.0113365  -0.0067084
   42  -0.0048066   0.0202266   0.0004097
   43   0.3289450  -0.1027022   0.1466566
   44  -0.1027022   0.1018364  -0.0595643
   45   0.1466566  -0.0595643   0.0931990
 Gradient time:  CPU 1008.96 s  wall 1009.18 s
 **********************************************************************
 **                                                                  **
 **                       VIBRATIONAL ANALYSIS                       **
 **                       --------------------                       **
 **                                                                  **
 **        VIBRATIONAL FREQUENCIES (CM**-1) AND NORMAL MODES         **
 **     FORCE CONSTANTS (mDYN/ANGSTROM) AND REDUCED MASSES (AMU)     **
 **                  INFRARED INTENSITIES (KM/MOL)                   **
 **                                                                  **
 **********************************************************************


 Mode:                 1                      2                      3
 Frequency:        49.16                  91.15                 120.09
 Force Cnst:      0.0055                 0.0123                 0.0236
 Red. Mass:       3.8814                 2.5168                 2.7758
 IR Active:          YES                    YES                    YES
 IR Intens:        1.866                  4.657                  7.086
 Raman Active:       YES                    YES                    YES
               X      Y      Z        X      Y      Z        X      Y      Z
 C         -0.008 -0.002 -0.014   -0.019  0.000 -0.014    0.024  0.006  0.011
 C          0.004 -0.030 -0.227    0.015  0.087  0.085   -0.024 -0.053  0.171
 C          0.020  0.044 -0.019    0.010  0.146  0.197   -0.031 -0.120  0.028
 C         -0.004 -0.042 -0.067    0.012 -0.052 -0.080    0.032 -0.109 -0.151
 O          0.049  0.018 -0.163   -0.109  0.014 -0.089    0.094  0.019 -0.076
 O         -0.076 -0.023  0.292    0.042 -0.080 -0.022   -0.001  0.059 -0.035
 N          0.021  0.049  0.165    0.038 -0.078 -0.058   -0.088  0.174  0.057
 H         -0.005 -0.312 -0.300   -0.048  0.044  0.078   -0.028  0.129  0.219
 H         -0.013  0.109 -0.455    0.114  0.106  0.044   -0.061 -0.143  0.321
 H          0.072  0.250  0.009   -0.081  0.411  0.230   -0.172 -0.095  0.028
 H         -0.001 -0.035  0.156    0.103  0.049  0.443    0.045 -0.119  0.048
 H         -0.066 -0.258 -0.095    0.135 -0.273 -0.102    0.065 -0.407 -0.186
 H          0.027  0.043 -0.256   -0.132  0.025 -0.295    0.153  0.023 -0.424
 H         -0.008 -0.005  0.333    0.175 -0.120  0.154   -0.236  0.077  0.313
 H         -0.008 -0.027  0.167    0.062 -0.258 -0.232   -0.036  0.185 -0.037
 TransDip  -0.005 -0.021 -0.038    0.056 -0.014  0.038   -0.034 -0.067  0.040

 Mode:                 4                      5                      6
 Frequency:       158.43                 256.49                 302.75
 Force Cnst:      0.0399                 0.0454                 0.2221
 Red. Mass:       2.6969                 1.1718                 4.1132
 IR Active:          YES                    YES                    YES
 IR Intens:        2.171                 32.835                 13.260
 Raman Active:       YES                    YES                    YES
               X      Y      Z        X      Y      Z        X      Y      Z
 C          0.021 -0.019 -0.027   -0.005  0.020  0.002    0.126 -0.071  0.026
 C         -0.029 -0.123 -0.047    0.006  0.034 -0.005    0.053  0.007  0.047
 C         -0.022 -0.014  0.217    0.030  0.001  0.011   -0.146  0.191 -0.046
 C          0.025  0.023  0.110    0.018 -0.065 -0.036   -0.250  0.077 -0.070
 O          0.135 -0.019 -0.049   -0.050  0.020  0.010    0.227 -0.062 -0.013
 O         -0.046  0.070 -0.019    0.020 -0.016  0.004    0.109 -0.031 -0.008
 N         -0.081  0.043 -0.144    0.016 -0.029  0.013   -0.110 -0.100  0.051
 H         -0.130 -0.377 -0.107    0.002  0.025 -0.007    0.155  0.084  0.060
 H          0.004  0.013 -0.274   -0.003  0.038 -0.009    0.168 -0.027  0.093
 H          0.017  0.202  0.245    0.008  0.056  0.016   -0.241  0.233 -0.043
 H         -0.102 -0.102  0.393    0.089 -0.015  0.067   -0.201  0.145  0.030
 H          0.187  0.114  0.126    0.016 -0.105 -0.043   -0.338  0.038 -0.077
 H         -0.003 -0.007  0.170   -0.005 -0.049 -0.081   -0.387  0.068 -0.090
 H         -0.172  0.094 -0.363   -0.355  0.084 -0.555   -0.112 -0.036 -0.168
 H         -0.016  0.246 -0.126   -0.095  0.435  0.555   -0.244 -0.069  0.328
 TransDip  -0.032  0.031  0.014   -0.136  0.123 -0.004   -0.107  0.044  0.015

 Mode:                 7                      8                      9
 Frequency:       362.40                 491.12                 620.17
 Force Cnst:      0.3768                 0.4300                 0.7436
 Red. Mass:       4.8701                 3.0255                 3.2814
 IR Active:          YES                    YES                    YES
 IR Intens:        8.232                 12.822                 12.996
 Raman Active:       YES                    YES                    YES
               X      Y      Z        X      Y      Z        X      Y      Z
 C         -0.119 -0.103 -0.002    0.041  0.078  0.125   -0.016 -0.073  0.245
 C         -0.039 -0.088  0.103   -0.079 -0.156  0.038    0.194 -0.057  0.082
 C         -0.061  0.074  0.008   -0.140 -0.090  0.013    0.094  0.071 -0.056
 C          0.075  0.147 -0.111   -0.021  0.091 -0.063   -0.008 -0.022  0.007
 O          0.078 -0.114 -0.020   -0.078  0.117 -0.047   -0.099 -0.031 -0.106
 O         -0.262  0.096 -0.035    0.169 -0.022 -0.027   -0.073  0.130 -0.077
 N          0.320 -0.028  0.033    0.120 -0.003  0.008   -0.079 -0.020  0.016
 H         -0.016  0.076  0.144   -0.011 -0.556 -0.075    0.551 -0.513 -0.064
 H          0.092 -0.172  0.223   -0.347  0.080 -0.314    0.164  0.169 -0.294
 H         -0.227  0.115  0.008   -0.292 -0.086  0.009    0.076 -0.051 -0.068
 H         -0.157  0.036  0.057   -0.274 -0.099  0.004    0.147  0.114 -0.139
 H          0.064  0.096 -0.120   -0.023  0.110 -0.061   -0.067 -0.012  0.007
 H          0.024  0.151 -0.133    0.012  0.076 -0.022   -0.059 -0.031  0.013
 H          0.343  0.056 -0.238    0.206  0.023 -0.031   -0.119 -0.026  0.006
 H          0.082 -0.031  0.490   -0.018 -0.104  0.206   -0.011  0.030 -0.084
 TransDip  -0.069  0.045  0.040   -0.102 -0.028  0.044    0.108 -0.026  0.031

 Mode:                10                     11                     12
 Frequency:       695.48                 768.56                 829.49
 Force Cnst:      0.9493                 0.4394                 0.5188
 Red. Mass:       3.3310                 1.2625                 1.2798
 IR Active:          YES                    YES                    YES
 IR Intens:        9.513                 11.345                 77.784
 Raman Active:       YES                    YES                    YES
               X      Y      Z        X      Y      Z        X      Y      Z
 C         -0.145 -0.013  0.165   -0.047  0.002  0.089    0.033 -0.012 -0.051
 C         -0.164  0.188  0.032   -0.019  0.007 -0.026    0.008  0.041  0.035
 C          0.013  0.047  0.000    0.009 -0.024 -0.069    0.011 -0.010  0.035
 C          0.040 -0.044  0.023    0.013 -0.031 -0.019   -0.031 -0.024 -0.035
 O          0.187  0.011 -0.020    0.028  0.024 -0.017   -0.013 -0.032  0.007
 O         -0.026 -0.157 -0.082   -0.002 -0.031 -0.029   -0.004  0.023  0.015
 N          0.027  0.017 -0.007    0.004  0.010 -0.008    0.027  0.025 -0.089
 H         -0.076 -0.311 -0.106    0.178  0.183  0.011   -0.107 -0.159 -0.013
 H         -0.249  0.424 -0.353   -0.141 -0.087  0.143    0.085  0.140 -0.139
 H          0.052 -0.301 -0.044   -0.039  0.536  0.006   -0.104 -0.126  0.017
 H          0.234  0.210 -0.319    0.082 -0.232  0.436    0.169  0.052 -0.066
 H          0.106 -0.104  0.016   -0.151  0.327  0.021    0.038  0.277  0.001
 H          0.021 -0.013 -0.051    0.186 -0.159  0.327   -0.017 -0.129  0.222
 H         -0.027  0.006  0.004   -0.059 -0.041  0.147   -0.168 -0.169  0.565
 H          0.066  0.069 -0.044   -0.019  0.008  0.044   -0.265 -0.029  0.490
 TransDip  -0.077  0.056  0.025   -0.052  0.002  0.094   -0.102 -0.097  0.245

 Mode:                13                     14                     15
 Frequency:       872.66                 894.20                 970.70
 Force Cnst:      2.3543                 0.7251                 1.2314
 Red. Mass:       5.2472                 1.5391                 2.2180
 IR Active:          YES                    YES                    YES
 IR Intens:       55.630                 45.387                 16.046
 Raman Active:       YES                    YES                    YES
               X      Y      Z        X      Y      Z        X      Y      Z
 C         -0.259  0.167 -0.084    0.001 -0.024  0.120    0.010 -0.019  0.044
 C          0.232 -0.195  0.032   -0.029 -0.018 -0.101   -0.022  0.069 -0.020
 C          0.092 -0.014  0.038   -0.012  0.016  0.016    0.148 -0.143  0.061
 C         -0.043  0.074 -0.023   -0.027 -0.010  0.082   -0.028  0.178 -0.078
 O          0.096  0.240  0.064   -0.007 -0.001 -0.029    0.002 -0.039 -0.014
 O         -0.090 -0.208 -0.032    0.023  0.019 -0.020   -0.005  0.012 -0.008
 N         -0.049 -0.022 -0.037    0.040  0.020 -0.084   -0.106 -0.034  0.018
 H          0.259 -0.111  0.054    0.132  0.341 -0.010   -0.089  0.060 -0.015
 H          0.432 -0.235  0.067   -0.109 -0.209  0.229   -0.213  0.058  0.018
 H          0.151 -0.135  0.020    0.401 -0.045  0.016    0.246 -0.010  0.078
 H         -0.094  0.009 -0.065   -0.308  0.017 -0.071    0.231 -0.156  0.122
 H          0.056 -0.018 -0.031    0.269 -0.280  0.050    0.011  0.023 -0.088
 H         -0.192  0.096 -0.116   -0.205  0.102 -0.221    0.126  0.232 -0.178
 H         -0.052 -0.084  0.217   -0.054 -0.082  0.283    0.329  0.092 -0.197
 H         -0.240 -0.107  0.295   -0.134  0.022  0.294   -0.392 -0.417  0.283
 TransDip  -0.228  0.069  0.024   -0.095 -0.065  0.183    0.119  0.047  0.004

 Mode:                16                     17                     18
 Frequency:      1038.14                1063.58                1089.96
 Force Cnst:      2.1591                 1.6796                 1.1713
 Red. Mass:       3.4002                 2.5201                 1.6733
 IR Active:          YES                    YES                    YES
 IR Intens:        8.968                  5.729                  6.423
 Raman Active:       YES                    YES                    YES
               X      Y      Z        X      Y      Z        X      Y      Z
 C          0.027  0.001 -0.020   -0.025 -0.016  0.085    0.019  0.013 -0.109
 C         -0.168 -0.164  0.053    0.085  0.089 -0.126    0.053  0.082  0.088
 C          0.119  0.194 -0.064   -0.171 -0.043  0.082   -0.076 -0.033 -0.075
 C          0.223  0.091 -0.062    0.188  0.039 -0.064    0.078  0.028  0.074
 O         -0.010  0.007  0.005    0.004  0.010 -0.016    0.007 -0.021  0.018
 O          0.025  0.003  0.011    0.004  0.006 -0.016   -0.031 -0.013  0.013
 N         -0.130 -0.122  0.043   -0.086 -0.078  0.052   -0.032 -0.034 -0.022
 H         -0.286 -0.076  0.082    0.001  0.263 -0.068    0.491 -0.182 -0.018
 H         -0.351 -0.178  0.099    0.452 -0.020  0.022   -0.428  0.243 -0.130
 H          0.158  0.115 -0.079   -0.427 -0.238  0.044    0.024  0.222 -0.036
 H         -0.072  0.211 -0.154   -0.260  0.036 -0.119   -0.358 -0.141  0.124
 H          0.262  0.183 -0.039    0.317  0.162 -0.031    0.226 -0.223  0.049
 H         -0.064  0.010  0.040    0.275 -0.039  0.124    0.111  0.122 -0.145
 H         -0.413 -0.228  0.266   -0.116 -0.087  0.045   -0.019 -0.056  0.084
 H         -0.062  0.063  0.043   -0.096 -0.086  0.051   -0.104 -0.034  0.134
 TransDip   0.096 -0.001  0.007    0.063  0.040 -0.019    0.031  0.069  0.030

 Mode:                19                     20                     21
 Frequency:      1157.70                1215.76                1256.82
 Force Cnst:      1.0773                 1.1574                 1.3473
 Red. Mass:       1.3642                 1.3291                 1.4477
 IR Active:          YES                    YES                    YES
 IR Intens:        5.246                  4.845                  2.395
 Raman Active:       YES                    YES                    YES
               X      Y      Z        X      Y      Z        X      Y      Z
 C          0.002 -0.003 -0.000    0.012  0.005 -0.046   -0.025  0.007 -0.009
 C         -0.062 -0.053  0.016   -0.070 -0.020  0.004   -0.105  0.028  0.027
 C         -0.047  0.063 -0.069   -0.055  0.029  0.058   -0.022 -0.097 -0.047
 C          0.023 -0.038  0.088   -0.024 -0.053 -0.085    0.007  0.097  0.016
 O         -0.005  0.019  0.002   -0.003  0.003  0.008   -0.001 -0.014 -0.002
 O          0.018  0.005  0.004    0.005  0.001  0.009    0.035  0.019  0.010
 N         -0.033  0.015 -0.043   -0.005  0.029  0.044    0.018 -0.041  0.007
 H         -0.034 -0.065  0.010    0.614 -0.010 -0.036    0.208 -0.130 -0.034
 H          0.395 -0.068 -0.009    0.023 -0.047  0.037    0.659  0.015 -0.042
 H         -0.069  0.117 -0.061    0.459 -0.107  0.048    0.158  0.163 -0.011
 H          0.344  0.076 -0.002    0.120  0.111 -0.095    0.237 -0.140  0.120
 H          0.020 -0.260  0.064    0.338  0.262 -0.037    0.091 -0.042 -0.002
 H          0.553  0.095 -0.083    0.040 -0.172  0.197   -0.326  0.124 -0.142
 H          0.296  0.081 -0.078    0.136  0.096 -0.157   -0.255 -0.114  0.137
 H         -0.249 -0.210  0.238   -0.047 -0.139 -0.020    0.160  0.190 -0.106
 TransDip   0.022 -0.057  0.041    0.018 -0.053 -0.043   -0.048 -0.013  0.006

 Mode:                22                     23                     24
 Frequency:      1297.38                1310.82                1337.13
 Force Cnst:      1.1428                 1.1459                 2.7038
 Red. Mass:       1.1524                 1.1319                 2.5667
 IR Active:          YES                    YES                    YES
 IR Intens:        9.971                  0.034                153.933
 Raman Active:       YES                    YES                    YES
               X      Y      Z        X      Y      Z        X      Y      Z
 C          0.014  0.009 -0.018    0.001  0.005  0.012    0.189 -0.120  0.009
 C         -0.024 -0.030 -0.061    0.051 -0.018 -0.006   -0.124  0.044 -0.008
 C          0.006  0.005  0.056   -0.028 -0.009 -0.063    0.149 -0.007 -0.016
 C          0.012  0.045  0.034   -0.015 -0.014  0.029   -0.002 -0.035  0.014
 O         -0.001 -0.002  0.002    0.001 -0.001 -0.002   -0.016  0.142  0.020
 O         -0.007 -0.005  0.002   -0.006 -0.003 -0.003   -0.105 -0.058 -0.024
 N          0.005 -0.019 -0.016   -0.008  0.027  0.030   -0.009  0.036  0.004
 H          0.496  0.128 -0.049   -0.223  0.044  0.022    0.262 -0.120 -0.069
 H         -0.299 -0.112  0.098   -0.143  0.000 -0.017    0.338 -0.044  0.077
 H         -0.480 -0.143  0.030   -0.236  0.119 -0.051   -0.525 -0.038 -0.030
 H          0.503  0.108 -0.053    0.375 -0.022  0.060   -0.473 -0.113  0.048
 H         -0.186 -0.095  0.019    0.681  0.059  0.043    0.132  0.015  0.020
 H         -0.045  0.098 -0.089   -0.435 -0.058  0.005   -0.254 -0.075  0.025
 H         -0.082 -0.054  0.087    0.114  0.073 -0.084    0.126  0.075 -0.081
 H          0.052  0.094 -0.016   -0.052 -0.094  0.014   -0.093 -0.131  0.043
 TransDip   0.099  0.017 -0.013   -0.003  0.005  0.001    0.336 -0.209  0.038

 Mode:                25                     26                     27
 Frequency:      1350.25                1412.12                1464.90
 Force Cnst:      2.8266                 1.6859                 1.3747
 Red. Mass:       2.6313                 1.4350                 1.0873
 IR Active:          YES                    YES                    YES
 IR Intens:      156.680                 21.089                  3.038
 Raman Active:       YES                    YES                    YES
               X      Y      Z        X      Y      Z        X      Y      Z
 C          0.206 -0.106  0.029   -0.012  0.004  0.000    0.011  0.001  0.005
 C          0.064 -0.003  0.004   -0.006 -0.000 -0.004   -0.023 -0.071  0.032
 C         -0.146 -0.026  0.008    0.072  0.011 -0.002    0.014  0.009 -0.010
 C         -0.014  0.062 -0.016   -0.166  0.038 -0.013    0.002  0.005 -0.001
 O         -0.014  0.141  0.017    0.000 -0.007 -0.001   -0.001  0.002 -0.001
 O         -0.133 -0.070 -0.034    0.006  0.003  0.001   -0.006 -0.004 -0.001
 N          0.022 -0.046  0.000    0.026 -0.050  0.016   -0.000  0.001 -0.001
 H         -0.286  0.043  0.030    0.011  0.004 -0.007    0.081  0.634  0.183
 H         -0.159  0.045 -0.030   -0.017 -0.008  0.012    0.066  0.340 -0.606
 H          0.553  0.068  0.036   -0.187 -0.051 -0.010   -0.007 -0.167 -0.026
 H          0.490  0.054 -0.014   -0.112 -0.023  0.029   -0.029 -0.077  0.165
 H         -0.062 -0.012 -0.025    0.564 -0.021 -0.007   -0.011 -0.027 -0.002
 H          0.228  0.111 -0.056    0.643  0.118  0.027   -0.019 -0.008  0.018
 H         -0.202 -0.105  0.111   -0.228 -0.104  0.078   -0.004  0.000  0.001
 H          0.150  0.187 -0.082    0.195  0.193 -0.138   -0.005 -0.009  0.002
 TransDip   0.380 -0.125  0.028   -0.137 -0.051  0.015   -0.039  0.038 -0.012

 Mode:                28                     29                     30
 Frequency:      1495.34                1519.24                1646.47
 Force Cnst:      1.4297                 1.4813                 1.7608
 Red. Mass:       1.0852                 1.0892                 1.1024
 IR Active:          YES                    YES                    YES
 IR Intens:        3.766                  3.824                 78.137
 Raman Active:       YES                    YES                    YES
               X      Y      Z        X      Y      Z        X      Y      Z
 C          0.002  0.000  0.001    0.000 -0.000  0.000    0.015  0.027  0.007
 C         -0.004 -0.018  0.008   -0.002 -0.009  0.004   -0.004  0.001  0.000
 C          0.018 -0.064  0.039    0.007 -0.024  0.017    0.003 -0.002  0.002
 C         -0.011  0.018 -0.013   -0.003 -0.070  0.038   -0.001 -0.005 -0.022
 O         -0.000  0.000  0.001    0.000  0.000  0.000   -0.001 -0.011 -0.002
 O         -0.002 -0.001 -0.001   -0.000 -0.000 -0.000   -0.010 -0.007 -0.003
 N          0.003  0.005 -0.002   -0.003 -0.008  0.005   -0.061 -0.043 -0.009
 H          0.020  0.137  0.041    0.015  0.077  0.023    0.004 -0.000  0.000
 H          0.018  0.068 -0.127    0.013  0.039 -0.072    0.023  0.001 -0.000
 H         -0.073  0.614  0.101   -0.040  0.225  0.040    0.007 -0.006  0.002
 H         -0.048  0.232 -0.608   -0.040  0.085 -0.229   -0.024 -0.010 -0.002
 H          0.015 -0.251 -0.031   -0.018  0.650  0.088    0.033  0.021 -0.024
 H         -0.005 -0.103  0.240    0.066  0.247 -0.606   -0.039 -0.033  0.035
 H         -0.001  0.005 -0.010    0.013 -0.003 -0.000    0.685  0.030  0.206
 H         -0.001 -0.004 -0.003    0.012  0.014 -0.003    0.164  0.655  0.130
 TransDip   0.025  0.055 -0.013   -0.062  0.008 -0.001    0.166  0.197  0.117

 Mode:                31                     32                     33
 Frequency:      1653.24                2933.77                2982.46
 Force Cnst:     15.5133                 5.4421                 5.5905
 Red. Mass:       9.6334                 1.0732                 1.0667
 IR Active:          YES                    YES                    YES
 IR Intens:      600.206                 76.521                 48.118
 Raman Active:       YES                    YES                    YES
               X      Y      Z        X      Y      Z        X      Y      Z
 C          0.340  0.646  0.156   -0.000  0.000  0.000    0.001  0.000 -0.001
 C         -0.034 -0.029 -0.012    0.001 -0.003  0.006   -0.003  0.038 -0.061
 C         -0.004  0.010 -0.009    0.000  0.001  0.006   -0.001 -0.003  0.010
 C          0.002 -0.009  0.008   -0.002  0.015 -0.075   -0.000 -0.002 -0.007
 O         -0.019 -0.278 -0.045   -0.000 -0.000 -0.000   -0.000  0.000  0.000
 O         -0.223 -0.177 -0.063   -0.000 -0.000 -0.000   -0.001 -0.000  0.000
 N          0.020  0.018  0.003    0.002  0.001  0.000    0.000 -0.000  0.000
 H         -0.013 -0.066 -0.014   -0.008  0.017 -0.078    0.056 -0.222  0.912
 H          0.321 -0.083  0.113    0.001  0.018  0.015   -0.018 -0.228 -0.169
 H          0.004  0.010 -0.014    0.002  0.011 -0.076    0.004  0.018 -0.149
 H         -0.103  0.010  0.002    0.002 -0.022 -0.007   -0.000  0.018  0.012
 H         -0.005 -0.001  0.010   -0.018 -0.092  0.977    0.002 -0.008  0.074
 H          0.041  0.002 -0.007    0.009 -0.105 -0.075   -0.002  0.028  0.010
 H         -0.246 -0.008 -0.082    0.005 -0.005  0.001   -0.000 -0.001 -0.000
 H         -0.068 -0.248 -0.040   -0.009  0.012 -0.004   -0.002  0.002 -0.002
 TransDip   0.395  0.659  0.161    0.047  0.118 -0.250   -0.002  0.134 -0.178

 Mode:                34                     35                     36
 Frequency:      3012.43                3014.91                3036.18
 Force Cnst:      5.7370                 5.7440                 5.9369
 Red. Mass:       1.0730                 1.0725                 1.0931
 IR Active:          YES                    YES                    YES
 IR Intens:       24.929                 70.139                  7.923
 Raman Active:       YES                    YES                    YES
               X      Y      Z        X      Y      Z        X      Y      Z
 C         -0.000  0.001  0.000   -0.000  0.001  0.000   -0.002 -0.002 -0.001
 C          0.000  0.005 -0.000    0.000  0.009 -0.004   -0.004 -0.052 -0.052
 C         -0.004  0.047 -0.016   -0.001  0.026 -0.047   -0.003  0.030  0.033
 C          0.007 -0.049 -0.031   -0.006  0.049  0.023   -0.001  0.012  0.010
 O         -0.000 -0.000  0.000   -0.000 -0.001  0.000    0.000  0.000  0.000
 O          0.000 -0.000  0.000    0.000 -0.000 -0.000    0.001  0.001  0.000
 N         -0.001  0.001  0.001    0.001 -0.001 -0.000   -0.000 -0.000 -0.000
 H          0.002 -0.009  0.035    0.005 -0.024  0.105    0.017 -0.066  0.200
 H         -0.002 -0.041 -0.028   -0.007 -0.088 -0.058    0.042  0.694  0.430
 H         -0.007 -0.039  0.433   -0.014 -0.075  0.682    0.001  0.034 -0.231
 H          0.056 -0.526 -0.245    0.026 -0.229 -0.118    0.047 -0.401 -0.175
 H          0.001 -0.022  0.092   -0.004  0.014 -0.009   -0.001  0.007 -0.046
 H         -0.072  0.610  0.275    0.072 -0.596 -0.270    0.019 -0.154 -0.070
 H         -0.000 -0.014 -0.008   -0.005  0.010  0.005   -0.003  0.002  0.002
 H         -0.004 -0.004  0.001    0.001  0.001  0.000    0.001 -0.002 -0.000
 TransDip   0.087 -0.037 -0.129    0.020  0.248 -0.100    0.023 -0.080 -0.033

 Mode:                37                     38                     39
 Frequency:      3060.73                3471.90                3551.59
 Force Cnst:      6.0866                 7.4477                 8.1237
 Red. Mass:       1.1027                 1.0487                 1.0931
 IR Active:          YES                    YES                    YES
 IR Intens:       90.532                 11.761                  2.287
 Raman Active:       YES                    YES                    YES
               X      Y      Z        X      Y      Z        X      Y      Z
 C         -0.001 -0.002 -0.001    0.000 -0.000  0.000   -0.000  0.000 -0.000
 C         -0.004 -0.031 -0.037    0.000  0.000 -0.000   -0.000 -0.000  0.000
 C          0.006 -0.042 -0.063   -0.000 -0.000  0.000    0.000  0.001 -0.000
 C          0.002 -0.017 -0.015    0.001 -0.001 -0.004    0.000 -0.002 -0.000
 O          0.001  0.001  0.000   -0.000  0.000  0.000   -0.000 -0.000  0.000
 O          0.000  0.001  0.000   -0.000 -0.000 -0.000    0.000 -0.000  0.000
 N         -0.000  0.000  0.000   -0.036 -0.031 -0.030    0.049 -0.064  0.008
 H          0.011 -0.054  0.183   -0.000 -0.000  0.001    0.000  0.000 -0.001
 H          0.031  0.416  0.258    0.000 -0.001 -0.001    0.001  0.001  0.000
 H         -0.011 -0.066  0.497    0.001 -0.000  0.001   -0.001 -0.000 -0.000
 H         -0.063  0.578  0.249   -0.001 -0.001 -0.002   -0.002 -0.001 -0.002
 H          0.004 -0.012  0.083    0.004  0.000  0.013   -0.000  0.001 -0.005
 H         -0.032  0.212  0.095   -0.004  0.010  0.007   -0.001  0.012  0.006
 H          0.006 -0.002 -0.003   -0.117  0.672  0.162   -0.093  0.675  0.198
 H         -0.002  0.001  0.001    0.602 -0.248  0.284   -0.590  0.219 -0.306
 TransDip  -0.036 -0.182 -0.242   -0.097 -0.027 -0.045    0.048  0.002  0.005

 STANDARD THERMODYNAMIC QUANTITIES AT   298.15 K  AND     1.00 ATM

   This Molecule has  0 Imaginary Frequencies
   Zero point vibrational energy:       76.991 kcal/mol

   Atom    1 Element C  Has Mass   12.00000
   Atom    2 Element C  Has Mass   12.00000
   Atom    3 Element C  Has Mass   12.00000
   Atom    4 Element C  Has Mass   12.00000
   Atom    5 Element O  Has Mass   15.99491
   Atom    6 Element O  Has Mass   15.99491
   Atom    7 Element N  Has Mass   14.00307
   Atom    8 Element H  Has Mass    1.00783
   Atom    9 Element H  Has Mass    1.00783
   Atom   10 Element H  Has Mass    1.00783
   Atom   11 Element H  Has Mass    1.00783
   Atom   12 Element H  Has Mass    1.00783
   Atom   13 Element H  Has Mass    1.00783
   Atom   14 Element H  Has Mass    1.00783
   Atom   15 Element H  Has Mass    1.00783
   Molecular Mass:   102.055530 amu
   Principal axes and moments of inertia in amu*Bohr^2:
                             1           2           3
    Eigenvalues --      225.61789  1691.10339  1851.26405
          X               1.00000     0.00042    -0.00253
          Y              -0.00053     0.99911    -0.04217
          Z               0.00251     0.04218     0.99911
   Rotational Symmetry Number is   1
   The Molecule is an Asymmetric Top
   Translational Enthalpy:        0.889 kcal/mol
   Rotational Enthalpy:           0.889 kcal/mol
   Vibrational Enthalpy:         80.234 kcal/mol
   gas constant (RT):             0.592 kcal/mol
   Translational Entropy:        39.779  cal/mol.K
   Rotational Entropy:           28.048  cal/mol.K
   Vibrational Entropy:          21.087  cal/mol.K

   Total Enthalpy:               82.604 kcal/mol
   Total Entropy:                88.913  cal/mol.K

 ======================================================================

 STANDARD THERMODYNAMIC QUANTITIES FOR ANHARMONIC VIBRATION -- TOSH

   Zero point vibrational energy: ************ kcal/mol

   Vibrational Enthalpy:       Infinity kcal/mol
   Vibrational Entropy:             NaN  cal/mol.K

   Total Enthalpy:             Infinity kcal/mol
   Total Entropy:                   NaN  cal/mol.K

 ======================================================================

 STANDARD THERMODYNAMIC QUANTITIES FOR ANHARMONIC VIBRATION -- VPT2

   Zero point vibrational energy: ************ kcal/mol

   Vibrational Enthalpy:       Infinity kcal/mol
   Vibrational Entropy:             NaN  cal/mol.K

   Total Enthalpy:             Infinity kcal/mol
   Total Entropy:                   NaN  cal/mol.K

 ======================================================================

Archival summary:
1\1\TWL02\FREQ\ProcedureUnspecified\BasisUnspecified\2148(1-,1)\cher\MonDec1223:25:172016MonDec1223:25:172016\0\\#,FREQ,ProcedureUnspecified,BasisUnspecified,\\-1,1\C\O,1,1.25421\O,1,1.25582,2,128.967\C,1,1.5717,2,115.125,3,-177.884,0\H,4,1.09501,1,108.514,2,-24.7128,0\H,4,1.10027,1,105.994,2,89.4699,0\C,4,1.53,1,114.608,2,-149.772,0\H,7,1.09616,4,107.487,1,-44.7107,0\H,7,1.09664,4,109.998,1,70.7169,0\C,7,1.52669,4,113.808,1,-166.804,0\H,10,1.09687,7,110.101,4,-59.2822,0\H,10,1.10277,7,108.537,4,57.2231,0\N,10,1.47924,7,111.398,4,-178.457,0\H,13,1.0159,10,110.866,7,-169.411,0\H,13,1.01635,10,109.32,7,-51.7866,0\\\@

 Total job time:  1077.06s(wall), 1076.65s(cpu) 
 Mon Dec 12 23:25:17 2016

        *************************************************************
        *                                                           *
        *  Thank you very much for using Q-Chem.  Have a nice day.  *
        *                                                           *
        *************************************************************


 
User input: 3 of 3 
 
TWL02 127.0.1
Q-Chem Developer Version! Running on 127.0.1.*
                  Welcome to Q-Chem
     A Quantum Leap Into The Future Of Chemistry


 Q-Chem 4.4, Q-Chem, Inc., Pleasanton, CA (2016)

 Y. Shao,  Z. Gan,  E. Epifanovsky,  A. T. B. Gilbert,  M. Wormit,  
 J. Kussmann,  A. W. Lange,  A. Behn,  J. Deng,  X. Feng,  D. Ghosh,  
 M. Goldey,  P. R. Horn,  L. D. Jacobson,  I. Kaliman,  F. Rob,  
 R. Z. Khaliullin,  T. Kus,  A. Landau,  J. Liu,  E. I. Proynov,  Y. M. Rhee,  
 R. M. Richard,  M. A. Rohrdanz,  R. P. Steele,  E. J. Sundstrom,  
 H. L. Woodcock III,  P. M. Zimmerman,  D. Zuev,  B. Albrecht,  E. Alguire,  
 B. Austin,  S. A. Baeppler,  G. J. O. Beran,  Y. A. Bernard,  E. Berquist,  
 K. Brandhorst,  K. B. Bravaya,  S. T. Brown,  D. Casanova,  C.-M. Chang,  
 Y. Chen,  S. H. Chien,  K. D. Closser,  M. P. Coons,  D. L. Crittenden,  
 S. Dasgupta,  M. Diedenhofen,  R. A. DiStasio Jr.,  H. Do,  A. D. Dutoi,  
 R. G. Edgar,  P.-T. Fang,  S. Fatehi,  Q. Feng,  L. Fusti-Molnar,  
 A. Ghysels,  A. Golubeva-Zadorozhnaya,  J. Gomes,  A. Gunina,  
 M. W. D. Hanson-Heine,  P. H. P. Harbach,  A. W. Hauser,  J. E. Herr,  
 E. G. Hohenstein,  Z. C. Holden,  K. Hui,  T.-C. Jagau,  H. Ji,  B. Kaduk,  
 K. Khistyaev,  Jaehoon Kim,  Jihan Kim,  R. A. King,  P. Klunzinger,  
 K. Koh,  D. Kosenkov,  T. Kowalczyk,  C. M. Krauter,  A. Kunitsa,  
 K. U. Lao,  A. Laurent,  K. V. Lawler,  J. Lee,  D. Lefrancois,  S. Lehtola,  
 S. V. Levchenko,  C. Y. Lin,  Y.-S. Lin,  F. Liu,  E. Livshits,  
 R. C. Lochan,  A. Luenser,  P. Manohar,  S. F. Manzer,  S.-P. Mao,  Y. Mao,  
 N. Mardirossian,  A. V. Marenich,  L. A. Martinez-Martinez,  S. A. Maurer,  
 N. J. Mayhall,  J.-M. Mewes,  A. F. Morrison,  K. Nanda,  T. S. Nguyen-Beck,  
 C. M. Oana,  R. Olivares-Amaya,  D. P. O'Neill,  J. A. Parkhill,  
 T. M. Perrine,  R. Peverati,  P. A. Pieniazek,  F. Plasser,  A. Prociuk,  
 D. R. Rehn,  E. Rosta,  N. J. Russ,  N. Sergueev,  S. M. Sharada,  
 S. Sharma,  D. W. Small,  A. Sodt,  T. Stauch,  T. Stein,  D. Stuck,  
 Y.-C. Su,  A. J. W. Thom,  T. Tsuchimochi,  L. Vogt,  O. Vydrov,  T. Wang,  
 M. A. Watson,  J. Wenzel,  A. White,  C. F. Williams,  V. Vanovschi,  
 K. Yao,  S. Yeganeh,  S. R. Yost,  Z.-Q. You,  I. Y. Zhang,  X. Zhang,  
 Y. Zhao,  B. R. Brooks,  G. K. L. Chan,  D. M. Chipman,  C. J. Cramer,  
 W. A. Goddard III,  M. S. Gordon,  W. J. Hehre,  A. Klamt,  
 H. F. Schaefer III,  M. W. Schmidt,  C. D. Sherrill,  D. G. Truhlar,  
 A. Warshel,  X. Xu,  A. Aspuru-Guzik,  R. Baer,  A. T. Bell,  N. A. Besley,  
 J.-D. Chai,  A. Dreuw,  B. D. Dunietz,  T. R. Furlani,  S. R. Gwaltney,  
 C.-P. Hsu,  Y. Jung,  J. Kong,  D. S. Lambrecht,  W. Liang,  C. Ochsenfeld,  
 V. A. Rassolov,  L. V. Slipchenko,  J. E. Subotnik,  T. Van Voorhis,  
 J. M. Herbert,  A. I. Krylov,  P. M. W. Gill,  M. Head-Gordon

 Contributors to earlier versions of Q-Chem not listed above: 
 R. D. Adamson,  J. Baker,  E. F. C. Byrd,  A. K. Chakraborty,  C.-L. Cheng,  
 H. Dachsel,  R. J. Doerksen,  G. Hawkins,  A. Heyden,  S. Hirata,  
 G. Kedziora,  F. J. Keil,  C. Kelley,  P. P. Korambath,  W. Kurlancheek,  
 A. M. Lee,  M. S. Lee,  D. Liotard,  I. Lotan,  P. E. Maslen,  N. Nair,  
 D. Neuhauser,  R. Olson,  B. Peters,  J. Ritchie,  N. E. Schultz,  
 N. Shenvi,  A. C. Simmonett,  K. S. Thanthiriwatte,  Q. Wu,  W. Zhang

 Please cite Q-Chem as follows:
 Y. Shao et al., Mol. Phys. 113, 184-215 (2015)
 DOI: 10.1080/00268976.2014.952696

 Q-Chem 4.4.2 for Intel X86 EM64T Linux

 Parts of Q-Chem use Armadillo 5.200.1 (Boston Tea Smuggler).
 http://arma.sourceforge.net/

 Q-Chem begins on Mon Dec 12 23:25:17 2016  


Host: 0

     Scratch files written to /scratch/cher/qchem2869//
The previous job contains 0 fragments, simply inherited here
FILE_GEOM_ORG=        593

Checking the input file for inconsistencies... 	...done.

--------------------------------------------------------------
User input:
--------------------------------------------------------------

$molecule
   read
$end
$rem
   BASIS  =  6-311++G**
   JOB_TYPE  =  SP
   METHOD  =  B3LYP
   SOLVENT_METHOD SMD
$end


--------------------------------------------------------------
 ----------------------------------------------------------------
             Standard Nuclear Orientation (Angstroms)
    I     Atom           X                Y                Z
 ----------------------------------------------------------------
    1      C       1.8604858290    -0.0661329262     0.0046174765
    2      C       0.4931805215     0.6924566248    -0.1542886958
    3      C      -0.7387123176    -0.1258403306     0.2377873317
    4      C      -2.0590862111     0.4928448581    -0.2145766800
    5      O       1.8248764927    -1.3064321052    -0.1889446992
    6      O       2.8454975706     0.6622553119     0.2734054556
    7      N      -3.2143149448    -0.3208167643     0.2231070572
    8      H       0.4233511217     0.9723118114    -1.2160823855
    9      H       0.5463185424     1.6275051081     0.4130875419
   10      H      -0.7660680055    -0.2648454545     1.3252401062
   11      H      -0.6232794369    -1.1246566035    -0.1987893898
   12      H      -2.0276727141     0.6248370621    -1.3089654295
   13      H      -2.1757162812     1.4927066534     0.2210858594
   14      H      -3.0725001030    -1.2862929878    -0.0609894861
   15      H      -4.0700297637    -0.0038975577    -0.2233882626
 ----------------------------------------------------------------
 Nuclear Repulsion Energy =   291.2552334478 hartrees
 There are       28 alpha and       28 beta electrons
 Requested basis set is 6-311++G(d,p)
 There are 82 shells and 210 basis functions

 Total QAlloc Memory Limit   2000 MB
 Mega-Array Size        61 MB
 MEM_STATIC part        62 MB

                       Distance Matrix (Angstroms)
             C (  1)   C (  2)   C (  3)   C (  4)   O (  5)   O (  6)
   C (  2)  1.571698
   C (  3)  2.610319  1.529998
   C (  4)  3.965293  2.560770  1.526693
   O (  5)  1.255817  2.402118  2.854450  4.280563
   O (  6)  1.254211  2.391073  3.670003  4.931711  2.265208
   N (  7)  5.085883  3.861952  2.483312  1.479245  5.151182  6.139242
   H (  8)  2.152634  1.100273  2.161034  2.719448  2.865652  2.860333
   H (  9)  2.182268  1.095014  2.180884  2.910249  3.256554  2.497487
   H ( 10)  2.946577  2.165904  1.096642  2.148727  3.176579  3.874181
   H ( 11)  2.707570  2.133158  1.096156  2.162892  2.454915  3.930450
   H ( 12)  4.161816  2.773545  2.148809  1.102767  4.452683  5.123777
   H ( 13)  4.332178  2.811462  2.164475  1.096872  4.899801  5.089693
   H ( 14)  5.082071  4.078999  2.623449  2.053273  4.899089  6.239500
   H ( 15)  5.935223  4.616554  3.365298  2.071406  6.037193  6.965277
             N (  7)   H (  8)   H (  9)   H ( 10)   H ( 11)   H ( 12)
   H (  8)  4.120202
   H (  9)  4.239624  1.760282
   H ( 10)  2.685469  3.066528  2.476968
   H ( 11)  2.745473  2.554916  3.052335  1.755656
   H ( 12)  2.156299  2.477273  3.255187  3.053231  2.503106
   H ( 13)  2.089870  3.015197  2.732125  2.509035  3.071961  1.765268
   H ( 14)  1.016350  4.319318  4.670205  2.878301  2.458414  2.510284
   H ( 15)  1.015896  4.704136  4.937332  3.658211  3.624472  2.396874
             H ( 13)   H ( 14)
   H ( 14)  2.933705
   H ( 15)  2.454752  1.632782

 A cutoff of  1.0D-08 yielded   2959 shell pairs
 There are     19264 function pairs (     20503 Cartesian)

 -------------------------------------------------------
 OpenMP Integral Computing Module                       
 Release: version 1.0, May 2013, Q-Chem Inc. Pittsburgh 
 -------------------------------------------------------
 Integral Job Info:
 Integral job number is                      11
 Integral operator is                         1
 short-range coefficients                     0
 long-range coefficients              100000000
 Omega coefficients                           0
 if combine SR and LR in K                    0
 Integral screening is                        0
 Integral computing path is                   2
 max size of driver memory is            800000
 size of driver memory is                593474
 size of scratch memory is              2260544
 max col of scratch BK array               1296
 max len of scratch array in speh3          155
 max len of scratch index in speh4           18
 max int batch size is                      520
 min int batch size is                       52
 fixed nKL is                                52
 max L of basis functions is                  2
 order of int derivative is                   0
 number of shells is                         82
 number of basis is                         217
 number of cartesian basis is               217
 number of contracted shell pairs          2959
 number of primitive shell pairs           6869
 maxK2 (contraction) of shell pair           36
 max number of K2 of shell pair               1
 max number of CS2 of shell pair            508
 max number of PS2 of shell pair            906
 mem total for path MDJ                   34728
 -------------------------------------------------------
 Smallest overlap matrix eigenvalue = 1.58E-05

 Q-Chem warning in module /home/taweetham/qchem/stvman/mkSTV.C, line 257:

 Overlap eigenvalue is smaller than square root of threshold


 Scale SEOQF with 1.000000e-01/1.000000e-01/1.000000e-01

 Standard Electronic Orientation quadrupole field applied
 Nucleus-field energy     =     0.0000000104 hartrees
 Guess from superposition of atomic densities
 Warning:  Energy on first SCF cycle will be non-variational
 A restricted hybrid HF-DFT SCF calculation will be
 performed using Pulay DIIS extrapolation
 Exchange:     0.2000 Hartree-Fock + 0.0800 Slater + 0.7200 B88
 Correlation:  0.1900 VWN1RPA + 0.8100 LYP
 Using SG-1 standard quadrature grid
 SCF converges when DIIS error is below 1.0E-05
 Inaccurate integrated density:
   Number of electrons =    56
   Numerical integral  =    55.000351370889
   Relative error      =    -1.7850868377 %
 ---------------------------------------
  Cycle       Energy         DIIS Error
 ---------------------------------------
    1    -363.5634743265      4.13E-02
    2    -362.3328973972      7.64E-03
    3    -359.6253969924      1.97E-02
    4    -362.5123958209      4.26E-03
    5    -362.6117274833      9.82E-04
    6    -362.6180633735      4.60E-04
    7    -362.6187264557      2.13E-04
    8    -362.6189568343      2.99E-05
    9    -362.6189612499      1.81E-05
   10    -362.6189612702      8.57E-06 Convergence criterion met
 ---------------------------------------
 SCF time:  CPU 37.84 s  wall 37.90 s

 Citation of the SMD model:
 Marenich, A.V.; Cramer, C.J.; Truhlar, D.G.
 J. Phys. Chem. B 2009, 113, 6378-6396.
 iSolventCode=           1
 Solvent: water                                                           

 vradii
            1           2           3           4           5           6
    1   1.8500000   1.8500000   1.8500000   1.8500000   1.5200000   1.5200000
            7           8           9          10          11          12
    1   1.8900000   1.2000000   1.2000000   1.2000000   1.2000000   1.2000000
           13          14          15
    1   1.2000000   1.2000000   1.2000000
Changing PCM_TESSEL_METHOD to VTN
Changing PCM_VDW_RADII to SMD_RADIUS
 Discretize the solute cavity surface with Lebedev spheres
	Using 302 Lebedev grid points for each H atom
	Using 302 Lebedev grid points for other atoms
	Atomic van der Waals radii will be scaled by 1.20
 Removing interior tesserae...
 Keep 1520 surface tesserae and discard 3010 interior tesserae
 Molecular Surface Area = 138.836 Angst**2
 A restricted hybrid HF-DFT SCF calculation will be
 performed using Pulay DIIS extrapolation
 Polarizable Continuum solvation model will be applied
 Exchange:     0.2000 Hartree-Fock + 0.0800 Slater + 0.7200 B88
 Correlation:  0.1900 VWN1RPA + 0.8100 LYP
 Using SG-1 standard quadrature grid
 SCF converges when DIIS error is below 1.0E-05

 Citation of the SMD model:
 Marenich, A.V.; Cramer, C.J.; Truhlar, D.G.
 J. Phys. Chem. B 2009, 113, 6378-6396.
 iSolventCode=           1
 Solvent: water                                                           

 vradii
            1           2           3           4           5           6
    1   1.8500000   1.8500000   1.8500000   1.8500000   1.5200000   1.5200000
            7           8           9          10          11          12
    1   1.8900000   1.2000000   1.2000000   1.2000000   1.2000000   1.2000000
           13          14          15
    1   1.2000000   1.2000000   1.2000000
 ---------------------------------------
  Cycle       Energy         DIIS Error
 ---------------------------------------
    1    -362.6189376722      2.63E-06
 Time req'd to invert C: 2.13 s (CPU) 2.13 s (wall)
    2    -362.7304978095      7.38E-04
    3    -362.7304951266      7.38E-04
    4    -362.7304983384      7.38E-04
    5    -362.7304927998      7.38E-04
    6    -362.7304933169      7.38E-04
    7    -362.7304892668      7.38E-04
    8    -362.7304911260      7.38E-04
    9    -362.7304917711      7.38E-04
   10    -362.7304935021      7.38E-04
   11    -362.7304938545      7.38E-04
   12    -362.7304936763      7.38E-04
   13    -362.7304948930      7.38E-04
   14    -362.7304953224      7.38E-04
   15    -362.7304952971      7.38E-04
   16    -362.7304974953      7.38E-04
   17    -362.7386708076      5.94E-04
   18    -362.7397583387      3.58E-04
   19    -362.7401973147      6.34E-05
   20    -362.7402014958      2.81E-05
   21    -362.7402092482      8.99E-06 Convergence criterion met
 ---------------------------------------
 SCF time:  CPU 67.66 s  wall 67.77 s
(0)  E-EN(g) gas-phase elect-nuc energy                 -362.618937672 a.u.
(3)  G-ENP(liq) elect-nuc-pol free energy of system     -362.740209248 a.u.
(4)  G-CDS(liq) cavity-dispersion-solvent structure 
     free energy                                                3.3477 kcal/mol
(6)  G-S(liq) free energy of system                     -362.734874347 a.u.
(9)  DeltaG-S(liq) free energy of  solvation
     (9) = (6) - (0)                                          -72.7514 kcal/mol
 SCF   energy in the final basis set = -362.7348743471
 Total energy in the final basis set = -362.7348743471

 --------------------------------------------------------------

                    Orbital Energies (a.u.)
 --------------------------------------------------------------

 Alpha MOs
 -- Occupied --
-19.074 -19.074 -14.287 -10.263 -10.182 -10.154 -10.153  -1.037
 -0.953  -0.873  -0.763  -0.664  -0.584  -0.503  -0.478  -0.463
 -0.449  -0.428  -0.425  -0.399  -0.374  -0.353  -0.336  -0.322
 -0.273  -0.253  -0.247  -0.242
 -- Virtual --
  0.001   0.013   0.023   0.025   0.042   0.045   0.052   0.061
  0.065   0.073   0.077   0.090   0.103   0.114   0.118   0.125
  0.130   0.140   0.145   0.148   0.157   0.169   0.171   0.177
  0.177   0.187   0.196   0.202   0.213   0.216   0.224   0.233
  0.239   0.247   0.261   0.269   0.277   0.282   0.288   0.299
  0.306   0.317   0.321   0.329   0.339   0.351   0.354   0.357
  0.383   0.446   0.468   0.474   0.488   0.505   0.538   0.561
  0.573   0.615   0.639   0.651   0.668   0.672   0.680   0.687
  0.709   0.721   0.728   0.749   0.762   0.772   0.790   0.842
  0.858   0.868   0.895   0.932   0.977   0.987   1.045   1.099
  1.129   1.135   1.173   1.185   1.192   1.231   1.254   1.263
  1.298   1.314   1.400   1.414   1.436   1.495   1.504   1.529
  1.576   1.586   1.607   1.619   1.628   1.657   1.670   1.689
  1.707   1.741   1.744   1.765   1.796   1.848   1.869   1.872
  1.901   1.941   2.004   2.029   2.062   2.091   2.132   2.182
  2.211   2.228   2.316   2.365   2.375   2.472   2.479   2.525
  2.550   2.580   2.595   2.618   2.645   2.677   2.697   2.706
  2.739   2.786   2.795   2.812   2.835   2.858   2.875   2.894
  2.907   2.934   2.976   2.978   3.024   3.128   3.161   3.256
  3.298   3.299   3.387   3.410   3.538   3.581   3.690   3.788
  3.835   3.849   4.065   4.083   4.109   4.190   4.345   4.743
  4.844   5.061   5.083   5.140   5.197   5.571   5.874  23.823
 23.866  23.914  23.918  35.605  49.936  50.037
 --------------------------------------------------------------

          Ground-State Mulliken Net Atomic Charges

     Atom                 Charge (a.u.)
  ----------------------------------------
      1 C                     0.262489
      2 C                    -0.413903
      3 C                    -0.079214
      4 C                    -0.458857
      5 O                    -0.617004
      6 O                    -0.626405
      7 N                    -0.500184
      8 H                     0.175902
      9 H                     0.152391
     10 H                     0.146903
     11 H                     0.135052
     12 H                     0.134438
     13 H                     0.166972
     14 H                     0.251882
     15 H                     0.269539
  ----------------------------------------
  Sum of atomic charges =    -1.000000

 -----------------------------------------------------------------
                    Cartesian Multipole Moments
 -----------------------------------------------------------------
    Charge (ESU x 10^10)
                -4.8032
    Dipole Moment (Debye)
         X     -12.6152      Y       2.2681      Z      -2.3883
       Tot      13.0381
    Quadrupole Moments (Debye-Ang)
        XX     -81.5707     XY       1.8819     YY     -52.8116
        XZ       4.8953     YZ      -0.8949     ZZ     -47.1073
    Octopole Moments (Debye-Ang^2)
       XXX    -116.0250    XXY      -4.2799    XYY     -25.5640
       YYY       3.7383    XXZ     -31.9378    XYZ      -6.5367
       YYZ       0.0868    XZZ       4.8346    YZZ       0.6396
       ZZZ      -4.9136
    Hexadecapole Moments (Debye-Ang^3)
      XXXX   -1508.8263   XXXY     -29.3735   XXYY    -275.8952
      XYYY      21.3211   YYYY    -216.4543   XXXZ      62.7862
      XXYZ      -2.1518   XYYZ       1.6692   YYYZ       0.5854
      XXZZ    -254.3124   XYZZ      -2.8361   YYZZ     -50.2901
      XZZZ       6.1431   YZZZ      -0.8787   ZZZZ     -87.2722
 -----------------------------------------------------------------
Archival summary:
1\1\TWL02\SP\ProcedureUnspecified\BasisUnspecified\2148(1-,1)\cher\MonDec1223:27:032016MonDec1223:27:032016\0\\#,ProcedureUnspecified,BasisUnspecified,\\-1,1\C\O,1,1.25421\O,1,1.25582,2,128.967\C,1,1.5717,2,115.125,3,-177.884,0\H,4,1.09501,1,108.514,2,-24.7128,0\H,4,1.10027,1,105.994,2,89.4699,0\C,4,1.53,1,114.608,2,-149.772,0\H,7,1.09616,4,107.487,1,-44.7107,0\H,7,1.09664,4,109.998,1,70.7169,0\C,7,1.52669,4,113.808,1,-166.804,0\H,10,1.09687,7,110.101,4,-59.2822,0\H,10,1.10277,7,108.537,4,57.2231,0\N,10,1.47924,7,111.398,4,-178.457,0\H,13,1.0159,10,110.866,7,-169.411,0\H,13,1.01635,10,109.32,7,-51.7866,0\\\@

 Total job time:  105.76s(wall), 105.60s(cpu) 
 Mon Dec 12 23:27:03 2016

        *************************************************************
        *                                                           *
        *  Thank you very much for using Q-Chem.  Have a nice day.  *
        *                                                           *
        *************************************************************
