# Supplementary material for: A DFT investigation of the blue bottle experiment: E∘half-cell analysis of autoxidation catalysed by redox indicators
Source: R Soc Open Sci. 2017 Nov 8;4(11):170708. doi: 10.1098/rsos.170708 (PMC5717635; doi:10.1098/rsos.170708)
Supplement: output.zip [file rsos170708supp2.zip › B3LYP_6-311++Gdp_reducing_agents/C4H8O.out]

pikachu 127.0.1
Q-Chem Developer Version! Running on 127.0.1.*
                  Welcome to Q-Chem
     A Quantum Leap Into The Future Of Chemistry


 Q-Chem 4.4, Q-Chem, Inc., Pleasanton, CA (2016)

 Y. Shao,  Z. Gan,  E. Epifanovsky,  A. T. B. Gilbert,  M. Wormit,  
 J. Kussmann,  A. W. Lange,  A. Behn,  J. Deng,  X. Feng,  D. Ghosh,  
 M. Goldey,  P. R. Horn,  L. D. Jacobson,  I. Kaliman,  F. Rob,  
 R. Z. Khaliullin,  T. Kus,  A. Landau,  J. Liu,  E. I. Proynov,  Y. M. Rhee,  
 R. M. Richard,  M. A. Rohrdanz,  R. P. Steele,  E. J. Sundstrom,  
 H. L. Woodcock III,  P. M. Zimmerman,  D. Zuev,  B. Albrecht,  E. Alguire,  
 B. Austin,  S. A. Baeppler,  G. J. O. Beran,  Y. A. Bernard,  
 E. J. Berquist,  K. Brandhorst,  K. B. Bravaya,  S. T. Brown,  D. Casanova,  
 C.-M. Chang,  Y. Chen,  S. H. Chien,  K. D. Closser,  M. P. Coons,  
 D. L. Crittenden,  S. Dasgupta,  M. Diedenhofen,  R. A. DiStasio Jr.,  
 H. Do,  A. D. Dutoi,  R. G. Edgar,  P.-T. Fang,  S. Fatehi,  Q. Feng,  
 L. Fusti-Molnar,  A. Ghysels,  A. Golubeva-Zadorozhnaya,  J. Gomes,  
 A. Gunina,  M. W. D. Hanson-Heine,  P. H. P. Harbach,  A. W. Hauser,  
 J. E. Herr,  E. G. Hohenstein,  Z. C. Holden,  K. Hui,  T.-C. Jagau,  H. Ji,  
 B. Kaduk,  K. Khistyaev,  Jaehoon Kim,  Jihan Kim,  R. A. King,  
 P. Klunzinger,  K. Koh,  D. Kosenkov,  T. Kowalczyk,  C. M. Krauter,  
 A. Kunitsa,  K. U. Lao,  A. Laurent,  K. V. Lawler,  J. Lee,  D. Lefrancois,  
 S. Lehtola,  S. V. Levchenko,  C. Y. Lin,  Y.-S. Lin,  F. Liu,  E. Livshits,  
 R. C. Lochan,  A. Luenser,  P. Manohar,  S. F. Manzer,  S.-P. Mao,  Y. Mao,  
 N. Mardirossian,  A. V. Marenich,  L. A. Martinez-Martinez,  S. A. Maurer,  
 N. J. Mayhall,  J.-M. Mewes,  A. F. Morrison,  K. Nanda,  T. S. Nguyen-Beck,  
 C. M. Oana,  R. Olivares-Amaya,  D. P. O'Neill,  J. A. Parkhill,  
 T. M. Perrine,  R. Peverati,  P. A. Pieniazek,  F. Plasser,  A. Prociuk,  
 D. R. Rehn,  E. Rosta,  N. J. Russ,  N. Sergueev,  S. M. Sharada,  
 S. Sharma,  D. W. Small,  A. Sodt,  T. Stauch,  T. Stein,  D. Stuck,  
 Y.-C. Su,  A. J. W. Thom,  T. Tsuchimochi,  L. Vogt,  O. Vydrov,  T. Wang,  
 M. A. Watson,  J. Wenzel,  A. White,  C. F. Williams,  V. Vanovschi,  
 K. Yao,  S. Yeganeh,  S. R. Yost,  Z.-Q. You,  I. Y. Zhang,  X. Zhang,  
 Y. Zhao,  B. R. Brooks,  G. K. L. Chan,  D. M. Chipman,  C. J. Cramer,  
 W. A. Goddard III,  M. S. Gordon,  W. J. Hehre,  A. Klamt,  
 H. F. Schaefer III,  M. W. Schmidt,  C. D. Sherrill,  D. G. Truhlar,  
 A. Warshel,  X. Xu,  A. Aspuru-Guzik,  R. Baer,  A. T. Bell,  N. A. Besley,  
 J.-D. Chai,  A. Dreuw,  B. D. Dunietz,  T. R. Furlani,  S. R. Gwaltney,  
 C.-P. Hsu,  Y. Jung,  J. Kong,  D. S. Lambrecht,  W. Liang,  C. Ochsenfeld,  
 V. A. Rassolov,  L. V. Slipchenko,  J. E. Subotnik,  T. Van Voorhis,  
 J. M. Herbert,  A. I. Krylov,  P. M. W. Gill,  M. Head-Gordon

 Contributors to earlier versions of Q-Chem not listed above: 
 R. D. Adamson,  J. Baker,  E. F. C. Byrd,  A. K. Chakraborty,  C.-L. Cheng,  
 H. Dachsel,  R. J. Doerksen,  G. Hawkins,  A. Heyden,  S. Hirata,  
 G. Kedziora,  F. J. Keil,  C. Kelley,  P. P. Korambath,  W. Kurlancheek,  
 A. M. Lee,  M. S. Lee,  D. Liotard,  I. Lotan,  P. E. Maslen,  N. Nair,  
 D. Neuhauser,  R. Olson,  B. Peters,  J. Ritchie,  N. E. Schultz,  
 N. Shenvi,  A. C. Simmonett,  K. S. Thanthiriwatte,  Q. Wu,  W. Zhang

 Please cite Q-Chem as follows:
 Y. Shao et al., Mol. Phys. 113, 184-215 (2015)
 DOI: 10.1080/00268976.2014.952696

 Q-Chem 4.4.2 for Intel X86 EM64T Linux

 Parts of Q-Chem use Armadillo 5.200.1 (Boston Tea Smuggler).
 http://arma.sourceforge.net/

 Q-Chem begins on Sun Jul  9 13:40:05 2017  


Host: 0

     Scratch files written to /scratch/taweetham/qchem9753//

Checking the input file for inconsistencies... 	...done.

--------------------------------------------------------------
User input:
--------------------------------------------------------------
$molecule
0 1
  C   -6.9509417   -0.8113886   -0.0376506
  C   -5.7063232   -0.0560350    0.3160429
  C   -4.3948586   -0.7901151    0.4643375
  C   -3.2275885    0.1276366    0.8279199
  O   -5.7682218    1.1537360    0.4815106
  H   -6.7377012   -1.8950799   -0.1547995
  H   -7.3631350   -0.4238071   -0.9927705
  H   -7.7062135   -0.6814658    0.7655180
  H   -4.1607674   -1.3006151   -0.4944373
  H   -4.5036391   -1.5588327    1.2592391
  H   -3.0774521    0.8932763    0.0369963
  H   -2.2979481   -0.4724241    0.9213579
  H   -3.4219646    0.6335957    1.7977389
$end

$rem
   JOB_TYPE = OPTIMIZATION
   BASIS  =  6-311++G**
   METHOD  =  B3LYP
$end

--------------------------------------------------------------
 ----------------------------------------------------------------
             Standard Nuclear Orientation (Angstroms)
    I     Atom           X                Y                Z
 ----------------------------------------------------------------
    1      C       1.8972333337    -0.4759579275    -0.0002437220
    2      C       0.5258130605     0.1273161684     0.0001600172
    3      C      -0.6915080108    -0.7665146992     0.0004211472
    4      C      -2.0091037695     0.0086760586    -0.0003114274
    5      O       0.4083150173     1.3442595026     0.0001578524
    6      H       1.8428150080    -1.5852914227    -0.0004707889
    7      H       2.4494762223    -0.1462408731     0.9045718476
    8      H       2.4488894031    -0.1459161731    -0.9053090497
    9      H      -0.6597172346    -1.4132062443     0.9034368996
   10      H      -0.6594831404    -1.4139955073    -0.9020042016
   11      H      -2.0817489854     0.6476125088     0.9056621456
   12      H      -2.8601469613    -0.7045982463    -0.0001425646
   13      H      -2.0812121331     0.6464423354    -0.9071631970
 ----------------------------------------------------------------
 Molecular Point Group                 C1    NOp =  1
 Largest Abelian Subgroup              C1    NOp =  1
 Nuclear Repulsion Energy =   175.8787011525 hartrees
 There are       20 alpha and       20 beta electrons
 Requested basis set is 6-311++G(d,p)
 There are 70 shells and 166 basis functions

 Total QAlloc Memory Limit   2000 MB
 Mega-Array Size        61 MB
 MEM_STATIC part        62 MB
 A cutoff of  1.0D-11 yielded   2380 shell pairs
 There are     13601 function pairs (     14453 Cartesian)

 -------------------------------------------------------
 OpenMP Integral Computing Module                       
 Release: version 1.0, May 2013, Q-Chem Inc. Pittsburgh 
 -------------------------------------------------------
 Integral Job Info:
 Integral job number is                      11
 Integral operator is                         1
 short-range coefficients                     0
 long-range coefficients              100000000
 Omega coefficients                           0
 if combine SR and LR in K                    0
 Integral screening is                        0
 Integral computing path is                   2
 max size of driver memory is            800000
 size of driver memory is                593474
 size of scratch memory is              2260544
 max col of scratch BK array               1296
 max len of scratch array in speh3          155
 max len of scratch index in speh4           18
 max int batch size is                      520
 min int batch size is                       52
 fixed nKL is                                52
 max L of basis functions is                  2
 order of int derivative is                   0
 number of shells is                         70
 number of basis is                         171
 number of cartesian basis is               171
 number of contracted shell pairs          2380
 number of primitive shell pairs           5567
 maxK2 (contraction) of shell pair           36
 max number of K2 of shell pair               1
 max number of CS2 of shell pair            381
 max number of PS2 of shell pair            702
 mem total for path MDJ                   22456
 -------------------------------------------------------
 Smallest overlap matrix eigenvalue = 2.56E-05

 Scale SEOQF with 1.000000e-01/1.000000e-01/1.000000e-01

 Standard Electronic Orientation quadrupole field applied
 Nucleus-field energy     =     0.0000000045 hartrees
 Guess from superposition of atomic densities
 Warning:  Energy on first SCF cycle will be non-variational
 A restricted hybrid HF-DFT SCF calculation will be
 performed using Pulay DIIS extrapolation
 Exchange:     0.2000 Hartree-Fock + 0.0800 Slater + 0.7200 B88
 Correlation:  0.1900 VWN1RPA + 0.8100 LYP
 Using SG-1 standard quadrature grid
 SCF converges when DIIS error is below 1.0E-08
 ---------------------------------------
  Cycle       Energy         DIIS Error
 ---------------------------------------
    1    -233.1809198275      4.49E-02
    2    -232.3787093244      7.10E-03
    3    -232.1665846367      1.14E-02
    4    -232.5159427379      2.84E-03
    5    -232.5389129902      3.25E-04
    6    -232.5391960448      9.01E-05
    7    -232.5392191880      3.43E-05
    8    -232.5392229344      4.60E-06
    9    -232.5392229817      1.07E-06
   10    -232.5392229629      3.66E-07
   11    -232.5392229928      6.91E-08
   12    -232.5392229911      1.77E-08
   13    -232.5392229920      5.46E-09 Convergence criterion met
 ---------------------------------------
 SCF time:  CPU 67.28 s  wall 67.36 s
 SCF   energy in the final basis set = -232.5392229920
 Total energy in the final basis set = -232.5392229920

 --------------------------------------------------------------

                    Orbital Energies (a.u.)
 --------------------------------------------------------------

 Alpha MOs
 -- Occupied --
-19.113 -10.265 -10.189 -10.184 -10.169  -1.045  -0.791  -0.744
 -0.643  -0.529  -0.480  -0.478  -0.447  -0.433  -0.407  -0.368
 -0.366  -0.364  -0.348  -0.257
 -- Virtual --
 -0.032  -0.015   0.005   0.020   0.020   0.035   0.043   0.044
  0.058   0.069   0.078   0.092   0.099   0.106   0.110   0.113
  0.124   0.132   0.138   0.139   0.150   0.153   0.160   0.170
  0.183   0.185   0.187   0.192   0.210   0.211   0.233   0.262
  0.282   0.288   0.293   0.296   0.326   0.342   0.350   0.381
  0.436   0.450   0.453   0.466   0.480   0.524   0.526   0.555
  0.586   0.598   0.623   0.626   0.630   0.640   0.651   0.665
  0.684   0.703   0.712   0.730   0.752   0.822   0.868   0.935
  0.945   1.017   1.070   1.128   1.186   1.191   1.250   1.255
  1.319   1.387   1.412   1.435   1.438   1.449   1.500   1.529
  1.538   1.556   1.566   1.581   1.594   1.638   1.671   1.677
  1.754   1.775   1.786   1.791   1.867   1.875   1.950   1.996
  2.040   2.054   2.115   2.145   2.197   2.211   2.309   2.351
  2.421   2.430   2.461   2.481   2.493   2.519   2.547   2.559
  2.567   2.587   2.599   2.646   2.679   2.688   2.848   2.858
  2.900   2.911   2.924   2.938   3.043   3.157   3.325   3.340
  3.495   3.658   3.762   3.773   3.778   3.791   3.804   4.039
  4.181   4.328   5.058   5.233   5.714  23.812  23.849  23.906
 23.936  49.975
 --------------------------------------------------------------

          Ground-State Mulliken Net Atomic Charges

     Atom                 Charge (a.u.)
  ----------------------------------------
      1 C                    -0.570997
      2 C                     0.275954
      3 C                    -0.159754
      4 C                    -0.541285
      5 O                    -0.255514
      6 H                     0.150882
      7 H                     0.174482
      8 H                     0.174496
      9 H                     0.150117
     10 H                     0.150096
     11 H                     0.160112
     12 H                     0.131346
     13 H                     0.160065
  ----------------------------------------
  Sum of atomic charges =    -0.000000

 -----------------------------------------------------------------
                    Cartesian Multipole Moments
 -----------------------------------------------------------------
    Charge (ESU x 10^10)
                -0.0000
    Dipole Moment (Debye)
         X       0.2530      Y      -2.9269      Z      -0.0001
       Tot       2.9378
    Quadrupole Moments (Debye-Ang)
        XX     -30.4485     XY      -0.8907     YY     -36.4370
        XZ      -0.0004     YZ      -0.0004     ZZ     -30.7450
    Octopole Moments (Debye-Ang^2)
       XXX       6.2468    XXY       0.5933    XYY      -2.1520
       YYY      -3.3759    XXZ       0.0022    XYZ      -0.0006
       YYZ      -0.0003    XZZ       1.6864    YZZ       1.5675
       ZZZ       0.0004
    Hexadecapole Moments (Debye-Ang^3)
      XXXX    -456.5490   XXXY       6.3926   XXYY    -105.3197
      XYYY      -1.9429   YYYY    -169.7335   XXXZ       0.0015
      XXYZ       0.0007   XYYZ      -0.0028   YYYZ       0.0038
      XXZZ     -81.1401   XYZZ       0.7146   YYZZ     -34.5721
      XZZZ      -0.0007   YZZZ      -0.0035   ZZZZ     -53.6754
 -----------------------------------------------------------------
 Calculating analytic gradient of the SCF energy
 Gradient of SCF Energy
            1           2           3           4           5           6
    1  -0.0115172   0.0035598   0.0091133   0.0074781   0.0000749  -0.0037093
    2   0.0184771  -0.0254888   0.0063053  -0.0033803   0.0098611  -0.0102623
    3   0.0000159  -0.0000014   0.0000113   0.0000034  -0.0000040  -0.0000067
            7           8           9          10          11          12
    1   0.0044219   0.0044110  -0.0040208  -0.0040275   0.0007702  -0.0073372
    2   0.0018170   0.0018216  -0.0005605  -0.0005545   0.0049018  -0.0078204
    3   0.0103077  -0.0103152   0.0098034  -0.0098039   0.0118515  -0.0000002
           13
    1   0.0007828
    2   0.0048828
    3  -0.0118618
 Max gradient component =       2.549E-02
 RMS gradient           =       7.961E-03
 Gradient time:  CPU 17.68 s  wall 17.68 s
 Geometry Optimization Parameters
   NAtoms,    NIC,     NZ,  NCons,   NDum,   NFix, NCnnct, MaxDiis
       13      80       0       0       0       0       0       0


** GEOMETRY OPTIMIZATION IN DELOCALIZED INTERNAL COORDINATES **
   Searching for a Minimum

   Optimization Cycle:   1

                       Coordinates (Angstroms)
     ATOM                X               Y               Z
      1  C         1.8972333337   -0.4759579275   -0.0002437220
      2  C         0.5258130605    0.1273161684    0.0001600172
      3  C        -0.6915080108   -0.7665146992    0.0004211472
      4  C        -2.0091037695    0.0086760586   -0.0003114274
      5  O         0.4083150173    1.3442595026    0.0001578524
      6  H         1.8428150080   -1.5852914227   -0.0004707889
      7  H         2.4494762223   -0.1462408731    0.9045718476
      8  H         2.4488894031   -0.1459161731   -0.9053090497
      9  H        -0.6597172346   -1.4132062443    0.9034368996
     10  H        -0.6594831404   -1.4139955073   -0.9020042016
     11  H        -2.0817489854    0.6476125088    0.9056621456
     12  H        -2.8601469613   -0.7045982463   -0.0001425646
     13  H        -2.0812121331    0.6464423354   -0.9071631970
   Point Group: c1    Number of degrees of freedom:    33


   Energy is   -232.539222992


 Attempting to Generate Delocalized Internal Coordinates

 33 Hessian modes will be used to form the next step
  Hessian Eigenvalues:
     0.005380    0.007825    0.008606    0.009411    0.042447    0.055867
     0.057444    0.058658    0.074551    0.075891    0.094593    0.128928
     0.160000    0.160000    0.160000    0.160000    0.160000    0.160000
     0.220413    0.250000    0.250000    0.295421    0.313270    0.324784
     0.324798    0.324942    0.324951    0.325295    0.325555    0.325623
     0.325859    0.325868    0.942394

 Minimum Search - Taking Simple RFO Step
 Searching for Lamda that Minimizes Along All modes
 Value Taken    Lamda =  -0.00573018
 Step Taken.  Stepsize is  0.181400

                             Maximum     Tolerance    Cnvgd?
         Gradient           0.023209      0.000300      NO
         Displacement       0.075276      0.001200      NO
         Energy change     *********      0.000001      NO


 New Cartesian Coordinates Obtained by Inverse Iteration

 Displacement from previous Coordinates is:  0.243962
 ----------------------------------------------------------------
             Standard Nuclear Orientation (Angstroms)
    I     Atom           X                Y                Z
 ----------------------------------------------------------------
    1      C       1.8941014410    -0.4998656580    -0.0002010105
    2      C       0.5289079305     0.1575655446    -0.0000467464
    3      C      -0.6921800299    -0.7435014078     0.0002252146
    4      C      -2.0296564630     0.0048127749    -0.0002673615
    5      O       0.4258047654     1.3703158679     0.0000035867
    6      H       1.8471201325    -1.5928736544    -0.0003056910
    7      H       2.4497077550    -0.1726806757     0.8815312851
    8      H       2.4494979554    -0.1725190822    -0.8820102342
    9      H      -0.6169527425    -1.4028302659     0.8750663284
   10      H      -0.6167948017    -1.4036575960    -0.8739801742
   11      H      -2.1251144718     0.6427409016     0.8797652237
   12      H      -2.8598877891    -0.7066857115     0.0000195867
   13      H      -2.1249318720     0.6417644428    -0.8810350490
 ----------------------------------------------------------------
 Molecular Point Group                 C1    NOp =  1
 Largest Abelian Subgroup              C1    NOp =  1
 Nuclear Repulsion Energy =   175.6369501692 hartrees
 There are       20 alpha and       20 beta electrons
 Applying Cartesian multipole field
    Component          Value
    ---------          -----
     (2,0,0)        1.00000E-11
     (0,2,0)        2.00000E-11
     (0,0,2)       -3.00000E-11
 Nucleus-field energy     =     0.0000000046 hartrees
 Requested basis set is 6-311++G(d,p)
 There are 70 shells and 166 basis functions
 A cutoff of  1.0D-11 yielded   2378 shell pairs
 There are     13599 function pairs (     14451 Cartesian)
 Smallest overlap matrix eigenvalue = 2.74E-05
 Guess MOs from SCF MO coefficient file
 Reading MOs from coefficient file
 Reading MOs from coefficient file
 A restricted hybrid HF-DFT SCF calculation will be
 performed using Pulay DIIS extrapolation
 Exchange:     0.2000 Hartree-Fock + 0.0800 Slater + 0.7200 B88
 Correlation:  0.1900 VWN1RPA + 0.8100 LYP
 Using SG-1 standard quadrature grid
 SCF converges when DIIS error is below 1.0E-08
 Geometry optimization detected.  Setting ReadMinima to 0
 Setting SaveMinima to 0
 Inaccurate integrated density:
   Number of electrons =    40
   Numerical integral  =    40.078178430599
   Relative error      =     0.1954460765 %
 ---------------------------------------
  Cycle       Energy         DIIS Error
 ---------------------------------------
    1    -232.5770691760      1.08E-03
    2    -232.5421759182      2.21E-04
    3    -232.5420945621      3.20E-04
    4    -232.5423407851      8.09E-05
    5    -232.5423572663      2.73E-05
    6    -232.5423591888      3.57E-06
    7    -232.5423592964      9.34E-07
    8    -232.5423593130      2.90E-07
    9    -232.5423593035      4.59E-08
   10    -232.5423593001      1.09E-08
   11    -232.5423593003      4.22E-09 Convergence criterion met
 ---------------------------------------
 SCF time:  CPU 57.30 s  wall 57.40 s
 SCF   energy in the final basis set = -232.5423593003
 Total energy in the final basis set = -232.5423593003

 --------------------------------------------------------------

                    Orbital Energies (a.u.)
 --------------------------------------------------------------

 Alpha MOs
 -- Occupied --
-19.115 -10.266 -10.187 -10.179 -10.164  -1.048  -0.791  -0.744
 -0.649  -0.531  -0.478  -0.478  -0.448  -0.432  -0.412  -0.371
 -0.370  -0.368  -0.350  -0.257
 -- Virtual --
 -0.029  -0.015   0.005   0.020   0.021   0.036   0.044   0.045
  0.059   0.070   0.079   0.093   0.100   0.108   0.110   0.113
  0.124   0.133   0.139   0.140   0.151   0.154   0.162   0.171
  0.183   0.186   0.190   0.194   0.211   0.211   0.237   0.261
  0.284   0.288   0.297   0.299   0.327   0.342   0.346   0.379
  0.434   0.450   0.457   0.463   0.483   0.526   0.530   0.557
  0.585   0.596   0.622   0.628   0.636   0.646   0.657   0.669
  0.689   0.706   0.724   0.740   0.766   0.826   0.871   0.941
  0.946   1.014   1.068   1.121   1.185   1.189   1.240   1.249
  1.299   1.395   1.427   1.433   1.448   1.466   1.509   1.536
  1.548   1.550   1.582   1.603   1.604   1.637   1.668   1.681
  1.746   1.775   1.781   1.807   1.863   1.872   1.954   2.006
  2.049   2.079   2.142   2.167   2.211   2.222   2.317   2.360
  2.442   2.456   2.488   2.506   2.514   2.519   2.540   2.564
  2.568   2.620   2.624   2.635   2.671   2.706   2.846   2.856
  2.890   2.908   2.916   2.931   3.027   3.141   3.323   3.346
  3.503   3.673   3.787   3.795   3.801   3.811   3.827   4.062
  4.188   4.340   5.057   5.228   5.716  23.806  23.866  23.948
 23.983  49.978
 --------------------------------------------------------------

          Ground-State Mulliken Net Atomic Charges

     Atom                 Charge (a.u.)
  ----------------------------------------
      1 C                    -0.557935
      2 C                     0.268297
      3 C                    -0.142200
      4 C                    -0.554707
      5 O                    -0.261941
      6 H                     0.151150
      7 H                     0.173401
      8 H                     0.173399
      9 H                     0.148669
     10 H                     0.148620
     11 H                     0.160761
     12 H                     0.131759
     13 H                     0.160728
  ----------------------------------------
  Sum of atomic charges =    -0.000000

 -----------------------------------------------------------------
                    Cartesian Multipole Moments
 -----------------------------------------------------------------
    Charge (ESU x 10^10)
                -0.0000
    Dipole Moment (Debye)
         X       0.2016      Y      -2.9420      Z       0.0001
       Tot       2.9489
    Quadrupole Moments (Debye-Ang)
        XX     -30.1826     XY      -1.1572     YY     -36.2535
        XZ      -0.0003     YZ      -0.0000     ZZ     -30.8897
    Octopole Moments (Debye-Ang^2)
       XXX       5.4430    XXY       0.3390    XYY      -2.1404
       YYY      -4.7602    XXZ       0.0031    XYZ       0.0000
       YYZ       0.0025    XZZ       1.6340    YZZ       1.3936
       ZZZ       0.0066
    Hexadecapole Moments (Debye-Ang^3)
      XXXX    -455.2505   XXXY       5.4559   XXYY    -105.2926
      XYYY      -2.0030   YYYY    -170.7043   XXXZ      -0.0006
      XXYZ       0.0003   XYYZ      -0.0019   YYYZ       0.0054
      XXZZ     -81.7716   XYZZ       0.7069   YYZZ     -34.6857
      XZZZ       0.0001   YZZZ      -0.0011   ZZZZ     -52.5508
 -----------------------------------------------------------------
 Calculating analytic gradient of the SCF energy
 Gradient of SCF Energy
            1           2           3           4           5           6
    1  -0.0012462   0.0029608   0.0042825  -0.0018880  -0.0014337   0.0006585
    2   0.0050679  -0.0098776  -0.0018213   0.0027025   0.0063123  -0.0013461
    3   0.0000099  -0.0000201   0.0000141   0.0000018   0.0000070  -0.0000015
            7           8           9          10          11          12
    1  -0.0003239  -0.0003272  -0.0008524  -0.0008490  -0.0004002  -0.0001837
    2  -0.0009680  -0.0009654   0.0009536   0.0009525  -0.0004047  -0.0001996
    3   0.0000536  -0.0000562   0.0005945  -0.0005998  -0.0000447  -0.0000010
           13
    1  -0.0003974
    2  -0.0004060
    3   0.0000423
 Max gradient component =       9.878E-03
 RMS gradient           =       2.359E-03
 Gradient time:  CPU 17.60 s  wall 17.61 s
 Geometry Optimization Parameters
   NAtoms,    NIC,     NZ,  NCons,   NDum,   NFix, NCnnct, MaxDiis
       13      80       0       0       0       0       0       0

 Cartesian Hessian Update
 Hessian Updated using BFGS Update


** GEOMETRY OPTIMIZATION IN DELOCALIZED INTERNAL COORDINATES **
   Searching for a Minimum

   Optimization Cycle:   2

                       Coordinates (Angstroms)
     ATOM                X               Y               Z
      1  C         1.8941014410   -0.4998656580   -0.0002010105
      2  C         0.5289079305    0.1575655446   -0.0000467464
      3  C        -0.6921800299   -0.7435014078    0.0002252146
      4  C        -2.0296564630    0.0048127749   -0.0002673615
      5  O         0.4258047654    1.3703158679    0.0000035867
      6  H         1.8471201325   -1.5928736544   -0.0003056910
      7  H         2.4497077550   -0.1726806757    0.8815312851
      8  H         2.4494979554   -0.1725190822   -0.8820102342
      9  H        -0.6169527425   -1.4028302659    0.8750663284
     10  H        -0.6167948017   -1.4036575960   -0.8739801742
     11  H        -2.1251144718    0.6427409016    0.8797652237
     12  H        -2.8598877891   -0.7066857115    0.0000195867
     13  H        -2.1249318720    0.6417644428   -0.8810350490
   Point Group: c1    Number of degrees of freedom:    33


   Energy is   -232.542359300

 Hessian Updated using BFGS Update

 29 Hessian modes will be used to form the next step
  Hessian Eigenvalues:
     0.005380    0.007825    0.008606    0.009411    0.042447    0.054798
     0.057263    0.058658    0.074551    0.074650    0.091461    0.128928
     0.159775    0.164441    0.220640    0.235553    0.251013    0.292044
     0.312554    0.320627    0.324790    0.324834    0.324946    0.325359
     0.325411    0.325644    0.325864    0.354180    0.930082

 Minimum Search - Taking Simple RFO Step
 Searching for Lamda that Minimizes Along All modes
 Value Taken    Lamda =  -0.00027868
 Step Taken.  Stepsize is  0.046200

                             Maximum     Tolerance    Cnvgd?
         Gradient           0.004923      0.000300      NO
         Displacement       0.025081      0.001200      NO
         Energy change     -0.003136      0.000001      NO


 New Cartesian Coordinates Obtained by Inverse Iteration

 Displacement from previous Coordinates is:  0.060386
 ----------------------------------------------------------------
             Standard Nuclear Orientation (Angstroms)
    I     Atom           X                Y                Z
 ----------------------------------------------------------------
    1      C       1.8880164937    -0.5041585297    -0.0001637590
    2      C       0.5256971190     0.1683350138     0.0000314148
    3      C      -0.6934860542    -0.7382253122     0.0001736256
    4      C      -2.0291439209     0.0002728656    -0.0002506360
    5      O       0.4319241566     1.3776770032    -0.0001942581
    6      H       1.8292559678    -1.5936534674    -0.0001479154
    7      H       2.4465852139    -0.1753319767     0.8791698068
    8      H       2.4463248477    -0.1753460952    -0.8796698508
    9      H      -0.6062805325    -1.4024825813     0.8699022527
   10      H      -0.6060984386    -1.4031959473    -0.8689854694
   11      H      -2.1225875076     0.6402114072     0.8781675526
   12      H      -2.8581349781    -0.7109520478    -0.0000136580
   13      H      -2.1224505571     0.6394351479    -0.8792541472
 ----------------------------------------------------------------
 Molecular Point Group                 C1    NOp =  1
 Largest Abelian Subgroup              C1    NOp =  1
 Nuclear Repulsion Energy =   175.7441816846 hartrees
 There are       20 alpha and       20 beta electrons
 Applying Cartesian multipole field
    Component          Value
    ---------          -----
     (2,0,0)        1.00000E-11
     (0,2,0)        2.00000E-11
     (0,0,2)       -3.00000E-11
 Nucleus-field energy     =     0.0000000046 hartrees
 Requested basis set is 6-311++G(d,p)
 There are 70 shells and 166 basis functions
 A cutoff of  1.0D-11 yielded   2377 shell pairs
 There are     13583 function pairs (     14435 Cartesian)
 Smallest overlap matrix eigenvalue = 2.74E-05
 Guess MOs from SCF MO coefficient file
 Reading MOs from coefficient file
 Reading MOs from coefficient file
 A restricted hybrid HF-DFT SCF calculation will be
 performed using Pulay DIIS extrapolation
 Exchange:     0.2000 Hartree-Fock + 0.0800 Slater + 0.7200 B88
 Correlation:  0.1900 VWN1RPA + 0.8100 LYP
 Using SG-1 standard quadrature grid
 SCF converges when DIIS error is below 1.0E-08
 Geometry optimization detected.  Setting ReadMinima to 0
 Setting SaveMinima to 0
 ---------------------------------------
  Cycle       Energy         DIIS Error
 ---------------------------------------
    1    -232.5476159838      3.47E-04
    2    -232.5424921134      9.75E-05
    3    -232.5424402545      1.79E-04
    4    -232.5425196228      1.92E-05
    5    -232.5425205940      7.33E-06
    6    -232.5425203914      9.97E-07
    7    -232.5425204176      3.54E-07
    8    -232.5425204493      8.18E-08
    9    -232.5425204440      7.30E-09 Convergence criterion met
 ---------------------------------------
 SCF time:  CPU 48.14 s  wall 48.30 s
 SCF   energy in the final basis set = -232.5425204440
 Total energy in the final basis set = -232.5425204440

 --------------------------------------------------------------

                    Orbital Energies (a.u.)
 --------------------------------------------------------------

 Alpha MOs
 -- Occupied --
-19.115 -10.266 -10.186 -10.179 -10.164  -1.050  -0.792  -0.744
 -0.649  -0.531  -0.478  -0.477  -0.449  -0.431  -0.414  -0.372
 -0.372  -0.368  -0.350  -0.257
 -- Virtual --
 -0.027  -0.015   0.005   0.020   0.021   0.036   0.044   0.045
  0.059   0.070   0.079   0.093   0.100   0.108   0.110   0.113
  0.124   0.133   0.139   0.140   0.151   0.154   0.163   0.171
  0.182   0.187   0.189   0.194   0.211   0.212   0.239   0.260
  0.284   0.288   0.298   0.299   0.326   0.342   0.345   0.378
  0.433   0.451   0.459   0.462   0.483   0.525   0.531   0.557
  0.585   0.596   0.623   0.629   0.636   0.648   0.656   0.669
  0.689   0.707   0.724   0.741   0.766   0.827   0.874   0.942
  0.947   1.011   1.068   1.120   1.184   1.189   1.240   1.248
  1.296   1.397   1.429   1.434   1.448   1.466   1.510   1.537
  1.548   1.549   1.584   1.604   1.606   1.637   1.668   1.684
  1.745   1.774   1.782   1.808   1.862   1.873   1.955   2.007
  2.050   2.079   2.147   2.170   2.212   2.220   2.314   2.358
  2.443   2.461   2.491   2.507   2.516   2.521   2.541   2.563
  2.568   2.623   2.628   2.635   2.672   2.713   2.845   2.856
  2.895   2.907   2.916   2.932   3.024   3.141   3.331   3.350
  3.507   3.679   3.780   3.789   3.810   3.813   3.833   4.066
  4.188   4.343   5.057   5.228   5.719  23.810  23.871  23.951
 23.985  49.981
 --------------------------------------------------------------

          Ground-State Mulliken Net Atomic Charges

     Atom                 Charge (a.u.)
  ----------------------------------------
      1 C                    -0.554671
      2 C                     0.268846
      3 C                    -0.139798
      4 C                    -0.558327
      5 O                    -0.262742
      6 H                     0.150482
      7 H                     0.172821
      8 H                     0.172831
      9 H                     0.148935
     10 H                     0.148923
     11 H                     0.160403
     12 H                     0.131927
     13 H                     0.160370
  ----------------------------------------
  Sum of atomic charges =    -0.000000

 -----------------------------------------------------------------
                    Cartesian Multipole Moments
 -----------------------------------------------------------------
    Charge (ESU x 10^10)
                -0.0000
    Dipole Moment (Debye)
         X       0.1712      Y      -2.9310      Z       0.0004
       Tot       2.9359
    Quadrupole Moments (Debye-Ang)
        XX     -30.2514     XY      -1.1390     YY     -36.2270
        XZ      -0.0001     YZ       0.0008     ZZ     -30.9255
    Octopole Moments (Debye-Ang^2)
       XXX       5.2479    XXY       0.3205    XYY      -2.1745
       YYY      -5.0979    XXZ       0.0029    XYZ       0.0005
       YYZ       0.0037    XZZ       1.6321    YZZ       1.3781
       ZZZ       0.0080
    Hexadecapole Moments (Debye-Ang^3)
      XXXX    -454.1345   XXXY       5.4908   XXYY    -105.2047
      XYYY      -2.2778   YYYY    -171.2216   XXXZ      -0.0019
      XXYZ       0.0025   XYYZ      -0.0009   YYYZ       0.0104
      XXZZ     -81.6912   XYZZ       0.6051   YYZZ     -34.7888
      XZZZ      -0.0011   YZZZ       0.0038   ZZZZ     -52.5136
 -----------------------------------------------------------------
 Calculating analytic gradient of the SCF energy
 Gradient of SCF Energy
            1           2           3           4           5           6
    1  -0.0005253   0.0004997   0.0009646  -0.0008129   0.0000373   0.0002770
    2   0.0009857  -0.0021031  -0.0007249   0.0010702   0.0013530   0.0002005
    3  -0.0000109   0.0000411  -0.0000134   0.0000007  -0.0000130  -0.0000017
            7           8           9          10          11          12
    1  -0.0002295  -0.0002244  -0.0002466  -0.0002510   0.0000643   0.0003832
    2  -0.0003138  -0.0003155   0.0002858   0.0002795  -0.0003686   0.0000192
    3  -0.0002972   0.0002961  -0.0003487   0.0003486  -0.0004438  -0.0000006
           13
    1   0.0000635
    2  -0.0003680
    3   0.0004427
 Max gradient component =       2.103E-03
 RMS gradient           =       5.764E-04
 Gradient time:  CPU 17.48 s  wall 17.49 s
 Geometry Optimization Parameters
   NAtoms,    NIC,     NZ,  NCons,   NDum,   NFix, NCnnct, MaxDiis
       13      80       0       0       0       0       0       0

 Cartesian Hessian Update
 Hessian Updated using BFGS Update


** GEOMETRY OPTIMIZATION IN DELOCALIZED INTERNAL COORDINATES **
   Searching for a Minimum

   Optimization Cycle:   3

                       Coordinates (Angstroms)
     ATOM                X               Y               Z
      1  C         1.8880164937   -0.5041585297   -0.0001637590
      2  C         0.5256971190    0.1683350138    0.0000314148
      3  C        -0.6934860542   -0.7382253122    0.0001736256
      4  C        -2.0291439209    0.0002728656   -0.0002506360
      5  O         0.4319241566    1.3776770032   -0.0001942581
      6  H         1.8292559678   -1.5936534674   -0.0001479154
      7  H         2.4465852139   -0.1753319767    0.8791698068
      8  H         2.4463248477   -0.1753460952   -0.8796698508
      9  H        -0.6062805325   -1.4024825813    0.8699022527
     10  H        -0.6060984386   -1.4031959473   -0.8689854694
     11  H        -2.1225875076    0.6402114072    0.8781675526
     12  H        -2.8581349781   -0.7109520478   -0.0000136580
     13  H        -2.1224505571    0.6394351479   -0.8792541472
   Point Group: c1    Number of degrees of freedom:    33


   Energy is   -232.542520444

 Hessian Updated using BFGS Update

 30 Hessian modes will be used to form the next step
  Hessian Eigenvalues:
     0.005380    0.007825    0.008607    0.009411    0.042447    0.054398
     0.056979    0.058658    0.072828    0.074551    0.087460    0.128928
     0.157028    0.160073    0.164011    0.221043    0.227028    0.255165
     0.290773    0.312586    0.319146    0.324790    0.324849    0.324946
     0.325361    0.325588    0.325864    0.329996    0.348808    0.893850

 Minimum Search - Taking Simple RFO Step
 Searching for Lamda that Minimizes Along All modes
 Value Taken    Lamda =  -0.00002090
 Step Taken.  Stepsize is  0.012293

                             Maximum     Tolerance    Cnvgd?
         Gradient           0.001242      0.000300      NO
         Displacement       0.006424      0.001200      NO
         Energy change     -0.000161      0.000001      NO


 New Cartesian Coordinates Obtained by Inverse Iteration

 Displacement from previous Coordinates is:  0.016197
 ----------------------------------------------------------------
             Standard Nuclear Orientation (Angstroms)
    I     Atom           X                Y                Z
 ----------------------------------------------------------------
    1      C       1.8879225167    -0.5054804299    -0.0000872781
    2      C       0.5252929364     0.1709756233    -0.0005753931
    3      C      -0.6936880804    -0.7368650865    -0.0000670443
    4      C      -2.0296222451    -0.0012401350    -0.0001381348
    5      O       0.4317887986     1.3792068430    -0.0003343138
    6      H       1.8248478092    -1.5948858522     0.0000692146
    7      H       2.4470967291    -0.1760746457     0.8795248778
    8      H       2.4475357673    -0.1763328079    -0.8795111063
    9      H      -0.6024257175    -1.4018506069     0.8696707823
   10      H      -0.6026709175    -1.4025222150    -0.8693021257
   11      H      -2.1230537976     0.6398844943     0.8785782408
   12      H      -2.8600395747    -0.7113755125     0.0002999206
   13      H      -2.1233624148     0.6391458113    -0.8793626817
 ----------------------------------------------------------------
 Molecular Point Group                 C1    NOp =  1
 Largest Abelian Subgroup              C1    NOp =  1
 Nuclear Repulsion Energy =   175.7138183475 hartrees
 There are       20 alpha and       20 beta electrons
 Applying Cartesian multipole field
    Component          Value
    ---------          -----
     (2,0,0)        1.00000E-11
     (0,2,0)        2.00000E-11
     (0,0,2)       -3.00000E-11
 Nucleus-field energy     =     0.0000000046 hartrees
 Requested basis set is 6-311++G(d,p)
 There are 70 shells and 166 basis functions
 A cutoff of  1.0D-11 yielded   2377 shell pairs
 There are     13583 function pairs (     14435 Cartesian)
 Smallest overlap matrix eigenvalue = 2.75E-05
 Guess MOs from SCF MO coefficient file
 Reading MOs from coefficient file
 Reading MOs from coefficient file
 A restricted hybrid HF-DFT SCF calculation will be
 performed using Pulay DIIS extrapolation
 Exchange:     0.2000 Hartree-Fock + 0.0800 Slater + 0.7200 B88
 Correlation:  0.1900 VWN1RPA + 0.8100 LYP
 Using SG-1 standard quadrature grid
 SCF converges when DIIS error is below 1.0E-08
 Geometry optimization detected.  Setting ReadMinima to 0
 Setting SaveMinima to 0
 ---------------------------------------
  Cycle       Energy         DIIS Error
 ---------------------------------------
    1    -232.5419461416      9.38E-05
    2    -232.5425291390      2.78E-05
    3    -232.5425240624      5.35E-05
    4    -232.5425312510      3.73E-06
    5    -232.5425314461      1.52E-06
    6    -232.5425313940      2.44E-07
    7    -232.5425314624      5.92E-08
    8    -232.5425314692      2.41E-08
    9    -232.5425314683      2.36E-09 Convergence criterion met
 ---------------------------------------
 SCF time:  CPU 46.34 s  wall 46.43 s
 SCF   energy in the final basis set = -232.5425314683
 Total energy in the final basis set = -232.5425314683

 --------------------------------------------------------------

                    Orbital Energies (a.u.)
 --------------------------------------------------------------

 Alpha MOs
 -- Occupied --
-19.115 -10.266 -10.186 -10.179 -10.164  -1.051  -0.792  -0.743
 -0.649  -0.531  -0.478  -0.477  -0.449  -0.431  -0.414  -0.373
 -0.372  -0.368  -0.350  -0.257
 -- Virtual --
 -0.027  -0.015   0.005   0.020   0.021   0.036   0.044   0.045
  0.059   0.070   0.079   0.093   0.100   0.108   0.110   0.113
  0.124   0.133   0.139   0.140   0.151   0.154   0.163   0.171
  0.181   0.187   0.189   0.194   0.211   0.211   0.239   0.260
  0.284   0.288   0.298   0.299   0.326   0.342   0.345   0.378
  0.433   0.451   0.459   0.462   0.483   0.525   0.531   0.557
  0.585   0.596   0.623   0.628   0.636   0.648   0.656   0.669
  0.689   0.707   0.724   0.741   0.766   0.827   0.874   0.942
  0.947   1.010   1.068   1.121   1.184   1.189   1.240   1.248
  1.296   1.397   1.429   1.433   1.447   1.465   1.510   1.536
  1.547   1.549   1.584   1.604   1.605   1.637   1.667   1.684
  1.744   1.774   1.781   1.809   1.861   1.873   1.955   2.006
  2.049   2.079   2.147   2.169   2.212   2.219   2.312   2.356
  2.442   2.461   2.490   2.507   2.515   2.521   2.541   2.562
  2.567   2.622   2.628   2.635   2.672   2.713   2.844   2.856
  2.896   2.906   2.914   2.932   3.023   3.140   3.333   3.351
  3.507   3.679   3.778   3.786   3.811   3.811   3.831   4.065
  4.185   4.343   5.057   5.228   5.719  23.810  23.870  23.949
 23.983  49.982
 --------------------------------------------------------------

          Ground-State Mulliken Net Atomic Charges

     Atom                 Charge (a.u.)
  ----------------------------------------
      1 C                    -0.554309
      2 C                     0.269869
      3 C                    -0.138989
      4 C                    -0.560352
      5 O                    -0.262669
      6 H                     0.150466
      7 H                     0.172724
      8 H                     0.172687
      9 H                     0.148850
     10 H                     0.148780
     11 H                     0.160352
     12 H                     0.132229
     13 H                     0.160362
  ----------------------------------------
  Sum of atomic charges =    -0.000000

 -----------------------------------------------------------------
                    Cartesian Multipole Moments
 -----------------------------------------------------------------
    Charge (ESU x 10^10)
                -0.0000
    Dipole Moment (Debye)
         X       0.1678      Y      -2.9239      Z       0.0003
       Tot       2.9287
    Quadrupole Moments (Debye-Ang)
        XX     -30.2621     XY      -1.1355     YY     -36.2335
        XZ       0.0000     YZ       0.0008     ZZ     -30.9372
    Octopole Moments (Debye-Ang^2)
       XXX       5.1828    XXY       0.3416    XYY      -2.1605
       YYY      -5.1364    XXZ       0.0067    XYZ       0.0007
       YYZ       0.0089    XZZ       1.6397    YZZ       1.3806
       ZZZ       0.0186
    Hexadecapole Moments (Debye-Ang^3)
      XXXX    -454.2067   XXXY       5.5953   XXYY    -105.2990
      XYYY      -2.2914   YYYY    -171.4037   XXXZ       0.0005
      XXYZ       0.0017   XYYZ       0.0012   YYYZ       0.0121
      XXZZ     -81.7543   XYZZ       0.6019   YYZZ     -34.8280
      XZZZ       0.0042   YZZZ       0.0067   ZZZZ     -52.5655
 -----------------------------------------------------------------
 Calculating analytic gradient of the SCF energy
 Gradient of SCF Energy
            1           2           3           4           5           6
    1  -0.0001953   0.0000565   0.0000866  -0.0002133  -0.0000217   0.0000572
    2  -0.0000243  -0.0001039   0.0001585   0.0000819  -0.0000302   0.0000053
    3   0.0000361  -0.0001301   0.0000356   0.0000017   0.0000454   0.0000038
            7           8           9          10          11          12
    1   0.0000395   0.0000227   0.0000209   0.0000352   0.0000378   0.0000348
    2  -0.0000012   0.0000071  -0.0000441  -0.0000312  -0.0000068  -0.0000040
    3  -0.0000103   0.0000130  -0.0000559   0.0000603  -0.0000242   0.0000003
           13
    1   0.0000391
    2  -0.0000071
    3   0.0000242
 Max gradient component =       2.133E-04
 RMS gradient           =       6.851E-05
 Gradient time:  CPU 17.42 s  wall 17.43 s
 Geometry Optimization Parameters
   NAtoms,    NIC,     NZ,  NCons,   NDum,   NFix, NCnnct, MaxDiis
       13      80       0       0       0       0       0       0

 Cartesian Hessian Update
 Hessian Updated using BFGS Update


** GEOMETRY OPTIMIZATION IN DELOCALIZED INTERNAL COORDINATES **
   Searching for a Minimum

   Optimization Cycle:   4

                       Coordinates (Angstroms)
     ATOM                X               Y               Z
      1  C         1.8879225167   -0.5054804299   -0.0000872781
      2  C         0.5252929364    0.1709756233   -0.0005753931
      3  C        -0.6936880804   -0.7368650865   -0.0000670443
      4  C        -2.0296222451   -0.0012401350   -0.0001381348
      5  O         0.4317887986    1.3792068430   -0.0003343138
      6  H         1.8248478092   -1.5948858522    0.0000692146
      7  H         2.4470967291   -0.1760746457    0.8795248778
      8  H         2.4475357673   -0.1763328079   -0.8795111063
      9  H        -0.6024257175   -1.4018506069    0.8696707823
     10  H        -0.6026709175   -1.4025222150   -0.8693021257
     11  H        -2.1230537976    0.6398844943    0.8785782408
     12  H        -2.8600395747   -0.7113755125    0.0002999206
     13  H        -2.1233624148    0.6391458113   -0.8793626817
   Point Group: c1    Number of degrees of freedom:    33


   Energy is   -232.542531468

 Hessian Updated using BFGS Update

 31 Hessian modes will be used to form the next step
  Hessian Eigenvalues:
     0.005380    0.007825    0.008689    0.009411    0.042449    0.056104
     0.056734    0.058658    0.074518    0.074669    0.089010    0.128936
     0.147328    0.159998    0.160569    0.164042    0.219465    0.222613
     0.256071    0.284992    0.311454    0.321152    0.324786    0.324853
     0.324946    0.325321    0.325551    0.325860    0.329745    0.346924
     0.900205

 Minimum Search - Taking Simple RFO Step
 Searching for Lamda that Minimizes Along All modes
 Value Taken    Lamda =   0.00000000
 Step Taken.  Stepsize is  0.006163

                             Maximum     Tolerance    Cnvgd?
         Gradient           0.000153      0.000300     YES
         Displacement       0.004385      0.001200      NO
         Energy change     -0.000011      0.000001      NO


 New Cartesian Coordinates Obtained by Inverse Iteration

 Displacement from previous Coordinates is:  0.005365
 ----------------------------------------------------------------
             Standard Nuclear Orientation (Angstroms)
    I     Atom           X                Y                Z
 ----------------------------------------------------------------
    1      C       1.8880515836    -0.5053966403    -0.0001771888
    2      C       0.5253085843     0.1712564234     0.0008913507
    3      C      -0.6936270558    -0.7369900011     0.0004256768
    4      C      -2.0293406772    -0.0014592747    -0.0003330066
    5      O       0.4318459227     1.3794680822    -0.0004271526
    6      H       1.8241300206    -1.5947750500    -0.0000858648
    7      H       2.4480021386    -0.1762797822     0.8790398718
    8      H       2.4467336023    -0.1763832188    -0.8802507191
    9      H      -0.6029532176    -1.4018405589     0.8703841094
   10      H      -0.6022225750    -1.4022916402    -0.8691180342
   11      H      -2.1235404985     0.6395618971     0.8784653465
   12      H      -2.8599682285    -0.7114074976    -0.0005156059
   13      H      -2.1227977898     0.6391227414    -0.8795338249
 ----------------------------------------------------------------
 Molecular Point Group                 C1    NOp =  1
 Largest Abelian Subgroup              C1    NOp =  1
 Nuclear Repulsion Energy =   175.7102285823 hartrees
 There are       20 alpha and       20 beta electrons
 Applying Cartesian multipole field
    Component          Value
    ---------          -----
     (2,0,0)        1.00000E-11
     (0,2,0)        2.00000E-11
     (0,0,2)       -3.00000E-11
 Nucleus-field energy     =     0.0000000046 hartrees
 Requested basis set is 6-311++G(d,p)
 There are 70 shells and 166 basis functions
 A cutoff of  1.0D-11 yielded   2377 shell pairs
 There are     13583 function pairs (     14435 Cartesian)
 Smallest overlap matrix eigenvalue = 2.75E-05
 Guess MOs from SCF MO coefficient file
 Reading MOs from coefficient file
 Reading MOs from coefficient file
 A restricted hybrid HF-DFT SCF calculation will be
 performed using Pulay DIIS extrapolation
 Exchange:     0.2000 Hartree-Fock + 0.0800 Slater + 0.7200 B88
 Correlation:  0.1900 VWN1RPA + 0.8100 LYP
 Using SG-1 standard quadrature grid
 SCF converges when DIIS error is below 1.0E-08
 Geometry optimization detected.  Setting ReadMinima to 0
 Setting SaveMinima to 0
 ---------------------------------------
  Cycle       Energy         DIIS Error
 ---------------------------------------
    1    -232.5424604371      3.18E-05
    2    -232.5425313799      3.74E-06
    3    -232.5425313040      7.11E-06
    4    -232.5425313749      8.57E-07
    5    -232.5425313922      2.76E-07
    6    -232.5425313863      1.16E-07
    7    -232.5425313886      1.32E-08
    8    -232.5425313881      5.17E-09 Convergence criterion met
 ---------------------------------------
 SCF time:  CPU 40.57 s  wall 40.66 s
 SCF   energy in the final basis set = -232.5425313881
 Total energy in the final basis set = -232.5425313881

 --------------------------------------------------------------

                    Orbital Energies (a.u.)
 --------------------------------------------------------------

 Alpha MOs
 -- Occupied --
-19.115 -10.266 -10.186 -10.179 -10.164  -1.051  -0.792  -0.743
 -0.649  -0.531  -0.478  -0.477  -0.449  -0.431  -0.414  -0.373
 -0.372  -0.368  -0.350  -0.257
 -- Virtual --
 -0.027  -0.015   0.005   0.020   0.021   0.036   0.044   0.045
  0.059   0.070   0.079   0.093   0.100   0.108   0.110   0.113
  0.124   0.133   0.139   0.140   0.151   0.154   0.163   0.171
  0.181   0.187   0.189   0.194   0.211   0.211   0.239   0.260
  0.284   0.288   0.298   0.299   0.326   0.342   0.345   0.378
  0.433   0.451   0.459   0.462   0.483   0.525   0.531   0.557
  0.585   0.596   0.623   0.628   0.636   0.648   0.656   0.669
  0.689   0.707   0.724   0.741   0.766   0.827   0.874   0.942
  0.947   1.010   1.068   1.121   1.184   1.189   1.240   1.248
  1.296   1.397   1.429   1.433   1.447   1.465   1.510   1.536
  1.547   1.549   1.584   1.604   1.605   1.637   1.667   1.684
  1.744   1.774   1.781   1.809   1.861   1.873   1.955   2.006
  2.049   2.078   2.147   2.170   2.212   2.219   2.312   2.356
  2.442   2.461   2.490   2.507   2.515   2.521   2.541   2.562
  2.567   2.622   2.628   2.635   2.672   2.713   2.844   2.856
  2.897   2.906   2.914   2.932   3.023   3.139   3.333   3.351
  3.507   3.679   3.778   3.786   3.811   3.812   3.831   4.065
  4.185   4.343   5.057   5.228   5.719  23.810  23.870  23.949
 23.983  49.982
 --------------------------------------------------------------

          Ground-State Mulliken Net Atomic Charges

     Atom                 Charge (a.u.)
  ----------------------------------------
      1 C                    -0.554179
      2 C                     0.269872
      3 C                    -0.139061
      4 C                    -0.560456
      5 O                    -0.262573
      6 H                     0.150459
      7 H                     0.172627
      8 H                     0.172719
      9 H                     0.148747
     10 H                     0.148875
     11 H                     0.160397
     12 H                     0.132250
     13 H                     0.160323
  ----------------------------------------
  Sum of atomic charges =    -0.000000

 -----------------------------------------------------------------
                    Cartesian Multipole Moments
 -----------------------------------------------------------------
    Charge (ESU x 10^10)
                -0.0000
    Dipole Moment (Debye)
         X       0.1673      Y      -2.9234      Z       0.0012
       Tot       2.9281
    Quadrupole Moments (Debye-Ang)
        XX     -30.2651     XY      -1.1340     YY     -36.2360
        XZ       0.0002     YZ       0.0024     ZZ     -30.9359
    Octopole Moments (Debye-Ang^2)
       XXX       5.1679    XXY       0.3452    XYY      -2.1644
       YYY      -5.1383    XXZ      -0.0016    XYZ       0.0011
       YYZ      -0.0000    XZZ       1.6381    YZZ       1.3779
       ZZZ      -0.0029
    Hexadecapole Moments (Debye-Ang^3)
      XXXX    -454.1969   XXXY       5.5834   XXYY    -105.3094
      XYYY      -2.3037   YYYY    -171.4413   XXXZ      -0.0046
      XXYZ       0.0090   XYYZ      -0.0008   YYYZ       0.0192
      XXZZ     -81.7472   XYZZ       0.5974   YYZZ     -34.8319
      XZZZ      -0.0087   YZZZ       0.0110   ZZZZ     -52.5696
 -----------------------------------------------------------------
 Calculating analytic gradient of the SCF energy
 Gradient of SCF Energy
            1           2           3           4           5           6
    1  -0.0000526  -0.0000191   0.0000010  -0.0000256   0.0000137   0.0000029
    2  -0.0000301  -0.0000093   0.0000989  -0.0000229  -0.0000079  -0.0000073
    3  -0.0000956   0.0003398  -0.0001046  -0.0000020  -0.0001148  -0.0000099
            7           8           9          10          11          12
    1  -0.0000026   0.0000408   0.0000213  -0.0000167   0.0000172   0.0000075
    2   0.0000168  -0.0000036  -0.0000143  -0.0000506   0.0000120   0.0000054
    3   0.0000019  -0.0000080   0.0000035  -0.0000073   0.0000075  -0.0000015
           13
    1   0.0000123
    2   0.0000129
    3  -0.0000091
 Max gradient component =       3.398E-04
 RMS gradient           =       6.619E-05
 Gradient time:  CPU 17.44 s  wall 17.44 s
 Geometry Optimization Parameters
   NAtoms,    NIC,     NZ,  NCons,   NDum,   NFix, NCnnct, MaxDiis
       13      80       0       0       0       0       0       0

 Cartesian Hessian Update
 Hessian Updated using BFGS Update


** GEOMETRY OPTIMIZATION IN DELOCALIZED INTERNAL COORDINATES **
   Searching for a Minimum

   Optimization Cycle:   5

                       Coordinates (Angstroms)
     ATOM                X               Y               Z
      1  C         1.8880515836   -0.5053966403   -0.0001771888
      2  C         0.5253085843    0.1712564234    0.0008913507
      3  C        -0.6936270558   -0.7369900011    0.0004256768
      4  C        -2.0293406772   -0.0014592747   -0.0003330066
      5  O         0.4318459227    1.3794680822   -0.0004271526
      6  H         1.8241300206   -1.5947750500   -0.0000858648
      7  H         2.4480021386   -0.1762797822    0.8790398718
      8  H         2.4467336023   -0.1763832188   -0.8802507191
      9  H        -0.6029532176   -1.4018405589    0.8703841094
     10  H        -0.6022225750   -1.4022916402   -0.8691180342
     11  H        -2.1235404985    0.6395618971    0.8784653465
     12  H        -2.8599682285   -0.7114074976   -0.0005156059
     13  H        -2.1227977898    0.6391227414   -0.8795338249
   Point Group: c1    Number of degrees of freedom:    33


   Energy is   -232.542531388

 Hessian Updated using BFGS Update

 32 Hessian modes will be used to form the next step
  Hessian Eigenvalues:
     0.005380    0.007821    0.009409    0.024995    0.043084    0.046936
     0.056745    0.058658    0.071931    0.074673    0.088569    0.122436
     0.131542    0.159897    0.160126    0.163612    0.164843    0.216889
     0.221573    0.255955    0.277970    0.310015    0.319812    0.324666
     0.324944    0.324988    0.325286    0.325600    0.326637    0.329853
     0.348970    0.898847

 Minimum Search - Taking Simple RFO Step
 Searching for Lamda that Minimizes Along All modes
 Value Taken    Lamda =   0.00000000
 Step Taken.  Stepsize is  0.004999

                             Maximum     Tolerance    Cnvgd?
         Gradient           0.000110      0.000300     YES
         Displacement       0.003652      0.001200      NO
         Energy change      0.000000      0.000001     YES


                       Distance Matrix (Angstroms)
             C (  1)   C (  2)   C (  3)   C (  4)   O (  5)   H (  6)
   C (  2)  1.521489
   C (  3)  2.592046  1.520104
   C (  4)  3.949673  2.560481  1.524840
   O (  5)  2.381859  1.211822  2.397099  2.822127
   H (  6)  1.091252  2.192215  2.659868  4.169879  3.283988
   H (  7)  1.093108  2.142120  3.310014  4.566230  2.694197  1.781631
   H (  8)  1.093117  2.142228  3.309341  4.565095  2.693424  1.781617
   H (  9)  2.786861  2.122175  1.098670  2.180320  3.092701  2.585667
   H ( 10)  2.785847  2.122333  1.098675  2.180318  3.092266  2.584464
   H ( 11)  4.263310  2.829461  2.170369  1.091819  2.801770  4.620413
   H ( 12)  4.752487  3.498456  2.166492  1.092689  3.899718  4.766667
   H ( 13)  4.262641  2.829579  2.170379  1.091821  2.801275  4.619737
             H (  7)   H (  8)   H (  9)   H ( 10)   H ( 11)   H ( 12)
   H (  8)  1.759291
   H (  9)  3.287918  3.723850
   H ( 10)  3.723309  3.286200  1.739502
   H ( 11)  4.643770  4.964499  2.545501  3.088304
   H ( 12)  5.406896  5.405670  2.515806  2.515791  1.772019
   H ( 13)  4.964844  4.641731  3.088312  2.545512  1.757999  1.772012


 Final energy is   -232.54253138807690     


 ******************************
 **  OPTIMIZATION CONVERGED  **
 ******************************

                       Coordinates (Angstroms)
     ATOM                X               Y               Z
      1  C         1.8880515836   -0.5053966403   -0.0001771888
      2  C         0.5253085843    0.1712564234    0.0008913507
      3  C        -0.6936270558   -0.7369900011    0.0004256768
      4  C        -2.0293406772   -0.0014592747   -0.0003330066
      5  O         0.4318459227    1.3794680822   -0.0004271526
      6  H         1.8241300206   -1.5947750500   -0.0000858648
      7  H         2.4480021386   -0.1762797822    0.8790398718
      8  H         2.4467336023   -0.1763832188   -0.8802507191
      9  H        -0.6029532176   -1.4018405589    0.8703841094
     10  H        -0.6022225750   -1.4022916402   -0.8691180342
     11  H        -2.1235404985    0.6395618971    0.8784653465
     12  H        -2.8599682285   -0.7114074976   -0.0005156059
     13  H        -2.1227977898    0.6391227414   -0.8795338249

Z-matrix Print:
$molecule
0 1
C 
O  1 1.211822
C  1 1.520104 2 122.266903
H  3 1.098670 1 107.166161 2 -124.104869 0
H  3 1.098675 1 107.177894 2 123.990105 0
C  1 1.521489 2 120.829419 3 179.855817 0
H  6 1.091252 1 113.048015 2 -179.925718 0
H  6 1.093108 1 108.925761 2 58.366626 0
H  6 1.093117 1 108.933654 2 -58.214799 0
C  3 1.524840 1 114.469644 2 -0.061474 0
H  10 1.091819 3 111.000720 1 -59.575547 0
H  10 1.091821 3 111.001360 1 59.589822 0
H  10 1.092689 3 110.639020 1 -179.993183 0
$end


 --------------------------------------------------------------

                    Orbital Energies (a.u.)
 --------------------------------------------------------------

 Alpha MOs
 -- Occupied --
-19.115 -10.266 -10.186 -10.179 -10.164  -1.051  -0.792  -0.743
 -0.649  -0.531  -0.478  -0.477  -0.449  -0.431  -0.414  -0.373
 -0.372  -0.368  -0.350  -0.257
 -- Virtual --
 -0.027  -0.015   0.005   0.020   0.021   0.036   0.044   0.045
  0.059   0.070   0.079   0.093   0.100   0.108   0.110   0.113
  0.124   0.133   0.139   0.140   0.151   0.154   0.163   0.171
  0.181   0.187   0.189   0.194   0.211   0.211   0.239   0.260
  0.284   0.288   0.298   0.299   0.326   0.342   0.345   0.378
  0.433   0.451   0.459   0.462   0.483   0.525   0.531   0.557
  0.585   0.596   0.623   0.628   0.636   0.648   0.656   0.669
  0.689   0.707   0.724   0.741   0.766   0.827   0.874   0.942
  0.947   1.010   1.068   1.121   1.184   1.189   1.240   1.248
  1.296   1.397   1.429   1.433   1.447   1.465   1.510   1.536
  1.547   1.549   1.584   1.604   1.605   1.637   1.667   1.684
  1.744   1.774   1.781   1.809   1.861   1.873   1.955   2.006
  2.049   2.078   2.147   2.170   2.212   2.219   2.312   2.356
  2.442   2.461   2.490   2.507   2.515   2.521   2.541   2.562
  2.567   2.622   2.628   2.635   2.672   2.713   2.844   2.856
  2.897   2.906   2.914   2.932   3.023   3.139   3.333   3.351
  3.507   3.679   3.778   3.786   3.811   3.812   3.831   4.065
  4.185   4.343   5.057   5.228   5.719  23.810  23.870  23.949
 23.983  49.982
 --------------------------------------------------------------

          Ground-State Mulliken Net Atomic Charges

     Atom                 Charge (a.u.)
  ----------------------------------------
      1 C                    -0.554179
      2 C                     0.269872
      3 C                    -0.139061
      4 C                    -0.560456
      5 O                    -0.262573
      6 H                     0.150459
      7 H                     0.172627
      8 H                     0.172719
      9 H                     0.148747
     10 H                     0.148875
     11 H                     0.160397
     12 H                     0.132250
     13 H                     0.160323
  ----------------------------------------
  Sum of atomic charges =    -0.000000

 -----------------------------------------------------------------
                    Cartesian Multipole Moments
 -----------------------------------------------------------------
    Charge (ESU x 10^10)
                -0.0000
    Dipole Moment (Debye)
         X       0.1673      Y      -2.9234      Z       0.0012
       Tot       2.9281
    Quadrupole Moments (Debye-Ang)
        XX     -30.2651     XY      -1.1340     YY     -36.2360
        XZ       0.0002     YZ       0.0024     ZZ     -30.9359
    Octopole Moments (Debye-Ang^2)
       XXX       5.1679    XXY       0.3452    XYY      -2.1644
       YYY      -5.1383    XXZ      -0.0016    XYZ       0.0011
       YYZ      -0.0000    XZZ       1.6381    YZZ       1.3779
       ZZZ      -0.0029
    Hexadecapole Moments (Debye-Ang^3)
      XXXX    -454.1969   XXXY       5.5834   XXYY    -105.3094
      XYYY      -2.3037   YYYY    -171.4413   XXXZ      -0.0046
      XXYZ       0.0090   XYYZ      -0.0008   YYYZ       0.0192
      XXZZ     -81.7472   XYZZ       0.5974   YYZZ     -34.8319
      XZZZ      -0.0087   YZZZ       0.0110   ZZZZ     -52.5696
 -----------------------------------------------------------------
Archival summary:
1\1\pikachu\OPT\ProcedureUnspecified\BasisUnspecified\148\taweetha\SunJul913:45:542017SunJul913:45:542017\0\\#,OPT,ProcedureUnspecified,BasisUnspecified,\\0,1\C\O,1,1.21182\C,1,1.5201,2,122.267\H,3,1.09867,1,107.166,2,-124.105,0\H,3,1.09868,1,107.178,2,123.99,0\C,1,1.52149,2,120.829,3,179.856,0\H,6,1.09125,1,113.048,2,-179.926,0\H,6,1.09311,1,108.926,2,58.3666,0\H,6,1.09312,1,108.934,2,-58.2148,0\C,3,1.52484,1,114.47,2,-0.0614741,0\H,10,1.09182,3,111.001,1,-59.5755,0\H,10,1.09182,3,111.001,1,59.5898,0\H,10,1.09269,3,110.639,1,-179.993,0\\\@

 Total job time:  348.76s(wall), 348.18s(cpu) 
 Sun Jul  9 13:45:54 2017

        *************************************************************
        *                                                           *
        *  Thank you very much for using Q-Chem.  Have a nice day.  *
        *                                                           *
        *************************************************************


 
User input: 2 of 3 
 
pikachu 127.0.1
Q-Chem Developer Version! Running on 127.0.1.*
                  Welcome to Q-Chem
     A Quantum Leap Into The Future Of Chemistry


 Q-Chem 4.4, Q-Chem, Inc., Pleasanton, CA (2016)

 Y. Shao,  Z. Gan,  E. Epifanovsky,  A. T. B. Gilbert,  M. Wormit,  
 J. Kussmann,  A. W. Lange,  A. Behn,  J. Deng,  X. Feng,  D. Ghosh,  
 M. Goldey,  P. R. Horn,  L. D. Jacobson,  I. Kaliman,  F. Rob,  
 R. Z. Khaliullin,  T. Kus,  A. Landau,  J. Liu,  E. I. Proynov,  Y. M. Rhee,  
 R. M. Richard,  M. A. Rohrdanz,  R. P. Steele,  E. J. Sundstrom,  
 H. L. Woodcock III,  P. M. Zimmerman,  D. Zuev,  B. Albrecht,  E. Alguire,  
 B. Austin,  S. A. Baeppler,  G. J. O. Beran,  Y. A. Bernard,  
 E. J. Berquist,  K. Brandhorst,  K. B. Bravaya,  S. T. Brown,  D. Casanova,  
 C.-M. Chang,  Y. Chen,  S. H. Chien,  K. D. Closser,  M. P. Coons,  
 D. L. Crittenden,  S. Dasgupta,  M. Diedenhofen,  R. A. DiStasio Jr.,  
 H. Do,  A. D. Dutoi,  R. G. Edgar,  P.-T. Fang,  S. Fatehi,  Q. Feng,  
 L. Fusti-Molnar,  A. Ghysels,  A. Golubeva-Zadorozhnaya,  J. Gomes,  
 A. Gunina,  M. W. D. Hanson-Heine,  P. H. P. Harbach,  A. W. Hauser,  
 J. E. Herr,  E. G. Hohenstein,  Z. C. Holden,  K. Hui,  T.-C. Jagau,  H. Ji,  
 B. Kaduk,  K. Khistyaev,  Jaehoon Kim,  Jihan Kim,  R. A. King,  
 P. Klunzinger,  K. Koh,  D. Kosenkov,  T. Kowalczyk,  C. M. Krauter,  
 A. Kunitsa,  K. U. Lao,  A. Laurent,  K. V. Lawler,  J. Lee,  D. Lefrancois,  
 S. Lehtola,  S. V. Levchenko,  C. Y. Lin,  Y.-S. Lin,  F. Liu,  E. Livshits,  
 R. C. Lochan,  A. Luenser,  P. Manohar,  S. F. Manzer,  S.-P. Mao,  Y. Mao,  
 N. Mardirossian,  A. V. Marenich,  L. A. Martinez-Martinez,  S. A. Maurer,  
 N. J. Mayhall,  J.-M. Mewes,  A. F. Morrison,  K. Nanda,  T. S. Nguyen-Beck,  
 C. M. Oana,  R. Olivares-Amaya,  D. P. O'Neill,  J. A. Parkhill,  
 T. M. Perrine,  R. Peverati,  P. A. Pieniazek,  F. Plasser,  A. Prociuk,  
 D. R. Rehn,  E. Rosta,  N. J. Russ,  N. Sergueev,  S. M. Sharada,  
 S. Sharma,  D. W. Small,  A. Sodt,  T. Stauch,  T. Stein,  D. Stuck,  
 Y.-C. Su,  A. J. W. Thom,  T. Tsuchimochi,  L. Vogt,  O. Vydrov,  T. Wang,  
 M. A. Watson,  J. Wenzel,  A. White,  C. F. Williams,  V. Vanovschi,  
 K. Yao,  S. Yeganeh,  S. R. Yost,  Z.-Q. You,  I. Y. Zhang,  X. Zhang,  
 Y. Zhao,  B. R. Brooks,  G. K. L. Chan,  D. M. Chipman,  C. J. Cramer,  
 W. A. Goddard III,  M. S. Gordon,  W. J. Hehre,  A. Klamt,  
 H. F. Schaefer III,  M. W. Schmidt,  C. D. Sherrill,  D. G. Truhlar,  
 A. Warshel,  X. Xu,  A. Aspuru-Guzik,  R. Baer,  A. T. Bell,  N. A. Besley,  
 J.-D. Chai,  A. Dreuw,  B. D. Dunietz,  T. R. Furlani,  S. R. Gwaltney,  
 C.-P. Hsu,  Y. Jung,  J. Kong,  D. S. Lambrecht,  W. Liang,  C. Ochsenfeld,  
 V. A. Rassolov,  L. V. Slipchenko,  J. E. Subotnik,  T. Van Voorhis,  
 J. M. Herbert,  A. I. Krylov,  P. M. W. Gill,  M. Head-Gordon

 Contributors to earlier versions of Q-Chem not listed above: 
 R. D. Adamson,  J. Baker,  E. F. C. Byrd,  A. K. Chakraborty,  C.-L. Cheng,  
 H. Dachsel,  R. J. Doerksen,  G. Hawkins,  A. Heyden,  S. Hirata,  
 G. Kedziora,  F. J. Keil,  C. Kelley,  P. P. Korambath,  W. Kurlancheek,  
 A. M. Lee,  M. S. Lee,  D. Liotard,  I. Lotan,  P. E. Maslen,  N. Nair,  
 D. Neuhauser,  R. Olson,  B. Peters,  J. Ritchie,  N. E. Schultz,  
 N. Shenvi,  A. C. Simmonett,  K. S. Thanthiriwatte,  Q. Wu,  W. Zhang

 Please cite Q-Chem as follows:
 Y. Shao et al., Mol. Phys. 113, 184-215 (2015)
 DOI: 10.1080/00268976.2014.952696

 Q-Chem 4.4.2 for Intel X86 EM64T Linux

 Parts of Q-Chem use Armadillo 5.200.1 (Boston Tea Smuggler).
 http://arma.sourceforge.net/

 Q-Chem begins on Sun Jul  9 13:45:54 2017  


Host: 0

     Scratch files written to /scratch/taweetham/qchem9753//
The previous job contains 0 fragments, simply inherited here

Checking the input file for inconsistencies... 	...done.

--------------------------------------------------------------
User input:
--------------------------------------------------------------

$molecule
read
$end

$rem
   JOB_TYPE = frequency
   SCF_GUESS =read
   BASIS  =  6-311++G**
   METHOD  =  B3LYP
$end

--------------------------------------------------------------
 ----------------------------------------------------------------
             Standard Nuclear Orientation (Angstroms)
    I     Atom           X                Y                Z
 ----------------------------------------------------------------
    1      C       1.8888143274    -0.5125795506    -0.0003343647
    2      C       0.5249213465     0.1617522172     0.0009290790
    3      C      -0.6924662825    -0.7485679346     0.0002498185
    4      C      -2.0294301910    -0.0153121067    -0.0002992956
    5      O       0.4294018685     1.3698033065    -0.0000782755
    6      H       1.8267474803    -1.6020651933    -0.0005212517
    7      H       2.4482179996    -0.1827352131     0.8789582000
    8      H       2.4469211540    -0.1823899340    -0.8803323393
    9      H      -0.6006466083    -1.4134860932     0.8700363862
   10      H      -0.5999433656    -1.4134901262    -0.8694658272
   11      H      -2.1247069579     0.6253225229     0.8786648125
   12      H      -2.8588478839    -0.7266733431    -0.0006507740
   13      H      -2.1239919691     0.6253351765    -0.8793344252
 ----------------------------------------------------------------
 Molecular Point Group                 C1    NOp =  1
 Largest Abelian Subgroup              C1    NOp =  1
 Nuclear Repulsion Energy =   175.7102285823 hartrees
 There are       20 alpha and       20 beta electrons
 Requested basis set is 6-311++G(d,p)
 There are 70 shells and 166 basis functions

 Total QAlloc Memory Limit   2000 MB
 Mega-Array Size        61 MB
 MEM_STATIC part        62 MB

                       Distance Matrix (Angstroms)
             C (  1)   C (  2)   C (  3)   C (  4)   O (  5)   H (  6)
   C (  2)  1.521489
   C (  3)  2.592046  1.520104
   C (  4)  3.949673  2.560481  1.524840
   O (  5)  2.381859  1.211822  2.397099  2.822127
   H (  6)  1.091252  2.192215  2.659868  4.169879  3.283988
   H (  7)  1.093108  2.142120  3.310014  4.566230  2.694197  1.781631
   H (  8)  1.093117  2.142228  3.309341  4.565095  2.693424  1.781617
   H (  9)  2.786861  2.122175  1.098670  2.180320  3.092701  2.585667
   H ( 10)  2.785847  2.122333  1.098675  2.180318  3.092266  2.584464
   H ( 11)  4.263310  2.829461  2.170369  1.091819  2.801770  4.620413
   H ( 12)  4.752487  3.498456  2.166492  1.092689  3.899718  4.766667
   H ( 13)  4.262641  2.829579  2.170379  1.091821  2.801275  4.619737
             H (  7)   H (  8)   H (  9)   H ( 10)   H ( 11)   H ( 12)
   H (  8)  1.759291
   H (  9)  3.287918  3.723850
   H ( 10)  3.723309  3.286200  1.739502
   H ( 11)  4.643770  4.964499  2.545501  3.088304
   H ( 12)  5.406896  5.405670  2.515806  2.515791  1.772019
   H ( 13)  4.964844  4.641731  3.088312  2.545512  1.757999  1.772012


 A cutoff of  1.0D-11 yielded   2377 shell pairs
 There are     13583 function pairs (     14435 Cartesian)

 -------------------------------------------------------
 OpenMP Integral Computing Module                       
 Release: version 1.0, May 2013, Q-Chem Inc. Pittsburgh 
 -------------------------------------------------------
 Integral Job Info:
 Integral job number is                      11
 Integral operator is                         1
 short-range coefficients                     0
 long-range coefficients              100000000
 Omega coefficients                           0
 if combine SR and LR in K                    0
 Integral screening is                        0
 Integral computing path is                   2
 max size of driver memory is            800000
 size of driver memory is                593474
 size of scratch memory is              2260544
 max col of scratch BK array               1296
 max len of scratch array in speh3          155
 max len of scratch index in speh4           18
 max int batch size is                      520
 min int batch size is                       52
 fixed nKL is                                52
 max L of basis functions is                  2
 order of int derivative is                   0
 number of shells is                         70
 number of basis is                         171
 number of cartesian basis is               171
 number of contracted shell pairs          2377
 number of primitive shell pairs           5550
 maxK2 (contraction) of shell pair           36
 max number of K2 of shell pair               1
 max number of CS2 of shell pair            386
 max number of PS2 of shell pair            702
 mem total for path MDJ                   22456
 -------------------------------------------------------
 Smallest overlap matrix eigenvalue = 2.75E-05
 Guess MOs from SCF MO coefficient file
 Reading MOs from coefficient file
 Reading MOs from coefficient file
 A restricted hybrid HF-DFT SCF calculation will be
 performed using Pulay DIIS extrapolation
 Exchange:     0.2000 Hartree-Fock + 0.0800 Slater + 0.7200 B88
 Correlation:  0.1900 VWN1RPA + 0.8100 LYP
 Using SG-1 standard quadrature grid
 SCF converges when DIIS error is below 1.0E-08
 ---------------------------------------
  Cycle       Energy         DIIS Error
 ---------------------------------------
    1    -232.5425410438      5.58E-05
    2    -232.5425317348      5.64E-06
    3    -232.5425317532      6.51E-06
    4    -232.5425320986      2.42E-06
    5    -232.5425321038      8.33E-07
    6    -232.5425320854      1.15E-07
    7    -232.5425320872      2.28E-08
    8    -232.5425320887      6.43E-09 Convergence criterion met
 ---------------------------------------
 SCF time:  CPU 41.22 s  wall 41.27 s
 SCF   energy in the final basis set = -232.5425320887
 Total energy in the final basis set = -232.5425320887

 --------------------------------------------------------------

                    Orbital Energies (a.u.)
 --------------------------------------------------------------

 Alpha MOs
 -- Occupied --
-19.115 -10.266 -10.186 -10.179 -10.164  -1.051  -0.792  -0.743
 -0.649  -0.531  -0.478  -0.477  -0.449  -0.431  -0.414  -0.373
 -0.372  -0.368  -0.350  -0.257
 -- Virtual --
 -0.027  -0.015   0.005   0.020   0.021   0.036   0.044   0.045
  0.059   0.070   0.079   0.093   0.100   0.108   0.110   0.113
  0.124   0.133   0.139   0.140   0.151   0.154   0.163   0.171
  0.181   0.187   0.189   0.194   0.211   0.211   0.239   0.260
  0.284   0.288   0.298   0.299   0.326   0.342   0.345   0.378
  0.433   0.451   0.459   0.462   0.483   0.525   0.531   0.557
  0.585   0.596   0.623   0.628   0.636   0.648   0.656   0.669
  0.689   0.707   0.724   0.741   0.766   0.827   0.874   0.942
  0.947   1.010   1.068   1.121   1.184   1.189   1.240   1.248
  1.296   1.397   1.429   1.433   1.447   1.465   1.510   1.536
  1.547   1.549   1.584   1.604   1.605   1.637   1.667   1.684
  1.744   1.774   1.781   1.809   1.861   1.873   1.955   2.006
  2.049   2.078   2.147   2.170   2.212   2.219   2.312   2.356
  2.442   2.461   2.490   2.507   2.515   2.521   2.541   2.562
  2.567   2.622   2.628   2.635   2.672   2.713   2.844   2.856
  2.897   2.906   2.914   2.932   3.023   3.139   3.333   3.351
  3.507   3.679   3.778   3.786   3.811   3.811   3.831   4.065
  4.185   4.343   5.057   5.228   5.719  23.810  23.870  23.949
 23.983  49.982
 --------------------------------------------------------------

          Ground-State Mulliken Net Atomic Charges

     Atom                 Charge (a.u.)
  ----------------------------------------
      1 C                    -0.554189
      2 C                     0.269873
      3 C                    -0.139044
      4 C                    -0.560464
      5 O                    -0.262569
      6 H                     0.150461
      7 H                     0.172627
      8 H                     0.172719
      9 H                     0.148746
     10 H                     0.148873
     11 H                     0.160396
     12 H                     0.132249
     13 H                     0.160322
  ----------------------------------------
  Sum of atomic charges =    -0.000000

 -----------------------------------------------------------------
                    Cartesian Multipole Moments
 -----------------------------------------------------------------
    Charge (ESU x 10^10)
                -0.0000
    Dipole Moment (Debye)
         X       0.1723      Y      -2.9231      Z       0.0004
       Tot       2.9281
    Quadrupole Moments (Debye-Ang)
        XX     -30.2613     XY      -1.1254     YY     -36.1791
        XZ      -0.0001     YZ       0.0010     ZZ     -30.9360
    Octopole Moments (Debye-Ang^2)
       XXX       5.1747    XXY       0.6762    XYY      -2.1276
       YYY      -4.0198    XXZ      -0.0016    XYZ       0.0001
       YYZ      -0.0021    XZZ       1.6387    YZZ       1.7023
       ZZZ      -0.0021
    Hexadecapole Moments (Debye-Ang^3)
      XXXX    -454.2361   XXXY       5.2940   XXYY    -105.2929
      XYYY      -2.4824   YYYY    -171.2671   XXXZ       0.0001
      XXYZ       0.0029   XYYZ      -0.0006   YYYZ       0.0021
      XXZZ     -81.7494   XYZZ       0.5004   YYZZ     -34.8621
      XZZZ      -0.0052   YZZZ      -0.0023   ZZZZ     -52.5696
 -----------------------------------------------------------------
 Calculating MO derivatives via CPSCF
   1         3          39      0.203000    0.047667
   2         3          39      0.018505    0.005370
   3         3          39      0.001094    0.000271
   4        30          12      0.000037    0.000016
   5        42           0      0.000000    0.000000    Roots Converged
 Calculating analytic Hessian of the SCF energy
 Polarizability Matrix (a.u.)
            1           2           3
    1 -59.6209125   0.7637959   0.0004466
    2   0.7637959 -54.8851219   0.0035403
    3   0.0004466   0.0035403 -42.3174900

 Direct stationary perturbation theory relativistic correction:

 rels  =       0.064968573000
 relv  =      -0.292015274959
 rel2e =       0.118875173830
 E_rel =      -0.108171528128

 Hessian of the SCF Energy
            1           2           3           4           5           6
    1   0.4595926   0.0443261   0.0000732  -0.1668113   0.0160199   0.0000187
    2   0.0443261   0.5721593  -0.0000518   0.0281148  -0.0891679  -0.0000312
    3   0.0000732  -0.0000518   0.5224265   0.0001320  -0.0000405  -0.0807090
    4  -0.1668113   0.0281148   0.0001320   0.4860067  -0.0362899  -0.0000210
    5   0.0160199  -0.0891679  -0.0000405  -0.0362899   0.9261218  -0.0004238
    6   0.0000187  -0.0000312  -0.0807090  -0.0000210  -0.0004238   0.2415875
    7  -0.0215842  -0.0131850  -0.0000262  -0.1587183  -0.0289801   0.0000284
    8   0.0093135   0.0100582  -0.0000169  -0.0286551  -0.0891778  -0.0000094
    9   0.0000314   0.0000037   0.0164365  -0.0000772  -0.0000667  -0.0886031
   10  -0.0007414  -0.0031141  -0.0000022  -0.0332591   0.0078732  -0.0000095
   11  -0.0033671  -0.0030680   0.0000019  -0.0169687   0.0157870  -0.0000028
   12   0.0000042  -0.0000029   0.0031918  -0.0000145   0.0000072   0.0001160
   13   0.0012688   0.0458646  -0.0000094  -0.1095372   0.0489625  -0.0000348
   14   0.0273035  -0.0401327   0.0000215   0.0451419  -0.7198750   0.0004601
   15   0.0000213   0.0000056   0.0151707  -0.0000296   0.0005202  -0.0696267
   16  -0.0507651  -0.0209053   0.0000075   0.0108138   0.0285492   0.0000025
   17  -0.0159335  -0.3114497  -0.0000414  -0.0073136  -0.0122728  -0.0000003
   18   0.0000090  -0.0000411  -0.0474328  -0.0000149  -0.0000249  -0.0040339
   19  -0.1096667  -0.0403556  -0.1144376  -0.0184059  -0.0099266  -0.0258125
   20  -0.0395366  -0.0701264  -0.0655843   0.0052313   0.0038742   0.0140154
   21  -0.1106249  -0.0660443  -0.2149955   0.0015506  -0.0003383   0.0004321
   22  -0.1093091  -0.0403078   0.1142659  -0.0183792  -0.0099172   0.0258229
   23  -0.0394865  -0.0701848   0.0657095   0.0052182   0.0038664  -0.0140167
   24   0.1104630   0.0661646  -0.2152907  -0.0015397   0.0003556   0.0003933
   25  -0.0005546   0.0003991  -0.0024781   0.0048792  -0.0131574   0.0242725
   26   0.0002591   0.0006992  -0.0028975   0.0022118  -0.0169929   0.0189702
   27   0.0001529   0.0006171   0.0006718  -0.0013194  -0.0003590  -0.0001451
   28  -0.0005508   0.0003981   0.0024748   0.0048786  -0.0131616  -0.0242666
   29   0.0002696   0.0006983   0.0028997   0.0022215  -0.0169920  -0.0189626
   30  -0.0001477  -0.0006183   0.0006776   0.0013344   0.0003634  -0.0001643
   31   0.0000760  -0.0000328  -0.0005106   0.0008250   0.0022848   0.0009538
   32   0.0001262  -0.0001089   0.0000769  -0.0011369  -0.0003612   0.0003567
   33   0.0001011   0.0001735  -0.0001438  -0.0003586  -0.0020499   0.0001194
   34  -0.0010312  -0.0011687   0.0000004  -0.0031201   0.0054571  -0.0000006
   35   0.0005798   0.0007315  -0.0000006   0.0033627  -0.0044468   0.0000021
   36  -0.0000007  -0.0000009   0.0001407  -0.0000015   0.0000050   0.0005163
   37   0.0000770  -0.0000335   0.0005102   0.0008279   0.0022861  -0.0009538
   38   0.0001259  -0.0001082  -0.0000765  -0.0011380  -0.0003631  -0.0003577
   39  -0.0001014  -0.0001739  -0.0001437   0.0003594   0.0020518   0.0001176
            7           8           9          10          11          12
    1  -0.0215842   0.0093135   0.0000314  -0.0007414  -0.0033671   0.0000042
    2  -0.0131850   0.0100582   0.0000037  -0.0031141  -0.0030680  -0.0000029
    3  -0.0000262  -0.0000169   0.0164365  -0.0000022   0.0000019   0.0031918
    4  -0.1587183  -0.0286551  -0.0000772  -0.0332591  -0.0169687  -0.0000145
    5  -0.0289801  -0.0891778  -0.0000667   0.0078732   0.0157870   0.0000072
    6   0.0000284  -0.0000094  -0.0886031  -0.0000095  -0.0000028   0.0001160
    7   0.4647977  -0.0384544  -0.0000629  -0.1640055   0.0507250  -0.0000371
    8  -0.0384544   0.5138312  -0.0000028   0.0508941  -0.1107566   0.0000137
    9  -0.0000629  -0.0000028   0.5250920  -0.0000344   0.0000087  -0.0796166
   10  -0.1640055   0.0508941  -0.0000344   0.4944887   0.0433328  -0.0000255
   11   0.0507250  -0.1107566   0.0000087   0.0433328   0.5477959   0.0000261
   12  -0.0000371   0.0000137  -0.0796166  -0.0000255   0.0000261   0.5664470
   13   0.0114743  -0.0326795   0.0000195   0.0016097  -0.0006299  -0.0000000
   14  -0.0143264  -0.0547877   0.0000549   0.0050716  -0.0003581  -0.0000002
   15  -0.0000198   0.0000156   0.0268074  -0.0000026  -0.0000006  -0.0022687
   16  -0.0000617  -0.0009119  -0.0000047   0.0004526  -0.0000030   0.0000001
   17  -0.0013432   0.0008645   0.0000003   0.0003756   0.0002550   0.0000016
   18  -0.0000032   0.0000021   0.0005675   0.0000000  -0.0000002  -0.0002311
   19  -0.0027825   0.0028322   0.0025623  -0.0006499  -0.0008362   0.0005829
   20   0.0003397  -0.0001040  -0.0016386   0.0002207   0.0002411   0.0001079
   21   0.0002487   0.0004388  -0.0004337   0.0001095  -0.0000351  -0.0001041
   22  -0.0027701   0.0028341  -0.0025598  -0.0006494  -0.0008358  -0.0005832
   23   0.0003366  -0.0001036   0.0016354   0.0002207   0.0002406  -0.0001070
   24  -0.0002441  -0.0004406  -0.0004289  -0.0001085   0.0000357  -0.0001036
   25  -0.0489197   0.0100895  -0.0103925  -0.0028047   0.0180587  -0.0242071
   26   0.0121669  -0.1308697   0.1242438   0.0011592  -0.0089085   0.0114911
   27  -0.0132473   0.1207367  -0.2006469  -0.0004260  -0.0012858   0.0014058
   28  -0.0489334   0.0102066   0.0105333  -0.0028268   0.0180501   0.0242018
   29   0.0122819  -0.1308758  -0.1242518   0.0011725  -0.0089047  -0.0114901
   30   0.0133779  -0.1207437  -0.2006375   0.0004210   0.0013001   0.0014268
   31  -0.0032437   0.0171965   0.0253164  -0.0485800   0.0109981   0.0147777
   32   0.0023239  -0.0101209  -0.0125474   0.0120867  -0.1357709  -0.1249534
   33   0.0008749   0.0017125   0.0014482   0.0167489  -0.1248545  -0.2211840
   34  -0.0220290  -0.0198615  -0.0000117  -0.1944769  -0.1294152  -0.0000621
   35   0.0157975   0.0121646   0.0000098  -0.1312721  -0.1607833  -0.0000553
   36  -0.0000100  -0.0000087  -0.0014106  -0.0000613  -0.0000538  -0.0478720
   37  -0.0032240   0.0171959  -0.0253197  -0.0485573   0.0108912  -0.0146371
   38   0.0023176  -0.0101223   0.0125507   0.0119793  -0.1357695   0.1249613
   39  -0.0008792  -0.0016971   0.0014258  -0.0166095   0.1248602  -0.2212073
           13          14          15          16          17          18
    1   0.0012688   0.0273035   0.0000213  -0.0507651  -0.0159335   0.0000090
    2   0.0458646  -0.0401327   0.0000056  -0.0209053  -0.3114497  -0.0000411
    3  -0.0000094   0.0000215   0.0151707   0.0000075  -0.0000414  -0.0474328
    4  -0.1095372   0.0451419  -0.0000296   0.0108138  -0.0073136  -0.0000149
    5   0.0489625  -0.7198750   0.0005202   0.0285492  -0.0122728  -0.0000249
    6  -0.0000348   0.0004601  -0.0696267   0.0000025  -0.0000003  -0.0040339
    7   0.0114743  -0.0143264  -0.0000198  -0.0000617  -0.0013432  -0.0000032
    8  -0.0326795  -0.0547877   0.0000156  -0.0009119   0.0008645   0.0000021
    9   0.0000195   0.0000549   0.0268074  -0.0000047   0.0000003   0.0005675
   10   0.0016097   0.0050716  -0.0000026   0.0004526   0.0003756   0.0000000
   11  -0.0006299  -0.0003581  -0.0000006  -0.0000030   0.0002550  -0.0000002
   12  -0.0000000  -0.0000002  -0.0022687   0.0000001   0.0000016  -0.0002311
   13   0.1022673  -0.0574094   0.0000253  -0.0083332   0.0053411   0.0000056
   14  -0.0574094   0.8186858  -0.0005313   0.0064722  -0.0014408  -0.0000020
   15   0.0000253  -0.0005313   0.0245594  -0.0000026  -0.0000020   0.0028983
   16  -0.0083332   0.0064722  -0.0000026   0.0513944   0.0191277  -0.0000039
   17   0.0053411  -0.0014408  -0.0000020   0.0191277   0.3385085   0.0000428
   18   0.0000056  -0.0000020   0.0028983  -0.0000039   0.0000428   0.0456149
   19   0.0029046  -0.0009474   0.0030399  -0.0012073  -0.0002963  -0.0002473
   20   0.0003481  -0.0009095  -0.0019492  -0.0161476  -0.0075607  -0.0262144
   21   0.0001310   0.0008847   0.0012290   0.0019650   0.0005553   0.0014367
   22   0.0029046  -0.0009621  -0.0030372  -0.0012095  -0.0002978   0.0002533
   23   0.0003545  -0.0009029   0.0019423  -0.0160993  -0.0075778   0.0262357
   24  -0.0001382  -0.0008813   0.0012378  -0.0019644  -0.0005590   0.0014503
   25  -0.0029955  -0.0036405  -0.0038254  -0.0007389   0.0003321   0.0001723
   26  -0.0041154  -0.0017157  -0.0027864   0.0000033   0.0002679   0.0000174
   27   0.0004432  -0.0009828  -0.0006352   0.0002852  -0.0004775  -0.0001577
   28  -0.0029917  -0.0036253   0.0038282  -0.0007454   0.0003344  -0.0001705
   29  -0.0041098  -0.0017004   0.0027898   0.0000063   0.0002697  -0.0000155
   30  -0.0004452   0.0009781  -0.0006340  -0.0002851   0.0004804  -0.0001552
   31   0.0003000  -0.0014981  -0.0004170   0.0001575  -0.0001671   0.0000535
   32  -0.0000941   0.0008302   0.0000596  -0.0000097   0.0000553  -0.0000298
   33  -0.0009408   0.0012072   0.0004609  -0.0000466   0.0000942   0.0000101
   34   0.0008292  -0.0000820   0.0000005   0.0000852   0.0000073  -0.0000001
   35  -0.0017378   0.0014759  -0.0000020  -0.0000721   0.0000258   0.0000001
   36   0.0000015  -0.0000009   0.0003372   0.0000001  -0.0000001   0.0000230
   37   0.0002994  -0.0014980   0.0004191   0.0001575  -0.0001667  -0.0000537
   38  -0.0000950   0.0008310  -0.0000615  -0.0000099   0.0000550   0.0000299
   39   0.0009422  -0.0012080   0.0004639   0.0000469  -0.0000944   0.0000099
           19          20          21          22          23          24
    1  -0.1096667  -0.0395366  -0.1106249  -0.1093091  -0.0394865   0.1104630
    2  -0.0403556  -0.0701264  -0.0660443  -0.0403078  -0.0701848   0.0661646
    3  -0.1144376  -0.0655843  -0.2149955   0.1142659   0.0657095  -0.2152907
    4  -0.0184059   0.0052313   0.0015506  -0.0183792   0.0052182  -0.0015397
    5  -0.0099266   0.0038742  -0.0003383  -0.0099172   0.0038664   0.0003556
    6  -0.0258125   0.0140154   0.0004321   0.0258229  -0.0140167   0.0003933
    7  -0.0027825   0.0003397   0.0002487  -0.0027701   0.0003366  -0.0002441
    8   0.0028322  -0.0001040   0.0004388   0.0028341  -0.0001036  -0.0004406
    9   0.0025623  -0.0016386  -0.0004337  -0.0025598   0.0016354  -0.0004289
   10  -0.0006499   0.0002207   0.0001095  -0.0006494   0.0002207  -0.0001085
   11  -0.0008362   0.0002411  -0.0000351  -0.0008358   0.0002406   0.0000357
   12   0.0005829   0.0001079  -0.0001041  -0.0005832  -0.0001070  -0.0001036
   13   0.0029046   0.0003481   0.0001310   0.0029046   0.0003545  -0.0001382
   14  -0.0009474  -0.0009095   0.0008847  -0.0009621  -0.0009029  -0.0008813
   15   0.0030399  -0.0019492   0.0012290  -0.0030372   0.0019423   0.0012378
   16  -0.0012073  -0.0161476   0.0019650  -0.0012095  -0.0160993  -0.0019644
   17  -0.0002963  -0.0075607   0.0005553  -0.0002978  -0.0075778  -0.0005590
   18  -0.0002473  -0.0262144   0.0014367   0.0002533   0.0262357   0.0014503
   19   0.1204405   0.0437521   0.1203350   0.0092637   0.0055664   0.0138687
   20   0.0437521   0.0719041   0.0727176   0.0055907   0.0026578   0.0082193
   21   0.1203350   0.0727176   0.2335420  -0.0139193  -0.0082158  -0.0210619
   22   0.0092637   0.0055907  -0.0139193   0.1200447   0.0436862  -0.1201330
   23   0.0055664   0.0026578  -0.0082158   0.0436862   0.0719821  -0.0728578
   24   0.0138687   0.0082193  -0.0210619  -0.1201330  -0.0728578   0.2338492
   25  -0.0005236   0.0003913   0.0000270   0.0009851  -0.0001445  -0.0002030
   26  -0.0005582  -0.0000200   0.0000931   0.0005554   0.0000224   0.0000792
   27   0.0000727   0.0000115   0.0000185  -0.0000127  -0.0003686  -0.0000489
   28   0.0009856  -0.0001457   0.0002024  -0.0005228   0.0003917  -0.0000257
   29   0.0005564   0.0000231  -0.0000794  -0.0005586  -0.0000204  -0.0000923
   30   0.0000134   0.0003690  -0.0000486  -0.0000736  -0.0000111   0.0000179
   31  -0.0001541  -0.0000758  -0.0000137   0.0001295  -0.0000430   0.0000184
   32   0.0000397   0.0000454  -0.0000057  -0.0000066   0.0000059  -0.0000110
   33   0.0000097   0.0000076  -0.0000024   0.0000404   0.0000237  -0.0000159
   34  -0.0003335   0.0000747   0.0000073  -0.0003333   0.0000746  -0.0000070
   35   0.0001799  -0.0000311   0.0000181   0.0001799  -0.0000310  -0.0000182
   36   0.0000535  -0.0000382   0.0000037  -0.0000539   0.0000383   0.0000037
   37   0.0001293  -0.0000429  -0.0000185  -0.0001541  -0.0000756   0.0000137
   38  -0.0000064   0.0000058   0.0000110   0.0000398   0.0000453   0.0000058
   39  -0.0000405  -0.0000236  -0.0000158  -0.0000097  -0.0000077  -0.0000024
           25          26          27          28          29          30
    1  -0.0005546   0.0002591   0.0001529  -0.0005508   0.0002696  -0.0001477
    2   0.0003991   0.0006992   0.0006171   0.0003981   0.0006983  -0.0006183
    3  -0.0024781  -0.0028975   0.0006718   0.0024748   0.0028997   0.0006776
    4   0.0048792   0.0022118  -0.0013194   0.0048786   0.0022215   0.0013344
    5  -0.0131574  -0.0169929  -0.0003590  -0.0131616  -0.0169920   0.0003634
    6   0.0242725   0.0189702  -0.0001451  -0.0242666  -0.0189626  -0.0001643
    7  -0.0489197   0.0121669  -0.0132473  -0.0489334   0.0122819   0.0133779
    8   0.0100895  -0.1308697   0.1207367   0.0102066  -0.1308758  -0.1207437
    9  -0.0103925   0.1242438  -0.2006469   0.0105333  -0.1242518  -0.2006375
   10  -0.0028047   0.0011592  -0.0004260  -0.0028268   0.0011725   0.0004210
   11   0.0180587  -0.0089085  -0.0012858   0.0180501  -0.0089047   0.0013001
   12  -0.0242071   0.0114911   0.0014058   0.0242018  -0.0114901   0.0014268
   13  -0.0029955  -0.0041154   0.0004432  -0.0029917  -0.0041098  -0.0004452
   14  -0.0036405  -0.0017157  -0.0009828  -0.0036253  -0.0017004   0.0009781
   15  -0.0038254  -0.0027864  -0.0006352   0.0038282   0.0027898  -0.0006340
   16  -0.0007389   0.0000033   0.0002852  -0.0007454   0.0000063  -0.0002851
   17   0.0003321   0.0002679  -0.0004775   0.0003344   0.0002697   0.0004804
   18   0.0001723   0.0000174  -0.0001577  -0.0001705  -0.0000155  -0.0001552
   19  -0.0005236  -0.0005582   0.0000727   0.0009856   0.0005564   0.0000134
   20   0.0003913  -0.0000200   0.0000115  -0.0001457   0.0000231   0.0003690
   21   0.0000270   0.0000931   0.0000185   0.0002024  -0.0000794  -0.0000486
   22   0.0009851   0.0005554  -0.0000127  -0.0005228  -0.0005586  -0.0000736
   23  -0.0001445   0.0000224  -0.0003686   0.0003917  -0.0000204  -0.0000111
   24  -0.0002030   0.0000792  -0.0000489  -0.0000257  -0.0000923   0.0000179
   25   0.0540478  -0.0137214   0.0152470   0.0000325  -0.0002415   0.0004952
   26  -0.0137214   0.1460223  -0.1329063  -0.0002231   0.0115700  -0.0155802
   27   0.0152470  -0.1329063   0.2204618  -0.0004701   0.0155860  -0.0231844
   28   0.0000325  -0.0002231  -0.0004701   0.0540842  -0.0138607  -0.0154110
   29  -0.0002415   0.0115700   0.0155860  -0.0138607   0.1460066   0.1328907
   30   0.0004952  -0.0155802  -0.0231844  -0.0154110   0.1328907   0.2204422
   31   0.0011490  -0.0002312  -0.0002701  -0.0054108   0.0026255  -0.0001876
   32  -0.0004066  -0.0001110  -0.0000512   0.0028445  -0.0007066   0.0005643
   33   0.0005469  -0.0000283   0.0007340  -0.0005935   0.0003274   0.0014451
   34   0.0008548  -0.0001319  -0.0006370   0.0008517  -0.0001316   0.0006377
   35  -0.0008035   0.0007434   0.0000419  -0.0008017   0.0007424  -0.0000433
   36  -0.0002430  -0.0003708   0.0000801   0.0002438   0.0003702   0.0000807
   37  -0.0054116   0.0026256   0.0001816   0.0011491  -0.0002313   0.0002705
   38   0.0028447  -0.0007075  -0.0005620  -0.0004071  -0.0001101   0.0000507
   39   0.0005882  -0.0003252   0.0014463  -0.0005468   0.0000278   0.0007338
           31          32          33          34          35          36
    1   0.0000760   0.0001262   0.0001011  -0.0010312   0.0005798  -0.0000007
    2  -0.0000328  -0.0001089   0.0001735  -0.0011687   0.0007315  -0.0000009
    3  -0.0005106   0.0000769  -0.0001438   0.0000004  -0.0000006   0.0001407
    4   0.0008250  -0.0011369  -0.0003586  -0.0031201   0.0033627  -0.0000015
    5   0.0022848  -0.0003612  -0.0020499   0.0054571  -0.0044468   0.0000050
    6   0.0009538   0.0003567   0.0001194  -0.0000006   0.0000021   0.0005163
    7  -0.0032437   0.0023239   0.0008749  -0.0220290   0.0157975  -0.0000100
    8   0.0171965  -0.0101209   0.0017125  -0.0198615   0.0121646  -0.0000087
    9   0.0253164  -0.0125474   0.0014482  -0.0000117   0.0000098  -0.0014106
   10  -0.0485800   0.0120867   0.0167489  -0.1944769  -0.1312721  -0.0000613
   11   0.0109981  -0.1357709  -0.1248545  -0.1294152  -0.1607833  -0.0000538
   12   0.0147777  -0.1249534  -0.2211840  -0.0000621  -0.0000553  -0.0478720
   13   0.0003000  -0.0000941  -0.0009408   0.0008292  -0.0017378   0.0000015
   14  -0.0014981   0.0008302   0.0012072  -0.0000820   0.0014759  -0.0000009
   15  -0.0004170   0.0000596   0.0004609   0.0000005  -0.0000020   0.0003372
   16   0.0001575  -0.0000097  -0.0000466   0.0000852  -0.0000721   0.0000001
   17  -0.0001671   0.0000553   0.0000942   0.0000073   0.0000258  -0.0000001
   18   0.0000535  -0.0000298   0.0000101  -0.0000001   0.0000001   0.0000230
   19  -0.0001541   0.0000397   0.0000097  -0.0003335   0.0001799   0.0000535
   20  -0.0000758   0.0000454   0.0000076   0.0000747  -0.0000311  -0.0000382
   21  -0.0000137  -0.0000057  -0.0000024   0.0000073   0.0000181   0.0000037
   22   0.0001295  -0.0000066   0.0000404  -0.0003333   0.0001799  -0.0000539
   23  -0.0000430   0.0000059   0.0000237   0.0000746  -0.0000310   0.0000383
   24   0.0000184  -0.0000110  -0.0000159  -0.0000070  -0.0000182   0.0000037
   25   0.0011490  -0.0004066   0.0005469   0.0008548  -0.0008035  -0.0002430
   26  -0.0002312  -0.0001110  -0.0000283  -0.0001319   0.0007434  -0.0003708
   27  -0.0002701  -0.0000512   0.0007340  -0.0006370   0.0000419   0.0000801
   28  -0.0054108   0.0028445  -0.0005935   0.0008517  -0.0008017   0.0002438
   29   0.0026255  -0.0007066   0.0003274  -0.0001316   0.0007424   0.0003702
   30  -0.0001876   0.0005643   0.0014451   0.0006377  -0.0000433   0.0000807
   31   0.0528651  -0.0161830  -0.0171197   0.0023928  -0.0131614  -0.0209694
   32  -0.0161830   0.1463985   0.1375937   0.0021421  -0.0121125  -0.0167507
   33  -0.0171197   0.1375937   0.2373093  -0.0009118   0.0014920   0.0009995
   34   0.0023928   0.0021421  -0.0009118   0.2139364   0.1409079   0.0000714
   35  -0.0131614  -0.0121125   0.0014920   0.1409079   0.1736328   0.0000585
   36  -0.0209694  -0.0167507   0.0009995   0.0000714   0.0000585   0.0460794
   37  -0.0005062  -0.0017260   0.0016493   0.0023741  -0.0131591   0.0209695
   38  -0.0017124   0.0119566  -0.0156991   0.0021273  -0.0121119   0.0167520
   39  -0.0016316   0.0156981  -0.0211804   0.0009132  -0.0015031   0.0010182
           37          38          39
    1   0.0000770   0.0001259  -0.0001014
    2  -0.0000335  -0.0001082  -0.0001739
    3   0.0005102  -0.0000765  -0.0001437
    4   0.0008279  -0.0011380   0.0003594
    5   0.0022861  -0.0003631   0.0020518
    6  -0.0009538  -0.0003577   0.0001176
    7  -0.0032240   0.0023176  -0.0008792
    8   0.0171959  -0.0101223  -0.0016971
    9  -0.0253197   0.0125507   0.0014258
   10  -0.0485573   0.0119793  -0.0166095
   11   0.0108912  -0.1357695   0.1248602
   12  -0.0146371   0.1249613  -0.2212073
   13   0.0002994  -0.0000950   0.0009422
   14  -0.0014980   0.0008310  -0.0012080
   15   0.0004191  -0.0000615   0.0004639
   16   0.0001575  -0.0000099   0.0000469
   17  -0.0001667   0.0000550  -0.0000944
   18  -0.0000537   0.0000299   0.0000099
   19   0.0001293  -0.0000064  -0.0000405
   20  -0.0000429   0.0000058  -0.0000236
   21  -0.0000185   0.0000110  -0.0000158
   22  -0.0001541   0.0000398  -0.0000097
   23  -0.0000756   0.0000453  -0.0000077
   24   0.0000137   0.0000058  -0.0000024
   25  -0.0054116   0.0028447   0.0005882
   26   0.0026256  -0.0007075  -0.0003252
   27   0.0001816  -0.0005620   0.0014463
   28   0.0011491  -0.0004071  -0.0005468
   29  -0.0002313  -0.0001101   0.0000278
   30   0.0002705   0.0000507   0.0007338
   31  -0.0005062  -0.0017124  -0.0016316
   32  -0.0017260   0.0119566   0.0156981
   33   0.0016493  -0.0156991  -0.0211804
   34   0.0023741   0.0021273   0.0009132
   35  -0.0131591  -0.0121119  -0.0015031
   36   0.0209695   0.0167520   0.0010182
   37   0.0528391  -0.0160656   0.0169688
   38  -0.0160656   0.1463989  -0.1376048
   39   0.0169688  -0.1376048   0.2373343
 Gradient time:  CPU 984.92 s  wall 985.15 s
 **********************************************************************
 **                                                                  **
 **                       VIBRATIONAL ANALYSIS                       **
 **                       --------------------                       **
 **                                                                  **
 **        VIBRATIONAL FREQUENCIES (CM**-1) AND NORMAL MODES         **
 **     FORCE CONSTANTS (mDYN/ANGSTROM) AND REDUCED MASSES (AMU)     **
 **                  INFRARED INTENSITIES (KM/MOL)                   **
 **                                                                  **
 **********************************************************************


 Mode:                 1                      2                      3
 Frequency:      -100.28                  97.40                 207.11
 Force Cnst:      0.0064                 0.0095                 0.0292
 Red. Mass:       1.0872                 1.7058                 1.1551
 IR Active:          YES                    YES                    YES
 IR Intens:        1.307                  0.064                  0.201
 Raman Active:       YES                    YES                    YES
               X      Y      Z        X      Y      Z        X      Y      Z
 C          0.000  0.000 -0.026   -0.000  0.000 -0.123    0.000  0.000  0.043
 C         -0.000 -0.000  0.025    0.000 -0.000  0.030   -0.000 -0.000 -0.027
 C         -0.000 -0.000 -0.004   -0.000 -0.000  0.140    0.000 -0.000 -0.093
 C          0.000  0.000 -0.040    0.000  0.000 -0.130    0.000  0.000  0.036
 O          0.000 -0.000  0.056   -0.000 -0.000  0.090   -0.000 -0.000  0.025
 H          0.001 -0.000  0.480   -0.000  0.000 -0.319    0.000  0.000  0.088
 H          0.264  0.424 -0.358    0.020 -0.166 -0.072   -0.033  0.042  0.048
 H         -0.264 -0.424 -0.357   -0.020  0.166 -0.072    0.033 -0.042  0.048
 H         -0.022  0.011  0.007   -0.051  0.225  0.321    0.032 -0.066 -0.147
 H          0.022 -0.012  0.007    0.050 -0.225  0.321   -0.032  0.065 -0.147
 H         -0.015  0.011 -0.049   -0.013  0.310 -0.358    0.306  0.369 -0.201
 H         -0.000  0.000 -0.045   -0.000  0.000  0.100   -0.000  0.000  0.612
 H          0.015 -0.011 -0.049    0.013 -0.310 -0.358   -0.306 -0.369 -0.201
 TransDip  -0.000  0.000 -0.037    0.000  0.000 -0.008    0.000  0.000 -0.014

 Mode:                 4                      5                      6
 Frequency:       245.53                 400.71                 477.64
 Force Cnst:      0.1106                 0.2770                 0.2610
 Red. Mass:       3.1133                 2.9282                 1.9420
 IR Active:          YES                    YES                    YES
 IR Intens:        5.267                  4.560                  0.222
 Raman Active:       YES                    YES                    YES
               X      Y      Z        X      Y      Z        X      Y      Z
 C         -0.087 -0.113 -0.000   -0.163 -0.132  0.000    0.000  0.000 -0.024
 C          0.023  0.127  0.000   -0.019  0.100  0.000    0.000  0.000  0.260
 C          0.024  0.116 -0.000    0.147 -0.025 -0.000   -0.000  0.000  0.033
 C         -0.149 -0.209 -0.000    0.218 -0.007 -0.000   -0.000  0.000 -0.023
 O          0.188  0.140  0.000   -0.169  0.093  0.000    0.000 -0.000 -0.106
 H         -0.310 -0.100  0.000   -0.548 -0.109  0.000   -0.000  0.000 -0.225
 H         -0.019 -0.233  0.001   -0.045 -0.347  0.006    0.283 -0.172 -0.142
 H         -0.019 -0.233 -0.002   -0.046 -0.347 -0.007   -0.284  0.173 -0.141
 H          0.123  0.116 -0.009    0.210 -0.007  0.006   -0.158 -0.423 -0.285
 H          0.123  0.116  0.009    0.210 -0.006 -0.007    0.158  0.424 -0.285
 H         -0.340 -0.244  0.006    0.287  0.012 -0.006   -0.016  0.096 -0.094
 H          0.055 -0.448  0.001    0.149  0.078 -0.000   -0.000 -0.000  0.033
 H         -0.341 -0.245 -0.007    0.287  0.012  0.006    0.015 -0.096 -0.094
 TransDip  -0.063 -0.037 -0.000    0.065 -0.022 -0.000   -0.000  0.000  0.015

 Mode:                 7                      8                      9
 Frequency:       579.53                 757.82                 757.87
 Force Cnst:      0.7431                 0.4291                 0.9460
 Red. Mass:       3.7551                 1.2681                 2.7955
 IR Active:          YES                    YES                    YES
 IR Intens:        7.534                  2.157                  3.290
 Raman Active:       YES                    YES                    YES
               X      Y      Z        X      Y      Z        X      Y      Z
 C         -0.272  0.149  0.000   -0.002  0.000 -0.045   -0.149  0.023  0.001
 C         -0.142 -0.013 -0.000   -0.000 -0.002 -0.081   -0.030 -0.130  0.002
 C         -0.033 -0.174 -0.000    0.002  0.004  0.117    0.129  0.254 -0.004
 C          0.120 -0.052  0.000    0.001  0.000  0.022    0.086  0.026 -0.001
 O          0.249  0.024 -0.000   -0.000 -0.002  0.025   -0.017 -0.154 -0.001
 H         -0.008  0.137 -0.000    0.003  0.000  0.163    0.172  0.009 -0.005
 H         -0.352  0.316 -0.012   -0.275  0.135  0.084   -0.244  0.232 -0.018
 H         -0.351  0.317  0.013    0.268 -0.128  0.084   -0.261  0.240  0.014
 H          0.050 -0.143  0.013    0.119 -0.402 -0.219    0.096  0.225 -0.017
 H          0.050 -0.143 -0.013   -0.116  0.408 -0.218    0.104  0.198  0.032
 H          0.322 -0.004 -0.012   -0.283  0.191 -0.152   -0.220 -0.065  0.029
 H         -0.096  0.207 -0.000    0.007 -0.006 -0.161    0.443 -0.395  0.006
 H          0.322 -0.004  0.012    0.277 -0.193 -0.152   -0.239 -0.053 -0.019
 TransDip  -0.087 -0.014  0.000   -0.001 -0.001 -0.047   -0.031 -0.049  0.001

 Mode:                10                     11                     12
 Frequency:       948.03                 967.68                 999.78
 Force Cnst:      0.6465                 1.0071                 1.0924
 Red. Mass:       1.2209                 1.8254                 1.8549
 IR Active:          YES                    YES                    YES
 IR Intens:        5.626                 13.152                  3.609
 Raman Active:       YES                    YES                    YES
               X      Y      Z        X      Y      Z        X      Y      Z
 C         -0.000 -0.000 -0.103    0.064 -0.176  0.000    0.051  0.001  0.000
 C         -0.000  0.000  0.065   -0.151  0.030 -0.000   -0.046  0.018  0.000
 C         -0.000  0.000  0.032   -0.030  0.057 -0.000   -0.174  0.018 -0.000
 C          0.000 -0.000 -0.058    0.033 -0.052  0.000    0.195 -0.029  0.000
 O          0.000  0.000 -0.008   -0.013  0.073 -0.000    0.012  0.042 -0.000
 H          0.001 -0.000  0.231    0.763 -0.216 -0.001   -0.018  0.002 -0.000
 H         -0.402  0.147  0.109   -0.083  0.241 -0.057    0.080 -0.060  0.006
 H          0.403 -0.147  0.109   -0.084  0.242  0.057    0.079 -0.060 -0.006
 H         -0.365 -0.056  0.025    0.174  0.082 -0.003   -0.493 -0.006  0.012
 H          0.365  0.056  0.025    0.174  0.082  0.003   -0.493 -0.005 -0.012
 H          0.268 -0.181  0.110    0.181 -0.003 -0.019   -0.063 -0.140  0.047
 H          0.000 -0.000  0.172   -0.097  0.109 -0.000    0.479 -0.368  0.000
 H         -0.267  0.181  0.110    0.181 -0.003  0.020   -0.062 -0.140 -0.047
 TransDip  -0.000  0.000  0.076   -0.116 -0.009 -0.000   -0.056 -0.024 -0.000

 Mode:                13                     14                     15
 Frequency:      1099.61                1123.74                1170.14
 Force Cnst:      1.4455                 1.4266                 1.9606
 Red. Mass:       2.0290                 1.9175                 2.4303
 IR Active:          YES                    YES                    YES
 IR Intens:        3.937                  0.396                 85.104
 Raman Active:       YES                    YES                    YES
               X      Y      Z        X      Y      Z        X      Y      Z
 C          0.050  0.085 -0.000   -0.000 -0.000 -0.102   -0.110 -0.071  0.000
 C         -0.040 -0.033  0.000   -0.000  0.000  0.189    0.305  0.025 -0.000
 C         -0.102  0.185 -0.000    0.000 -0.000 -0.157   -0.041  0.049 -0.000
 C          0.026 -0.163  0.000   -0.000  0.000  0.104   -0.005 -0.099 -0.000
 O          0.009 -0.079  0.000   -0.000  0.000 -0.032   -0.055  0.023 -0.000
 H         -0.321  0.100  0.001    0.001 -0.000  0.235    0.167 -0.065 -0.000
 H          0.118 -0.196  0.056   -0.311  0.070  0.083   -0.234  0.345 -0.073
 H          0.119 -0.196 -0.056    0.311 -0.070  0.083   -0.234  0.345  0.074
 H          0.084  0.193 -0.015    0.205  0.308  0.074   -0.395 -0.019 -0.014
 H          0.083  0.192  0.015   -0.205 -0.309  0.074   -0.395 -0.019  0.013
 H          0.448  0.005 -0.073   -0.301  0.234 -0.109    0.205  0.008 -0.051
 H         -0.330  0.274 -0.000    0.000 -0.000 -0.217   -0.227  0.164 -0.000
 H          0.449  0.005  0.073    0.300 -0.234 -0.109    0.205  0.008  0.051
 TransDip  -0.041  0.048  0.000    0.000  0.000  0.020    0.295  0.006 -0.000

 Mode:                16                     17                     18
 Frequency:      1281.22                1365.45                1378.21
 Force Cnst:      1.1524                 1.7426                 1.4908
 Red. Mass:       1.1915                 1.5863                 1.3321
 IR Active:          YES                    YES                    YES
 IR Intens:        0.034                 11.429                 46.316
 Raman Active:       YES                    YES                    YES
               X      Y      Z        X      Y      Z        X      Y      Z
 C         -0.000 -0.000 -0.025   -0.036  0.023  0.000   -0.139  0.036  0.000
 C          0.000  0.000  0.062   -0.098 -0.015  0.000    0.057  0.005 -0.000
 C         -0.000 -0.000  0.046    0.188  0.046  0.000   -0.071 -0.012 -0.000
 C          0.000  0.000 -0.100   -0.032 -0.047 -0.000    0.009  0.012  0.000
 O         -0.000 -0.000 -0.009    0.014  0.014 -0.000   -0.007 -0.012  0.000
 H          0.000 -0.000  0.075    0.242 -0.002 -0.000    0.444 -0.003 -0.000
 H         -0.064  0.001  0.020    0.220 -0.160 -0.086    0.481 -0.154 -0.303
 H          0.064 -0.001  0.020    0.220 -0.160  0.086    0.481 -0.153  0.302
 H          0.625 -0.030 -0.037   -0.527 -0.171 -0.091    0.176  0.062  0.029
 H         -0.625  0.030 -0.037   -0.527 -0.171  0.091    0.176  0.062 -0.029
 H          0.189 -0.189  0.062    0.029  0.119 -0.107    0.004 -0.043  0.037
 H         -0.000 -0.000  0.182   -0.168  0.118 -0.000    0.050 -0.037  0.000
 H         -0.189  0.189  0.062    0.029  0.120  0.107    0.004 -0.043 -0.037
 TransDip   0.000  0.000 -0.006   -0.069 -0.083 -0.000    0.218  0.005 -0.000

 Mode:                19                     20                     21
 Frequency:      1419.04                1453.05                1474.31
 Force Cnst:      1.4512                 1.3841                 1.3706
 Red. Mass:       1.2232                 1.1126                 1.0702
 IR Active:          YES                    YES                    YES
 IR Intens:        7.569                 16.380                  6.327
 Raman Active:       YES                    YES                    YES
               X      Y      Z        X      Y      Z        X      Y      Z
 C          0.000 -0.001 -0.000    0.004 -0.013 -0.000   -0.019  0.058 -0.001
 C         -0.002 -0.011  0.000   -0.022  0.007 -0.000    0.038 -0.000 -0.000
 C          0.015  0.012  0.000    0.053 -0.069  0.000   -0.004 -0.017  0.000
 C         -0.125  0.058 -0.000   -0.032  0.002 -0.000   -0.004  0.003  0.000
 O          0.000  0.012 -0.000    0.003 -0.012  0.000   -0.007  0.010  0.000
 H         -0.004 -0.000  0.000   -0.089 -0.003 -0.000    0.502  0.007  0.009
 H         -0.004  0.000  0.003    0.054  0.083 -0.065   -0.264 -0.422  0.326
 H         -0.004  0.000 -0.003    0.054  0.083  0.065   -0.268 -0.410 -0.324
 H         -0.022 -0.121 -0.088   -0.162  0.502  0.432   -0.019  0.105  0.089
 H         -0.022 -0.121  0.088   -0.162  0.502 -0.432   -0.018  0.105 -0.089
 H          0.517 -0.090  0.161    0.098 -0.022  0.030    0.018 -0.034  0.028
 H          0.343 -0.462  0.000    0.017 -0.056 -0.000   -0.003 -0.001 -0.000
 H          0.517 -0.090 -0.160    0.098 -0.022 -0.029    0.018 -0.034 -0.028
 TransDip   0.036 -0.080  0.000    0.028  0.127  0.000    0.026 -0.076  0.001

 Mode:                22                     23                     24
 Frequency:      1475.66                1494.34                1499.24
 Force Cnst:      1.3452                 1.3637                 1.3904
 Red. Mass:       1.0485                 1.0365                 1.0499
 IR Active:          YES                    YES                    YES
 IR Intens:        6.788                  7.997                  8.209
 Raman Active:       YES                    YES                    YES
               X      Y      Z        X      Y      Z        X      Y      Z
 C          0.000 -0.001 -0.053    0.000 -0.000 -0.000   -0.002  0.002  0.000
 C         -0.001 -0.000 -0.028   -0.000 -0.000 -0.002    0.011 -0.003  0.000
 C          0.000  0.000  0.005    0.000  0.000 -0.019   -0.028 -0.024 -0.000
 C          0.000 -0.000  0.001    0.000  0.000 -0.047   -0.015 -0.046 -0.000
 O          0.000 -0.000  0.005    0.000 -0.000  0.001   -0.000  0.005 -0.000
 H         -0.006 -0.000  0.722   -0.000 -0.000  0.012    0.020 -0.000 -0.000
 H          0.139 -0.458  0.049    0.005 -0.009  0.000   -0.013 -0.013  0.012
 H         -0.132  0.469  0.058   -0.005  0.009  0.000   -0.013 -0.013 -0.012
 H         -0.027 -0.014 -0.002   -0.053  0.020 -0.002    0.066  0.022  0.027
 H          0.027  0.012  0.000    0.052 -0.020 -0.002    0.066  0.022 -0.027
 H          0.009  0.004 -0.001   -0.465 -0.170  0.047    0.028  0.517 -0.390
 H          0.000 -0.000 -0.014   -0.001  0.001  0.705    0.230 -0.301  0.002
 H         -0.010 -0.003 -0.000    0.465  0.167  0.046    0.029  0.518  0.390
 TransDip  -0.000  0.001  0.083   -0.000 -0.000  0.091    0.067  0.063  0.000

 Mode:                25                     26                     27
 Frequency:      1778.82                3004.24                3025.79
 Force Cnst:     19.9319                 5.6417                 5.9252
 Red. Mass:      10.6914                 1.0609                 1.0984
 IR Active:          YES                    YES                    YES
 IR Intens:      175.644                 20.534                 10.111
 Raman Active:       YES                    YES                    YES
               X      Y      Z        X      Y      Z        X      Y      Z
 C          0.002 -0.045 -0.000    0.002 -0.002 -0.000   -0.000  0.000  0.001
 C         -0.053  0.743 -0.000   -0.001  0.002 -0.000    0.000  0.000 -0.002
 C          0.006 -0.033 -0.000   -0.009  0.068 -0.000    0.000 -0.000 -0.090
 C         -0.005  0.011  0.000   -0.003 -0.005  0.000   -0.000 -0.000  0.011
 O          0.038 -0.485  0.000    0.000 -0.001 -0.000   -0.000 -0.000 -0.000
 H          0.246 -0.048 -0.000    0.005  0.049  0.000   -0.000 -0.000 -0.001
 H         -0.088  0.020  0.042   -0.014 -0.010 -0.024   -0.002 -0.000 -0.004
 H         -0.088  0.020 -0.042   -0.014 -0.010  0.024    0.002  0.000 -0.005
 H         -0.125 -0.153 -0.099    0.052 -0.410  0.568    0.051 -0.433  0.546
 H         -0.125 -0.153  0.099    0.053 -0.409 -0.568   -0.052  0.433  0.546
 H          0.047  0.038 -0.000   -0.003  0.008  0.014    0.004 -0.052 -0.069
 H          0.092 -0.096  0.000    0.046  0.045  0.000   -0.000 -0.000  0.005
 H          0.047  0.038  0.000   -0.003  0.008 -0.014   -0.004  0.052 -0.070
 TransDip  -0.035  0.423  0.000   -0.103  0.102 -0.000    0.000  0.000 -0.102

 Mode:                28                     29                     30
 Frequency:      3037.37                3042.28                3104.11
 Force Cnst:      5.6221                 5.6471                 6.2440
 Red. Mass:       1.0343                 1.0356                 1.0999
 IR Active:          YES                    YES                    YES
 IR Intens:        4.885                 23.145                  5.338
 Raman Active:       YES                    YES                    YES
               X      Y      Z        X      Y      Z        X      Y      Z
 C          0.047 -0.015 -0.000   -0.001 -0.001 -0.000   -0.000  0.000 -0.091
 C         -0.001  0.000  0.000    0.001  0.001  0.000   -0.000  0.000 -0.001
 C          0.001 -0.004 -0.000    0.001 -0.002 -0.000    0.000  0.000 -0.001
 C          0.000  0.001  0.000   -0.047  0.016 -0.000   -0.000 -0.000  0.001
 O          0.000  0.000  0.000    0.000 -0.000  0.000   -0.000 -0.000  0.000
 H          0.043  0.539  0.000    0.000  0.002  0.000   -0.000 -0.001 -0.018
 H         -0.292 -0.184 -0.481    0.002  0.001  0.004    0.367  0.220  0.559
 H         -0.292 -0.184  0.481    0.002  0.001 -0.004   -0.366 -0.221  0.560
 H         -0.004  0.024 -0.034   -0.003  0.011 -0.012   -0.001 -0.003  0.004
 H         -0.004  0.025  0.034   -0.003  0.011  0.012    0.001  0.003  0.004
 H          0.000 -0.002 -0.003    0.034 -0.312 -0.436    0.000 -0.002 -0.003
 H         -0.002 -0.003  0.000    0.485  0.431  0.000    0.000  0.000  0.000
 H          0.000 -0.002  0.003    0.034 -0.312  0.436   -0.000  0.002 -0.003
 TransDip   0.050 -0.050  0.000   -0.153  0.016 -0.000   -0.000  0.000 -0.074

 Mode:                31                     32                     33
 Frequency:      3106.40                3112.74                3119.94
 Force Cnst:      6.2651                 6.2916                 6.3320
 Red. Mass:       1.1020                 1.1021                 1.1041
 IR Active:          YES                    YES                    YES
 IR Intens:       20.973                 23.080                 17.291
 Raman Active:       YES                    YES                    YES
               X      Y      Z        X      Y      Z        X      Y      Z
 C          0.001  0.003  0.000    0.000  0.000 -0.000   -0.035 -0.087 -0.000
 C          0.001 -0.001  0.000    0.000 -0.000 -0.000   -0.002 -0.002 -0.000
 C          0.000 -0.005  0.000    0.000 -0.000 -0.012    0.000 -0.001 -0.000
 C         -0.040 -0.083  0.000   -0.000 -0.000 -0.092   -0.001 -0.003 -0.000
 O         -0.000  0.001 -0.000   -0.000  0.000  0.000    0.000  0.001 -0.000
 H         -0.002 -0.027  0.000   -0.000 -0.000 -0.000    0.053  0.835  0.000
 H         -0.007 -0.004 -0.012    0.002  0.001  0.003    0.189  0.101  0.315
 H         -0.007 -0.004  0.012   -0.002 -0.001  0.003    0.188  0.101 -0.315
 H         -0.005  0.028 -0.037    0.010 -0.053  0.068    0.000  0.009 -0.013
 H         -0.005  0.028  0.037   -0.010  0.053  0.068    0.000  0.009  0.013
 H         -0.046  0.254  0.380   -0.056  0.418  0.558   -0.002  0.011  0.016
 H          0.569  0.488  0.000    0.001  0.001 -0.019    0.016  0.014  0.000
 H         -0.046  0.255 -0.381    0.055 -0.417  0.557   -0.002  0.010 -0.015
 TransDip  -0.067 -0.131  0.000    0.000 -0.000 -0.154   -0.012 -0.133 -0.000

 STANDARD THERMODYNAMIC QUANTITIES AT   298.15 K  AND     1.00 ATM

   This Molecule has  1 Imaginary Frequencies
   Zero point vibrational energy:       70.056 kcal/mol

   Atom    1 Element C  Has Mass   12.00000
   Atom    2 Element C  Has Mass   12.00000
   Atom    3 Element C  Has Mass   12.00000
   Atom    4 Element C  Has Mass   12.00000
   Atom    5 Element O  Has Mass   15.99491
   Atom    6 Element H  Has Mass    1.00783
   Atom    7 Element H  Has Mass    1.00783
   Atom    8 Element H  Has Mass    1.00783
   Atom    9 Element H  Has Mass    1.00783
   Atom   10 Element H  Has Mass    1.00783
   Atom   11 Element H  Has Mass    1.00783
   Atom   12 Element H  Has Mass    1.00783
   Atom   13 Element H  Has Mass    1.00783
   Molecular Mass:    72.057550 amu
   Principal axes and moments of inertia in amu*Bohr^2:
                             1           2           3
    Eigenvalues --      187.57611   508.60626   663.02972
          X               0.99959    -0.02878    -0.00001
          Y               0.02878     0.99959     0.00000
          Z               0.00001    -0.00000     1.00000
   Rotational Symmetry Number is   1
   The Molecule is an Asymmetric Top
   Translational Enthalpy:        0.889 kcal/mol
   Rotational Enthalpy:           0.889 kcal/mol
   Vibrational Enthalpy:         71.901 kcal/mol
   gas constant (RT):             0.592 kcal/mol
   Translational Entropy:        38.741  cal/mol.K
   Rotational Entropy:           25.650  cal/mol.K
   Vibrational Entropy:          10.624  cal/mol.K

   Total Enthalpy:               74.271 kcal/mol
   Total Entropy:                75.016  cal/mol.K

 ======================================================================

 STANDARD THERMODYNAMIC QUANTITIES FOR ANHARMONIC VIBRATION -- TOSH

   Zero point vibrational energy: ************ kcal/mol

   Vibrational Enthalpy:       Infinity kcal/mol
   Vibrational Entropy:             NaN  cal/mol.K

   Total Enthalpy:             Infinity kcal/mol
   Total Entropy:                   NaN  cal/mol.K

 ======================================================================

 STANDARD THERMODYNAMIC QUANTITIES FOR ANHARMONIC VIBRATION -- VPT2

   Zero point vibrational energy: ************ kcal/mol

   Vibrational Enthalpy:       Infinity kcal/mol
   Vibrational Entropy:             NaN  cal/mol.K

   Total Enthalpy:             Infinity kcal/mol
   Total Entropy:                   NaN  cal/mol.K

 ======================================================================

Archival summary:
1\1\pikachu\FREQ\ProcedureUnspecified\BasisUnspecified\148\taweetha\SunJul914:03:012017SunJul914:03:012017\0\\#,FREQ,ProcedureUnspecified,BasisUnspecified,\\0,1\C\O,1,1.21182\C,1,1.5201,2,122.267\H,3,1.09867,1,107.166,2,-124.105,0\H,3,1.09868,1,107.178,2,123.99,0\C,1,1.52149,2,120.829,3,179.856,0\H,6,1.09125,1,113.048,2,-179.926,0\H,6,1.09311,1,108.926,2,58.3666,0\H,6,1.09312,1,108.934,2,-58.2148,0\C,3,1.52484,1,114.47,2,-0.0614741,0\H,10,1.09182,3,111.001,1,-59.5755,0\H,10,1.09182,3,111.001,1,59.5898,0\H,10,1.09269,3,110.639,1,-179.993,0\\\@

 Total job time:  1026.65s(wall), 1026.37s(cpu) 
 Sun Jul  9 14:03:01 2017

        *************************************************************
        *                                                           *
        *  Thank you very much for using Q-Chem.  Have a nice day.  *
        *                                                           *
        *************************************************************


 
User input: 3 of 3 
 
pikachu 127.0.1
Q-Chem Developer Version! Running on 127.0.1.*
                  Welcome to Q-Chem
     A Quantum Leap Into The Future Of Chemistry


 Q-Chem 4.4, Q-Chem, Inc., Pleasanton, CA (2016)

 Y. Shao,  Z. Gan,  E. Epifanovsky,  A. T. B. Gilbert,  M. Wormit,  
 J. Kussmann,  A. W. Lange,  A. Behn,  J. Deng,  X. Feng,  D. Ghosh,  
 M. Goldey,  P. R. Horn,  L. D. Jacobson,  I. Kaliman,  F. Rob,  
 R. Z. Khaliullin,  T. Kus,  A. Landau,  J. Liu,  E. I. Proynov,  Y. M. Rhee,  
 R. M. Richard,  M. A. Rohrdanz,  R. P. Steele,  E. J. Sundstrom,  
 H. L. Woodcock III,  P. M. Zimmerman,  D. Zuev,  B. Albrecht,  E. Alguire,  
 B. Austin,  S. A. Baeppler,  G. J. O. Beran,  Y. A. Bernard,  
 E. J. Berquist,  K. Brandhorst,  K. B. Bravaya,  S. T. Brown,  D. Casanova,  
 C.-M. Chang,  Y. Chen,  S. H. Chien,  K. D. Closser,  M. P. Coons,  
 D. L. Crittenden,  S. Dasgupta,  M. Diedenhofen,  R. A. DiStasio Jr.,  
 H. Do,  A. D. Dutoi,  R. G. Edgar,  P.-T. Fang,  S. Fatehi,  Q. Feng,  
 L. Fusti-Molnar,  A. Ghysels,  A. Golubeva-Zadorozhnaya,  J. Gomes,  
 A. Gunina,  M. W. D. Hanson-Heine,  P. H. P. Harbach,  A. W. Hauser,  
 J. E. Herr,  E. G. Hohenstein,  Z. C. Holden,  K. Hui,  T.-C. Jagau,  H. Ji,  
 B. Kaduk,  K. Khistyaev,  Jaehoon Kim,  Jihan Kim,  R. A. King,  
 P. Klunzinger,  K. Koh,  D. Kosenkov,  T. Kowalczyk,  C. M. Krauter,  
 A. Kunitsa,  K. U. Lao,  A. Laurent,  K. V. Lawler,  J. Lee,  D. Lefrancois,  
 S. Lehtola,  S. V. Levchenko,  C. Y. Lin,  Y.-S. Lin,  F. Liu,  E. Livshits,  
 R. C. Lochan,  A. Luenser,  P. Manohar,  S. F. Manzer,  S.-P. Mao,  Y. Mao,  
 N. Mardirossian,  A. V. Marenich,  L. A. Martinez-Martinez,  S. A. Maurer,  
 N. J. Mayhall,  J.-M. Mewes,  A. F. Morrison,  K. Nanda,  T. S. Nguyen-Beck,  
 C. M. Oana,  R. Olivares-Amaya,  D. P. O'Neill,  J. A. Parkhill,  
 T. M. Perrine,  R. Peverati,  P. A. Pieniazek,  F. Plasser,  A. Prociuk,  
 D. R. Rehn,  E. Rosta,  N. J. Russ,  N. Sergueev,  S. M. Sharada,  
 S. Sharma,  D. W. Small,  A. Sodt,  T. Stauch,  T. Stein,  D. Stuck,  
 Y.-C. Su,  A. J. W. Thom,  T. Tsuchimochi,  L. Vogt,  O. Vydrov,  T. Wang,  
 M. A. Watson,  J. Wenzel,  A. White,  C. F. Williams,  V. Vanovschi,  
 K. Yao,  S. Yeganeh,  S. R. Yost,  Z.-Q. You,  I. Y. Zhang,  X. Zhang,  
 Y. Zhao,  B. R. Brooks,  G. K. L. Chan,  D. M. Chipman,  C. J. Cramer,  
 W. A. Goddard III,  M. S. Gordon,  W. J. Hehre,  A. Klamt,  
 H. F. Schaefer III,  M. W. Schmidt,  C. D. Sherrill,  D. G. Truhlar,  
 A. Warshel,  X. Xu,  A. Aspuru-Guzik,  R. Baer,  A. T. Bell,  N. A. Besley,  
 J.-D. Chai,  A. Dreuw,  B. D. Dunietz,  T. R. Furlani,  S. R. Gwaltney,  
 C.-P. Hsu,  Y. Jung,  J. Kong,  D. S. Lambrecht,  W. Liang,  C. Ochsenfeld,  
 V. A. Rassolov,  L. V. Slipchenko,  J. E. Subotnik,  T. Van Voorhis,  
 J. M. Herbert,  A. I. Krylov,  P. M. W. Gill,  M. Head-Gordon

 Contributors to earlier versions of Q-Chem not listed above: 
 R. D. Adamson,  J. Baker,  E. F. C. Byrd,  A. K. Chakraborty,  C.-L. Cheng,  
 H. Dachsel,  R. J. Doerksen,  G. Hawkins,  A. Heyden,  S. Hirata,  
 G. Kedziora,  F. J. Keil,  C. Kelley,  P. P. Korambath,  W. Kurlancheek,  
 A. M. Lee,  M. S. Lee,  D. Liotard,  I. Lotan,  P. E. Maslen,  N. Nair,  
 D. Neuhauser,  R. Olson,  B. Peters,  J. Ritchie,  N. E. Schultz,  
 N. Shenvi,  A. C. Simmonett,  K. S. Thanthiriwatte,  Q. Wu,  W. Zhang

 Please cite Q-Chem as follows:
 Y. Shao et al., Mol. Phys. 113, 184-215 (2015)
 DOI: 10.1080/00268976.2014.952696

 Q-Chem 4.4.2 for Intel X86 EM64T Linux

 Parts of Q-Chem use Armadillo 5.200.1 (Boston Tea Smuggler).
 http://arma.sourceforge.net/

 Q-Chem begins on Sun Jul  9 14:03:01 2017  


Host: 0

     Scratch files written to /scratch/taweetham/qchem9753//
The previous job contains 0 fragments, simply inherited here

Checking the input file for inconsistencies... 	...done.

--------------------------------------------------------------
User input:
--------------------------------------------------------------

$molecule
read
$end

$rem
   SOLVENT_METHOD  = SMD
   SCF_GUESS =read
   BASIS  =  6-311++G**
   METHOD  =  B3LYP
$end


--------------------------------------------------------------
 ----------------------------------------------------------------
             Standard Nuclear Orientation (Angstroms)
    I     Atom           X                Y                Z
 ----------------------------------------------------------------
    1      C       1.8880515836    -0.5053966403    -0.0001771888
    2      C       0.5253085843     0.1712564234     0.0008913507
    3      C      -0.6936270558    -0.7369900011     0.0004256768
    4      C      -2.0293406772    -0.0014592747    -0.0003330066
    5      O       0.4318459227     1.3794680822    -0.0004271526
    6      H       1.8241300206    -1.5947750500    -0.0000858648
    7      H       2.4480021386    -0.1762797822     0.8790398718
    8      H       2.4467336023    -0.1763832188    -0.8802507191
    9      H      -0.6029532176    -1.4018405589     0.8703841094
   10      H      -0.6022225750    -1.4022916402    -0.8691180342
   11      H      -2.1235404985     0.6395618971     0.8784653465
   12      H      -2.8599682285    -0.7114074976    -0.0005156059
   13      H      -2.1227977898     0.6391227414    -0.8795338249
 ----------------------------------------------------------------
 Nuclear Repulsion Energy =   175.7102285823 hartrees
 There are       20 alpha and       20 beta electrons
 Requested basis set is 6-311++G(d,p)
 There are 70 shells and 166 basis functions

 Total QAlloc Memory Limit   2000 MB
 Mega-Array Size        61 MB
 MEM_STATIC part        62 MB

                       Distance Matrix (Angstroms)
             C (  1)   C (  2)   C (  3)   C (  4)   O (  5)   H (  6)
   C (  2)  1.521489
   C (  3)  2.592046  1.520104
   C (  4)  3.949673  2.560481  1.524840
   O (  5)  2.381859  1.211822  2.397099  2.822127
   H (  6)  1.091252  2.192215  2.659868  4.169879  3.283988
   H (  7)  1.093108  2.142120  3.310014  4.566230  2.694197  1.781631
   H (  8)  1.093117  2.142228  3.309341  4.565095  2.693424  1.781617
   H (  9)  2.786861  2.122175  1.098670  2.180320  3.092701  2.585667
   H ( 10)  2.785847  2.122333  1.098675  2.180318  3.092266  2.584464
   H ( 11)  4.263310  2.829461  2.170369  1.091819  2.801770  4.620413
   H ( 12)  4.752487  3.498456  2.166492  1.092689  3.899718  4.766667
   H ( 13)  4.262641  2.829579  2.170379  1.091821  2.801275  4.619737
             H (  7)   H (  8)   H (  9)   H ( 10)   H ( 11)   H ( 12)
   H (  8)  1.759291
   H (  9)  3.287918  3.723850
   H ( 10)  3.723309  3.286200  1.739502
   H ( 11)  4.643770  4.964499  2.545501  3.088304
   H ( 12)  5.406896  5.405670  2.515806  2.515791  1.772019
   H ( 13)  4.964844  4.641731  3.088312  2.545512  1.757999  1.772012


 A cutoff of  1.0D-08 yielded   2262 shell pairs
 There are     13036 function pairs (     13862 Cartesian)

 -------------------------------------------------------
 OpenMP Integral Computing Module                       
 Release: version 1.0, May 2013, Q-Chem Inc. Pittsburgh 
 -------------------------------------------------------
 Integral Job Info:
 Integral job number is                      11
 Integral operator is                         1
 short-range coefficients                     0
 long-range coefficients              100000000
 Omega coefficients                           0
 if combine SR and LR in K                    0
 Integral screening is                        0
 Integral computing path is                   2
 max size of driver memory is            800000
 size of driver memory is                593474
 size of scratch memory is              2260544
 max col of scratch BK array               1296
 max len of scratch array in speh3          155
 max len of scratch index in speh4           18
 max int batch size is                      520
 min int batch size is                       52
 fixed nKL is                                52
 max L of basis functions is                  2
 order of int derivative is                   0
 number of shells is                         70
 number of basis is                         171
 number of cartesian basis is               171
 number of contracted shell pairs          2262
 number of primitive shell pairs           5170
 maxK2 (contraction) of shell pair           36
 max number of K2 of shell pair               1
 max number of CS2 of shell pair            378
 max number of PS2 of shell pair            678
 mem total for path MDJ                   22456
 -------------------------------------------------------
 Smallest overlap matrix eigenvalue = 2.75E-05

 Q-Chem warning in module /home/taweetham/qchem/stvman/mkSTV.C, line 278:

 Overlap eigenvalue is smaller than square root of threshold


 Scale SEOQF with 1.000000e-01/1.000000e-01/1.000000e-01

 Standard Electronic Orientation quadrupole field applied
 Nucleus-field energy     =     0.0000000046 hartrees
 Guess MOs from SCF MO coefficient file
 Reading MOs from coefficient file
 Reading MOs from coefficient file
 A restricted hybrid HF-DFT SCF calculation will be
 performed using Pulay DIIS extrapolation
 Exchange:     0.2000 Hartree-Fock + 0.0800 Slater + 0.7200 B88
 Correlation:  0.1900 VWN1RPA + 0.8100 LYP
 Using SG-1 standard quadrature grid
 SCF converges when DIIS error is below 1.0E-05
 ---------------------------------------
  Cycle       Energy         DIIS Error
 ---------------------------------------
    1    -232.5425061481      5.58E-05
    2    -232.5425309875      5.72E-06 Convergence criterion met
 ---------------------------------------
 SCF time:  CPU 9.99 s  wall 9.99 s

 Citation of the SMD model:
 Marenich, A.V.; Cramer, C.J.; Truhlar, D.G.
 J. Phys. Chem. B 2009, 113, 6378-6396.
 iSolventCode=           1
 Solvent: water                                                           

 vradii
            1           2           3           4           5           6
    1   1.8500000   1.8500000   1.8500000   1.8500000   1.5200000   1.2000000
            7           8           9          10          11          12
    1   1.2000000   1.2000000   1.2000000   1.2000000   1.2000000   1.2000000
           13
    1   1.2000000
Changing PCM_TESSEL_METHOD to VTN
Changing PCM_VDW_RADII to SMD_RADIUS
 Discretize the solute cavity surface with Lebedev spheres
	Using 302 Lebedev grid points for each H atom
	Using 302 Lebedev grid points for other atoms
	Atomic van der Waals radii will be scaled by 1.20
 Removing interior tesserae...
 Keep 1351 surface tesserae and discard 2575 interior tesserae
 Molecular Surface Area = 114.896 Angst**2
Using SCRF singleton
 A restricted hybrid HF-DFT SCF calculation will be
 performed using Pulay DIIS extrapolation
 Polarizable Continuum solvation model will be applied
 Exchange:     0.2000 Hartree-Fock + 0.0800 Slater + 0.7200 B88
 Correlation:  0.1900 VWN1RPA + 0.8100 LYP
 Using SG-1 standard quadrature grid
 SCF converges when DIIS error is below 1.0E-05

 Citation of the SMD model:
 Marenich, A.V.; Cramer, C.J.; Truhlar, D.G.
 J. Phys. Chem. B 2009, 113, 6378-6396.
 iSolventCode=           1
 Solvent: water                                                           

 vradii
            1           2           3           4           5           6
    1   1.8500000   1.8500000   1.8500000   1.8500000   1.5200000   1.2000000
            7           8           9          10          11          12
    1   1.2000000   1.2000000   1.2000000   1.2000000   1.2000000   1.2000000
           13
    1   1.2000000
 ---------------------------------------
  Cycle       Energy         DIIS Error
 ---------------------------------------
    1    -232.5425311639      6.67E-06
 Time req'd to invert C: 2.92 s (CPU) 2.92 s (wall)
    2    -232.5526998874      5.59E-04
    3    -232.5527312339      5.56E-04
    4    -232.5526985421      5.58E-04
    5    -232.5527761207      5.50E-04
    6    -232.5527495041      5.53E-04
    7    -232.5529753399      5.32E-04
    8    -232.5530515491      5.24E-04
    9    -232.5531284115      5.17E-04
   10    -232.5530625124      5.23E-04
   11    -232.5530726395      5.22E-04
   12    -232.5530755828      5.22E-04
   13    -232.5530752028      5.22E-04
   14    -232.5530749593      5.22E-04
   15    -232.5530719283      5.22E-04
   16    -232.5530728315      5.22E-04
   17    -232.5543924876      7.42E-04
   18    -232.5557343267      1.28E-04
   19    -232.5557840414      2.54E-05
   20    -232.5557843735      1.53E-05
   21    -232.5557863179      3.50E-06 Convergence criterion met
 ---------------------------------------
 SCF time:  CPU 92.66 s  wall 92.85 s
(0)  E-EN(g) gas-phase elect-nuc energy                 -232.542531164 a.u.
(3)  G-ENP(liq) elect-nuc-pol free energy of system     -232.555786318 a.u.
(4)  G-CDS(liq) cavity-dispersion-solvent structure 
     free energy                                                3.7231 kcal/mol
(6)  G-S(liq) free energy of system                     -232.549853122 a.u.
(9)  DeltaG-S(liq) free energy of  solvation
     (9) = (6) - (0)                                           -4.5946 kcal/mol
 SCF   energy in the final basis set = -232.5498531225
 Total energy in the final basis set = -232.5498531225

 --------------------------------------------------------------

                    Orbital Energies (a.u.)
 --------------------------------------------------------------

 Alpha MOs
 -- Occupied --
-19.124 -10.270 -10.173 -10.164 -10.155  -1.061  -0.782  -0.732
 -0.639  -0.529  -0.474  -0.468  -0.451  -0.419  -0.406  -0.366
 -0.365  -0.362  -0.345  -0.265
 -- Virtual --
 -0.027  -0.002   0.015   0.027   0.031   0.046   0.052   0.054
  0.065   0.071   0.088   0.100   0.113   0.113   0.117   0.124
  0.132   0.140   0.146   0.151   0.157   0.167   0.174   0.176
  0.191   0.196   0.199   0.202   0.218   0.224   0.246   0.268
  0.274   0.282   0.292   0.310   0.328   0.343   0.348   0.369
  0.443   0.457   0.465   0.477   0.487   0.538   0.541   0.568
  0.591   0.607   0.633   0.642   0.651   0.659   0.666   0.677
  0.695   0.716   0.735   0.757   0.772   0.830   0.880   0.952
  0.957   1.019   1.069   1.117   1.174   1.190   1.230   1.252
  1.291   1.406   1.442   1.443   1.462   1.473   1.520   1.537
  1.558   1.559   1.600   1.615   1.619   1.648   1.675   1.698
  1.751   1.785   1.787   1.821   1.875   1.884   1.967   2.015
  2.059   2.090   2.160   2.181   2.226   2.232   2.324   2.368
  2.452   2.477   2.501   2.522   2.529   2.533   2.555   2.576
  2.576   2.634   2.642   2.645   2.687   2.721   2.849   2.865
  2.894   2.909   2.920   2.935   3.031   3.146   3.339   3.341
  3.496   3.676   3.792   3.801   3.821   3.824   3.842   4.066
  4.189   4.352   5.044   5.213   5.706  23.807  23.883  23.962
 23.993  49.973
 --------------------------------------------------------------

          Ground-State Mulliken Net Atomic Charges

     Atom                 Charge (a.u.)
  ----------------------------------------
      1 C                    -0.626588
      2 C                     0.440867
      3 C                    -0.201808
      4 C                    -0.614573
      5 O                    -0.415231
      6 H                     0.186018
      7 H                     0.188828
      8 H                     0.188905
      9 H                     0.185303
     10 H                     0.185421
     11 H                     0.164079
     12 H                     0.154761
     13 H                     0.164017
  ----------------------------------------
  Sum of atomic charges =     0.000000

 -----------------------------------------------------------------
                    Cartesian Multipole Moments
 -----------------------------------------------------------------
    Charge (ESU x 10^10)
                 0.0000
    Dipole Moment (Debye)
         X       0.2991      Y      -4.4105      Z       0.0020
       Tot       4.4206
    Quadrupole Moments (Debye-Ang)
        XX     -29.5121     XY      -1.3785     YY     -36.8214
        XZ       0.0002     YZ       0.0031     ZZ     -30.6272
    Octopole Moments (Debye-Ang^2)
       XXX       6.5422    XXY      -2.4015    XYY      -2.4172
       YYY     -10.8711    XXZ      -0.0007    XYZ       0.0015
       YYZ       0.0011    XZZ       1.8727    YZZ       0.3317
       ZZZ      -0.0012
    Hexadecapole Moments (Debye-Ang^3)
      XXXX    -446.2546   XXXY       5.2860   XXYY    -104.3452
      XYYY      -3.8729   YYYY    -174.5640   XXXZ      -0.0047
      XXYZ       0.0104   XYYZ      -0.0010   YYYZ       0.0209
      XXZZ     -80.6199   XYZZ       0.6010   YYZZ     -34.6427
      XZZZ      -0.0095   YZZZ       0.0118   ZZZZ     -51.6148
 -----------------------------------------------------------------
Archival summary:
1\1\pikachu\SP\ProcedureUnspecified\BasisUnspecified\148\taweetha\SunJul914:04:442017SunJul914:04:442017\0\\#,ProcedureUnspecified,BasisUnspecified,\\0,1\C\O,1,1.21182\C,1,1.5201,2,122.267\H,3,1.09867,1,107.166,2,-124.105,0\H,3,1.09868,1,107.178,2,123.99,0\C,1,1.52149,2,120.829,3,179.856,0\H,6,1.09125,1,113.048,2,-179.926,0\H,6,1.09311,1,108.926,2,58.3666,0\H,6,1.09312,1,108.934,2,-58.2148,0\C,3,1.52484,1,114.47,2,-0.0614741,0\H,10,1.09182,3,111.001,1,-59.5755,0\H,10,1.09182,3,111.001,1,59.5898,0\H,10,1.09269,3,110.639,1,-179.993,0\\\@

 Total job time:  103.00s(wall), 102.80s(cpu) 
 Sun Jul  9 14:04:44 2017

        *************************************************************
        *                                                           *
        *  Thank you very much for using Q-Chem.  Have a nice day.  *
        *                                                           *
        *************************************************************
