# Supplementary material for: A DFT investigation of the blue bottle experiment: E∘half-cell analysis of autoxidation catalysed by redox indicators
Source: R Soc Open Sci. 2017 Nov 8;4(11):170708. doi: 10.1098/rsos.170708 (PMC5717635; doi:10.1098/rsos.170708)
Supplement: output.zip [file rsos170708supp2.zip › B3LYP_6-311++Gdp_reducing_agents/C4H8O2.out]

pikachu 127.0.1
Q-Chem Developer Version! Running on 127.0.1.*
                  Welcome to Q-Chem
     A Quantum Leap Into The Future Of Chemistry


 Q-Chem 4.4, Q-Chem, Inc., Pleasanton, CA (2016)

 Y. Shao,  Z. Gan,  E. Epifanovsky,  A. T. B. Gilbert,  M. Wormit,  
 J. Kussmann,  A. W. Lange,  A. Behn,  J. Deng,  X. Feng,  D. Ghosh,  
 M. Goldey,  P. R. Horn,  L. D. Jacobson,  I. Kaliman,  F. Rob,  
 R. Z. Khaliullin,  T. Kus,  A. Landau,  J. Liu,  E. I. Proynov,  Y. M. Rhee,  
 R. M. Richard,  M. A. Rohrdanz,  R. P. Steele,  E. J. Sundstrom,  
 H. L. Woodcock III,  P. M. Zimmerman,  D. Zuev,  B. Albrecht,  E. Alguire,  
 B. Austin,  S. A. Baeppler,  G. J. O. Beran,  Y. A. Bernard,  E. Berquist,  
 K. Brandhorst,  K. B. Bravaya,  S. T. Brown,  D. Casanova,  C.-M. Chang,  
 Y. Chen,  S. H. Chien,  K. D. Closser,  M. P. Coons,  D. L. Crittenden,  
 S. Dasgupta,  M. Diedenhofen,  R. A. DiStasio Jr.,  H. Do,  A. D. Dutoi,  
 R. G. Edgar,  P.-T. Fang,  S. Fatehi,  Q. Feng,  L. Fusti-Molnar,  
 A. Ghysels,  A. Golubeva-Zadorozhnaya,  J. Gomes,  A. Gunina,  
 M. W. D. Hanson-Heine,  P. H. P. Harbach,  A. W. Hauser,  J. E. Herr,  
 E. G. Hohenstein,  Z. C. Holden,  K. Hui,  T.-C. Jagau,  H. Ji,  B. Kaduk,  
 K. Khistyaev,  Jaehoon Kim,  Jihan Kim,  R. A. King,  P. Klunzinger,  
 K. Koh,  D. Kosenkov,  T. Kowalczyk,  C. M. Krauter,  A. Kunitsa,  
 K. U. Lao,  A. Laurent,  K. V. Lawler,  J. Lee,  D. Lefrancois,  S. Lehtola,  
 S. V. Levchenko,  C. Y. Lin,  Y.-S. Lin,  F. Liu,  E. Livshits,  
 R. C. Lochan,  A. Luenser,  P. Manohar,  S. F. Manzer,  S.-P. Mao,  Y. Mao,  
 N. Mardirossian,  A. V. Marenich,  L. A. Martinez-Martinez,  S. A. Maurer,  
 N. J. Mayhall,  J.-M. Mewes,  A. F. Morrison,  K. Nanda,  T. S. Nguyen-Beck,  
 C. M. Oana,  R. Olivares-Amaya,  D. P. O'Neill,  J. A. Parkhill,  
 T. M. Perrine,  R. Peverati,  P. A. Pieniazek,  F. Plasser,  A. Prociuk,  
 D. R. Rehn,  E. Rosta,  N. J. Russ,  N. Sergueev,  S. M. Sharada,  
 S. Sharma,  D. W. Small,  A. Sodt,  T. Stauch,  T. Stein,  D. Stuck,  
 Y.-C. Su,  A. J. W. Thom,  T. Tsuchimochi,  L. Vogt,  O. Vydrov,  T. Wang,  
 M. A. Watson,  J. Wenzel,  A. White,  C. F. Williams,  V. Vanovschi,  
 K. Yao,  S. Yeganeh,  S. R. Yost,  Z.-Q. You,  I. Y. Zhang,  X. Zhang,  
 Y. Zhao,  B. R. Brooks,  G. K. L. Chan,  D. M. Chipman,  C. J. Cramer,  
 W. A. Goddard III,  M. S. Gordon,  W. J. Hehre,  A. Klamt,  
 H. F. Schaefer III,  M. W. Schmidt,  C. D. Sherrill,  D. G. Truhlar,  
 A. Warshel,  X. Xu,  A. Aspuru-Guzik,  R. Baer,  A. T. Bell,  N. A. Besley,  
 J.-D. Chai,  A. Dreuw,  B. D. Dunietz,  T. R. Furlani,  S. R. Gwaltney,  
 C.-P. Hsu,  Y. Jung,  J. Kong,  D. S. Lambrecht,  W. Liang,  C. Ochsenfeld,  
 V. A. Rassolov,  L. V. Slipchenko,  J. E. Subotnik,  T. Van Voorhis,  
 J. M. Herbert,  A. I. Krylov,  P. M. W. Gill,  M. Head-Gordon

 Contributors to earlier versions of Q-Chem not listed above: 
 R. D. Adamson,  J. Baker,  E. F. C. Byrd,  A. K. Chakraborty,  C.-L. Cheng,  
 H. Dachsel,  R. J. Doerksen,  G. Hawkins,  A. Heyden,  S. Hirata,  
 G. Kedziora,  F. J. Keil,  C. Kelley,  P. P. Korambath,  W. Kurlancheek,  
 A. M. Lee,  M. S. Lee,  D. Liotard,  I. Lotan,  P. E. Maslen,  N. Nair,  
 D. Neuhauser,  R. Olson,  B. Peters,  J. Ritchie,  N. E. Schultz,  
 N. Shenvi,  A. C. Simmonett,  K. S. Thanthiriwatte,  Q. Wu,  W. Zhang

 Please cite Q-Chem as follows:
 Y. Shao et al., Mol. Phys. 113, 184-215 (2015)
 DOI: 10.1080/00268976.2014.952696

 Q-Chem 4.4.2 for Intel X86 EM64T Linux

 Parts of Q-Chem use Armadillo 5.200.1 (Boston Tea Smuggler).
 http://arma.sourceforge.net/

 Q-Chem begins on Wed Dec 14 03:02:01 2016  


Host: 0

     Scratch files written to /scratch/cher/qchem8362//
FILE_GEOM_ORG=        593

Checking the input file for inconsistencies... 	...done.

--------------------------------------------------------------
User input:
--------------------------------------------------------------
$molecule
0 1
  C   -0.6416490   -0.2916753   -0.3761761
  C    0.7223259    0.3385209   -0.0191321
  O    0.7976120    1.4511962    0.4674882
  O   -0.8246905   -1.4541640    0.4452855
  C   -1.7970659    0.6915825   -0.2590431
  C    1.9405639   -0.5280843   -0.2675937
  H   -0.5831087   -0.6898876   -1.3970095
  H   -0.9950611   -1.1388915    1.3484110
  H   -1.8407375    1.1178692    0.7493347
  H   -2.7408736    0.1828823   -0.4771690
  H   -1.6745361    1.5265682   -0.9563971
  H    2.8217186   -0.0770821    0.1932313
  H    2.1094545   -0.6215159   -1.3489993
  H    1.7747226   -1.5382640    0.1180785
$end

$rem
   BASIS  =  6-311++G**
   JOB_TYPE  =  optimization
   METHOD  =  B3LYP
$end

--------------------------------------------------------------
 ----------------------------------------------------------------
             Standard Nuclear Orientation (Angstroms)
    I     Atom           X                Y                Z
 ----------------------------------------------------------------
    1      C      -0.6416489970    -0.2916752904    -0.3761761042
    2      C       0.7223258944     0.3385209283    -0.0191321043
    3      O       0.7976119799     1.4511962348     0.4674881832
    4      O      -0.8246904889    -1.4541639828     0.4452855084
    5      C      -1.7970659081     0.6915824986    -0.2590431217
    6      C       1.9405639050    -0.5280842615    -0.2675936877
    7      H      -0.5831086873    -0.6898876016    -1.3970094992
    8      H      -0.9950610971    -1.1388914741     1.3484110038
    9      H      -1.8407375180     1.1178692099     0.7493346731
   10      H      -2.7408736015     0.1828822860    -0.4771690208
   11      H      -1.6745361133     1.5265681918    -0.9563971308
   12      H       2.8217185977    -0.0770820468     0.1932313117
   13      H       2.1094545117    -0.6215158723    -1.3489992857
   14      H       1.7747226137    -1.5382639588     0.1180785231
 ----------------------------------------------------------------
 Molecular Point Group                 C1    NOp =  1
 Largest Abelian Subgroup              C1    NOp =  1
 Nuclear Repulsion Energy =   245.0881033958 hartrees
 There are       24 alpha and       24 beta electrons
 Requested basis set is 6-311++G(d,p)
 There are 76 shells and 188 basis functions

 Total QAlloc Memory Limit   2000 MB
 Mega-Array Size        61 MB
 MEM_STATIC part        62 MB
 A cutoff of  1.0D-11 yielded   2780 shell pairs
 There are     17334 function pairs (     18486 Cartesian)

 -------------------------------------------------------
 OpenMP Integral Computing Module                       
 Release: version 1.0, May 2013, Q-Chem Inc. Pittsburgh 
 -------------------------------------------------------
 Integral Job Info:
 Integral job number is                      11
 Integral operator is                         1
 short-range coefficients                     0
 long-range coefficients              100000000
 Omega coefficients                           0
 if combine SR and LR in K                    0
 Integral screening is                        0
 Integral computing path is                   2
 max size of driver memory is            800000
 size of driver memory is                593474
 size of scratch memory is              2260544
 max col of scratch BK array               1296
 max len of scratch array in speh3          155
 max len of scratch index in speh4           18
 max int batch size is                      520
 min int batch size is                       52
 fixed nKL is                                52
 max L of basis functions is                  2
 order of int derivative is                   0
 number of shells is                         76
 number of basis is                         194
 number of cartesian basis is               194
 number of contracted shell pairs          2780
 number of primitive shell pairs           6543
 maxK2 (contraction) of shell pair           36
 max number of K2 of shell pair               1
 max number of CS2 of shell pair            460
 max number of PS2 of shell pair            858
 mem total for path MDJ                   29528
 -------------------------------------------------------
 Smallest overlap matrix eigenvalue = 2.14E-05

 Scale SEOQF with 1.000000e-01/1.000000e-01/1.000000e-01

 Standard Electronic Orientation quadrupole field applied
 Nucleus-field energy     =     0.0000000052 hartrees
 Guess from superposition of atomic densities
 Warning:  Energy on first SCF cycle will be non-variational
 A restricted hybrid HF-DFT SCF calculation will be
 performed using Pulay DIIS extrapolation
 Exchange:     0.2000 Hartree-Fock + 0.0800 Slater + 0.7200 B88
 Correlation:  0.1900 VWN1RPA + 0.8100 LYP
 Using SG-1 standard quadrature grid
 SCF converges when DIIS error is below 1.0E-08
 ---------------------------------------
  Cycle       Energy         DIIS Error
 ---------------------------------------
    1    -308.6174854881      4.32E-02
    2    -307.6079896641      6.79E-03
    3    -307.3992288038      1.06E-02
    4    -307.7598587807      2.40E-03
    5    -307.7802181172      4.70E-04
    6    -307.7807211056      2.53E-04
    7    -307.7809238459      3.99E-05
    8    -307.7809290627      8.05E-06
    9    -307.7809293020      2.48E-06
   10    -307.7809293396      5.69E-07
   11    -307.7809293431      1.28E-07
   12    -307.7809293294      4.82E-08
   13    -307.7809293367      1.01E-08
   14    -307.7809293371      2.13E-09 Convergence criterion met
 ---------------------------------------
 SCF time:  CPU 109.61 s  wall 109.88 s
 SCF   energy in the final basis set = -307.7809293371
 Total energy in the final basis set = -307.7809293371

 --------------------------------------------------------------

                    Orbital Energies (a.u.)
 --------------------------------------------------------------

 Alpha MOs
 -- Occupied --
-19.146 -19.129 -10.272 -10.243 -10.180 -10.173  -1.063  -1.041
 -0.779  -0.749  -0.655  -0.567  -0.500  -0.490  -0.471  -0.444
 -0.439  -0.417  -0.388  -0.383  -0.370  -0.357  -0.319  -0.257
 -- Virtual --
 -0.044  -0.013   0.002   0.008   0.026   0.035   0.043   0.045
  0.055   0.070   0.075   0.082   0.095   0.098   0.101   0.110
  0.119   0.127   0.132   0.145   0.149   0.152   0.158   0.160
  0.176   0.182   0.189   0.193   0.209   0.214   0.218   0.232
  0.247   0.256   0.266   0.273   0.286   0.308   0.314   0.317
  0.339   0.344   0.362   0.365   0.382   0.442   0.453   0.469
  0.484   0.495   0.535   0.552   0.567   0.592   0.604   0.623
  0.640   0.643   0.656   0.659   0.668   0.687   0.704   0.726
  0.740   0.751   0.847   0.866   0.948   0.964   1.025   1.049
  1.071   1.145   1.161   1.165   1.187   1.224   1.240   1.288
  1.344   1.394   1.420   1.435   1.448   1.458   1.486   1.498
  1.542   1.552   1.574   1.577   1.600   1.613   1.654   1.675
  1.705   1.721   1.754   1.791   1.828   1.843   1.886   1.925
  1.988   2.014   2.018   2.059   2.115   2.152   2.177   2.237
  2.284   2.362   2.409   2.450   2.464   2.504   2.519   2.536
  2.552   2.562   2.595   2.613   2.646   2.656   2.702   2.749
  2.826   2.865   2.891   2.905   2.929   2.970   3.018   3.101
  3.144   3.165   3.229   3.345   3.397   3.474   3.673   3.767
  3.782   3.790   3.823   3.855   3.978   4.095   4.167   4.274
  5.027   5.095   5.209   5.377   5.598   5.705  23.766  23.803
 23.940  23.961  49.909  49.963
 --------------------------------------------------------------

          Ground-State Mulliken Net Atomic Charges

     Atom                 Charge (a.u.)
  ----------------------------------------
      1 C                    -0.049023
      2 C                     0.169106
      3 O                    -0.244058
      4 O                    -0.226000
      5 C                    -0.513330
      6 C                    -0.536486
      7 H                     0.168582
      8 H                     0.247049
      9 H                     0.166250
     10 H                     0.161089
     11 H                     0.155532
     12 H                     0.171913
     13 H                     0.153116
     14 H                     0.176261
  ----------------------------------------
  Sum of atomic charges =    -0.000000

 -----------------------------------------------------------------
                    Cartesian Multipole Moments
 -----------------------------------------------------------------
    Charge (ESU x 10^10)
                 0.0000
    Dipole Moment (Debye)
         X      -0.3025      Y      -0.9882      Z      -0.6879
       Tot       1.2415
    Quadrupole Moments (Debye-Ang)
        XX     -35.7130     XY      -3.9916     YY     -45.2840
        XZ      -1.9192     YZ      -2.0345     ZZ     -33.7513
    Octopole Moments (Debye-Ang^2)
       XXX       2.1891    XXY      -1.3235    XYY      -0.7491
       YYY      -0.3356    XXZ       0.9065    XYZ      -0.3452
       YYZ      -1.9779    XZZ      -3.1682    YZZ      -4.2213
       ZZZ       5.9360
    Hexadecapole Moments (Debye-Ang^3)
      XXXX    -457.4286   XXXY       6.8442   XXYY    -127.2923
      XYYY      -7.1482   YYYY    -273.0960   XXXZ       0.2829
      XXYZ      -1.8853   XYYZ      -2.1937   YYYZ      -5.8718
      XXZZ     -89.1207   XYZZ       4.4489   YYZZ     -52.7395
      XZZZ      -8.4287   YZZZ      -5.2401   ZZZZ     -80.7870
 -----------------------------------------------------------------
 Calculating analytic gradient of the SCF energy
 Gradient of SCF Energy
            1           2           3           4           5           6
    1   0.0011060  -0.0024341   0.0002110   0.0011669   0.0004975  -0.0003976
    2  -0.0012862  -0.0050837   0.0074643  -0.0036254  -0.0001886  -0.0008526
    3   0.0030393  -0.0027451   0.0036820  -0.0078478  -0.0004087   0.0001089
            7           8           9          10          11          12
    1  -0.0003536  -0.0004902   0.0002093  -0.0013719   0.0000504   0.0013597
    2  -0.0008998   0.0041031   0.0006108  -0.0006125   0.0013090   0.0007249
    3  -0.0012632   0.0055236   0.0013799  -0.0001135  -0.0009088   0.0006362
           13          14
    1   0.0006861  -0.0002394
    2  -0.0005330  -0.0011303
    3  -0.0015266   0.0004438
 Max gradient component =       7.848E-03
 RMS gradient           =       2.502E-03
 Gradient time:  CPU 29.71 s  wall 29.71 s
 Geometry Optimization Parameters
   NAtoms,    NIC,     NZ,  NCons,   NDum,   NFix, NCnnct, MaxDiis
       14      87       0       0       0       0       0       0


** GEOMETRY OPTIMIZATION IN DELOCALIZED INTERNAL COORDINATES **
   Searching for a Minimum

   Optimization Cycle:   1

                       Coordinates (Angstroms)
     ATOM                X               Y               Z
      1  C        -0.6416489970   -0.2916752904   -0.3761761042
      2  C         0.7223258944    0.3385209283   -0.0191321043
      3  O         0.7976119799    1.4511962348    0.4674881832
      4  O        -0.8246904889   -1.4541639828    0.4452855084
      5  C        -1.7970659081    0.6915824986   -0.2590431217
      6  C         1.9405639050   -0.5280842615   -0.2675936877
      7  H        -0.5831086873   -0.6898876016   -1.3970094992
      8  H        -0.9950610971   -1.1388914741    1.3484110038
      9  H        -1.8407375180    1.1178692099    0.7493346731
     10  H        -2.7408736015    0.1828822860   -0.4771690208
     11  H        -1.6745361133    1.5265681918   -0.9563971308
     12  H         2.8217185977   -0.0770820468    0.1932313117
     13  H         2.1094545117   -0.6215158723   -1.3489992857
     14  H         1.7747226137   -1.5382639588    0.1180785231
   Point Group: c1    Number of degrees of freedom:    36


   Energy is   -307.780929337


 Attempting to Generate Delocalized Internal Coordinates

 36 Hessian modes will be used to form the next step
  Hessian Eigenvalues:
     0.003310    0.005270    0.006311    0.007124    0.010994    0.046312
     0.051832    0.057773    0.058040    0.072802    0.075234    0.083293
     0.160000    0.160000    0.160000    0.160000    0.160000    0.160000
     0.160000    0.181634    0.201071    0.249823    0.250000    0.281360
     0.302055    0.308009    0.338491    0.339808    0.341676    0.342674
     0.343393    0.343610    0.345966    0.402568    0.530459    0.968317

 Minimum Search - Taking Simple RFO Step
 Searching for Lamda that Minimizes Along All modes
 Value Taken    Lamda =  -0.00048764
 Step Taken.  Stepsize is  0.154118

                             Maximum     Tolerance    Cnvgd?
         Gradient           0.007405      0.000300      NO
         Displacement       0.097363      0.001200      NO
         Energy change     *********      0.000001      NO


 New Cartesian Coordinates Obtained by Inverse Iteration

 Displacement from previous Coordinates is:  0.277871
 ----------------------------------------------------------------
             Standard Nuclear Orientation (Angstroms)
    I     Atom           X                Y                Z
 ----------------------------------------------------------------
    1      C      -0.6392105533    -0.2982074604    -0.3503537869
    2      C       0.7268330025     0.3230914327     0.0168976401
    3      O       0.8064754795     1.4360376704     0.4907023066
    4      O      -0.8484617081    -1.4512124223     0.4822615589
    5      C      -1.7894022138     0.6915554503    -0.2689344833
    6      C       1.9453809686    -0.5194068664    -0.2843455898
    7      H      -0.5624702859    -0.7054133299    -1.3639306491
    8      H      -1.0570367077    -1.1474387428     1.3742576847
    9      H      -1.8591454430     1.1254039222     0.7321952296
   10      H      -2.7272769271     0.1868769450    -0.5093363189
   11      H      -1.6431045574     1.5173933765    -0.9687963406
   12      H       2.8320058803    -0.0687794021     0.1600371931
   13      H       2.0798217409    -0.5816128237    -1.3701882043
   14      H       1.8042664158    -1.5392328885     0.0798430086
 ----------------------------------------------------------------
 Molecular Point Group                 C1    NOp =  1
 Largest Abelian Subgroup              C1    NOp =  1
 Nuclear Repulsion Energy =   245.0882769479 hartrees
 There are       24 alpha and       24 beta electrons
 Applying Cartesian multipole field
    Component          Value
    ---------          -----
     (2,0,0)        1.00000E-11
     (0,2,0)        2.00000E-11
     (0,0,2)       -3.00000E-11
 Nucleus-field energy     =     0.0000000052 hartrees
 Requested basis set is 6-311++G(d,p)
 There are 76 shells and 188 basis functions
 A cutoff of  1.0D-11 yielded   2778 shell pairs
 There are     17311 function pairs (     18459 Cartesian)
 Smallest overlap matrix eigenvalue = 2.23E-05
 Guess MOs from SCF MO coefficient file
 Reading MOs from coefficient file
 Reading MOs from coefficient file
 A restricted hybrid HF-DFT SCF calculation will be
 performed using Pulay DIIS extrapolation
 Exchange:     0.2000 Hartree-Fock + 0.0800 Slater + 0.7200 B88
 Correlation:  0.1900 VWN1RPA + 0.8100 LYP
 Using SG-1 standard quadrature grid
 SCF converges when DIIS error is below 1.0E-08
 Geometry optimization detected.  Setting ReadMinima to 0
 Setting SaveMinima to 0
 ---------------------------------------
  Cycle       Energy         DIIS Error
 ---------------------------------------
    1    -307.7911889554      6.95E-04
    2    -307.7809815830      8.71E-05
    3    -307.7809938649      8.44E-05
    4    -307.7810186840      2.99E-05
    5    -307.7810209299      1.21E-05
    6    -307.7810210922      4.68E-06
    7    -307.7810212724      1.79E-06
    8    -307.7810213676      2.40E-07
    9    -307.7810213195      8.77E-08
   10    -307.7810213177      3.96E-08
   11    -307.7810213187      6.91E-09 Convergence criterion met
 ---------------------------------------
 SCF time:  CPU 88.22 s  wall 88.29 s
 SCF   energy in the final basis set = -307.7810213187
 Total energy in the final basis set = -307.7810213187

 --------------------------------------------------------------

                    Orbital Energies (a.u.)
 --------------------------------------------------------------

 Alpha MOs
 -- Occupied --
-19.144 -19.128 -10.271 -10.242 -10.180 -10.172  -1.064  -1.041
 -0.781  -0.750  -0.656  -0.566  -0.501  -0.491  -0.471  -0.444
 -0.439  -0.418  -0.388  -0.384  -0.371  -0.356  -0.319  -0.257
 -- Virtual --
 -0.043  -0.012   0.001   0.008   0.025   0.035   0.044   0.045
  0.055   0.069   0.075   0.083   0.096   0.099   0.101   0.110
  0.119   0.127   0.133   0.146   0.149   0.152   0.157   0.160
  0.176   0.183   0.187   0.193   0.208   0.215   0.220   0.231
  0.249   0.255   0.266   0.272   0.288   0.310   0.315   0.317
  0.339   0.346   0.361   0.366   0.384   0.443   0.454   0.467
  0.485   0.493   0.538   0.549   0.567   0.592   0.606   0.623
  0.640   0.643   0.657   0.662   0.670   0.688   0.706   0.726
  0.743   0.751   0.850   0.868   0.943   0.967   1.028   1.051
  1.071   1.148   1.156   1.166   1.189   1.225   1.240   1.292
  1.343   1.396   1.432   1.435   1.447   1.459   1.487   1.501
  1.542   1.551   1.572   1.580   1.601   1.616   1.656   1.675
  1.708   1.727   1.748   1.794   1.828   1.844   1.889   1.925
  1.988   2.011   2.019   2.061   2.122   2.154   2.180   2.239
  2.287   2.368   2.415   2.454   2.468   2.513   2.521   2.537
  2.555   2.566   2.596   2.613   2.643   2.656   2.704   2.749
  2.822   2.866   2.892   2.907   2.926   2.967   3.014   3.103
  3.149   3.168   3.233   3.350   3.402   3.478   3.675   3.777
  3.788   3.801   3.829   3.861   3.978   4.094   4.173   4.280
  5.029   5.094   5.211   5.374   5.614   5.709  23.768  23.815
 23.948  23.967  49.913  49.968
 --------------------------------------------------------------

          Ground-State Mulliken Net Atomic Charges

     Atom                 Charge (a.u.)
  ----------------------------------------
      1 C                    -0.057543
      2 C                     0.165229
      3 O                    -0.242381
      4 O                    -0.228725
      5 C                    -0.510847
      6 C                    -0.526565
      7 H                     0.168939
      8 H                     0.247870
      9 H                     0.168065
     10 H                     0.161405
     11 H                     0.154359
     12 H                     0.172118
     13 H                     0.152994
     14 H                     0.175081
  ----------------------------------------
  Sum of atomic charges =     0.000000

 -----------------------------------------------------------------
                    Cartesian Multipole Moments
 -----------------------------------------------------------------
    Charge (ESU x 10^10)
                 0.0000
    Dipole Moment (Debye)
         X      -0.3320      Y      -0.9558      Z      -0.7298
       Tot       1.2475
    Quadrupole Moments (Debye-Ang)
        XX     -35.5681     XY      -3.9528     YY     -45.2224
        XZ      -2.0843     YZ      -2.0239     ZZ     -33.7598
    Octopole Moments (Debye-Ang^2)
       XXX       2.0211    XXY      -1.2704    XYY      -0.7053
       YYY       0.2770    XXZ       0.7719    XYZ      -0.3220
       YYZ      -2.6055    XZZ      -3.5177    YZZ      -4.1475
       ZZZ       4.8587
    Hexadecapole Moments (Debye-Ang^3)
      XXXX    -458.2297   XXXY       5.8896   XXYY    -127.0584
      XYYY      -8.2790   YYYY    -270.4729   XXXZ       0.7422
      XXYZ      -2.1532   XYYZ      -2.1477   YYYZ      -5.1493
      XXZZ     -89.1767   XYZZ       4.4653   YYZZ     -52.8756
      XZZZ      -8.2186   YZZZ      -5.2617   ZZZZ     -82.1979
 -----------------------------------------------------------------
 Calculating analytic gradient of the SCF energy
 Gradient of SCF Energy
            1           2           3           4           5           6
    1   0.0007357  -0.0006888   0.0003067  -0.0004488  -0.0003591   0.0004050
    2   0.0002241  -0.0037053   0.0016063   0.0002490   0.0000025   0.0010444
    3  -0.0018285   0.0052581  -0.0015555  -0.0003098  -0.0003373  -0.0019364
            7           8           9          10          11          12
    1  -0.0000470  -0.0000285   0.0000834  -0.0000074   0.0000161  -0.0000155
    2   0.0002927  -0.0000119   0.0000820   0.0000481  -0.0000206   0.0001894
    3  -0.0002931   0.0009398   0.0000400   0.0000614   0.0000258  -0.0000887
           13          14
    1   0.0003352  -0.0002870
    2  -0.0003607   0.0003599
    3  -0.0000300   0.0000543
 Max gradient component =       5.258E-03
 RMS gradient           =       1.176E-03
 Gradient time:  CPU 29.71 s  wall 29.71 s
 Geometry Optimization Parameters
   NAtoms,    NIC,     NZ,  NCons,   NDum,   NFix, NCnnct, MaxDiis
       14      87       0       0       0       0       0       0

 Cartesian Hessian Update
 Hessian Updated using BFGS Update


** GEOMETRY OPTIMIZATION IN DELOCALIZED INTERNAL COORDINATES **
   Searching for a Minimum

   Optimization Cycle:   2

                       Coordinates (Angstroms)
     ATOM                X               Y               Z
      1  C        -0.6392105533   -0.2982074604   -0.3503537869
      2  C         0.7268330025    0.3230914327    0.0168976401
      3  O         0.8064754795    1.4360376704    0.4907023066
      4  O        -0.8484617081   -1.4512124223    0.4822615589
      5  C        -1.7894022138    0.6915554503   -0.2689344833
      6  C         1.9453809686   -0.5194068664   -0.2843455898
      7  H        -0.5624702859   -0.7054133299   -1.3639306491
      8  H        -1.0570367077   -1.1474387428    1.3742576847
      9  H        -1.8591454430    1.1254039222    0.7321952296
     10  H        -2.7272769271    0.1868769450   -0.5093363189
     11  H        -1.6431045574    1.5173933765   -0.9687963406
     12  H         2.8320058803   -0.0687794021    0.1600371931
     13  H         2.0798217409   -0.5816128237   -1.3701882043
     14  H         1.8042664158   -1.5392328885    0.0798430086
   Point Group: c1    Number of degrees of freedom:    36


   Energy is   -307.781021319

 Hessian Updated using BFGS Update

 31 Hessian modes will be used to form the next step
  Hessian Eigenvalues:
     0.003229    0.006165    0.007058    0.009768    0.014561    0.045822
     0.052128    0.057545    0.058037    0.072510    0.075233    0.082422
     0.142553    0.165036    0.182349    0.199649    0.249735    0.253352
     0.281375    0.293664    0.304664    0.328045    0.339076    0.340821
     0.342296    0.343133    0.343887    0.345388    0.400895    0.484935
     0.905691

 Minimum Search - Taking Simple RFO Step
 Searching for Lamda that Minimizes Along All modes
 Value Taken    Lamda =  -0.00055202
 Step Taken.  Stepsize is  0.208484

                             Maximum     Tolerance    Cnvgd?
         Gradient           0.001975      0.000300      NO
         Displacement       0.145259      0.001200      NO
         Energy change     -0.000092      0.000001      NO


 New Cartesian Coordinates Obtained by Inverse Iteration

 Displacement from previous Coordinates is:  0.162051
 ----------------------------------------------------------------
             Standard Nuclear Orientation (Angstroms)
    I     Atom           X                Y                Z
 ----------------------------------------------------------------
    1      C      -0.6376513064    -0.2885622726    -0.3558713847
    2      C       0.7336893548     0.3420934937    -0.0242222957
    3      O       0.8157097288     1.4292170438     0.4953492659
    4      O      -0.8251351052    -1.4382981018     0.4897703007
    5      C      -1.7938840918     0.6900226048    -0.2665659755
    6      C       1.9427958835    -0.5210662513    -0.2843351342
    7      H      -0.5716638937    -0.7026337718    -1.3649308352
    8      H      -1.0471914470    -1.1497586871     1.3764425370
    9      H      -1.8619249085     1.1265110215     0.7310828982
   10      H      -2.7261419266     0.1758668923    -0.4990128797
   11      H      -1.6604796558     1.5115750703    -0.9705933632
   12      H       2.8210696084    -0.0903544239     0.1895349463
   13      H       2.1067582270    -0.5763502673    -1.3639437368
   14      H       1.7727246237    -1.5392074897     0.0676049057
 ----------------------------------------------------------------
 Molecular Point Group                 C1    NOp =  1
 Largest Abelian Subgroup              C1    NOp =  1
 Nuclear Repulsion Energy =   245.4441712219 hartrees
 There are       24 alpha and       24 beta electrons
 Applying Cartesian multipole field
    Component          Value
    ---------          -----
     (2,0,0)        1.00000E-11
     (0,2,0)        2.00000E-11
     (0,0,2)       -3.00000E-11
 Nucleus-field energy     =     0.0000000051 hartrees
 Requested basis set is 6-311++G(d,p)
 There are 76 shells and 188 basis functions
 A cutoff of  1.0D-11 yielded   2782 shell pairs
 There are     17363 function pairs (     18515 Cartesian)
 Smallest overlap matrix eigenvalue = 2.19E-05
 Guess MOs from SCF MO coefficient file
 Reading MOs from coefficient file
 Reading MOs from coefficient file
 A restricted hybrid HF-DFT SCF calculation will be
 performed using Pulay DIIS extrapolation
 Exchange:     0.2000 Hartree-Fock + 0.0800 Slater + 0.7200 B88
 Correlation:  0.1900 VWN1RPA + 0.8100 LYP
 Using SG-1 standard quadrature grid
 SCF converges when DIIS error is below 1.0E-08
 Geometry optimization detected.  Setting ReadMinima to 0
 Setting SaveMinima to 0
 ---------------------------------------
  Cycle       Energy         DIIS Error
 ---------------------------------------
    1    -307.7893793146      9.76E-04
    2    -307.7807451374      8.76E-05
    3    -307.7807629513      9.53E-05
    4    -307.7807864563      4.54E-05
    5    -307.7807926671      1.03E-05
    6    -307.7807930495      4.69E-06
    7    -307.7807931497      1.64E-06
    8    -307.7807931609      3.16E-07
    9    -307.7807931745      6.16E-08
   10    -307.7807931751      1.80E-08
   11    -307.7807931467      5.87E-09 Convergence criterion met
 ---------------------------------------
 SCF time:  CPU 88.18 s  wall 88.28 s
 SCF   energy in the final basis set = -307.7807931467
 Total energy in the final basis set = -307.7807931467

 --------------------------------------------------------------

                    Orbital Energies (a.u.)
 --------------------------------------------------------------

 Alpha MOs
 -- Occupied --
-19.143 -19.127 -10.269 -10.242 -10.178 -10.172  -1.066  -1.041
 -0.782  -0.750  -0.657  -0.566  -0.501  -0.492  -0.471  -0.444
 -0.440  -0.418  -0.388  -0.384  -0.371  -0.355  -0.320  -0.256
 -- Virtual --
 -0.040  -0.013   0.002   0.008   0.026   0.035   0.044   0.046
  0.055   0.071   0.076   0.083   0.096   0.099   0.102   0.109
  0.119   0.127   0.133   0.147   0.149   0.151   0.158   0.160
  0.177   0.184   0.188   0.193   0.209   0.215   0.221   0.233
  0.247   0.256   0.269   0.273   0.287   0.307   0.315   0.318
  0.340   0.346   0.361   0.366   0.382   0.444   0.455   0.471
  0.487   0.494   0.539   0.552   0.565   0.594   0.606   0.626
  0.641   0.644   0.658   0.663   0.671   0.685   0.707   0.728
  0.745   0.753   0.852   0.871   0.943   0.967   1.027   1.052
  1.071   1.140   1.159   1.163   1.185   1.227   1.243   1.296
  1.337   1.401   1.425   1.437   1.453   1.465   1.486   1.503
  1.541   1.555   1.569   1.583   1.604   1.613   1.657   1.678
  1.710   1.727   1.743   1.790   1.836   1.844   1.887   1.930
  1.990   2.014   2.020   2.069   2.129   2.160   2.179   2.244
  2.293   2.372   2.416   2.459   2.473   2.511   2.528   2.540
  2.557   2.569   2.596   2.614   2.642   2.662   2.707   2.748
  2.816   2.865   2.895   2.909   2.928   2.967   3.012   3.104
  3.151   3.174   3.233   3.354   3.408   3.478   3.677   3.785
  3.794   3.813   3.834   3.867   3.979   4.094   4.174   4.287
  5.028   5.098   5.212   5.368   5.628   5.714  23.770  23.823
 23.955  23.973  49.915  49.972
 --------------------------------------------------------------

          Ground-State Mulliken Net Atomic Charges

     Atom                 Charge (a.u.)
  ----------------------------------------
      1 C                    -0.070775
      2 C                     0.183786
      3 O                    -0.244126
      4 O                    -0.233110
      5 C                    -0.504170
      6 C                    -0.529969
      7 H                     0.165824
      8 H                     0.250953
      9 H                     0.166499
     10 H                     0.161388
     11 H                     0.154470
     12 H                     0.171663
     13 H                     0.149889
     14 H                     0.177680
  ----------------------------------------
  Sum of atomic charges =     0.000000

 -----------------------------------------------------------------
                    Cartesian Multipole Moments
 -----------------------------------------------------------------
    Charge (ESU x 10^10)
                -0.0000
    Dipole Moment (Debye)
         X      -0.3990      Y      -0.9482      Z      -0.7600
       Tot       1.2791
    Quadrupole Moments (Debye-Ang)
        XX     -35.4946     XY      -3.8543     YY     -45.0577
        XZ      -2.1201     YZ      -2.1012     ZZ     -33.7728
    Octopole Moments (Debye-Ang^2)
       XXX       1.2333    XXY      -1.5917    XYY      -1.0993
       YYY      -0.3401    XXZ       1.0406    XYZ      -0.3340
       YYZ      -2.3972    XZZ      -3.7060    YZZ      -4.2307
       ZZZ       5.3789
    Hexadecapole Moments (Debye-Ang^3)
      XXXX    -457.7063   XXXY       6.4946   XXYY    -126.3244
      XYYY      -7.3481   YYYY    -267.9623   XXXZ       1.0663
      XXYZ      -2.2814   XYYZ      -2.2417   YYYZ      -5.0715
      XXZZ     -89.0594   XYZZ       4.7005   YYZZ     -52.5856
      XZZZ      -8.0556   YZZZ      -5.2801   ZZZZ     -82.5504
 -----------------------------------------------------------------
 Calculating analytic gradient of the SCF energy
 Gradient of SCF Energy
            1           2           3           4           5           6
    1   0.0002501   0.0019114   0.0000485  -0.0028140  -0.0009716   0.0002353
    2   0.0005765   0.0070697  -0.0075809   0.0022185   0.0004509   0.0001298
    3   0.0002818  -0.0075747  -0.0002369   0.0072652  -0.0001468   0.0028705
            7           8           9          10          11          12
    1   0.0010334   0.0010170  -0.0000884   0.0013261  -0.0001005  -0.0011418
    2   0.0015354  -0.0038760  -0.0004641   0.0005196  -0.0012934  -0.0007352
    3   0.0010773  -0.0044150  -0.0012787   0.0002621   0.0009434  -0.0005600
           13          14
    1  -0.0012203   0.0005149
    2   0.0006607   0.0007884
    3   0.0018109  -0.0002993
 Max gradient component =       7.581E-03
 RMS gradient           =       2.669E-03
 Gradient time:  CPU 29.84 s  wall 29.84 s
 Geometry Optimization Parameters
   NAtoms,    NIC,     NZ,  NCons,   NDum,   NFix, NCnnct, MaxDiis
       14      87       0       0       0       0       0       0

 Cartesian Hessian Update
 Hessian Updated using BFGS Update


** GEOMETRY OPTIMIZATION IN DELOCALIZED INTERNAL COORDINATES **
   Searching for a Minimum

   Optimization Cycle:   3

                       Coordinates (Angstroms)
     ATOM                X               Y               Z
      1  C        -0.6376513064   -0.2885622726   -0.3558713847
      2  C         0.7336893548    0.3420934937   -0.0242222957
      3  O         0.8157097288    1.4292170438    0.4953492659
      4  O        -0.8251351052   -1.4382981018    0.4897703007
      5  C        -1.7938840918    0.6900226048   -0.2665659755
      6  C         1.9427958835   -0.5210662513   -0.2843351342
      7  H        -0.5716638937   -0.7026337718   -1.3649308352
      8  H        -1.0471914470   -1.1497586871    1.3764425370
      9  H        -1.8619249085    1.1265110215    0.7310828982
     10  H        -2.7261419266    0.1758668923   -0.4990128797
     11  H        -1.6604796558    1.5115750703   -0.9705933632
     12  H         2.8210696084   -0.0903544239    0.1895349463
     13  H         2.1067582270   -0.5763502673   -1.3639437368
     14  H         1.7727246237   -1.5392074897    0.0676049057
   Point Group: c1    Number of degrees of freedom:    36


   Energy is   -307.780793147

 Hessian Updated using BFGS Update

 32 Hessian modes will be used to form the next step
  Hessian Eigenvalues:
     0.003357    0.006237    0.007034    0.010550    0.027303    0.048560
     0.051852    0.057648    0.058036    0.073044    0.075230    0.083384
     0.159415    0.161187    0.162503    0.185061    0.200354    0.250122
     0.251069    0.281371    0.299763    0.308093    0.337360    0.339077
     0.340865    0.342501    0.343138    0.343695    0.345439    0.407176
     0.505919    0.933512

 Minimum Search - Taking Simple RFO Step
 Searching for Lamda that Minimizes Along All modes
 Value Taken    Lamda =  -0.00073536
 Step Taken.  Stepsize is  0.119096

                             Maximum     Tolerance    Cnvgd?
         Gradient           0.005844      0.000300      NO
         Displacement       0.082906      0.001200      NO
         Energy change      0.000228      0.000001      NO


 New Cartesian Coordinates Obtained by Inverse Iteration

 Displacement from previous Coordinates is:  0.086600
 ----------------------------------------------------------------
             Standard Nuclear Orientation (Angstroms)
    I     Atom           X                Y                Z
 ----------------------------------------------------------------
    1      C      -0.6387437035    -0.2926010882    -0.3599166322
    2      C       0.7283846587     0.3357277098    -0.0076772733
    3      O       0.8070126621     1.4411463453     0.4824861578
    4      O      -0.8271804681    -1.4455200284     0.4760238169
    5      C      -1.7933089050     0.6898746206    -0.2643667865
    6      C       1.9426044642    -0.5232141140    -0.2797089374
    7      H      -0.5726399679    -0.7043259644    -1.3723362347
    8      H      -1.0381399083    -1.1386981559     1.3656179185
    9      H      -1.8566568372     1.1204944893     0.7384830503
   10      H      -2.7303419969     0.1802367496    -0.4978486930
   11      H      -1.6585785490     1.5183021395    -0.9637461585
   12      H       2.8245072033    -0.0844073188     0.1852875045
   13      H       2.1011450137    -0.5863358275    -1.3624150630
   14      H       1.7806114254    -1.5416246958     0.0804265793
 ----------------------------------------------------------------
 Molecular Point Group                 C1    NOp =  1
 Largest Abelian Subgroup              C1    NOp =  1
 Nuclear Repulsion Energy =   245.2732245858 hartrees
 There are       24 alpha and       24 beta electrons
 Applying Cartesian multipole field
    Component          Value
    ---------          -----
     (2,0,0)        1.00000E-11
     (0,2,0)        2.00000E-11
     (0,0,2)       -3.00000E-11
 Nucleus-field energy     =     0.0000000052 hartrees
 Requested basis set is 6-311++G(d,p)
 There are 76 shells and 188 basis functions
 A cutoff of  1.0D-11 yielded   2782 shell pairs
 There are     17363 function pairs (     18515 Cartesian)
 Smallest overlap matrix eigenvalue = 2.19E-05
 Guess MOs from SCF MO coefficient file
 Reading MOs from coefficient file
 Reading MOs from coefficient file
 A restricted hybrid HF-DFT SCF calculation will be
 performed using Pulay DIIS extrapolation
 Exchange:     0.2000 Hartree-Fock + 0.0800 Slater + 0.7200 B88
 Correlation:  0.1900 VWN1RPA + 0.8100 LYP
 Using SG-1 standard quadrature grid
 SCF converges when DIIS error is below 1.0E-08
 Geometry optimization detected.  Setting ReadMinima to 0
 Setting SaveMinima to 0
 ---------------------------------------
  Cycle       Energy         DIIS Error
 ---------------------------------------
    1    -307.7694255091      6.33E-04
    2    -307.7811253571      7.84E-05
    3    -307.7811347314      7.63E-05
    4    -307.7811557959      2.70E-05
    5    -307.7811580745      1.09E-05
    6    -307.7811584425      3.52E-06
    7    -307.7811584236      1.81E-06
    8    -307.7811583963      1.95E-07
    9    -307.7811583937      4.59E-08
   10    -307.7811583919      1.94E-08
   11    -307.7811583912      4.26E-09 Convergence criterion met
 ---------------------------------------
 SCF time:  CPU 87.61 s  wall 87.93 s
 SCF   energy in the final basis set = -307.7811583912
 Total energy in the final basis set = -307.7811583912

 --------------------------------------------------------------

                    Orbital Energies (a.u.)
 --------------------------------------------------------------

 Alpha MOs
 -- Occupied --
-19.144 -19.128 -10.270 -10.242 -10.179 -10.172  -1.064  -1.041
 -0.781  -0.750  -0.656  -0.566  -0.501  -0.491  -0.471  -0.444
 -0.439  -0.418  -0.388  -0.384  -0.371  -0.356  -0.320  -0.256
 -- Virtual --
 -0.042  -0.012   0.002   0.008   0.026   0.035   0.044   0.045
  0.055   0.070   0.075   0.082   0.096   0.099   0.102   0.110
  0.119   0.127   0.132   0.146   0.149   0.152   0.158   0.160
  0.176   0.183   0.188   0.193   0.209   0.215   0.219   0.232
  0.248   0.256   0.267   0.273   0.287   0.309   0.314   0.318
  0.339   0.345   0.361   0.366   0.383   0.443   0.454   0.469
  0.486   0.493   0.537   0.551   0.567   0.593   0.605   0.624
  0.640   0.644   0.657   0.661   0.670   0.686   0.706   0.727
  0.742   0.752   0.850   0.868   0.945   0.966   1.027   1.052
  1.069   1.144   1.159   1.165   1.188   1.225   1.241   1.292
  1.341   1.399   1.427   1.435   1.449   1.460   1.486   1.501
  1.542   1.552   1.572   1.580   1.602   1.615   1.656   1.677
  1.708   1.726   1.749   1.792   1.830   1.844   1.887   1.927
  1.989   2.014   2.019   2.064   2.123   2.155   2.179   2.240
  2.288   2.368   2.414   2.454   2.468   2.509   2.523   2.538
  2.555   2.566   2.596   2.614   2.643   2.659   2.705   2.749
  2.822   2.866   2.893   2.907   2.927   2.968   3.014   3.104
  3.148   3.169   3.231   3.350   3.405   3.478   3.676   3.777
  3.788   3.801   3.829   3.860   3.980   4.094   4.172   4.280
  5.028   5.096   5.211   5.375   5.615   5.710  23.769  23.815
 23.948  23.967  49.913  49.968
 --------------------------------------------------------------

          Ground-State Mulliken Net Atomic Charges

     Atom                 Charge (a.u.)
  ----------------------------------------
      1 C                    -0.060897
      2 C                     0.173214
      3 O                    -0.243969
      4 O                    -0.228146
      5 C                    -0.508726
      6 C                    -0.531716
      7 H                     0.167947
      8 H                     0.248467
      9 H                     0.166687
     10 H                     0.161238
     11 H                     0.155062
     12 H                     0.171787
     13 H                     0.152218
     14 H                     0.176834
  ----------------------------------------
  Sum of atomic charges =    -0.000000

 -----------------------------------------------------------------
                    Cartesian Multipole Moments
 -----------------------------------------------------------------
    Charge (ESU x 10^10)
                 0.0000
    Dipole Moment (Debye)
         X      -0.3685      Y      -0.9636      Z      -0.7317
       Tot       1.2648
    Quadrupole Moments (Debye-Ang)
        XX     -35.5518     XY      -3.9183     YY     -45.1962
        XZ      -2.0520     YZ      -2.0118     ZZ     -33.7748
    Octopole Moments (Debye-Ang^2)
       XXX       1.6223    XXY      -1.4698    XYY      -0.9485
       YYY      -0.2482    XXZ       0.9241    XYZ      -0.3343
       YYZ      -2.4169    XZZ      -3.5044    YZZ      -4.1555
       ZZZ       5.3425
    Hexadecapole Moments (Debye-Ang^3)
      XXXX    -457.4618   XXXY       6.5076   XXYY    -126.7876
      XYYY      -7.5191   YYYY    -270.3611   XXXZ       0.7754
      XXYZ      -2.1055   XYYZ      -2.1400   YYYZ      -5.2127
      XXZZ     -88.9645   XYZZ       4.5665   YYZZ     -52.8031
      XZZZ      -8.1616   YZZZ      -5.1616   ZZZZ     -81.8729
 -----------------------------------------------------------------
 Calculating analytic gradient of the SCF energy
 Gradient of SCF Energy
            1           2           3           4           5           6
    1   0.0000120  -0.0001024  -0.0000179  -0.0000476  -0.0000827   0.0000766
    2  -0.0000374  -0.0001878   0.0002553   0.0000158   0.0001085   0.0000864
    3   0.0005355  -0.0005050   0.0003219  -0.0005166   0.0000539   0.0000708
            7           8           9          10          11          12
    1   0.0000511   0.0001107   0.0000071   0.0000364   0.0000060  -0.0000476
    2  -0.0002114   0.0002107   0.0000395  -0.0000462   0.0000187   0.0000139
    3   0.0000888  -0.0000220  -0.0000233   0.0000065  -0.0000727   0.0000219
           13          14
    1  -0.0000165   0.0000148
    2  -0.0001540  -0.0001120
    3  -0.0000138   0.0000541
 Max gradient component =       5.355E-04
 RMS gradient           =       1.714E-04
 Gradient time:  CPU 29.79 s  wall 29.79 s
 Geometry Optimization Parameters
   NAtoms,    NIC,     NZ,  NCons,   NDum,   NFix, NCnnct, MaxDiis
       14      87       0       0       0       0       0       0

 Cartesian Hessian Update
 Hessian Updated using BFGS Update


** GEOMETRY OPTIMIZATION IN DELOCALIZED INTERNAL COORDINATES **
   Searching for a Minimum

   Optimization Cycle:   4

                       Coordinates (Angstroms)
     ATOM                X               Y               Z
      1  C        -0.6387437035   -0.2926010882   -0.3599166322
      2  C         0.7283846587    0.3357277098   -0.0076772733
      3  O         0.8070126621    1.4411463453    0.4824861578
      4  O        -0.8271804681   -1.4455200284    0.4760238169
      5  C        -1.7933089050    0.6898746206   -0.2643667865
      6  C         1.9426044642   -0.5232141140   -0.2797089374
      7  H        -0.5726399679   -0.7043259644   -1.3723362347
      8  H        -1.0381399083   -1.1386981559    1.3656179185
      9  H        -1.8566568372    1.1204944893    0.7384830503
     10  H        -2.7303419969    0.1802367496   -0.4978486930
     11  H        -1.6585785490    1.5183021395   -0.9637461585
     12  H         2.8245072033   -0.0844073188    0.1852875045
     13  H         2.1011450137   -0.5863358275   -1.3624150630
     14  H         1.7806114254   -1.5416246958    0.0804265793
   Point Group: c1    Number of degrees of freedom:    36


   Energy is   -307.781158391

 Hessian Updated using BFGS Update

 33 Hessian modes will be used to form the next step
  Hessian Eigenvalues:
     0.003381    0.006253    0.007030    0.010643    0.026278    0.048331
     0.051963    0.057628    0.058036    0.073115    0.075235    0.083102
     0.159472    0.159977    0.162311    0.164839    0.185610    0.200836
     0.250159    0.250990    0.281360    0.300202    0.308254    0.337004
     0.339083    0.340864    0.342562    0.343120    0.343792    0.345396
     0.412096    0.505731    0.939054

 Minimum Search - Taking Simple RFO Step
 Searching for Lamda that Minimizes Along All modes
 Value Taken    Lamda =  -0.00000790
 Step Taken.  Stepsize is  0.022898

                             Maximum     Tolerance    Cnvgd?
         Gradient           0.000352      0.000300      NO
         Displacement       0.009627      0.001200      NO
         Energy change     -0.000365      0.000001      NO


 New Cartesian Coordinates Obtained by Inverse Iteration

 Displacement from previous Coordinates is:  0.030812
 ----------------------------------------------------------------
             Standard Nuclear Orientation (Angstroms)
    I     Atom           X                Y                Z
 ----------------------------------------------------------------
    1      C      -0.6384120561    -0.2939856580    -0.3578336613
    2      C       0.7287623670     0.3349079204    -0.0058591642
    3      O       0.8075970806     1.4409946364     0.4821478353
    4      O      -0.8279965865    -1.4449108593     0.4817064459
    5      C      -1.7924721818     0.6890476016    -0.2652145334
    6      C       1.9430567647    -0.5225225814    -0.2813848170
    7      H      -0.5716729059    -0.7064723472    -1.3698702912
    8      H      -1.0451574242    -1.1375159864     1.3695196973
    9      H      -1.8577880936     1.1197677621     0.7374381210
   10      H      -2.7295599781     0.1805226008    -0.5008893696
   11      H      -1.6553611567     1.5173267529    -0.9641746845
   12      H       2.8250466131    -0.0862876845     0.1859003414
   13      H       2.1017240897    -0.5791174012    -1.3643586537
   14      H       1.7809085591    -1.5426998951     0.0731819827
 ----------------------------------------------------------------
 Molecular Point Group                 C1    NOp =  1
 Largest Abelian Subgroup              C1    NOp =  1
 Nuclear Repulsion Energy =   245.2539366081 hartrees
 There are       24 alpha and       24 beta electrons
 Applying Cartesian multipole field
    Component          Value
    ---------          -----
     (2,0,0)        1.00000E-11
     (0,2,0)        2.00000E-11
     (0,0,2)       -3.00000E-11
 Nucleus-field energy     =     0.0000000052 hartrees
 Requested basis set is 6-311++G(d,p)
 There are 76 shells and 188 basis functions
 A cutoff of  1.0D-11 yielded   2782 shell pairs
 There are     17363 function pairs (     18515 Cartesian)
 Smallest overlap matrix eigenvalue = 2.19E-05
 Guess MOs from SCF MO coefficient file
 Reading MOs from coefficient file
 Reading MOs from coefficient file
 A restricted hybrid HF-DFT SCF calculation will be
 performed using Pulay DIIS extrapolation
 Exchange:     0.2000 Hartree-Fock + 0.0800 Slater + 0.7200 B88
 Correlation:  0.1900 VWN1RPA + 0.8100 LYP
 Using SG-1 standard quadrature grid
 SCF converges when DIIS error is below 1.0E-08
 Geometry optimization detected.  Setting ReadMinima to 0
 Setting SaveMinima to 0
 ---------------------------------------
  Cycle       Energy         DIIS Error
 ---------------------------------------
    1    -307.7816057383      7.87E-05
    2    -307.7811622683      1.03E-05
    3    -307.7811623454      8.02E-06
    4    -307.7811629036      3.38E-06
    5    -307.7811628655      1.28E-06
    6    -307.7811627720      4.83E-07
    7    -307.7811628299      1.85E-07
    8    -307.7811628331      3.01E-08
    9    -307.7811628339      1.01E-08
   10    -307.7811628317      3.38E-09 Convergence criterion met
 ---------------------------------------
 SCF time:  CPU 76.39 s  wall 76.50 s
 SCF   energy in the final basis set = -307.7811628317
 Total energy in the final basis set = -307.7811628317

 --------------------------------------------------------------

                    Orbital Energies (a.u.)
 --------------------------------------------------------------

 Alpha MOs
 -- Occupied --
-19.144 -19.128 -10.270 -10.242 -10.179 -10.172  -1.064  -1.041
 -0.781  -0.750  -0.656  -0.566  -0.501  -0.492  -0.471  -0.444
 -0.439  -0.418  -0.388  -0.384  -0.371  -0.356  -0.320  -0.256
 -- Virtual --
 -0.042  -0.012   0.002   0.008   0.026   0.035   0.044   0.045
  0.055   0.070   0.075   0.082   0.096   0.099   0.102   0.110
  0.119   0.127   0.132   0.146   0.149   0.152   0.158   0.160
  0.176   0.183   0.188   0.193   0.209   0.215   0.220   0.232
  0.248   0.256   0.267   0.273   0.287   0.309   0.314   0.318
  0.339   0.345   0.361   0.366   0.383   0.443   0.454   0.469
  0.486   0.493   0.537   0.551   0.566   0.593   0.605   0.624
  0.640   0.644   0.657   0.661   0.670   0.686   0.706   0.727
  0.742   0.752   0.850   0.869   0.944   0.966   1.027   1.053
  1.070   1.144   1.159   1.165   1.188   1.225   1.241   1.292
  1.340   1.399   1.428   1.435   1.449   1.460   1.485   1.501
  1.542   1.552   1.571   1.581   1.602   1.615   1.656   1.676
  1.709   1.726   1.748   1.792   1.830   1.844   1.887   1.927
  1.989   2.013   2.018   2.064   2.123   2.154   2.179   2.241
  2.288   2.368   2.414   2.454   2.469   2.510   2.523   2.538
  2.554   2.566   2.595   2.614   2.643   2.659   2.705   2.749
  2.821   2.865   2.893   2.907   2.926   2.968   3.014   3.104
  3.148   3.169   3.231   3.350   3.404   3.478   3.676   3.778
  3.788   3.802   3.829   3.860   3.979   4.094   4.172   4.280
  5.028   5.096   5.211   5.375   5.615   5.710  23.768  23.816
 23.948  23.967  49.913  49.969
 --------------------------------------------------------------

          Ground-State Mulliken Net Atomic Charges

     Atom                 Charge (a.u.)
  ----------------------------------------
      1 C                    -0.063256
      2 C                     0.174322
      3 O                    -0.243776
      4 O                    -0.228437
      5 C                    -0.508135
      6 C                    -0.531635
      7 H                     0.168034
      8 H                     0.248757
      9 H                     0.166738
     10 H                     0.161270
     11 H                     0.155102
     12 H                     0.171800
     13 H                     0.152353
     14 H                     0.176864
  ----------------------------------------
  Sum of atomic charges =    -0.000000

 -----------------------------------------------------------------
                    Cartesian Multipole Moments
 -----------------------------------------------------------------
    Charge (ESU x 10^10)
                 0.0000
    Dipole Moment (Debye)
         X      -0.3766      Y      -0.9603      Z      -0.7373
       Tot       1.2679
    Quadrupole Moments (Debye-Ang)
        XX     -35.5283     XY      -3.9095     YY     -45.2047
        XZ      -2.0670     YZ      -1.9936     ZZ     -33.7708
    Octopole Moments (Debye-Ang^2)
       XXX       1.5724    XXY      -1.4812    XYY      -0.9685
       YYY      -0.2135    XXZ       0.9306    XYZ      -0.3276
       YYZ      -2.4836    XZZ      -3.5432    YZZ      -4.1257
       ZZZ       5.2795
    Hexadecapole Moments (Debye-Ang^3)
      XXXX    -457.4313   XXXY       6.4046   XXYY    -126.7817
      XYYY      -7.6474   YYYY    -270.2142   XXXZ       0.9051
      XXYZ      -2.1012   XYYZ      -2.0883   YYYZ      -4.9941
      XXZZ     -88.9160   XYZZ       4.5867   YYZZ     -52.8565
      XZZZ      -8.0792   YZZZ      -5.0686   ZZZZ     -82.0037
 -----------------------------------------------------------------
 Calculating analytic gradient of the SCF energy
 Gradient of SCF Energy
            1           2           3           4           5           6
    1   0.0000484  -0.0000436   0.0000154  -0.0001506  -0.0000185   0.0000751
    2  -0.0000485  -0.0000895   0.0000034   0.0000955   0.0000464   0.0001339
    3  -0.0000625   0.0000373   0.0000192   0.0000680  -0.0000038  -0.0000818
            7           8           9          10          11          12
    1   0.0000426   0.0000423   0.0000175   0.0000231   0.0000076  -0.0000293
    2   0.0000522  -0.0000520   0.0000125  -0.0000090  -0.0000207   0.0000026
    3  -0.0000359   0.0000468  -0.0000394  -0.0000037  -0.0000319   0.0000087
           13          14
    1  -0.0000228  -0.0000071
    2  -0.0001206  -0.0000061
    3   0.0000388   0.0000403
 Max gradient component =       1.506E-04
 RMS gradient           =       5.469E-05
 Gradient time:  CPU 29.83 s  wall 29.83 s
 Geometry Optimization Parameters
   NAtoms,    NIC,     NZ,  NCons,   NDum,   NFix, NCnnct, MaxDiis
       14      87       0       0       0       0       0       0

 Cartesian Hessian Update
 Hessian Updated using BFGS Update


** GEOMETRY OPTIMIZATION IN DELOCALIZED INTERNAL COORDINATES **
   Searching for a Minimum

   Optimization Cycle:   5

                       Coordinates (Angstroms)
     ATOM                X               Y               Z
      1  C        -0.6384120561   -0.2939856580   -0.3578336613
      2  C         0.7287623670    0.3349079204   -0.0058591642
      3  O         0.8075970806    1.4409946364    0.4821478353
      4  O        -0.8279965865   -1.4449108593    0.4817064459
      5  C        -1.7924721818    0.6890476016   -0.2652145334
      6  C         1.9430567647   -0.5225225814   -0.2813848170
      7  H        -0.5716729059   -0.7064723472   -1.3698702912
      8  H        -1.0451574242   -1.1375159864    1.3695196973
      9  H        -1.8577880936    1.1197677621    0.7374381210
     10  H        -2.7295599781    0.1805226008   -0.5008893696
     11  H        -1.6553611567    1.5173267529   -0.9641746845
     12  H         2.8250466131   -0.0862876845    0.1859003414
     13  H         2.1017240897   -0.5791174012   -1.3643586537
     14  H         1.7809085591   -1.5426998951    0.0731819827
   Point Group: c1    Number of degrees of freedom:    36


   Energy is   -307.781162832

 Hessian Updated using BFGS Update

 34 Hessian modes will be used to form the next step
  Hessian Eigenvalues:
     0.003445    0.004279    0.006448    0.009986    0.029189    0.048131
     0.055969    0.057603    0.058026    0.072849    0.074860    0.085132
     0.157605    0.159609    0.160015    0.162128    0.174617    0.193707
     0.202959    0.249520    0.252508    0.281608    0.301141    0.308498
     0.336975    0.339202    0.340914    0.342600    0.343119    0.344003
     0.345338    0.432225    0.505975    0.941355

 Minimum Search - Taking Simple RFO Step
 Searching for Lamda that Minimizes Along All modes
 Value Taken    Lamda =  -0.00000285
 Step Taken.  Stepsize is  0.023586

                             Maximum     Tolerance    Cnvgd?
         Gradient           0.000106      0.000300     YES
         Displacement       0.010614      0.001200      NO
         Energy change     -0.000004      0.000001      NO


 New Cartesian Coordinates Obtained by Inverse Iteration

 Displacement from previous Coordinates is:  0.023887
 ----------------------------------------------------------------
             Standard Nuclear Orientation (Angstroms)
    I     Atom           X                Y                Z
 ----------------------------------------------------------------
    1      C      -0.6380780877    -0.2942103408    -0.3572526047
    2      C       0.7292504385     0.3355368813    -0.0068960252
    3      O       0.8084504339     1.4427525311     0.4781593546
    4      O      -0.8259979584    -1.4441818997     0.4841858425
    5      C      -1.7925237131     0.6882858409    -0.2648958066
    6      C       1.9430487807    -0.5227513819    -0.2815849797
    7      H      -0.5720839542    -0.7081192988    -1.3686964663
    8      H      -1.0478345472    -1.1356210127     1.3703499398
    9      H      -1.8585627093     1.1185702491     0.7379099117
   10      H      -2.7295224676     0.1799533083    -0.5013552101
   11      H      -1.6551830064     1.5169860586    -0.9632683297
   12      H       2.8244051308    -0.0899652278     0.1901227128
   13      H       2.1050814909    -0.5739977108    -1.3643337996
   14      H       1.7782252603    -1.5441831358     0.0678647094
 ----------------------------------------------------------------
 Molecular Point Group                 C1    NOp =  1
 Largest Abelian Subgroup              C1    NOp =  1
 Nuclear Repulsion Energy =   245.2579339196 hartrees
 There are       24 alpha and       24 beta electrons
 Applying Cartesian multipole field
    Component          Value
    ---------          -----
     (2,0,0)        1.00000E-11
     (0,2,0)        2.00000E-11
     (0,0,2)       -3.00000E-11
 Nucleus-field energy     =     0.0000000052 hartrees
 Requested basis set is 6-311++G(d,p)
 There are 76 shells and 188 basis functions
 A cutoff of  1.0D-11 yielded   2782 shell pairs
 There are     17363 function pairs (     18515 Cartesian)
 Smallest overlap matrix eigenvalue = 2.20E-05
 Guess MOs from SCF MO coefficient file
 Reading MOs from coefficient file
 Reading MOs from coefficient file
 A restricted hybrid HF-DFT SCF calculation will be
 performed using Pulay DIIS extrapolation
 Exchange:     0.2000 Hartree-Fock + 0.0800 Slater + 0.7200 B88
 Correlation:  0.1900 VWN1RPA + 0.8100 LYP
 Using SG-1 standard quadrature grid
 SCF converges when DIIS error is below 1.0E-08
 Geometry optimization detected.  Setting ReadMinima to 0
 Setting SaveMinima to 0
 ---------------------------------------
  Cycle       Energy         DIIS Error
 ---------------------------------------
    1    -307.7815279427      7.21E-05
    2    -307.7811645821      8.49E-06
    3    -307.7811645925      4.96E-06
    4    -307.7811650038      2.76E-06
    5    -307.7811649622      1.04E-06
    6    -307.7811648866      3.96E-07
    7    -307.7811649471      1.10E-07
    8    -307.7811649488      2.89E-08
    9    -307.7811649494      6.91E-09 Convergence criterion met
 ---------------------------------------
 SCF time:  CPU 70.22 s  wall 70.30 s
 SCF   energy in the final basis set = -307.7811649494
 Total energy in the final basis set = -307.7811649494

 --------------------------------------------------------------

                    Orbital Energies (a.u.)
 --------------------------------------------------------------

 Alpha MOs
 -- Occupied --
-19.144 -19.128 -10.270 -10.242 -10.179 -10.172  -1.064  -1.041
 -0.781  -0.750  -0.656  -0.566  -0.501  -0.492  -0.471  -0.444
 -0.439  -0.418  -0.388  -0.384  -0.371  -0.356  -0.320  -0.256
 -- Virtual --
 -0.042  -0.012   0.002   0.008   0.025   0.035   0.044   0.045
  0.055   0.070   0.075   0.082   0.096   0.099   0.102   0.110
  0.119   0.127   0.132   0.146   0.149   0.152   0.158   0.160
  0.176   0.183   0.188   0.193   0.209   0.215   0.220   0.233
  0.248   0.255   0.267   0.273   0.286   0.309   0.314   0.318
  0.339   0.345   0.361   0.366   0.383   0.444   0.454   0.469
  0.486   0.493   0.537   0.551   0.566   0.593   0.605   0.625
  0.640   0.644   0.657   0.661   0.670   0.686   0.706   0.727
  0.742   0.752   0.850   0.869   0.944   0.966   1.027   1.053
  1.070   1.144   1.158   1.166   1.188   1.225   1.241   1.292
  1.339   1.400   1.428   1.435   1.449   1.460   1.485   1.501
  1.541   1.552   1.571   1.581   1.602   1.616   1.656   1.677
  1.709   1.726   1.748   1.792   1.830   1.844   1.887   1.927
  1.989   2.013   2.018   2.064   2.123   2.154   2.179   2.241
  2.288   2.368   2.414   2.454   2.469   2.510   2.523   2.538
  2.554   2.566   2.595   2.614   2.643   2.659   2.704   2.749
  2.820   2.866   2.892   2.907   2.926   2.968   3.014   3.105
  3.147   3.169   3.231   3.350   3.405   3.478   3.676   3.778
  3.788   3.802   3.829   3.860   3.979   4.094   4.172   4.280
  5.028   5.096   5.211   5.375   5.615   5.710  23.768  23.817
 23.948  23.967  49.913  49.969
 --------------------------------------------------------------

          Ground-State Mulliken Net Atomic Charges

     Atom                 Charge (a.u.)
  ----------------------------------------
      1 C                    -0.064313
      2 C                     0.175305
      3 O                    -0.243801
      4 O                    -0.228400
      5 C                    -0.508127
      6 C                    -0.532108
      7 H                     0.168080
      8 H                     0.248822
      9 H                     0.166625
     10 H                     0.161260
     11 H                     0.155324
     12 H                     0.171767
     13 H                     0.152547
     14 H                     0.177019
  ----------------------------------------
  Sum of atomic charges =    -0.000000

 -----------------------------------------------------------------
                    Cartesian Multipole Moments
 -----------------------------------------------------------------
    Charge (ESU x 10^10)
                 0.0000
    Dipole Moment (Debye)
         X      -0.3874      Y      -0.9606      Z      -0.7366
       Tot       1.2710
    Quadrupole Moments (Debye-Ang)
        XX     -35.5086     XY      -3.9038     YY     -45.2180
        XZ      -2.0696     YZ      -1.9700     ZZ     -33.7662
    Octopole Moments (Debye-Ang^2)
       XXX       1.4829    XXY      -1.5154    XYY      -1.0250
       YYY      -0.2726    XXZ       0.9590    XYZ      -0.3181
       YYZ      -2.4914    XZZ      -3.5575    YZZ      -4.0955
       ZZZ       5.3155
    Hexadecapole Moments (Debye-Ang^3)
      XXXX    -457.3541   XXXY       6.3813   XXYY    -126.7999
      XYYY      -7.6833   YYYY    -270.3081   XXXZ       1.0118
      XXYZ      -2.0724   XYYZ      -2.0366   YYYZ      -4.7993
      XXZZ     -88.8290   XYZZ       4.6121   YYZZ     -52.8791
      XZZZ      -7.9856   YZZZ      -4.9336   ZZZZ     -81.9257
 -----------------------------------------------------------------
 Calculating analytic gradient of the SCF energy
 Gradient of SCF Energy
            1           2           3           4           5           6
    1  -0.0000052   0.0000448   0.0000085  -0.0000625  -0.0000076   0.0000424
    2  -0.0000005   0.0000380  -0.0001416   0.0000757   0.0000177   0.0001181
    3  -0.0001708   0.0001754  -0.0000708   0.0001573  -0.0000086  -0.0000929
            7           8           9          10          11          12
    1   0.0000075   0.0000143   0.0000105   0.0000107   0.0000033  -0.0000176
    2   0.0000369  -0.0000562   0.0000054   0.0000181  -0.0000256  -0.0000169
    3   0.0000120  -0.0000254  -0.0000468  -0.0000112  -0.0000193   0.0000040
           13          14
    1  -0.0000261  -0.0000232
    2  -0.0000841   0.0000150
    3   0.0000521   0.0000451
 Max gradient component =       1.754E-04
 RMS gradient           =       6.384E-05
 Gradient time:  CPU 29.74 s  wall 29.74 s
 Geometry Optimization Parameters
   NAtoms,    NIC,     NZ,  NCons,   NDum,   NFix, NCnnct, MaxDiis
       14      87       0       0       0       0       0       0

 Cartesian Hessian Update
 Hessian Updated using BFGS Update


** GEOMETRY OPTIMIZATION IN DELOCALIZED INTERNAL COORDINATES **
   Searching for a Minimum

   Optimization Cycle:   6

                       Coordinates (Angstroms)
     ATOM                X               Y               Z
      1  C        -0.6380780877   -0.2942103408   -0.3572526047
      2  C         0.7292504385    0.3355368813   -0.0068960252
      3  O         0.8084504339    1.4427525311    0.4781593546
      4  O        -0.8259979584   -1.4441818997    0.4841858425
      5  C        -1.7925237131    0.6882858409   -0.2648958066
      6  C         1.9430487807   -0.5227513819   -0.2815849797
      7  H        -0.5720839542   -0.7081192988   -1.3686964663
      8  H        -1.0478345472   -1.1356210127    1.3703499398
      9  H        -1.8585627093    1.1185702491    0.7379099117
     10  H        -2.7295224676    0.1799533083   -0.5013552101
     11  H        -1.6551830064    1.5169860586   -0.9632683297
     12  H         2.8244051308   -0.0899652278    0.1901227128
     13  H         2.1050814909   -0.5739977108   -1.3643337996
     14  H         1.7782252603   -1.5441831358    0.0678647094
   Point Group: c1    Number of degrees of freedom:    36


   Energy is   -307.781164949

 Hessian Updated using BFGS Update

 35 Hessian modes will be used to form the next step
  Hessian Eigenvalues:
     0.001846    0.003565    0.006404    0.010587    0.028903    0.048695
     0.055596    0.057531    0.058061    0.071659    0.074382    0.084774
     0.159200    0.159595    0.160006    0.160368    0.161851    0.173933
     0.194586    0.202999    0.250529    0.252726    0.283109    0.300946
     0.309757    0.337722    0.339365    0.341049    0.342580    0.343186
     0.344065    0.345378    0.429216    0.509136    0.960979

 Minimum Search - Taking Simple RFO Step
 Searching for Lamda that Minimizes Along All modes
 Value Taken    Lamda =  -0.00000277
 Step Taken.  Stepsize is  0.036290

                             Maximum     Tolerance    Cnvgd?
         Gradient           0.000134      0.000300     YES
         Displacement       0.017402      0.001200      NO
         Energy change     -0.000002      0.000001      NO


 New Cartesian Coordinates Obtained by Inverse Iteration

 Displacement from previous Coordinates is:  0.037568
 ----------------------------------------------------------------
             Standard Nuclear Orientation (Angstroms)
    I     Atom           X                Y                Z
 ----------------------------------------------------------------
    1      C      -0.6378850148    -0.2944199270    -0.3570889335
    2      C       0.7296100723     0.3367297990    -0.0098747279
    3      O       0.8092392255     1.4463269599     0.4696806181
    4      O      -0.8232544303    -1.4434599625     0.4863337910
    5      C      -1.7927574474     0.6873626659    -0.2638391229
    6      C       1.9429111852    -0.5235237291    -0.2810992564
    7      H      -0.5734900765    -0.7097282323    -1.3681104819
    8      H      -1.0494726495    -1.1334437645     1.3709427946
    9      H      -1.8588901834     1.1168565436     0.7393940162
   10      H      -2.7297477351     0.1790733788    -0.5005747563
   11      H      -1.6557576044     1.5168396359    -0.9613859527
   12      H       2.8225482099    -0.0954322113     0.1981913098
   13      H       2.1117894936    -0.5674476000    -1.3632310914
   14      H       1.7738320462    -1.5466786955     0.0609710420
 ----------------------------------------------------------------
 Molecular Point Group                 C1    NOp =  1
 Largest Abelian Subgroup              C1    NOp =  1
 Nuclear Repulsion Energy =   245.2599401396 hartrees
 There are       24 alpha and       24 beta electrons
 Applying Cartesian multipole field
    Component          Value
    ---------          -----
     (2,0,0)        1.00000E-11
     (0,2,0)        2.00000E-11
     (0,0,2)       -3.00000E-11
 Nucleus-field energy     =     0.0000000052 hartrees
 Requested basis set is 6-311++G(d,p)
 There are 76 shells and 188 basis functions
 A cutoff of  1.0D-11 yielded   2781 shell pairs
 There are     17332 function pairs (     18484 Cartesian)
 Smallest overlap matrix eigenvalue = 2.20E-05
 Guess MOs from SCF MO coefficient file
 Reading MOs from coefficient file
 Reading MOs from coefficient file
 A restricted hybrid HF-DFT SCF calculation will be
 performed using Pulay DIIS extrapolation
 Exchange:     0.2000 Hartree-Fock + 0.0800 Slater + 0.7200 B88
 Correlation:  0.1900 VWN1RPA + 0.8100 LYP
 Using SG-1 standard quadrature grid
 SCF converges when DIIS error is below 1.0E-08
 Geometry optimization detected.  Setting ReadMinima to 0
 Setting SaveMinima to 0
 ---------------------------------------
  Cycle       Energy         DIIS Error
 ---------------------------------------
    1    -307.7812466306      1.20E-04
    2    -307.7811659280      1.01E-05
    3    -307.7811664374      4.62E-06
    4    -307.7811666285      2.09E-06
    5    -307.7811664929      9.42E-07
    6    -307.7811665444      5.71E-07
    7    -307.7811665272      7.89E-08
    8    -307.7811665284      4.46E-08
    9    -307.7811665289      8.72E-09 Convergence criterion met
 ---------------------------------------
 SCF time:  CPU 69.88 s  wall 70.03 s
 SCF   energy in the final basis set = -307.7811665289
 Total energy in the final basis set = -307.7811665289

 --------------------------------------------------------------

                    Orbital Energies (a.u.)
 --------------------------------------------------------------

 Alpha MOs
 -- Occupied --
-19.144 -19.127 -10.270 -10.242 -10.179 -10.173  -1.064  -1.041
 -0.781  -0.750  -0.657  -0.566  -0.501  -0.492  -0.471  -0.444
 -0.439  -0.418  -0.388  -0.384  -0.370  -0.356  -0.320  -0.256
 -- Virtual --
 -0.042  -0.012   0.002   0.008   0.025   0.035   0.044   0.045
  0.055   0.070   0.075   0.082   0.096   0.099   0.102   0.110
  0.119   0.127   0.132   0.147   0.149   0.151   0.158   0.159
  0.176   0.183   0.188   0.193   0.209   0.215   0.220   0.233
  0.248   0.256   0.267   0.273   0.286   0.309   0.314   0.318
  0.339   0.345   0.361   0.366   0.383   0.444   0.455   0.469
  0.487   0.493   0.537   0.551   0.566   0.593   0.605   0.625
  0.640   0.644   0.657   0.661   0.670   0.686   0.706   0.727
  0.742   0.752   0.850   0.869   0.944   0.966   1.026   1.053
  1.070   1.144   1.158   1.167   1.188   1.225   1.240   1.292
  1.338   1.401   1.429   1.435   1.449   1.460   1.485   1.501
  1.541   1.551   1.571   1.581   1.602   1.616   1.656   1.677
  1.710   1.726   1.748   1.792   1.830   1.844   1.886   1.926
  1.989   2.013   2.018   2.065   2.123   2.154   2.179   2.242
  2.288   2.368   2.414   2.454   2.469   2.510   2.523   2.538
  2.554   2.566   2.595   2.614   2.643   2.660   2.704   2.750
  2.820   2.866   2.892   2.907   2.925   2.968   3.014   3.105
  3.146   3.169   3.231   3.350   3.405   3.479   3.675   3.779
  3.788   3.802   3.829   3.859   3.979   4.093   4.173   4.281
  5.027   5.097   5.211   5.375   5.615   5.710  23.768  23.817
 23.948  23.967  49.913  49.969
 --------------------------------------------------------------

          Ground-State Mulliken Net Atomic Charges

     Atom                 Charge (a.u.)
  ----------------------------------------
      1 C                    -0.065230
      2 C                     0.176765
      3 O                    -0.243826
      4 O                    -0.228336
      5 C                    -0.508419
      6 C                    -0.533138
      7 H                     0.168089
      8 H                     0.248864
      9 H                     0.166431
     10 H                     0.161199
     11 H                     0.155715
     12 H                     0.171724
     13 H                     0.152948
     14 H                     0.177214
  ----------------------------------------
  Sum of atomic charges =    -0.000000

 -----------------------------------------------------------------
                    Cartesian Multipole Moments
 -----------------------------------------------------------------
    Charge (ESU x 10^10)
                 0.0000
    Dipole Moment (Debye)
         X      -0.3988      Y      -0.9636      Z      -0.7300
       Tot       1.2730
    Quadrupole Moments (Debye-Ang)
        XX     -35.4904     XY      -3.9001     YY     -45.2431
        XZ      -2.0650     YZ      -1.9332     ZZ     -33.7512
    Octopole Moments (Debye-Ang^2)
       XXX       1.3923    XXY      -1.5641    XYY      -1.0997
       YYY      -0.3874    XXZ       1.0121    XYZ      -0.2991
       YYZ      -2.4586    XZZ      -3.5540    YZZ      -4.0530
       ZZZ       5.4357
    Hexadecapole Moments (Debye-Ang^3)
      XXXX    -457.2936   XXXY       6.3508   XXYY    -126.8678
      XYYY      -7.7355   YYYY    -270.6523   XXXZ       1.1870
      XXYZ      -1.9964   XYYZ      -1.9485   YYYZ      -4.4929
      XXZZ     -88.6838   XYZZ       4.6529   YYZZ     -52.8902
      XZZZ      -7.8182   YZZZ      -4.6995   ZZZZ     -81.6715
 -----------------------------------------------------------------
 Calculating analytic gradient of the SCF energy
 Gradient of SCF Energy
            1           2           3           4           5           6
    1  -0.0000504   0.0000815  -0.0000291   0.0000558   0.0000408  -0.0000051
    2   0.0000409   0.0000912  -0.0000783  -0.0000250  -0.0000296   0.0000156
    3  -0.0001784   0.0001107  -0.0000254   0.0001025  -0.0000054  -0.0000457
            7           8           9          10          11          12
    1  -0.0000279  -0.0000420   0.0000009  -0.0000102   0.0000112   0.0000061
    2  -0.0000049   0.0000176   0.0000175   0.0000221   0.0000018  -0.0000216
    3   0.0000197   0.0000111  -0.0000154  -0.0000213  -0.0000283   0.0000099
           13          14
    1  -0.0000083  -0.0000231
    2  -0.0000417  -0.0000057
    3   0.0000204   0.0000456
 Max gradient component =       1.784E-04
 RMS gradient           =       4.914E-05
 Gradient time:  CPU 29.72 s  wall 29.72 s
 Geometry Optimization Parameters
   NAtoms,    NIC,     NZ,  NCons,   NDum,   NFix, NCnnct, MaxDiis
       14      87       0       0       0       0       0       0

 Cartesian Hessian Update
 Hessian Updated using BFGS Update


** GEOMETRY OPTIMIZATION IN DELOCALIZED INTERNAL COORDINATES **
   Searching for a Minimum

   Optimization Cycle:   7

                       Coordinates (Angstroms)
     ATOM                X               Y               Z
      1  C        -0.6378850148   -0.2944199270   -0.3570889335
      2  C         0.7296100723    0.3367297990   -0.0098747279
      3  O         0.8092392255    1.4463269599    0.4696806181
      4  O        -0.8232544303   -1.4434599625    0.4863337910
      5  C        -1.7927574474    0.6873626659   -0.2638391229
      6  C         1.9429111852   -0.5235237291   -0.2810992564
      7  H        -0.5734900765   -0.7097282323   -1.3681104819
      8  H        -1.0494726495   -1.1334437645    1.3709427946
      9  H        -1.8588901834    1.1168565436    0.7393940162
     10  H        -2.7297477351    0.1790733788   -0.5005747563
     11  H        -1.6557576044    1.5168396359   -0.9613859527
     12  H         2.8225482099   -0.0954322113    0.1981913098
     13  H         2.1117894936   -0.5674476000   -1.3632310914
     14  H         1.7738320462   -1.5466786955    0.0609710420
   Point Group: c1    Number of degrees of freedom:    36


   Energy is   -307.781166529

 Hessian Updated using BFGS Update

 35 Hessian modes will be used to form the next step
  Hessian Eigenvalues:
     0.001334    0.003730    0.006380    0.010999    0.029430    0.049047
     0.055366    0.057533    0.058070    0.070817    0.074251    0.084606
     0.159583    0.159663    0.160029    0.160581    0.161577    0.171340
     0.197612    0.202350    0.250548    0.261346    0.282709    0.300736
     0.309898    0.338155    0.339369    0.341265    0.342725    0.343165
     0.344546    0.345408    0.426288    0.509709    0.954555

 Minimum Search - Taking Simple RFO Step
 Searching for Lamda that Minimizes Along All modes
 Value Taken    Lamda =   0.00000000
 Step Taken.  Stepsize is  0.016834

                             Maximum     Tolerance    Cnvgd?
         Gradient           0.000087      0.000300     YES
         Displacement       0.008411      0.001200      NO
         Energy change     -0.000002      0.000001      NO


 New Cartesian Coordinates Obtained by Inverse Iteration

 Displacement from previous Coordinates is:  0.018344
 ----------------------------------------------------------------
             Standard Nuclear Orientation (Angstroms)
    I     Atom           X                Y                Z
 ----------------------------------------------------------------
    1      C      -0.6380036907    -0.2942113869    -0.3573384250
    2      C       0.7296653419     0.3372826201    -0.0117371148
    3      O       0.8098376966     1.4485531795     0.4639240184
    4      O      -0.8224729482    -1.4435627824     0.4857396326
    5      C      -1.7931147808     0.6872383915    -0.2629840579
    6      C       1.9428009498    -0.5241224929    -0.2801892064
    7      H      -0.5743574327    -0.7093448404    -1.3685175227
    8      H      -1.0484251713    -1.1338138918     1.3705046115
    9      H      -1.8588490923     1.1161979329     0.7405174636
   10      H      -2.7300790208     0.1787689650    -0.4994214438
   11      H      -1.6567324050     1.5171487423    -0.9601153550
   12      H       2.8214355849    -0.0973543916     0.2021504675
   13      H       2.1149794992    -0.5660578603    -1.3619159836
   14      H       1.7719905607    -1.5476673239     0.0596921644
 ----------------------------------------------------------------
 Molecular Point Group                 C1    NOp =  1
 Largest Abelian Subgroup              C1    NOp =  1
 Nuclear Repulsion Energy =   245.2577062535 hartrees
 There are       24 alpha and       24 beta electrons
 Applying Cartesian multipole field
    Component          Value
    ---------          -----
     (2,0,0)        1.00000E-11
     (0,2,0)        2.00000E-11
     (0,0,2)       -3.00000E-11
 Nucleus-field energy     =     0.0000000052 hartrees
 Requested basis set is 6-311++G(d,p)
 There are 76 shells and 188 basis functions
 A cutoff of  1.0D-11 yielded   2781 shell pairs
 There are     17332 function pairs (     18484 Cartesian)
 Smallest overlap matrix eigenvalue = 2.20E-05
 Guess MOs from SCF MO coefficient file
 Reading MOs from coefficient file
 Reading MOs from coefficient file
 A restricted hybrid HF-DFT SCF calculation will be
 performed using Pulay DIIS extrapolation
 Exchange:     0.2000 Hartree-Fock + 0.0800 Slater + 0.7200 B88
 Correlation:  0.1900 VWN1RPA + 0.8100 LYP
 Using SG-1 standard quadrature grid
 SCF converges when DIIS error is below 1.0E-08
 Geometry optimization detected.  Setting ReadMinima to 0
 Setting SaveMinima to 0
 ---------------------------------------
  Cycle       Energy         DIIS Error
 ---------------------------------------
    1    -307.7811684324      7.46E-05
    2    -307.7811669054      4.71E-06
    3    -307.7811670853      4.14E-06
    4    -307.7811671397      2.78E-06
    5    -307.7811671273      5.40E-07
    6    -307.7811671333      2.63E-07
    7    -307.7811671388      2.24E-08
    8    -307.7811671383      1.48E-08
    9    -307.7811671391      4.28E-09 Convergence criterion met
 ---------------------------------------
 SCF time:  CPU 67.99 s  wall 68.04 s
 SCF   energy in the final basis set = -307.7811671391
 Total energy in the final basis set = -307.7811671391

 --------------------------------------------------------------

                    Orbital Energies (a.u.)
 --------------------------------------------------------------

 Alpha MOs
 -- Occupied --
-19.144 -19.127 -10.270 -10.242 -10.179 -10.173  -1.064  -1.041
 -0.781  -0.750  -0.657  -0.566  -0.501  -0.492  -0.471  -0.444
 -0.439  -0.418  -0.388  -0.384  -0.370  -0.356  -0.320  -0.256
 -- Virtual --
 -0.042  -0.012   0.002   0.008   0.025   0.035   0.044   0.045
  0.055   0.070   0.075   0.082   0.096   0.099   0.102   0.110
  0.119   0.127   0.132   0.147   0.149   0.151   0.158   0.160
  0.176   0.183   0.188   0.193   0.209   0.215   0.220   0.233
  0.248   0.256   0.267   0.273   0.286   0.309   0.314   0.318
  0.339   0.345   0.361   0.365   0.383   0.444   0.455   0.469
  0.487   0.493   0.537   0.551   0.566   0.593   0.605   0.624
  0.639   0.644   0.657   0.661   0.670   0.686   0.706   0.727
  0.741   0.752   0.851   0.869   0.944   0.965   1.026   1.053
  1.070   1.144   1.158   1.167   1.188   1.225   1.241   1.292
  1.338   1.401   1.429   1.435   1.449   1.460   1.485   1.501
  1.541   1.551   1.571   1.581   1.602   1.616   1.656   1.677
  1.710   1.726   1.749   1.792   1.830   1.844   1.886   1.926
  1.989   2.013   2.018   2.065   2.123   2.154   2.179   2.242
  2.288   2.368   2.413   2.454   2.469   2.510   2.523   2.539
  2.554   2.566   2.595   2.614   2.643   2.660   2.703   2.750
  2.820   2.866   2.892   2.907   2.925   2.968   3.014   3.105
  3.146   3.169   3.231   3.350   3.405   3.479   3.675   3.779
  3.788   3.802   3.829   3.859   3.979   4.093   4.173   4.281
  5.027   5.097   5.211   5.375   5.615   5.710  23.768  23.817
 23.948  23.967  49.913  49.969
 --------------------------------------------------------------

          Ground-State Mulliken Net Atomic Charges

     Atom                 Charge (a.u.)
  ----------------------------------------
      1 C                    -0.064554
      2 C                     0.176843
      3 O                    -0.243815
      4 O                    -0.228390
      5 C                    -0.508947
      6 C                    -0.533464
      7 H                     0.168040
      8 H                     0.248788
      9 H                     0.166338
     10 H                     0.161152
     11 H                     0.155922
     12 H                     0.171697
     13 H                     0.153173
     14 H                     0.177218
  ----------------------------------------
  Sum of atomic charges =     0.000000

 -----------------------------------------------------------------
                    Cartesian Multipole Moments
 -----------------------------------------------------------------
    Charge (ESU x 10^10)
                -0.0000
    Dipole Moment (Debye)
         X      -0.4008      Y      -0.9670      Z      -0.7215
       Tot       1.2713
    Quadrupole Moments (Debye-Ang)
        XX     -35.4915     XY      -3.9035     YY     -45.2581
        XZ      -2.0561     YZ      -1.9189     ZZ     -33.7369
    Octopole Moments (Debye-Ang^2)
       XXX       1.3757    XXY      -1.5821    XYY      -1.1303
       YYY      -0.4556    XXZ       1.0421    XYZ      -0.2847
       YYZ      -2.4033    XZZ      -3.5371    YZZ      -4.0415
       ZZZ       5.5347
    Hexadecapole Moments (Debye-Ang^3)
      XXXX    -457.3571   XXXY       6.3240   XXYY    -126.9445
      XYYY      -7.7714   YYYY    -270.9724   XXXZ       1.2621
      XXYZ      -1.9422   XYYZ      -1.9126   YYYZ      -4.3595
      XXZZ     -88.6203   XYZZ       4.6691   YYZZ     -52.8636
      XZZZ      -7.7380   YZZZ      -4.5729   ZZZZ     -81.4267
 -----------------------------------------------------------------
 Calculating analytic gradient of the SCF energy
 Gradient of SCF Energy
            1           2           3           4           5           6
    1  -0.0000507   0.0000634  -0.0000164   0.0000703   0.0000239  -0.0000123
    2   0.0000647   0.0000361  -0.0000384  -0.0000371  -0.0000258   0.0000013
    3  -0.0001212   0.0000611  -0.0000072   0.0000593  -0.0000077  -0.0000198
            7           8           9          10          11          12
    1  -0.0000310  -0.0000378   0.0000017  -0.0000091   0.0000108   0.0000097
    2  -0.0000304   0.0000370   0.0000181   0.0000203   0.0000063  -0.0000206
    3   0.0000311   0.0000009  -0.0000172  -0.0000210  -0.0000266   0.0000114
           13          14
    1  -0.0000007  -0.0000217
    2  -0.0000253  -0.0000062
    3   0.0000143   0.0000426
 Max gradient component =       1.212E-04
 RMS gradient           =       3.648E-05
 Gradient time:  CPU 29.69 s  wall 29.69 s
 Geometry Optimization Parameters
   NAtoms,    NIC,     NZ,  NCons,   NDum,   NFix, NCnnct, MaxDiis
       14      87       0       0       0       0       0       0

 Cartesian Hessian Update
 Hessian Updated using BFGS Update


** GEOMETRY OPTIMIZATION IN DELOCALIZED INTERNAL COORDINATES **
   Searching for a Minimum

   Optimization Cycle:   8

                       Coordinates (Angstroms)
     ATOM                X               Y               Z
      1  C        -0.6380036907   -0.2942113869   -0.3573384250
      2  C         0.7296653419    0.3372826201   -0.0117371148
      3  O         0.8098376966    1.4485531795    0.4639240184
      4  O        -0.8224729482   -1.4435627824    0.4857396326
      5  C        -1.7931147808    0.6872383915   -0.2629840579
      6  C         1.9428009498   -0.5241224929   -0.2801892064
      7  H        -0.5743574327   -0.7093448404   -1.3685175227
      8  H        -1.0484251713   -1.1338138918    1.3705046115
      9  H        -1.8588490923    1.1161979329    0.7405174636
     10  H        -2.7300790208    0.1787689650   -0.4994214438
     11  H        -1.6567324050    1.5171487423   -0.9601153550
     12  H         2.8214355849   -0.0973543916    0.2021504675
     13  H         2.1149794992   -0.5660578603   -1.3619159836
     14  H         1.7719905607   -1.5476673239    0.0596921644
   Point Group: c1    Number of degrees of freedom:    36


   Energy is   -307.781167139

 Hessian Updated using BFGS Update

 36 Hessian modes will be used to form the next step
  Hessian Eigenvalues:
     0.000835    0.003642    0.006111    0.009287    0.029573    0.045550
     0.056929    0.057724    0.058000    0.070007    0.074301    0.084896
     0.156627    0.159625    0.159700    0.160001    0.160106    0.160988
     0.167818    0.198417    0.203007    0.247461    0.250705    0.280965
     0.301028    0.309983    0.338148    0.339468    0.340665    0.342544
     0.343112    0.344118    0.345420    0.426312    0.509690    0.952275

 Minimum Search - Taking Simple RFO Step
 Searching for Lamda that Minimizes Along All modes
 Value Taken    Lamda =   0.00000000
 Step Taken.  Stepsize is  0.027090

                             Maximum     Tolerance    Cnvgd?
         Gradient           0.000070      0.000300     YES
         Displacement       0.015392      0.001200      NO
         Energy change     -0.000001      0.000001     YES


                       Distance Matrix (Angstroms)
             C (  1)   C (  2)   O (  3)   O (  4)   C (  5)   C (  6)
   C (  2)  1.545556
   O (  3)  2.409968  1.211447
   O (  4)  1.437295  2.414131  3.321031
   C (  5)  1.518693  2.559299  2.807732  2.458261
   C (  6)  2.592174  1.511881  2.393483  3.013098  3.927437
   H (  7)  1.094929  2.153313  3.151248  2.009703  2.158244  2.748609
   H (  8)  1.964388  2.690041  3.308119  0.964265  2.557162  3.470439
   H (  9)  2.164487  2.805887  2.703489  2.773331  1.093317  4.264392
   H ( 10)  2.149576  3.497541  3.882190  2.690997  1.091946  4.730531
   H ( 11)  2.163833  2.826022  2.848958  3.398867  1.092403  4.193534
   H ( 12)  3.509915  2.147128  2.550467  3.894967  4.703829  1.089395
   H ( 13)  2.943126  2.134971  3.015915  3.579452  4.248718  1.096146
   H ( 14)  2.748297  2.155129  3.172771  2.631273  4.220059  1.091943
             H (  7)   H (  8)   H (  9)   H ( 10)   H ( 11)   H ( 12)
   H (  8)  2.811967
   H (  9)  3.070921  2.473100
   H ( 10)  2.488214  2.836804  1.781927
   H ( 11)  2.509104  3.581819  1.758910  1.776393
   H ( 12)  3.791166  4.173143  4.864937  5.602478  4.900150
   H ( 13)  2.693159  4.218483  4.800159  4.977274  4.327471  1.779064
   H ( 14)  2.871919  3.137555  4.554415  4.854052  4.710546  1.795839
             H ( 13)
   H ( 14)  1.761297

 Final energy is   -307.78116713906144     


 ******************************
 **  OPTIMIZATION CONVERGED  **
 ******************************

                       Coordinates (Angstroms)
     ATOM                X               Y               Z
      1  C        -0.6380036907   -0.2942113869   -0.3573384250
      2  C         0.7296653419    0.3372826201   -0.0117371148
      3  O         0.8098376966    1.4485531795    0.4639240184
      4  O        -0.8224729482   -1.4435627824    0.4857396326
      5  C        -1.7931147808    0.6872383915   -0.2629840579
      6  C         1.9428009498   -0.5241224929   -0.2801892064
      7  H        -0.5743574327   -0.7093448404   -1.3685175227
      8  H        -1.0484251713   -1.1338138918    1.3705046115
      9  H        -1.8588490923    1.1161979329    0.7405174636
     10  H        -2.7300790208    0.1787689650   -0.4994214438
     11  H        -1.6567324050    1.5171487423   -0.9601153550
     12  H         2.8214355849   -0.0973543916    0.2021504675
     13  H         2.1149794992   -0.5660578603   -1.3619159836
     14  H         1.7719905607   -1.5476673239    0.0596921644

Z-matrix Print:
$molecule
0 1
C 
O  1 1.211447
C  1 1.511881 2 122.633194
H  3 1.089395 1 110.202941 2 12.087661 0
H  3 1.091943 1 110.688183 2 135.040420 0
H  3 1.096146 1 108.848166 2 -107.371986 0
C  1 1.545556 2 121.410111 3 178.856957 0
H  7 1.094929 1 108.058057 2 132.195476 0
O  7 1.437295 1 108.007480 2 -115.592490 0
H  9 0.964265 7 108.144357 1 75.561373 0
C  7 1.518693 1 113.273073 2 9.709721 0
H  11 1.091946 7 109.771077 1 -178.946345 0
H  11 1.092403 7 110.876499 1 60.781322 0
H  11 1.093317 7 110.873591 1 -58.135705 0
$end


 --------------------------------------------------------------

                    Orbital Energies (a.u.)
 --------------------------------------------------------------

 Alpha MOs
 -- Occupied --
-19.144 -19.127 -10.270 -10.242 -10.179 -10.173  -1.064  -1.041
 -0.781  -0.750  -0.657  -0.566  -0.501  -0.492  -0.471  -0.444
 -0.439  -0.418  -0.388  -0.384  -0.370  -0.356  -0.320  -0.256
 -- Virtual --
 -0.042  -0.012   0.002   0.008   0.025   0.035   0.044   0.045
  0.055   0.070   0.075   0.082   0.096   0.099   0.102   0.110
  0.119   0.127   0.132   0.147   0.149   0.151   0.158   0.160
  0.176   0.183   0.188   0.193   0.209   0.215   0.220   0.233
  0.248   0.256   0.267   0.273   0.286   0.309   0.314   0.318
  0.339   0.345   0.361   0.365   0.383   0.444   0.455   0.469
  0.487   0.493   0.537   0.551   0.566   0.593   0.605   0.624
  0.639   0.644   0.657   0.661   0.670   0.686   0.706   0.727
  0.741   0.752   0.851   0.869   0.944   0.965   1.026   1.053
  1.070   1.144   1.158   1.167   1.188   1.225   1.241   1.292
  1.338   1.401   1.429   1.435   1.449   1.460   1.485   1.501
  1.541   1.551   1.571   1.581   1.602   1.616   1.656   1.677
  1.710   1.726   1.749   1.792   1.830   1.844   1.886   1.926
  1.989   2.013   2.018   2.065   2.123   2.154   2.179   2.242
  2.288   2.368   2.413   2.454   2.469   2.510   2.523   2.539
  2.554   2.566   2.595   2.614   2.643   2.660   2.703   2.750
  2.820   2.866   2.892   2.907   2.925   2.968   3.014   3.105
  3.146   3.169   3.231   3.350   3.405   3.479   3.675   3.779
  3.788   3.802   3.829   3.859   3.979   4.093   4.173   4.281
  5.027   5.097   5.211   5.375   5.615   5.710  23.768  23.817
 23.948  23.967  49.913  49.969
 --------------------------------------------------------------

          Ground-State Mulliken Net Atomic Charges

     Atom                 Charge (a.u.)
  ----------------------------------------
      1 C                    -0.064554
      2 C                     0.176843
      3 O                    -0.243815
      4 O                    -0.228390
      5 C                    -0.508947
      6 C                    -0.533464
      7 H                     0.168040
      8 H                     0.248788
      9 H                     0.166338
     10 H                     0.161152
     11 H                     0.155922
     12 H                     0.171697
     13 H                     0.153173
     14 H                     0.177218
  ----------------------------------------
  Sum of atomic charges =     0.000000

 -----------------------------------------------------------------
                    Cartesian Multipole Moments
 -----------------------------------------------------------------
    Charge (ESU x 10^10)
                -0.0000
    Dipole Moment (Debye)
         X      -0.4008      Y      -0.9670      Z      -0.7215
       Tot       1.2713
    Quadrupole Moments (Debye-Ang)
        XX     -35.4915     XY      -3.9035     YY     -45.2581
        XZ      -2.0561     YZ      -1.9189     ZZ     -33.7369
    Octopole Moments (Debye-Ang^2)
       XXX       1.3757    XXY      -1.5821    XYY      -1.1303
       YYY      -0.4556    XXZ       1.0421    XYZ      -0.2847
       YYZ      -2.4033    XZZ      -3.5371    YZZ      -4.0415
       ZZZ       5.5347
    Hexadecapole Moments (Debye-Ang^3)
      XXXX    -457.3571   XXXY       6.3240   XXYY    -126.9445
      XYYY      -7.7714   YYYY    -270.9724   XXXZ       1.2621
      XXYZ      -1.9422   XYYZ      -1.9126   YYYZ      -4.3595
      XXZZ     -88.6203   XYZZ       4.6691   YYZZ     -52.8636
      XZZZ      -7.7380   YZZZ      -4.5729   ZZZZ     -81.4267
 -----------------------------------------------------------------
Archival summary:
1\1\pikachu\OPT\ProcedureUnspecified\BasisUnspecified\248\cher\WedDec1403:17:002016WedDec1403:17:002016\0\\#,OPT,ProcedureUnspecified,BasisUnspecified,\\0,1\C\O,1,1.21145\C,1,1.51188,2,122.633\H,3,1.08939,1,110.203,2,12.0877,0\H,3,1.09194,1,110.688,2,135.04,0\H,3,1.09615,1,108.848,2,-107.372,0\C,1,1.54556,2,121.41,3,178.857,0\H,7,1.09493,1,108.058,2,132.195,0\O,7,1.4373,1,108.007,2,-115.592,0\H,9,0.964265,7,108.144,1,75.5614,0\C,7,1.51869,1,113.273,2,9.70972,0\H,11,1.09195,7,109.771,1,-178.946,0\H,11,1.0924,7,110.876,1,60.7813,0\H,11,1.09332,7,110.874,1,-58.1357,0\\\@

 Total job time:  899.01s(wall), 897.80s(cpu) 
 Wed Dec 14 03:17:00 2016

        *************************************************************
        *                                                           *
        *  Thank you very much for using Q-Chem.  Have a nice day.  *
        *                                                           *
        *************************************************************


 
User input: 2 of 3 
 
pikachu 127.0.1
Q-Chem Developer Version! Running on 127.0.1.*
                  Welcome to Q-Chem
     A Quantum Leap Into The Future Of Chemistry


 Q-Chem 4.4, Q-Chem, Inc., Pleasanton, CA (2016)

 Y. Shao,  Z. Gan,  E. Epifanovsky,  A. T. B. Gilbert,  M. Wormit,  
 J. Kussmann,  A. W. Lange,  A. Behn,  J. Deng,  X. Feng,  D. Ghosh,  
 M. Goldey,  P. R. Horn,  L. D. Jacobson,  I. Kaliman,  F. Rob,  
 R. Z. Khaliullin,  T. Kus,  A. Landau,  J. Liu,  E. I. Proynov,  Y. M. Rhee,  
 R. M. Richard,  M. A. Rohrdanz,  R. P. Steele,  E. J. Sundstrom,  
 H. L. Woodcock III,  P. M. Zimmerman,  D. Zuev,  B. Albrecht,  E. Alguire,  
 B. Austin,  S. A. Baeppler,  G. J. O. Beran,  Y. A. Bernard,  E. Berquist,  
 K. Brandhorst,  K. B. Bravaya,  S. T. Brown,  D. Casanova,  C.-M. Chang,  
 Y. Chen,  S. H. Chien,  K. D. Closser,  M. P. Coons,  D. L. Crittenden,  
 S. Dasgupta,  M. Diedenhofen,  R. A. DiStasio Jr.,  H. Do,  A. D. Dutoi,  
 R. G. Edgar,  P.-T. Fang,  S. Fatehi,  Q. Feng,  L. Fusti-Molnar,  
 A. Ghysels,  A. Golubeva-Zadorozhnaya,  J. Gomes,  A. Gunina,  
 M. W. D. Hanson-Heine,  P. H. P. Harbach,  A. W. Hauser,  J. E. Herr,  
 E. G. Hohenstein,  Z. C. Holden,  K. Hui,  T.-C. Jagau,  H. Ji,  B. Kaduk,  
 K. Khistyaev,  Jaehoon Kim,  Jihan Kim,  R. A. King,  P. Klunzinger,  
 K. Koh,  D. Kosenkov,  T. Kowalczyk,  C. M. Krauter,  A. Kunitsa,  
 K. U. Lao,  A. Laurent,  K. V. Lawler,  J. Lee,  D. Lefrancois,  S. Lehtola,  
 S. V. Levchenko,  C. Y. Lin,  Y.-S. Lin,  F. Liu,  E. Livshits,  
 R. C. Lochan,  A. Luenser,  P. Manohar,  S. F. Manzer,  S.-P. Mao,  Y. Mao,  
 N. Mardirossian,  A. V. Marenich,  L. A. Martinez-Martinez,  S. A. Maurer,  
 N. J. Mayhall,  J.-M. Mewes,  A. F. Morrison,  K. Nanda,  T. S. Nguyen-Beck,  
 C. M. Oana,  R. Olivares-Amaya,  D. P. O'Neill,  J. A. Parkhill,  
 T. M. Perrine,  R. Peverati,  P. A. Pieniazek,  F. Plasser,  A. Prociuk,  
 D. R. Rehn,  E. Rosta,  N. J. Russ,  N. Sergueev,  S. M. Sharada,  
 S. Sharma,  D. W. Small,  A. Sodt,  T. Stauch,  T. Stein,  D. Stuck,  
 Y.-C. Su,  A. J. W. Thom,  T. Tsuchimochi,  L. Vogt,  O. Vydrov,  T. Wang,  
 M. A. Watson,  J. Wenzel,  A. White,  C. F. Williams,  V. Vanovschi,  
 K. Yao,  S. Yeganeh,  S. R. Yost,  Z.-Q. You,  I. Y. Zhang,  X. Zhang,  
 Y. Zhao,  B. R. Brooks,  G. K. L. Chan,  D. M. Chipman,  C. J. Cramer,  
 W. A. Goddard III,  M. S. Gordon,  W. J. Hehre,  A. Klamt,  
 H. F. Schaefer III,  M. W. Schmidt,  C. D. Sherrill,  D. G. Truhlar,  
 A. Warshel,  X. Xu,  A. Aspuru-Guzik,  R. Baer,  A. T. Bell,  N. A. Besley,  
 J.-D. Chai,  A. Dreuw,  B. D. Dunietz,  T. R. Furlani,  S. R. Gwaltney,  
 C.-P. Hsu,  Y. Jung,  J. Kong,  D. S. Lambrecht,  W. Liang,  C. Ochsenfeld,  
 V. A. Rassolov,  L. V. Slipchenko,  J. E. Subotnik,  T. Van Voorhis,  
 J. M. Herbert,  A. I. Krylov,  P. M. W. Gill,  M. Head-Gordon

 Contributors to earlier versions of Q-Chem not listed above: 
 R. D. Adamson,  J. Baker,  E. F. C. Byrd,  A. K. Chakraborty,  C.-L. Cheng,  
 H. Dachsel,  R. J. Doerksen,  G. Hawkins,  A. Heyden,  S. Hirata,  
 G. Kedziora,  F. J. Keil,  C. Kelley,  P. P. Korambath,  W. Kurlancheek,  
 A. M. Lee,  M. S. Lee,  D. Liotard,  I. Lotan,  P. E. Maslen,  N. Nair,  
 D. Neuhauser,  R. Olson,  B. Peters,  J. Ritchie,  N. E. Schultz,  
 N. Shenvi,  A. C. Simmonett,  K. S. Thanthiriwatte,  Q. Wu,  W. Zhang

 Please cite Q-Chem as follows:
 Y. Shao et al., Mol. Phys. 113, 184-215 (2015)
 DOI: 10.1080/00268976.2014.952696

 Q-Chem 4.4.2 for Intel X86 EM64T Linux

 Parts of Q-Chem use Armadillo 5.200.1 (Boston Tea Smuggler).
 http://arma.sourceforge.net/

 Q-Chem begins on Wed Dec 14 03:17:00 2016  


Host: 0

     Scratch files written to /scratch/cher/qchem8362//
The previous job contains 0 fragments, simply inherited here
FILE_GEOM_ORG=        593

Checking the input file for inconsistencies... 	...done.

--------------------------------------------------------------
User input:
--------------------------------------------------------------

$molecule
   read
$end

$rem
   BASIS 6-311++G**
   JOB_TYPE FREQUENCY
   METHOD B3LYP
$end

--------------------------------------------------------------
 ----------------------------------------------------------------
             Standard Nuclear Orientation (Angstroms)
    I     Atom           X                Y                Z
 ----------------------------------------------------------------
    1      C      -0.6411006828    -0.2854139308    -0.3726260130
    2      C       0.7282261818     0.3316071844    -0.0079721900
    3      O       0.8124729083     1.4357285922     0.4833747160
    4      O      -0.8401535547    -1.4447521240     0.4532862441
    5      C      -1.7900148862     0.7028447881    -0.2737882560
    6      C       1.9373546477    -0.5346723745    -0.2788067817
    7      H      -0.5725041894    -0.6872399314    -1.3888445842
    8      H      -1.0708020728    -1.1454316076     1.3404256581
    9      H      -1.8605429148     1.1186141877     0.7349258735
   10      H      -2.7286480912     0.2042949105    -0.5243107264
   11      H      -1.6424155450     1.5411419326    -0.9584894465
   12      H       2.8151787754    -0.1207342573     0.2160279697
   13      H       2.1176369440    -0.5631582040    -1.3596507573
   14      H       1.7567507020    -1.5614927792     0.0457877769
 ----------------------------------------------------------------
 Molecular Point Group                 C1    NOp =  1
 Largest Abelian Subgroup              C1    NOp =  1
 Nuclear Repulsion Energy =   245.2577062535 hartrees
 There are       24 alpha and       24 beta electrons
 Requested basis set is 6-311++G(d,p)
 There are 76 shells and 188 basis functions

 Total QAlloc Memory Limit   2000 MB
 Mega-Array Size        61 MB
 MEM_STATIC part        62 MB

                       Distance Matrix (Angstroms)
             C (  1)   C (  2)   O (  3)   O (  4)   C (  5)   C (  6)
   C (  2)  1.545556
   O (  3)  2.409968  1.211447
   O (  4)  1.437295  2.414131  3.321031
   C (  5)  1.518693  2.559299  2.807732  2.458261
   C (  6)  2.592174  1.511881  2.393483  3.013098  3.927437
   H (  7)  1.094929  2.153313  3.151248  2.009703  2.158244  2.748609
   H (  8)  1.964388  2.690041  3.308119  0.964265  2.557162  3.470439
   H (  9)  2.164487  2.805887  2.703489  2.773331  1.093317  4.264392
   H ( 10)  2.149576  3.497541  3.882190  2.690997  1.091946  4.730531
   H ( 11)  2.163833  2.826022  2.848958  3.398867  1.092403  4.193534
   H ( 12)  3.509915  2.147128  2.550467  3.894967  4.703829  1.089395
   H ( 13)  2.943126  2.134971  3.015915  3.579452  4.248718  1.096146
   H ( 14)  2.748297  2.155129  3.172771  2.631273  4.220059  1.091943
             H (  7)   H (  8)   H (  9)   H ( 10)   H ( 11)   H ( 12)
   H (  8)  2.811967
   H (  9)  3.070921  2.473100
   H ( 10)  2.488214  2.836804  1.781927
   H ( 11)  2.509104  3.581819  1.758910  1.776393
   H ( 12)  3.791166  4.173143  4.864937  5.602478  4.900150
   H ( 13)  2.693159  4.218483  4.800159  4.977274  4.327471  1.779064
   H ( 14)  2.871919  3.137555  4.554415  4.854052  4.710546  1.795839
             H ( 13)
   H ( 14)  1.761297

 A cutoff of  1.0D-11 yielded   2781 shell pairs
 There are     17332 function pairs (     18484 Cartesian)

 -------------------------------------------------------
 OpenMP Integral Computing Module                       
 Release: version 1.0, May 2013, Q-Chem Inc. Pittsburgh 
 -------------------------------------------------------
 Integral Job Info:
 Integral job number is                      11
 Integral operator is                         1
 short-range coefficients                     0
 long-range coefficients              100000000
 Omega coefficients                           0
 if combine SR and LR in K                    0
 Integral screening is                        0
 Integral computing path is                   2
 max size of driver memory is            800000
 size of driver memory is                593474
 size of scratch memory is              2260544
 max col of scratch BK array               1296
 max len of scratch array in speh3          155
 max len of scratch index in speh4           18
 max int batch size is                      520
 min int batch size is                       52
 fixed nKL is                                52
 max L of basis functions is                  2
 order of int derivative is                   0
 number of shells is                         76
 number of basis is                         194
 number of cartesian basis is               194
 number of contracted shell pairs          2781
 number of primitive shell pairs           6542
 maxK2 (contraction) of shell pair           36
 max number of K2 of shell pair               1
 max number of CS2 of shell pair            462
 max number of PS2 of shell pair            858
 mem total for path MDJ                   29528
 -------------------------------------------------------
 Smallest overlap matrix eigenvalue = 2.20E-05
 Guess from superposition of atomic densities
 Warning:  Energy on first SCF cycle will be non-variational
 A restricted hybrid HF-DFT SCF calculation will be
 performed using Pulay DIIS extrapolation
 Exchange:     0.2000 Hartree-Fock + 0.0800 Slater + 0.7200 B88
 Correlation:  0.1900 VWN1RPA + 0.8100 LYP
 Using SG-1 standard quadrature grid
 SCF converges when DIIS error is below 1.0E-08
 ---------------------------------------
  Cycle       Energy         DIIS Error
 ---------------------------------------
    1    -308.6388986456      4.35E-02
    2    -307.6075714372      6.81E-03
    3    -307.4049602475      1.05E-02
    4    -307.7607601109      2.36E-03
    5    -307.7804712239      4.64E-04
    6    -307.7809631852      2.49E-04
    7    -307.7811593999      3.92E-05
    8    -307.7811644003      7.74E-06
    9    -307.7811646372      2.45E-06
   10    -307.7811646692      5.56E-07
   11    -307.7811646736      1.26E-07
   12    -307.7811646592      4.70E-08
   13    -307.7811646661      9.74E-09 Convergence criterion met
 ---------------------------------------
 SCF time:  CPU 103.88 s  wall 104.13 s
 SCF   energy in the final basis set = -307.7811646661
 Total energy in the final basis set = -307.7811646661

 --------------------------------------------------------------

                    Orbital Energies (a.u.)
 --------------------------------------------------------------

 Alpha MOs
 -- Occupied --
-19.144 -19.127 -10.270 -10.242 -10.179 -10.173  -1.064  -1.041
 -0.781  -0.750  -0.657  -0.566  -0.501  -0.492  -0.471  -0.444
 -0.439  -0.418  -0.388  -0.384  -0.370  -0.356  -0.320  -0.256
 -- Virtual --
 -0.042  -0.012   0.002   0.008   0.025   0.035   0.044   0.045
  0.055   0.070   0.075   0.082   0.096   0.099   0.102   0.110
  0.119   0.127   0.132   0.147   0.149   0.151   0.158   0.160
  0.176   0.183   0.188   0.193   0.209   0.215   0.220   0.233
  0.248   0.256   0.267   0.273   0.286   0.309   0.314   0.318
  0.339   0.345   0.361   0.365   0.383   0.444   0.455   0.469
  0.487   0.493   0.537   0.551   0.566   0.593   0.605   0.624
  0.639   0.644   0.657   0.661   0.670   0.686   0.706   0.727
  0.741   0.752   0.851   0.869   0.944   0.965   1.026   1.053
  1.070   1.144   1.158   1.167   1.188   1.225   1.241   1.292
  1.338   1.401   1.429   1.435   1.449   1.460   1.485   1.501
  1.541   1.551   1.571   1.581   1.602   1.616   1.656   1.677
  1.710   1.726   1.749   1.792   1.830   1.844   1.886   1.926
  1.989   2.013   2.018   2.065   2.123   2.154   2.179   2.242
  2.288   2.368   2.413   2.454   2.469   2.510   2.523   2.539
  2.554   2.566   2.595   2.614   2.643   2.660   2.703   2.750
  2.820   2.866   2.892   2.907   2.925   2.968   3.014   3.105
  3.146   3.169   3.231   3.350   3.405   3.479   3.675   3.779
  3.788   3.802   3.829   3.859   3.979   4.093   4.173   4.281
  5.027   5.097   5.211   5.375   5.615   5.710  23.768  23.817
 23.948  23.967  49.913  49.969
 --------------------------------------------------------------

          Ground-State Mulliken Net Atomic Charges

     Atom                 Charge (a.u.)
  ----------------------------------------
      1 C                    -0.064729
      2 C                     0.176951
      3 O                    -0.243817
      4 O                    -0.228376
      5 C                    -0.508927
      6 C                    -0.533477
      7 H                     0.168053
      8 H                     0.248792
      9 H                     0.166352
     10 H                     0.161155
     11 H                     0.155918
     12 H                     0.171695
     13 H                     0.153173
     14 H                     0.177235
  ----------------------------------------
  Sum of atomic charges =     0.000000

 -----------------------------------------------------------------
                    Cartesian Multipole Moments
 -----------------------------------------------------------------
    Charge (ESU x 10^10)
                 0.0000
    Dipole Moment (Debye)
         X      -0.4019      Y      -0.9542      Z      -0.7376
       Tot       1.2712
    Quadrupole Moments (Debye-Ang)
        XX     -35.5114     XY      -3.9241     YY     -45.1473
        XZ      -2.1312     YZ      -2.0829     ZZ     -33.8142
    Octopole Moments (Debye-Ang^2)
       XXX       1.7276    XXY      -1.5652    XYY      -0.9062
       YYY      -0.2529    XXZ       1.3269    XYZ      -0.2215
       YYZ      -2.0091    XZZ      -3.4409    YZZ      -4.1102
       ZZZ       5.9372
    Hexadecapole Moments (Debye-Ang^3)
      XXXX    -457.2121   XXXY       6.9231   XXYY    -127.0353
      XYYY      -6.8576   YYYY    -270.4874   XXXZ      -0.1986
      XXYZ      -2.5131   XYYZ      -2.7048   YYYZ      -5.8825
      XXZZ     -88.4638   XYZZ       4.9964   YYZZ     -52.9376
      XZZZ      -8.9510   YZZZ      -5.3726   ZZZZ     -82.1015
 -----------------------------------------------------------------
 Calculating MO derivatives via CPSCF
   1         3          42      0.200393    0.041359
   2         3          42      0.020780    0.004709
   3         3          42      0.001397    0.000298
   4        26          19      0.000061    0.000018
   5        45           0      0.000000    0.000000    Roots Converged
 Calculating analytic Hessian of the SCF energy
 Polarizability Matrix (a.u.)
            1           2           3
    1 -61.4362396   1.5933711   0.6075204
    2   1.5933711 -58.4263990  -2.4951470
    3   0.6075204  -2.4951470 -49.3051142

 Direct stationary perturbation theory relativistic correction:

 rels  =       0.095024322397
 relv  =      -0.429750001979
 rel2e =       0.175609018608
 E_rel =      -0.159116660974

 Hessian of the SCF Energy
            1           2           3           4           5           6
    1   0.4660881  -0.0411350  -0.0254866  -0.1559888   0.0019320  -0.0181407
    2  -0.0411350   0.4611311   0.0798351  -0.0052769  -0.0686384  -0.0132408
    3  -0.0254866   0.0798351   0.5539969  -0.0085732  -0.0016163  -0.0903598
    4  -0.1559888  -0.0052769  -0.0085732   0.4751829   0.0040372   0.0277960
    5   0.0019320  -0.0686384  -0.0016163   0.0040372   0.8201572   0.2517983
    6  -0.0181407  -0.0132408  -0.0903598   0.0277960   0.2517983   0.3598655
    7   0.0071842  -0.0324343  -0.0204294  -0.1110571  -0.0385258  -0.0212306
    8  -0.0153354  -0.0283636  -0.0277208  -0.0402013  -0.6164898  -0.2443361
    9  -0.0038777  -0.0195541   0.0108881  -0.0244955  -0.2443268  -0.1761325
   10  -0.0667122  -0.0208914   0.0295925   0.0010617  -0.0244583   0.0222574
   11  -0.0025138  -0.1573569   0.0319846  -0.0050815  -0.0291487   0.0219674
   12   0.0169593   0.0679442  -0.1186912   0.0006179   0.0054956  -0.0035780
   13  -0.1500850   0.0581056   0.0098972  -0.0307902   0.0172971   0.0007303
   14   0.0502659  -0.1195156  -0.0117575  -0.0058497   0.0152185   0.0025659
   15   0.0145888  -0.0184754  -0.0847990  -0.0075413   0.0051618   0.0027635
   16  -0.0210049   0.0165189   0.0019076  -0.1688976   0.0356661   0.0084652
   17  -0.0098840   0.0120236  -0.0037927   0.0348655  -0.0992067   0.0005263
   18  -0.0060923   0.0040106   0.0163470   0.0039669   0.0002942  -0.0845495
   19  -0.0547952   0.0062423   0.0048077   0.0066417  -0.0101290  -0.0277847
   20   0.0060436  -0.0850330  -0.1037070   0.0030532  -0.0046002  -0.0132802
   21   0.0116339  -0.0900685  -0.2590921   0.0012651  -0.0060028  -0.0064306
   22  -0.0024161   0.0017419   0.0039089  -0.0001408   0.0000811   0.0030925
   23  -0.0104350   0.0047747   0.0374130   0.0000102   0.0015599   0.0027063
   24   0.0057576  -0.0092088  -0.0243851   0.0013065  -0.0002468   0.0017987
   25  -0.0022519   0.0101168   0.0269834   0.0008932   0.0016001   0.0013107
   26   0.0028424  -0.0104125  -0.0213471  -0.0014494  -0.0006963   0.0000973
   27   0.0018121   0.0005751  -0.0031246  -0.0010690  -0.0021814  -0.0006521
   28  -0.0244225  -0.0129233  -0.0058587  -0.0015174   0.0045563   0.0014571
   29   0.0221720   0.0091385   0.0064665   0.0026478  -0.0054848  -0.0010609
   30   0.0033279   0.0019782  -0.0003597   0.0000675  -0.0016287   0.0003569
   31   0.0062828   0.0154357  -0.0170807   0.0002246   0.0003186   0.0000710
   32  -0.0064765  -0.0140901   0.0135594  -0.0004136  -0.0008080  -0.0006254
   33  -0.0011719  -0.0026548  -0.0000428   0.0000436   0.0016639   0.0007736
   34  -0.0021626   0.0049553   0.0016185  -0.0251965  -0.0132605  -0.0139608
   35   0.0022829  -0.0029235  -0.0013813   0.0173214   0.0079608   0.0107201
   36   0.0008462  -0.0010881   0.0002781   0.0074190   0.0019477   0.0022219
   37  -0.0001695  -0.0000183  -0.0023715  -0.0019469  -0.0022554   0.0282543
   38   0.0000089  -0.0001624   0.0022482   0.0019080  -0.0021646  -0.0221717
   39   0.0001081  -0.0004854  -0.0007360   0.0007067  -0.0022194  -0.0064614
   40   0.0004538  -0.0004372   0.0010842   0.0115311   0.0231405  -0.0123176
   41   0.0002322  -0.0005720  -0.0001840  -0.0055710  -0.0176588   0.0043335
   42  -0.0002646   0.0004328   0.0000804  -0.0015103  -0.0081394   0.0003838
            7           8           9          10          11          12
    1   0.0071842  -0.0153354  -0.0038777  -0.0667122  -0.0025138   0.0169593
    2  -0.0324343  -0.0283636  -0.0195541  -0.0208914  -0.1573569   0.0679442
    3  -0.0204294  -0.0277208   0.0108881   0.0295925   0.0319846  -0.1186912
    4  -0.1110571  -0.0402013  -0.0244955   0.0010617  -0.0050815   0.0006179
    5  -0.0385258  -0.6164898  -0.2443268  -0.0244583  -0.0291487   0.0054956
    6  -0.0212306  -0.2443361  -0.1761325   0.0222574   0.0219674  -0.0035780
    7   0.1012184   0.0422177   0.0265236  -0.0031697  -0.0059943   0.0024590
    8   0.0422177   0.6910110   0.2960760  -0.0029896  -0.0009481   0.0027031
    9   0.0265236   0.2960760   0.1527159  -0.0063628  -0.0063456   0.0023826
   10  -0.0031697  -0.0029896  -0.0063628   0.0941844  -0.0177416  -0.1437041
   11  -0.0059943  -0.0009481  -0.0063456  -0.0177416   0.3110610   0.0481686
   12   0.0024590   0.0027031   0.0023826  -0.1437041   0.0481686   0.5756975
   13   0.0004467   0.0030381   0.0016715   0.0070524  -0.0046703  -0.0000224
   14  -0.0007619  -0.0018688  -0.0000411   0.0227444  -0.0338942   0.0088183
   15   0.0002486   0.0007616  -0.0016259  -0.0166184   0.0274705  -0.0047583
   16   0.0122008   0.0141987   0.0037420  -0.0005386  -0.0005876   0.0015789
   17   0.0352425  -0.0408598  -0.0278372   0.0042093   0.0018981  -0.0000342
   18   0.0126178  -0.0286781   0.0119435  -0.0018112  -0.0032629   0.0013274
   19  -0.0057886  -0.0050923   0.0008869   0.0019706   0.0018129   0.0091817
   20  -0.0034936  -0.0017008   0.0005668  -0.0047710   0.0048232   0.0366179
   21  -0.0025414  -0.0004200  -0.0007956   0.0051580   0.0026866  -0.0277241
   22   0.0000479   0.0003286  -0.0005830  -0.0332966   0.0321530   0.1136082
   23   0.0004036  -0.0007848  -0.0011604   0.0450339  -0.0977104  -0.1690167
   24  -0.0004334  -0.0002457  -0.0010346   0.1112724  -0.1207335  -0.4289733
   25   0.0000428  -0.0010437  -0.0009914   0.0007073  -0.0022838  -0.0002152
   26  -0.0001931   0.0007049   0.0004382  -0.0009990   0.0020838  -0.0001116
   27  -0.0011466   0.0014656   0.0008371  -0.0005616  -0.0005023   0.0028427
   28   0.0006360  -0.0000385   0.0000694   0.0035927  -0.0006699   0.0004323
   29  -0.0013355   0.0014690   0.0001628  -0.0012492   0.0022447  -0.0009865
   30  -0.0006103   0.0005828   0.0005274   0.0001361  -0.0000985  -0.0001526
   31  -0.0006954  -0.0005656  -0.0004105  -0.0036179   0.0063505  -0.0014584
   32  -0.0003476   0.0010536   0.0000432   0.0046471  -0.0040737   0.0011095
   33   0.0005322  -0.0012311   0.0003512   0.0002075  -0.0008551   0.0018226
   34   0.0052588  -0.0012401   0.0011225   0.0001842  -0.0003256   0.0002152
   35  -0.0019135   0.0013227   0.0004318  -0.0004210   0.0008575  -0.0001291
   36  -0.0001201   0.0017992  -0.0002468  -0.0000424  -0.0004283   0.0000998
   37  -0.0014451   0.0031928  -0.0021325   0.0002535   0.0007821  -0.0004721
   38   0.0025047  -0.0034303   0.0028483  -0.0013045  -0.0005615  -0.0002155
   39   0.0015116   0.0005372   0.0011039   0.0002146  -0.0001492   0.0003832
   40  -0.0048798   0.0035305   0.0048374  -0.0016719  -0.0012300   0.0008196
   41   0.0046311  -0.0011149  -0.0013021  -0.0018089   0.0007252  -0.0003637
   42   0.0026189  -0.0012938  -0.0009144   0.0002620   0.0000976  -0.0006785
           13          14          15          16          17          18
    1  -0.1500850   0.0502659   0.0145888  -0.0210049  -0.0098840  -0.0060923
    2   0.0581056  -0.1195156  -0.0184754   0.0165189   0.0120236   0.0040106
    3   0.0098972  -0.0117575  -0.0847990   0.0019076  -0.0037927   0.0163470
    4  -0.0307902  -0.0058497  -0.0075413  -0.1688976   0.0348655   0.0039669
    5   0.0172971   0.0152185   0.0051618   0.0356661  -0.0992067   0.0002942
    6   0.0007303   0.0025659   0.0027635   0.0084652   0.0005263  -0.0845495
    7   0.0004467  -0.0007619   0.0002486   0.0122008   0.0352425   0.0126178
    8   0.0030381  -0.0018688   0.0007616   0.0141987  -0.0408598  -0.0286781
    9   0.0016715  -0.0000411  -0.0016259   0.0037420  -0.0278372   0.0119435
   10   0.0070524   0.0227444  -0.0166184  -0.0005386   0.0042093  -0.0018112
   11  -0.0046703  -0.0338942   0.0274705  -0.0005876   0.0018981  -0.0032629
   12  -0.0000224   0.0088183  -0.0047583   0.0015789  -0.0000342   0.0013274
   13   0.5185481   0.0547013   0.0051312  -0.0025731  -0.0028803  -0.0018343
   14   0.0547013   0.5339546  -0.0051673  -0.0033206  -0.0021730  -0.0013062
   15   0.0051312  -0.0051673   0.5685388  -0.0009106  -0.0005593   0.0002152
   16  -0.0025731  -0.0033206  -0.0009106   0.5145379   0.0631441   0.0381315
   17  -0.0028803  -0.0021730  -0.0005593   0.0631441   0.5362625   0.0071933
   18  -0.0018343  -0.0013062   0.0002152   0.0381315   0.0071933   0.5193110
   19  -0.0020546   0.0112278   0.0240818  -0.0002765   0.0000772   0.0027926
   20   0.0018280  -0.0078838  -0.0191658   0.0002460   0.0003875   0.0010490
   21   0.0000059  -0.0012971   0.0005906   0.0004672   0.0002640   0.0001437
   22   0.0009534  -0.0006683  -0.0021016  -0.0007386  -0.0000307  -0.0003681
   23  -0.0000693   0.0022643   0.0019714   0.0001012   0.0000136   0.0000730
   24  -0.0011197  -0.0013401   0.0031421  -0.0002733   0.0001358  -0.0004150
   25  -0.0474924   0.0063056   0.0113319   0.0000515  -0.0003662  -0.0001302
   26   0.0059805  -0.0829405  -0.0909934   0.0000895  -0.0000378  -0.0000895
   27   0.0140342  -0.0899986  -0.2706422   0.0002326   0.0002338   0.0000715
   28  -0.2401228  -0.1044689  -0.0530647  -0.0010960  -0.0009398  -0.0006182
   29  -0.1071840  -0.1038585  -0.0289109   0.0009345   0.0009234   0.0003471
   30  -0.0525038  -0.0288711  -0.0627465   0.0001568   0.0001844   0.0000674
   31  -0.0530603  -0.0289313   0.0254165   0.0001330   0.0001598  -0.0001223
   32  -0.0268336  -0.2000407   0.1277338   0.0000531  -0.0000557   0.0000550
   33   0.0234082   0.1280940  -0.1510199  -0.0000756  -0.0002179  -0.0002553
   34  -0.0010501  -0.0012130  -0.0002559  -0.2210410  -0.0824236  -0.1003017
   35   0.0007071   0.0006330   0.0001847  -0.0864286  -0.0896868  -0.0483917
   36   0.0004273   0.0002431   0.0002884  -0.1022672  -0.0469908  -0.1034491
   37  -0.0000144  -0.0000649  -0.0003391  -0.0531141   0.0006226   0.0450234
   38  -0.0000121   0.0000739  -0.0000075   0.0013014  -0.0377254  -0.0090974
   39   0.0001832   0.0000899   0.0002708   0.0400605  -0.0051778  -0.2955497
   40   0.0002424   0.0000338   0.0000328  -0.0576425  -0.0417965   0.0087460
   41  -0.0000081   0.0000309  -0.0000042  -0.0419167  -0.2817634   0.0778037
   42  -0.0000087  -0.0000321  -0.0002176   0.0087844   0.0760722  -0.0652079
           19          20          21          22          23          24
    1  -0.0547952   0.0060436   0.0116339  -0.0024161  -0.0104350   0.0057576
    2   0.0062423  -0.0850330  -0.0900685   0.0017419   0.0047747  -0.0092088
    3   0.0048077  -0.1037070  -0.2590921   0.0039089   0.0374130  -0.0243851
    4   0.0066417   0.0030532   0.0012651  -0.0001408   0.0000102   0.0013065
    5  -0.0101290  -0.0046002  -0.0060028   0.0000811   0.0015599  -0.0002468
    6  -0.0277847  -0.0132802  -0.0064306   0.0030925   0.0027063   0.0017987
    7  -0.0057886  -0.0034936  -0.0025414   0.0000479   0.0004036  -0.0004334
    8  -0.0050923  -0.0017008  -0.0004200   0.0003286  -0.0007848  -0.0002457
    9   0.0008869   0.0005668  -0.0007956  -0.0005830  -0.0011604  -0.0010346
   10   0.0019706  -0.0047710   0.0051580  -0.0332966   0.0450339   0.1112724
   11   0.0018129   0.0048232   0.0026866   0.0321530  -0.0977104  -0.1207335
   12   0.0091817   0.0366179  -0.0277241   0.1136082  -0.1690167  -0.4289733
   13  -0.0020546   0.0018280   0.0000059   0.0009534  -0.0000693  -0.0011197
   14   0.0112278  -0.0078838  -0.0012971  -0.0006683   0.0022643  -0.0013401
   15   0.0240818  -0.0191658   0.0005906  -0.0021016   0.0019714   0.0031421
   16  -0.0002765   0.0002460   0.0004672  -0.0007386   0.0001012  -0.0002733
   17   0.0000772   0.0003875   0.0002640  -0.0000307   0.0000136   0.0001358
   18   0.0027926   0.0010490   0.0001437  -0.0003681   0.0000730  -0.0004150
   19   0.0568801  -0.0054398  -0.0149033   0.0002816  -0.0011593   0.0012720
   20  -0.0054398   0.0985263   0.0914213  -0.0001531  -0.0039640   0.0051453
   21  -0.0149033   0.0914213   0.2917552  -0.0010485   0.0038271  -0.0011730
   22   0.0002816  -0.0001531  -0.0010485   0.0358865  -0.0340057  -0.1173247
   23  -0.0011593  -0.0039640   0.0038271  -0.0340057   0.0946688   0.1265920
   24   0.0012720   0.0051453  -0.0011730  -0.1173247   0.1265920   0.4507014
   25  -0.0038044   0.0033507  -0.0003582   0.0007417   0.0002005  -0.0007166
   26   0.0033761  -0.0018996   0.0001566   0.0003177  -0.0005819   0.0006116
   27   0.0002664   0.0000979   0.0014003   0.0005034  -0.0012311  -0.0000931
   28   0.0006850  -0.0000246   0.0004021  -0.0004100   0.0000586  -0.0003093
   29  -0.0007780   0.0008542   0.0000920   0.0001018  -0.0001035   0.0002768
   30   0.0001848   0.0006003   0.0002321  -0.0006133  -0.0002105  -0.0002295
   31   0.0010159  -0.0004040   0.0004156  -0.0005085  -0.0000600   0.0005907
   32  -0.0003860   0.0003675  -0.0006945  -0.0000006  -0.0001002  -0.0009317
   33  -0.0005738   0.0002075   0.0003578   0.0004740  -0.0007028   0.0005034
   34   0.0005902   0.0000831  -0.0000893  -0.0000955   0.0000104  -0.0001187
   35  -0.0001155  -0.0001400  -0.0000040  -0.0000345   0.0000825  -0.0000125
   36   0.0001710   0.0001471   0.0003113   0.0000697  -0.0000361   0.0000407
   37  -0.0012915  -0.0004158  -0.0003053   0.0000877   0.0000290   0.0000220
   38   0.0003036   0.0002709   0.0000121   0.0000637  -0.0000917  -0.0000308
   39  -0.0001749   0.0002227   0.0006578  -0.0001733  -0.0000248   0.0000318
   40  -0.0000544   0.0000972  -0.0001018  -0.0003926  -0.0001181   0.0000746
   41   0.0000599  -0.0000083   0.0000273   0.0001052  -0.0000273  -0.0000117
   42  -0.0002081   0.0000771  -0.0002334   0.0005557  -0.0002004   0.0000855
           25          26          27          28          29          30
    1  -0.0022519   0.0028424   0.0018121  -0.0244225   0.0221720   0.0033279
    2   0.0101168  -0.0104125   0.0005751  -0.0129233   0.0091385   0.0019782
    3   0.0269834  -0.0213471  -0.0031246  -0.0058587   0.0064665  -0.0003597
    4   0.0008932  -0.0014494  -0.0010690  -0.0015174   0.0026478   0.0000675
    5   0.0016001  -0.0006963  -0.0021814   0.0045563  -0.0054848  -0.0016287
    6   0.0013107   0.0000973  -0.0006521   0.0014571  -0.0010609   0.0003569
    7   0.0000428  -0.0001931  -0.0011466   0.0006360  -0.0013355  -0.0006103
    8  -0.0010437   0.0007049   0.0014656  -0.0000385   0.0014690   0.0005828
    9  -0.0009914   0.0004382   0.0008371   0.0000694   0.0001628   0.0005274
   10   0.0007073  -0.0009990  -0.0005616   0.0035927  -0.0012492   0.0001361
   11  -0.0022838   0.0020838  -0.0005023  -0.0006699   0.0022447  -0.0000985
   12  -0.0002152  -0.0001116   0.0028427   0.0004323  -0.0009865  -0.0001526
   13  -0.0474924   0.0059805   0.0140342  -0.2401228  -0.1071840  -0.0525038
   14   0.0063056  -0.0829405  -0.0899986  -0.1044689  -0.1038585  -0.0288711
   15   0.0113319  -0.0909934  -0.2706422  -0.0530647  -0.0289109  -0.0627465
   16   0.0000515   0.0000895   0.0002326  -0.0010960   0.0009345   0.0001568
   17  -0.0003662  -0.0000378   0.0002338  -0.0009398   0.0009234   0.0001844
   18  -0.0001302  -0.0000895   0.0000715  -0.0006182   0.0003471   0.0000674
   19  -0.0038044   0.0033761   0.0002664   0.0006850  -0.0007780   0.0001848
   20   0.0033507  -0.0018996   0.0000979  -0.0000246   0.0008542   0.0006003
   21  -0.0003582   0.0001566   0.0014003   0.0004021   0.0000920   0.0002321
   22   0.0007417   0.0003177   0.0005034  -0.0004100   0.0001018  -0.0006133
   23   0.0002005  -0.0005819  -0.0012311   0.0000586  -0.0001035  -0.0002105
   24  -0.0007166   0.0006116  -0.0000931  -0.0003093   0.0002768  -0.0002295
   25   0.0490061  -0.0102796  -0.0151840   0.0029074  -0.0089048  -0.0260481
   26  -0.0102796   0.0894383   0.1006225   0.0018188  -0.0058121  -0.0127995
   27  -0.0151840   0.1006225   0.2933006   0.0002221  -0.0011556  -0.0053400
   28   0.0029074   0.0018188   0.0002221   0.2626643   0.1134191   0.0573371
   29  -0.0089048  -0.0058121  -0.0011556   0.1134191   0.1110495   0.0320750
   30  -0.0260481  -0.0127995  -0.0053400   0.0573371   0.0320750   0.0625001
   31  -0.0010185  -0.0015226   0.0008841  -0.0025535  -0.0201469   0.0185260
   32   0.0014639   0.0101691  -0.0079511  -0.0011035  -0.0103094   0.0081361
   33   0.0041123   0.0233558  -0.0186181  -0.0002110  -0.0071921   0.0051632
   34  -0.0000752   0.0000222   0.0000751  -0.0004141   0.0003725   0.0000877
   35  -0.0000433   0.0000204  -0.0000355   0.0002810  -0.0001528  -0.0000027
   36  -0.0000454   0.0000438   0.0000026   0.0001271  -0.0001020  -0.0000255
   37   0.0001275  -0.0000215  -0.0000490  -0.0000123   0.0000423   0.0000039
   38  -0.0000302  -0.0000386   0.0000106   0.0000099  -0.0000155   0.0000111
   39  -0.0000901   0.0000602   0.0000209   0.0000462  -0.0000291  -0.0000137
   40   0.0001649   0.0000182  -0.0000199   0.0000633  -0.0000916  -0.0000523
   41  -0.0000860   0.0000030   0.0000501   0.0000248   0.0000572   0.0000430
   42   0.0000408  -0.0000449  -0.0000056  -0.0000316   0.0000169   0.0000203
           31          32          33          34          35          36
    1   0.0062828  -0.0064765  -0.0011719  -0.0021626   0.0022829   0.0008462
    2   0.0154357  -0.0140901  -0.0026548   0.0049553  -0.0029235  -0.0010881
    3  -0.0170807   0.0135594  -0.0000428   0.0016185  -0.0013813   0.0002781
    4   0.0002246  -0.0004136   0.0000436  -0.0251965   0.0173214   0.0074190
    5   0.0003186  -0.0008080   0.0016639  -0.0132605   0.0079608   0.0019477
    6   0.0000710  -0.0006254   0.0007736  -0.0139608   0.0107201   0.0022219
    7  -0.0006954  -0.0003476   0.0005322   0.0052588  -0.0019135  -0.0001201
    8  -0.0005656   0.0010536  -0.0012311  -0.0012401   0.0013227   0.0017992
    9  -0.0004105   0.0000432   0.0003512   0.0011225   0.0004318  -0.0002468
   10  -0.0036179   0.0046471   0.0002075   0.0001842  -0.0004210  -0.0000424
   11   0.0063505  -0.0040737  -0.0008551  -0.0003256   0.0008575  -0.0004283
   12  -0.0014584   0.0011095   0.0018226   0.0002152  -0.0001291   0.0000998
   13  -0.0530603  -0.0268336   0.0234082  -0.0010501   0.0007071   0.0004273
   14  -0.0289313  -0.2000407   0.1280940  -0.0012130   0.0006330   0.0002431
   15   0.0254165   0.1277338  -0.1510199  -0.0002559   0.0001847   0.0002884
   16   0.0001330   0.0000531  -0.0000756  -0.2210410  -0.0864286  -0.1022672
   17   0.0001598  -0.0000557  -0.0002179  -0.0824236  -0.0896868  -0.0469908
   18  -0.0001223   0.0000550  -0.0002553  -0.1003017  -0.0483917  -0.1034491
   19   0.0010159  -0.0003860  -0.0005738   0.0005902  -0.0001155   0.0001710
   20  -0.0004040   0.0003675   0.0002075   0.0000831  -0.0001400   0.0001471
   21   0.0004156  -0.0006945   0.0003578  -0.0000893  -0.0000040   0.0003113
   22  -0.0005085  -0.0000006   0.0004740  -0.0000955  -0.0000345   0.0000697
   23  -0.0000600  -0.0001002  -0.0007028   0.0000104   0.0000825  -0.0000361
   24   0.0005907  -0.0009317   0.0005034  -0.0001187  -0.0000125   0.0000407
   25  -0.0010185   0.0014639   0.0041123  -0.0000752  -0.0000433  -0.0000454
   26  -0.0015226   0.0101691   0.0233558   0.0000222   0.0000204   0.0000438
   27   0.0008841  -0.0079511  -0.0186181   0.0000751  -0.0000355   0.0000026
   28  -0.0025535  -0.0011035  -0.0002110  -0.0004141   0.0002810   0.0001271
   29  -0.0201469  -0.0103094  -0.0071921   0.0003725  -0.0001528  -0.0001020
   30   0.0185260   0.0081361   0.0051632   0.0000877  -0.0000027  -0.0000255
   31   0.0537015   0.0294162  -0.0268255   0.0000595  -0.0000337  -0.0000203
   32   0.0294162   0.2178132  -0.1404336   0.0000300   0.0000174   0.0000048
   33  -0.0268255  -0.1404336   0.1609894  -0.0000620   0.0000254  -0.0000061
   34   0.0000595   0.0000300  -0.0000620   0.2403365   0.0903072   0.1092497
   35  -0.0000337   0.0000174   0.0000254   0.0903072   0.0909005   0.0531066
   36  -0.0000203   0.0000048  -0.0000061   0.1092497   0.0531066   0.1081778
   37   0.0000163   0.0000321   0.0000599   0.0059510   0.0005803  -0.0255979
   38  -0.0000097   0.0000132  -0.0000282   0.0031278  -0.0008360  -0.0117528
   39   0.0000038  -0.0000222  -0.0000164   0.0028686   0.0006038  -0.0127160
   40   0.0000205  -0.0000811   0.0000822  -0.0023453  -0.0224898   0.0097833
   41  -0.0000071   0.0000437  -0.0000311  -0.0004455  -0.0080557   0.0031057
   42   0.0000100   0.0000166  -0.0000025  -0.0004488  -0.0151156   0.0050230
           37          38          39          40          41          42
    1  -0.0001695   0.0000089   0.0001081   0.0004538   0.0002322  -0.0002646
    2  -0.0000183  -0.0001624  -0.0004854  -0.0004372  -0.0005720   0.0004328
    3  -0.0023715   0.0022482  -0.0007360   0.0010842  -0.0001840   0.0000804
    4  -0.0019469   0.0019080   0.0007067   0.0115311  -0.0055710  -0.0015103
    5  -0.0022554  -0.0021646  -0.0022194   0.0231405  -0.0176588  -0.0081394
    6   0.0282543  -0.0221717  -0.0064614  -0.0123176   0.0043335   0.0003838
    7  -0.0014451   0.0025047   0.0015116  -0.0048798   0.0046311   0.0026189
    8   0.0031928  -0.0034303   0.0005372   0.0035305  -0.0011149  -0.0012938
    9  -0.0021325   0.0028483   0.0011039   0.0048374  -0.0013021  -0.0009144
   10   0.0002535  -0.0013045   0.0002146  -0.0016719  -0.0018089   0.0002620
   11   0.0007821  -0.0005615  -0.0001492  -0.0012300   0.0007252   0.0000976
   12  -0.0004721  -0.0002155   0.0003832   0.0008196  -0.0003637  -0.0006785
   13  -0.0000144  -0.0000121   0.0001832   0.0002424  -0.0000081  -0.0000087
   14  -0.0000649   0.0000739   0.0000899   0.0000338   0.0000309  -0.0000321
   15  -0.0003391  -0.0000075   0.0002708   0.0000328  -0.0000042  -0.0002176
   16  -0.0531141   0.0013014   0.0400605  -0.0576425  -0.0419167   0.0087844
   17   0.0006226  -0.0377254  -0.0051778  -0.0417965  -0.2817634   0.0760722
   18   0.0450234  -0.0090974  -0.2955497   0.0087460   0.0778037  -0.0652079
   19  -0.0012915   0.0003036  -0.0001749  -0.0000544   0.0000599  -0.0002081
   20  -0.0004158   0.0002709   0.0002227   0.0000972  -0.0000083   0.0000771
   21  -0.0003053   0.0000121   0.0006578  -0.0001018   0.0000273  -0.0002334
   22   0.0000877   0.0000637  -0.0001733  -0.0003926   0.0001052   0.0005557
   23   0.0000290  -0.0000917  -0.0000248  -0.0001181  -0.0000273  -0.0002004
   24   0.0000220  -0.0000308   0.0000318   0.0000746  -0.0000117   0.0000855
   25   0.0001275  -0.0000302  -0.0000901   0.0001649  -0.0000860   0.0000408
   26  -0.0000215  -0.0000386   0.0000602   0.0000182   0.0000030  -0.0000449
   27  -0.0000490   0.0000106   0.0000209  -0.0000199   0.0000501  -0.0000056
   28  -0.0000123   0.0000099   0.0000462   0.0000633   0.0000248  -0.0000316
   29   0.0000423  -0.0000155  -0.0000291  -0.0000916   0.0000572   0.0000169
   30   0.0000039   0.0000111  -0.0000137  -0.0000523   0.0000430   0.0000203
   31   0.0000163  -0.0000097   0.0000038   0.0000205  -0.0000071   0.0000100
   32   0.0000321   0.0000132  -0.0000222  -0.0000811   0.0000437   0.0000166
   33   0.0000599  -0.0000282  -0.0000164   0.0000822  -0.0000311  -0.0000025
   34   0.0059510   0.0031278   0.0028686  -0.0023453  -0.0004455  -0.0004488
   35   0.0005803  -0.0008360   0.0006038  -0.0224898  -0.0080557  -0.0151156
   36  -0.0255979  -0.0117528  -0.0127160   0.0097833   0.0031057   0.0050230
   37   0.0529975  -0.0025384  -0.0465051  -0.0014396   0.0000330   0.0044090
   38  -0.0025384   0.0426877   0.0070435  -0.0053330   0.0019802   0.0311301
   39  -0.0465051   0.0070435   0.3227937   0.0012401  -0.0004493  -0.0097690
   40  -0.0014396  -0.0053330   0.0012401   0.0559501   0.0447570  -0.0142086
   41   0.0000330   0.0019802  -0.0004493   0.0447570   0.3063603  -0.0830171
   42   0.0044090   0.0311301  -0.0097690  -0.0142086  -0.0830171   0.0714359
 Gradient time:  CPU 1672.43 s  wall 1672.51 s
 **********************************************************************
 **                                                                  **
 **                       VIBRATIONAL ANALYSIS                       **
 **                       --------------------                       **
 **                                                                  **
 **        VIBRATIONAL FREQUENCIES (CM**-1) AND NORMAL MODES         **
 **     FORCE CONSTANTS (mDYN/ANGSTROM) AND REDUCED MASSES (AMU)     **
 **                  INFRARED INTENSITIES (KM/MOL)                   **
 **                                                                  **
 **********************************************************************


 Mode:                 1                      2                      3
 Frequency:        35.30                 142.38                 234.17
 Force Cnst:      0.0030                 0.0124                 0.0367
 Red. Mass:       4.0349                 1.0421                 1.1373
 IR Active:          YES                    YES                    YES
 IR Intens:        7.761                  0.058                  1.950
 Raman Active:       YES                    YES                    YES
               X      Y      Z        X      Y      Z        X      Y      Z
 C          0.010 -0.041 -0.009    0.003  0.004 -0.011   -0.009 -0.012 -0.026
 C          0.000 -0.025 -0.001    0.003  0.004 -0.002   -0.007 -0.016 -0.018
 O         -0.035 -0.129  0.238   -0.007 -0.014  0.038   -0.044 -0.022  0.003
 O         -0.022  0.103  0.192   -0.001 -0.000 -0.016   -0.009 -0.013 -0.026
 C          0.022 -0.009 -0.214    0.005  0.007 -0.006    0.037  0.038  0.031
 C          0.023  0.081 -0.229    0.004  0.008 -0.008    0.026  0.018  0.028
 H          0.042 -0.222  0.068    0.000  0.009 -0.012   -0.045 -0.009 -0.028
 H          0.050  0.263  0.158   -0.027 -0.003 -0.022    0.036 -0.020 -0.012
 H          0.004  0.169 -0.291    0.007  0.003 -0.005    0.446  0.440 -0.109
 H          0.022 -0.038 -0.156    0.004  0.010 -0.009   -0.061 -0.047  0.571
 H          0.056 -0.134 -0.363    0.007  0.009 -0.003   -0.214 -0.235 -0.361
 H          0.040  0.031 -0.219    0.114  0.297 -0.447   -0.009  0.052  0.063
 H         -0.050  0.255 -0.245   -0.329 -0.511 -0.048    0.073  0.013  0.037
 H          0.082  0.023 -0.373    0.173  0.143  0.522    0.046  0.016  0.032
 TransDip   0.026  0.030 -0.080   -0.006 -0.004 -0.002    0.043  0.007  0.010

 Mode:                 4                      5                      6
 Frequency:       237.93                 293.50                 350.42
 Force Cnst:      0.1060                 0.1478                 0.2064
 Red. Mass:       3.1766                 2.9124                 2.8535
 IR Active:          YES                    YES                    YES
 IR Intens:        8.510                  5.477                  1.189
 Raman Active:       YES                    YES                    YES
               X      Y      Z        X      Y      Z        X      Y      Z
 C          0.000  0.103 -0.064    0.029  0.009  0.139   -0.031  0.040 -0.082
 C         -0.012  0.069 -0.016    0.050  0.051  0.149    0.059 -0.037 -0.087
 O          0.093  0.011  0.093    0.179  0.115 -0.016    0.099 -0.085  0.009
 O          0.211  0.092 -0.020   -0.140 -0.094 -0.047   -0.131  0.126 -0.000
 C         -0.158 -0.086 -0.045   -0.066 -0.086 -0.066   -0.159 -0.103  0.061
 C         -0.153 -0.148  0.034   -0.012  0.032 -0.068    0.185  0.048  0.044
 H          0.016  0.094 -0.059    0.200  0.089  0.115   -0.094  0.003 -0.072
 H          0.202  0.088 -0.021   -0.426 -0.228 -0.077   -0.089  0.245 -0.030
 H         -0.091  0.068 -0.104   -0.092  0.205 -0.187   -0.151 -0.248  0.124
 H         -0.095 -0.318  0.176   -0.004 -0.290  0.103   -0.070 -0.309  0.132
 H         -0.435 -0.178 -0.220   -0.211 -0.276 -0.332   -0.449  0.008  0.137
 H         -0.083 -0.315  0.048    0.094 -0.028 -0.207    0.035  0.232  0.158
 H         -0.128 -0.228  0.041   -0.216  0.122 -0.106    0.365  0.001  0.077
 H         -0.375 -0.097  0.068    0.022  0.006 -0.129    0.311  0.044  0.105
 TransDip  -0.087 -0.023 -0.025   -0.066 -0.022  0.027    0.006  0.025 -0.024

 Mode:                 7                      8                      9
 Frequency:       364.94                 466.97                 568.69
 Force Cnst:      0.0888                 0.3579                 0.7095
 Red. Mass:       1.1319                 2.7860                 3.7233
 IR Active:          YES                    YES                    YES
 IR Intens:      104.884                 38.494                  3.994
 Raman Active:       YES                    YES                    YES
               X      Y      Z        X      Y      Z        X      Y      Z
 C         -0.021  0.009  0.035   -0.151  0.026  0.076   -0.078 -0.143 -0.097
 C         -0.003 -0.005  0.016   -0.062 -0.070 -0.018   -0.048  0.156 -0.189
 O          0.027  0.003 -0.005    0.103 -0.085 -0.022    0.212  0.022  0.094
 O         -0.051 -0.028 -0.029    0.154 -0.090  0.018   -0.059 -0.099  0.045
 C         -0.031  0.019 -0.029   -0.145  0.151 -0.059    0.075 -0.063 -0.003
 C          0.012  0.008  0.013    0.055  0.054  0.032   -0.147  0.144  0.041
 H         -0.012  0.012  0.035   -0.226  0.071  0.051   -0.101 -0.267 -0.044
 H          0.945 -0.071  0.249   -0.287 -0.254 -0.044    0.023 -0.001  0.036
 H         -0.102  0.053 -0.051   -0.271  0.326 -0.143    0.311 -0.126  0.042
 H         -0.010 -0.004 -0.059   -0.178  0.274 -0.191   -0.092  0.232  0.051
 H          0.004 -0.014 -0.064    0.114  0.020 -0.169    0.252 -0.016  0.090
 H          0.005  0.046 -0.007   -0.108  0.314  0.107   -0.271  0.142  0.261
 H         -0.002  0.004  0.011    0.182  0.095  0.052    0.180 -0.110  0.107
 H          0.058  0.001  0.016    0.305  0.021  0.053   -0.359  0.229  0.207
 TransDip   0.313 -0.025  0.094   -0.198  0.020  0.007   -0.049  0.026 -0.032

 Mode:                10                     11                     12
 Frequency:       620.02                 744.15                 894.57
 Force Cnst:      0.5905                 0.8308                 1.2170
 Red. Mass:       2.6071                 2.5463                 2.5812
 IR Active:          YES                    YES                    YES
 IR Intens:        3.507                  3.757                 16.447
 Raman Active:       YES                    YES                    YES
               X      Y      Z        X      Y      Z        X      Y      Z
 C          0.007 -0.016 -0.098    0.118  0.114  0.181   -0.153 -0.070  0.092
 C         -0.128 -0.135  0.165   -0.058 -0.049 -0.121   -0.069  0.040  0.018
 O          0.101 -0.052 -0.073   -0.011 -0.114 -0.025    0.007  0.050  0.024
 O          0.037  0.085 -0.016   -0.017  0.047 -0.043    0.020  0.160 -0.102
 C          0.059 -0.047 -0.003    0.109 -0.042  0.031    0.053 -0.170  0.056
 C         -0.140  0.086  0.065   -0.122  0.074 -0.019    0.064 -0.078 -0.026
 H          0.134 -0.011 -0.090    0.072  0.221  0.128   -0.199  0.095  0.016
 H          0.091  0.207 -0.043   -0.048 -0.143  0.012    0.013  0.027 -0.065
 H          0.231 -0.165  0.061   -0.277  0.102 -0.061    0.057  0.171 -0.088
 H          0.011 -0.006  0.104    0.335 -0.386 -0.136   -0.098  0.216 -0.129
 H         -0.020  0.039  0.088    0.019 -0.166 -0.138    0.656 -0.420 -0.124
 H         -0.167  0.371 -0.131   -0.344  0.254  0.222    0.009  0.023 -0.002
 H         -0.419  0.428  0.002    0.234 -0.106  0.053    0.148 -0.043 -0.013
 H          0.345 -0.051 -0.132   -0.122  0.126  0.154    0.219 -0.099 -0.009
 TransDip  -0.058  0.002 -0.015   -0.017 -0.046  0.038   -0.072 -0.086  0.066

 Mode:                13                     14                     15
 Frequency:       951.12                1002.29                1066.80
 Force Cnst:      0.8451                 1.0867                 1.1755
 Red. Mass:       1.5856                 1.8360                 1.7530
 IR Active:          YES                    YES                    YES
 IR Intens:        7.978                 23.889                 34.671
 Raman Active:       YES                    YES                    YES
               X      Y      Z        X      Y      Z        X      Y      Z
 C          0.025  0.043  0.009   -0.035  0.090 -0.082   -0.025  0.026 -0.126
 C         -0.122  0.027  0.042   -0.039  0.071 -0.081   -0.029 -0.054  0.143
 O          0.002  0.057  0.018    0.004  0.049  0.041    0.013  0.024 -0.020
 O         -0.002 -0.027  0.020   -0.020 -0.082  0.056   -0.002 -0.061  0.043
 C          0.003  0.004 -0.055    0.101 -0.003  0.034    0.029 -0.002  0.073
 C          0.012 -0.111 -0.104    0.000 -0.111  0.055    0.018  0.046 -0.093
 H          0.385 -0.009  0.056   -0.370  0.091 -0.099   -0.127  0.291 -0.235
 H          0.008 -0.053  0.033   -0.026  0.017  0.025    0.059  0.431 -0.102
 H          0.265 -0.192  0.050   -0.226  0.050 -0.020   -0.261  0.202 -0.041
 H         -0.076  0.064  0.140    0.306 -0.314 -0.128    0.143 -0.105 -0.163
 H         -0.124  0.171  0.125   -0.045 -0.102 -0.120    0.110 -0.190 -0.147
 H         -0.301  0.256  0.164   -0.022  0.201 -0.159   -0.069 -0.101  0.189
 H          0.493 -0.173 -0.012   -0.153  0.275  0.006    0.300 -0.284 -0.023
 H          0.337 -0.095  0.125    0.476 -0.252 -0.167   -0.236  0.169  0.186
 TransDip  -0.066  0.054  0.030   -0.043  0.101 -0.111   -0.025  0.150 -0.111

 Mode:                16                     17                     18
 Frequency:      1088.65                1124.54                1193.72
 Force Cnst:      1.2078                 1.9314                 1.8394
 Red. Mass:       1.7296                 2.5923                 2.1909
 IR Active:          YES                    YES                    YES
 IR Intens:       42.202                 28.419                 43.363
 Raman Active:       YES                    YES                    YES
               X      Y      Z        X      Y      Z        X      Y      Z
 C          0.158 -0.016 -0.024   -0.046  0.296 -0.021   -0.044  0.034 -0.029
 C          0.069  0.018 -0.058    0.009 -0.020 -0.017    0.267 -0.051  0.079
 O         -0.019 -0.004  0.009   -0.014 -0.058 -0.027   -0.041  0.036 -0.000
 O         -0.027 -0.034  0.011   -0.020 -0.073  0.070    0.002  0.021 -0.002
 C         -0.124 -0.019  0.075   -0.008 -0.159 -0.058    0.001 -0.033 -0.030
 C         -0.065 -0.045  0.017    0.043  0.041  0.030   -0.112 -0.030 -0.060
 H          0.321  0.126 -0.072    0.062  0.355 -0.031   -0.537 -0.173  0.020
 H          0.031  0.379 -0.110   -0.004 -0.154  0.107   -0.016 -0.294  0.096
 H         -0.097  0.339 -0.070    0.520 -0.120 -0.036    0.107 -0.078 -0.003
 H         -0.275  0.361 -0.097   -0.245  0.272  0.046   -0.051  0.037  0.021
 H          0.325 -0.173 -0.035    0.387 -0.079  0.116    0.024  0.011  0.027
 H         -0.174  0.241 -0.028    0.165 -0.138 -0.048   -0.438  0.400  0.170
 H         -0.037  0.165  0.013   -0.146  0.001 -0.002    0.152  0.113 -0.008
 H          0.210 -0.100 -0.031   -0.170  0.055 -0.042    0.058  0.029  0.187
 TransDip   0.164  0.101 -0.079    0.028  0.155 -0.066    0.197 -0.072  0.016

 Mode:                19                     20                     21
 Frequency:      1275.28                1366.20                1385.76
 Force Cnst:      1.3674                 1.5929                 1.5637
 Red. Mass:       1.4270                 1.4484                 1.3820
 IR Active:          YES                    YES                    YES
 IR Intens:       12.898                  1.794                 44.462
 Raman Active:       YES                    YES                    YES
               X      Y      Z        X      Y      Z        X      Y      Z
 C         -0.068 -0.051  0.122   -0.160 -0.002 -0.031   -0.060 -0.007 -0.017
 C          0.059  0.007 -0.028    0.079  0.009 -0.019    0.074 -0.005 -0.001
 O         -0.010 -0.002  0.006   -0.014 -0.015 -0.004   -0.011 -0.006 -0.003
 O          0.015 -0.039 -0.013    0.009  0.005  0.012    0.003  0.007  0.011
 C          0.030  0.005 -0.087    0.030  0.031  0.043    0.006  0.010  0.011
 C         -0.015 -0.010  0.010    0.023 -0.037 -0.003   -0.129  0.076  0.036
 H         -0.108  0.571 -0.127    0.804  0.047  0.007    0.251  0.114 -0.047
 H          0.058  0.635 -0.219    0.002 -0.070  0.033   -0.008 -0.092  0.039
 H          0.113 -0.207  0.019   -0.080 -0.076  0.072   -0.010 -0.053  0.032
 H         -0.020 -0.045  0.183    0.140 -0.125 -0.077    0.036 -0.035 -0.022
 H         -0.128  0.159  0.083    0.006 -0.137 -0.157    0.011 -0.056 -0.065
 H         -0.041  0.078 -0.017   -0.109  0.209  0.021    0.227 -0.298 -0.266
 H         -0.024  0.065  0.006   -0.135  0.245 -0.032    0.446 -0.346  0.129
 H          0.004 -0.015 -0.006   -0.219  0.057  0.132    0.473 -0.133 -0.273
 TransDip   0.053  0.082 -0.061   -0.000  0.033  0.027    0.178 -0.111 -0.042

 Mode:                22                     23                     24
 Frequency:      1403.21                1415.72                1465.71
 Force Cnst:      1.3655                 1.5628                 1.3302
 Red. Mass:       1.1771                 1.3234                 1.0510
 IR Active:          YES                    YES                    YES
 IR Intens:       14.156                 26.424                 15.871
 Raman Active:       YES                    YES                    YES
               X      Y      Z        X      Y      Z        X      Y      Z
 C          0.023 -0.064 -0.031    0.056 -0.073 -0.019    0.014 -0.001  0.000
 C         -0.008  0.009 -0.003   -0.017 -0.001 -0.005   -0.022  0.008  0.011
 O          0.001 -0.003 -0.000    0.005  0.009  0.005    0.004 -0.016 -0.007
 O         -0.009  0.036  0.036   -0.008  0.028  0.027   -0.001  0.001 -0.001
 C          0.062 -0.044 -0.005   -0.103  0.080 -0.005   -0.006 -0.003 -0.003
 C          0.009 -0.008 -0.001    0.010 -0.009 -0.002   -0.035 -0.037  0.003
 H          0.015  0.542 -0.278   -0.096  0.447 -0.244   -0.069 -0.000 -0.003
 H         -0.023 -0.426  0.180   -0.023 -0.308  0.130    0.004 -0.003  0.002
 H         -0.272  0.106 -0.088    0.360 -0.246  0.150    0.032  0.039 -0.017
 H         -0.181  0.368  0.032    0.165 -0.387 -0.049    0.007 -0.019 -0.012
 H         -0.354  0.073  0.036    0.396 -0.127 -0.137    0.009  0.030  0.039
 H         -0.018  0.038  0.008   -0.030  0.044  0.023    0.257 -0.038 -0.482
 H         -0.027  0.029 -0.008   -0.038  0.010 -0.011    0.466  0.515  0.072
 H         -0.039  0.006  0.014   -0.039  0.000  0.000   -0.171  0.126  0.391
 TransDip  -0.061 -0.069  0.078    0.037 -0.155  0.039    0.021  0.126  0.007

 Mode:                25                     26                     27
 Frequency:      1479.40                1483.09                1493.03
 Force Cnst:      1.3592                 1.3592                 1.3803
 Red. Mass:       1.0540                 1.0488                 1.0510
 IR Active:          YES                    YES                    YES
 IR Intens:       15.294                  2.700                  8.608
 Raman Active:       YES                    YES                    YES
               X      Y      Z        X      Y      Z        X      Y      Z
 C         -0.001 -0.004  0.002    0.016  0.017 -0.019   -0.029 -0.019 -0.021
 C         -0.005 -0.017  0.015   -0.008 -0.003  0.009    0.011 -0.002 -0.002
 O          0.001  0.013  0.004    0.000  0.000 -0.001   -0.000  0.003  0.002
 O          0.002  0.001 -0.002   -0.002 -0.000  0.002    0.001  0.007  0.006
 C         -0.006 -0.010  0.012    0.018  0.024 -0.038   -0.015 -0.032 -0.028
 C          0.024 -0.016  0.048    0.008 -0.006  0.014   -0.002  0.002 -0.002
 H         -0.027 -0.014  0.005   -0.007 -0.058  0.006    0.114  0.048 -0.044
 H          0.002  0.016 -0.006   -0.013 -0.024  0.006   -0.004 -0.075  0.030
 H          0.153  0.113 -0.031   -0.503 -0.278  0.061   -0.059  0.504 -0.235
 H          0.048 -0.002 -0.195   -0.154 -0.006  0.634    0.110 -0.363  0.218
 H         -0.110  0.044  0.046    0.357 -0.092 -0.080    0.262  0.366  0.512
 H         -0.015  0.504 -0.332    0.008  0.155 -0.123   -0.017 -0.008  0.032
 H          0.203 -0.238  0.065    0.082 -0.057  0.022   -0.026 -0.016 -0.005
 H         -0.436 -0.101 -0.483   -0.149 -0.025 -0.136    0.024 -0.004 -0.004
 TransDip  -0.013 -0.001 -0.125   -0.036 -0.026  0.029    0.049  0.012  0.079

 Mode:                28                     29                     30
 Frequency:      1782.61                3029.38                3037.44
 Force Cnst:     19.8803                 5.6383                 5.6290
 Red. Mass:      10.6185                 1.0428                 1.0355
 IR Active:          YES                    YES                    YES
 IR Intens:      165.361                  1.037                 10.644
 Raman Active:       YES                    YES                    YES
               X      Y      Z        X      Y      Z        X      Y      Z
 C          0.007 -0.036 -0.018   -0.001  0.005  0.013   -0.001  0.003  0.004
 C          0.043  0.673  0.306   -0.001  0.000 -0.001   -0.001 -0.001 -0.000
 O         -0.034 -0.442 -0.198    0.000  0.000  0.000   -0.000  0.000  0.000
 O         -0.004 -0.005 -0.001   -0.000 -0.000  0.000   -0.000 -0.000 -0.000
 C         -0.001  0.012  0.001    0.001 -0.001 -0.002    0.036 -0.033 -0.012
 C          0.007 -0.043 -0.017    0.031 -0.022 -0.040   -0.001  0.001  0.001
 H         -0.206 -0.050 -0.006    0.009 -0.063 -0.156    0.005 -0.024 -0.056
 H          0.011  0.027 -0.011   -0.001  0.001  0.002    0.000 -0.000  0.005
 H          0.050  0.022  0.015   -0.001  0.011  0.027   -0.034  0.242  0.605
 H          0.066 -0.092 -0.033   -0.002 -0.001 -0.001   -0.457 -0.254 -0.128
 H          0.023  0.028  0.007   -0.000  0.002 -0.002    0.079  0.398 -0.336
 H         -0.141  0.203  0.091   -0.298 -0.146 -0.183    0.010  0.004  0.005
 H          0.024 -0.170  0.002   -0.129  0.015  0.796    0.004 -0.000 -0.027
 H          0.107 -0.093 -0.168    0.073  0.386 -0.138   -0.003 -0.013  0.005
 TransDip   0.018  0.382  0.154    0.021 -0.002 -0.025    0.095 -0.043 -0.007

 Mode:                31                     32                     33
 Frequency:      3046.86                3097.43                3105.09
 Force Cnst:      5.9212                 6.1683                 6.2532
 Red. Mass:       1.0826                 1.0912                 1.1008
 IR Active:          YES                    YES                    YES
 IR Intens:       18.895                  5.049                 23.625
 Raman Active:       YES                    YES                    YES
               X      Y      Z        X      Y      Z        X      Y      Z
 C          0.005 -0.031 -0.074   -0.000  0.000  0.002    0.001 -0.005 -0.014
 C          0.000 -0.001 -0.001   -0.000  0.000  0.001    0.000 -0.000 -0.000
 O         -0.000  0.001 -0.000   -0.000 -0.000  0.000   -0.000  0.000  0.000
 O         -0.000  0.002  0.000   -0.000 -0.000 -0.000   -0.000  0.000  0.000
 C          0.006 -0.001  0.014   -0.000  0.000 -0.004   -0.003  0.012 -0.090
 C          0.006 -0.005 -0.005    0.008 -0.044  0.074    0.000  0.002 -0.003
 H         -0.053  0.360  0.893    0.001 -0.009 -0.024   -0.011  0.062  0.148
 H          0.001 -0.010 -0.012   -0.000  0.000  0.001    0.002 -0.005  0.002
 H          0.002 -0.029 -0.073   -0.002  0.011  0.027   -0.043  0.274  0.644
 H         -0.093 -0.054 -0.022    0.011  0.006  0.002    0.170  0.094  0.028
 H          0.022  0.090 -0.072   -0.004 -0.022  0.017   -0.095 -0.513  0.403
 H         -0.067 -0.032 -0.038   -0.304 -0.152 -0.158    0.007  0.004  0.003
 H         -0.020  0.002  0.123    0.092 -0.024 -0.533   -0.005  0.001  0.027
 H          0.016  0.089 -0.031    0.124  0.704 -0.210   -0.004 -0.025  0.007
 TransDip   0.065 -0.036 -0.118    0.034 -0.027  0.057    0.002  0.023 -0.154

 Mode:                34                     35                     36
 Frequency:      3115.31                3143.87                3811.01
 Force Cnst:      6.3091                 6.4325                 9.1258
 Red. Mass:       1.1033                 1.1046                 1.0664
 IR Active:          YES                    YES                    YES
 IR Intens:       15.225                  7.761                 30.604
 Raman Active:       YES                    YES                    YES
               X      Y      Z        X      Y      Z        X      Y      Z
 C         -0.001 -0.003 -0.004    0.000 -0.000 -0.000    0.000 -0.002 -0.002
 C          0.001 -0.001 -0.000   -0.001 -0.002 -0.001    0.000  0.000  0.000
 O         -0.000  0.000  0.000    0.000  0.001  0.001   -0.000 -0.000 -0.000
 O          0.000  0.000 -0.000   -0.000  0.000 -0.000    0.015 -0.018 -0.058
 C         -0.061 -0.070 -0.007   -0.001 -0.001 -0.000   -0.000  0.000  0.001
 C          0.001  0.001  0.000   -0.061 -0.065 -0.029   -0.000  0.000 -0.000
 H         -0.003  0.021  0.046    0.001  0.002  0.005    0.000  0.006  0.012
 H         -0.002 -0.001  0.001   -0.000  0.000  0.000   -0.243  0.298  0.921
 H         -0.029  0.082  0.235   -0.001  0.002  0.006   -0.001 -0.000 -0.004
 H          0.696  0.369  0.190    0.008  0.005  0.002   -0.000  0.000 -0.000
 H          0.063  0.391 -0.336    0.001  0.004 -0.004    0.001 -0.002  0.001
 H         -0.009 -0.004 -0.005    0.679  0.319  0.388   -0.000 -0.000 -0.000
 H         -0.000  0.000  0.001   -0.032 -0.011  0.120    0.000 -0.000  0.000
 H         -0.001 -0.007  0.002    0.078  0.479 -0.161    0.000 -0.000 -0.000
 TransDip  -0.089 -0.085 -0.021   -0.077 -0.035 -0.029   -0.059 -0.020  0.166

 STANDARD THERMODYNAMIC QUANTITIES AT   298.15 K  AND     1.00 ATM

   This Molecule has  0 Imaginary Frequencies
   Zero point vibrational energy:       73.361 kcal/mol

   Atom    1 Element C  Has Mass   12.00000
   Atom    2 Element C  Has Mass   12.00000
   Atom    3 Element O  Has Mass   15.99491
   Atom    4 Element O  Has Mass   15.99491
   Atom    5 Element C  Has Mass   12.00000
   Atom    6 Element C  Has Mass   12.00000
   Atom    7 Element H  Has Mass    1.00783
   Atom    8 Element H  Has Mass    1.00783
   Atom    9 Element H  Has Mass    1.00783
   Atom   10 Element H  Has Mass    1.00783
   Atom   11 Element H  Has Mass    1.00783
   Atom   12 Element H  Has Mass    1.00783
   Atom   13 Element H  Has Mass    1.00783
   Atom   14 Element H  Has Mass    1.00783
   Molecular Mass:    88.052460 amu
   Principal axes and moments of inertia in amu*Bohr^2:
                             1           2           3
    Eigenvalues --      368.55197   593.83311   834.66813
          X               0.99228    -0.12373    -0.00844
          Y               0.12366     0.99229    -0.00846
          Z               0.00942     0.00735     0.99993
   Rotational Symmetry Number is   1
   The Molecule is an Asymmetric Top
   Translational Enthalpy:        0.889 kcal/mol
   Rotational Enthalpy:           0.889 kcal/mol
   Vibrational Enthalpy:         76.272 kcal/mol
   gas constant (RT):             0.592 kcal/mol
   Translational Entropy:        39.339  cal/mol.K
   Rotational Entropy:           26.704  cal/mol.K
   Vibrational Entropy:          18.333  cal/mol.K

   Total Enthalpy:               78.642 kcal/mol
   Total Entropy:                84.376  cal/mol.K

 ======================================================================

 STANDARD THERMODYNAMIC QUANTITIES FOR ANHARMONIC VIBRATION -- TOSH

   Zero point vibrational energy: ************ kcal/mol

   Vibrational Enthalpy:       Infinity kcal/mol
   Vibrational Entropy:             NaN  cal/mol.K

   Total Enthalpy:             Infinity kcal/mol
   Total Entropy:                   NaN  cal/mol.K

 ======================================================================

 STANDARD THERMODYNAMIC QUANTITIES FOR ANHARMONIC VIBRATION -- VPT2

   Zero point vibrational energy: ************ kcal/mol

   Vibrational Enthalpy:       Infinity kcal/mol
   Vibrational Entropy:             NaN  cal/mol.K

   Total Enthalpy:             Infinity kcal/mol
   Total Entropy:                   NaN  cal/mol.K

 ======================================================================

Archival summary:
1\1\pikachu\FREQ\ProcedureUnspecified\BasisUnspecified\248\cher\WedDec1403:46:372016WedDec1403:46:372016\0\\#,FREQ,ProcedureUnspecified,BasisUnspecified,\\0,1\C\O,1,1.21145\C,1,1.51188,2,122.633\H,3,1.08939,1,110.203,2,12.0877,0\H,3,1.09194,1,110.688,2,135.04,0\H,3,1.09615,1,108.848,2,-107.372,0\C,1,1.54556,2,121.41,3,178.857,0\H,7,1.09493,1,108.058,2,132.195,0\O,7,1.4373,1,108.007,2,-115.592,0\H,9,0.964265,7,108.144,1,75.5614,0\C,7,1.51869,1,113.273,2,9.70972,0\H,11,1.09195,7,109.771,1,-178.946,0\H,11,1.0924,7,110.876,1,60.7813,0\H,11,1.09332,7,110.874,1,-58.1357,0\\\@

 Total job time:  1776.90s(wall), 1776.56s(cpu) 
 Wed Dec 14 03:46:37 2016

        *************************************************************
        *                                                           *
        *  Thank you very much for using Q-Chem.  Have a nice day.  *
        *                                                           *
        *************************************************************


 
User input: 3 of 3 
 
pikachu 127.0.1
Q-Chem Developer Version! Running on 127.0.1.*
                  Welcome to Q-Chem
     A Quantum Leap Into The Future Of Chemistry


 Q-Chem 4.4, Q-Chem, Inc., Pleasanton, CA (2016)

 Y. Shao,  Z. Gan,  E. Epifanovsky,  A. T. B. Gilbert,  M. Wormit,  
 J. Kussmann,  A. W. Lange,  A. Behn,  J. Deng,  X. Feng,  D. Ghosh,  
 M. Goldey,  P. R. Horn,  L. D. Jacobson,  I. Kaliman,  F. Rob,  
 R. Z. Khaliullin,  T. Kus,  A. Landau,  J. Liu,  E. I. Proynov,  Y. M. Rhee,  
 R. M. Richard,  M. A. Rohrdanz,  R. P. Steele,  E. J. Sundstrom,  
 H. L. Woodcock III,  P. M. Zimmerman,  D. Zuev,  B. Albrecht,  E. Alguire,  
 B. Austin,  S. A. Baeppler,  G. J. O. Beran,  Y. A. Bernard,  E. Berquist,  
 K. Brandhorst,  K. B. Bravaya,  S. T. Brown,  D. Casanova,  C.-M. Chang,  
 Y. Chen,  S. H. Chien,  K. D. Closser,  M. P. Coons,  D. L. Crittenden,  
 S. Dasgupta,  M. Diedenhofen,  R. A. DiStasio Jr.,  H. Do,  A. D. Dutoi,  
 R. G. Edgar,  P.-T. Fang,  S. Fatehi,  Q. Feng,  L. Fusti-Molnar,  
 A. Ghysels,  A. Golubeva-Zadorozhnaya,  J. Gomes,  A. Gunina,  
 M. W. D. Hanson-Heine,  P. H. P. Harbach,  A. W. Hauser,  J. E. Herr,  
 E. G. Hohenstein,  Z. C. Holden,  K. Hui,  T.-C. Jagau,  H. Ji,  B. Kaduk,  
 K. Khistyaev,  Jaehoon Kim,  Jihan Kim,  R. A. King,  P. Klunzinger,  
 K. Koh,  D. Kosenkov,  T. Kowalczyk,  C. M. Krauter,  A. Kunitsa,  
 K. U. Lao,  A. Laurent,  K. V. Lawler,  J. Lee,  D. Lefrancois,  S. Lehtola,  
 S. V. Levchenko,  C. Y. Lin,  Y.-S. Lin,  F. Liu,  E. Livshits,  
 R. C. Lochan,  A. Luenser,  P. Manohar,  S. F. Manzer,  S.-P. Mao,  Y. Mao,  
 N. Mardirossian,  A. V. Marenich,  L. A. Martinez-Martinez,  S. A. Maurer,  
 N. J. Mayhall,  J.-M. Mewes,  A. F. Morrison,  K. Nanda,  T. S. Nguyen-Beck,  
 C. M. Oana,  R. Olivares-Amaya,  D. P. O'Neill,  J. A. Parkhill,  
 T. M. Perrine,  R. Peverati,  P. A. Pieniazek,  F. Plasser,  A. Prociuk,  
 D. R. Rehn,  E. Rosta,  N. J. Russ,  N. Sergueev,  S. M. Sharada,  
 S. Sharma,  D. W. Small,  A. Sodt,  T. Stauch,  T. Stein,  D. Stuck,  
 Y.-C. Su,  A. J. W. Thom,  T. Tsuchimochi,  L. Vogt,  O. Vydrov,  T. Wang,  
 M. A. Watson,  J. Wenzel,  A. White,  C. F. Williams,  V. Vanovschi,  
 K. Yao,  S. Yeganeh,  S. R. Yost,  Z.-Q. You,  I. Y. Zhang,  X. Zhang,  
 Y. Zhao,  B. R. Brooks,  G. K. L. Chan,  D. M. Chipman,  C. J. Cramer,  
 W. A. Goddard III,  M. S. Gordon,  W. J. Hehre,  A. Klamt,  
 H. F. Schaefer III,  M. W. Schmidt,  C. D. Sherrill,  D. G. Truhlar,  
 A. Warshel,  X. Xu,  A. Aspuru-Guzik,  R. Baer,  A. T. Bell,  N. A. Besley,  
 J.-D. Chai,  A. Dreuw,  B. D. Dunietz,  T. R. Furlani,  S. R. Gwaltney,  
 C.-P. Hsu,  Y. Jung,  J. Kong,  D. S. Lambrecht,  W. Liang,  C. Ochsenfeld,  
 V. A. Rassolov,  L. V. Slipchenko,  J. E. Subotnik,  T. Van Voorhis,  
 J. M. Herbert,  A. I. Krylov,  P. M. W. Gill,  M. Head-Gordon

 Contributors to earlier versions of Q-Chem not listed above: 
 R. D. Adamson,  J. Baker,  E. F. C. Byrd,  A. K. Chakraborty,  C.-L. Cheng,  
 H. Dachsel,  R. J. Doerksen,  G. Hawkins,  A. Heyden,  S. Hirata,  
 G. Kedziora,  F. J. Keil,  C. Kelley,  P. P. Korambath,  W. Kurlancheek,  
 A. M. Lee,  M. S. Lee,  D. Liotard,  I. Lotan,  P. E. Maslen,  N. Nair,  
 D. Neuhauser,  R. Olson,  B. Peters,  J. Ritchie,  N. E. Schultz,  
 N. Shenvi,  A. C. Simmonett,  K. S. Thanthiriwatte,  Q. Wu,  W. Zhang

 Please cite Q-Chem as follows:
 Y. Shao et al., Mol. Phys. 113, 184-215 (2015)
 DOI: 10.1080/00268976.2014.952696

 Q-Chem 4.4.2 for Intel X86 EM64T Linux

 Parts of Q-Chem use Armadillo 5.200.1 (Boston Tea Smuggler).
 http://arma.sourceforge.net/

 Q-Chem begins on Wed Dec 14 03:46:37 2016  


Host: 0

     Scratch files written to /scratch/cher/qchem8362//
The previous job contains 0 fragments, simply inherited here
FILE_GEOM_ORG=        593

Checking the input file for inconsistencies... 	...done.

--------------------------------------------------------------
User input:
--------------------------------------------------------------

$molecule
   read
$end
$rem
   BASIS  =  6-311++G**
   JOB_TYPE  =  SP
   METHOD  =  B3LYP
   SOLVENT_METHOD SMD
$end

--------------------------------------------------------------
 ----------------------------------------------------------------
             Standard Nuclear Orientation (Angstroms)
    I     Atom           X                Y                Z
 ----------------------------------------------------------------
    1      C      -0.6380036907    -0.2942113869    -0.3573384250
    2      C       0.7296653419     0.3372826201    -0.0117371148
    3      O       0.8098376966     1.4485531795     0.4639240184
    4      O      -0.8224729482    -1.4435627824     0.4857396326
    5      C      -1.7931147808     0.6872383915    -0.2629840579
    6      C       1.9428009498    -0.5241224929    -0.2801892064
    7      H      -0.5743574327    -0.7093448404    -1.3685175227
    8      H      -1.0484251713    -1.1338138918     1.3705046115
    9      H      -1.8588490923     1.1161979329     0.7405174636
   10      H      -2.7300790208     0.1787689650    -0.4994214438
   11      H      -1.6567324050     1.5171487423    -0.9601153550
   12      H       2.8214355849    -0.0973543916     0.2021504675
   13      H       2.1149794992    -0.5660578603    -1.3619159836
   14      H       1.7719905607    -1.5476673239     0.0596921644
 ----------------------------------------------------------------
 Nuclear Repulsion Energy =   245.2577062535 hartrees
 There are       24 alpha and       24 beta electrons
 Requested basis set is 6-311++G(d,p)
 There are 76 shells and 188 basis functions

 Total QAlloc Memory Limit   2000 MB
 Mega-Array Size        61 MB
 MEM_STATIC part        62 MB

                       Distance Matrix (Angstroms)
             C (  1)   C (  2)   O (  3)   O (  4)   C (  5)   C (  6)
   C (  2)  1.545556
   O (  3)  2.409968  1.211447
   O (  4)  1.437295  2.414131  3.321031
   C (  5)  1.518693  2.559299  2.807732  2.458261
   C (  6)  2.592174  1.511881  2.393483  3.013098  3.927437
   H (  7)  1.094929  2.153313  3.151248  2.009703  2.158244  2.748609
   H (  8)  1.964388  2.690041  3.308119  0.964265  2.557162  3.470439
   H (  9)  2.164487  2.805887  2.703489  2.773331  1.093317  4.264392
   H ( 10)  2.149576  3.497541  3.882190  2.690997  1.091946  4.730531
   H ( 11)  2.163833  2.826022  2.848958  3.398867  1.092403  4.193534
   H ( 12)  3.509915  2.147128  2.550467  3.894967  4.703829  1.089395
   H ( 13)  2.943126  2.134971  3.015915  3.579452  4.248718  1.096146
   H ( 14)  2.748297  2.155129  3.172771  2.631273  4.220059  1.091943
             H (  7)   H (  8)   H (  9)   H ( 10)   H ( 11)   H ( 12)
   H (  8)  2.811967
   H (  9)  3.070921  2.473100
   H ( 10)  2.488214  2.836804  1.781927
   H ( 11)  2.509104  3.581819  1.758910  1.776393
   H ( 12)  3.791166  4.173143  4.864937  5.602478  4.900150
   H ( 13)  2.693159  4.218483  4.800159  4.977274  4.327471  1.779064
   H ( 14)  2.871919  3.137555  4.554415  4.854052  4.710546  1.795839
             H ( 13)
   H ( 14)  1.761297

 A cutoff of  1.0D-08 yielded   2639 shell pairs
 There are     16506 function pairs (     17592 Cartesian)

 -------------------------------------------------------
 OpenMP Integral Computing Module                       
 Release: version 1.0, May 2013, Q-Chem Inc. Pittsburgh 
 -------------------------------------------------------
 Integral Job Info:
 Integral job number is                      11
 Integral operator is                         1
 short-range coefficients                     0
 long-range coefficients              100000000
 Omega coefficients                           0
 if combine SR and LR in K                    0
 Integral screening is                        0
 Integral computing path is                   2
 max size of driver memory is            800000
 size of driver memory is                593474
 size of scratch memory is              2260544
 max col of scratch BK array               1296
 max len of scratch array in speh3          155
 max len of scratch index in speh4           18
 max int batch size is                      520
 min int batch size is                       52
 fixed nKL is                                52
 max L of basis functions is                  2
 order of int derivative is                   0
 number of shells is                         76
 number of basis is                         194
 number of cartesian basis is               194
 number of contracted shell pairs          2639
 number of primitive shell pairs           6086
 maxK2 (contraction) of shell pair           36
 max number of K2 of shell pair               1
 max number of CS2 of shell pair            454
 max number of PS2 of shell pair            834
 mem total for path MDJ                   29320
 -------------------------------------------------------
 Smallest overlap matrix eigenvalue = 2.20E-05

 Q-Chem warning in module /home/taweetham/qchem/stvman/mkSTV.C, line 257:

 Overlap eigenvalue is smaller than square root of threshold


 Scale SEOQF with 1.000000e-01/1.000000e-01/1.000000e-01

 Standard Electronic Orientation quadrupole field applied
 Nucleus-field energy     =     0.0000000052 hartrees
 Guess from superposition of atomic densities
 Warning:  Energy on first SCF cycle will be non-variational
 A restricted hybrid HF-DFT SCF calculation will be
 performed using Pulay DIIS extrapolation
 Exchange:     0.2000 Hartree-Fock + 0.0800 Slater + 0.7200 B88
 Correlation:  0.1900 VWN1RPA + 0.8100 LYP
 Using SG-1 standard quadrature grid
 SCF converges when DIIS error is below 1.0E-05
 ---------------------------------------
  Cycle       Energy         DIIS Error
 ---------------------------------------
    1    -308.6389083013      4.35E-02
    2    -307.6075323246      6.81E-03
    3    -307.4052095230      1.05E-02
    4    -307.7609224528      2.36E-03
    5    -307.7805330115      4.64E-04
    6    -307.7810028717      2.49E-04
    7    -307.7812091195      3.93E-05
    8    -307.7812165852      7.75E-06 Convergence criterion met
 ---------------------------------------
 SCF time:  CPU 54.90 s  wall 54.94 s

 Citation of the SMD model:
 Marenich, A.V.; Cramer, C.J.; Truhlar, D.G.
 J. Phys. Chem. B 2009, 113, 6378-6396.
 iSolventCode=           1
 Solvent: water                                                           

 vradii
            1           2           3           4           5           6
    1   1.8500000   1.8500000   1.5200000   1.5200000   1.8500000   1.8500000
            7           8           9          10          11          12
    1   1.2000000   1.2000000   1.2000000   1.2000000   1.2000000   1.2000000
           13          14
    1   1.2000000   1.2000000
Changing PCM_TESSEL_METHOD to VTN
Changing PCM_VDW_RADII to SMD_RADIUS
 Discretize the solute cavity surface with Lebedev spheres
	Using 302 Lebedev grid points for each H atom
	Using 302 Lebedev grid points for other atoms
	Atomic van der Waals radii will be scaled by 1.20
 Removing interior tesserae...
 Keep 1453 surface tesserae and discard 2775 interior tesserae
 Molecular Surface Area = 123.129 Angst**2
 A restricted hybrid HF-DFT SCF calculation will be
 performed using Pulay DIIS extrapolation
 Polarizable Continuum solvation model will be applied
 Exchange:     0.2000 Hartree-Fock + 0.0800 Slater + 0.7200 B88
 Correlation:  0.1900 VWN1RPA + 0.8100 LYP
 Using SG-1 standard quadrature grid
 SCF converges when DIIS error is below 1.0E-05

 Citation of the SMD model:
 Marenich, A.V.; Cramer, C.J.; Truhlar, D.G.
 J. Phys. Chem. B 2009, 113, 6378-6396.
 iSolventCode=           1
 Solvent: water                                                           

 vradii
            1           2           3           4           5           6
    1   1.8500000   1.8500000   1.5200000   1.5200000   1.8500000   1.8500000
            7           8           9          10          11          12
    1   1.2000000   1.2000000   1.2000000   1.2000000   1.2000000   1.2000000
           13          14
    1   1.2000000   1.2000000
 ---------------------------------------
  Cycle       Energy         DIIS Error
 ---------------------------------------
    1    -307.7811669716      2.48E-06
 Time req'd to invert C: 4.40 s (CPU) 4.40 s (wall)
    2    -307.7979715568      5.52E-04
    3    -307.7979622627      5.53E-04
    4    -307.7979737813      5.52E-04
    5    -307.7979611206      5.53E-04
    6    -307.7979884033      5.51E-04
    7    -307.7979670856      5.52E-04
    8    -307.7979829559      5.51E-04
    9    -307.7979874965      5.51E-04
   10    -307.7979925074      5.50E-04
   11    -307.7980031936      5.50E-04
   12    -307.7980085366      5.49E-04
   13    -307.7980048231      5.50E-04
   14    -307.7980083674      5.50E-04
   15    -307.7980036881      5.50E-04
   16    -307.7980005913      5.50E-04
   17    -307.7998514095      6.54E-04
   18    -307.8010598151      2.17E-04
   19    -307.8012104372      4.95E-05
   20    -307.8012148386      3.65E-05
   21    -307.8012186661      3.88E-06 Convergence criterion met
 ---------------------------------------
 SCF time:  CPU 140.78 s  wall 140.89 s
(0)  E-EN(g) gas-phase elect-nuc energy                 -307.781166972 a.u.
(3)  G-ENP(liq) elect-nuc-pol free energy of system     -307.801218666 a.u.
(4)  G-CDS(liq) cavity-dispersion-solvent structure 
     free energy                                                3.9929 kcal/mol
(6)  G-S(liq) free energy of system                     -307.794855623 a.u.
(9)  DeltaG-S(liq) free energy of  solvation
     (9) = (6) - (0)                                           -8.5898 kcal/mol
 SCF   energy in the final basis set = -307.7948556227
 Total energy in the final basis set = -307.7948556227

 --------------------------------------------------------------

                    Orbital Energies (a.u.)
 --------------------------------------------------------------

 Alpha MOs
 -- Occupied --
-19.137 -19.133 -10.273 -10.231 -10.166 -10.158  -1.069  -1.035
 -0.771  -0.738  -0.645  -0.560  -0.498  -0.482  -0.467  -0.445
 -0.430  -0.407  -0.377  -0.373  -0.370  -0.349  -0.319  -0.260
 -- Virtual --
 -0.040  -0.001   0.016   0.021   0.029   0.046   0.051   0.054
  0.062   0.076   0.081   0.091   0.106   0.110   0.112   0.115
  0.133   0.136   0.140   0.152   0.159   0.162   0.166   0.168
  0.188   0.192   0.196   0.199   0.213   0.224   0.230   0.240
  0.252   0.265   0.273   0.281   0.283   0.302   0.320   0.322
  0.338   0.351   0.356   0.372   0.390   0.452   0.465   0.479
  0.495   0.499   0.549   0.562   0.578   0.605   0.616   0.635
  0.650   0.657   0.672   0.673   0.680   0.697   0.716   0.732
  0.752   0.763   0.860   0.874   0.954   0.974   1.032   1.060
  1.081   1.137   1.159   1.160   1.191   1.223   1.230   1.303
  1.341   1.415   1.438   1.448   1.458   1.473   1.493   1.511
  1.551   1.563   1.585   1.593   1.614   1.627   1.665   1.689
  1.721   1.736   1.763   1.802   1.842   1.855   1.898   1.937
  2.002   2.027   2.030   2.079   2.139   2.166   2.193   2.253
  2.303   2.380   2.425   2.470   2.484   2.526   2.537   2.552
  2.568   2.579   2.609   2.627   2.655   2.673   2.714   2.757
  2.834   2.866   2.896   2.906   2.938   2.977   3.022   3.110
  3.154   3.174   3.236   3.343   3.412   3.475   3.675   3.792
  3.801   3.810   3.842   3.869   3.985   4.092   4.179   4.290
  5.023   5.096   5.201   5.378   5.624   5.700  23.778  23.816
 23.961  23.980  49.919  49.963
 --------------------------------------------------------------

          Ground-State Mulliken Net Atomic Charges

     Atom                 Charge (a.u.)
  ----------------------------------------
      1 C                    -0.029460
      2 C                     0.330482
      3 O                    -0.379306
      4 O                    -0.340309
      5 C                    -0.577317
      6 C                    -0.610916
      7 H                     0.214322
      8 H                     0.309517
      9 H                     0.180222
     10 H                     0.171612
     11 H                     0.172393
     12 H                     0.176627
     13 H                     0.196350
     14 H                     0.185782
  ----------------------------------------
  Sum of atomic charges =     0.000000

 -----------------------------------------------------------------
                    Cartesian Multipole Moments
 -----------------------------------------------------------------
    Charge (ESU x 10^10)
                -0.0000
    Dipole Moment (Debye)
         X      -0.4881      Y      -1.5083      Z      -1.1060
       Tot       1.9330
    Quadrupole Moments (Debye-Ang)
        XX     -34.8325     XY      -4.9478     YY     -47.1691
        XZ      -2.7301     YZ      -2.2857     ZZ     -32.8526
    Octopole Moments (Debye-Ang^2)
       XXX       1.7402    XXY      -2.8772    XYY      -1.1897
       YYY      -2.0038    XXZ      -0.0214    XYZ      -0.2651
       YYZ      -3.5392    XZZ      -3.8544    YZZ      -5.0897
       ZZZ       4.6687
    Hexadecapole Moments (Debye-Ang^3)
      XXXX    -450.0140   XXXY       2.4798   XXYY    -128.6708
      XYYY     -12.5706   YYYY    -282.7004   XXXZ      -1.1044
      XXYZ      -2.1776   XYYZ      -2.7978   YYYZ      -5.5531
      XXZZ     -86.2789   XYZZ       4.0294   YYZZ     -53.1850
      XZZZ      -9.7838   YZZZ      -5.2427   ZZZZ     -77.4500
 -----------------------------------------------------------------
Archival summary:
1\1\pikachu\SP\ProcedureUnspecified\BasisUnspecified\248\cher\WedDec1403:49:532016WedDec1403:49:532016\0\\#,ProcedureUnspecified,BasisUnspecified,\\0,1\C\O,1,1.21145\C,1,1.51188,2,122.633\H,3,1.08939,1,110.203,2,12.0877,0\H,3,1.09194,1,110.688,2,135.04,0\H,3,1.09615,1,108.848,2,-107.372,0\C,1,1.54556,2,121.41,3,178.857,0\H,7,1.09493,1,108.058,2,132.195,0\O,7,1.4373,1,108.007,2,-115.592,0\H,9,0.964265,7,108.144,1,75.5614,0\C,7,1.51869,1,113.273,2,9.70972,0\H,11,1.09195,7,109.771,1,-178.946,0\H,11,1.0924,7,110.876,1,60.7813,0\H,11,1.09332,7,110.874,1,-58.1357,0\\\@

 Total job time:  196.00s(wall), 195.85s(cpu) 
 Wed Dec 14 03:49:53 2016

        *************************************************************
        *                                                           *
        *  Thank you very much for using Q-Chem.  Have a nice day.  *
        *                                                           *
        *************************************************************
