# Supplementary material for: A DFT investigation of the blue bottle experiment: E∘half-cell analysis of autoxidation catalysed by redox indicators
Source: R Soc Open Sci. 2017 Nov 8;4(11):170708. doi: 10.1098/rsos.170708 (PMC5717635; doi:10.1098/rsos.170708)
Supplement: output.zip [file rsos170708supp2.zip › B3LYP_6-311++Gdp_reducing_agents/C4H8O3.out]

pikachu 127.0.1
Q-Chem Developer Version! Running on 127.0.1.*
                  Welcome to Q-Chem
     A Quantum Leap Into The Future Of Chemistry


 Q-Chem 4.4, Q-Chem, Inc., Pleasanton, CA (2016)

 Y. Shao,  Z. Gan,  E. Epifanovsky,  A. T. B. Gilbert,  M. Wormit,  
 J. Kussmann,  A. W. Lange,  A. Behn,  J. Deng,  X. Feng,  D. Ghosh,  
 M. Goldey,  P. R. Horn,  L. D. Jacobson,  I. Kaliman,  F. Rob,  
 R. Z. Khaliullin,  T. Kus,  A. Landau,  J. Liu,  E. I. Proynov,  Y. M. Rhee,  
 R. M. Richard,  M. A. Rohrdanz,  R. P. Steele,  E. J. Sundstrom,  
 H. L. Woodcock III,  P. M. Zimmerman,  D. Zuev,  B. Albrecht,  E. Alguire,  
 B. Austin,  S. A. Baeppler,  G. J. O. Beran,  Y. A. Bernard,  E. Berquist,  
 K. Brandhorst,  K. B. Bravaya,  S. T. Brown,  D. Casanova,  C.-M. Chang,  
 Y. Chen,  S. H. Chien,  K. D. Closser,  M. P. Coons,  D. L. Crittenden,  
 S. Dasgupta,  M. Diedenhofen,  R. A. DiStasio Jr.,  H. Do,  A. D. Dutoi,  
 R. G. Edgar,  P.-T. Fang,  S. Fatehi,  Q. Feng,  L. Fusti-Molnar,  
 A. Ghysels,  A. Golubeva-Zadorozhnaya,  J. Gomes,  A. Gunina,  
 M. W. D. Hanson-Heine,  P. H. P. Harbach,  A. W. Hauser,  J. E. Herr,  
 E. G. Hohenstein,  Z. C. Holden,  K. Hui,  T.-C. Jagau,  H. Ji,  B. Kaduk,  
 K. Khistyaev,  Jaehoon Kim,  Jihan Kim,  R. A. King,  P. Klunzinger,  
 K. Koh,  D. Kosenkov,  T. Kowalczyk,  C. M. Krauter,  A. Kunitsa,  
 K. U. Lao,  A. Laurent,  K. V. Lawler,  J. Lee,  D. Lefrancois,  S. Lehtola,  
 S. V. Levchenko,  C. Y. Lin,  Y.-S. Lin,  F. Liu,  E. Livshits,  
 R. C. Lochan,  A. Luenser,  P. Manohar,  S. F. Manzer,  S.-P. Mao,  Y. Mao,  
 N. Mardirossian,  A. V. Marenich,  L. A. Martinez-Martinez,  S. A. Maurer,  
 N. J. Mayhall,  J.-M. Mewes,  A. F. Morrison,  K. Nanda,  T. S. Nguyen-Beck,  
 C. M. Oana,  R. Olivares-Amaya,  D. P. O'Neill,  J. A. Parkhill,  
 T. M. Perrine,  R. Peverati,  P. A. Pieniazek,  F. Plasser,  A. Prociuk,  
 D. R. Rehn,  E. Rosta,  N. J. Russ,  N. Sergueev,  S. M. Sharada,  
 S. Sharma,  D. W. Small,  A. Sodt,  T. Stauch,  T. Stein,  D. Stuck,  
 Y.-C. Su,  A. J. W. Thom,  T. Tsuchimochi,  L. Vogt,  O. Vydrov,  T. Wang,  
 M. A. Watson,  J. Wenzel,  A. White,  C. F. Williams,  V. Vanovschi,  
 K. Yao,  S. Yeganeh,  S. R. Yost,  Z.-Q. You,  I. Y. Zhang,  X. Zhang,  
 Y. Zhao,  B. R. Brooks,  G. K. L. Chan,  D. M. Chipman,  C. J. Cramer,  
 W. A. Goddard III,  M. S. Gordon,  W. J. Hehre,  A. Klamt,  
 H. F. Schaefer III,  M. W. Schmidt,  C. D. Sherrill,  D. G. Truhlar,  
 A. Warshel,  X. Xu,  A. Aspuru-Guzik,  R. Baer,  A. T. Bell,  N. A. Besley,  
 J.-D. Chai,  A. Dreuw,  B. D. Dunietz,  T. R. Furlani,  S. R. Gwaltney,  
 C.-P. Hsu,  Y. Jung,  J. Kong,  D. S. Lambrecht,  W. Liang,  C. Ochsenfeld,  
 V. A. Rassolov,  L. V. Slipchenko,  J. E. Subotnik,  T. Van Voorhis,  
 J. M. Herbert,  A. I. Krylov,  P. M. W. Gill,  M. Head-Gordon

 Contributors to earlier versions of Q-Chem not listed above: 
 R. D. Adamson,  J. Baker,  E. F. C. Byrd,  A. K. Chakraborty,  C.-L. Cheng,  
 H. Dachsel,  R. J. Doerksen,  G. Hawkins,  A. Heyden,  S. Hirata,  
 G. Kedziora,  F. J. Keil,  C. Kelley,  P. P. Korambath,  W. Kurlancheek,  
 A. M. Lee,  M. S. Lee,  D. Liotard,  I. Lotan,  P. E. Maslen,  N. Nair,  
 D. Neuhauser,  R. Olson,  B. Peters,  J. Ritchie,  N. E. Schultz,  
 N. Shenvi,  A. C. Simmonett,  K. S. Thanthiriwatte,  Q. Wu,  W. Zhang

 Please cite Q-Chem as follows:
 Y. Shao et al., Mol. Phys. 113, 184-215 (2015)
 DOI: 10.1080/00268976.2014.952696

 Q-Chem 4.4.2 for Intel X86 EM64T Linux

 Parts of Q-Chem use Armadillo 5.200.1 (Boston Tea Smuggler).
 http://arma.sourceforge.net/

 Q-Chem begins on Wed Dec 14 00:52:09 2016  


Host: 0

     Scratch files written to /scratch/cher/qchem7970//
FILE_GEOM_ORG=        593

Checking the input file for inconsistencies... 	...done.

--------------------------------------------------------------
User input:
--------------------------------------------------------------
$molecule
0 1
  C    1.2746344    0.6480700   -0.3114451
  H    1.0901413    1.6849451   -0.0131041
  H    1.1449697    0.5966907   -1.3997537
  C    0.1986776   -0.2279198    0.3340644
  H    0.3185655   -0.1790620    1.4335279
  C   -1.2017062    0.3263226    0.0648384
  O   -2.1123743   -0.6713470   -0.0903510
  H   -2.9781577   -0.2389254   -0.2133454
  O    0.3596131   -1.5572880   -0.1263712
  H   -0.4396210   -2.0534213    0.1094929
  O   -1.5051328    1.4964717    0.0430626
  C    2.6902322    0.2107593    0.0724031
  H    2.8475488    0.2833587    1.1559304
  H    2.8718299   -0.8256020   -0.2262193
  H    3.4368486    0.8459304   -0.4164168
$end

$rem
   BASIS  =  6-311++G**
   JOB_TYPE  =  optimization
   METHOD  =  B3LYP
$end

--------------------------------------------------------------
 ----------------------------------------------------------------
             Standard Nuclear Orientation (Angstroms)
    I     Atom           X                Y                Z
 ----------------------------------------------------------------
    1      C       1.2746343862     0.6480699844    -0.3114450919
    2      H       1.0901413013     1.6849450796    -0.0131040659
    3      H       1.1449696778     0.5966907120    -1.3997536922
    4      C       0.1986775799    -0.2279198176     0.3340643949
    5      H       0.3185654884    -0.1790620453     1.4335278952
    6      C      -1.2017062151     0.3263226063     0.0648384182
    7      O      -2.1123743287    -0.6713469787    -0.0903509991
    8      H      -2.9781577242    -0.2389253649    -0.2133453825
    9      O       0.3596130600    -1.5572880086    -0.1263712379
   10      H      -0.4396210445    -2.0534213043     0.1094928560
   11      O      -1.5051328007     1.4964717106     0.0430626483
   12      C       2.6902321835     0.2107592576     0.0724030875
   13      H       2.8475487922     0.2833586298     1.1559303881
   14      H       2.8718298684    -0.8256020375    -0.2262193385
   15      H       3.4368485879     0.8459303599    -0.4164168027
 ----------------------------------------------------------------
 Molecular Point Group                 C1    NOp =  1
 Largest Abelian Subgroup              C1    NOp =  1
 Nuclear Repulsion Energy =   319.4555080924 hartrees
 There are       28 alpha and       28 beta electrons
 Requested basis set is 6-311++G(d,p)
 There are 82 shells and 210 basis functions

 Total QAlloc Memory Limit   2000 MB
 Mega-Array Size        61 MB
 MEM_STATIC part        62 MB
 A cutoff of  1.0D-11 yielded   3139 shell pairs
 There are     20822 function pairs (     22226 Cartesian)

 -------------------------------------------------------
 OpenMP Integral Computing Module                       
 Release: version 1.0, May 2013, Q-Chem Inc. Pittsburgh 
 -------------------------------------------------------
 Integral Job Info:
 Integral job number is                      11
 Integral operator is                         1
 short-range coefficients                     0
 long-range coefficients              100000000
 Omega coefficients                           0
 if combine SR and LR in K                    0
 Integral screening is                        0
 Integral computing path is                   2
 max size of driver memory is            800000
 size of driver memory is                593474
 size of scratch memory is              2260544
 max col of scratch BK array               1296
 max len of scratch array in speh3          155
 max len of scratch index in speh4           18
 max int batch size is                      520
 min int batch size is                       52
 fixed nKL is                                52
 max L of basis functions is                  2
 order of int derivative is                   0
 number of shells is                         82
 number of basis is                         217
 number of cartesian basis is               217
 number of contracted shell pairs          3139
 number of primitive shell pairs           7492
 maxK2 (contraction) of shell pair           36
 max number of K2 of shell pair               1
 max number of CS2 of shell pair            530
 max number of PS2 of shell pair            978
 mem total for path MDJ                   37640
 -------------------------------------------------------
 Smallest overlap matrix eigenvalue = 1.41E-05

 Scale SEOQF with 1.000000e-01/1.000000e-01/1.000000e-01

 Standard Electronic Orientation quadrupole field applied
 Nucleus-field energy     =     0.0000000087 hartrees
 Guess from superposition of atomic densities
 Warning:  Energy on first SCF cycle will be non-variational
 A restricted hybrid HF-DFT SCF calculation will be
 performed using Pulay DIIS extrapolation
 Exchange:     0.2000 Hartree-Fock + 0.0800 Slater + 0.7200 B88
 Correlation:  0.1900 VWN1RPA + 0.8100 LYP
 Using SG-1 standard quadrature grid
 SCF converges when DIIS error is below 1.0E-08
 ---------------------------------------
  Cycle       Energy         DIIS Error
 ---------------------------------------
    1    -384.1653732348      4.24E-02
    2    -382.8424860208      6.85E-03
    3    -382.5179397433      1.13E-02
    4    -383.0291510364      2.28E-03
    5    -383.0499534524      6.11E-04
    6    -383.0511616168      2.30E-04
    7    -383.0513927824      4.73E-05
    8    -383.0514022491      1.23E-05
    9    -383.0514033544      2.35E-06
   10    -383.0514033773      9.57E-07
   11    -383.0514033661      3.45E-07
   12    -383.0514033636      4.68E-08
   13    -383.0514033605      2.18E-08
   14    -383.0514033620      5.64E-09 Convergence criterion met
 ---------------------------------------
 SCF time:  CPU 143.64 s  wall 143.94 s
 SCF   energy in the final basis set = -383.0514033620
 Total energy in the final basis set = -383.0514033620

 --------------------------------------------------------------

                    Orbital Energies (a.u.)
 --------------------------------------------------------------

 Alpha MOs
 -- Occupied --
-19.197 -19.139 -19.136 -10.325 -10.252 -10.179 -10.163  -1.135
 -1.048  -1.041  -0.799  -0.725  -0.650  -0.595  -0.556  -0.511
 -0.510  -0.462  -0.444  -0.431  -0.425  -0.393  -0.369  -0.363
 -0.350  -0.347  -0.315  -0.284
 -- Virtual --
 -0.029  -0.017   0.002   0.013   0.018   0.027   0.041   0.049
  0.060   0.071   0.078   0.086   0.087   0.093   0.109   0.114
  0.121   0.125   0.134   0.135   0.139   0.150   0.153   0.163
  0.173   0.179   0.186   0.194   0.199   0.207   0.210   0.229
  0.238   0.248   0.251   0.265   0.267   0.276   0.294   0.301
  0.303   0.311   0.321   0.326   0.343   0.350   0.367   0.381
  0.392   0.402   0.442   0.453   0.474   0.496   0.519   0.529
  0.551   0.563   0.598   0.616   0.634   0.651   0.661   0.665
  0.678   0.691   0.709   0.715   0.741   0.759   0.771   0.849
  0.878   0.917   0.961   0.991   1.051   1.065   1.089   1.116
  1.121   1.150   1.172   1.182   1.201   1.220   1.267   1.276
  1.294   1.373   1.410   1.442   1.461   1.477   1.498   1.529
  1.537   1.546   1.561   1.587   1.611   1.617   1.640   1.661
  1.672   1.699   1.720   1.746   1.784   1.799   1.829   1.867
  1.888   1.948   2.006   2.039   2.042   2.078   2.142   2.149
  2.194   2.204   2.287   2.333   2.368   2.466   2.498   2.509
  2.569   2.571   2.583   2.612   2.631   2.647   2.673   2.723
  2.734   2.796   2.829   2.834   2.858   2.883   2.928   2.977
  3.016   3.045   3.111   3.147   3.151   3.208   3.262   3.324
  3.353   3.391   3.587   3.660   3.780   3.781   3.799   3.825
  3.870   3.906   4.043   4.109   4.172   4.312   4.953   5.036
  5.062   5.150   5.348   5.379   5.562   5.696   5.819  23.763
 23.776  23.875  23.973  49.829  49.918  49.986
 --------------------------------------------------------------

          Ground-State Mulliken Net Atomic Charges

     Atom                 Charge (a.u.)
  ----------------------------------------
      1 C                    -0.166940
      2 H                     0.157440
      3 H                     0.177121
      4 C                    -0.100452
      5 H                     0.209937
      6 C                    -0.044991
      7 O                    -0.219465
      8 H                     0.295053
      9 O                    -0.209728
     10 H                     0.262435
     11 O                    -0.274666
     12 C                    -0.517108
     13 H                     0.125584
     14 H                     0.163519
     15 H                     0.142261
  ----------------------------------------
  Sum of atomic charges =    -0.000000

 -----------------------------------------------------------------
                    Cartesian Multipole Moments
 -----------------------------------------------------------------
    Charge (ESU x 10^10)
                 0.0000
    Dipole Moment (Debye)
         X      -0.9763      Y      -0.8527      Z       0.6902
       Tot       1.4686
    Quadrupole Moments (Debye-Ang)
        XX     -37.4698     XY       5.5418     YY     -48.1533
        XZ       0.5389     YZ      -1.4182     ZZ     -42.0588
    Octopole Moments (Debye-Ang^2)
       XXX     -39.2331    XXY      -3.9477    XYY      -0.0517
       YYY     -14.6561    XXZ      -4.2223    XYZ       0.0245
       YYZ       1.3915    XZZ      -4.4112    YZZ      -0.2325
       ZZZ       0.5940
    Hexadecapole Moments (Debye-Ang^3)
      XXXX    -667.5898   XXXY       9.3523   XXYY    -189.5839
      XYYY      21.4599   YYYY    -267.9726   XXXZ       6.3393
      XXYZ      -0.3771   XYYZ      -1.0898   YYYZ      -2.0456
      XXZZ    -139.6128   XYZZ      -0.5127   YYZZ     -60.3220
      XZZZ       1.5027   YZZZ      -0.4356   ZZZZ     -73.0245
 -----------------------------------------------------------------
 Calculating analytic gradient of the SCF energy
 Gradient of SCF Energy
            1           2           3           4           5           6
    1   0.0002615  -0.0004875  -0.0002471  -0.0013662   0.0006131   0.0013323
    2  -0.0010464   0.0014447  -0.0001091  -0.0042212   0.0007850  -0.0066268
    3   0.0005422   0.0004090  -0.0014355   0.0003260   0.0019377  -0.0008110
            7           8           9          10          11          12
    1   0.0053582  -0.0042931   0.0066150  -0.0059297  -0.0022267  -0.0009268
    2  -0.0065530   0.0039985   0.0038526  -0.0011803   0.0096638   0.0005675
    3   0.0006509  -0.0006129  -0.0033923   0.0025249  -0.0001520  -0.0003812
           13          14          15
    1   0.0002007  -0.0000884   0.0011846
    2  -0.0000128  -0.0015509   0.0009885
    3   0.0015598  -0.0004611  -0.0007046
 Max gradient component =       9.664E-03
 RMS gradient           =       2.998E-03
 Gradient time:  CPU 41.02 s  wall 41.02 s
 Geometry Optimization Parameters
   NAtoms,    NIC,     NZ,  NCons,   NDum,   NFix, NCnnct, MaxDiis
       15      96       0       0       0       0       0       0


** GEOMETRY OPTIMIZATION IN DELOCALIZED INTERNAL COORDINATES **
   Searching for a Minimum

   Optimization Cycle:   1

                       Coordinates (Angstroms)
     ATOM                X               Y               Z
      1  C         1.2746343862    0.6480699844   -0.3114450919
      2  H         1.0901413013    1.6849450796   -0.0131040659
      3  H         1.1449696778    0.5966907120   -1.3997536922
      4  C         0.1986775799   -0.2279198176    0.3340643949
      5  H         0.3185654884   -0.1790620453    1.4335278952
      6  C        -1.2017062151    0.3263226063    0.0648384182
      7  O        -2.1123743287   -0.6713469787   -0.0903509991
      8  H        -2.9781577242   -0.2389253649   -0.2133453825
      9  O         0.3596130600   -1.5572880086   -0.1263712379
     10  H        -0.4396210445   -2.0534213043    0.1094928560
     11  O        -1.5051328007    1.4964717106    0.0430626483
     12  C         2.6902321835    0.2107592576    0.0724030875
     13  H         2.8475487922    0.2833586298    1.1559303881
     14  H         2.8718298684   -0.8256020375   -0.2262193385
     15  H         3.4368485879    0.8459303599   -0.4164168027
   Point Group: c1    Number of degrees of freedom:    39


   Energy is   -383.051403362


 Attempting to Generate Delocalized Internal Coordinates

 39 Hessian modes will be used to form the next step
  Hessian Eigenvalues:
     0.005141    0.005175    0.005217    0.009039    0.013526    0.020978
     0.036979    0.049445    0.049981    0.055993    0.056225    0.056601
     0.076672    0.083600    0.121907    0.160000    0.160000    0.160000
     0.160000    0.160000    0.176484    0.203702    0.219228    0.249793
     0.250000    0.293753    0.293986    0.294282    0.329134    0.339833
     0.339926    0.342000    0.342861    0.343876    0.430650    0.522589
     0.530111    0.534133    1.004063

 Minimum Search - Taking Simple RFO Step
 Searching for Lamda that Minimizes Along All modes
 Value Taken    Lamda =  -0.00056163
 Step Taken.  Stepsize is  0.063492

                             Maximum     Tolerance    Cnvgd?
         Gradient           0.007260      0.000300      NO
         Displacement       0.025788      0.001200      NO
         Energy change     *********      0.000001      NO


 New Cartesian Coordinates Obtained by Inverse Iteration

 Displacement from previous Coordinates is:  0.121161
 ----------------------------------------------------------------
             Standard Nuclear Orientation (Angstroms)
    I     Atom           X                Y                Z
 ----------------------------------------------------------------
    1      C       1.2772181436     0.6459029287    -0.3181095858
    2      H       1.0914809212     1.6814103241    -0.0246231874
    3      H       1.1566933101     0.5920433822    -1.4050695180
    4      C       0.1972403590    -0.2284215528     0.3218661795
    5      H       0.3143030811    -0.1845647094     1.4185746614
    6      C      -1.2028209888     0.3302835963     0.0624525513
    7      O      -2.1265514019    -0.6562439729    -0.0759870333
    8      H      -2.9921327057    -0.2334193606    -0.1878916288
    9      O       0.3595733708    -1.5628381575    -0.1315730184
   10      H      -0.4250232813    -2.0758754823     0.0921661003
   11      O      -1.4981969746     1.4971551782     0.0440307537
   12      C       2.6899868777     0.2134056207     0.0787094469
   13      H       2.8387235930     0.2938901261     1.1604168689
   14      H       2.8797581709    -0.8212277253    -0.2117526520
   15      H       3.4358163376     0.8474825878    -0.4068968607
 ----------------------------------------------------------------
 Molecular Point Group                 C1    NOp =  1
 Largest Abelian Subgroup              C1    NOp =  1
 Nuclear Repulsion Energy =   319.4117993536 hartrees
 There are       28 alpha and       28 beta electrons
 Applying Cartesian multipole field
    Component          Value
    ---------          -----
     (2,0,0)        1.00000E-11
     (0,2,0)        2.00000E-11
     (0,0,2)       -3.00000E-11
 Nucleus-field energy     =     0.0000000087 hartrees
 Requested basis set is 6-311++G(d,p)
 There are 82 shells and 210 basis functions
 A cutoff of  1.0D-11 yielded   3138 shell pairs
 There are     20818 function pairs (     22222 Cartesian)
 Smallest overlap matrix eigenvalue = 1.42E-05
 Guess MOs from SCF MO coefficient file
 Reading MOs from coefficient file
 Reading MOs from coefficient file
 A restricted hybrid HF-DFT SCF calculation will be
 performed using Pulay DIIS extrapolation
 Exchange:     0.2000 Hartree-Fock + 0.0800 Slater + 0.7200 B88
 Correlation:  0.1900 VWN1RPA + 0.8100 LYP
 Using SG-1 standard quadrature grid
 SCF converges when DIIS error is below 1.0E-08
 Geometry optimization detected.  Setting ReadMinima to 0
 Setting SaveMinima to 0
 ---------------------------------------
  Cycle       Energy         DIIS Error
 ---------------------------------------
    1    -383.0626609018      4.39E-04
    2    -383.0516416044      7.25E-05
    3    -383.0516303215      9.35E-05
    4    -383.0516655375      2.21E-05
    5    -383.0516672363      9.40E-06
    6    -383.0516673832      3.32E-06
    7    -383.0516673600      7.79E-07
    8    -383.0516674021      9.97E-08
    9    -383.0516673946      3.64E-08
   10    -383.0516673948      1.70E-08
   11    -383.0516673942      4.38E-09 Convergence criterion met
 ---------------------------------------
 SCF time:  CPU 112.28 s  wall 112.55 s
 SCF   energy in the final basis set = -383.0516673942
 Total energy in the final basis set = -383.0516673942

 --------------------------------------------------------------

                    Orbital Energies (a.u.)
 --------------------------------------------------------------

 Alpha MOs
 -- Occupied --
-19.195 -19.138 -19.135 -10.324 -10.252 -10.178 -10.162  -1.135
 -1.048  -1.041  -0.799  -0.725  -0.651  -0.596  -0.558  -0.511
 -0.509  -0.463  -0.444  -0.432  -0.425  -0.392  -0.369  -0.363
 -0.350  -0.347  -0.315  -0.284
 -- Virtual --
 -0.028  -0.016   0.003   0.013   0.017   0.027   0.041   0.049
  0.060   0.071   0.078   0.087   0.088   0.094   0.110   0.114
  0.122   0.125   0.134   0.136   0.138   0.150   0.153   0.163
  0.173   0.179   0.186   0.195   0.200   0.209   0.210   0.229
  0.238   0.248   0.251   0.266   0.268   0.276   0.294   0.302
  0.304   0.310   0.322   0.327   0.343   0.350   0.368   0.381
  0.392   0.403   0.442   0.455   0.474   0.498   0.521   0.533
  0.553   0.565   0.598   0.617   0.634   0.651   0.661   0.666
  0.678   0.692   0.711   0.717   0.743   0.760   0.773   0.850
  0.878   0.920   0.961   0.993   1.054   1.068   1.089   1.116
  1.122   1.150   1.171   1.182   1.201   1.221   1.267   1.277
  1.293   1.377   1.411   1.445   1.463   1.476   1.497   1.528
  1.537   1.543   1.561   1.587   1.612   1.618   1.642   1.662
  1.673   1.702   1.725   1.750   1.785   1.802   1.831   1.868
  1.890   1.948   2.009   2.039   2.048   2.080   2.144   2.153
  2.198   2.208   2.293   2.337   2.372   2.470   2.502   2.506
  2.573   2.575   2.584   2.609   2.629   2.649   2.675   2.724
  2.734   2.794   2.829   2.834   2.860   2.884   2.929   2.977
  3.017   3.049   3.111   3.150   3.154   3.210   3.262   3.324
  3.357   3.395   3.598   3.665   3.786   3.791   3.805   3.831
  3.868   3.918   4.040   4.107   4.175   4.317   4.954   5.037
  5.062   5.152   5.346   5.374   5.574   5.708   5.825  23.764
 23.784  23.880  23.980  49.833  49.920  49.992
 --------------------------------------------------------------

          Ground-State Mulliken Net Atomic Charges

     Atom                 Charge (a.u.)
  ----------------------------------------
      1 C                    -0.171281
      2 H                     0.157861
      3 H                     0.176284
      4 C                    -0.099837
      5 H                     0.211939
      6 C                    -0.036932
      7 O                    -0.224983
      8 H                     0.295386
      9 O                    -0.216858
     10 H                     0.264448
     11 O                    -0.274193
     12 C                    -0.512284
     13 H                     0.125373
     14 H                     0.163122
     15 H                     0.141953
  ----------------------------------------
  Sum of atomic charges =     0.000000

 -----------------------------------------------------------------
                    Cartesian Multipole Moments
 -----------------------------------------------------------------
    Charge (ESU x 10^10)
                -0.0000
    Dipole Moment (Debye)
         X      -0.9707      Y      -0.8576      Z       0.6865
       Tot       1.4660
    Quadrupole Moments (Debye-Ang)
        XX     -37.3809     XY       5.4959     YY     -47.9831
        XZ       0.4912     YZ      -1.3928     ZZ     -42.0670
    Octopole Moments (Debye-Ang^2)
       XXX     -39.5032    XXY      -3.7598    XYY      -0.0880
       YYY     -15.3283    XXZ      -3.9477    XYZ      -0.0386
       YYZ       1.3516    XZZ      -4.3462    YZZ      -0.2321
       ZZZ       0.6361
    Hexadecapole Moments (Debye-Ang^3)
      XXXX    -666.1410   XXXY       8.9534   XXYY    -189.7616
      XYYY      21.8739   YYYY    -266.6260   XXXZ       5.8335
      XXYZ      -0.4189   XYYZ      -0.7640   YYYZ      -1.9864
      XXZZ    -139.9523   XYZZ      -0.4701   YYZZ     -60.3228
      XZZZ       1.8945   YZZZ      -0.4597   ZZZZ     -72.6400
 -----------------------------------------------------------------
 Calculating analytic gradient of the SCF energy
 Gradient of SCF Energy
            1           2           3           4           5           6
    1   0.0003252   0.0000483  -0.0000525   0.0002573   0.0001824   0.0017183
    2   0.0006964   0.0000986   0.0000300  -0.0005261   0.0001409  -0.0009724
    3   0.0001670  -0.0000754  -0.0000228   0.0001857   0.0000373  -0.0007043
            7           8           9          10          11          12
    1  -0.0003144  -0.0008499   0.0001834  -0.0002748  -0.0011553  -0.0000582
    2   0.0003172   0.0002557   0.0000536  -0.0008362   0.0006852   0.0001225
    3   0.0002237  -0.0000948   0.0001685   0.0000195   0.0001880  -0.0001440
           13          14          15
    1   0.0000304  -0.0000237  -0.0000166
    2  -0.0000391  -0.0000061  -0.0000201
    3   0.0000101  -0.0000007   0.0000421
 Max gradient component =       1.718E-03
 RMS gradient           =       4.531E-04
 Gradient time:  CPU 41.05 s  wall 41.05 s
 Geometry Optimization Parameters
   NAtoms,    NIC,     NZ,  NCons,   NDum,   NFix, NCnnct, MaxDiis
       15      96       0       0       0       0       0       0

 Cartesian Hessian Update
 Hessian Updated using BFGS Update


** GEOMETRY OPTIMIZATION IN DELOCALIZED INTERNAL COORDINATES **
   Searching for a Minimum

   Optimization Cycle:   2

                       Coordinates (Angstroms)
     ATOM                X               Y               Z
      1  C         1.2772181436    0.6459029287   -0.3181095858
      2  H         1.0914809212    1.6814103241   -0.0246231874
      3  H         1.1566933101    0.5920433822   -1.4050695180
      4  C         0.1972403590   -0.2284215528    0.3218661795
      5  H         0.3143030811   -0.1845647094    1.4185746614
      6  C        -1.2028209888    0.3302835963    0.0624525513
      7  O        -2.1265514019   -0.6562439729   -0.0759870333
      8  H        -2.9921327057   -0.2334193606   -0.1878916288
      9  O         0.3595733708   -1.5628381575   -0.1315730184
     10  H        -0.4250232813   -2.0758754823    0.0921661003
     11  O        -1.4981969746    1.4971551782    0.0440307537
     12  C         2.6899868777    0.2134056207    0.0787094469
     13  H         2.8387235930    0.2938901261    1.1604168689
     14  H         2.8797581709   -0.8212277253   -0.2117526520
     15  H         3.4358163376    0.8474825878   -0.4068968607
   Point Group: c1    Number of degrees of freedom:    39


   Energy is   -383.051667394

 Hessian Updated using BFGS Update

 36 Hessian modes will be used to form the next step
  Hessian Eigenvalues:
     0.005123    0.005145    0.005228    0.009227    0.013513    0.020979
     0.036901    0.049445    0.051235    0.055670    0.056196    0.056596
     0.075896    0.083617    0.121935    0.158308    0.168826    0.176632
     0.204715    0.219144    0.248569    0.271589    0.292500    0.294091
     0.294610    0.329628    0.339882    0.340227    0.342480    0.343157
     0.344690    0.437271    0.491503    0.528718    0.531464    0.968634

 Minimum Search - Taking Simple RFO Step
 Searching for Lamda that Minimizes Along All modes
 Value Taken    Lamda =  -0.00006036
 Step Taken.  Stepsize is  0.053387

                             Maximum     Tolerance    Cnvgd?
         Gradient           0.001350      0.000300      NO
         Displacement       0.029035      0.001200      NO
         Energy change     -0.000264      0.000001      NO


 New Cartesian Coordinates Obtained by Inverse Iteration

 Displacement from previous Coordinates is:  0.056351
 ----------------------------------------------------------------
             Standard Nuclear Orientation (Angstroms)
    I     Atom           X                Y                Z
 ----------------------------------------------------------------
    1      C       1.2755709317     0.6440766108    -0.3183093066
    2      H       1.0901285278     1.6797674477    -0.0265435187
    3      H       1.1533542279     0.5876373184    -1.4046745783
    4      C       0.1972665753    -0.2271928947     0.3258858668
    5      H       0.3185341985    -0.1884126554     1.4218936754
    6      C      -1.2030488172     0.3317910463     0.0763222073
    7      O      -2.1198912002    -0.6577331879    -0.0809665216
    8      H      -2.9850746879    -0.2394534927    -0.2001867624
    9      O       0.3539289792    -1.5598886073    -0.1330589537
   10      H      -0.4323944527    -2.0678870289     0.0906478015
   11      O      -1.4940568386     1.4985171303     0.0483992724
   12      C       2.6891824997     0.2136623037     0.0779906502
   13      H       2.8394842227     0.2994808932     1.1587881600
   14      H       2.8797709229    -0.8217023255    -0.2082579472
   15      H       3.4333137237     0.8463202253    -0.4116169674
 ----------------------------------------------------------------
 Molecular Point Group                 C1    NOp =  1
 Largest Abelian Subgroup              C1    NOp =  1
 Nuclear Repulsion Energy =   319.6869639479 hartrees
 There are       28 alpha and       28 beta electrons
 Applying Cartesian multipole field
    Component          Value
    ---------          -----
     (2,0,0)        1.00000E-11
     (0,2,0)        2.00000E-11
     (0,0,2)       -3.00000E-11
 Nucleus-field energy     =     0.0000000087 hartrees
 Requested basis set is 6-311++G(d,p)
 There are 82 shells and 210 basis functions
 A cutoff of  1.0D-11 yielded   3139 shell pairs
 There are     20822 function pairs (     22226 Cartesian)
 Smallest overlap matrix eigenvalue = 1.42E-05
 Guess MOs from SCF MO coefficient file
 Reading MOs from coefficient file
 Reading MOs from coefficient file
 A restricted hybrid HF-DFT SCF calculation will be
 performed using Pulay DIIS extrapolation
 Exchange:     0.2000 Hartree-Fock + 0.0800 Slater + 0.7200 B88
 Correlation:  0.1900 VWN1RPA + 0.8100 LYP
 Using SG-1 standard quadrature grid
 SCF converges when DIIS error is below 1.0E-08
 Geometry optimization detected.  Setting ReadMinima to 0
 Setting SaveMinima to 0
 ---------------------------------------
  Cycle       Energy         DIIS Error
 ---------------------------------------
    1    -383.0552062090      2.71E-04
    2    -383.0516448145      2.93E-05
    3    -383.0516438502      4.08E-05
    4    -383.0516499063      1.28E-05
    5    -383.0516504310      4.21E-06
    6    -383.0516504839      1.43E-06
    7    -383.0516504646      3.97E-07
    8    -383.0516505128      8.77E-08
    9    -383.0516505161      2.22E-08
   10    -383.0516505154      1.08E-08
   11    -383.0516505173      3.41E-09 Convergence criterion met
 ---------------------------------------
 SCF time:  CPU 109.92 s  wall 110.02 s
 SCF   energy in the final basis set = -383.0516505173
 Total energy in the final basis set = -383.0516505173

 --------------------------------------------------------------

                    Orbital Energies (a.u.)
 --------------------------------------------------------------

 Alpha MOs
 -- Occupied --
-19.195 -19.138 -19.135 -10.324 -10.251 -10.178 -10.162  -1.136
 -1.048  -1.041  -0.799  -0.726  -0.652  -0.596  -0.558  -0.511
 -0.510  -0.463  -0.444  -0.432  -0.425  -0.392  -0.369  -0.363
 -0.351  -0.348  -0.315  -0.284
 -- Virtual --
 -0.027  -0.017   0.003   0.013   0.018   0.027   0.042   0.049
  0.060   0.071   0.078   0.087   0.088   0.094   0.110   0.114
  0.122   0.125   0.134   0.136   0.139   0.150   0.154   0.163
  0.174   0.178   0.186   0.195   0.200   0.209   0.210   0.229
  0.238   0.248   0.251   0.266   0.268   0.277   0.295   0.302
  0.303   0.310   0.322   0.327   0.344   0.351   0.368   0.382
  0.392   0.404   0.443   0.455   0.475   0.498   0.522   0.533
  0.553   0.565   0.599   0.617   0.634   0.652   0.662   0.666
  0.678   0.692   0.711   0.717   0.743   0.760   0.771   0.850
  0.878   0.918   0.961   0.991   1.053   1.068   1.089   1.117
  1.122   1.150   1.172   1.182   1.201   1.222   1.267   1.279
  1.292   1.377   1.411   1.447   1.463   1.478   1.497   1.529
  1.537   1.544   1.562   1.588   1.612   1.618   1.643   1.661
  1.673   1.702   1.724   1.751   1.786   1.802   1.831   1.869
  1.890   1.949   2.011   2.040   2.050   2.081   2.146   2.154
  2.198   2.209   2.293   2.338   2.373   2.471   2.503   2.505
  2.573   2.576   2.584   2.612   2.630   2.650   2.676   2.725
  2.735   2.794   2.829   2.835   2.859   2.884   2.930   2.977
  3.017   3.051   3.113   3.150   3.156   3.211   3.262   3.329
  3.358   3.396   3.596   3.668   3.787   3.792   3.806   3.832
  3.870   3.918   4.040   4.109   4.176   4.320   4.955   5.037
  5.063   5.152   5.348   5.378   5.578   5.711   5.826  23.767
 23.787  23.881  23.981  49.834  49.922  49.992
 --------------------------------------------------------------

          Ground-State Mulliken Net Atomic Charges

     Atom                 Charge (a.u.)
  ----------------------------------------
      1 C                    -0.173280
      2 H                     0.158024
      3 H                     0.176448
      4 C                    -0.101239
      5 H                     0.209619
      6 C                    -0.035139
      7 O                    -0.224476
      8 H                     0.295159
      9 O                    -0.215595
     10 H                     0.263813
     11 O                    -0.274070
     12 C                    -0.509339
     13 H                     0.125255
     14 H                     0.162906
     15 H                     0.141914
  ----------------------------------------
  Sum of atomic charges =    -0.000000

 -----------------------------------------------------------------
                    Cartesian Multipole Moments
 -----------------------------------------------------------------
    Charge (ESU x 10^10)
                 0.0000
    Dipole Moment (Debye)
         X      -0.9913      Y      -0.8529      Z       0.6876
       Tot       1.4774
    Quadrupole Moments (Debye-Ang)
        XX     -37.3265     XY       5.5127     YY     -48.0176
        XZ       0.5168     YZ      -1.4033     ZZ     -42.0503
    Octopole Moments (Debye-Ang^2)
       XXX     -39.5052    XXY      -3.9317    XYY      -0.1401
       YYY     -15.2387    XXZ      -4.1746    XYZ      -0.0389
       YYZ       1.2327    XZZ      -4.4024    YZZ      -0.2558
       ZZZ       0.4311
    Hexadecapole Moments (Debye-Ang^3)
      XXXX    -664.8922   XXXY       9.0361   XXYY    -189.1603
      XYYY      21.6353   YYYY    -266.7991   XXXZ       6.5603
      XXYZ      -0.4617   XYYZ      -0.6418   YYYZ      -2.2767
      XXZZ    -139.5003   XYZZ      -0.4998   YYZZ     -60.2870
      XZZZ       2.0204   YZZZ      -0.7448   ZZZZ     -72.8767
 -----------------------------------------------------------------
 Calculating analytic gradient of the SCF energy
 Gradient of SCF Energy
            1           2           3           4           5           6
    1   0.0001935  -0.0000503   0.0000455   0.0002397  -0.0004189  -0.0005883
    2   0.0001065  -0.0002177   0.0000797   0.0001393   0.0000205   0.0000641
    3  -0.0002031  -0.0000183   0.0000956  -0.0009875  -0.0003051   0.0036374
            7           8           9          10          11          12
    1  -0.0001622   0.0005239  -0.0007661   0.0005555   0.0004890   0.0000671
    2   0.0001102  -0.0002460  -0.0000225   0.0001832  -0.0003010  -0.0000053
    3  -0.0010879   0.0000600   0.0002142  -0.0000725  -0.0012922  -0.0000351
           13          14          15
    1   0.0000076   0.0000011  -0.0001372
    2  -0.0000164   0.0001861  -0.0000806
    3  -0.0001519   0.0000488   0.0000977
 Max gradient component =       3.637E-03
 RMS gradient           =       6.617E-04
 Gradient time:  CPU 41.09 s  wall 41.09 s
 Geometry Optimization Parameters
   NAtoms,    NIC,     NZ,  NCons,   NDum,   NFix, NCnnct, MaxDiis
       15      96       0       0       0       0       0       0

 Cartesian Hessian Update
 Hessian Updated using BFGS Update


** GEOMETRY OPTIMIZATION IN DELOCALIZED INTERNAL COORDINATES **
   Searching for a Minimum

   Optimization Cycle:   3

                       Coordinates (Angstroms)
     ATOM                X               Y               Z
      1  C         1.2755709317    0.6440766108   -0.3183093066
      2  H         1.0901285278    1.6797674477   -0.0265435187
      3  H         1.1533542279    0.5876373184   -1.4046745783
      4  C         0.1972665753   -0.2271928947    0.3258858668
      5  H         0.3185341985   -0.1884126554    1.4218936754
      6  C        -1.2030488172    0.3317910463    0.0763222073
      7  O        -2.1198912002   -0.6577331879   -0.0809665216
      8  H        -2.9850746879   -0.2394534927   -0.2001867624
      9  O         0.3539289792   -1.5598886073   -0.1330589537
     10  H        -0.4323944527   -2.0678870289    0.0906478015
     11  O        -1.4940568386    1.4985171303    0.0483992724
     12  C         2.6891824997    0.2136623037    0.0779906502
     13  H         2.8394842227    0.2994808932    1.1587881600
     14  H         2.8797709229   -0.8217023255   -0.2082579472
     15  H         3.4333137237    0.8463202253   -0.4116169674
   Point Group: c1    Number of degrees of freedom:    39


   Energy is   -383.051650517

 Hessian Updated using BFGS Update

 37 Hessian modes will be used to form the next step
  Hessian Eigenvalues:
     0.004889    0.005144    0.005225    0.013211    0.020972    0.030518
     0.037895    0.049402    0.049875    0.055277    0.056229    0.056603
     0.079274    0.083642    0.122091    0.155581    0.160032    0.165297
     0.176624    0.199762    0.218871    0.232862    0.250389    0.289069
     0.293768    0.298886    0.329479    0.339752    0.339891    0.342152
     0.342827    0.343879    0.433769    0.495284    0.528676    0.531408
     0.966492

 Minimum Search - Taking Simple RFO Step
 Searching for Lamda that Minimizes Along All modes
 Value Taken    Lamda =  -0.00009298
 Step Taken.  Stepsize is  0.053127

                             Maximum     Tolerance    Cnvgd?
         Gradient           0.001074      0.000300      NO
         Displacement       0.026287      0.001200      NO
         Energy change      0.000017      0.000001      NO


 New Cartesian Coordinates Obtained by Inverse Iteration

 Displacement from previous Coordinates is:  0.070034
 ----------------------------------------------------------------
             Standard Nuclear Orientation (Angstroms)
    I     Atom           X                Y                Z
 ----------------------------------------------------------------
    1      C       1.2775553956     0.6427159307    -0.3219172952
    2      H       1.0906140033     1.6792522441    -0.0338069065
    3      H       1.1601784321     0.5828580364    -1.4086888476
    4      C       0.1969214822    -0.2262244599     0.3197325741
    5      H       0.3151862403    -0.1886799784     1.4162948883
    6      C      -1.2022646756     0.3324412123     0.0652624663
    7      O      -2.1190630247    -0.6597857862    -0.0726795069
    8      H      -2.9864737734    -0.2434905176    -0.1800715620
    9      O       0.3537036979    -1.5580625134    -0.1405764395
   10      H      -0.4366548412    -2.0615577093     0.0785012380
   11      O      -1.4954875862     1.4987119457     0.0540841404
   12      C       2.6895515860     0.2139660961     0.0823394709
   13      H       2.8350119138     0.3047395987     1.1634820873
   14      H       2.8815724409    -0.8226750527    -0.1986908749
   15      H       3.4357175216     0.8447737367    -0.4069523553
 ----------------------------------------------------------------
 Molecular Point Group                 C1    NOp =  1
 Largest Abelian Subgroup              C1    NOp =  1
 Nuclear Repulsion Energy =   319.7438436802 hartrees
 There are       28 alpha and       28 beta electrons
 Applying Cartesian multipole field
    Component          Value
    ---------          -----
     (2,0,0)        1.00000E-11
     (0,2,0)        2.00000E-11
     (0,0,2)       -3.00000E-11
 Nucleus-field energy     =     0.0000000087 hartrees
 Requested basis set is 6-311++G(d,p)
 There are 82 shells and 210 basis functions
 A cutoff of  1.0D-11 yielded   3140 shell pairs
 There are     20827 function pairs (     22232 Cartesian)
 Smallest overlap matrix eigenvalue = 1.42E-05
 Guess MOs from SCF MO coefficient file
 Reading MOs from coefficient file
 Reading MOs from coefficient file
 A restricted hybrid HF-DFT SCF calculation will be
 performed using Pulay DIIS extrapolation
 Exchange:     0.2000 Hartree-Fock + 0.0800 Slater + 0.7200 B88
 Correlation:  0.1900 VWN1RPA + 0.8100 LYP
 Using SG-1 standard quadrature grid
 SCF converges when DIIS error is below 1.0E-08
 Geometry optimization detected.  Setting ReadMinima to 0
 Setting SaveMinima to 0
 ---------------------------------------
  Cycle       Energy         DIIS Error
 ---------------------------------------
    1    -383.0514674928      3.07E-04
    2    -383.0516682517      2.64E-05
    3    -383.0516721203      2.39E-05
    4    -383.0516733998      1.43E-05
    5    -383.0516742172      4.05E-06
    6    -383.0516745440      1.62E-06
    7    -383.0516744703      4.59E-07
    8    -383.0516744517      1.15E-07
    9    -383.0516744507      2.43E-08
   10    -383.0516744524      8.41E-09 Convergence criterion met
 ---------------------------------------
 SCF time:  CPU 103.24 s  wall 103.52 s
 SCF   energy in the final basis set = -383.0516744524
 Total energy in the final basis set = -383.0516744524

 --------------------------------------------------------------

                    Orbital Energies (a.u.)
 --------------------------------------------------------------

 Alpha MOs
 -- Occupied --
-19.195 -19.138 -19.136 -10.324 -10.251 -10.178 -10.162  -1.136
 -1.049  -1.042  -0.799  -0.726  -0.652  -0.596  -0.558  -0.511
 -0.510  -0.463  -0.444  -0.432  -0.426  -0.392  -0.369  -0.363
 -0.351  -0.348  -0.315  -0.284
 -- Virtual --
 -0.028  -0.016   0.003   0.013   0.018   0.027   0.042   0.049
  0.060   0.071   0.078   0.087   0.088   0.094   0.110   0.115
  0.122   0.125   0.134   0.136   0.139   0.150   0.154   0.163
  0.174   0.178   0.186   0.195   0.201   0.210   0.211   0.229
  0.239   0.248   0.251   0.266   0.268   0.276   0.294   0.302
  0.304   0.310   0.322   0.327   0.344   0.351   0.367   0.382
  0.392   0.404   0.443   0.455   0.475   0.499   0.521   0.534
  0.553   0.565   0.599   0.617   0.635   0.652   0.662   0.666
  0.678   0.693   0.711   0.717   0.743   0.760   0.772   0.851
  0.878   0.918   0.961   0.993   1.054   1.067   1.088   1.118
  1.121   1.149   1.172   1.182   1.201   1.220   1.267   1.277
  1.294   1.377   1.410   1.445   1.463   1.478   1.498   1.528
  1.539   1.544   1.562   1.588   1.611   1.618   1.642   1.662
  1.676   1.702   1.725   1.750   1.786   1.803   1.833   1.868
  1.890   1.951   2.012   2.040   2.050   2.081   2.146   2.154
  2.199   2.208   2.293   2.338   2.373   2.471   2.503   2.506
  2.573   2.575   2.584   2.612   2.632   2.650   2.676   2.726
  2.735   2.794   2.830   2.834   2.861   2.885   2.931   2.976
  3.018   3.051   3.113   3.150   3.157   3.212   3.266   3.327
  3.359   3.397   3.596   3.669   3.786   3.792   3.805   3.832
  3.871   3.917   4.041   4.109   4.176   4.321   4.954   5.036
  5.063   5.151   5.349   5.380   5.579   5.711   5.826  23.768
 23.788  23.881  23.981  49.834  49.922  49.992
 --------------------------------------------------------------

          Ground-State Mulliken Net Atomic Charges

     Atom                 Charge (a.u.)
  ----------------------------------------
      1 C                    -0.170856
      2 H                     0.157291
      3 H                     0.175750
      4 C                    -0.106900
      5 H                     0.211811
      6 C                    -0.033794
      7 O                    -0.225186
      8 H                     0.295799
      9 O                    -0.215384
     10 H                     0.263575
     11 O                    -0.273388
     12 C                    -0.508467
     13 H                     0.125156
     14 H                     0.162655
     15 H                     0.141934
  ----------------------------------------
  Sum of atomic charges =     0.000000

 -----------------------------------------------------------------
                    Cartesian Multipole Moments
 -----------------------------------------------------------------
    Charge (ESU x 10^10)
                -0.0000
    Dipole Moment (Debye)
         X      -1.0071      Y      -0.8457      Z       0.6741
       Tot       1.4778
    Quadrupole Moments (Debye-Ang)
        XX     -37.2948     XY       5.5308     YY     -48.0605
        XZ       0.4986     YZ      -1.4013     ZZ     -42.0739
    Octopole Moments (Debye-Ang^2)
       XXX     -39.6796    XXY      -4.0457    XYY      -0.1719
       YYY     -15.1017    XXZ      -3.9079    XYZ      -0.0359
       YYZ       1.2019    XZZ      -4.3713    YZZ      -0.2354
       ZZZ       0.5673
    Hexadecapole Moments (Debye-Ang^3)
      XXXX    -664.7607   XXXY       9.2188   XXYY    -189.1209
      XYYY      21.4891   YYYY    -267.0024   XXXZ       5.8259
      XXYZ      -0.6521   XYYZ      -0.4442   YYYZ      -2.3756
      XXZZ    -139.7102   XYZZ      -0.5398   YYZZ     -60.2818
      XZZZ       2.2352   YZZZ      -0.9687   ZZZZ     -72.8058
 -----------------------------------------------------------------
 Calculating analytic gradient of the SCF energy
 Gradient of SCF Energy
            1           2           3           4           5           6
    1  -0.0000602  -0.0001314   0.0000268  -0.0004496  -0.0000500  -0.0007673
    2  -0.0002418  -0.0002508   0.0000794   0.0000534  -0.0001120   0.0002594
    3  -0.0003520   0.0000301   0.0000497   0.0007711  -0.0001265  -0.0014480
            7           8           9          10          11          12
    1   0.0000405   0.0008906  -0.0006449   0.0005260   0.0006814   0.0000136
    2  -0.0002758  -0.0001886   0.0003068   0.0006421  -0.0002837  -0.0001211
    3   0.0003704   0.0001119   0.0000196  -0.0000390   0.0005903   0.0000659
           13          14          15
    1   0.0000020   0.0000192  -0.0000967
    2  -0.0000009   0.0001288   0.0000048
    3  -0.0000941   0.0000313   0.0000195
 Max gradient component =       1.448E-03
 RMS gradient           =       3.963E-04
 Gradient time:  CPU 41.04 s  wall 41.04 s
 Geometry Optimization Parameters
   NAtoms,    NIC,     NZ,  NCons,   NDum,   NFix, NCnnct, MaxDiis
       15      96       0       0       0       0       0       0

 Cartesian Hessian Update
 Hessian Updated using BFGS Update


** GEOMETRY OPTIMIZATION IN DELOCALIZED INTERNAL COORDINATES **
   Searching for a Minimum

   Optimization Cycle:   4

                       Coordinates (Angstroms)
     ATOM                X               Y               Z
      1  C         1.2775553956    0.6427159307   -0.3219172952
      2  H         1.0906140033    1.6792522441   -0.0338069065
      3  H         1.1601784321    0.5828580364   -1.4086888476
      4  C         0.1969214822   -0.2262244599    0.3197325741
      5  H         0.3151862403   -0.1886799784    1.4162948883
      6  C        -1.2022646756    0.3324412123    0.0652624663
      7  O        -2.1190630247   -0.6597857862   -0.0726795069
      8  H        -2.9864737734   -0.2434905176   -0.1800715620
      9  O         0.3537036979   -1.5580625134   -0.1405764395
     10  H        -0.4366548412   -2.0615577093    0.0785012380
     11  O        -1.4954875862    1.4987119457    0.0540841404
     12  C         2.6895515860    0.2139660961    0.0823394709
     13  H         2.8350119138    0.3047395987    1.1634820873
     14  H         2.8815724409   -0.8226750527   -0.1986908749
     15  H         3.4357175216    0.8447737367   -0.4069523553
   Point Group: c1    Number of degrees of freedom:    39


   Energy is   -383.051674452

 Hessian Updated using BFGS Update

 38 Hessian modes will be used to form the next step
  Hessian Eigenvalues:
     0.004944    0.005144    0.005229    0.013242    0.020977    0.036825
     0.041795    0.049426    0.054630    0.056082    0.056546    0.056666
     0.076845    0.083691    0.121865    0.155811    0.159968    0.160032
     0.167274    0.176790    0.197575    0.218800    0.240973    0.251129
     0.289453    0.293581    0.294261    0.328810    0.339641    0.339898
     0.341869    0.342535    0.343770    0.436703    0.490415    0.528812
     0.531326    0.965770

 Minimum Search - Taking Simple RFO Step
 Searching for Lamda that Minimizes Along All modes
 Value Taken    Lamda =  -0.00003541
 Step Taken.  Stepsize is  0.020178

                             Maximum     Tolerance    Cnvgd?
         Gradient           0.001170      0.000300      NO
         Displacement       0.009709      0.001200      NO
         Energy change     -0.000024      0.000001      NO


 New Cartesian Coordinates Obtained by Inverse Iteration

 Displacement from previous Coordinates is:  0.034229
 ----------------------------------------------------------------
             Standard Nuclear Orientation (Angstroms)
    I     Atom           X                Y                Z
 ----------------------------------------------------------------
    1      C       1.2774011101     0.6438954353    -0.3199943835
    2      H       1.0909658408     1.6805820966    -0.0305649311
    3      H       1.1589076307     0.5853565468    -1.4069248373
    4      C       0.1974324821    -0.2282390719     0.3202963194
    5      H       0.3166750120    -0.1886086924     1.4170806632
    6      C      -1.2031279042     0.3315224448     0.0661414759
    7      O      -2.1244189315    -0.6569490590    -0.0729347186
    8      H      -2.9913346868    -0.2373810057    -0.1828480587
    9      O       0.3574556679    -1.5613420655    -0.1380227841
   10      H      -0.4313345328    -2.0692523283     0.0813615808
   11      O      -1.4967425183     1.4982434573     0.0483174375
   12      C       2.6900520726     0.2144743859     0.0813877767
   13      H       2.8370782432     0.3029980277     1.1627557371
   14      H       2.8808918146    -0.8220718298    -0.2018741579
   15      H       3.4361675124     0.8457544413    -0.4078640419
 ----------------------------------------------------------------
 Molecular Point Group                 C1    NOp =  1
 Largest Abelian Subgroup              C1    NOp =  1
 Nuclear Repulsion Energy =   319.4992765296 hartrees
 There are       28 alpha and       28 beta electrons
 Applying Cartesian multipole field
    Component          Value
    ---------          -----
     (2,0,0)        1.00000E-11
     (0,2,0)        2.00000E-11
     (0,0,2)       -3.00000E-11
 Nucleus-field energy     =     0.0000000087 hartrees
 Requested basis set is 6-311++G(d,p)
 There are 82 shells and 210 basis functions
 A cutoff of  1.0D-11 yielded   3139 shell pairs
 There are     20822 function pairs (     22226 Cartesian)
 Smallest overlap matrix eigenvalue = 1.42E-05
 Guess MOs from SCF MO coefficient file
 Reading MOs from coefficient file
 Reading MOs from coefficient file
 A restricted hybrid HF-DFT SCF calculation will be
 performed using Pulay DIIS extrapolation
 Exchange:     0.2000 Hartree-Fock + 0.0800 Slater + 0.7200 B88
 Correlation:  0.1900 VWN1RPA + 0.8100 LYP
 Using SG-1 standard quadrature grid
 SCF converges when DIIS error is below 1.0E-08
 Geometry optimization detected.  Setting ReadMinima to 0
 Setting SaveMinima to 0
 ---------------------------------------
  Cycle       Energy         DIIS Error
 ---------------------------------------
    1    -383.0484624003      1.36E-04
    2    -383.0516837015      2.00E-05
    3    -383.0516824687      2.72E-05
    4    -383.0516856400      7.45E-06
    5    -383.0516857734      3.28E-06
    6    -383.0516858034      7.47E-07
    7    -383.0516858388      2.61E-07
    8    -383.0516858054      4.33E-08
    9    -383.0516858038      1.53E-08
   10    -383.0516858062      3.22E-09 Convergence criterion met
 ---------------------------------------
 SCF time:  CPU 100.86 s  wall 101.31 s
 SCF   energy in the final basis set = -383.0516858062
 Total energy in the final basis set = -383.0516858062

 --------------------------------------------------------------

                    Orbital Energies (a.u.)
 --------------------------------------------------------------

 Alpha MOs
 -- Occupied --
-19.195 -19.138 -19.135 -10.324 -10.252 -10.178 -10.162  -1.135
 -1.048  -1.041  -0.799  -0.725  -0.652  -0.596  -0.558  -0.511
 -0.510  -0.463  -0.444  -0.432  -0.425  -0.392  -0.369  -0.363
 -0.351  -0.348  -0.315  -0.284
 -- Virtual --
 -0.028  -0.016   0.003   0.013   0.018   0.027   0.042   0.049
  0.060   0.071   0.078   0.087   0.088   0.094   0.110   0.114
  0.122   0.125   0.134   0.136   0.139   0.150   0.153   0.163
  0.173   0.178   0.186   0.195   0.200   0.209   0.210   0.229
  0.238   0.248   0.251   0.266   0.268   0.276   0.294   0.302
  0.304   0.310   0.322   0.327   0.343   0.351   0.367   0.382
  0.392   0.404   0.442   0.455   0.475   0.498   0.521   0.533
  0.553   0.565   0.598   0.617   0.634   0.652   0.661   0.666
  0.678   0.693   0.711   0.717   0.743   0.760   0.772   0.851
  0.878   0.919   0.961   0.993   1.054   1.068   1.088   1.117
  1.121   1.149   1.171   1.181   1.201   1.221   1.267   1.277
  1.293   1.377   1.410   1.446   1.463   1.477   1.497   1.528
  1.538   1.543   1.561   1.588   1.611   1.617   1.642   1.662
  1.674   1.702   1.725   1.751   1.785   1.802   1.831   1.868
  1.890   1.949   2.010   2.039   2.049   2.081   2.145   2.153
  2.198   2.208   2.293   2.338   2.373   2.470   2.502   2.506
  2.573   2.575   2.584   2.611   2.630   2.649   2.675   2.725
  2.734   2.794   2.829   2.834   2.859   2.884   2.930   2.976
  3.017   3.050   3.112   3.150   3.155   3.211   3.263   3.325
  3.357   3.396   3.597   3.666   3.786   3.792   3.805   3.831
  3.868   3.917   4.040   4.108   4.175   4.318   4.954   5.037
  5.063   5.152   5.347   5.376   5.576   5.708   5.825  23.765
 23.785  23.880  23.980  49.833  49.921  49.992
 --------------------------------------------------------------

          Ground-State Mulliken Net Atomic Charges

     Atom                 Charge (a.u.)
  ----------------------------------------
      1 C                    -0.171831
      2 H                     0.157763
      3 H                     0.175920
      4 C                    -0.103303
      5 H                     0.211429
      6 C                    -0.034836
      7 O                    -0.225314
      8 H                     0.295761
      9 O                    -0.216212
     10 H                     0.263995
     11 O                    -0.273859
     12 C                    -0.509536
     13 H                     0.125162
     14 H                     0.162846
     15 H                     0.142017
  ----------------------------------------
  Sum of atomic charges =     0.000000

 -----------------------------------------------------------------
                    Cartesian Multipole Moments
 -----------------------------------------------------------------
    Charge (ESU x 10^10)
                 0.0000
    Dipole Moment (Debye)
         X      -0.9918      Y      -0.8508      Z       0.6812
       Tot       1.4737
    Quadrupole Moments (Debye-Ang)
        XX     -37.3256     XY       5.5113     YY     -48.0246
        XZ       0.4945     YZ      -1.3838     ZZ     -42.0811
    Octopole Moments (Debye-Ang^2)
       XXX     -39.6525    XXY      -3.8754    XYY      -0.1375
       YYY     -15.2121    XXZ      -3.9317    XYZ      -0.0582
       YYZ       1.2506    XZZ      -4.3562    YZZ      -0.2260
       ZZZ       0.5824
    Hexadecapole Moments (Debye-Ang^3)
      XXXX    -665.5575   XXXY       9.0440   XXYY    -189.5400
      XYYY      21.7242   YYYY    -266.9364   XXXZ       5.8192
      XXYZ      -0.5369   XYYZ      -0.5623   YYYZ      -2.1725
      XXZZ    -139.9155   XYZZ      -0.4935   YYZZ     -60.3382
      XZZZ       2.0958   YZZZ      -0.7523   ZZZZ     -72.7617
 -----------------------------------------------------------------
 Calculating analytic gradient of the SCF energy
 Gradient of SCF Energy
            1           2           3           4           5           6
    1   0.0000867   0.0000151  -0.0000450   0.0000455   0.0001239   0.0004607
    2   0.0000610   0.0001340  -0.0000224  -0.0002486   0.0000853  -0.0002739
    3   0.0001458   0.0000033  -0.0000257  -0.0000448   0.0000887  -0.0001902
            7           8           9          10          11          12
    1  -0.0000440  -0.0004263   0.0003743  -0.0002000  -0.0004021  -0.0000473
    2   0.0001084   0.0000865   0.0000171  -0.0002617   0.0002388   0.0000665
    3   0.0000679  -0.0000335  -0.0000687   0.0000747   0.0000464  -0.0000561
           13          14          15
    1   0.0000044  -0.0000036   0.0000577
    2   0.0000059  -0.0000558   0.0000589
    3   0.0000545  -0.0000288  -0.0000336
 Max gradient component =       4.607E-04
 RMS gradient           =       1.624E-04
 Gradient time:  CPU 40.94 s  wall 40.94 s
 Geometry Optimization Parameters
   NAtoms,    NIC,     NZ,  NCons,   NDum,   NFix, NCnnct, MaxDiis
       15      96       0       0       0       0       0       0

 Cartesian Hessian Update
 Hessian Updated using BFGS Update


** GEOMETRY OPTIMIZATION IN DELOCALIZED INTERNAL COORDINATES **
   Searching for a Minimum

   Optimization Cycle:   5

                       Coordinates (Angstroms)
     ATOM                X               Y               Z
      1  C         1.2774011101    0.6438954353   -0.3199943835
      2  H         1.0909658408    1.6805820966   -0.0305649311
      3  H         1.1589076307    0.5853565468   -1.4069248373
      4  C         0.1974324821   -0.2282390719    0.3202963194
      5  H         0.3166750120   -0.1886086924    1.4170806632
      6  C        -1.2031279042    0.3315224448    0.0661414759
      7  O        -2.1244189315   -0.6569490590   -0.0729347186
      8  H        -2.9913346868   -0.2373810057   -0.1828480587
      9  O         0.3574556679   -1.5613420655   -0.1380227841
     10  H        -0.4313345328   -2.0692523283    0.0813615808
     11  O        -1.4967425183    1.4982434573    0.0483174375
     12  C         2.6900520726    0.2144743859    0.0813877767
     13  H         2.8370782432    0.3029980277    1.1627557371
     14  H         2.8808918146   -0.8220718298   -0.2018741579
     15  H         3.4361675124    0.8457544413   -0.4078640419
   Point Group: c1    Number of degrees of freedom:    39


   Energy is   -383.051685806

 Hessian Updated using BFGS Update

 39 Hessian modes will be used to form the next step
  Hessian Eigenvalues:
     0.004999    0.005146    0.005248    0.013280    0.020981    0.037127
     0.039033    0.049428    0.053786    0.056208    0.056259    0.056600
     0.078725    0.083613    0.121913    0.156257    0.159988    0.160003
     0.160116    0.166723    0.177042    0.203030    0.218922    0.248795
     0.274483    0.290891    0.293740    0.328379    0.330676    0.339640
     0.339988    0.342114    0.343765    0.344797    0.447028    0.511360
     0.529086    0.531701    0.968868

 Minimum Search - Taking Simple RFO Step
 Searching for Lamda that Minimizes Along All modes
 Value Taken    Lamda =  -0.00000569
 Step Taken.  Stepsize is  0.009645

                             Maximum     Tolerance    Cnvgd?
         Gradient           0.000619      0.000300      NO
         Displacement       0.004351      0.001200      NO
         Energy change     -0.000011      0.000001      NO


 New Cartesian Coordinates Obtained by Inverse Iteration

 Displacement from previous Coordinates is:  0.015386
 ----------------------------------------------------------------
             Standard Nuclear Orientation (Angstroms)
    I     Atom           X                Y                Z
 ----------------------------------------------------------------
    1      C       1.2773462183     0.6434046835    -0.3206435430
    2      H       1.0907232063     1.6801376725    -0.0321215608
    3      H       1.1592077999     0.5839310617    -1.4074853851
    4      C       0.1974620174    -0.2277721653     0.3205020631
    5      H       0.3169553815    -0.1895913769     1.4171493233
    6      C      -1.2027700514     0.3318999873     0.0679030647
    7      O      -2.1222871442    -0.6577762620    -0.0729616679
    8      H      -2.9892773215    -0.2394586811    -0.1831349721
    9      O       0.3553690490    -1.5605635212    -0.1390321295
   10      H      -0.4344434728    -2.0666946431     0.0792104331
   11      O      -1.4958713651     1.4984771044     0.0503311004
   12      C       2.6899208266     0.2146837334     0.0817705354
   13      H       2.8366991756     0.3051554928     1.1629009404
   14      H       2.8811800179    -0.8221452670    -0.1997238187
   15      H       3.4358544751     0.8452949641    -0.4083513059
 ----------------------------------------------------------------
 Molecular Point Group                 C1    NOp =  1
 Largest Abelian Subgroup              C1    NOp =  1
 Nuclear Repulsion Energy =   319.5840218607 hartrees
 There are       28 alpha and       28 beta electrons
 Applying Cartesian multipole field
    Component          Value
    ---------          -----
     (2,0,0)        1.00000E-11
     (0,2,0)        2.00000E-11
     (0,0,2)       -3.00000E-11
 Nucleus-field energy     =     0.0000000087 hartrees
 Requested basis set is 6-311++G(d,p)
 There are 82 shells and 210 basis functions
 A cutoff of  1.0D-11 yielded   3139 shell pairs
 There are     20822 function pairs (     22226 Cartesian)
 Smallest overlap matrix eigenvalue = 1.42E-05
 Guess MOs from SCF MO coefficient file
 Reading MOs from coefficient file
 Reading MOs from coefficient file
 A restricted hybrid HF-DFT SCF calculation will be
 performed using Pulay DIIS extrapolation
 Exchange:     0.2000 Hartree-Fock + 0.0800 Slater + 0.7200 B88
 Correlation:  0.1900 VWN1RPA + 0.8100 LYP
 Using SG-1 standard quadrature grid
 SCF converges when DIIS error is below 1.0E-08
 Geometry optimization detected.  Setting ReadMinima to 0
 Setting SaveMinima to 0
 ---------------------------------------
  Cycle       Energy         DIIS Error
 ---------------------------------------
    1    -383.0528430957      4.63E-05
    2    -383.0516880945      8.04E-06
    3    -383.0516879425      1.25E-05
    4    -383.0516884984      2.59E-06
    5    -383.0516885620      1.29E-06
    6    -383.0516885528      2.70E-07
    7    -383.0516885176      7.80E-08
    8    -383.0516885283      1.31E-08
    9    -383.0516885290      4.87E-09 Convergence criterion met
 ---------------------------------------
 SCF time:  CPU 89.70 s  wall 89.87 s
 SCF   energy in the final basis set = -383.0516885290
 Total energy in the final basis set = -383.0516885290

 --------------------------------------------------------------

                    Orbital Energies (a.u.)
 --------------------------------------------------------------

 Alpha MOs
 -- Occupied --
-19.195 -19.138 -19.135 -10.324 -10.251 -10.178 -10.162  -1.136
 -1.048  -1.041  -0.799  -0.726  -0.652  -0.596  -0.558  -0.511
 -0.510  -0.463  -0.444  -0.432  -0.425  -0.392  -0.369  -0.363
 -0.351  -0.348  -0.314  -0.284
 -- Virtual --
 -0.028  -0.016   0.003   0.013   0.018   0.027   0.042   0.049
  0.060   0.071   0.078   0.087   0.088   0.094   0.110   0.114
  0.122   0.125   0.134   0.136   0.139   0.150   0.153   0.163
  0.173   0.178   0.186   0.195   0.200   0.209   0.210   0.229
  0.238   0.248   0.251   0.266   0.268   0.276   0.294   0.302
  0.304   0.310   0.322   0.327   0.344   0.351   0.367   0.382
  0.392   0.404   0.442   0.455   0.475   0.498   0.521   0.533
  0.553   0.565   0.598   0.617   0.634   0.652   0.662   0.666
  0.678   0.693   0.711   0.717   0.743   0.760   0.772   0.851
  0.878   0.918   0.961   0.993   1.054   1.067   1.088   1.117
  1.121   1.149   1.172   1.182   1.201   1.221   1.267   1.278
  1.293   1.377   1.410   1.446   1.463   1.477   1.497   1.528
  1.538   1.543   1.562   1.588   1.611   1.618   1.642   1.662
  1.675   1.702   1.725   1.751   1.785   1.803   1.832   1.868
  1.890   1.950   2.011   2.039   2.049   2.081   2.145   2.154
  2.198   2.208   2.293   2.338   2.373   2.470   2.503   2.506
  2.573   2.575   2.584   2.611   2.630   2.649   2.676   2.725
  2.734   2.794   2.829   2.834   2.860   2.884   2.930   2.976
  3.017   3.050   3.112   3.150   3.155   3.211   3.263   3.326
  3.358   3.396   3.597   3.667   3.786   3.792   3.805   3.832
  3.869   3.917   4.040   4.108   4.176   4.319   4.954   5.037
  5.063   5.152   5.348   5.377   5.577   5.709   5.825  23.766
 23.786  23.881  23.980  49.833  49.921  49.992
 --------------------------------------------------------------

          Ground-State Mulliken Net Atomic Charges

     Atom                 Charge (a.u.)
  ----------------------------------------
      1 C                    -0.171859
      2 H                     0.157717
      3 H                     0.175834
      4 C                    -0.104324
      5 H                     0.211252
      6 C                    -0.034309
      7 O                    -0.225300
      8 H                     0.295779
      9 O                    -0.216115
     10 H                     0.263893
     11 O                    -0.273786
     12 C                    -0.508688
     13 H                     0.125140
     14 H                     0.162760
     15 H                     0.142005
  ----------------------------------------
  Sum of atomic charges =    -0.000000

 -----------------------------------------------------------------
                    Cartesian Multipole Moments
 -----------------------------------------------------------------
    Charge (ESU x 10^10)
                -0.0000
    Dipole Moment (Debye)
         X      -0.9977      Y      -0.8478      Z       0.6784
       Tot       1.4746
    Quadrupole Moments (Debye-Ang)
        XX     -37.3093     XY       5.5206     YY     -48.0385
        XZ       0.4986     YZ      -1.3859     ZZ     -42.0785
    Octopole Moments (Debye-Ang^2)
       XXX     -39.6545    XXY      -3.9364    XYY      -0.1599
       YYY     -15.1644    XXZ      -3.9533    XYZ      -0.0573
       YYZ       1.2117    XZZ      -4.3650    YZZ      -0.2272
       ZZZ       0.5456
    Hexadecapole Moments (Debye-Ang^3)
      XXXX    -665.2076   XXXY       9.0514   XXYY    -189.3627
      XYYY      21.6251   YYYY    -267.0191   XXXZ       5.9071
      XXYZ      -0.5724   XYYZ      -0.5035   YYYZ      -2.2449
      XXZZ    -139.8136   XYZZ      -0.5176   YYZZ     -60.3322
      XZZZ       2.1597   YZZZ      -0.8450   ZZZZ     -72.8017
 -----------------------------------------------------------------
 Calculating analytic gradient of the SCF energy
 Gradient of SCF Energy
            1           2           3           4           5           6
    1   0.0000215  -0.0000059  -0.0000066   0.0000275  -0.0000204  -0.0000531
    2   0.0000212   0.0000023   0.0000130  -0.0000315   0.0000079  -0.0000349
    3  -0.0000116  -0.0000045   0.0000009  -0.0000110  -0.0000067   0.0000897
            7           8           9          10          11          12
    1   0.0000235   0.0000236  -0.0000611   0.0000411   0.0000218  -0.0000063
    2  -0.0000052  -0.0000286   0.0000287  -0.0000245  -0.0000126   0.0000105
    3  -0.0000224   0.0000128  -0.0000118   0.0000179  -0.0000214  -0.0000144
           13          14          15
    1   0.0000033   0.0000050  -0.0000139
    2   0.0000082   0.0000249   0.0000207
    3  -0.0000097  -0.0000053  -0.0000026
 Max gradient component =       8.974E-05
 RMS gradient           =       2.523E-05
 Gradient time:  CPU 41.03 s  wall 41.02 s
 Geometry Optimization Parameters
   NAtoms,    NIC,     NZ,  NCons,   NDum,   NFix, NCnnct, MaxDiis
       15      96       0       0       0       0       0       0

 Cartesian Hessian Update
 Hessian Updated using BFGS Update


** GEOMETRY OPTIMIZATION IN DELOCALIZED INTERNAL COORDINATES **
   Searching for a Minimum

   Optimization Cycle:   6

                       Coordinates (Angstroms)
     ATOM                X               Y               Z
      1  C         1.2773462183    0.6434046835   -0.3206435430
      2  H         1.0907232063    1.6801376725   -0.0321215608
      3  H         1.1592077999    0.5839310617   -1.4074853851
      4  C         0.1974620174   -0.2277721653    0.3205020631
      5  H         0.3169553815   -0.1895913769    1.4171493233
      6  C        -1.2027700514    0.3318999873    0.0679030647
      7  O        -2.1222871442   -0.6577762620   -0.0729616679
      8  H        -2.9892773215   -0.2394586811   -0.1831349721
      9  O         0.3553690490   -1.5605635212   -0.1390321295
     10  H        -0.4344434728   -2.0666946431    0.0792104331
     11  O        -1.4958713651    1.4984771044    0.0503311004
     12  C         2.6899208266    0.2146837334    0.0817705354
     13  H         2.8366991756    0.3051554928    1.1629009404
     14  H         2.8811800179   -0.8221452670   -0.1997238187
     15  H         3.4358544751    0.8452949641   -0.4083513059
   Point Group: c1    Number of degrees of freedom:    39


   Energy is   -383.051688529

 Hessian Updated using BFGS Update

 39 Hessian modes will be used to form the next step
  Hessian Eigenvalues:
     0.004891    0.005150    0.005273    0.012837    0.020981    0.037128
     0.041120    0.049420    0.053718    0.055871    0.056255    0.056604
     0.080199    0.083614    0.121924    0.155881    0.159985    0.159998
     0.160216    0.166708    0.177313    0.202384    0.218959    0.249038
     0.274310    0.289890    0.293744    0.328430    0.335572    0.339650
     0.339993    0.342206    0.343664    0.347287    0.448796    0.515356
     0.529353    0.534206    0.968749

 Minimum Search - Taking Simple RFO Step
 Searching for Lamda that Minimizes Along All modes
 Value Taken    Lamda =   0.00000000
 Step Taken.  Stepsize is  0.003358

                             Maximum     Tolerance    Cnvgd?
         Gradient           0.000040      0.000300     YES
         Displacement       0.001323      0.001200      NO
         Energy change     -0.000003      0.000001      NO


 New Cartesian Coordinates Obtained by Inverse Iteration

 Displacement from previous Coordinates is:  0.004943
 ----------------------------------------------------------------
             Standard Nuclear Orientation (Angstroms)
    I     Atom           X                Y                Z
 ----------------------------------------------------------------
    1      C       1.2774173879     0.6433234516    -0.3207631058
    2      H       1.0906271176     1.6800916348    -0.0324718890
    3      H       1.1595145882     0.5835694662    -1.4076171991
    4      C       0.1975126833    -0.2277934911     0.3202515094
    5      H       0.3170408400    -0.1898068384     1.4169085848
    6      C      -1.2027557611     0.3318861349     0.0677005409
    7      O      -2.1224311491    -0.6578145990    -0.0721877554
    8      H      -2.9894834376    -0.2395242543    -0.1820292812
    9      O       0.3555978339    -1.5605268274    -0.1394400741
   10      H      -0.4347519722    -2.0662639724     0.0777540330
   11      O      -1.4959115515     1.4984419110     0.0501277901
   12      C       2.6899454634     0.2147617722     0.0820663556
   13      H       2.8365798671     0.3058804155     1.1631635144
   14      H       2.8811659882    -0.8222564915    -0.1988031217
   15      H       3.4360009144     0.8450144711    -0.4083468245
 ----------------------------------------------------------------
 Molecular Point Group                 C1    NOp =  1
 Largest Abelian Subgroup              C1    NOp =  1
 Nuclear Repulsion Energy =   319.5826009224 hartrees
 There are       28 alpha and       28 beta electrons
 Applying Cartesian multipole field
    Component          Value
    ---------          -----
     (2,0,0)        1.00000E-11
     (0,2,0)        2.00000E-11
     (0,0,2)       -3.00000E-11
 Nucleus-field energy     =     0.0000000087 hartrees
 Requested basis set is 6-311++G(d,p)
 There are 82 shells and 210 basis functions
 A cutoff of  1.0D-11 yielded   3139 shell pairs
 There are     20822 function pairs (     22226 Cartesian)
 Smallest overlap matrix eigenvalue = 1.42E-05
 Guess MOs from SCF MO coefficient file
 Reading MOs from coefficient file
 Reading MOs from coefficient file
 A restricted hybrid HF-DFT SCF calculation will be
 performed using Pulay DIIS extrapolation
 Exchange:     0.2000 Hartree-Fock + 0.0800 Slater + 0.7200 B88
 Correlation:  0.1900 VWN1RPA + 0.8100 LYP
 Using SG-1 standard quadrature grid
 SCF converges when DIIS error is below 1.0E-08
 Geometry optimization detected.  Setting ReadMinima to 0
 Setting SaveMinima to 0
 ---------------------------------------
  Cycle       Energy         DIIS Error
 ---------------------------------------
    1    -383.0516474405      1.28E-05
    2    -383.0516885214      1.66E-06
    3    -383.0516886161      1.58E-06
    4    -383.0516886340      8.89E-07
    5    -383.0516886298      2.38E-07
    6    -383.0516886265      8.00E-08
    7    -383.0516886285      1.97E-08
    8    -383.0516886277      5.01E-09 Convergence criterion met
 ---------------------------------------
 SCF time:  CPU 78.66 s  wall 78.72 s
 SCF   energy in the final basis set = -383.0516886277
 Total energy in the final basis set = -383.0516886277

 --------------------------------------------------------------

                    Orbital Energies (a.u.)
 --------------------------------------------------------------

 Alpha MOs
 -- Occupied --
-19.195 -19.138 -19.135 -10.324 -10.251 -10.178 -10.162  -1.136
 -1.048  -1.041  -0.799  -0.726  -0.652  -0.596  -0.558  -0.511
 -0.510  -0.463  -0.444  -0.432  -0.425  -0.392  -0.369  -0.363
 -0.351  -0.348  -0.314  -0.284
 -- Virtual --
 -0.028  -0.016   0.003   0.013   0.018   0.027   0.042   0.049
  0.060   0.071   0.078   0.087   0.088   0.094   0.110   0.114
  0.122   0.125   0.134   0.136   0.139   0.150   0.153   0.163
  0.173   0.178   0.186   0.195   0.200   0.209   0.210   0.229
  0.238   0.248   0.251   0.266   0.268   0.276   0.294   0.302
  0.304   0.310   0.322   0.327   0.344   0.351   0.367   0.382
  0.392   0.404   0.442   0.455   0.475   0.498   0.521   0.533
  0.553   0.565   0.598   0.617   0.634   0.652   0.662   0.666
  0.678   0.693   0.711   0.717   0.743   0.760   0.772   0.851
  0.878   0.918   0.961   0.993   1.054   1.067   1.088   1.118
  1.121   1.149   1.172   1.181   1.201   1.221   1.267   1.278
  1.293   1.377   1.410   1.446   1.463   1.477   1.497   1.528
  1.538   1.544   1.562   1.588   1.611   1.618   1.642   1.662
  1.675   1.702   1.725   1.751   1.785   1.803   1.832   1.868
  1.890   1.950   2.011   2.039   2.049   2.081   2.145   2.154
  2.198   2.208   2.293   2.338   2.373   2.470   2.502   2.506
  2.573   2.575   2.584   2.612   2.631   2.649   2.676   2.725
  2.734   2.794   2.829   2.834   2.860   2.884   2.930   2.976
  3.017   3.050   3.112   3.150   3.155   3.211   3.264   3.326
  3.358   3.396   3.597   3.667   3.786   3.792   3.805   3.832
  3.869   3.917   4.040   4.108   4.176   4.319   4.954   5.037
  5.063   5.152   5.348   5.377   5.577   5.709   5.825  23.766
 23.786  23.881  23.980  49.833  49.921  49.992
 --------------------------------------------------------------

          Ground-State Mulliken Net Atomic Charges

     Atom                 Charge (a.u.)
  ----------------------------------------
      1 C                    -0.171755
      2 H                     0.157695
      3 H                     0.175781
      4 C                    -0.104676
      5 H                     0.211294
      6 C                    -0.034067
      7 O                    -0.225372
      8 H                     0.295846
      9 O                    -0.216133
     10 H                     0.263878
     11 O                    -0.273763
     12 C                    -0.508623
     13 H                     0.125133
     14 H                     0.162749
     15 H                     0.142014
  ----------------------------------------
  Sum of atomic charges =    -0.000000

 -----------------------------------------------------------------
                    Cartesian Multipole Moments
 -----------------------------------------------------------------
    Charge (ESU x 10^10)
                -0.0000
    Dipole Moment (Debye)
         X      -0.9990      Y      -0.8469      Z       0.6774
       Tot       1.4745
    Quadrupole Moments (Debye-Ang)
        XX     -37.3072     XY       5.5207     YY     -48.0417
        XZ       0.4979     YZ      -1.3800     ZZ     -42.0802
    Octopole Moments (Debye-Ang^2)
       XXX     -39.6662    XXY      -3.9369    XYY      -0.1648
       YYY     -15.1512    XXZ      -3.9417    XYZ      -0.0636
       YYZ       1.2031    XZZ      -4.3643    YZZ      -0.2243
       ZZZ       0.5468
    Hexadecapole Moments (Debye-Ang^3)
      XXXX    -665.2100   XXXY       9.0479   XXYY    -189.3683
      XYYY      21.6175   YYYY    -267.0372   XXXZ       5.8691
      XXYZ      -0.5711   XYYZ      -0.4907   YYYZ      -2.2183
      XXZZ    -139.8284   XYZZ      -0.5177   YYZZ     -60.3322
      XZZZ       2.1707   YZZZ      -0.8446   ZZZZ     -72.7988
 -----------------------------------------------------------------
 Calculating analytic gradient of the SCF energy
 Gradient of SCF Energy
            1           2           3           4           5           6
    1   0.0000031  -0.0000156  -0.0000085   0.0000010  -0.0000004  -0.0000375
    2  -0.0000086  -0.0000030   0.0000071  -0.0000249   0.0000018  -0.0000237
    3  -0.0000054   0.0000006  -0.0000009   0.0000197  -0.0000034  -0.0000096
            7           8           9          10          11          12
    1   0.0000080   0.0000163  -0.0000052   0.0000362   0.0000054  -0.0000023
    2   0.0000007  -0.0000262   0.0000273   0.0000063  -0.0000154   0.0000098
    3   0.0000074   0.0000137  -0.0000203   0.0000163   0.0000126  -0.0000088
           13          14          15
    1   0.0000019   0.0000060  -0.0000085
    2   0.0000103   0.0000179   0.0000206
    3  -0.0000085  -0.0000071  -0.0000062
 Max gradient component =       3.745E-05
 RMS gradient           =       1.442E-05
 Gradient time:  CPU 41.10 s  wall 41.12 s
 Geometry Optimization Parameters
   NAtoms,    NIC,     NZ,  NCons,   NDum,   NFix, NCnnct, MaxDiis
       15      96       0       0       0       0       0       0

 Cartesian Hessian Update
 Hessian Updated using BFGS Update


** GEOMETRY OPTIMIZATION IN DELOCALIZED INTERNAL COORDINATES **
   Searching for a Minimum

   Optimization Cycle:   7

                       Coordinates (Angstroms)
     ATOM                X               Y               Z
      1  C         1.2774173879    0.6433234516   -0.3207631058
      2  H         1.0906271176    1.6800916348   -0.0324718890
      3  H         1.1595145882    0.5835694662   -1.4076171991
      4  C         0.1975126833   -0.2277934911    0.3202515094
      5  H         0.3170408400   -0.1898068384    1.4169085848
      6  C        -1.2027557611    0.3318861349    0.0677005409
      7  O        -2.1224311491   -0.6578145990   -0.0721877554
      8  H        -2.9894834376   -0.2395242543   -0.1820292812
      9  O         0.3555978339   -1.5605268274   -0.1394400741
     10  H        -0.4347519722   -2.0662639724    0.0777540330
     11  O        -1.4959115515    1.4984419110    0.0501277901
     12  C         2.6899454634    0.2147617722    0.0820663556
     13  H         2.8365798671    0.3058804155    1.1631635144
     14  H         2.8811659882   -0.8222564915   -0.1988031217
     15  H         3.4360009144    0.8450144711   -0.4083468245
   Point Group: c1    Number of degrees of freedom:    39


   Energy is   -383.051688628

 Hessian Updated using BFGS Update

 39 Hessian modes will be used to form the next step
  Hessian Eigenvalues:
     0.004081    0.005126    0.005254    0.008814    0.020988    0.037043
     0.042083    0.049404    0.054434    0.056204    0.056557    0.057377
     0.082348    0.085549    0.122005    0.157227    0.159758    0.160007
     0.160108    0.170882    0.192215    0.206171    0.218825    0.247160
     0.274136    0.293649    0.296615    0.328627    0.339544    0.339825
     0.340880    0.342637    0.343669    0.354085    0.448172    0.509530
     0.528071    0.531920    0.968640

 Minimum Search - Taking Simple RFO Step
 Searching for Lamda that Minimizes Along All modes
 Value Taken    Lamda =   0.00000000
 Step Taken.  Stepsize is  0.003479

                             Maximum     Tolerance    Cnvgd?
         Gradient           0.000030      0.000300     YES
         Displacement       0.001295      0.001200      NO
         Energy change     -0.000000      0.000001     YES


                       Distance Matrix (Angstroms)
             C (  1)   H (  2)   H (  3)   C (  4)   H (  5)   C (  6)
   H (  2)  1.092195
   H (  3)  1.094862  1.760151
   C (  4)  1.528378  2.135906  2.137589
   H (  5)  2.153121  2.489108  3.047264  1.103806
   C (  6)  2.529655  2.662198  2.796467  1.528978  2.098168
   O (  7)  3.648797  3.973805  3.754407  2.391875  2.896112  1.358263
   H (  8)  4.359485  4.511607  4.403832  3.226355  3.673170  1.892425
   O (  9)  2.395743  3.324653  2.617576  1.418621  2.074266  2.460203
   H ( 10)  3.229892  4.046494  3.430690  1.959219  2.424793  2.518145
   O ( 11)  2.925772  2.594225  3.164380  2.433216  2.829323  1.202955
   C ( 12)  1.530089  2.172126  2.167347  2.542599  2.752482  3.894489
   H ( 13)  2.178737  2.523163  3.081975  2.821344  2.580343  4.185325
   H ( 14)  2.175961  3.081467  2.530151  2.797284  3.096006  4.252233
   H ( 15)  2.169754  2.517819  2.499857  3.488492  3.759032  4.691267
             O (  7)   H (  8)   O (  9)   H ( 10)   O ( 11)   C ( 12)
   H (  8)  0.968923
   O (  9)  2.638189  3.596725
   H ( 10)  2.203287  3.151368  0.963118
   O ( 11)  2.248762  2.303298  3.580686  3.719402
   C ( 12)  4.893276  5.703686  2.941070  3.868699  4.378385
   H ( 13)  5.200634  6.004167  3.366827  4.184112  4.629420  1.094795
   H ( 14)  5.007899  5.899524  2.631931  3.552373  4.960485  1.091265
   H ( 15)  5.767813  6.520299  3.917630  4.867706  4.996091  1.092851
             H ( 13)   H ( 14)
   H ( 14)  1.769077
   H ( 15)  1.766243  1.769617

 Final energy is   -383.05168862765316     


 ******************************
 **  OPTIMIZATION CONVERGED  **
 ******************************

                       Coordinates (Angstroms)
     ATOM                X               Y               Z
      1  C         1.2774173879    0.6433234516   -0.3207631058
      2  H         1.0906271176    1.6800916348   -0.0324718890
      3  H         1.1595145882    0.5835694662   -1.4076171991
      4  C         0.1975126833   -0.2277934911    0.3202515094
      5  H         0.3170408400   -0.1898068384    1.4169085848
      6  C        -1.2027557611    0.3318861349    0.0677005409
      7  O        -2.1224311491   -0.6578145990   -0.0721877554
      8  H        -2.9894834376   -0.2395242543   -0.1820292812
      9  O         0.3555978339   -1.5605268274   -0.1394400741
     10  H        -0.4347519722   -2.0662639724    0.0777540330
     11  O        -1.4959115515    1.4984419110    0.0501277901
     12  C         2.6899454634    0.2147617722    0.0820663556
     13  H         2.8365798671    0.3058804155    1.1631635144
     14  H         2.8811659882   -0.8222564915   -0.1988031217
     15  H         3.4360009144    0.8450144711   -0.4083468245

Z-matrix Print:
$molecule
0 1
O 
H  1 0.963118
C  1 1.418621 2 109.195454
H  3 1.103806 1 110.011347 2 75.002654 0
C  3 1.528378 1 108.712030 2 -166.079159 0
H  5 1.092195 3 108.028646 1 174.905946 0
H  5 1.094862 3 108.007748 1 59.281437 0
C  3 1.528978 1 113.105013 2 -41.448469 0
O  8 1.202955 3 125.490419 1 -160.427327 0
O  8 1.358263 3 111.739572 1 22.766622 0
H  10 0.968923 8 107.639070 3 177.069612 0
C  5 1.530089 3 112.471440 1 -62.560365 0
H  12 1.091265 5 111.110653 3 58.724635 0
H  12 1.092851 5 110.520742 3 178.901006 0
H  12 1.094795 5 111.119448 3 -61.613704 0
$end


 --------------------------------------------------------------

                    Orbital Energies (a.u.)
 --------------------------------------------------------------

 Alpha MOs
 -- Occupied --
-19.195 -19.138 -19.135 -10.324 -10.251 -10.178 -10.162  -1.136
 -1.048  -1.041  -0.799  -0.726  -0.652  -0.596  -0.558  -0.511
 -0.510  -0.463  -0.444  -0.432  -0.425  -0.392  -0.369  -0.363
 -0.351  -0.348  -0.314  -0.284
 -- Virtual --
 -0.028  -0.016   0.003   0.013   0.018   0.027   0.042   0.049
  0.060   0.071   0.078   0.087   0.088   0.094   0.110   0.114
  0.122   0.125   0.134   0.136   0.139   0.150   0.153   0.163
  0.173   0.178   0.186   0.195   0.200   0.209   0.210   0.229
  0.238   0.248   0.251   0.266   0.268   0.276   0.294   0.302
  0.304   0.310   0.322   0.327   0.344   0.351   0.367   0.382
  0.392   0.404   0.442   0.455   0.475   0.498   0.521   0.533
  0.553   0.565   0.598   0.617   0.634   0.652   0.662   0.666
  0.678   0.693   0.711   0.717   0.743   0.760   0.772   0.851
  0.878   0.918   0.961   0.993   1.054   1.067   1.088   1.118
  1.121   1.149   1.172   1.181   1.201   1.221   1.267   1.278
  1.293   1.377   1.410   1.446   1.463   1.477   1.497   1.528
  1.538   1.544   1.562   1.588   1.611   1.618   1.642   1.662
  1.675   1.702   1.725   1.751   1.785   1.803   1.832   1.868
  1.890   1.950   2.011   2.039   2.049   2.081   2.145   2.154
  2.198   2.208   2.293   2.338   2.373   2.470   2.502   2.506
  2.573   2.575   2.584   2.612   2.631   2.649   2.676   2.725
  2.734   2.794   2.829   2.834   2.860   2.884   2.930   2.976
  3.017   3.050   3.112   3.150   3.155   3.211   3.264   3.326
  3.358   3.396   3.597   3.667   3.786   3.792   3.805   3.832
  3.869   3.917   4.040   4.108   4.176   4.319   4.954   5.037
  5.063   5.152   5.348   5.377   5.577   5.709   5.825  23.766
 23.786  23.881  23.980  49.833  49.921  49.992
 --------------------------------------------------------------

          Ground-State Mulliken Net Atomic Charges

     Atom                 Charge (a.u.)
  ----------------------------------------
      1 C                    -0.171755
      2 H                     0.157695
      3 H                     0.175781
      4 C                    -0.104676
      5 H                     0.211294
      6 C                    -0.034067
      7 O                    -0.225372
      8 H                     0.295846
      9 O                    -0.216133
     10 H                     0.263878
     11 O                    -0.273763
     12 C                    -0.508623
     13 H                     0.125133
     14 H                     0.162749
     15 H                     0.142014
  ----------------------------------------
  Sum of atomic charges =    -0.000000

 -----------------------------------------------------------------
                    Cartesian Multipole Moments
 -----------------------------------------------------------------
    Charge (ESU x 10^10)
                -0.0000
    Dipole Moment (Debye)
         X      -0.9990      Y      -0.8469      Z       0.6774
       Tot       1.4745
    Quadrupole Moments (Debye-Ang)
        XX     -37.3072     XY       5.5207     YY     -48.0417
        XZ       0.4979     YZ      -1.3800     ZZ     -42.0802
    Octopole Moments (Debye-Ang^2)
       XXX     -39.6662    XXY      -3.9369    XYY      -0.1648
       YYY     -15.1512    XXZ      -3.9417    XYZ      -0.0636
       YYZ       1.2031    XZZ      -4.3643    YZZ      -0.2243
       ZZZ       0.5468
    Hexadecapole Moments (Debye-Ang^3)
      XXXX    -665.2100   XXXY       9.0479   XXYY    -189.3683
      XYYY      21.6175   YYYY    -267.0372   XXXZ       5.8691
      XXYZ      -0.5711   XYYZ      -0.4907   YYYZ      -2.2183
      XXZZ    -139.8284   XYZZ      -0.5177   YYZZ     -60.3322
      XZZZ       2.1707   YZZZ      -0.8446   ZZZZ     -72.7988
 -----------------------------------------------------------------
Archival summary:
1\1\pikachu\OPT\ProcedureUnspecified\BasisUnspecified\348\cher\WedDec1401:09:182016WedDec1401:09:182016\0\\#,OPT,ProcedureUnspecified,BasisUnspecified,\\0,1\O\H,1,0.963118\C,1,1.41862,2,109.195\H,3,1.10381,1,110.011,2,75.0027,0\C,3,1.52838,1,108.712,2,-166.079,0\H,5,1.0922,3,108.029,1,174.906,0\H,5,1.09486,3,108.008,1,59.2814,0\C,3,1.52898,1,113.105,2,-41.4485,0\O,8,1.20296,3,125.49,1,-160.427,0\O,8,1.35826,3,111.74,1,22.7666,0\H,10,0.968923,8,107.639,3,177.07,0\C,5,1.53009,3,112.471,1,-62.5604,0\H,12,1.09127,5,111.111,3,58.7246,0\H,12,1.09285,5,110.521,3,178.901,0\H,12,1.09479,5,111.119,3,-61.6137,0\\\@

 Total job time:  1029.01s(wall), 1027.37s(cpu) 
 Wed Dec 14 01:09:18 2016

        *************************************************************
        *                                                           *
        *  Thank you very much for using Q-Chem.  Have a nice day.  *
        *                                                           *
        *************************************************************


 
User input: 2 of 3 
 
pikachu 127.0.1
Q-Chem Developer Version! Running on 127.0.1.*
                  Welcome to Q-Chem
     A Quantum Leap Into The Future Of Chemistry


 Q-Chem 4.4, Q-Chem, Inc., Pleasanton, CA (2016)

 Y. Shao,  Z. Gan,  E. Epifanovsky,  A. T. B. Gilbert,  M. Wormit,  
 J. Kussmann,  A. W. Lange,  A. Behn,  J. Deng,  X. Feng,  D. Ghosh,  
 M. Goldey,  P. R. Horn,  L. D. Jacobson,  I. Kaliman,  F. Rob,  
 R. Z. Khaliullin,  T. Kus,  A. Landau,  J. Liu,  E. I. Proynov,  Y. M. Rhee,  
 R. M. Richard,  M. A. Rohrdanz,  R. P. Steele,  E. J. Sundstrom,  
 H. L. Woodcock III,  P. M. Zimmerman,  D. Zuev,  B. Albrecht,  E. Alguire,  
 B. Austin,  S. A. Baeppler,  G. J. O. Beran,  Y. A. Bernard,  E. Berquist,  
 K. Brandhorst,  K. B. Bravaya,  S. T. Brown,  D. Casanova,  C.-M. Chang,  
 Y. Chen,  S. H. Chien,  K. D. Closser,  M. P. Coons,  D. L. Crittenden,  
 S. Dasgupta,  M. Diedenhofen,  R. A. DiStasio Jr.,  H. Do,  A. D. Dutoi,  
 R. G. Edgar,  P.-T. Fang,  S. Fatehi,  Q. Feng,  L. Fusti-Molnar,  
 A. Ghysels,  A. Golubeva-Zadorozhnaya,  J. Gomes,  A. Gunina,  
 M. W. D. Hanson-Heine,  P. H. P. Harbach,  A. W. Hauser,  J. E. Herr,  
 E. G. Hohenstein,  Z. C. Holden,  K. Hui,  T.-C. Jagau,  H. Ji,  B. Kaduk,  
 K. Khistyaev,  Jaehoon Kim,  Jihan Kim,  R. A. King,  P. Klunzinger,  
 K. Koh,  D. Kosenkov,  T. Kowalczyk,  C. M. Krauter,  A. Kunitsa,  
 K. U. Lao,  A. Laurent,  K. V. Lawler,  J. Lee,  D. Lefrancois,  S. Lehtola,  
 S. V. Levchenko,  C. Y. Lin,  Y.-S. Lin,  F. Liu,  E. Livshits,  
 R. C. Lochan,  A. Luenser,  P. Manohar,  S. F. Manzer,  S.-P. Mao,  Y. Mao,  
 N. Mardirossian,  A. V. Marenich,  L. A. Martinez-Martinez,  S. A. Maurer,  
 N. J. Mayhall,  J.-M. Mewes,  A. F. Morrison,  K. Nanda,  T. S. Nguyen-Beck,  
 C. M. Oana,  R. Olivares-Amaya,  D. P. O'Neill,  J. A. Parkhill,  
 T. M. Perrine,  R. Peverati,  P. A. Pieniazek,  F. Plasser,  A. Prociuk,  
 D. R. Rehn,  E. Rosta,  N. J. Russ,  N. Sergueev,  S. M. Sharada,  
 S. Sharma,  D. W. Small,  A. Sodt,  T. Stauch,  T. Stein,  D. Stuck,  
 Y.-C. Su,  A. J. W. Thom,  T. Tsuchimochi,  L. Vogt,  O. Vydrov,  T. Wang,  
 M. A. Watson,  J. Wenzel,  A. White,  C. F. Williams,  V. Vanovschi,  
 K. Yao,  S. Yeganeh,  S. R. Yost,  Z.-Q. You,  I. Y. Zhang,  X. Zhang,  
 Y. Zhao,  B. R. Brooks,  G. K. L. Chan,  D. M. Chipman,  C. J. Cramer,  
 W. A. Goddard III,  M. S. Gordon,  W. J. Hehre,  A. Klamt,  
 H. F. Schaefer III,  M. W. Schmidt,  C. D. Sherrill,  D. G. Truhlar,  
 A. Warshel,  X. Xu,  A. Aspuru-Guzik,  R. Baer,  A. T. Bell,  N. A. Besley,  
 J.-D. Chai,  A. Dreuw,  B. D. Dunietz,  T. R. Furlani,  S. R. Gwaltney,  
 C.-P. Hsu,  Y. Jung,  J. Kong,  D. S. Lambrecht,  W. Liang,  C. Ochsenfeld,  
 V. A. Rassolov,  L. V. Slipchenko,  J. E. Subotnik,  T. Van Voorhis,  
 J. M. Herbert,  A. I. Krylov,  P. M. W. Gill,  M. Head-Gordon

 Contributors to earlier versions of Q-Chem not listed above: 
 R. D. Adamson,  J. Baker,  E. F. C. Byrd,  A. K. Chakraborty,  C.-L. Cheng,  
 H. Dachsel,  R. J. Doerksen,  G. Hawkins,  A. Heyden,  S. Hirata,  
 G. Kedziora,  F. J. Keil,  C. Kelley,  P. P. Korambath,  W. Kurlancheek,  
 A. M. Lee,  M. S. Lee,  D. Liotard,  I. Lotan,  P. E. Maslen,  N. Nair,  
 D. Neuhauser,  R. Olson,  B. Peters,  J. Ritchie,  N. E. Schultz,  
 N. Shenvi,  A. C. Simmonett,  K. S. Thanthiriwatte,  Q. Wu,  W. Zhang

 Please cite Q-Chem as follows:
 Y. Shao et al., Mol. Phys. 113, 184-215 (2015)
 DOI: 10.1080/00268976.2014.952696

 Q-Chem 4.4.2 for Intel X86 EM64T Linux

 Parts of Q-Chem use Armadillo 5.200.1 (Boston Tea Smuggler).
 http://arma.sourceforge.net/

 Q-Chem begins on Wed Dec 14 01:09:18 2016  


Host: 0

     Scratch files written to /scratch/cher/qchem7970//
The previous job contains 0 fragments, simply inherited here
FILE_GEOM_ORG=        593

Checking the input file for inconsistencies... 	...done.

--------------------------------------------------------------
User input:
--------------------------------------------------------------

$molecule
   read
$end

$rem
   BASIS 6-311++G**
   JOB_TYPE FREQUENCY
   METHOD B3LYP
$end

--------------------------------------------------------------
 ----------------------------------------------------------------
             Standard Nuclear Orientation (Angstroms)
    I     Atom           X                Y                Z
 ----------------------------------------------------------------
    1      C       1.2788132520     0.6400567562    -0.3206706627
    2      H       1.0912013518     1.6780324089    -0.0372998531
    3      H       1.1638023789     0.5756617855    -1.4075695613
    4      C       0.1972560834    -0.2283900388     0.3211804814
    5      H       0.3138674361    -0.1857203014     1.4179793658
    6      C      -1.2023665907     0.3301160229     0.0625256134
    7      O      -2.1216133650    -0.6602323711    -0.0755849358
    8      H      -2.9883933519    -0.2424709350    -0.1895124608
    9      O       0.3566344893    -1.5630608003    -0.1324029120
   10      H      -0.4342623115    -2.0679191118     0.0848446237
   11      O      -1.4955378449     1.4965670694     0.0392003097
   12      C       2.6902890514     0.2133089649     0.0877343357
   13      H       2.8340450267     0.3090456457     1.1688189899
   14      H       2.8823114811    -0.8248848333    -0.1882019898
   15      H       3.4376109770     0.8415139267    -0.4033774165
 ----------------------------------------------------------------
 Molecular Point Group                 C1    NOp =  1
 Largest Abelian Subgroup              C1    NOp =  1
 Nuclear Repulsion Energy =   319.5826009224 hartrees
 There are       28 alpha and       28 beta electrons
 Requested basis set is 6-311++G(d,p)
 There are 82 shells and 210 basis functions

 Total QAlloc Memory Limit   2000 MB
 Mega-Array Size        61 MB
 MEM_STATIC part        62 MB

                       Distance Matrix (Angstroms)
             C (  1)   H (  2)   H (  3)   C (  4)   H (  5)   C (  6)
   H (  2)  1.092195
   H (  3)  1.094862  1.760151
   C (  4)  1.528378  2.135906  2.137589
   H (  5)  2.153121  2.489108  3.047264  1.103806
   C (  6)  2.529655  2.662198  2.796467  1.528978  2.098168
   O (  7)  3.648797  3.973805  3.754407  2.391875  2.896112  1.358263
   H (  8)  4.359485  4.511607  4.403832  3.226355  3.673170  1.892425
   O (  9)  2.395743  3.324653  2.617576  1.418621  2.074266  2.460203
   H ( 10)  3.229892  4.046494  3.430690  1.959219  2.424793  2.518145
   O ( 11)  2.925772  2.594225  3.164380  2.433216  2.829323  1.202955
   C ( 12)  1.530089  2.172126  2.167347  2.542599  2.752482  3.894489
   H ( 13)  2.178737  2.523163  3.081975  2.821344  2.580343  4.185325
   H ( 14)  2.175961  3.081467  2.530151  2.797284  3.096006  4.252233
   H ( 15)  2.169754  2.517819  2.499857  3.488492  3.759032  4.691267
             O (  7)   H (  8)   O (  9)   H ( 10)   O ( 11)   C ( 12)
   H (  8)  0.968923
   O (  9)  2.638189  3.596725
   H ( 10)  2.203287  3.151368  0.963118
   O ( 11)  2.248762  2.303298  3.580686  3.719402
   C ( 12)  4.893276  5.703686  2.941070  3.868699  4.378385
   H ( 13)  5.200634  6.004167  3.366827  4.184112  4.629420  1.094795
   H ( 14)  5.007899  5.899524  2.631931  3.552373  4.960485  1.091265
   H ( 15)  5.767813  6.520299  3.917630  4.867706  4.996091  1.092851
             H ( 13)   H ( 14)
   H ( 14)  1.769077
   H ( 15)  1.766243  1.769617

 A cutoff of  1.0D-11 yielded   3139 shell pairs
 There are     20822 function pairs (     22226 Cartesian)

 -------------------------------------------------------
 OpenMP Integral Computing Module                       
 Release: version 1.0, May 2013, Q-Chem Inc. Pittsburgh 
 -------------------------------------------------------
 Integral Job Info:
 Integral job number is                      11
 Integral operator is                         1
 short-range coefficients                     0
 long-range coefficients              100000000
 Omega coefficients                           0
 if combine SR and LR in K                    0
 Integral screening is                        0
 Integral computing path is                   2
 max size of driver memory is            800000
 size of driver memory is                593474
 size of scratch memory is              2260544
 max col of scratch BK array               1296
 max len of scratch array in speh3          155
 max len of scratch index in speh4           18
 max int batch size is                      520
 min int batch size is                       52
 fixed nKL is                                52
 max L of basis functions is                  2
 order of int derivative is                   0
 number of shells is                         82
 number of basis is                         217
 number of cartesian basis is               217
 number of contracted shell pairs          3139
 number of primitive shell pairs           7491
 maxK2 (contraction) of shell pair           36
 max number of K2 of shell pair               1
 max number of CS2 of shell pair            531
 max number of PS2 of shell pair            978
 mem total for path MDJ                   37640
 -------------------------------------------------------
 Smallest overlap matrix eigenvalue = 1.42E-05
 Guess from superposition of atomic densities
 Warning:  Energy on first SCF cycle will be non-variational
 A restricted hybrid HF-DFT SCF calculation will be
 performed using Pulay DIIS extrapolation
 Exchange:     0.2000 Hartree-Fock + 0.0800 Slater + 0.7200 B88
 Correlation:  0.1900 VWN1RPA + 0.8100 LYP
 Using SG-1 standard quadrature grid
 SCF converges when DIIS error is below 1.0E-08
 ---------------------------------------
  Cycle       Energy         DIIS Error
 ---------------------------------------
    1    -384.1881941470      4.26E-02
    2    -382.8422815505      6.87E-03
    3    -382.5278843248      1.12E-02
    4    -383.0305245767      2.23E-03
    5    -383.0502694731      6.05E-04
    6    -383.0514577670      2.26E-04
    7    -383.0516797140      4.66E-05
    8    -383.0516888986      1.22E-05
    9    -383.0516899559      2.39E-06
   10    -383.0516899874      1.08E-06
   11    -383.0516899749      3.19E-07
   12    -383.0516899682      4.48E-08
   13    -383.0516899653      2.11E-08
   14    -383.0516899659      5.40E-09 Convergence criterion met
 ---------------------------------------
 SCF time:  CPU 143.05 s  wall 143.33 s
 SCF   energy in the final basis set = -383.0516899659
 Total energy in the final basis set = -383.0516899659

 --------------------------------------------------------------

                    Orbital Energies (a.u.)
 --------------------------------------------------------------

 Alpha MOs
 -- Occupied --
-19.195 -19.138 -19.135 -10.324 -10.251 -10.178 -10.162  -1.136
 -1.048  -1.041  -0.799  -0.726  -0.652  -0.596  -0.558  -0.511
 -0.510  -0.463  -0.444  -0.432  -0.425  -0.392  -0.369  -0.363
 -0.351  -0.348  -0.314  -0.284
 -- Virtual --
 -0.028  -0.016   0.003   0.013   0.018   0.027   0.042   0.049
  0.060   0.071   0.078   0.087   0.088   0.094   0.110   0.114
  0.122   0.125   0.134   0.136   0.139   0.150   0.153   0.163
  0.173   0.178   0.186   0.195   0.200   0.209   0.210   0.229
  0.238   0.248   0.251   0.266   0.268   0.276   0.294   0.302
  0.304   0.310   0.322   0.327   0.344   0.351   0.367   0.382
  0.392   0.404   0.442   0.455   0.475   0.498   0.521   0.533
  0.553   0.565   0.598   0.617   0.634   0.652   0.662   0.666
  0.678   0.693   0.711   0.717   0.743   0.760   0.772   0.851
  0.878   0.918   0.961   0.993   1.054   1.067   1.088   1.118
  1.121   1.149   1.172   1.181   1.201   1.221   1.267   1.278
  1.293   1.377   1.410   1.446   1.463   1.477   1.497   1.528
  1.538   1.544   1.562   1.588   1.611   1.618   1.642   1.662
  1.675   1.702   1.725   1.751   1.785   1.803   1.832   1.868
  1.890   1.950   2.011   2.039   2.049   2.081   2.145   2.154
  2.198   2.208   2.293   2.338   2.373   2.470   2.502   2.506
  2.573   2.575   2.584   2.612   2.631   2.649   2.676   2.725
  2.734   2.794   2.829   2.834   2.860   2.884   2.930   2.976
  3.017   3.050   3.112   3.150   3.155   3.211   3.264   3.326
  3.358   3.396   3.597   3.667   3.786   3.792   3.805   3.832
  3.869   3.917   4.040   4.108   4.176   4.319   4.954   5.037
  5.063   5.152   5.348   5.377   5.577   5.709   5.825  23.766
 23.786  23.881  23.980  49.833  49.921  49.992
 --------------------------------------------------------------

          Ground-State Mulliken Net Atomic Charges

     Atom                 Charge (a.u.)
  ----------------------------------------
      1 C                    -0.171763
      2 H                     0.157700
      3 H                     0.175790
      4 C                    -0.104662
      5 H                     0.211286
      6 C                    -0.034060
      7 O                    -0.225385
      8 H                     0.295845
      9 O                    -0.216153
     10 H                     0.263880
     11 O                    -0.273750
     12 C                    -0.508635
     13 H                     0.125136
     14 H                     0.162754
     15 H                     0.142017
  ----------------------------------------
  Sum of atomic charges =     0.000000

 -----------------------------------------------------------------
                    Cartesian Multipole Moments
 -----------------------------------------------------------------
    Charge (ESU x 10^10)
                 0.0000
    Dipole Moment (Debye)
         X      -1.0008      Y      -0.8441      Z       0.6784
       Tot       1.4745
    Quadrupole Moments (Debye-Ang)
        XX     -37.3116     XY       5.5285     YY     -48.0493
        XZ       0.4880     YZ      -1.3407     ZZ     -42.0668
    Octopole Moments (Debye-Ang^2)
       XXX     -39.6988    XXY      -3.8755    XYY      -0.2180
       YYY     -14.8505    XXZ      -3.9854    XYZ      -0.0966
       YYZ       1.2977    XZZ      -4.4112    YZZ      -0.1486
       ZZZ       0.5860
    Hexadecapole Moments (Debye-Ang^3)
      XXXX    -665.3631   XXXY       9.1410   XXYY    -189.3545
      XYYY      21.5880   YYYY    -266.9474   XXXZ       5.1927
      XXYZ      -0.3226   XYYZ      -0.9289   YYYZ      -1.7935
      XXZZ    -139.8047   XYZZ      -0.5012   YYZZ     -60.3249
      XZZZ       1.2638   YZZZ      -0.3883   ZZZZ     -72.7714
 -----------------------------------------------------------------
 Calculating MO derivatives via CPSCF
   1         3          45      0.191168    0.039382
   2         3          45      0.021257    0.004152
   3         3          45      0.001488    0.000283
   4        26          22      0.000072    0.000018
   5        48           0      0.000000    0.000000    Roots Converged
 Calculating analytic Hessian of the SCF energy
 Polarizability Matrix (a.u.)
            1           2           3
    1 -70.4655221  -0.8203456  -1.1270861
    2  -0.8203456 -62.1200189   0.0413404
    3  -1.1270861   0.0413404 -49.0176995

 Direct stationary perturbation theory relativistic correction:

 rels  =       0.125153208418
 relv  =      -0.571038097184
 rel2e =       0.235875983282
 E_rel =      -0.210008905485

 Hessian of the SCF Energy
            1           2           3           4           5           6
    1   0.4562981  -0.0252962   0.0073218  -0.0528725   0.0366294   0.0122633
    2  -0.0252962   0.5604869   0.0408844   0.0410053  -0.2845698  -0.0675333
    3   0.0073218   0.0408844   0.5662040   0.0139479  -0.0654701  -0.0690618
    4  -0.0528725   0.0410053   0.0139479   0.0630982  -0.0427652  -0.0129452
    5   0.0366294  -0.2845698  -0.0654701  -0.0427652   0.3102227   0.0716075
    6   0.0122633  -0.0675333  -0.0690618  -0.0129452   0.0716075   0.0703099
    7  -0.0500362  -0.0021230  -0.0258446  -0.0003308  -0.0002081   0.0044645
    8  -0.0015215  -0.0501104  -0.0196239  -0.0028241  -0.0005927  -0.0307962
    9  -0.0248798  -0.0168422  -0.2992480  -0.0005851  -0.0007546  -0.0077498
   10  -0.1233625  -0.0266523   0.0358565   0.0048538   0.0034017  -0.0035966
   11  -0.0390229  -0.1010511   0.0321148  -0.0198784  -0.0178967   0.0135651
   12   0.0358527   0.0227923  -0.0998617  -0.0085776  -0.0073441   0.0026733
   13   0.0015351  -0.0016058   0.0246670   0.0007255   0.0001306  -0.0007200
   14  -0.0000724   0.0000633   0.0198062   0.0004027   0.0005640  -0.0003182
   15  -0.0000688   0.0025258  -0.0162908   0.0001249   0.0004892   0.0002853
   16  -0.0309043  -0.0035704  -0.0027824  -0.0002127   0.0007726   0.0003167
   17  -0.0111901   0.0146758  -0.0070747  -0.0031396  -0.0033286  -0.0010236
   18   0.0132583  -0.0087788   0.0042979  -0.0006300  -0.0000993   0.0005957
   19  -0.0031454   0.0051962  -0.0042430   0.0006091   0.0001452  -0.0000493
   20   0.0014988  -0.0003479  -0.0001195   0.0010175   0.0008255   0.0002899
   21  -0.0002016   0.0021118  -0.0012720  -0.0000125  -0.0000191   0.0001330
   22  -0.0006769   0.0006132  -0.0007125  -0.0000340  -0.0001312  -0.0000369
   23  -0.0006446   0.0006353  -0.0003464   0.0000038  -0.0000170  -0.0000604
   24  -0.0006889   0.0007737  -0.0003155   0.0000509  -0.0000434  -0.0000218
   25   0.0040860  -0.0306322  -0.0098736  -0.0049068  -0.0038882   0.0027004
   26  -0.0015189  -0.0374516  -0.0096015  -0.0046305  -0.0021130   0.0019942
   27  -0.0022516   0.0111976   0.0074099   0.0023234   0.0021654  -0.0004516
   28  -0.0000701   0.0017824  -0.0002598   0.0004633   0.0005652  -0.0000116
   29   0.0023220  -0.0070937  -0.0036251  -0.0016736  -0.0009459   0.0008767
   30   0.0005199  -0.0003655  -0.0005834  -0.0000172   0.0000966   0.0007183
   31   0.0002230   0.0006068  -0.0010246  -0.0011751   0.0019647   0.0003484
   32  -0.0043505  -0.0042907   0.0009763   0.0015152   0.0022242   0.0004896
   33  -0.0011592   0.0003640  -0.0000336  -0.0000129  -0.0000113  -0.0006321
   34  -0.1686855   0.0305022  -0.0279786  -0.0068628   0.0020593  -0.0019661
   35   0.0310910  -0.0892960   0.0088673   0.0308671  -0.0062967   0.0100845
   36  -0.0301837   0.0093300  -0.0884779   0.0080415  -0.0014950   0.0022316
   37  -0.0053047  -0.0033675  -0.0324319   0.0013444  -0.0000695   0.0005844
   38   0.0012752   0.0000727   0.0108858  -0.0006038   0.0002089   0.0003844
   39  -0.0012183  -0.0003038  -0.0088189  -0.0001840   0.0004584   0.0004246
   40  -0.0065879   0.0314738   0.0089342  -0.0057393   0.0011188  -0.0019776
   41   0.0025843  -0.0077193  -0.0020755   0.0011749   0.0010841   0.0009092
   42  -0.0012397   0.0102243   0.0023392  -0.0021775   0.0005188   0.0004221
   43  -0.0204963  -0.0179324   0.0144238   0.0010397   0.0002746   0.0006255
   44   0.0082163   0.0059965  -0.0055982  -0.0004710   0.0006310  -0.0004692
   45  -0.0073244  -0.0063803   0.0037126   0.0006535  -0.0000991   0.0001233
            7           8           9          10          11          12
    1  -0.0500362  -0.0015215  -0.0248798  -0.1233625  -0.0390229   0.0358527
    2  -0.0021230  -0.0501104  -0.0168422  -0.0266523  -0.1010511   0.0227923
    3  -0.0258446  -0.0196239  -0.2992480   0.0358565   0.0321148  -0.0998617
    4  -0.0003308  -0.0028241  -0.0005851   0.0048538  -0.0198784  -0.0085776
    5  -0.0002081  -0.0005927  -0.0007546   0.0034017  -0.0178967  -0.0073441
    6   0.0044645  -0.0307962  -0.0077498  -0.0035966   0.0135651   0.0026733
    7   0.0598765   0.0030256   0.0265706  -0.0007608   0.0013798   0.0263803
    8   0.0030256   0.0494328   0.0173442  -0.0005357  -0.0007239   0.0208131
    9   0.0265706   0.0173442   0.3266885   0.0012845  -0.0013711  -0.0169980
   10  -0.0007608  -0.0005357   0.0012845   0.4776847   0.0206157  -0.0065966
   11   0.0013798  -0.0007239  -0.0013711   0.0206157   0.4738422   0.0031142
   12   0.0263803   0.0208131  -0.0169980  -0.0065966   0.0031142   0.5241705
   13  -0.0030740  -0.0027436   0.0023768  -0.0548945   0.0004115  -0.0353908
   14  -0.0030967  -0.0015478   0.0013680   0.0030341  -0.0431651   0.0070660
   15   0.0018397   0.0018075   0.0000703  -0.0287561   0.0035221  -0.2744177
   16   0.0019957   0.0011045  -0.0016113  -0.1530538   0.0397234  -0.0098824
   17  -0.0008882   0.0002398   0.0014508   0.0090065  -0.0735538   0.0060610
   18   0.0016725  -0.0001133  -0.0003739  -0.0121651   0.0094476  -0.0933979
   19  -0.0002316  -0.0001406   0.0006599  -0.0323595  -0.0305164  -0.0054293
   20   0.0000152  -0.0002049   0.0000628   0.0022454   0.0005298  -0.0028354
   21  -0.0003065  -0.0002089   0.0001291  -0.0091854  -0.0066596   0.0107769
   22  -0.0000232   0.0000151   0.0000698  -0.0004129  -0.0044254   0.0000050
   23  -0.0000253  -0.0000132   0.0000486  -0.0026834  -0.0049860  -0.0006921
   24   0.0000610   0.0000197  -0.0000804  -0.0015048  -0.0017485   0.0059577
   25   0.0010323   0.0011126  -0.0007567  -0.0911959  -0.0116765   0.0150613
   26   0.0015697   0.0018340  -0.0003374   0.0309758  -0.1927373  -0.0586652
   27  -0.0016671  -0.0004144   0.0021758   0.0259847  -0.0434425  -0.0826853
   28   0.0000492   0.0000206  -0.0000968   0.0037135   0.0068232  -0.0016198
   29   0.0003272   0.0003358  -0.0000892  -0.0331601  -0.0246112   0.0109401
   30   0.0000139  -0.0001516   0.0002484  -0.0126140  -0.0091542  -0.0002116
   31  -0.0002809   0.0001768   0.0006165   0.0027708   0.0285623  -0.0027359
   32   0.0007278   0.0000557  -0.0010079   0.0118920  -0.0215578   0.0038606
   33  -0.0005354   0.0004823   0.0004603  -0.0019314   0.0069317   0.0200162
   34  -0.0047637   0.0015192  -0.0017601  -0.0312243   0.0018710  -0.0031781
   35  -0.0023378   0.0004982  -0.0005152  -0.0199897   0.0079668  -0.0049359
   36  -0.0320844   0.0100181  -0.0074335   0.0140313  -0.0059250   0.0033740
   37  -0.0058063   0.0018740  -0.0014276   0.0020073  -0.0000598  -0.0019340
   38   0.0022140   0.0003361   0.0004554  -0.0003632   0.0002295  -0.0006961
   39  -0.0015729   0.0008764   0.0012639   0.0007188   0.0001167   0.0005777
   40   0.0013527  -0.0006148  -0.0000287   0.0013619   0.0023130   0.0006669
   41   0.0000934   0.0002232   0.0003798  -0.0004112  -0.0010972   0.0001912
   42   0.0006147   0.0004387   0.0003370   0.0004525  -0.0009874   0.0001743
   43   0.0010012  -0.0004681  -0.0004320  -0.0051279   0.0038797  -0.0026218
   44  -0.0006735   0.0002370  -0.0001921   0.0026246  -0.0011881   0.0003303
   45   0.0003938  -0.0004917   0.0005101  -0.0019784   0.0004762  -0.0001485
           13          14          15          16          17          18
    1   0.0015351  -0.0000724  -0.0000688  -0.0309043  -0.0111901   0.0132583
    2  -0.0016058   0.0000633   0.0025258  -0.0035704   0.0146758  -0.0087788
    3   0.0246670   0.0198062  -0.0162908  -0.0027824  -0.0070747   0.0042979
    4   0.0007255   0.0004027   0.0001249  -0.0002127  -0.0031396  -0.0006300
    5   0.0001306   0.0005640   0.0004892   0.0007726  -0.0033286  -0.0000993
    6  -0.0007200  -0.0003182   0.0002853   0.0003167  -0.0010236   0.0005957
    7  -0.0030740  -0.0030967   0.0018397   0.0019957  -0.0008882   0.0016725
    8  -0.0027436  -0.0015478   0.0018075   0.0011045   0.0002398  -0.0001133
    9   0.0023768   0.0013680   0.0000703  -0.0016113   0.0014508  -0.0003739
   10  -0.0548945   0.0030341  -0.0287561  -0.1530538   0.0090065  -0.0121651
   11   0.0004115  -0.0431651   0.0035221   0.0397234  -0.0735538   0.0094476
   12  -0.0353908   0.0070660  -0.2744177  -0.0098824   0.0060610  -0.0933979
   13   0.0584036  -0.0013604   0.0308707  -0.0036216   0.0021434  -0.0353678
   14  -0.0013604   0.0608757   0.0056636  -0.0008805   0.0017839   0.0106789
   15   0.0308707   0.0056636   0.3043431  -0.0031705   0.0019750  -0.0101767
   16  -0.0036216  -0.0008805  -0.0031705   0.5856512  -0.1343845   0.0537948
   17   0.0021434   0.0017839   0.0019750  -0.1343845   0.9366515  -0.0084318
   18  -0.0353678   0.0106789  -0.0101767   0.0537948  -0.0084318   0.2342908
   19  -0.0025749   0.0010140  -0.0003578  -0.1960524  -0.0626590  -0.0208084
   20  -0.0004898   0.0005538   0.0006405  -0.0405946  -0.1660361  -0.0064936
   21   0.0020562   0.0000724   0.0003497  -0.0200861  -0.0103169  -0.0644027
   22  -0.0004909   0.0001702  -0.0003649  -0.0439639   0.0088493  -0.0069055
   23  -0.0001952   0.0000851   0.0000168  -0.0360659   0.0231115  -0.0049977
   24   0.0010941  -0.0002759  -0.0000745  -0.0072734   0.0009448   0.0027382
   25   0.0047418  -0.0016318   0.0003139  -0.0022430   0.0269387   0.0139240
   26   0.0016966  -0.0195860  -0.0158451  -0.0030048  -0.0343591  -0.0093218
   27   0.0064594  -0.0399305  -0.0073781  -0.0028944  -0.0014720   0.0015465
   28  -0.0003952   0.0007118   0.0009936   0.0068839   0.0061059   0.0011832
   29  -0.0002218   0.0004530  -0.0003198  -0.0007419  -0.0047924   0.0012525
   30  -0.0006611  -0.0015158  -0.0003193   0.0017740   0.0010385   0.0023462
   31  -0.0024079   0.0008757  -0.0010437  -0.1645415   0.1630470  -0.0101310
   32   0.0016693  -0.0005429   0.0002296   0.1778369  -0.6889075   0.0146430
   33   0.0042238  -0.0015040   0.0015679  -0.0094265   0.0134736  -0.0766482
   34   0.0018666   0.0010910  -0.0014113  -0.0004816  -0.0034513   0.0012406
   35   0.0006398   0.0004461  -0.0007318   0.0000463  -0.0057336   0.0025750
   36   0.0013213  -0.0006661   0.0011738   0.0010561   0.0034762  -0.0019157
   37   0.0000387  -0.0004089   0.0012103   0.0000882   0.0006423   0.0001785
   38  -0.0001356   0.0001226  -0.0000952  -0.0002715   0.0000765   0.0000235
   39  -0.0007120  -0.0003281   0.0005412   0.0001780   0.0000471   0.0004349
   40  -0.0001212  -0.0001691  -0.0000097  -0.0000687   0.0011683  -0.0002649
   41   0.0000672   0.0000038   0.0000039  -0.0002786  -0.0003101  -0.0001210
   42   0.0000373  -0.0000889  -0.0000466   0.0000570   0.0001591   0.0000009
   43   0.0002690   0.0003205  -0.0001704   0.0005245  -0.0021886   0.0010208
   44  -0.0000062  -0.0001096   0.0001179   0.0003091   0.0004821  -0.0002632
   45  -0.0002550  -0.0000276   0.0003724  -0.0000495  -0.0003072   0.0006640
           19          20          21          22          23          24
    1  -0.0031454   0.0014988  -0.0002016  -0.0006769  -0.0006446  -0.0006889
    2   0.0051962  -0.0003479   0.0021118   0.0006132   0.0006353   0.0007737
    3  -0.0042430  -0.0001195  -0.0012720  -0.0007125  -0.0003464  -0.0003155
    4   0.0006091   0.0010175  -0.0000125  -0.0000340   0.0000038   0.0000509
    5   0.0001452   0.0008255  -0.0000191  -0.0001312  -0.0000170  -0.0000434
    6  -0.0000493   0.0002899   0.0001330  -0.0000369  -0.0000604  -0.0000218
    7  -0.0002316   0.0000152  -0.0003065  -0.0000232  -0.0000253   0.0000610
    8  -0.0001406  -0.0002049  -0.0002089   0.0000151  -0.0000132   0.0000197
    9   0.0006599   0.0000628   0.0001291   0.0000698   0.0000486  -0.0000804
   10  -0.0323595   0.0022454  -0.0091854  -0.0004129  -0.0026834  -0.0015048
   11  -0.0305164   0.0005298  -0.0066596  -0.0044254  -0.0049860  -0.0017485
   12  -0.0054293  -0.0028354   0.0107769   0.0000050  -0.0006921   0.0059577
   13  -0.0025749  -0.0004898   0.0020562  -0.0004909  -0.0001952   0.0010941
   14   0.0010140   0.0005538   0.0000724   0.0001702   0.0000851  -0.0002759
   15  -0.0003578   0.0006405   0.0003497  -0.0003649   0.0000168  -0.0000745
   16  -0.1960524  -0.0405946  -0.0200861  -0.0439639  -0.0360659  -0.0072734
   17  -0.0626590  -0.1660361  -0.0103169   0.0088493   0.0231115   0.0009448
   18  -0.0208084  -0.0064936  -0.0644027  -0.0069055  -0.0049977   0.0027382
   19   0.6058932  -0.0794333   0.0780575  -0.3887055   0.2024347  -0.0487649
   20  -0.0794333   0.3993921  -0.0064393   0.1586661  -0.1413918   0.0211582
   21   0.0780575  -0.0064393   0.0478665  -0.0487899   0.0269060  -0.0219768
   22  -0.3887055   0.1586661  -0.0487899   0.4258557  -0.1692287   0.0546673
   23   0.2024347  -0.1413918   0.0269060  -0.1692287   0.1248230  -0.0218462
   24  -0.0487649   0.0211582  -0.0219768   0.0546673  -0.0218462   0.0194932
   25  -0.0049564   0.0036381  -0.0001307   0.0022531   0.0018285   0.0005308
   26   0.0033353   0.0050421   0.0014511  -0.0011567   0.0001751  -0.0001358
   27   0.0000026   0.0025757   0.0013139  -0.0001202   0.0002535   0.0001808
   28  -0.0039881  -0.0000467  -0.0003521  -0.0006216  -0.0009864   0.0002017
   29  -0.0011725   0.0004787  -0.0003754   0.0007224   0.0013284   0.0002094
   30   0.0000549  -0.0005477  -0.0012056  -0.0000805  -0.0001945  -0.0004524
   31   0.0274949  -0.0465590  -0.0005570   0.0070458   0.0057943   0.0018401
   32  -0.0366150  -0.0996200  -0.0061321   0.0062742  -0.0035897   0.0011644
   33  -0.0007837  -0.0080965   0.0279552   0.0020071   0.0007121  -0.0054824
   34  -0.0010396   0.0004507  -0.0002149  -0.0002082  -0.0001532  -0.0000921
   35  -0.0020022   0.0005595  -0.0005587  -0.0004144  -0.0002107  -0.0002629
   36   0.0019804  -0.0000841   0.0005320   0.0002655   0.0001820   0.0001388
   37   0.0002083  -0.0000711   0.0000006   0.0000482   0.0000291  -0.0000556
   38   0.0000124  -0.0000218   0.0000137  -0.0000034  -0.0000050  -0.0000012
   39  -0.0001314  -0.0000602  -0.0000479   0.0000226   0.0000103  -0.0000543
   40   0.0000135  -0.0004173  -0.0000028   0.0000244  -0.0000138   0.0000104
   41   0.0002505   0.0002283   0.0000808  -0.0000259   0.0000072  -0.0000039
   42  -0.0000483  -0.0000394  -0.0000330   0.0000133   0.0000141   0.0000169
   43  -0.0011656   0.0000800  -0.0002748  -0.0000900  -0.0000939  -0.0000766
   44   0.0001507   0.0000128   0.0000742   0.0000751   0.0000478   0.0000476
   45  -0.0001391  -0.0000115  -0.0001183  -0.0000403  -0.0000062  -0.0000677
           25          26          27          28          29          30
    1   0.0040860  -0.0015189  -0.0022516  -0.0000701   0.0023220   0.0005199
    2  -0.0306322  -0.0374516   0.0111976   0.0017824  -0.0070937  -0.0003655
    3  -0.0098736  -0.0096015   0.0074099  -0.0002598  -0.0036251  -0.0005834
    4  -0.0049068  -0.0046305   0.0023234   0.0004633  -0.0016736  -0.0000172
    5  -0.0038882  -0.0021130   0.0021654   0.0005652  -0.0009459   0.0000966
    6   0.0027004   0.0019942  -0.0004516  -0.0000116   0.0008767   0.0007183
    7   0.0010323   0.0015697  -0.0016671   0.0000492   0.0003272   0.0000139
    8   0.0011126   0.0018340  -0.0004144   0.0000206   0.0003358  -0.0001516
    9  -0.0007567  -0.0003374   0.0021758  -0.0000968  -0.0000892   0.0002484
   10  -0.0911959   0.0309758   0.0259847   0.0037135  -0.0331601  -0.0126140
   11  -0.0116765  -0.1927373  -0.0434425   0.0068232  -0.0246112  -0.0091542
   12   0.0150613  -0.0586652  -0.0826853  -0.0016198   0.0109401  -0.0002116
   13   0.0047418   0.0016966   0.0064594  -0.0003952  -0.0002218  -0.0006611
   14  -0.0016318  -0.0195860  -0.0399305   0.0007118   0.0004530  -0.0015158
   15   0.0003139  -0.0158451  -0.0073781   0.0009936  -0.0003198  -0.0003193
   16  -0.0022430  -0.0030048  -0.0028944   0.0068839  -0.0007419   0.0017740
   17   0.0269387  -0.0343591  -0.0014720   0.0061059  -0.0047924   0.0010385
   18   0.0139240  -0.0093218   0.0015465   0.0011832   0.0012525   0.0023462
   19  -0.0049564   0.0033353   0.0000026  -0.0039881  -0.0011725   0.0000549
   20   0.0036381   0.0050421   0.0025757  -0.0000467   0.0004787  -0.0005477
   21  -0.0001307   0.0014511   0.0013139  -0.0003521  -0.0003754  -0.0012056
   22   0.0022531  -0.0011567  -0.0001202  -0.0006216   0.0007224  -0.0000805
   23   0.0018285   0.0001751   0.0002535  -0.0009864   0.0013284  -0.0001945
   24   0.0005308  -0.0001358   0.0001808   0.0002017   0.0002094  -0.0004524
   25   0.4609023   0.1879654  -0.1305105  -0.3632734  -0.1789507   0.1128103
   26   0.1879654   0.4430644   0.0332404  -0.2258801  -0.1604565   0.0557053
   27  -0.1305105   0.0332404   0.1147606   0.1018670   0.0356730  -0.0377741
   28  -0.3632734  -0.2258801   0.1018670   0.3588626   0.2130183  -0.1016175
   29  -0.1789507  -0.1604565   0.0356730   0.2130183   0.1917241  -0.0439105
   30   0.1128103   0.0557053  -0.0377741  -0.1016175  -0.0439105   0.0373430
   31  -0.0064126   0.0103843   0.0005054  -0.0018598  -0.0009192   0.0000419
   32   0.0069959  -0.0038453   0.0000383  -0.0017783   0.0028571  -0.0009810
   33  -0.0035712   0.0013874   0.0003742  -0.0003493  -0.0005701  -0.0000946
   34  -0.0000169   0.0013384  -0.0001128   0.0000080   0.0008491  -0.0000092
   35   0.0004894   0.0001232  -0.0003875   0.0000299   0.0001925  -0.0000177
   36   0.0000567   0.0000092   0.0006158   0.0001535  -0.0001874   0.0000689
   37  -0.0000473   0.0000346   0.0004618  -0.0000628  -0.0000714  -0.0000364
   38  -0.0001196  -0.0002458   0.0002705  -0.0001113   0.0000401   0.0000205
   39  -0.0002405  -0.0002200   0.0001227  -0.0000569   0.0000488  -0.0000052
   40  -0.0003558  -0.0009611  -0.0000579   0.0002495  -0.0004087  -0.0001700
   41  -0.0013918   0.0002450   0.0002169  -0.0001740   0.0002818  -0.0000460
   42  -0.0003713   0.0003071  -0.0003506   0.0000308   0.0000138  -0.0000649
   43   0.0003927  -0.0001479   0.0000099   0.0000409   0.0000807  -0.0000088
   44  -0.0006778   0.0003106   0.0000155  -0.0000806   0.0002083   0.0000237
   45   0.0000572   0.0000321   0.0001396  -0.0000660   0.0000633  -0.0000138
           31          32          33          34          35          36
    1   0.0002230  -0.0043505  -0.0011592  -0.1686855   0.0310910  -0.0301837
    2   0.0006068  -0.0042907   0.0003640   0.0305022  -0.0892960   0.0093300
    3  -0.0010246   0.0009763  -0.0000336  -0.0279786   0.0088673  -0.0884779
    4  -0.0011751   0.0015152  -0.0000129  -0.0068628   0.0308671   0.0080415
    5   0.0019647   0.0022242  -0.0000113   0.0020593  -0.0062967  -0.0014950
    6   0.0003484   0.0004896  -0.0006321  -0.0019661   0.0100845   0.0022316
    7  -0.0002809   0.0007278  -0.0005354  -0.0047637  -0.0023378  -0.0320844
    8   0.0001768   0.0000557   0.0004823   0.0015192   0.0004982   0.0100181
    9   0.0006165  -0.0010079   0.0004603  -0.0017601  -0.0005152  -0.0074335
   10   0.0027708   0.0118920  -0.0019314  -0.0312243  -0.0199897   0.0140313
   11   0.0285623  -0.0215578   0.0069317   0.0018710   0.0079668  -0.0059250
   12  -0.0027359   0.0038606   0.0200162  -0.0031781  -0.0049359   0.0033740
   13  -0.0024079   0.0016693   0.0042238   0.0018666   0.0006398   0.0013213
   14   0.0008757  -0.0005429  -0.0015040   0.0010910   0.0004461  -0.0006661
   15  -0.0010437   0.0002296   0.0015679  -0.0014113  -0.0007318   0.0011738
   16  -0.1645415   0.1778369  -0.0094265  -0.0004816   0.0000463   0.0010561
   17   0.1630470  -0.6889075   0.0134736  -0.0034513  -0.0057336   0.0034762
   18  -0.0101310   0.0146430  -0.0766482   0.0012406   0.0025750  -0.0019157
   19   0.0274949  -0.0366150  -0.0007837  -0.0010396  -0.0020022   0.0019804
   20  -0.0465590  -0.0996200  -0.0080965   0.0004507   0.0005595  -0.0000841
   21  -0.0005570  -0.0061321   0.0279552  -0.0002149  -0.0005587   0.0005320
   22   0.0070458   0.0062742   0.0020071  -0.0002082  -0.0004144   0.0002655
   23   0.0057943  -0.0035897   0.0007121  -0.0001532  -0.0002107   0.0001820
   24   0.0018401   0.0011644  -0.0054824  -0.0000921  -0.0002629   0.0001388
   25  -0.0064126   0.0069959  -0.0035712  -0.0000169   0.0004894   0.0000567
   26   0.0103843  -0.0038453   0.0013874   0.0013384   0.0001232   0.0000092
   27   0.0005054   0.0000383   0.0003742  -0.0001128  -0.0003875   0.0006158
   28  -0.0018598  -0.0017783  -0.0003493   0.0000080   0.0000299   0.0001535
   29  -0.0009192   0.0028571  -0.0005701   0.0008491   0.0001925  -0.0001874
   30   0.0000419  -0.0009810  -0.0000946  -0.0000092  -0.0000177   0.0000689
   31   0.1392062  -0.1643687   0.0117367   0.0004471   0.0002383   0.0006013
   32  -0.1643687   0.8151071  -0.0126875   0.0006471   0.0020992  -0.0005546
   33   0.0117367  -0.0126875   0.0321162  -0.0003282  -0.0004613   0.0004657
   34   0.0004471   0.0006471  -0.0003282   0.4784244   0.0280255  -0.0278737
   35   0.0002383   0.0020992  -0.0004613   0.0280255   0.5634268   0.0067493
   36   0.0006013  -0.0005546   0.0004657  -0.0278737   0.0067493   0.5541389
   37   0.0000157  -0.0002426   0.0001568  -0.0501689  -0.0029252  -0.0283192
   38   0.0000577  -0.0001210  -0.0000558  -0.0031606  -0.0499881  -0.0246865
   39  -0.0001095  -0.0000469   0.0000074  -0.0294904  -0.0240911  -0.2971812
   40  -0.0001758  -0.0008623   0.0001413  -0.0523628   0.0384750   0.0109523
   41   0.0002328   0.0001798   0.0000032   0.0420968  -0.2879917  -0.0655639
   42  -0.0001394  -0.0000414   0.0000118   0.0120016  -0.0657310  -0.0664952
   43  -0.0003499   0.0006590  -0.0001678  -0.1649316  -0.1022329   0.0800013
   44  -0.0000938  -0.0000483   0.0000322  -0.1036852  -0.1357954   0.0693978
   45   0.0000506   0.0000498  -0.0000840   0.0811732   0.0694170  -0.1012359
           37          38          39          40          41          42
    1  -0.0053047   0.0012752  -0.0012183  -0.0065879   0.0025843  -0.0012397
    2  -0.0033675   0.0000727  -0.0003038   0.0314738  -0.0077193   0.0102243
    3  -0.0324319   0.0108858  -0.0088189   0.0089342  -0.0020755   0.0023392
    4   0.0013444  -0.0006038  -0.0001840  -0.0057393   0.0011749  -0.0021775
    5  -0.0000695   0.0002089   0.0004584   0.0011188   0.0010841   0.0005188
    6   0.0005844   0.0003844   0.0004246  -0.0019776   0.0009092   0.0004221
    7  -0.0058063   0.0022140  -0.0015729   0.0013527   0.0000934   0.0006147
    8   0.0018740   0.0003361   0.0008764  -0.0006148   0.0002232   0.0004387
    9  -0.0014276   0.0004554   0.0012639  -0.0000287   0.0003798   0.0003370
   10   0.0020073  -0.0003632   0.0007188   0.0013619  -0.0004112   0.0004525
   11  -0.0000598   0.0002295   0.0001167   0.0023130  -0.0010972  -0.0009874
   12  -0.0019340  -0.0006961   0.0005777   0.0006669   0.0001912   0.0001743
   13   0.0000387  -0.0001356  -0.0007120  -0.0001212   0.0000672   0.0000373
   14  -0.0004089   0.0001226  -0.0003281  -0.0001691   0.0000038  -0.0000889
   15   0.0012103  -0.0000952   0.0005412  -0.0000097   0.0000039  -0.0000466
   16   0.0000882  -0.0002715   0.0001780  -0.0000687  -0.0002786   0.0000570
   17   0.0006423   0.0000765   0.0000471   0.0011683  -0.0003101   0.0001591
   18   0.0001785   0.0000235   0.0004349  -0.0002649  -0.0001210   0.0000009
   19   0.0002083   0.0000124  -0.0001314   0.0000135   0.0002505  -0.0000483
   20  -0.0000711  -0.0000218  -0.0000602  -0.0004173   0.0002283  -0.0000394
   21   0.0000006   0.0000137  -0.0000479  -0.0000028   0.0000808  -0.0000330
   22   0.0000482  -0.0000034   0.0000226   0.0000244  -0.0000259   0.0000133
   23   0.0000291  -0.0000050   0.0000103  -0.0000138   0.0000072   0.0000141
   24  -0.0000556  -0.0000012  -0.0000543   0.0000104  -0.0000039   0.0000169
   25  -0.0000473  -0.0001196  -0.0002405  -0.0003558  -0.0013918  -0.0003713
   26   0.0000346  -0.0002458  -0.0002200  -0.0009611   0.0002450   0.0003071
   27   0.0004618   0.0002705   0.0001227  -0.0000579   0.0002169  -0.0003506
   28  -0.0000628  -0.0001113  -0.0000569   0.0002495  -0.0001740   0.0000308
   29  -0.0000714   0.0000401   0.0000488  -0.0004087   0.0002818   0.0000138
   30  -0.0000364   0.0000205  -0.0000052  -0.0001700  -0.0000460  -0.0000649
   31   0.0000157   0.0000577  -0.0001095  -0.0001758   0.0002328  -0.0001394
   32  -0.0002426  -0.0001210  -0.0000469  -0.0008623   0.0001798  -0.0000414
   33   0.0001568  -0.0000558   0.0000074   0.0001413   0.0000032   0.0000118
   34  -0.0501689  -0.0031606  -0.0294904  -0.0523628   0.0420968   0.0120016
   35  -0.0029252  -0.0499881  -0.0240911   0.0384750  -0.2879917  -0.0657310
   36  -0.0283192  -0.0246865  -0.2971812   0.0109523  -0.0655639  -0.0664952
   37   0.0550872   0.0015171   0.0346076  -0.0002943  -0.0003875   0.0051703
   38   0.0015171   0.0486976   0.0256355  -0.0035034  -0.0010448  -0.0313275
   39   0.0346076   0.0256355   0.3242993  -0.0003790  -0.0004407  -0.0075994
   40  -0.0002943  -0.0035034  -0.0003790   0.0586961  -0.0466760  -0.0107265
   41  -0.0003875  -0.0010448  -0.0004407  -0.0466760   0.3124414   0.0713300
   42   0.0051703  -0.0313275  -0.0075994  -0.0107265   0.0713300   0.0675182
   43   0.0028464   0.0031960  -0.0014323   0.0040076   0.0028453  -0.0036749
   44   0.0035064   0.0016428  -0.0017023  -0.0209224  -0.0165313   0.0152098
   45   0.0218345   0.0191731  -0.0139648  -0.0070880  -0.0048639   0.0037690
           43          44          45
    1  -0.0204963   0.0082163  -0.0073244
    2  -0.0179324   0.0059965  -0.0063803
    3   0.0144238  -0.0055982   0.0037126
    4   0.0010397  -0.0004710   0.0006535
    5   0.0002746   0.0006310  -0.0000991
    6   0.0006255  -0.0004692   0.0001233
    7   0.0010012  -0.0006735   0.0003938
    8  -0.0004681   0.0002370  -0.0004917
    9  -0.0004320  -0.0001921   0.0005101
   10  -0.0051279   0.0026246  -0.0019784
   11   0.0038797  -0.0011881   0.0004762
   12  -0.0026218   0.0003303  -0.0001485
   13   0.0002690  -0.0000062  -0.0002550
   14   0.0003205  -0.0001096  -0.0000276
   15  -0.0001704   0.0001179   0.0003724
   16   0.0005245   0.0003091  -0.0000495
   17  -0.0021886   0.0004821  -0.0003072
   18   0.0010208  -0.0002632   0.0006640
   19  -0.0011656   0.0001507  -0.0001391
   20   0.0000800   0.0000128  -0.0000115
   21  -0.0002748   0.0000742  -0.0001183
   22  -0.0000900   0.0000751  -0.0000403
   23  -0.0000939   0.0000478  -0.0000062
   24  -0.0000766   0.0000476  -0.0000677
   25   0.0003927  -0.0006778   0.0000572
   26  -0.0001479   0.0003106   0.0000321
   27   0.0000099   0.0000155   0.0001396
   28   0.0000409  -0.0000806  -0.0000660
   29   0.0000807   0.0002083   0.0000633
   30  -0.0000088   0.0000237  -0.0000138
   31  -0.0003499  -0.0000938   0.0000506
   32   0.0006590  -0.0000483   0.0000498
   33  -0.0001678   0.0000322  -0.0000840
   34  -0.1649316  -0.1036852   0.0811732
   35  -0.1022329  -0.1357954   0.0694170
   36   0.0800013   0.0693978  -0.1012359
   37   0.0028464   0.0035064   0.0218345
   38   0.0031960   0.0016428   0.0191731
   39  -0.0014323  -0.0017023  -0.0139648
   40   0.0040076  -0.0209224  -0.0070880
   41   0.0028453  -0.0165313  -0.0048639
   42  -0.0036749   0.0152098   0.0037690
   43   0.1820394   0.1117282  -0.0872220
   44   0.1117282   0.1441037  -0.0770240
   45  -0.0872220  -0.0770240   0.1063418
 Gradient time:  CPU 2290.87 s  wall 2291.12 s
 **********************************************************************
 **                                                                  **
 **                       VIBRATIONAL ANALYSIS                       **
 **                       --------------------                       **
 **                                                                  **
 **        VIBRATIONAL FREQUENCIES (CM**-1) AND NORMAL MODES         **
 **     FORCE CONSTANTS (mDYN/ANGSTROM) AND REDUCED MASSES (AMU)     **
 **                  INFRARED INTENSITIES (KM/MOL)                   **
 **                                                                  **
 **********************************************************************


 Mode:                 1                      2                      3
 Frequency:        39.33                  89.19                 188.23
 Force Cnst:      0.0059                 0.0102                 0.0590
 Red. Mass:       6.5154                 2.1849                 2.8250
 IR Active:          YES                    YES                    YES
 IR Intens:        3.687                  0.356                  0.765
 Raman Active:       YES                    YES                    YES
               X      Y      Z        X      Y      Z        X      Y      Z
 C          0.031  0.062  0.139    0.010 -0.091 -0.136   -0.096 -0.018  0.081
 H          0.025  0.016  0.302   -0.118 -0.045 -0.391   -0.206 -0.063  0.169
 H          0.080  0.254  0.123    0.141 -0.355 -0.134   -0.170  0.069  0.083
 C          0.000 -0.033 -0.058    0.011 -0.048 -0.078   -0.017 -0.126  0.074
 H         -0.044 -0.230 -0.045    0.064 -0.037 -0.084   -0.023 -0.158  0.074
 C         -0.002 -0.012 -0.021    0.013 -0.002  0.007    0.029 -0.038  0.014
 O         -0.058 -0.022  0.389   -0.029  0.034  0.042   -0.076  0.077 -0.037
 H         -0.060 -0.028  0.381   -0.022  0.068  0.116   -0.009  0.188 -0.140
 O         -0.007  0.040 -0.287   -0.048 -0.057 -0.073   -0.022 -0.113  0.034
 H          0.053 -0.027 -0.220   -0.022 -0.053  0.033    0.000 -0.133  0.073
 O          0.032 -0.011 -0.305    0.051  0.009  0.065    0.181  0.000 -0.053
 C          0.010 -0.017  0.132   -0.002  0.144  0.146   -0.000  0.179 -0.084
 H         -0.047 -0.231  0.159   -0.137  0.488  0.133    0.017 -0.110 -0.061
 H          0.027  0.038 -0.063    0.120  0.075  0.482    0.254  0.308 -0.399
 H          0.036  0.081  0.297    0.007  0.054  0.043   -0.172  0.512  0.078
 TransDip   0.001 -0.009  0.061    0.009  0.004  0.016   -0.023  0.013  0.010

 Mode:                 4                      5                      6
 Frequency:       225.28                 283.38                 315.15
 Force Cnst:      0.0365                 0.0758                 0.1192
 Red. Mass:       1.2221                 1.6029                 2.0372
 IR Active:          YES                    YES                    YES
 IR Intens:        0.521                 59.342                 77.107
 Raman Active:       YES                    YES                    YES
               X      Y      Z        X      Y      Z        X      Y      Z
 C          0.030 -0.019 -0.080   -0.036  0.021 -0.015    0.072 -0.060  0.059
 H          0.024 -0.008 -0.122   -0.024  0.018 -0.007    0.065 -0.052  0.033
 H          0.091 -0.057 -0.084   -0.028  0.029 -0.016    0.055 -0.062  0.061
 C          0.008  0.027 -0.060   -0.010 -0.001 -0.020    0.003 -0.003  0.044
 H          0.024  0.096 -0.063   -0.014  0.019 -0.022    0.001 -0.060  0.045
 C         -0.006  0.012 -0.020   -0.027 -0.024 -0.020   -0.015  0.026  0.008
 O          0.006 -0.005  0.014   -0.082  0.041 -0.007    0.043 -0.021 -0.026
 H         -0.012 -0.021  0.089   -0.050  0.121  0.035    0.031 -0.049 -0.035
 O         -0.000 -0.003  0.035    0.137  0.023 -0.032   -0.152  0.023 -0.068
 H          0.009  0.009  0.099    0.541 -0.292  0.708    0.214 -0.166  0.820
 O         -0.035  0.007  0.033    0.042 -0.001  0.020   -0.098  0.007 -0.016
 C         -0.001 -0.016  0.037   -0.071 -0.052  0.015    0.143  0.038 -0.025
 H         -0.272 -0.503  0.116   -0.088 -0.027  0.015    0.238  0.044 -0.039
 H          0.210  0.136 -0.390   -0.150 -0.076  0.056    0.233  0.064 -0.062
 H          0.028  0.318  0.509   -0.011 -0.127  0.011    0.029  0.126 -0.089
 TransDip   0.021  0.007  0.005    0.103 -0.125  0.186    0.170 -0.069  0.213

 Mode:                 7                      8                      9
 Frequency:       356.96                 423.79                 501.61
 Force Cnst:      0.3084                 0.2603                 0.8788
 Red. Mass:       4.1075                 2.4595                 5.9277
 IR Active:          YES                    YES                    YES
 IR Intens:        5.506                  9.601                 10.034
 Raman Active:       YES                    YES                    YES
               X      Y      Z        X      Y      Z        X      Y      Z
 C         -0.152  0.022 -0.062   -0.016 -0.148 -0.018   -0.116 -0.143  0.093
 H         -0.163  0.043 -0.156    0.031 -0.041 -0.382   -0.206 -0.180  0.180
 H         -0.220 -0.120 -0.046   -0.084 -0.553  0.013   -0.132 -0.028  0.085
 C          0.016  0.020  0.109   -0.001 -0.001  0.179   -0.051 -0.141 -0.063
 H          0.195 -0.050  0.089    0.060 -0.111  0.171   -0.238 -0.211 -0.044
 C          0.109  0.018  0.113   -0.045  0.020  0.124    0.019  0.226 -0.103
 O          0.253 -0.074 -0.014   -0.045  0.040 -0.011    0.250  0.090  0.043
 H          0.218 -0.220 -0.268    0.025  0.083 -0.393    0.064 -0.205  0.385
 O         -0.131  0.073 -0.082    0.123  0.099 -0.074    0.165 -0.208 -0.002
 H          0.038 -0.005  0.343    0.124 -0.023 -0.358    0.190 -0.291 -0.095
 O          0.123  0.016 -0.050   -0.073  0.012 -0.055   -0.207  0.202  0.003
 C         -0.238 -0.031  0.020    0.031 -0.023 -0.014   -0.086  0.008 -0.016
 H         -0.398 -0.123  0.050    0.010 -0.077 -0.006    0.013  0.074 -0.035
 H         -0.285 -0.031 -0.012    0.188  0.027 -0.092    0.015  0.022  0.004
 H         -0.112 -0.060  0.179   -0.057  0.126  0.040   -0.216  0.081 -0.120
 TransDip  -0.007 -0.047  0.059    0.001 -0.051 -0.085   -0.058 -0.081  0.022

 Mode:                10                     11                     12
 Frequency:       558.80                 623.80                 717.18
 Force Cnst:      0.3697                 0.3926                 1.0659
 Red. Mass:       2.0097                 1.7126                 3.5174
 IR Active:          YES                    YES                    YES
 IR Intens:       40.215                 99.617                 42.008
 Raman Active:       YES                    YES                    YES
               X      Y      Z        X      Y      Z        X      Y      Z
 C         -0.035 -0.088  0.059    0.001  0.026 -0.013    0.038  0.062 -0.074
 H          0.007 -0.026 -0.149   -0.029  0.026 -0.031    0.083  0.027  0.089
 H         -0.039 -0.289  0.069   -0.057 -0.024 -0.003    0.021  0.226 -0.079
 C         -0.103  0.046  0.027    0.093 -0.017  0.076   -0.003 -0.024  0.018
 H         -0.307  0.064  0.054    0.173 -0.056  0.066    0.288 -0.089 -0.016
 C         -0.020 -0.006 -0.119    0.069 -0.035  0.050   -0.185  0.088  0.253
 O          0.013 -0.082 -0.028   -0.002  0.087 -0.081   -0.049 -0.134 -0.104
 H         -0.157 -0.227  0.744   -0.022  0.312  0.882   -0.308 -0.534  0.431
 O          0.004  0.119 -0.004   -0.015 -0.009 -0.011    0.031 -0.091 -0.008
 H          0.040  0.030 -0.084   -0.050  0.046 -0.006    0.034 -0.097 -0.006
 O          0.116  0.023  0.035   -0.076 -0.076 -0.051    0.070  0.165 -0.077
 C          0.011 -0.005 -0.010   -0.030  0.004 -0.003    0.060 -0.002  0.004
 H          0.130 -0.005 -0.026   -0.086 -0.023  0.008   -0.088  0.022  0.023
 H          0.111  0.029 -0.066   -0.089 -0.009  0.003    0.033 -0.027  0.079
 H         -0.124  0.100 -0.085    0.041 -0.045  0.046    0.171 -0.059  0.099
 TransDip  -0.137 -0.059  0.138    0.105  0.049  0.298   -0.139 -0.004  0.154

 Mode:                13                     14                     15
 Frequency:       781.09                 874.35                 921.15
 Force Cnst:      0.4765                 1.2901                 1.2409
 Red. Mass:       1.3256                 2.8642                 2.4821
 IR Active:          YES                    YES                    YES
 IR Intens:        1.854                  5.163                 25.426
 Raman Active:       YES                    YES                    YES
               X      Y      Z        X      Y      Z        X      Y      Z
 C         -0.023 -0.117 -0.041   -0.034 -0.027  0.046    0.045 -0.102  0.085
 H          0.179 -0.217  0.475   -0.113 -0.007 -0.090   -0.070 -0.120  0.076
 H         -0.179  0.433 -0.051    0.393 -0.071  0.001    0.291 -0.093  0.058
 C         -0.005  0.006 -0.029   -0.144  0.051 -0.215    0.232  0.006 -0.056
 H          0.088  0.098 -0.037    0.010  0.158 -0.225    0.408  0.060 -0.075
 C          0.008 -0.012  0.032   -0.019 -0.057  0.238    0.020  0.052 -0.019
 O          0.006  0.011 -0.007    0.081  0.068 -0.033   -0.095 -0.075 -0.013
 H          0.023  0.055  0.024    0.120  0.180  0.071   -0.105 -0.108 -0.043
 O          0.006  0.076  0.015    0.013  0.024  0.031    0.003  0.028  0.004
 H          0.030  0.024 -0.028    0.057 -0.062 -0.021   -0.137  0.302  0.136
 O         -0.000 -0.019 -0.009    0.016 -0.068 -0.054   -0.011  0.056  0.003
 C         -0.012 -0.036 -0.017   -0.007 -0.019  0.069   -0.166  0.011  0.026
 H         -0.260  0.268 -0.007    0.522 -0.102 -0.000    0.238 -0.016 -0.030
 H          0.417 -0.021  0.235    0.007  0.058 -0.213   -0.101  0.080 -0.188
 H         -0.136  0.175  0.061   -0.324  0.093 -0.280   -0.470  0.141 -0.269
 TransDip   0.031 -0.011  0.029   -0.018 -0.070  0.011    0.086  0.136 -0.017

 Mode:                16                     17                     18
 Frequency:       999.21                1066.16                1113.31
 Force Cnst:      1.1379                 1.8131                 1.3018
 Red. Mass:       1.9344                 2.7072                 1.7826
 IR Active:          YES                    YES                    YES
 IR Intens:       28.385                 42.814                 31.692
 Raman Active:       YES                    YES                    YES
               X      Y      Z        X      Y      Z        X      Y      Z
 C          0.124  0.059  0.030    0.245 -0.079  0.028    0.021  0.016 -0.146
 H          0.647  0.201 -0.152    0.136 -0.121  0.107    0.031 -0.057  0.147
 H          0.090 -0.080  0.042    0.364  0.038  0.009    0.351  0.349 -0.194
 C         -0.054  0.124  0.059   -0.076 -0.138 -0.021   -0.046 -0.055  0.149
 H         -0.164 -0.012  0.065   -0.276 -0.155  0.018    0.270  0.167  0.097
 C         -0.010 -0.016  0.004   -0.007 -0.001  0.048   -0.029 -0.015 -0.083
 O          0.011  0.007  0.001    0.013  0.008 -0.003    0.023  0.031  0.015
 H          0.027  0.045  0.011    0.012  0.004  0.004   -0.044 -0.111  0.020
 O          0.006 -0.125 -0.042   -0.020  0.098  0.046   -0.021  0.011 -0.008
 H         -0.028 -0.054  0.023    0.156 -0.241 -0.135    0.148 -0.322 -0.190
 O          0.009 -0.017  0.002   -0.003 -0.004 -0.010   -0.000 -0.003  0.014
 C         -0.124 -0.039 -0.033   -0.125  0.134 -0.097   -0.027 -0.002  0.094
 H         -0.132  0.232 -0.056   -0.387 -0.045 -0.048    0.425 -0.085  0.033
 H          0.281  0.026  0.040   -0.497  0.047 -0.041   -0.035  0.072 -0.204
 H         -0.394  0.267 -0.065    0.202 -0.142  0.063   -0.231  0.016 -0.211
 TransDip   0.019  0.165  0.041    0.009 -0.206 -0.040   -0.056 -0.165 -0.047

 Mode:                19                     20                     21
 Frequency:      1148.68                1154.41                1258.91
 Force Cnst:      1.9835                 1.8381                 1.1665
 Red. Mass:       2.5514                 2.3410                 1.2492
 IR Active:          YES                    YES                    YES
 IR Intens:      242.909                 52.822                 23.239
 Raman Active:       YES                    YES                    YES
               X      Y      Z        X      Y      Z        X      Y      Z
 C          0.014 -0.056  0.042    0.007 -0.156  0.010   -0.004  0.040  0.095
 H         -0.040 -0.070  0.055   -0.128 -0.239  0.250   -0.265  0.046 -0.092
 H         -0.018 -0.042  0.045   -0.072  0.127  0.010    0.275 -0.163  0.079
 C          0.065  0.059  0.007   -0.030  0.238  0.049   -0.012 -0.004 -0.006
 H          0.157  0.068 -0.007    0.063  0.507  0.022    0.545  0.330 -0.081
 C         -0.208 -0.094 -0.038    0.010  0.001  0.007   -0.023 -0.011 -0.035
 O          0.085  0.189  0.014   -0.013 -0.050 -0.002    0.008 -0.002  0.005
 H         -0.340 -0.746 -0.052    0.145  0.303  0.019    0.030  0.050  0.014
 O          0.014 -0.019 -0.021    0.012 -0.108 -0.062   -0.030  0.004  0.008
 H         -0.144  0.285  0.121    0.025 -0.143 -0.077    0.169 -0.384 -0.206
 O          0.033 -0.089  0.005    0.012  0.005  0.003    0.001  0.010  0.005
 C         -0.005  0.033 -0.026    0.015  0.104 -0.002    0.007 -0.043 -0.075
 H         -0.110 -0.035 -0.004   -0.035 -0.200  0.030   -0.224  0.140 -0.052
 H         -0.124 -0.004  0.025   -0.429  0.033 -0.058    0.151 -0.075  0.157
 H          0.104 -0.051  0.040    0.249 -0.185  0.004    0.035  0.090  0.142
 TransDip  -0.455 -0.203 -0.028    0.045  0.219  0.063    0.009 -0.145 -0.052

 Mode:                22                     23                     24
 Frequency:      1314.07                1324.28                1341.51
 Force Cnst:      1.2498                 1.4682                 1.5406
 Red. Mass:       1.2284                 1.4209                 1.4530
 IR Active:          YES                    YES                    YES
 IR Intens:        5.871                 35.170                 31.920
 Raman Active:       YES                    YES                    YES
               X      Y      Z        X      Y      Z        X      Y      Z
 C         -0.044 -0.029  0.019   -0.013 -0.004  0.019   -0.109 -0.023  0.021
 H          0.555  0.088 -0.038    0.407  0.078 -0.026    0.310  0.063 -0.038
 H         -0.171 -0.048  0.033   -0.413 -0.117  0.067    0.673  0.104 -0.064
 C         -0.036 -0.006 -0.031   -0.013 -0.015 -0.046   -0.081 -0.045  0.040
 H          0.570 -0.382 -0.103    0.146  0.288 -0.074    0.095  0.189  0.017
 C         -0.072 -0.024 -0.051    0.144  0.055  0.025    0.087  0.038  0.005
 O          0.028 -0.017  0.008   -0.051  0.030 -0.007   -0.024 -0.001 -0.003
 H          0.153  0.274  0.032   -0.276 -0.494 -0.046   -0.076 -0.126 -0.006
 O          0.001  0.017  0.026   -0.024  0.003  0.008    0.041 -0.013 -0.029
 H         -0.007  0.025  0.001    0.152 -0.323 -0.128   -0.183  0.416  0.209
 O          0.008  0.020  0.007   -0.018 -0.042 -0.004   -0.011 -0.016 -0.001
 C          0.008  0.050  0.016    0.005  0.031  0.027    0.013  0.028 -0.050
 H          0.055 -0.113  0.027    0.068 -0.073  0.029   -0.063 -0.070 -0.023
 H         -0.130  0.032 -0.019   -0.104  0.030 -0.042    0.019 -0.024  0.131
 H          0.089 -0.077 -0.019    0.021 -0.037 -0.032    0.184 -0.064  0.092
 TransDip  -0.074 -0.002 -0.023    0.175 -0.074 -0.011    0.030  0.170  0.055

 Mode:                25                     26                     27
 Frequency:      1368.90                1408.89                1415.12
 Force Cnst:      1.5821                 1.4620                 1.9686
 Red. Mass:       1.4330                 1.2501                 1.6685
 IR Active:          YES                    YES                    YES
 IR Intens:       24.071                  4.103                 22.672
 Raman Active:       YES                    YES                    YES
               X      Y      Z        X      Y      Z        X      Y      Z
 C         -0.010  0.023  0.008    0.038 -0.001  0.001   -0.139 -0.022  0.007
 H          0.311  0.073  0.003   -0.121 -0.028 -0.001    0.339  0.060 -0.009
 H         -0.191 -0.125  0.037   -0.095  0.001  0.016    0.427  0.054 -0.053
 C          0.062 -0.133 -0.005   -0.018  0.019 -0.002    0.169  0.061 -0.022
 H         -0.223  0.796  0.016    0.053 -0.070 -0.012   -0.450 -0.203  0.056
 C         -0.096 -0.039  0.011    0.010  0.003 -0.000   -0.041 -0.014  0.014
 O          0.034 -0.010  0.003   -0.004  0.000 -0.000    0.004  0.005 -0.002
 H          0.147  0.253  0.018   -0.014 -0.023 -0.003   -0.004 -0.009 -0.009
 O         -0.002  0.007 -0.025    0.002 -0.003  0.001   -0.050  0.008  0.026
 H         -0.054  0.108  0.028    0.001 -0.001  0.001    0.211 -0.481 -0.225
 O          0.005  0.038 -0.003   -0.001 -0.004  0.000    0.006  0.002 -0.002
 C         -0.021  0.016  0.010   -0.133  0.032 -0.032    0.002  0.021 -0.022
 H          0.100 -0.049  0.003    0.518 -0.161 -0.085    0.042 -0.137 -0.008
 H          0.044  0.028 -0.000    0.539  0.081  0.193    0.064 -0.016  0.143
 H          0.052 -0.063  0.013    0.375 -0.321  0.254    0.105 -0.056  0.038
 TransDip  -0.057 -0.145 -0.017    0.059  0.006  0.027    0.001 -0.144 -0.050

 Mode:                28                     29                     30
 Frequency:      1483.49                1495.99                1509.66
 Force Cnst:      1.3904                 1.3740                 1.4239
 Red. Mass:       1.0723                 1.0420                 1.0604
 IR Active:          YES                    YES                    YES
 IR Intens:        2.536                  7.796                  7.738
 Raman Active:       YES                    YES                    YES
               X      Y      Z        X      Y      Z        X      Y      Z
 C         -0.019  0.051 -0.049   -0.003 -0.028 -0.002    0.021  0.029 -0.030
 H          0.083 -0.141  0.660    0.049  0.012 -0.118   -0.037 -0.043  0.189
 H          0.135 -0.629 -0.007   -0.047  0.143 -0.013   -0.043 -0.176 -0.010
 C         -0.009  0.014 -0.003    0.007 -0.003 -0.000   -0.011 -0.005  0.003
 H         -0.000 -0.056 -0.005   -0.025 -0.001  0.000    0.008 -0.012  0.000
 C          0.004  0.003  0.000   -0.002 -0.000  0.001    0.002 -0.001 -0.001
 O         -0.001  0.000  0.000    0.000 -0.000 -0.000    0.000 -0.000  0.000
 H         -0.003 -0.005 -0.000    0.002  0.004 -0.001    0.001  0.002  0.001
 O          0.002 -0.003  0.001   -0.000  0.002  0.000    0.002  0.000 -0.001
 H         -0.003  0.009  0.013   -0.002  0.004 -0.001   -0.010  0.024  0.013
 O          0.000 -0.002 -0.001    0.000  0.000 -0.000   -0.001  0.001 -0.000
 C         -0.005 -0.012  0.002   -0.006 -0.036 -0.031    0.015  0.026 -0.039
 H          0.063  0.225 -0.030    0.434  0.331 -0.105    0.114 -0.539  0.015
 H         -0.041  0.033 -0.174   -0.406 -0.111  0.046   -0.126 -0.184  0.637
 H          0.092 -0.012  0.130    0.042  0.380  0.568   -0.254  0.313 -0.040
 TransDip   0.024 -0.016  0.042   -0.014  0.071  0.053   -0.029 -0.047  0.070

 Mode:                31                     32                     33
 Frequency:      1818.34                2945.51                3027.61
 Force Cnst:     20.2393                 5.5216                 5.6138
 Red. Mass:      10.3895                 1.0802                 1.0395
 IR Active:          YES                    YES                    YES
 IR Intens:      281.497                 30.396                 25.476
 Raman Active:       YES                    YES                    YES
               X      Y      Z        X      Y      Z        X      Y      Z
 C          0.004  0.014 -0.004   -0.000  0.002  0.005    0.002 -0.001  0.010
 H         -0.043  0.023 -0.005    0.006 -0.012 -0.003   -0.005  0.021  0.008
 H         -0.034 -0.008 -0.009   -0.011 -0.006 -0.073   -0.014 -0.008 -0.132
 C          0.037 -0.051  0.007   -0.010  0.001 -0.080    0.000  0.001 -0.000
 H         -0.003  0.062  0.003    0.124  0.018  0.986   -0.001 -0.000  0.006
 C         -0.251  0.693 -0.026   -0.000  0.001 -0.002    0.000 -0.000  0.000
 O          0.018 -0.055  0.002   -0.000  0.000 -0.000   -0.000 -0.000 -0.000
 H          0.224  0.406  0.032    0.002 -0.001 -0.001   -0.000 -0.000 -0.000
 O          0.005 -0.007  0.000    0.000 -0.002 -0.000    0.000 -0.000 -0.000
 H          0.030 -0.044 -0.005   -0.001 -0.006 -0.000    0.000 -0.000 -0.000
 O          0.126 -0.453  0.011   -0.000 -0.000  0.000   -0.000  0.000 -0.000
 C         -0.003 -0.008  0.004    0.000 -0.000  0.001   -0.041  0.003 -0.033
 H          0.009 -0.003  0.002    0.003 -0.001 -0.014    0.085  0.069  0.743
 H          0.022 -0.004  0.008   -0.001  0.006  0.002    0.061 -0.391 -0.114
 H         -0.030  0.016 -0.014   -0.003 -0.003  0.004    0.329  0.286 -0.233
 TransDip  -0.064  0.534 -0.004    0.027 -0.072 -0.159   -0.144 -0.009 -0.073

 Mode:                34                     35                     36
 Frequency:      3042.33                3083.92                3094.37
 Force Cnst:      5.8010                 6.1364                 6.2197
 Red. Mass:       1.0637                 1.0951                 1.1025
 IR Active:          YES                    YES                    YES
 IR Intens:       18.351                 16.258                 26.079
 Raman Active:       YES                    YES                    YES
               X      Y      Z        X      Y      Z        X      Y      Z
 C         -0.012  0.029 -0.062    0.006 -0.045 -0.021    0.004 -0.048 -0.046
 H          0.067 -0.407 -0.128   -0.089  0.537  0.147   -0.095  0.564  0.152
 H          0.084  0.063  0.865    0.010  0.000  0.118    0.041  0.017  0.394
 C         -0.001 -0.000 -0.005    0.000 -0.000 -0.002   -0.001 -0.001 -0.004
 H          0.008 -0.001  0.059    0.002  0.001  0.015    0.002 -0.001  0.040
 C         -0.000  0.001 -0.000    0.000 -0.001  0.000   -0.000 -0.000  0.000
 O          0.000 -0.000  0.000   -0.000  0.000 -0.000    0.000  0.000 -0.000
 H          0.000  0.001 -0.000   -0.000 -0.000 -0.000    0.000 -0.000 -0.000
 O          0.000 -0.000  0.000    0.000  0.000  0.000    0.000  0.000  0.000
 H         -0.000  0.000  0.000    0.000 -0.000  0.001   -0.000  0.000  0.001
 O         -0.000 -0.001  0.000    0.000  0.000 -0.000    0.000  0.000 -0.000
 C         -0.012 -0.004  0.009   -0.028  0.009  0.067    0.026  0.041 -0.042
 H         -0.001 -0.003  0.002   -0.067 -0.047 -0.507    0.047  0.039  0.313
 H          0.010 -0.076 -0.017    0.054 -0.359 -0.081    0.039 -0.195 -0.067
 H          0.132  0.119 -0.091    0.345  0.302 -0.218   -0.395 -0.335  0.261
 TransDip  -0.064  0.042 -0.114   -0.067 -0.052  0.097    0.054  0.013 -0.154

 Mode:                37                     38                     39
 Frequency:      3115.76                3759.64                3833.32
 Force Cnst:      6.2977                 8.8672                 9.2300
 Red. Mass:       1.1010                 1.0647                 1.0661
 IR Active:          YES                    YES                    YES
 IR Intens:       24.581                 80.878                 58.163
 Raman Active:       YES                    YES                    YES
               X      Y      Z        X      Y      Z        X      Y      Z
 C          0.003 -0.032 -0.023   -0.000  0.000 -0.000    0.000  0.000 -0.000
 H         -0.066  0.366  0.099   -0.000 -0.001 -0.000   -0.000  0.001  0.000
 H          0.019  0.007  0.172    0.000  0.000  0.000    0.000  0.000 -0.000
 C          0.000 -0.001 -0.002    0.001 -0.000  0.000   -0.001  0.000  0.001
 H          0.001 -0.000  0.018   -0.000  0.000 -0.002   -0.001  0.003  0.004
 C          0.000 -0.000  0.000   -0.003 -0.000 -0.000    0.001  0.000  0.000
 O          0.000  0.000  0.000   -0.056  0.026 -0.007   -0.001  0.000 -0.000
 H          0.000 -0.000 -0.000    0.902 -0.411  0.119    0.005 -0.003  0.001
 O         -0.000  0.000  0.000    0.001  0.000 -0.000   -0.050 -0.034  0.013
 H         -0.001  0.001  0.001   -0.005 -0.003  0.001    0.813  0.536 -0.218
 O          0.000  0.000 -0.000    0.000  0.001  0.000   -0.000  0.000 -0.000
 C         -0.010 -0.080 -0.022   -0.000 -0.000  0.000    0.000 -0.000  0.000
 H          0.025  0.004  0.221    0.000 -0.000  0.000   -0.000 -0.000 -0.000
 H         -0.139  0.764  0.206    0.000 -0.000  0.000    0.000  0.000  0.000
 H          0.235  0.188 -0.165    0.000  0.000 -0.000    0.000  0.000 -0.000
 TransDip  -0.008 -0.143 -0.068    0.283 -0.039  0.039    0.183  0.161 -0.019

 STANDARD THERMODYNAMIC QUANTITIES AT   298.15 K  AND     1.00 ATM

   This Molecule has  0 Imaginary Frequencies
   Zero point vibrational energy:       77.229 kcal/mol

   Atom    1 Element C  Has Mass   12.00000
   Atom    2 Element H  Has Mass    1.00783
   Atom    3 Element H  Has Mass    1.00783
   Atom    4 Element C  Has Mass   12.00000
   Atom    5 Element H  Has Mass    1.00783
   Atom    6 Element C  Has Mass   12.00000
   Atom    7 Element O  Has Mass   15.99491
   Atom    8 Element H  Has Mass    1.00783
   Atom    9 Element O  Has Mass   15.99491
   Atom   10 Element H  Has Mass    1.00783
   Atom   11 Element O  Has Mass   15.99491
   Atom   12 Element C  Has Mass   12.00000
   Atom   13 Element H  Has Mass    1.00783
   Atom   14 Element H  Has Mass    1.00783
   Atom   15 Element H  Has Mass    1.00783
   Molecular Mass:   104.047370 amu
   Principal axes and moments of inertia in amu*Bohr^2:
                             1           2           3
    Eigenvalues --      381.47025  1008.77204  1328.56552
          X               0.99952     0.03087     0.00243
          Y              -0.03084     0.99945    -0.01187
          Z              -0.00280     0.01179     0.99993
   Rotational Symmetry Number is   1
   The Molecule is an Asymmetric Top
   Translational Enthalpy:        0.889 kcal/mol
   Rotational Enthalpy:           0.889 kcal/mol
   Vibrational Enthalpy:         80.532 kcal/mol
   gas constant (RT):             0.592 kcal/mol
   Translational Entropy:        39.836  cal/mol.K
   Rotational Entropy:           27.727  cal/mol.K
   Vibrational Entropy:          20.902  cal/mol.K

   Total Enthalpy:               82.902 kcal/mol
   Total Entropy:                88.465  cal/mol.K

 ======================================================================

 STANDARD THERMODYNAMIC QUANTITIES FOR ANHARMONIC VIBRATION -- TOSH

   Zero point vibrational energy: ************ kcal/mol

   Vibrational Enthalpy:       Infinity kcal/mol
   Vibrational Entropy:             NaN  cal/mol.K

   Total Enthalpy:             Infinity kcal/mol
   Total Entropy:                   NaN  cal/mol.K

 ======================================================================

 STANDARD THERMODYNAMIC QUANTITIES FOR ANHARMONIC VIBRATION -- VPT2

   Zero point vibrational energy: ************ kcal/mol

   Vibrational Enthalpy:       Infinity kcal/mol
   Vibrational Entropy:             NaN  cal/mol.K

   Total Enthalpy:             Infinity kcal/mol
   Total Entropy:                   NaN  cal/mol.K

 ======================================================================

Archival summary:
1\1\pikachu\FREQ\ProcedureUnspecified\BasisUnspecified\348\cher\WedDec1401:49:532016WedDec1401:49:532016\0\\#,FREQ,ProcedureUnspecified,BasisUnspecified,\\0,1\O\H,1,0.963118\C,1,1.41862,2,109.195\H,3,1.10381,1,110.011,2,75.0027,0\C,3,1.52838,1,108.712,2,-166.079,0\H,5,1.0922,3,108.029,1,174.906,0\H,5,1.09486,3,108.008,1,59.2814,0\C,3,1.52898,1,113.105,2,-41.4485,0\O,8,1.20296,3,125.49,1,-160.427,0\O,8,1.35826,3,111.74,1,22.7666,0\H,10,0.968923,8,107.639,3,177.07,0\C,5,1.53009,3,112.471,1,-62.5604,0\H,12,1.09127,5,111.111,3,58.7246,0\H,12,1.09285,5,110.521,3,178.901,0\H,12,1.09479,5,111.119,3,-61.6137,0\\\@

 Total job time:  2434.75s(wall), 2434.23s(cpu) 
 Wed Dec 14 01:49:53 2016

        *************************************************************
        *                                                           *
        *  Thank you very much for using Q-Chem.  Have a nice day.  *
        *                                                           *
        *************************************************************


 
User input: 3 of 3 
 
pikachu 127.0.1
Q-Chem Developer Version! Running on 127.0.1.*
                  Welcome to Q-Chem
     A Quantum Leap Into The Future Of Chemistry


 Q-Chem 4.4, Q-Chem, Inc., Pleasanton, CA (2016)

 Y. Shao,  Z. Gan,  E. Epifanovsky,  A. T. B. Gilbert,  M. Wormit,  
 J. Kussmann,  A. W. Lange,  A. Behn,  J. Deng,  X. Feng,  D. Ghosh,  
 M. Goldey,  P. R. Horn,  L. D. Jacobson,  I. Kaliman,  F. Rob,  
 R. Z. Khaliullin,  T. Kus,  A. Landau,  J. Liu,  E. I. Proynov,  Y. M. Rhee,  
 R. M. Richard,  M. A. Rohrdanz,  R. P. Steele,  E. J. Sundstrom,  
 H. L. Woodcock III,  P. M. Zimmerman,  D. Zuev,  B. Albrecht,  E. Alguire,  
 B. Austin,  S. A. Baeppler,  G. J. O. Beran,  Y. A. Bernard,  E. Berquist,  
 K. Brandhorst,  K. B. Bravaya,  S. T. Brown,  D. Casanova,  C.-M. Chang,  
 Y. Chen,  S. H. Chien,  K. D. Closser,  M. P. Coons,  D. L. Crittenden,  
 S. Dasgupta,  M. Diedenhofen,  R. A. DiStasio Jr.,  H. Do,  A. D. Dutoi,  
 R. G. Edgar,  P.-T. Fang,  S. Fatehi,  Q. Feng,  L. Fusti-Molnar,  
 A. Ghysels,  A. Golubeva-Zadorozhnaya,  J. Gomes,  A. Gunina,  
 M. W. D. Hanson-Heine,  P. H. P. Harbach,  A. W. Hauser,  J. E. Herr,  
 E. G. Hohenstein,  Z. C. Holden,  K. Hui,  T.-C. Jagau,  H. Ji,  B. Kaduk,  
 K. Khistyaev,  Jaehoon Kim,  Jihan Kim,  R. A. King,  P. Klunzinger,  
 K. Koh,  D. Kosenkov,  T. Kowalczyk,  C. M. Krauter,  A. Kunitsa,  
 K. U. Lao,  A. Laurent,  K. V. Lawler,  J. Lee,  D. Lefrancois,  S. Lehtola,  
 S. V. Levchenko,  C. Y. Lin,  Y.-S. Lin,  F. Liu,  E. Livshits,  
 R. C. Lochan,  A. Luenser,  P. Manohar,  S. F. Manzer,  S.-P. Mao,  Y. Mao,  
 N. Mardirossian,  A. V. Marenich,  L. A. Martinez-Martinez,  S. A. Maurer,  
 N. J. Mayhall,  J.-M. Mewes,  A. F. Morrison,  K. Nanda,  T. S. Nguyen-Beck,  
 C. M. Oana,  R. Olivares-Amaya,  D. P. O'Neill,  J. A. Parkhill,  
 T. M. Perrine,  R. Peverati,  P. A. Pieniazek,  F. Plasser,  A. Prociuk,  
 D. R. Rehn,  E. Rosta,  N. J. Russ,  N. Sergueev,  S. M. Sharada,  
 S. Sharma,  D. W. Small,  A. Sodt,  T. Stauch,  T. Stein,  D. Stuck,  
 Y.-C. Su,  A. J. W. Thom,  T. Tsuchimochi,  L. Vogt,  O. Vydrov,  T. Wang,  
 M. A. Watson,  J. Wenzel,  A. White,  C. F. Williams,  V. Vanovschi,  
 K. Yao,  S. Yeganeh,  S. R. Yost,  Z.-Q. You,  I. Y. Zhang,  X. Zhang,  
 Y. Zhao,  B. R. Brooks,  G. K. L. Chan,  D. M. Chipman,  C. J. Cramer,  
 W. A. Goddard III,  M. S. Gordon,  W. J. Hehre,  A. Klamt,  
 H. F. Schaefer III,  M. W. Schmidt,  C. D. Sherrill,  D. G. Truhlar,  
 A. Warshel,  X. Xu,  A. Aspuru-Guzik,  R. Baer,  A. T. Bell,  N. A. Besley,  
 J.-D. Chai,  A. Dreuw,  B. D. Dunietz,  T. R. Furlani,  S. R. Gwaltney,  
 C.-P. Hsu,  Y. Jung,  J. Kong,  D. S. Lambrecht,  W. Liang,  C. Ochsenfeld,  
 V. A. Rassolov,  L. V. Slipchenko,  J. E. Subotnik,  T. Van Voorhis,  
 J. M. Herbert,  A. I. Krylov,  P. M. W. Gill,  M. Head-Gordon

 Contributors to earlier versions of Q-Chem not listed above: 
 R. D. Adamson,  J. Baker,  E. F. C. Byrd,  A. K. Chakraborty,  C.-L. Cheng,  
 H. Dachsel,  R. J. Doerksen,  G. Hawkins,  A. Heyden,  S. Hirata,  
 G. Kedziora,  F. J. Keil,  C. Kelley,  P. P. Korambath,  W. Kurlancheek,  
 A. M. Lee,  M. S. Lee,  D. Liotard,  I. Lotan,  P. E. Maslen,  N. Nair,  
 D. Neuhauser,  R. Olson,  B. Peters,  J. Ritchie,  N. E. Schultz,  
 N. Shenvi,  A. C. Simmonett,  K. S. Thanthiriwatte,  Q. Wu,  W. Zhang

 Please cite Q-Chem as follows:
 Y. Shao et al., Mol. Phys. 113, 184-215 (2015)
 DOI: 10.1080/00268976.2014.952696

 Q-Chem 4.4.2 for Intel X86 EM64T Linux

 Parts of Q-Chem use Armadillo 5.200.1 (Boston Tea Smuggler).
 http://arma.sourceforge.net/

 Q-Chem begins on Wed Dec 14 01:49:53 2016  


Host: 0

     Scratch files written to /scratch/cher/qchem7970//
The previous job contains 0 fragments, simply inherited here
FILE_GEOM_ORG=        593

Checking the input file for inconsistencies... 	...done.

--------------------------------------------------------------
User input:
--------------------------------------------------------------

$molecule
   read
$end
$rem
   BASIS  =  6-311++G**
   JOB_TYPE  =  SP
   METHOD  =  B3LYP
   SOLVENT_METHOD SMD
$end

--------------------------------------------------------------
 ----------------------------------------------------------------
             Standard Nuclear Orientation (Angstroms)
    I     Atom           X                Y                Z
 ----------------------------------------------------------------
    1      C       1.2774173879     0.6433234516    -0.3207631058
    2      H       1.0906271176     1.6800916348    -0.0324718890
    3      H       1.1595145882     0.5835694662    -1.4076171991
    4      C       0.1975126833    -0.2277934911     0.3202515094
    5      H       0.3170408400    -0.1898068384     1.4169085848
    6      C      -1.2027557611     0.3318861349     0.0677005409
    7      O      -2.1224311491    -0.6578145990    -0.0721877554
    8      H      -2.9894834376    -0.2395242543    -0.1820292812
    9      O       0.3555978339    -1.5605268274    -0.1394400741
   10      H      -0.4347519722    -2.0662639724     0.0777540330
   11      O      -1.4959115515     1.4984419110     0.0501277901
   12      C       2.6899454634     0.2147617722     0.0820663556
   13      H       2.8365798671     0.3058804155     1.1631635144
   14      H       2.8811659882    -0.8222564915    -0.1988031217
   15      H       3.4360009144     0.8450144711    -0.4083468245
 ----------------------------------------------------------------
 Nuclear Repulsion Energy =   319.5826009224 hartrees
 There are       28 alpha and       28 beta electrons
 Requested basis set is 6-311++G(d,p)
 There are 82 shells and 210 basis functions

 Total QAlloc Memory Limit   2000 MB
 Mega-Array Size        61 MB
 MEM_STATIC part        62 MB

                       Distance Matrix (Angstroms)
             C (  1)   H (  2)   H (  3)   C (  4)   H (  5)   C (  6)
   H (  2)  1.092195
   H (  3)  1.094862  1.760151
   C (  4)  1.528378  2.135906  2.137589
   H (  5)  2.153121  2.489108  3.047264  1.103806
   C (  6)  2.529655  2.662198  2.796467  1.528978  2.098168
   O (  7)  3.648797  3.973805  3.754407  2.391875  2.896112  1.358263
   H (  8)  4.359485  4.511607  4.403832  3.226355  3.673170  1.892425
   O (  9)  2.395743  3.324653  2.617576  1.418621  2.074266  2.460203
   H ( 10)  3.229892  4.046494  3.430690  1.959219  2.424793  2.518145
   O ( 11)  2.925772  2.594225  3.164380  2.433216  2.829323  1.202955
   C ( 12)  1.530089  2.172126  2.167347  2.542599  2.752482  3.894489
   H ( 13)  2.178737  2.523163  3.081975  2.821344  2.580343  4.185325
   H ( 14)  2.175961  3.081467  2.530151  2.797284  3.096006  4.252233
   H ( 15)  2.169754  2.517819  2.499857  3.488492  3.759032  4.691267
             O (  7)   H (  8)   O (  9)   H ( 10)   O ( 11)   C ( 12)
   H (  8)  0.968923
   O (  9)  2.638189  3.596725
   H ( 10)  2.203287  3.151368  0.963118
   O ( 11)  2.248762  2.303298  3.580686  3.719402
   C ( 12)  4.893276  5.703686  2.941070  3.868699  4.378385
   H ( 13)  5.200634  6.004167  3.366827  4.184112  4.629420  1.094795
   H ( 14)  5.007899  5.899524  2.631931  3.552373  4.960485  1.091265
   H ( 15)  5.767813  6.520299  3.917630  4.867706  4.996091  1.092851
             H ( 13)   H ( 14)
   H ( 14)  1.769077
   H ( 15)  1.766243  1.769617

 A cutoff of  1.0D-08 yielded   2986 shell pairs
 There are     19794 function pairs (     21111 Cartesian)

 -------------------------------------------------------
 OpenMP Integral Computing Module                       
 Release: version 1.0, May 2013, Q-Chem Inc. Pittsburgh 
 -------------------------------------------------------
 Integral Job Info:
 Integral job number is                      11
 Integral operator is                         1
 short-range coefficients                     0
 long-range coefficients              100000000
 Omega coefficients                           0
 if combine SR and LR in K                    0
 Integral screening is                        0
 Integral computing path is                   2
 max size of driver memory is            800000
 size of driver memory is                593474
 size of scratch memory is              2260544
 max col of scratch BK array               1296
 max len of scratch array in speh3          155
 max len of scratch index in speh4           18
 max int batch size is                      520
 min int batch size is                       52
 fixed nKL is                                52
 max L of basis functions is                  2
 order of int derivative is                   0
 number of shells is                         82
 number of basis is                         217
 number of cartesian basis is               217
 number of contracted shell pairs          2986
 number of primitive shell pairs           6958
 maxK2 (contraction) of shell pair           36
 max number of K2 of shell pair               1
 max number of CS2 of shell pair            513
 max number of PS2 of shell pair            954
 mem total for path MDJ                   36392
 -------------------------------------------------------
 Smallest overlap matrix eigenvalue = 1.42E-05

 Q-Chem warning in module /home/taweetham/qchem/stvman/mkSTV.C, line 257:

 Overlap eigenvalue is smaller than square root of threshold


 Scale SEOQF with 1.000000e-01/1.000000e-01/1.000000e-01

 Standard Electronic Orientation quadrupole field applied
 Nucleus-field energy     =     0.0000000087 hartrees
 Guess from superposition of atomic densities
 Warning:  Energy on first SCF cycle will be non-variational
 A restricted hybrid HF-DFT SCF calculation will be
 performed using Pulay DIIS extrapolation
 Exchange:     0.2000 Hartree-Fock + 0.0800 Slater + 0.7200 B88
 Correlation:  0.1900 VWN1RPA + 0.8100 LYP
 Using SG-1 standard quadrature grid
 SCF converges when DIIS error is below 1.0E-05
 ---------------------------------------
  Cycle       Energy         DIIS Error
 ---------------------------------------
    1    -384.1881924402      4.26E-02
    2    -382.8422604787      6.87E-03
    3    -382.5282274496      1.12E-02
    4    -383.0306772316      2.23E-03
    5    -383.0504773322      6.05E-04
    6    -383.0516425190      2.26E-04
    7    -383.0518941844      4.67E-05
    8    -383.0519036353      1.22E-05
    9    -383.0519029814      2.42E-06 Convergence criterion met
 ---------------------------------------
 SCF time:  CPU 77.32 s  wall 77.36 s

 Citation of the SMD model:
 Marenich, A.V.; Cramer, C.J.; Truhlar, D.G.
 J. Phys. Chem. B 2009, 113, 6378-6396.
 iSolventCode=           1
 Solvent: water                                                           

 vradii
            1           2           3           4           5           6
    1   1.8500000   1.2000000   1.2000000   1.8500000   1.2000000   1.8500000
            7           8           9          10          11          12
    1   1.5200000   1.2000000   1.5200000   1.2000000   1.5200000   1.8500000
           13          14          15
    1   1.2000000   1.2000000   1.2000000
Changing PCM_TESSEL_METHOD to VTN
Changing PCM_VDW_RADII to SMD_RADIUS
 Discretize the solute cavity surface with Lebedev spheres
	Using 302 Lebedev grid points for each H atom
	Using 302 Lebedev grid points for other atoms
	Atomic van der Waals radii will be scaled by 1.20
 Removing interior tesserae...
 Keep 1575 surface tesserae and discard 2955 interior tesserae
 Molecular Surface Area = 133.223 Angst**2
 A restricted hybrid HF-DFT SCF calculation will be
 performed using Pulay DIIS extrapolation
 Polarizable Continuum solvation model will be applied
 Exchange:     0.2000 Hartree-Fock + 0.0800 Slater + 0.7200 B88
 Correlation:  0.1900 VWN1RPA + 0.8100 LYP
 Using SG-1 standard quadrature grid
 SCF converges when DIIS error is below 1.0E-05

 Citation of the SMD model:
 Marenich, A.V.; Cramer, C.J.; Truhlar, D.G.
 J. Phys. Chem. B 2009, 113, 6378-6396.
 iSolventCode=           1
 Solvent: water                                                           

 vradii
            1           2           3           4           5           6
    1   1.8500000   1.2000000   1.2000000   1.8500000   1.2000000   1.8500000
            7           8           9          10          11          12
    1   1.5200000   1.2000000   1.5200000   1.2000000   1.5200000   1.8500000
           13          14          15
    1   1.2000000   1.2000000   1.2000000
 ---------------------------------------
  Cycle       Energy         DIIS Error
 ---------------------------------------
    1    -383.0516883275      1.14E-06
 Time req'd to invert C: 5.13 s (CPU) 5.13 s (wall)
    2    -383.0710896715      4.94E-04
    3    -383.0710879657      4.94E-04
    4    -383.0710917589      4.94E-04
    5    -383.0710824628      4.94E-04
    6    -383.0710805118      4.94E-04
    7    -383.0710789136      4.94E-04
    8    -383.0710780775      4.94E-04
    9    -383.0710817366      4.94E-04
   10    -383.0710812339      4.94E-04
   11    -383.0710811203      4.94E-04
   12    -383.0710792363      4.94E-04
   13    -383.0710772578      4.94E-04
   14    -383.0710770702      4.94E-04
   15    -383.0710763662      4.94E-04
   16    -383.0710892176      4.94E-04
   17    -383.0731769734      5.11E-04
   18    -383.0740009045      2.39E-04
   19    -383.0742055573      6.05E-05
   20    -383.0742193616      3.22E-05
   21    -383.0742221273      5.20E-06 Convergence criterion met
 ---------------------------------------
 SCF time:  CPU 152.42 s  wall 152.87 s
(0)  E-EN(g) gas-phase elect-nuc energy                 -383.051688328 a.u.
(3)  G-ENP(liq) elect-nuc-pol free energy of system     -383.074222127 a.u.
(4)  G-CDS(liq) cavity-dispersion-solvent structure 
     free energy                                                4.5484 kcal/mol
(6)  G-S(liq) free energy of system                     -383.066973865 a.u.
(9)  DeltaG-S(liq) free energy of  solvation
     (9) = (6) - (0)                                           -9.5918 kcal/mol
 SCF   energy in the final basis set = -383.0669738651
 Total energy in the final basis set = -383.0669738651

 --------------------------------------------------------------

                    Orbital Energies (a.u.)
 --------------------------------------------------------------

 Alpha MOs
 -- Occupied --
-19.181 -19.137 -19.136 -10.323 -10.242 -10.170 -10.154  -1.127
 -1.046  -1.037  -0.792  -0.717  -0.640  -0.588  -0.551  -0.513
 -0.503  -0.456  -0.438  -0.427  -0.420  -0.391  -0.363  -0.358
 -0.346  -0.341  -0.315  -0.285
 -- Virtual --
 -0.021  -0.001   0.012   0.022   0.024   0.038   0.048   0.057
  0.062   0.076   0.085   0.093   0.098   0.103   0.118   0.122
  0.130   0.133   0.140   0.142   0.149   0.156   0.160   0.172
  0.182   0.183   0.193   0.201   0.209   0.216   0.218   0.235
  0.243   0.250   0.255   0.270   0.275   0.281   0.293   0.302
  0.303   0.313   0.329   0.332   0.349   0.356   0.376   0.385
  0.394   0.405   0.450   0.462   0.482   0.509   0.530   0.553
  0.563   0.576   0.605   0.626   0.642   0.660   0.670   0.671
  0.688   0.701   0.717   0.727   0.750   0.767   0.782   0.857
  0.885   0.925   0.967   1.000   1.062   1.076   1.096   1.117
  1.127   1.145   1.164   1.179   1.197   1.218   1.271   1.288
  1.309   1.384   1.420   1.461   1.471   1.484   1.509   1.539
  1.545   1.549   1.569   1.598   1.620   1.626   1.649   1.669
  1.683   1.711   1.734   1.758   1.793   1.811   1.842   1.877
  1.898   1.963   2.033   2.048   2.063   2.092   2.154   2.163
  2.207   2.217   2.303   2.346   2.381   2.480   2.512   2.526
  2.582   2.583   2.592   2.627   2.642   2.657   2.684   2.733
  2.742   2.804   2.832   2.836   2.864   2.890   2.936   2.982
  3.026   3.061   3.118   3.157   3.160   3.217   3.266   3.328
  3.358   3.401   3.598   3.670   3.791   3.805   3.815   3.839
  3.875   3.922   4.044   4.112   4.182   4.327   4.967   5.033
  5.060   5.148   5.356   5.379   5.587   5.713   5.827  23.774
 23.788  23.889  23.988  49.845  49.922  49.993
 --------------------------------------------------------------

          Ground-State Mulliken Net Atomic Charges

     Atom                 Charge (a.u.)
  ----------------------------------------
      1 C                    -0.164932
      2 H                     0.153006
      3 H                     0.196501
      4 C                    -0.124224
      5 H                     0.267449
      6 C                     0.090894
      7 O                    -0.266832
      8 H                     0.353839
      9 O                    -0.333627
     10 H                     0.316584
     11 O                    -0.389157
     12 C                    -0.566385
     13 H                     0.151060
     14 H                     0.155209
     15 H                     0.160615
  ----------------------------------------
  Sum of atomic charges =    -0.000000

 -----------------------------------------------------------------
                    Cartesian Multipole Moments
 -----------------------------------------------------------------
    Charge (ESU x 10^10)
                 0.0000
    Dipole Moment (Debye)
         X      -1.4591      Y      -1.1959      Z       1.1093
       Tot       2.1886
    Quadrupole Moments (Debye-Ang)
        XX     -36.0746     XY       7.2487     YY     -49.3682
        XZ       0.7716     YZ      -1.6884     ZZ     -41.7008
    Octopole Moments (Debye-Ang^2)
       XXX     -44.6750    XXY      -4.6186    XYY       0.6462
       YYY     -17.5453    XXZ      -3.6492    XYZ      -0.0712
       YYZ       1.8334    XZZ      -4.2940    YZZ      -0.2428
       ZZZ       1.7917
    Hexadecapole Moments (Debye-Ang^3)
      XXXX    -645.7928   XXXY      17.0912   XXYY    -192.2989
      XYYY      28.9294   YYYY    -274.2524   XXXZ       7.6071
      XXYZ      -0.8967   XYYZ      -0.2465   YYYZ      -3.4440
      XXZZ    -138.6314   XYZZ       0.4412   YYZZ     -61.0245
      XZZZ       2.9285   YZZZ      -1.3905   ZZZZ     -70.8001
 -----------------------------------------------------------------
Archival summary:
1\1\pikachu\SP\ProcedureUnspecified\BasisUnspecified\348\cher\WedDec1401:53:432016WedDec1401:53:432016\0\\#,ProcedureUnspecified,BasisUnspecified,\\0,1\O\H,1,0.963118\C,1,1.41862,2,109.195\H,3,1.10381,1,110.011,2,75.0027,0\C,3,1.52838,1,108.712,2,-166.079,0\H,5,1.0922,3,108.029,1,174.906,0\H,5,1.09486,3,108.008,1,59.2814,0\C,3,1.52898,1,113.105,2,-41.4485,0\O,8,1.20296,3,125.49,1,-160.427,0\O,8,1.35826,3,111.74,1,22.7666,0\H,10,0.968923,8,107.639,3,177.07,0\C,5,1.53009,3,112.471,1,-62.5604,0\H,12,1.09127,5,111.111,3,58.7246,0\H,12,1.09285,5,110.521,3,178.901,0\H,12,1.09479,5,111.119,3,-61.6137,0\\\@

 Total job time:  230.42s(wall), 229.93s(cpu) 
 Wed Dec 14 01:53:43 2016

        *************************************************************
        *                                                           *
        *  Thank you very much for using Q-Chem.  Have a nice day.  *
        *                                                           *
        *************************************************************
