# Supplementary material for: A DFT investigation of the blue bottle experiment: E∘half-cell analysis of autoxidation catalysed by redox indicators
Source: R Soc Open Sci. 2017 Nov 8;4(11):170708. doi: 10.1098/rsos.170708 (PMC5717635; doi:10.1098/rsos.170708)
Supplement: output.zip [file rsos170708supp2.zip › B3LYP_6-311++Gdp_reducing_agents/C4H8O4_erythrose.out]

pikachu 127.0.1
Q-Chem Developer Version! Running on 127.0.1.*
                  Welcome to Q-Chem
     A Quantum Leap Into The Future Of Chemistry


 Q-Chem 4.4, Q-Chem, Inc., Pleasanton, CA (2016)

 Y. Shao,  Z. Gan,  E. Epifanovsky,  A. T. B. Gilbert,  M. Wormit,  
 J. Kussmann,  A. W. Lange,  A. Behn,  J. Deng,  X. Feng,  D. Ghosh,  
 M. Goldey,  P. R. Horn,  L. D. Jacobson,  I. Kaliman,  F. Rob,  
 R. Z. Khaliullin,  T. Kus,  A. Landau,  J. Liu,  E. I. Proynov,  Y. M. Rhee,  
 R. M. Richard,  M. A. Rohrdanz,  R. P. Steele,  E. J. Sundstrom,  
 H. L. Woodcock III,  P. M. Zimmerman,  D. Zuev,  B. Albrecht,  E. Alguire,  
 B. Austin,  S. A. Baeppler,  G. J. O. Beran,  Y. A. Bernard,  E. Berquist,  
 K. Brandhorst,  K. B. Bravaya,  S. T. Brown,  D. Casanova,  C.-M. Chang,  
 Y. Chen,  S. H. Chien,  K. D. Closser,  M. P. Coons,  D. L. Crittenden,  
 S. Dasgupta,  M. Diedenhofen,  R. A. DiStasio Jr.,  H. Do,  A. D. Dutoi,  
 R. G. Edgar,  P.-T. Fang,  S. Fatehi,  Q. Feng,  L. Fusti-Molnar,  
 A. Ghysels,  A. Golubeva-Zadorozhnaya,  J. Gomes,  A. Gunina,  
 M. W. D. Hanson-Heine,  P. H. P. Harbach,  A. W. Hauser,  J. E. Herr,  
 E. G. Hohenstein,  Z. C. Holden,  K. Hui,  T.-C. Jagau,  H. Ji,  B. Kaduk,  
 K. Khistyaev,  Jaehoon Kim,  Jihan Kim,  R. A. King,  P. Klunzinger,  
 K. Koh,  D. Kosenkov,  T. Kowalczyk,  C. M. Krauter,  A. Kunitsa,  
 K. U. Lao,  A. Laurent,  K. V. Lawler,  J. Lee,  D. Lefrancois,  S. Lehtola,  
 S. V. Levchenko,  C. Y. Lin,  Y.-S. Lin,  F. Liu,  E. Livshits,  
 R. C. Lochan,  A. Luenser,  P. Manohar,  S. F. Manzer,  S.-P. Mao,  Y. Mao,  
 N. Mardirossian,  A. V. Marenich,  L. A. Martinez-Martinez,  S. A. Maurer,  
 N. J. Mayhall,  J.-M. Mewes,  A. F. Morrison,  K. Nanda,  T. S. Nguyen-Beck,  
 C. M. Oana,  R. Olivares-Amaya,  D. P. O'Neill,  J. A. Parkhill,  
 T. M. Perrine,  R. Peverati,  P. A. Pieniazek,  F. Plasser,  A. Prociuk,  
 D. R. Rehn,  E. Rosta,  N. J. Russ,  N. Sergueev,  S. M. Sharada,  
 S. Sharma,  D. W. Small,  A. Sodt,  T. Stauch,  T. Stein,  D. Stuck,  
 Y.-C. Su,  A. J. W. Thom,  T. Tsuchimochi,  L. Vogt,  O. Vydrov,  T. Wang,  
 M. A. Watson,  J. Wenzel,  A. White,  C. F. Williams,  V. Vanovschi,  
 K. Yao,  S. Yeganeh,  S. R. Yost,  Z.-Q. You,  I. Y. Zhang,  X. Zhang,  
 Y. Zhao,  B. R. Brooks,  G. K. L. Chan,  D. M. Chipman,  C. J. Cramer,  
 W. A. Goddard III,  M. S. Gordon,  W. J. Hehre,  A. Klamt,  
 H. F. Schaefer III,  M. W. Schmidt,  C. D. Sherrill,  D. G. Truhlar,  
 A. Warshel,  X. Xu,  A. Aspuru-Guzik,  R. Baer,  A. T. Bell,  N. A. Besley,  
 J.-D. Chai,  A. Dreuw,  B. D. Dunietz,  T. R. Furlani,  S. R. Gwaltney,  
 C.-P. Hsu,  Y. Jung,  J. Kong,  D. S. Lambrecht,  W. Liang,  C. Ochsenfeld,  
 V. A. Rassolov,  L. V. Slipchenko,  J. E. Subotnik,  T. Van Voorhis,  
 J. M. Herbert,  A. I. Krylov,  P. M. W. Gill,  M. Head-Gordon

 Contributors to earlier versions of Q-Chem not listed above: 
 R. D. Adamson,  J. Baker,  E. F. C. Byrd,  A. K. Chakraborty,  C.-L. Cheng,  
 H. Dachsel,  R. J. Doerksen,  G. Hawkins,  A. Heyden,  S. Hirata,  
 G. Kedziora,  F. J. Keil,  C. Kelley,  P. P. Korambath,  W. Kurlancheek,  
 A. M. Lee,  M. S. Lee,  D. Liotard,  I. Lotan,  P. E. Maslen,  N. Nair,  
 D. Neuhauser,  R. Olson,  B. Peters,  J. Ritchie,  N. E. Schultz,  
 N. Shenvi,  A. C. Simmonett,  K. S. Thanthiriwatte,  Q. Wu,  W. Zhang

 Please cite Q-Chem as follows:
 Y. Shao et al., Mol. Phys. 113, 184-215 (2015)
 DOI: 10.1080/00268976.2014.952696

 Q-Chem 4.4.2 for Intel X86 EM64T Linux

 Parts of Q-Chem use Armadillo 5.200.1 (Boston Tea Smuggler).
 http://arma.sourceforge.net/

 Q-Chem begins on Thu Dec 15 08:06:19 2016  


Host: 0

     Scratch files written to /scratch/cher/qchem12980//
FILE_GEOM_ORG=        593

Checking the input file for inconsistencies... 	...done.

--------------------------------------------------------------
User input:
--------------------------------------------------------------
$molecule
0 1
  C    0.4378204   -0.2386140   -0.1209461
  C   -0.7518563    0.6168498    0.3732611
  O   -0.7131724    1.9775707   -0.0458317
  C   -2.1031477    0.0248380   -0.0289903
  H   -2.9261420    0.7711083   -0.0341914
  O   -2.3030384   -1.1291107   -0.3525982
  C    1.7726839    0.3572886    0.3041774
  O    2.7887928   -0.2280357   -0.4983192
  H    3.6448938    0.0101774   -0.1134044
  H    1.9164017    0.1360209    1.3729083
  H    1.7368290    1.4493384    0.1781039
  O    0.3410049   -1.5442200    0.4126705
  H    0.4186649   -0.2555536   -1.2260615
  H   -0.7252717    0.6438279    1.4715903
  H   -0.6153232    1.9901654   -1.0124979
  H   -0.4917487   -1.9168937    0.0711685
$end

$rem
   BASIS  =  6-311++G**
   JOB_TYPE  =  optimization
   METHOD  =  B3LYP
$end

--------------------------------------------------------------
 ----------------------------------------------------------------
             Standard Nuclear Orientation (Angstroms)
    I     Atom           X                Y                Z
 ----------------------------------------------------------------
    1      C       0.4378203866    -0.2386139975    -0.1209460958
    2      C      -0.7518563103     0.6168498024     0.3732611120
    3      O      -0.7131724042     1.9775707066    -0.0458316739
    4      C      -2.1031477124     0.0248380123    -0.0289902954
    5      H      -2.9261420092     0.7711083158    -0.0341913884
    6      O      -2.3030384169    -1.1291106836    -0.3525982076
    7      C       1.7726838887     0.3572885925     0.3041774116
    8      O       2.7887927870    -0.2280357034    -0.4983191936
    9      H       3.6448937876     0.0101773890    -0.1134043903
   10      H       1.9164016868     0.1360208809     1.3729083094
   11      H       1.7368289934     1.4493383940     0.1781039229
   12      O       0.3410048806    -1.5442200026     0.4126704906
   13      H       0.4186648876    -0.2555535859    -1.2260614960
   14      H      -0.7252717111     0.6438278909     1.4715903123
   15      H      -0.6153232032     1.9901654162    -1.0124978737
   16      H      -0.4917487206    -1.9168936955     0.0711684859
 ----------------------------------------------------------------
 Molecular Point Group                 C1    NOp =  1
 Largest Abelian Subgroup              C1    NOp =  1
 Nuclear Repulsion Energy =   400.1471760415 hartrees
 There are       32 alpha and       32 beta electrons
 Requested basis set is 6-311++G(d,p)
 There are 88 shells and 232 basis functions

 Total QAlloc Memory Limit   2000 MB
 Mega-Array Size        61 MB
 MEM_STATIC part        62 MB
 A cutoff of  1.0D-11 yielded   3596 shell pairs
 There are     25100 function pairs (     26815 Cartesian)

 -------------------------------------------------------
 OpenMP Integral Computing Module                       
 Release: version 1.0, May 2013, Q-Chem Inc. Pittsburgh 
 -------------------------------------------------------
 Integral Job Info:
 Integral job number is                      11
 Integral operator is                         1
 short-range coefficients                     0
 long-range coefficients              100000000
 Omega coefficients                           0
 if combine SR and LR in K                    0
 Integral screening is                        0
 Integral computing path is                   2
 max size of driver memory is            800000
 size of driver memory is                593474
 size of scratch memory is              2260544
 max col of scratch BK array               1296
 max len of scratch array in speh3          155
 max len of scratch index in speh4           18
 max int batch size is                      520
 min int batch size is                       52
 fixed nKL is                                52
 max L of basis functions is                  2
 order of int derivative is                   0
 number of shells is                         88
 number of basis is                         240
 number of cartesian basis is               240
 number of contracted shell pairs          3596
 number of primitive shell pairs           8623
 maxK2 (contraction) of shell pair           36
 max number of K2 of shell pair               1
 max number of CS2 of shell pair            607
 max number of PS2 of shell pair           1152
 mem total for path MDJ                   46792
 -------------------------------------------------------
 Smallest overlap matrix eigenvalue = 1.26E-05

 Scale SEOQF with 1.000000e-01/1.000000e-01/1.000000e-01

 Standard Electronic Orientation quadrupole field applied
 Nucleus-field energy     =     0.0000000108 hartrees
 Guess from superposition of atomic densities
 Warning:  Energy on first SCF cycle will be non-variational
 A restricted hybrid HF-DFT SCF calculation will be
 performed using Pulay DIIS extrapolation
 Exchange:     0.2000 Hartree-Fock + 0.0800 Slater + 0.7200 B88
 Correlation:  0.1900 VWN1RPA + 0.8100 LYP
 Using SG-1 standard quadrature grid
 SCF converges when DIIS error is below 1.0E-08
 ---------------------------------------
  Cycle       Energy         DIIS Error
 ---------------------------------------
    1    -459.5200453950      4.02E-02
    2    -458.0656905753      5.97E-03
    3    -457.7384053524      1.02E-02
    4    -458.2332465549      1.58E-03
    5    -458.2448961965      6.70E-04
    6    -458.2468790500      1.70E-04
    7    -458.2470267416      4.35E-05
    8    -458.2470365418      1.02E-05
    9    -458.2470373857      2.46E-06
   10    -458.2470374409      1.25E-06
   11    -458.2470374326      2.36E-07
   12    -458.2470374337      5.89E-08
   13    -458.2470374310      2.41E-08
   14    -458.2470374331      7.45E-09 Convergence criterion met
 ---------------------------------------
 SCF time:  CPU 190.74 s  wall 191.01 s
 SCF   energy in the final basis set = -458.2470374331
 Total energy in the final basis set = -458.2470374331

 --------------------------------------------------------------

                    Orbital Energies (a.u.)
 --------------------------------------------------------------

 Alpha MOs
 -- Occupied --
-19.164 -19.163 -19.133 -19.128 -10.293 -10.259 -10.244 -10.228
 -1.092  -1.065  -1.043  -1.026  -0.788  -0.731  -0.632  -0.611
 -0.559  -0.545  -0.522  -0.489  -0.482  -0.457  -0.436  -0.432
 -0.415  -0.394  -0.367  -0.352  -0.341  -0.298  -0.286  -0.276
 -- Virtual --
 -0.075  -0.015  -0.010   0.002   0.011   0.018   0.040   0.042
  0.053   0.066   0.069   0.077   0.085   0.097   0.100   0.106
  0.114   0.116   0.118   0.130   0.134   0.141   0.149   0.154
  0.158   0.164   0.176   0.189   0.194   0.205   0.213   0.216
  0.222   0.235   0.237   0.248   0.260   0.265   0.269   0.279
  0.289   0.295   0.298   0.305   0.313   0.320   0.328   0.339
  0.348   0.355   0.372   0.375   0.391   0.405   0.420   0.442
  0.478   0.496   0.510   0.523   0.542   0.558   0.569   0.582
  0.589   0.620   0.622   0.634   0.678   0.692   0.701   0.710
  0.724   0.732   0.747   0.756   0.863   0.903   0.941   0.978
  0.995   1.042   1.052   1.087   1.099   1.113   1.140   1.148
  1.158   1.163   1.173   1.216   1.243   1.245   1.264   1.291
  1.321   1.356   1.412   1.423   1.434   1.452   1.464   1.497
  1.519   1.553   1.575   1.580   1.592   1.601   1.625   1.637
  1.660   1.665   1.708   1.722   1.754   1.760   1.793   1.823
  1.848   1.893   1.946   1.973   2.013   2.042   2.060   2.068
  2.111   2.143   2.159   2.193   2.264   2.284   2.329   2.443
  2.461   2.476   2.527   2.543   2.572   2.580   2.602   2.642
  2.671   2.725   2.775   2.809   2.835   2.872   2.886   2.916
  2.928   2.977   3.014   3.076   3.107   3.115   3.148   3.176
  3.178   3.232   3.260   3.312   3.326   3.357   3.446   3.490
  3.512   3.738   3.787   3.853   3.862   3.878   3.887   3.949
  4.035   4.098   4.169   4.303   4.998   5.046   5.072   5.085
  5.160   5.352   5.386   5.429   5.574   5.622   5.668   5.734
 23.750  23.768  23.826  23.842  49.893  49.897  49.918  49.952
 --------------------------------------------------------------

          Ground-State Mulliken Net Atomic Charges

     Atom                 Charge (a.u.)
  ----------------------------------------
      1 C                    -0.305833
      2 C                    -0.134909
      3 O                    -0.220765
      4 C                    -0.016788
      5 H                     0.148671
      6 O                    -0.243650
      7 C                    -0.322440
      8 O                    -0.257429
      9 H                     0.249705
     10 H                     0.174055
     11 H                     0.158008
     12 O                    -0.212786
     13 H                     0.224500
     14 H                     0.244821
     15 H                     0.244766
     16 H                     0.270074
  ----------------------------------------
  Sum of atomic charges =    -0.000000

 -----------------------------------------------------------------
                    Cartesian Multipole Moments
 -----------------------------------------------------------------
    Charge (ESU x 10^10)
                -0.0000
    Dipole Moment (Debye)
         X       0.0661      Y       2.7972      Z       0.1627
       Tot       2.8027
    Quadrupole Moments (Debye-Ang)
        XX     -44.8430     XY       1.3462     YY     -55.2032
        XZ       2.6291     YZ      -2.1981     ZZ     -46.4962
    Octopole Moments (Debye-Ang^2)
       XXX      37.9705    XXY      18.5348    XYY       2.4495
       YYY      -9.3579    XXZ      14.9196    XYZ       3.6711
       YYZ      -8.9298    XZZ      -4.2549    YZZ       5.5109
       ZZZ      -1.8738
    Hexadecapole Moments (Debye-Ang^3)
      XXXX    -728.3178   XXXY     -13.5926   XXYY    -230.4553
      XYYY      18.7366   YYYY    -384.4676   XXXZ      18.2151
      XXYZ      -9.2508   XYYZ      -0.0448   YYYZ     -15.6066
      XXZZ    -171.3681   XYZZ      -3.1108   YYZZ     -72.3395
      XZZZ       3.6319   YZZZ      -3.4399   ZZZZ     -97.3350
 -----------------------------------------------------------------
 Calculating analytic gradient of the SCF energy
 Gradient of SCF Energy
            1           2           3           4           5           6
    1  -0.0012857   0.0001702  -0.0011752   0.0031559  -0.0008303  -0.0017988
    2  -0.0038632   0.0016430   0.0015138   0.0071401   0.0012150  -0.0096671
    3   0.0007937  -0.0024750   0.0086466   0.0021786  -0.0003116  -0.0025799
            7           8           9          10          11          12
    1   0.0047889  -0.0082395   0.0050859  -0.0004858  -0.0011491   0.0061410
    2  -0.0020523  -0.0031414   0.0027387   0.0003656   0.0023469   0.0023029
    3  -0.0027599  -0.0036304   0.0039919   0.0020650   0.0004878   0.0035177
           13          14          15          16
    1  -0.0001942   0.0006375   0.0007949  -0.0056159
    2   0.0010294   0.0002762  -0.0019420   0.0000942
    3  -0.0015504   0.0010666  -0.0063695  -0.0030711
 Max gradient component =       9.667E-03
 RMS gradient           =       3.562E-03
 Gradient time:  CPU 56.98 s  wall 56.98 s
 Geometry Optimization Parameters
   NAtoms,    NIC,     NZ,  NCons,   NDum,   NFix, NCnnct, MaxDiis
       16     104       0       0       0       0       0       0


** GEOMETRY OPTIMIZATION IN DELOCALIZED INTERNAL COORDINATES **
   Searching for a Minimum

   Optimization Cycle:   1

                       Coordinates (Angstroms)
     ATOM                X               Y               Z
      1  C         0.4378203866   -0.2386139975   -0.1209460958
      2  C        -0.7518563103    0.6168498024    0.3732611120
      3  O        -0.7131724042    1.9775707066   -0.0458316739
      4  C        -2.1031477124    0.0248380123   -0.0289902954
      5  H        -2.9261420092    0.7711083158   -0.0341913884
      6  O        -2.3030384169   -1.1291106836   -0.3525982076
      7  C         1.7726838887    0.3572885925    0.3041774116
      8  O         2.7887927870   -0.2280357034   -0.4983191936
      9  H         3.6448937876    0.0101773890   -0.1134043903
     10  H         1.9164016868    0.1360208809    1.3729083094
     11  H         1.7368289934    1.4493383940    0.1781039229
     12  O         0.3410048806   -1.5442200026    0.4126704906
     13  H         0.4186648876   -0.2555535859   -1.2260614960
     14  H        -0.7252717111    0.6438278909    1.4715903123
     15  H        -0.6153232032    1.9901654162   -1.0124978737
     16  H        -0.4917487206   -1.9168936955    0.0711684859
   Point Group: c1    Number of degrees of freedom:    42


   Energy is   -458.247037433


 Attempting to Generate Delocalized Internal Coordinates

 42 Hessian modes will be used to form the next step
  Hessian Eigenvalues:
     0.003039    0.005324    0.005355    0.006216    0.012428    0.012875
     0.013825    0.044569    0.045848    0.049966    0.051585    0.054955
     0.062680    0.071564    0.082316    0.108741    0.135901    0.160000
     0.160000    0.160000    0.160000    0.165886    0.183122    0.197774
     0.204714    0.220016    0.220100    0.279584    0.295029    0.301369
     0.324970    0.330907    0.335918    0.336945    0.337949    0.418159
     0.423185    0.434136    0.525359    0.530336    0.537036    0.976237

 Minimum Search - Taking Simple RFO Step
 Searching for Lamda that Minimizes Along All modes
 Value Taken    Lamda =  -0.00091105
 Step Taken.  Stepsize is  0.112133

                             Maximum     Tolerance    Cnvgd?
         Gradient           0.009933      0.000300      NO
         Displacement       0.043552      0.001200      NO
         Energy change     *********      0.000001      NO


 New Cartesian Coordinates Obtained by Inverse Iteration

 Displacement from previous Coordinates is:  0.163559
 ----------------------------------------------------------------
             Standard Nuclear Orientation (Angstroms)
    I     Atom           X                Y                Z
 ----------------------------------------------------------------
    1      C       0.4360499814    -0.2425885007    -0.1174798174
    2      C      -0.7577619207     0.6143080521     0.3676815767
    3      O      -0.7073593877     1.9747026646    -0.0559511341
    4      C      -2.1142265175     0.0373714931    -0.0374331276
    5      H      -2.9359552610     0.7811123787    -0.0098528249
    6      O      -2.3209514601    -1.1057938171    -0.3741085282
    7      C       1.7678151933     0.3591623002     0.3081254022
    8      O       2.7917757198    -0.2119318842    -0.4996940887
    9      H       3.6490614608     0.0134431431    -0.1265235056
   10      H       1.9197508181     0.1291884638     1.3708680846
   11      H       1.7343894907     1.4480440126     0.1857769690
   12      O       0.3516651728    -1.5492338045     0.4223664875
   13      H       0.4224784739    -0.2727512612    -1.2199410791
   14      H      -0.7404673587     0.6416876609     1.4644785534
   15      H      -0.6086523276     2.0058547440    -1.0157110254
   16      H      -0.4602212670    -1.9578179133     0.0884374873
 ----------------------------------------------------------------
 Molecular Point Group                 C1    NOp =  1
 Largest Abelian Subgroup              C1    NOp =  1
 Nuclear Repulsion Energy =   399.7065888686 hartrees
 There are       32 alpha and       32 beta electrons
 Applying Cartesian multipole field
    Component          Value
    ---------          -----
     (2,0,0)        1.00000E-11
     (0,2,0)        2.00000E-11
     (0,0,2)       -3.00000E-11
 Nucleus-field energy     =     0.0000000108 hartrees
 Requested basis set is 6-311++G(d,p)
 There are 88 shells and 232 basis functions
 A cutoff of  1.0D-11 yielded   3592 shell pairs
 There are     25065 function pairs (     26774 Cartesian)
 Smallest overlap matrix eigenvalue = 1.26E-05
 Guess MOs from SCF MO coefficient file
 Reading MOs from coefficient file
 Reading MOs from coefficient file
 A restricted hybrid HF-DFT SCF calculation will be
 performed using Pulay DIIS extrapolation
 Exchange:     0.2000 Hartree-Fock + 0.0800 Slater + 0.7200 B88
 Correlation:  0.1900 VWN1RPA + 0.8100 LYP
 Using SG-1 standard quadrature grid
 SCF converges when DIIS error is below 1.0E-08
 Geometry optimization detected.  Setting ReadMinima to 0
 Setting SaveMinima to 0
 ---------------------------------------
  Cycle       Energy         DIIS Error
 ---------------------------------------
    1    -458.2564019148      5.18E-04
    2    -458.2474343928      8.13E-05
    3    -458.2474279571      9.67E-05
    4    -458.2474696702      2.80E-05
    5    -458.2474726711      1.04E-05
    6    -458.2474731567      3.46E-06
    7    -458.2474730743      7.21E-07
    8    -458.2474731333      2.09E-07
    9    -458.2474731014      8.53E-08
   10    -458.2474731114      4.06E-08
   11    -458.2474731128      9.73E-09 Convergence criterion met
 ---------------------------------------
 SCF time:  CPU 151.46 s  wall 151.71 s
 SCF   energy in the final basis set = -458.2474731128
 Total energy in the final basis set = -458.2474731128

 --------------------------------------------------------------

                    Orbital Energies (a.u.)
 --------------------------------------------------------------

 Alpha MOs
 -- Occupied --
-19.162 -19.161 -19.132 -19.128 -10.291 -10.258 -10.245 -10.228
 -1.092  -1.065  -1.042  -1.026  -0.789  -0.732  -0.632  -0.611
 -0.559  -0.546  -0.523  -0.490  -0.482  -0.457  -0.437  -0.431
 -0.414  -0.392  -0.365  -0.351  -0.339  -0.298  -0.286  -0.276
 -- Virtual --
 -0.073  -0.015  -0.009   0.002   0.011   0.018   0.040   0.042
  0.052   0.066   0.069   0.077   0.086   0.098   0.101   0.106
  0.114   0.116   0.119   0.129   0.134   0.142   0.150   0.154
  0.158   0.164   0.176   0.188   0.194   0.205   0.212   0.217
  0.222   0.234   0.237   0.248   0.260   0.265   0.269   0.280
  0.289   0.297   0.298   0.306   0.313   0.319   0.328   0.339
  0.348   0.356   0.371   0.375   0.392   0.404   0.419   0.444
  0.480   0.499   0.512   0.524   0.543   0.561   0.570   0.583
  0.592   0.623   0.625   0.637   0.675   0.694   0.702   0.711
  0.724   0.731   0.749   0.759   0.867   0.904   0.941   0.979
  0.998   1.039   1.052   1.086   1.095   1.112   1.142   1.149
  1.156   1.164   1.174   1.215   1.243   1.248   1.262   1.291
  1.329   1.361   1.418   1.428   1.436   1.456   1.465   1.496
  1.519   1.552   1.575   1.582   1.593   1.601   1.624   1.642
  1.660   1.667   1.709   1.718   1.756   1.760   1.793   1.820
  1.849   1.896   1.945   1.973   2.011   2.040   2.066   2.071
  2.115   2.140   2.155   2.194   2.266   2.289   2.333   2.446
  2.466   2.481   2.529   2.545   2.574   2.579   2.603   2.640
  2.672   2.729   2.774   2.805   2.836   2.871   2.882   2.907
  2.924   2.979   3.012   3.076   3.109   3.118   3.146   3.179
  3.181   3.232   3.259   3.314   3.328   3.353   3.451   3.498
  3.512   3.745   3.795   3.855   3.872   3.881   3.894   3.949
  4.034   4.100   4.169   4.306   4.999   5.047   5.074   5.084
  5.155   5.346   5.381   5.420   5.584   5.636   5.683   5.735
 23.751  23.767  23.834  23.849  49.896  49.900  49.923  49.953
 --------------------------------------------------------------

          Ground-State Mulliken Net Atomic Charges

     Atom                 Charge (a.u.)
  ----------------------------------------
      1 C                    -0.302237
      2 C                    -0.136639
      3 O                    -0.223457
      4 C                    -0.011831
      5 H                     0.148489
      6 O                    -0.244849
      7 C                    -0.322757
      8 O                    -0.264038
      9 H                     0.250915
     10 H                     0.174390
     11 H                     0.160333
     12 O                    -0.217245
     13 H                     0.228825
     14 H                     0.243587
     15 H                     0.245556
     16 H                     0.270958
  ----------------------------------------
  Sum of atomic charges =    -0.000000

 -----------------------------------------------------------------
                    Cartesian Multipole Moments
 -----------------------------------------------------------------
    Charge (ESU x 10^10)
                 0.0000
    Dipole Moment (Debye)
         X       0.0890      Y       2.7000      Z       0.1909
       Tot       2.7082
    Quadrupole Moments (Debye-Ang)
        XX     -45.0178     XY       1.3164     YY     -54.7159
        XZ       2.4622     YZ      -2.2539     ZZ     -46.5320
    Octopole Moments (Debye-Ang^2)
       XXX      38.8152    XXY      18.3974    XYY       2.3235
       YYY     -10.6303    XXZ      15.2670    XYZ       3.8616
       YYZ      -8.8846    XZZ      -4.1400    YZZ       5.4450
       ZZZ      -1.5659
    Hexadecapole Moments (Debye-Ang^3)
      XXXX    -732.7538   XXXY     -13.6762   XXYY    -230.7405
      XYYY      19.8516   YYYY    -379.8184   XXXZ      15.4694
      XXYZ      -9.0911   XYYZ      -0.6628   YYYZ     -15.6049
      XXZZ    -172.4146   XYZZ      -3.0103   YYZZ     -72.1674
      XZZZ       2.5081   YZZZ      -2.9976   ZZZZ     -97.9819
 -----------------------------------------------------------------
 Calculating analytic gradient of the SCF energy
 Gradient of SCF Energy
            1           2           3           4           5           6
    1   0.0001232  -0.0007089  -0.0005728   0.0009147  -0.0002027  -0.0011655
    2  -0.0012293   0.0006402  -0.0001676   0.0031490  -0.0005275  -0.0018778
    3   0.0010535   0.0011413   0.0004146  -0.0011511   0.0002324  -0.0000021
            7           8           9          10          11          12
    1   0.0006686  -0.0006949   0.0007039  -0.0000915   0.0000357   0.0016792
    2  -0.0007816   0.0001195   0.0001905   0.0002501   0.0004359   0.0007661
    3  -0.0015544   0.0007825  -0.0000456   0.0003340   0.0001155  -0.0002019
           13          14          15          16
    1   0.0001592   0.0002546   0.0002980  -0.0014008
    2   0.0003248  -0.0004612   0.0003041  -0.0011352
    3  -0.0004884   0.0000575  -0.0007116   0.0000238
 Max gradient component =       3.149E-03
 RMS gradient           =       8.691E-04
 Gradient time:  CPU 56.93 s  wall 56.93 s
 Geometry Optimization Parameters
   NAtoms,    NIC,     NZ,  NCons,   NDum,   NFix, NCnnct, MaxDiis
       16     104       0       0       0       0       0       0

 Cartesian Hessian Update
 Hessian Updated using BFGS Update


** GEOMETRY OPTIMIZATION IN DELOCALIZED INTERNAL COORDINATES **
   Searching for a Minimum

   Optimization Cycle:   2

                       Coordinates (Angstroms)
     ATOM                X               Y               Z
      1  C         0.4360499814   -0.2425885007   -0.1174798174
      2  C        -0.7577619207    0.6143080521    0.3676815767
      3  O        -0.7073593877    1.9747026646   -0.0559511341
      4  C        -2.1142265175    0.0373714931   -0.0374331276
      5  H        -2.9359552610    0.7811123787   -0.0098528249
      6  O        -2.3209514601   -1.1057938171   -0.3741085282
      7  C         1.7678151933    0.3591623002    0.3081254022
      8  O         2.7917757198   -0.2119318842   -0.4996940887
      9  H         3.6490614608    0.0134431431   -0.1265235056
     10  H         1.9197508181    0.1291884638    1.3708680846
     11  H         1.7343894907    1.4480440126    0.1857769690
     12  O         0.3516651728   -1.5492338045    0.4223664875
     13  H         0.4224784739   -0.2727512612   -1.2199410791
     14  H        -0.7404673587    0.6416876609    1.4644785534
     15  H        -0.6086523276    2.0058547440   -1.0157110254
     16  H        -0.4602212670   -1.9578179133    0.0884374873
   Point Group: c1    Number of degrees of freedom:    42


   Energy is   -458.247473113

 Hessian Updated using BFGS Update

 40 Hessian modes will be used to form the next step
  Hessian Eigenvalues:
     0.003147    0.004997    0.005770    0.006161    0.012364    0.012801
     0.013655    0.044544    0.045378    0.049583    0.051589    0.054952
     0.061720    0.072239    0.082085    0.108920    0.135683    0.157811
     0.164550    0.173557    0.183487    0.198216    0.213932    0.219273
     0.234942    0.285721    0.294878    0.301298    0.326291    0.327829
     0.334491    0.336338    0.338043    0.418614    0.419354    0.435703
     0.487787    0.530358    0.536216    0.937986

 Minimum Search - Taking Simple RFO Step
 Searching for Lamda that Minimizes Along All modes
 Value Taken    Lamda =  -0.00034823
 Step Taken.  Stepsize is  0.242823

                             Maximum     Tolerance    Cnvgd?
         Gradient           0.002095      0.000300      NO
         Displacement       0.112975      0.001200      NO
         Energy change     -0.000436      0.000001      NO


 New Cartesian Coordinates Obtained by Inverse Iteration

 Displacement from previous Coordinates is:  0.305735
 ----------------------------------------------------------------
             Standard Nuclear Orientation (Angstroms)
    I     Atom           X                Y                Z
 ----------------------------------------------------------------
    1      C       0.4371321382    -0.2275909206    -0.1222649063
    2      C      -0.7531197644     0.6295485010     0.3639198405
    3      O      -0.7264007680     1.9767609565    -0.1028194120
    4      C      -2.1108723499     0.0231066583     0.0128977571
    5      H      -2.9341040732     0.7648431982     0.0076432804
    6      O      -2.2931858689    -1.1117689729    -0.3532703435
    7      C       1.7698162081     0.3517978404     0.3271532950
    8      O       2.7926048914    -0.2022055892    -0.4969764300
    9      H       3.6497921035    -0.0085055807    -0.1141143799
   10      H       1.9186040545     0.0847960600     1.3800893432
   11      H       1.7490179446     1.4419976570     0.2362220100
   12      O       0.3345700603    -1.5413528040     0.3985899289
   13      H       0.4327234140    -0.2483451949    -1.2233316213
   14      H      -0.7136645664     0.6915489334     1.4579884537
   15      H      -0.6597406143     1.9844849161    -1.0626347738
   16      H      -0.4657819992    -1.9443579267     0.0419473879
 ----------------------------------------------------------------
 Molecular Point Group                 C1    NOp =  1
 Largest Abelian Subgroup              C1    NOp =  1
 Nuclear Repulsion Energy =   400.3689563096 hartrees
 There are       32 alpha and       32 beta electrons
 Applying Cartesian multipole field
    Component          Value
    ---------          -----
     (2,0,0)        1.00000E-11
     (0,2,0)        2.00000E-11
     (0,0,2)       -3.00000E-11
 Nucleus-field energy     =     0.0000000108 hartrees
 Requested basis set is 6-311++G(d,p)
 There are 88 shells and 232 basis functions
 A cutoff of  1.0D-11 yielded   3592 shell pairs
 There are     25065 function pairs (     26777 Cartesian)
 Smallest overlap matrix eigenvalue = 1.26E-05
 Guess MOs from SCF MO coefficient file
 Reading MOs from coefficient file
 Reading MOs from coefficient file
 A restricted hybrid HF-DFT SCF calculation will be
 performed using Pulay DIIS extrapolation
 Exchange:     0.2000 Hartree-Fock + 0.0800 Slater + 0.7200 B88
 Correlation:  0.1900 VWN1RPA + 0.8100 LYP
 Using SG-1 standard quadrature grid
 SCF converges when DIIS error is below 1.0E-08
 Geometry optimization detected.  Setting ReadMinima to 0
 Setting SaveMinima to 0
 ---------------------------------------
  Cycle       Energy         DIIS Error
 ---------------------------------------
    1    -458.2563620292      8.82E-04
    2    -458.2470143347      1.35E-04
    3    -458.2469806434      1.76E-04
    4    -458.2471247482      3.17E-05
    5    -458.2471286907      8.37E-06
    6    -458.2471288094      5.88E-06
    7    -458.2471289567      1.66E-06
    8    -458.2471290666      4.27E-07
    9    -458.2471290254      1.23E-07
   10    -458.2471290208      4.64E-08
   11    -458.2471290227      8.37E-09 Convergence criterion met
 ---------------------------------------
 SCF time:  CPU 153.20 s  wall 153.38 s
 SCF   energy in the final basis set = -458.2471290227
 Total energy in the final basis set = -458.2471290227

 --------------------------------------------------------------

                    Orbital Energies (a.u.)
 --------------------------------------------------------------

 Alpha MOs
 -- Occupied --
-19.163 -19.160 -19.131 -19.126 -10.291 -10.258 -10.244 -10.228
 -1.094  -1.065  -1.042  -1.025  -0.790  -0.732  -0.633  -0.612
 -0.559  -0.547  -0.523  -0.490  -0.483  -0.456  -0.437  -0.430
 -0.415  -0.393  -0.364  -0.350  -0.340  -0.298  -0.285  -0.275
 -- Virtual --
 -0.072  -0.014  -0.009   0.002   0.012   0.018   0.040   0.042
  0.053   0.066   0.069   0.077   0.086   0.098   0.100   0.107
  0.114   0.117   0.119   0.130   0.133   0.142   0.150   0.152
  0.158   0.164   0.176   0.191   0.197   0.205   0.212   0.219
  0.224   0.235   0.238   0.246   0.264   0.264   0.268   0.280
  0.288   0.298   0.300   0.308   0.315   0.320   0.328   0.340
  0.352   0.354   0.373   0.376   0.391   0.402   0.418   0.445
  0.483   0.500   0.513   0.523   0.545   0.561   0.569   0.583
  0.594   0.622   0.625   0.637   0.676   0.693   0.705   0.708
  0.722   0.733   0.749   0.754   0.866   0.899   0.940   0.985
  0.999   1.039   1.048   1.085   1.095   1.112   1.137   1.144
  1.156   1.169   1.175   1.217   1.242   1.253   1.267   1.297
  1.335   1.368   1.416   1.430   1.435   1.459   1.470   1.496
  1.523   1.555   1.575   1.578   1.594   1.601   1.625   1.639
  1.664   1.669   1.707   1.722   1.755   1.762   1.802   1.820
  1.847   1.904   1.944   1.976   2.013   2.041   2.069   2.073
  2.118   2.145   2.160   2.192   2.267   2.297   2.335   2.450
  2.470   2.482   2.528   2.544   2.575   2.579   2.606   2.641
  2.668   2.729   2.768   2.801   2.832   2.870   2.889   2.915
  2.922   2.979   3.004   3.077   3.110   3.118   3.149   3.181
  3.184   3.231   3.255   3.316   3.333   3.359   3.453   3.504
  3.513   3.747   3.800   3.852   3.876   3.884   3.897   3.952
  4.036   4.100   4.173   4.313   4.998   5.049   5.077   5.086
  5.163   5.348   5.378   5.423   5.596   5.644   5.687   5.736
 23.753  23.772  23.837  23.854  49.898  49.901  49.925  49.956
 --------------------------------------------------------------

          Ground-State Mulliken Net Atomic Charges

     Atom                 Charge (a.u.)
  ----------------------------------------
      1 C                    -0.299748
      2 C                    -0.135681
      3 O                    -0.221362
      4 C                    -0.012091
      5 H                     0.145419
      6 O                    -0.245186
      7 C                    -0.322804
      8 O                    -0.266611
      9 H                     0.250789
     10 H                     0.175123
     11 H                     0.165514
     12 O                    -0.222051
     13 H                     0.230222
     14 H                     0.234664
     15 H                     0.248710
     16 H                     0.275094
  ----------------------------------------
  Sum of atomic charges =    -0.000000

 -----------------------------------------------------------------
                    Cartesian Multipole Moments
 -----------------------------------------------------------------
    Charge (ESU x 10^10)
                -0.0000
    Dipole Moment (Debye)
         X       0.0385      Y       2.6261      Z       0.2435
       Tot       2.6377
    Quadrupole Moments (Debye-Ang)
        XX     -44.7399     XY       1.0616     YY     -54.8974
        XZ       2.7491     YZ      -1.9850     ZZ     -46.2870
    Octopole Moments (Debye-Ang^2)
       XXX      38.1101    XXY      17.0709    XYY       2.3735
       YYY     -11.2409    XXZ      15.4628    XYZ       3.7755
       YYZ      -8.6948    XZZ      -4.3467    YZZ       5.4877
       ZZZ      -2.0587
    Hexadecapole Moments (Debye-Ang^3)
      XXXX    -726.6020   XXXY     -15.2556   XXYY    -229.6055
      XYYY      19.6991   YYYY    -381.2139   XXXZ      18.6099
      XXYZ      -8.5251   XYYZ       0.4569   YYYZ     -12.8690
      XXZZ    -171.2636   XYZZ      -3.4525   YYZZ     -71.2059
      XZZZ       4.0680   YZZZ      -2.6615   ZZZZ     -97.1571
 -----------------------------------------------------------------
 Calculating analytic gradient of the SCF energy
 Gradient of SCF Energy
            1           2           3           4           5           6
    1   0.0010611  -0.0005251   0.0002281  -0.0028182   0.0012509   0.0028041
    2   0.0012151   0.0003979   0.0003596  -0.0044640   0.0001626   0.0039761
    3   0.0001271  -0.0027328  -0.0033117   0.0098349  -0.0037063  -0.0015485
            7           8           9          10          11          12
    1  -0.0008827   0.0025209  -0.0018985   0.0001605   0.0005602  -0.0033842
    2   0.0002276   0.0007693  -0.0006467   0.0002181  -0.0010293  -0.0004657
    3   0.0002674   0.0021836  -0.0017060  -0.0004001   0.0000195  -0.0022977
           13          14          15          16
    1   0.0000542  -0.0007262  -0.0001179   0.0017129
    2  -0.0005310  -0.0009968   0.0008957  -0.0000884
    3   0.0004162  -0.0005303   0.0023696   0.0010152
 Max gradient component =       9.835E-03
 RMS gradient           =       2.229E-03
 Gradient time:  CPU 57.40 s  wall 57.40 s
 Geometry Optimization Parameters
   NAtoms,    NIC,     NZ,  NCons,   NDum,   NFix, NCnnct, MaxDiis
       16     104       0       0       0       0       0       0

 Cartesian Hessian Update
 Hessian Updated using BFGS Update


** GEOMETRY OPTIMIZATION IN DELOCALIZED INTERNAL COORDINATES **
   Searching for a Minimum

   Optimization Cycle:   3

                       Coordinates (Angstroms)
     ATOM                X               Y               Z
      1  C         0.4371321382   -0.2275909206   -0.1222649063
      2  C        -0.7531197644    0.6295485010    0.3639198405
      3  O        -0.7264007680    1.9767609565   -0.1028194120
      4  C        -2.1108723499    0.0231066583    0.0128977571
      5  H        -2.9341040732    0.7648431982    0.0076432804
      6  O        -2.2931858689   -1.1117689729   -0.3532703435
      7  C         1.7698162081    0.3517978404    0.3271532950
      8  O         2.7926048914   -0.2022055892   -0.4969764300
      9  H         3.6497921035   -0.0085055807   -0.1141143799
     10  H         1.9186040545    0.0847960600    1.3800893432
     11  H         1.7490179446    1.4419976570    0.2362220100
     12  O         0.3345700603   -1.5413528040    0.3985899289
     13  H         0.4327234140   -0.2483451949   -1.2233316213
     14  H        -0.7136645664    0.6915489334    1.4579884537
     15  H        -0.6597406143    1.9844849161   -1.0626347738
     16  H        -0.4657819992   -1.9443579267    0.0419473879
   Point Group: c1    Number of degrees of freedom:    42


   Energy is   -458.247129023

 Hessian Updated using BFGS Update

 41 Hessian modes will be used to form the next step
  Hessian Eigenvalues:
     0.002666    0.004832    0.005970    0.012134    0.012681    0.013535
     0.024420    0.044703    0.046120    0.050247    0.054952    0.058087
     0.061572    0.072590    0.082511    0.109211    0.135692    0.158744
     0.160020    0.167690    0.174767    0.182283    0.198106    0.213492
     0.221868    0.248087    0.276835    0.300154    0.302045    0.325526
     0.328802    0.335035    0.336745    0.338209    0.418055    0.420531
     0.435233    0.498772    0.530680    0.537098    0.947227

 Minimum Search - Taking Simple RFO Step
 Searching for Lamda that Minimizes Along All modes
 Value Taken    Lamda =  -0.00094921
 Step Taken.  Stepsize is  0.162801

                             Maximum     Tolerance    Cnvgd?
         Gradient           0.004141      0.000300      NO
         Displacement       0.080581      0.001200      NO
         Energy change      0.000344      0.000001      NO


 New Cartesian Coordinates Obtained by Inverse Iteration

 Displacement from previous Coordinates is:  0.136008
 ----------------------------------------------------------------
             Standard Nuclear Orientation (Angstroms)
    I     Atom           X                Y                Z
 ----------------------------------------------------------------
    1      C       0.4395122235    -0.2262071300    -0.1271694727
    2      C      -0.7511461206     0.6314788839     0.3521167235
    3      O      -0.7188759509     1.9779109262    -0.1142386640
    4      C      -2.1075621218     0.0267802497    -0.0098023708
    5      H      -2.9430378349     0.7528054930     0.0567501794
    6      O      -2.2992219845    -1.1195241073    -0.3352992216
    7      C       1.7694384933     0.3515856930     0.3304528489
    8      O       2.7930527328    -0.1974093595    -0.4959564686
    9      H       3.6479664242    -0.0091501002    -0.1028319245
   10      H       1.9145613441     0.0767930809     1.3822030887
   11      H       1.7463830560     1.4427887389     0.2465394654
   12      O       0.3312194008    -1.5380987663     0.3959756818
   13      H       0.4404350316    -0.2468902822    -1.2283132769
   14      H      -0.7171782271     0.6964574509     1.4465833249
   15      H      -0.6496824415     1.9791309828    -1.0748464452
   16      H      -0.4684732145    -1.9336940219     0.0288759616
 ----------------------------------------------------------------
 Molecular Point Group                 C1    NOp =  1
 Largest Abelian Subgroup              C1    NOp =  1
 Nuclear Repulsion Energy =   400.4422352956 hartrees
 There are       32 alpha and       32 beta electrons
 Applying Cartesian multipole field
    Component          Value
    ---------          -----
     (2,0,0)        1.00000E-11
     (0,2,0)        2.00000E-11
     (0,0,2)       -3.00000E-11
 Nucleus-field energy     =     0.0000000108 hartrees
 Requested basis set is 6-311++G(d,p)
 There are 88 shells and 232 basis functions
 A cutoff of  1.0D-11 yielded   3593 shell pairs
 There are     25080 function pairs (     26795 Cartesian)
 Smallest overlap matrix eigenvalue = 1.26E-05
 Guess MOs from SCF MO coefficient file
 Reading MOs from coefficient file
 Reading MOs from coefficient file
 A restricted hybrid HF-DFT SCF calculation will be
 performed using Pulay DIIS extrapolation
 Exchange:     0.2000 Hartree-Fock + 0.0800 Slater + 0.7200 B88
 Correlation:  0.1900 VWN1RPA + 0.8100 LYP
 Using SG-1 standard quadrature grid
 SCF converges when DIIS error is below 1.0E-08
 Geometry optimization detected.  Setting ReadMinima to 0
 Setting SaveMinima to 0
 ---------------------------------------
  Cycle       Energy         DIIS Error
 ---------------------------------------
    1    -458.2460218391      5.92E-04
    2    -458.2474085880      4.43E-05
    3    -458.2474340637      2.86E-05
    4    -458.2474374307      1.58E-05
    5    -458.2474386472      5.83E-06
    6    -458.2474387806      3.51E-06
    7    -458.2474389000      1.19E-06
    8    -458.2474388653      2.19E-07
    9    -458.2474388288      9.62E-08
   10    -458.2474388390      2.28E-08
   11    -458.2474388480      1.02E-08
   12    -458.2474388473      3.23E-09 Convergence criterion met
 ---------------------------------------
 SCF time:  CPU 158.86 s  wall 159.20 s
 SCF   energy in the final basis set = -458.2474388473
 Total energy in the final basis set = -458.2474388473

 --------------------------------------------------------------

                    Orbital Energies (a.u.)
 --------------------------------------------------------------

 Alpha MOs
 -- Occupied --
-19.162 -19.161 -19.131 -19.126 -10.291 -10.258 -10.243 -10.227
 -1.094  -1.065  -1.042  -1.025  -0.790  -0.732  -0.633  -0.611
 -0.559  -0.547  -0.522  -0.491  -0.484  -0.456  -0.437  -0.430
 -0.415  -0.393  -0.365  -0.350  -0.340  -0.298  -0.285  -0.275
 -- Virtual --
 -0.073  -0.014  -0.009   0.002   0.012   0.018   0.040   0.042
  0.053   0.065   0.069   0.077   0.086   0.098   0.100   0.106
  0.114   0.116   0.119   0.130   0.133   0.142   0.151   0.152
  0.158   0.164   0.176   0.191   0.197   0.206   0.213   0.219
  0.223   0.234   0.238   0.246   0.263   0.264   0.269   0.280
  0.288   0.297   0.299   0.308   0.316   0.319   0.328   0.340
  0.351   0.354   0.374   0.376   0.391   0.400   0.417   0.447
  0.481   0.499   0.513   0.523   0.545   0.561   0.570   0.582
  0.594   0.623   0.626   0.638   0.676   0.692   0.703   0.709
  0.724   0.731   0.749   0.755   0.869   0.904   0.943   0.980
  1.001   1.038   1.050   1.085   1.094   1.112   1.141   1.147
  1.155   1.169   1.176   1.216   1.243   1.248   1.265   1.294
  1.333   1.364   1.412   1.425   1.436   1.454   1.471   1.496
  1.525   1.553   1.574   1.584   1.594   1.600   1.626   1.641
  1.665   1.669   1.707   1.724   1.756   1.760   1.796   1.823
  1.851   1.900   1.944   1.973   2.016   2.043   2.069   2.075
  2.116   2.145   2.162   2.186   2.266   2.298   2.334   2.449
  2.468   2.482   2.528   2.544   2.579   2.579   2.606   2.637
  2.671   2.733   2.775   2.803   2.835   2.871   2.889   2.914
  2.923   2.980   3.006   3.079   3.110   3.119   3.150   3.182
  3.184   3.230   3.256   3.318   3.328   3.360   3.454   3.503
  3.515   3.747   3.799   3.852   3.874   3.885   3.894   3.952
  4.038   4.100   4.174   4.314   4.997   5.049   5.076   5.085
  5.163   5.350   5.380   5.426   5.591   5.639   5.687   5.741
 23.753  23.773  23.837  23.853  49.898  49.901  49.925  49.955
 --------------------------------------------------------------

          Ground-State Mulliken Net Atomic Charges

     Atom                 Charge (a.u.)
  ----------------------------------------
      1 C                    -0.314939
      2 C                    -0.139060
      3 O                    -0.218107
      4 C                    -0.009386
      5 H                     0.150616
      6 O                    -0.246949
      7 C                    -0.317078
      8 O                    -0.265817
      9 H                     0.250618
     10 H                     0.175134
     11 H                     0.166089
     12 O                    -0.220862
     13 H                     0.230727
     14 H                     0.238284
     15 H                     0.246523
     16 H                     0.274207
  ----------------------------------------
  Sum of atomic charges =    -0.000000

 -----------------------------------------------------------------
                    Cartesian Multipole Moments
 -----------------------------------------------------------------
    Charge (ESU x 10^10)
                -0.0000
    Dipole Moment (Debye)
         X       0.0364      Y       2.6209      Z       0.2186
       Tot       2.6303
    Quadrupole Moments (Debye-Ang)
        XX     -44.8052     XY       0.9414     YY     -55.0419
        XZ       2.8940     YZ      -1.8400     ZZ     -46.1902
    Octopole Moments (Debye-Ang^2)
       XXX      37.7908    XXY      16.9630    XYY       2.5581
       YYY     -11.3391    XXZ      15.7878    XYZ       3.5120
       YYZ      -8.4675    XZZ      -4.4294    YZZ       5.4622
       ZZZ      -1.7654
    Hexadecapole Moments (Debye-Ang^3)
      XXXX    -728.2470   XXXY     -17.1780   XXYY    -229.9299
      XYYY      18.6164   YYYY    -382.4667   XXXZ      19.4629
      XXYZ      -7.6401   XYYZ       0.3160   YYYZ     -11.7409
      XXZZ    -171.0036   XYZZ      -3.7484   YYZZ     -70.9272
      XZZZ       4.0054   YZZZ      -2.2250   ZZZZ     -96.4174
 -----------------------------------------------------------------
 Calculating analytic gradient of the SCF energy
 Gradient of SCF Energy
            1           2           3           4           5           6
    1   0.0004874  -0.0004085  -0.0001594  -0.0000095   0.0000663   0.0014976
    2   0.0003534   0.0003383  -0.0005115  -0.0010116  -0.0003058   0.0012193
    3  -0.0007743   0.0015382  -0.0016109  -0.0042291   0.0011175   0.0025456
            7           8           9          10          11          12
    1  -0.0003355   0.0009860  -0.0013106   0.0000708   0.0001969  -0.0027699
    2   0.0001217   0.0000390  -0.0001648   0.0001455  -0.0007312  -0.0000401
    3   0.0007918   0.0010354  -0.0008793  -0.0001583  -0.0000050  -0.0011460
           13          14          15          16
    1  -0.0001723   0.0004673  -0.0001307   0.0015241
    2  -0.0003901  -0.0000708   0.0001602   0.0008487
    3   0.0003920  -0.0002311   0.0014292   0.0001841
 Max gradient component =       4.229E-03
 RMS gradient           =       1.096E-03
 Gradient time:  CPU 57.93 s  wall 57.94 s
 Geometry Optimization Parameters
   NAtoms,    NIC,     NZ,  NCons,   NDum,   NFix, NCnnct, MaxDiis
       16     104       0       0       0       0       0       0

 Cartesian Hessian Update
 Hessian Updated using BFGS Update


** GEOMETRY OPTIMIZATION IN DELOCALIZED INTERNAL COORDINATES **
   Searching for a Minimum

   Optimization Cycle:   4

                       Coordinates (Angstroms)
     ATOM                X               Y               Z
      1  C         0.4395122235   -0.2262071300   -0.1271694727
      2  C        -0.7511461206    0.6314788839    0.3521167235
      3  O        -0.7188759509    1.9779109262   -0.1142386640
      4  C        -2.1075621218    0.0267802497   -0.0098023708
      5  H        -2.9430378349    0.7528054930    0.0567501794
      6  O        -2.2992219845   -1.1195241073   -0.3352992216
      7  C         1.7694384933    0.3515856930    0.3304528489
      8  O         2.7930527328   -0.1974093595   -0.4959564686
      9  H         3.6479664242   -0.0091501002   -0.1028319245
     10  H         1.9145613441    0.0767930809    1.3822030887
     11  H         1.7463830560    1.4427887389    0.2465394654
     12  O         0.3312194008   -1.5380987663    0.3959756818
     13  H         0.4404350316   -0.2468902822   -1.2283132769
     14  H        -0.7171782271    0.6964574509    1.4465833249
     15  H        -0.6496824415    1.9791309828   -1.0748464452
     16  H        -0.4684732145   -1.9336940219    0.0288759616
   Point Group: c1    Number of degrees of freedom:    42


   Energy is   -458.247438847

 Hessian Updated using BFGS Update

 42 Hessian modes will be used to form the next step
  Hessian Eigenvalues:
     0.002924    0.004519    0.005973    0.012159    0.012660    0.013580
     0.040034    0.044826    0.048731    0.050017    0.054306    0.055468
     0.061372    0.072126    0.083574    0.108811    0.135706    0.157784
     0.159931    0.160061    0.162414    0.172725    0.182765    0.198168
     0.214204    0.218505    0.230455    0.277592    0.294667    0.300405
     0.325545    0.327888    0.334533    0.336313    0.338006    0.418078
     0.420732    0.436823    0.486186    0.529694    0.535626    0.937040

 Minimum Search - Taking Simple RFO Step
 Searching for Lamda that Minimizes Along All modes
 Value Taken    Lamda =  -0.00099670
 Calculated Step too Large.  Step scaled by  0.758059
 Step Taken.  Stepsize is  0.300000

                             Maximum     Tolerance    Cnvgd?
         Gradient           0.003724      0.000300      NO
         Displacement       0.166363      0.001200      NO
         Energy change     -0.000310      0.000001      NO


 New Cartesian Coordinates Obtained by Inverse Iteration

 Displacement from previous Coordinates is:  0.578351
 ----------------------------------------------------------------
             Standard Nuclear Orientation (Angstroms)
    I     Atom           X                Y                Z
 ----------------------------------------------------------------
    1      C       0.4351330133    -0.2560282245    -0.1040753046
    2      C      -0.7584609208     0.6021551105     0.3701822070
    3      O      -0.6854803116     1.9638335624    -0.0425869307
    4      C      -2.1188578902     0.0472660947    -0.0594777102
    5      H      -2.9366835330     0.7935553357     0.0184648449
    6      O      -2.3332457372    -1.0690328073    -0.4731054715
    7      C       1.7627409199     0.3640778353     0.3033880572
    8      O       2.7792840721    -0.1897512957    -0.5273326698
    9      H       3.6375749806     0.0292952277    -0.1498486140
   10      H       1.9343025782     0.1270913255     1.3615222409
   11      H       1.7099711065     1.4532831812     0.1866276142
   12      O       0.3666590026    -1.5499363979     0.4683170743
   13      H       0.4155546326    -0.3065491560    -1.2053190577
   14      H      -0.7550045579     0.6301740436     1.4676024691
   15      H      -0.5830465143     1.9913749164    -1.0029692044
   16      H      -0.4430500301    -1.9660510195     0.1396498852
 ----------------------------------------------------------------
 Molecular Point Group                 C1    NOp =  1
 Largest Abelian Subgroup              C1    NOp =  1
 Nuclear Repulsion Energy =   399.6018158856 hartrees
 There are       32 alpha and       32 beta electrons
 Applying Cartesian multipole field
    Component          Value
    ---------          -----
     (2,0,0)        1.00000E-11
     (0,2,0)        2.00000E-11
     (0,0,2)       -3.00000E-11
 Nucleus-field energy     =     0.0000000106 hartrees
 Requested basis set is 6-311++G(d,p)
 There are 88 shells and 232 basis functions
 A cutoff of  1.0D-11 yielded   3591 shell pairs
 There are     25064 function pairs (     26773 Cartesian)
 Smallest overlap matrix eigenvalue = 1.26E-05
 Guess MOs from SCF MO coefficient file
 Reading MOs from coefficient file
 Reading MOs from coefficient file
 A restricted hybrid HF-DFT SCF calculation will be
 performed using Pulay DIIS extrapolation
 Exchange:     0.2000 Hartree-Fock + 0.0800 Slater + 0.7200 B88
 Correlation:  0.1900 VWN1RPA + 0.8100 LYP
 Using SG-1 standard quadrature grid
 SCF converges when DIIS error is below 1.0E-08
 Geometry optimization detected.  Setting ReadMinima to 0
 Setting SaveMinima to 0
 ---------------------------------------
  Cycle       Energy         DIIS Error
 ---------------------------------------
    1    -458.2139045114      1.68E-03
    2    -458.2466268769      2.86E-04
    3    -458.2465143221      3.61E-04
    4    -458.2471737866      6.59E-05
    5    -458.2471913109      2.12E-05
    6    -458.2471936490      1.19E-05
    7    -458.2471939536      5.08E-06
    8    -458.2471939937      8.32E-07
    9    -458.2471940456      3.05E-07
   10    -458.2471940622      1.22E-07
   11    -458.2471940644      3.79E-08
   12    -458.2471940614      9.63E-09 Convergence criterion met
 ---------------------------------------
 SCF time:  CPU 167.52 s  wall 170.82 s
 SCF   energy in the final basis set = -458.2471940614
 Total energy in the final basis set = -458.2471940614

 --------------------------------------------------------------

                    Orbital Energies (a.u.)
 --------------------------------------------------------------

 Alpha MOs
 -- Occupied --
-19.163 -19.161 -19.132 -19.131 -10.291 -10.258 -10.244 -10.227
 -1.091  -1.066  -1.043  -1.027  -0.789  -0.732  -0.632  -0.610
 -0.560  -0.546  -0.522  -0.491  -0.482  -0.457  -0.437  -0.431
 -0.413  -0.392  -0.367  -0.352  -0.340  -0.299  -0.286  -0.277
 -- Virtual --
 -0.073  -0.014  -0.008   0.002   0.011   0.018   0.039   0.042
  0.052   0.065   0.070   0.076   0.086   0.098   0.100   0.106
  0.114   0.116   0.119   0.129   0.134   0.142   0.149   0.155
  0.158   0.164   0.176   0.187   0.193   0.204   0.211   0.218
  0.222   0.233   0.237   0.248   0.260   0.264   0.271   0.281
  0.290   0.296   0.298   0.306   0.310   0.318   0.328   0.338
  0.345   0.357   0.369   0.376   0.395   0.403   0.419   0.444
  0.480   0.501   0.513   0.525   0.544   0.561   0.570   0.583
  0.592   0.623   0.626   0.638   0.672   0.693   0.702   0.711
  0.716   0.728   0.748   0.758   0.865   0.904   0.940   0.983
  0.998   1.032   1.054   1.085   1.094   1.116   1.148   1.150
  1.154   1.164   1.176   1.217   1.240   1.249   1.261   1.289
  1.326   1.364   1.416   1.430   1.434   1.449   1.467   1.495
  1.519   1.552   1.574   1.585   1.594   1.599   1.622   1.642
  1.657   1.665   1.710   1.713   1.749   1.759   1.791   1.828
  1.850   1.900   1.943   1.972   2.010   2.041   2.065   2.070
  2.111   2.134   2.155   2.191   2.262   2.295   2.331   2.445
  2.461   2.482   2.531   2.546   2.575   2.577   2.601   2.640
  2.674   2.736   2.773   2.803   2.841   2.867   2.879   2.903
  2.922   2.983   3.015   3.076   3.108   3.118   3.143   3.176
  3.182   3.228   3.261   3.312   3.331   3.352   3.448   3.498
  3.507   3.743   3.796   3.854   3.867   3.881   3.888   3.952
  4.038   4.100   4.169   4.310   4.998   5.049   5.074   5.085
  5.147   5.348   5.383   5.423   5.582   5.633   5.681   5.723
 23.751  23.771  23.834  23.849  49.895  49.899  49.922  49.951
 --------------------------------------------------------------

          Ground-State Mulliken Net Atomic Charges

     Atom                 Charge (a.u.)
  ----------------------------------------
      1 C                    -0.314709
      2 C                    -0.130899
      3 O                    -0.217992
      4 C                    -0.017611
      5 H                     0.148603
      6 O                    -0.239846
      7 C                    -0.327002
      8 O                    -0.263467
      9 H                     0.251090
     10 H                     0.174683
     11 H                     0.162064
     12 O                    -0.211512
     13 H                     0.233539
     14 H                     0.242952
     15 H                     0.245240
     16 H                     0.264867
  ----------------------------------------
  Sum of atomic charges =     0.000000

 -----------------------------------------------------------------
                    Cartesian Multipole Moments
 -----------------------------------------------------------------
    Charge (ESU x 10^10)
                -0.0000
    Dipole Moment (Debye)
         X       0.1070      Y       2.6020      Z       0.3372
       Tot       2.6260
    Quadrupole Moments (Debye-Ang)
        XX     -45.1737     XY       1.3070     YY     -54.3651
        XZ       1.9911     YZ      -2.4403     ZZ     -46.9333
    Octopole Moments (Debye-Ang^2)
       XXX      38.9439    XXY      17.8607    XYY       1.9442
       YYY     -11.4603    XXZ      16.6211    XYZ       4.4593
       YYZ      -8.1693    XZZ      -3.8411    YZZ       5.4762
       ZZZ      -0.3862
    Hexadecapole Moments (Debye-Ang^3)
      XXXX    -734.4647   XXXY     -13.7036   XXYY    -228.5579
      XYYY      20.0301   YYYY    -373.8890   XXXZ       9.0333
      XXYZ     -10.1586   XYYZ      -2.7275   YYYZ     -16.4239
      XXZZ    -174.5647   XYZZ      -3.3655   YYZZ     -72.9540
      XZZZ      -0.6904   YZZZ      -3.3094   ZZZZ    -103.2673
 -----------------------------------------------------------------
 Calculating analytic gradient of the SCF energy
 Gradient of SCF Energy
            1           2           3           4           5           6
    1  -0.0004727  -0.0004035   0.0005781   0.0016397  -0.0004737  -0.0033338
    2  -0.0028190   0.0009663  -0.0005518   0.0018589   0.0000960  -0.0021635
    3  -0.0000040  -0.0009201   0.0029684  -0.0004211   0.0001996  -0.0016689
            7           8           9          10          11          12
    1   0.0007778  -0.0022602   0.0011739  -0.0003184  -0.0007080   0.0047306
    2  -0.0007597  -0.0008114   0.0007796  -0.0001429   0.0010690   0.0011283
    3  -0.0005916  -0.0008557   0.0010100   0.0004303  -0.0001568   0.0013835
           13          14          15          16
    1   0.0000139   0.0003611   0.0004684  -0.0017733
    2   0.0010734   0.0005120  -0.0008030   0.0005680
    3  -0.0006157   0.0003771  -0.0012897   0.0001548
 Max gradient component =       4.731E-03
 RMS gradient           =       1.380E-03
 Gradient time:  CPU 56.97 s  wall 56.96 s
 Geometry Optimization Parameters
   NAtoms,    NIC,     NZ,  NCons,   NDum,   NFix, NCnnct, MaxDiis
       16     104       0       0       0       0       0       0

 Cartesian Hessian Update
 Hessian Updated using BFGS Update


** GEOMETRY OPTIMIZATION IN DELOCALIZED INTERNAL COORDINATES **
   Searching for a Minimum

   Optimization Cycle:   5

                       Coordinates (Angstroms)
     ATOM                X               Y               Z
      1  C         0.4351330133   -0.2560282245   -0.1040753046
      2  C        -0.7584609208    0.6021551105    0.3701822070
      3  O        -0.6854803116    1.9638335624   -0.0425869307
      4  C        -2.1188578902    0.0472660947   -0.0594777102
      5  H        -2.9366835330    0.7935553357    0.0184648449
      6  O        -2.3332457372   -1.0690328073   -0.4731054715
      7  C         1.7627409199    0.3640778353    0.3033880572
      8  O         2.7792840721   -0.1897512957   -0.5273326698
      9  H         3.6375749806    0.0292952277   -0.1498486140
     10  H         1.9343025782    0.1270913255    1.3615222409
     11  H         1.7099711065    1.4532831812    0.1866276142
     12  O         0.3666590026   -1.5499363979    0.4683170743
     13  H         0.4155546326   -0.3065491560   -1.2053190577
     14  H        -0.7550045579    0.6301740436    1.4676024691
     15  H        -0.5830465143    1.9913749164   -1.0029692044
     16  H        -0.4430500301   -1.9660510195    0.1396498852
   Point Group: c1    Number of degrees of freedom:    42


   Energy is   -458.247194061

 Hessian Updated using BFGS Update

 42 Hessian modes will be used to form the next step
  Hessian Eigenvalues:
     0.004127    0.005958    0.007398    0.012289    0.012633    0.014610
     0.039385    0.045098    0.049444    0.052069    0.054917    0.058582
     0.061490    0.072701    0.083060    0.109432    0.135727    0.158521
     0.159947    0.160018    0.169512    0.174762    0.183480    0.198136
     0.214280    0.222551    0.263307    0.281845    0.299100    0.315971
     0.325579    0.329494    0.334982    0.337478    0.338041    0.418069
     0.422646    0.435020    0.489816    0.529876    0.536153    0.944962

 Minimum Search - Taking Simple RFO Step
 Searching for Lamda that Minimizes Along All modes
 Value Taken    Lamda =  -0.00074046
 Step Taken.  Stepsize is  0.183009

                             Maximum     Tolerance    Cnvgd?
         Gradient           0.005913      0.000300      NO
         Displacement       0.094278      0.001200      NO
         Energy change      0.000245      0.000001      NO


 New Cartesian Coordinates Obtained by Inverse Iteration

 Displacement from previous Coordinates is:  0.339100
 ----------------------------------------------------------------
             Standard Nuclear Orientation (Angstroms)
    I     Atom           X                Y                Z
 ----------------------------------------------------------------
    1      C       0.4371686808    -0.2379594642    -0.1128330399
    2      C      -0.7550680068     0.6214670799     0.3616941029
    3      O      -0.7094018621     1.9732058140    -0.0898214391
    4      C      -2.1137173125     0.0361323347    -0.0254579806
    5      H      -2.9424228242     0.7699807861     0.0468906355
    6      O      -2.3101921184    -1.0918210589    -0.4104838246
    7      C       1.7689238807     0.3573064094     0.3201309047
    8      O       2.7882926117    -0.1898636086    -0.5134891361
    9      H       3.6460345782     0.0007077650    -0.1238888988
   10      H       1.9295824362     0.0934484456     1.3727681089
   11      H       1.7346053177     1.4482633853     0.2274181388
   12      O       0.3447045445    -1.5436586636     0.4317392767
   13      H       0.4294760929    -0.2747246950    -1.2139430406
   14      H      -0.7351515935     0.6750190694     1.4574735020
   15      H      -0.6324691495     1.9829666121    -1.0513579115
   16      H      -0.4529744653    -1.9557124790     0.0742000317
 ----------------------------------------------------------------
 Molecular Point Group                 C1    NOp =  1
 Largest Abelian Subgroup              C1    NOp =  1
 Nuclear Repulsion Energy =   399.8908628791 hartrees
 There are       32 alpha and       32 beta electrons
 Applying Cartesian multipole field
    Component          Value
    ---------          -----
     (2,0,0)        1.00000E-11
     (0,2,0)        2.00000E-11
     (0,0,2)       -3.00000E-11
 Nucleus-field energy     =     0.0000000107 hartrees
 Requested basis set is 6-311++G(d,p)
 There are 88 shells and 232 basis functions
 A cutoff of  1.0D-11 yielded   3591 shell pairs
 There are     25053 function pairs (     26762 Cartesian)
 Smallest overlap matrix eigenvalue = 1.25E-05
 Guess MOs from SCF MO coefficient file
 Reading MOs from coefficient file
 Reading MOs from coefficient file
 A restricted hybrid HF-DFT SCF calculation will be
 performed using Pulay DIIS extrapolation
 Exchange:     0.2000 Hartree-Fock + 0.0800 Slater + 0.7200 B88
 Correlation:  0.1900 VWN1RPA + 0.8100 LYP
 Using SG-1 standard quadrature grid
 SCF converges when DIIS error is below 1.0E-08
 Geometry optimization detected.  Setting ReadMinima to 0
 Setting SaveMinima to 0
 ---------------------------------------
  Cycle       Energy         DIIS Error
 ---------------------------------------
    1    -458.2538757314      8.62E-04
    2    -458.2475075646      1.32E-04
    3    -458.2474507042      1.86E-04
    4    -458.2476136351      2.61E-05
    5    -458.2476160804      1.31E-05
    6    -458.2476164927      6.64E-06
    7    -458.2476165240      1.44E-06
    8    -458.2476166679      3.96E-07
    9    -458.2476166318      1.56E-07
   10    -458.2476166239      6.24E-08
   11    -458.2476166279      1.49E-08
   12    -458.2476166288      5.08E-09 Convergence criterion met
 ---------------------------------------
 SCF time:  CPU 162.61 s  wall 162.78 s
 SCF   energy in the final basis set = -458.2476166288
 Total energy in the final basis set = -458.2476166288

 --------------------------------------------------------------

                    Orbital Energies (a.u.)
 --------------------------------------------------------------

 Alpha MOs
 -- Occupied --
-19.163 -19.161 -19.131 -19.128 -10.291 -10.258 -10.244 -10.228
 -1.093  -1.065  -1.042  -1.026  -0.789  -0.732  -0.633  -0.611
 -0.559  -0.547  -0.522  -0.491  -0.483  -0.456  -0.437  -0.430
 -0.414  -0.392  -0.365  -0.351  -0.340  -0.298  -0.286  -0.276
 -- Virtual --
 -0.072  -0.014  -0.009   0.002   0.011   0.018   0.040   0.042
  0.053   0.065   0.070   0.077   0.086   0.098   0.100   0.106
  0.114   0.116   0.119   0.129   0.133   0.142   0.151   0.153
  0.158   0.164   0.176   0.189   0.196   0.204   0.212   0.219
  0.222   0.234   0.237   0.247   0.262   0.264   0.269   0.280
  0.288   0.298   0.298   0.308   0.313   0.318   0.328   0.339
  0.349   0.355   0.372   0.376   0.392   0.401   0.417   0.445
  0.481   0.501   0.513   0.524   0.544   0.561   0.570   0.582
  0.594   0.623   0.626   0.638   0.674   0.693   0.703   0.710
  0.722   0.726   0.748   0.755   0.867   0.903   0.941   0.983
  1.000   1.035   1.050   1.085   1.094   1.113   1.145   1.146
  1.155   1.167   1.176   1.216   1.242   1.249   1.262   1.292
  1.332   1.367   1.415   1.429   1.434   1.458   1.463   1.495
  1.523   1.553   1.574   1.584   1.593   1.599   1.625   1.642
  1.662   1.666   1.708   1.718   1.755   1.756   1.794   1.825
  1.849   1.902   1.943   1.973   2.012   2.041   2.067   2.071
  2.115   2.141   2.156   2.188   2.264   2.299   2.332   2.448
  2.465   2.481   2.529   2.544   2.576   2.579   2.604   2.639
  2.671   2.735   2.772   2.800   2.838   2.871   2.886   2.906
  2.920   2.981   3.008   3.076   3.108   3.118   3.146   3.178
  3.182   3.226   3.256   3.315   3.330   3.354   3.450   3.502
  3.510   3.745   3.798   3.853   3.871   3.882   3.891   3.951
  4.038   4.100   4.170   4.312   4.997   5.050   5.076   5.085
  5.156   5.347   5.380   5.422   5.587   5.636   5.684   5.730
 23.752  23.771  23.835  23.851  49.897  49.899  49.923  49.953
 --------------------------------------------------------------

          Ground-State Mulliken Net Atomic Charges

     Atom                 Charge (a.u.)
  ----------------------------------------
      1 C                    -0.305697
      2 C                    -0.136661
      3 O                    -0.218079
      4 C                    -0.012496
      5 H                     0.149650
      6 O                    -0.244353
      7 C                    -0.329322
      8 O                    -0.265377
      9 H                     0.250972
     10 H                     0.174922
     11 H                     0.166246
     12 O                    -0.219045
     13 H                     0.232924
     14 H                     0.238286
     15 H                     0.247173
     16 H                     0.270857
  ----------------------------------------
  Sum of atomic charges =    -0.000000

 -----------------------------------------------------------------
                    Cartesian Multipole Moments
 -----------------------------------------------------------------
    Charge (ESU x 10^10)
                -0.0000
    Dipole Moment (Debye)
         X       0.0687      Y       2.5745      Z       0.3024
       Tot       2.5931
    Quadrupole Moments (Debye-Ang)
        XX     -44.9096     XY       1.0205     YY     -54.6756
        XZ       2.4832     YZ      -2.0856     ZZ     -46.5475
    Octopole Moments (Debye-Ang^2)
       XXX      38.3613    XXY      16.9636    XYY       2.2203
       YYY     -11.8926    XXZ      16.4618    XYZ       4.0634
       YYZ      -8.2899    XZZ      -4.1876    YZZ       5.5114
       ZZZ      -1.0953
    Hexadecapole Moments (Debye-Ang^3)
      XXXX    -730.4358   XXXY     -16.0749   XXYY    -229.2111
      XYYY      19.6874   YYYY    -378.2817   XXXZ      14.5850
      XXYZ      -8.9094   XYYZ      -1.0896   YYYZ     -13.5768
      XXZZ    -172.9395   XYZZ      -3.6451   YYZZ     -71.8401
      XZZZ       1.7446   YZZZ      -2.7512   ZZZZ     -99.8707
 -----------------------------------------------------------------
 Calculating analytic gradient of the SCF energy
 Gradient of SCF Energy
            1           2           3           4           5           6
    1   0.0001605  -0.0003197  -0.0000834   0.0000245  -0.0000523  -0.0003149
    2  -0.0003906   0.0005801  -0.0001521  -0.0001669   0.0001004   0.0002182
    3   0.0003086  -0.0002026   0.0000565   0.0000401  -0.0001303   0.0000066
            7           8           9          10          11          12
    1   0.0000574   0.0000105   0.0000427  -0.0000760   0.0001131   0.0004275
    2   0.0002080  -0.0002800   0.0001649  -0.0000460   0.0000004  -0.0000150
    3  -0.0001451   0.0002702  -0.0001364  -0.0000203   0.0000226  -0.0004602
           13          14          15          16
    1   0.0000381   0.0000022   0.0000922  -0.0001224
    2   0.0000195  -0.0001779   0.0000571  -0.0001201
    3  -0.0000163   0.0000222   0.0000300   0.0003542
 Max gradient component =       5.801E-04
 RMS gradient           =       1.978E-04
 Gradient time:  CPU 57.23 s  wall 57.23 s
 Geometry Optimization Parameters
   NAtoms,    NIC,     NZ,  NCons,   NDum,   NFix, NCnnct, MaxDiis
       16     104       0       0       0       0       0       0

 Cartesian Hessian Update
 Hessian Updated using BFGS Update


** GEOMETRY OPTIMIZATION IN DELOCALIZED INTERNAL COORDINATES **
   Searching for a Minimum

   Optimization Cycle:   6

                       Coordinates (Angstroms)
     ATOM                X               Y               Z
      1  C         0.4371686808   -0.2379594642   -0.1128330399
      2  C        -0.7550680068    0.6214670799    0.3616941029
      3  O        -0.7094018621    1.9732058140   -0.0898214391
      4  C        -2.1137173125    0.0361323347   -0.0254579806
      5  H        -2.9424228242    0.7699807861    0.0468906355
      6  O        -2.3101921184   -1.0918210589   -0.4104838246
      7  C         1.7689238807    0.3573064094    0.3201309047
      8  O         2.7882926117   -0.1898636086   -0.5134891361
      9  H         3.6460345782    0.0007077650   -0.1238888988
     10  H         1.9295824362    0.0934484456    1.3727681089
     11  H         1.7346053177    1.4482633853    0.2274181388
     12  O         0.3447045445   -1.5436586636    0.4317392767
     13  H         0.4294760929   -0.2747246950   -1.2139430406
     14  H        -0.7351515935    0.6750190694    1.4574735020
     15  H        -0.6324691495    1.9829666121   -1.0513579115
     16  H        -0.4529744653   -1.9557124790    0.0742000317
   Point Group: c1    Number of degrees of freedom:    42


   Energy is   -458.247616629

 Hessian Updated using BFGS Update

 42 Hessian modes will be used to form the next step
  Hessian Eigenvalues:
     0.003966    0.005965    0.007602    0.012105    0.012606    0.014309
     0.039388    0.045016    0.049479    0.051999    0.054876    0.059293
     0.061595    0.072455    0.083117    0.109577    0.135790    0.158483
     0.159928    0.160027    0.168770    0.176889    0.184699    0.198184
     0.214147    0.223053    0.256903    0.277246    0.298416    0.306926
     0.325564    0.329620    0.335334    0.337288    0.338075    0.417992
     0.422347    0.435470    0.491304    0.530042    0.536303    0.947750

 Minimum Search - Taking Simple RFO Step
 Searching for Lamda that Minimizes Along All modes
 Value Taken    Lamda =  -0.00004061
 Step Taken.  Stepsize is  0.073442

                             Maximum     Tolerance    Cnvgd?
         Gradient           0.001137      0.000300      NO
         Displacement       0.022465      0.001200      NO
         Energy change     -0.000423      0.000001      NO


 New Cartesian Coordinates Obtained by Inverse Iteration

 Displacement from previous Coordinates is:  0.090304
 ----------------------------------------------------------------
             Standard Nuclear Orientation (Angstroms)
    I     Atom           X                Y                Z
 ----------------------------------------------------------------
    1      C       0.4373250529    -0.2346446245    -0.1138902150
    2      C      -0.7529459831     0.6256113883     0.3591009039
    3      O      -0.7105530347     1.9735649161    -0.1043101128
    4      C      -2.1112473898     0.0339543827    -0.0188204345
    5      H      -2.9441068270     0.7613146030     0.0668119017
    6      O      -2.3026639313    -1.0922550658    -0.4106254663
    7      C       1.7686810741     0.3558844138     0.3248384541
    8      O       2.7876823270    -0.1826140022    -0.5153092096
    9      H       3.6448364785    -0.0074918217    -0.1181636168
   10      H       1.9299172553     0.0811790889     1.3744388715
   11      H       1.7342544253     1.4475024105     0.2424758618
   12      O       0.3383743848    -1.5401958900     0.4301422466
   13      H       0.4324122283    -0.2703939919    -1.2148418936
   14      H      -0.7292479749     0.6892523652     1.4541651252
   15      H      -0.6410962529     1.9749915376    -1.0661319269
   16      H      -0.4542310222    -1.9509019779     0.0611589407
 ----------------------------------------------------------------
 Molecular Point Group                 C1    NOp =  1
 Largest Abelian Subgroup              C1    NOp =  1
 Nuclear Repulsion Energy =   400.1209362504 hartrees
 There are       32 alpha and       32 beta electrons
 Applying Cartesian multipole field
    Component          Value
    ---------          -----
     (2,0,0)        1.00000E-11
     (0,2,0)        2.00000E-11
     (0,0,2)       -3.00000E-11
 Nucleus-field energy     =     0.0000000107 hartrees
 Requested basis set is 6-311++G(d,p)
 There are 88 shells and 232 basis functions
 A cutoff of  1.0D-11 yielded   3591 shell pairs
 There are     25040 function pairs (     26744 Cartesian)
 Smallest overlap matrix eigenvalue = 1.24E-05
 Guess MOs from SCF MO coefficient file
 Reading MOs from coefficient file
 Reading MOs from coefficient file
 A restricted hybrid HF-DFT SCF calculation will be
 performed using Pulay DIIS extrapolation
 Exchange:     0.2000 Hartree-Fock + 0.0800 Slater + 0.7200 B88
 Correlation:  0.1900 VWN1RPA + 0.8100 LYP
 Using SG-1 standard quadrature grid
 SCF converges when DIIS error is below 1.0E-08
 Geometry optimization detected.  Setting ReadMinima to 0
 Setting SaveMinima to 0
 ---------------------------------------
  Cycle       Energy         DIIS Error
 ---------------------------------------
    1    -458.2504731003      2.35E-04
    2    -458.2476329220      3.54E-05
    3    -458.2476344917      3.67E-05
    4    -458.2476410750      1.20E-05
    5    -458.2476414466      3.98E-06
    6    -458.2476413437      2.13E-06
    7    -458.2476413250      5.61E-07
    8    -458.2476413617      1.32E-07
    9    -458.2476413433      5.60E-08
   10    -458.2476413547      2.72E-08
   11    -458.2476413557      5.73E-09 Convergence criterion met
 ---------------------------------------
 SCF time:  CPU 149.52 s  wall 149.85 s
 SCF   energy in the final basis set = -458.2476413557
 Total energy in the final basis set = -458.2476413557

 --------------------------------------------------------------

                    Orbital Energies (a.u.)
 --------------------------------------------------------------

 Alpha MOs
 -- Occupied --
-19.163 -19.161 -19.131 -19.128 -10.291 -10.258 -10.243 -10.227
 -1.093  -1.065  -1.042  -1.025  -0.789  -0.732  -0.633  -0.611
 -0.559  -0.547  -0.521  -0.491  -0.483  -0.455  -0.437  -0.430
 -0.414  -0.393  -0.365  -0.351  -0.340  -0.298  -0.286  -0.276
 -- Virtual --
 -0.072  -0.014  -0.009   0.002   0.012   0.018   0.040   0.042
  0.053   0.065   0.070   0.077   0.086   0.098   0.100   0.106
  0.114   0.116   0.119   0.129   0.133   0.142   0.151   0.152
  0.158   0.164   0.176   0.190   0.197   0.204   0.212   0.219
  0.223   0.234   0.237   0.247   0.263   0.264   0.268   0.280
  0.288   0.298   0.299   0.309   0.314   0.318   0.328   0.339
  0.350   0.355   0.373   0.376   0.392   0.400   0.417   0.445
  0.482   0.501   0.513   0.524   0.545   0.561   0.569   0.582
  0.594   0.623   0.627   0.638   0.674   0.692   0.703   0.709
  0.722   0.725   0.748   0.754   0.868   0.903   0.942   0.984
  1.001   1.034   1.049   1.085   1.093   1.113   1.145   1.146
  1.155   1.169   1.176   1.216   1.241   1.249   1.262   1.293
  1.333   1.368   1.413   1.428   1.435   1.457   1.464   1.495
  1.525   1.554   1.574   1.585   1.594   1.599   1.626   1.642
  1.663   1.666   1.708   1.719   1.754   1.757   1.794   1.826
  1.850   1.903   1.942   1.974   2.014   2.042   2.067   2.072
  2.115   2.142   2.157   2.185   2.264   2.301   2.332   2.449
  2.465   2.482   2.529   2.544   2.576   2.581   2.604   2.637
  2.671   2.737   2.771   2.800   2.838   2.871   2.889   2.907
  2.920   2.982   3.006   3.077   3.108   3.119   3.146   3.178
  3.184   3.225   3.255   3.315   3.330   3.355   3.450   3.504
  3.510   3.746   3.798   3.852   3.870   3.883   3.890   3.952
  4.039   4.100   4.172   4.314   4.997   5.051   5.076   5.086
  5.158   5.348   5.379   5.423   5.589   5.636   5.685   5.730
 23.753  23.773  23.836  23.852  49.897  49.900  49.923  49.953
 --------------------------------------------------------------

          Ground-State Mulliken Net Atomic Charges

     Atom                 Charge (a.u.)
  ----------------------------------------
      1 C                    -0.307088
      2 C                    -0.138249
      3 O                    -0.216269
      4 C                    -0.011623
      5 H                     0.150418
      6 O                    -0.244866
      7 C                    -0.329993
      8 O                    -0.265935
      9 H                     0.251108
     10 H                     0.174969
     11 H                     0.167830
     12 O                    -0.219918
     13 H                     0.233889
     14 H                     0.236657
     15 H                     0.247657
     16 H                     0.271413
  ----------------------------------------
  Sum of atomic charges =    -0.000000

 -----------------------------------------------------------------
                    Cartesian Multipole Moments
 -----------------------------------------------------------------
    Charge (ESU x 10^10)
                -0.0000
    Dipole Moment (Debye)
         X       0.0570      Y       2.5337      Z       0.3252
       Tot       2.5551
    Quadrupole Moments (Debye-Ang)
        XX     -44.8465     XY       0.8810     YY     -54.7264
        XZ       2.5629     YZ      -1.9832     ZZ     -46.4975
    Octopole Moments (Debye-Ang^2)
       XXX      38.0193    XXY      16.3625    XYY       2.2500
       YYY     -12.2432    XXZ      16.7807    XYZ       4.0394
       YYZ      -8.1396    XZZ      -4.2461    YZZ       5.5182
       ZZZ      -1.0576
    Hexadecapole Moments (Debye-Ang^3)
      XXXX    -728.3643   XXXY     -17.5323   XXYY    -228.6788
      XYYY      19.2714   YYYY    -378.4502   XXXZ      15.3133
      XXYZ      -8.6222   XYYZ      -0.9951   YYYZ     -12.6095
      XXZZ    -172.6784   XYZZ      -3.9163   YYZZ     -71.6120
      XZZZ       1.9174   YZZZ      -2.5858   ZZZZ     -99.9749
 -----------------------------------------------------------------
 Calculating analytic gradient of the SCF energy
 Gradient of SCF Energy
            1           2           3           4           5           6
    1   0.0000846  -0.0001549   0.0001692  -0.0001125   0.0000831   0.0002038
    2  -0.0000586   0.0003498  -0.0002090  -0.0007516   0.0000876   0.0005411
    3  -0.0002455  -0.0000731  -0.0003139  -0.0001767  -0.0000529   0.0003239
            7           8           9          10          11          12
    1  -0.0001931   0.0002264  -0.0002816  -0.0000289   0.0000443  -0.0002841
    2   0.0001391  -0.0002400   0.0001091  -0.0000404  -0.0001545   0.0000485
    3   0.0002682   0.0002902  -0.0002690  -0.0000351  -0.0000154  -0.0003217
           13          14          15          16
    1  -0.0000151   0.0000093   0.0000141   0.0002354
    2  -0.0000107  -0.0000971   0.0000466   0.0002401
    3   0.0000414  -0.0000124   0.0003533   0.0002387
 Max gradient component =       7.516E-04
 RMS gradient           =       2.268E-04
 Gradient time:  CPU 58.04 s  wall 58.05 s
 Geometry Optimization Parameters
   NAtoms,    NIC,     NZ,  NCons,   NDum,   NFix, NCnnct, MaxDiis
       16     104       0       0       0       0       0       0

 Cartesian Hessian Update
 Hessian Updated using BFGS Update


** GEOMETRY OPTIMIZATION IN DELOCALIZED INTERNAL COORDINATES **
   Searching for a Minimum

   Optimization Cycle:   7

                       Coordinates (Angstroms)
     ATOM                X               Y               Z
      1  C         0.4373250529   -0.2346446245   -0.1138902150
      2  C        -0.7529459831    0.6256113883    0.3591009039
      3  O        -0.7105530347    1.9735649161   -0.1043101128
      4  C        -2.1112473898    0.0339543827   -0.0188204345
      5  H        -2.9441068270    0.7613146030    0.0668119017
      6  O        -2.3026639313   -1.0922550658   -0.4106254663
      7  C         1.7686810741    0.3558844138    0.3248384541
      8  O         2.7876823270   -0.1826140022   -0.5153092096
      9  H         3.6448364785   -0.0074918217   -0.1181636168
     10  H         1.9299172553    0.0811790889    1.3744388715
     11  H         1.7342544253    1.4475024105    0.2424758618
     12  O         0.3383743848   -1.5401958900    0.4301422466
     13  H         0.4324122283   -0.2703939919   -1.2148418936
     14  H        -0.7292479749    0.6892523652    1.4541651252
     15  H        -0.6410962529    1.9749915376   -1.0661319269
     16  H        -0.4542310222   -1.9509019779    0.0611589407
   Point Group: c1    Number of degrees of freedom:    42


   Energy is   -458.247641356

 Hessian Updated using BFGS Update

 42 Hessian modes will be used to form the next step
  Hessian Eigenvalues:
     0.002343    0.005963    0.008236    0.010183    0.012478    0.014358
     0.039456    0.046347    0.050170    0.051858    0.055367    0.059343
     0.061738    0.073402    0.083303    0.109613    0.135951    0.158593
     0.159980    0.160569    0.169021    0.175118    0.189702    0.198549
     0.215139    0.224132    0.264186    0.291023    0.303440    0.325379
     0.328236    0.332793    0.335333    0.338061    0.352466    0.417855
     0.422129    0.445077    0.508986    0.530170    0.537117    0.954827

 Minimum Search - Taking Simple RFO Step
 Searching for Lamda that Minimizes Along All modes
 Value Taken    Lamda =  -0.00002429
 Step Taken.  Stepsize is  0.084585

                             Maximum     Tolerance    Cnvgd?
         Gradient           0.000480      0.000300      NO
         Displacement       0.031946      0.001200      NO
         Energy change     -0.000025      0.000001      NO


 New Cartesian Coordinates Obtained by Inverse Iteration

 Displacement from previous Coordinates is:  0.081123
 ----------------------------------------------------------------
             Standard Nuclear Orientation (Angstroms)
    I     Atom           X                Y                Z
 ----------------------------------------------------------------
    1      C       0.4375781959    -0.2329938639    -0.1120382150
    2      C      -0.7523367797     0.6284640268     0.3578693681
    3      O      -0.7130969041     1.9736158121    -0.1151159114
    4      C      -2.1110232245     0.0345668925    -0.0153933825
    5      H      -2.9473573729     0.7553836660     0.0889074411
    6      O      -2.2994562032    -1.0863792612    -0.4239387877
    7      C       1.7695457830     0.3563409496     0.3270247640
    8      O       2.7878224593    -0.1747679812    -0.5191477828
    9      H       3.6444089684    -0.0191746847    -0.1123749982
   10      H       1.9335723653     0.0741523238     1.3741288858
   11      H       1.7339933948     1.4486054477     0.2525726451
   12      O       0.3359930116    -1.5383449844     0.4335598332
   13      H       0.4342666006    -0.2705059846    -1.2128255523
   14      H      -0.7272903462     0.7006801646     1.4523288639
   15      H      -0.6498556210     1.9678951091    -1.0775762718
   16      H      -0.4493735168    -1.9527799001     0.0530585304
 ----------------------------------------------------------------
 Molecular Point Group                 C1    NOp =  1
 Largest Abelian Subgroup              C1    NOp =  1
 Nuclear Repulsion Energy =   400.0865546873 hartrees
 There are       32 alpha and       32 beta electrons
 Applying Cartesian multipole field
    Component          Value
    ---------          -----
     (2,0,0)        1.00000E-11
     (0,2,0)        2.00000E-11
     (0,0,2)       -3.00000E-11
 Nucleus-field energy     =     0.0000000106 hartrees
 Requested basis set is 6-311++G(d,p)
 There are 88 shells and 232 basis functions
 A cutoff of  1.0D-11 yielded   3590 shell pairs
 There are     25025 function pairs (     26726 Cartesian)
 Smallest overlap matrix eigenvalue = 1.24E-05
 Guess MOs from SCF MO coefficient file
 Reading MOs from coefficient file
 Reading MOs from coefficient file
 A restricted hybrid HF-DFT SCF calculation will be
 performed using Pulay DIIS extrapolation
 Exchange:     0.2000 Hartree-Fock + 0.0800 Slater + 0.7200 B88
 Correlation:  0.1900 VWN1RPA + 0.8100 LYP
 Using SG-1 standard quadrature grid
 SCF converges when DIIS error is below 1.0E-08
 Geometry optimization detected.  Setting ReadMinima to 0
 Setting SaveMinima to 0
 ---------------------------------------
  Cycle       Energy         DIIS Error
 ---------------------------------------
    1    -458.2475217049      2.88E-04
    2    -458.2476516264      3.24E-05
    3    -458.2476571698      2.50E-05
    4    -458.2476590003      1.88E-05
    5    -458.2476604378      3.60E-06
    6    -458.2476604317      1.67E-06
    7    -458.2476604914      4.33E-07
    8    -458.2476604949      1.41E-07
    9    -458.2476605077      4.13E-08
   10    -458.2476605099      9.59E-09 Convergence criterion met
 ---------------------------------------
 SCF time:  CPU 139.10 s  wall 139.30 s
 SCF   energy in the final basis set = -458.2476605099
 Total energy in the final basis set = -458.2476605099

 --------------------------------------------------------------

                    Orbital Energies (a.u.)
 --------------------------------------------------------------

 Alpha MOs
 -- Occupied --
-19.163 -19.161 -19.131 -19.128 -10.291 -10.257 -10.243 -10.227
 -1.093  -1.065  -1.042  -1.025  -0.789  -0.732  -0.633  -0.610
 -0.559  -0.547  -0.521  -0.491  -0.483  -0.455  -0.438  -0.430
 -0.414  -0.392  -0.366  -0.350  -0.340  -0.298  -0.286  -0.275
 -- Virtual --
 -0.072  -0.014  -0.008   0.002   0.012   0.018   0.040   0.042
  0.053   0.065   0.070   0.077   0.086   0.098   0.100   0.106
  0.114   0.116   0.119   0.129   0.133   0.141   0.151   0.152
  0.158   0.164   0.176   0.190   0.198   0.204   0.212   0.219
  0.223   0.234   0.237   0.246   0.262   0.265   0.268   0.280
  0.287   0.298   0.299   0.309   0.313   0.318   0.328   0.339
  0.350   0.355   0.373   0.377   0.392   0.399   0.417   0.445
  0.482   0.501   0.514   0.523   0.545   0.561   0.569   0.581
  0.595   0.623   0.628   0.639   0.673   0.692   0.703   0.708
  0.721   0.723   0.747   0.754   0.868   0.903   0.942   0.985
  1.002   1.032   1.047   1.085   1.093   1.114   1.143   1.147
  1.155   1.169   1.177   1.216   1.240   1.249   1.261   1.294
  1.335   1.370   1.412   1.429   1.435   1.458   1.463   1.494
  1.526   1.554   1.573   1.586   1.594   1.598   1.626   1.642
  1.664   1.666   1.708   1.719   1.753   1.757   1.794   1.828
  1.850   1.905   1.940   1.974   2.014   2.042   2.067   2.071
  2.114   2.142   2.156   2.183   2.263   2.304   2.331   2.449
  2.465   2.481   2.529   2.543   2.574   2.583   2.605   2.636
  2.672   2.738   2.771   2.798   2.838   2.872   2.890   2.907
  2.919   2.982   3.005   3.077   3.107   3.119   3.146   3.177
  3.184   3.222   3.253   3.316   3.330   3.354   3.449   3.504
  3.509   3.746   3.797   3.852   3.869   3.883   3.889   3.953
  4.040   4.100   4.171   4.315   4.996   5.052   5.077   5.086
  5.158   5.347   5.379   5.423   5.588   5.636   5.685   5.727
 23.753  23.774  23.835  23.852  49.897  49.899  49.923  49.952
 --------------------------------------------------------------

          Ground-State Mulliken Net Atomic Charges

     Atom                 Charge (a.u.)
  ----------------------------------------
      1 C                    -0.304625
      2 C                    -0.139066
      3 O                    -0.214376
      4 C                    -0.011597
      5 H                     0.151381
      6 O                    -0.245273
      7 C                    -0.334518
      8 O                    -0.266443
      9 H                     0.251445
     10 H                     0.174871
     11 H                     0.169388
     12 O                    -0.220820
     13 H                     0.234978
     14 H                     0.234856
     15 H                     0.248221
     16 H                     0.271579
  ----------------------------------------
  Sum of atomic charges =    -0.000000

 -----------------------------------------------------------------
                    Cartesian Multipole Moments
 -----------------------------------------------------------------
    Charge (ESU x 10^10)
                -0.0000
    Dipole Moment (Debye)
         X       0.0598      Y       2.4738      Z       0.3655
       Tot       2.5014
    Quadrupole Moments (Debye-Ang)
        XX     -44.8309     XY       0.7253     YY     -54.6948
        XZ       2.5891     YZ      -1.9139     ZZ     -46.5115
    Octopole Moments (Debye-Ang^2)
       XXX      37.8726    XXY      15.6671    XYY       2.2414
       YYY     -12.8190    XXZ      17.3222    XYZ       4.1138
       YYZ      -7.9652    XZZ      -4.2493    YZZ       5.5260
       ZZZ      -0.8807
    Hexadecapole Moments (Debye-Ang^3)
      XXXX    -728.1405   XXXY     -19.0889   XXYY    -228.3187
      XYYY      19.3371   YYYY    -377.8823   XXXZ      15.3910
      XXYZ      -8.5398   XYYZ      -1.1353   YYYZ     -11.9162
      XXZZ    -172.9956   XYZZ      -4.1079   YYZZ     -71.5584
      XZZZ       1.6153   YZZZ      -2.5395   ZZZZ    -100.6474
 -----------------------------------------------------------------
 Calculating analytic gradient of the SCF energy
 Gradient of SCF Energy
            1           2           3           4           5           6
    1   0.0000137  -0.0000153   0.0000864  -0.0001140   0.0000414   0.0002025
    2   0.0000723   0.0002618  -0.0001485  -0.0004191   0.0000775   0.0002557
    3  -0.0001236  -0.0001261  -0.0001209  -0.0001380  -0.0000175   0.0002553
            7           8           9          10          11          12
    1  -0.0001381   0.0001226  -0.0001001  -0.0000215   0.0000524  -0.0002199
    2   0.0001723  -0.0003057   0.0001538  -0.0000849  -0.0000864  -0.0000446
    3   0.0001835   0.0001248  -0.0001489  -0.0000376   0.0000210  -0.0000862
           13          14          15          16
    1   0.0000212   0.0000083  -0.0000207   0.0000811
    2  -0.0000194  -0.0000163   0.0000044   0.0001269
    3   0.0000308  -0.0000015   0.0001581   0.0000271
 Max gradient component =       4.191E-04
 RMS gradient           =       1.390E-04
 Gradient time:  CPU 58.92 s  wall 58.93 s
 Geometry Optimization Parameters
   NAtoms,    NIC,     NZ,  NCons,   NDum,   NFix, NCnnct, MaxDiis
       16     104       0       0       0       0       0       0

 Cartesian Hessian Update
 Hessian Updated using BFGS Update


** GEOMETRY OPTIMIZATION IN DELOCALIZED INTERNAL COORDINATES **
   Searching for a Minimum

   Optimization Cycle:   8

                       Coordinates (Angstroms)
     ATOM                X               Y               Z
      1  C         0.4375781959   -0.2329938639   -0.1120382150
      2  C        -0.7523367797    0.6284640268    0.3578693681
      3  O        -0.7130969041    1.9736158121   -0.1151159114
      4  C        -2.1110232245    0.0345668925   -0.0153933825
      5  H        -2.9473573729    0.7553836660    0.0889074411
      6  O        -2.2994562032   -1.0863792612   -0.4239387877
      7  C         1.7695457830    0.3563409496    0.3270247640
      8  O         2.7878224593   -0.1747679812   -0.5191477828
      9  H         3.6444089684   -0.0191746847   -0.1123749982
     10  H         1.9335723653    0.0741523238    1.3741288858
     11  H         1.7339933948    1.4486054477    0.2525726451
     12  O         0.3359930116   -1.5383449844    0.4335598332
     13  H         0.4342666006   -0.2705059846   -1.2128255523
     14  H        -0.7272903462    0.7006801646    1.4523288639
     15  H        -0.6498556210    1.9678951091   -1.0775762718
     16  H        -0.4493735168   -1.9527799001    0.0530585304
   Point Group: c1    Number of degrees of freedom:    42


   Energy is   -458.247660510

 Hessian Updated using BFGS Update

 42 Hessian modes will be used to form the next step
  Hessian Eigenvalues:
     0.001096    0.005990    0.007958    0.009260    0.012488    0.015581
     0.039399    0.046245    0.050133    0.052291    0.055469    0.059937
     0.061440    0.073239    0.083437    0.109637    0.136032    0.158533
     0.159994    0.160481    0.169441    0.177073    0.188928    0.198463
     0.215287    0.224125    0.266414    0.291209    0.304190    0.325374
     0.328489    0.333127    0.335146    0.338083    0.347216    0.416184
     0.422192    0.442344    0.501875    0.529678    0.536875    0.945811

 Minimum Search - Taking Simple RFO Step
 Searching for Lamda that Minimizes Along All modes
 Value Taken    Lamda =  -0.00003431
 Step Taken.  Stepsize is  0.154200

                             Maximum     Tolerance    Cnvgd?
         Gradient           0.000447      0.000300      NO
         Displacement       0.060991      0.001200      NO
         Energy change     -0.000019      0.000001      NO


 New Cartesian Coordinates Obtained by Inverse Iteration

 Displacement from previous Coordinates is:  0.138270
 ----------------------------------------------------------------
             Standard Nuclear Orientation (Angstroms)
    I     Atom           X                Y                Z
 ----------------------------------------------------------------
    1      C       0.4374183814    -0.2308532203    -0.1077910209
    2      C      -0.7521480348     0.6314236370     0.3576623397
    3      O      -0.7161185401     1.9736869404    -0.1265160190
    4      C      -2.1102713643     0.0358387408    -0.0142986502
    5      H      -2.9525671855     0.7431824266     0.1260995605
    6      O      -2.2925013091    -1.0716395612    -0.4611802648
    7      C       1.7702271949     0.3597857565     0.3275654734
    8      O       2.7863564343    -0.1617976332    -0.5275213891
    9      H       3.6410949154    -0.0453797437    -0.1039850320
   10      H       1.9406479229     0.0709964745     1.3717106760
   11      H       1.7315780441     1.4525166897     0.2607820957
   12      O       0.3347722912    -1.5339996909     0.4449190377
   13      H       0.4338142037    -0.2748931847    -1.2080948785
   14      H      -0.7275790124     0.7133970574     1.4513155972
   15      H      -0.6588732327     1.9599433114    -1.0895278366
   16      H      -0.4384598984    -1.9574502684     0.0498997407
 ----------------------------------------------------------------
 Molecular Point Group                 C1    NOp =  1
 Largest Abelian Subgroup              C1    NOp =  1
 Nuclear Repulsion Energy =   400.0682182003 hartrees
 There are       32 alpha and       32 beta electrons
 Applying Cartesian multipole field
    Component          Value
    ---------          -----
     (2,0,0)        1.00000E-11
     (0,2,0)        2.00000E-11
     (0,0,2)       -3.00000E-11
 Nucleus-field energy     =     0.0000000105 hartrees
 Requested basis set is 6-311++G(d,p)
 There are 88 shells and 232 basis functions
 A cutoff of  1.0D-11 yielded   3590 shell pairs
 There are     25025 function pairs (     26726 Cartesian)
 Smallest overlap matrix eigenvalue = 1.25E-05
 Guess MOs from SCF MO coefficient file
 Reading MOs from coefficient file
 Reading MOs from coefficient file
 A restricted hybrid HF-DFT SCF calculation will be
 performed using Pulay DIIS extrapolation
 Exchange:     0.2000 Hartree-Fock + 0.0800 Slater + 0.7200 B88
 Correlation:  0.1900 VWN1RPA + 0.8100 LYP
 Using SG-1 standard quadrature grid
 SCF converges when DIIS error is below 1.0E-08
 Geometry optimization detected.  Setting ReadMinima to 0
 Setting SaveMinima to 0
 ---------------------------------------
  Cycle       Energy         DIIS Error
 ---------------------------------------
    1    -458.2454135350      5.95E-04
    2    -458.2476422714      6.34E-05
    3    -458.2476633104      5.56E-05
    4    -458.2476720957      3.61E-05
    5    -458.2476781030      7.40E-06
    6    -458.2476786560      3.63E-06
    7    -458.2476786110      1.07E-06
    8    -458.2476786012      1.97E-07
    9    -458.2476786019      7.32E-08
   10    -458.2476786166      2.56E-08
   11    -458.2476786140      8.93E-09 Convergence criterion met
 ---------------------------------------
 SCF time:  CPU 149.44 s  wall 149.67 s
 SCF   energy in the final basis set = -458.2476786140
 Total energy in the final basis set = -458.2476786140

 --------------------------------------------------------------

                    Orbital Energies (a.u.)
 --------------------------------------------------------------

 Alpha MOs
 -- Occupied --
-19.163 -19.160 -19.131 -19.129 -10.291 -10.257 -10.243 -10.227
 -1.093  -1.064  -1.042  -1.026  -0.789  -0.731  -0.633  -0.610
 -0.559  -0.547  -0.520  -0.492  -0.483  -0.455  -0.438  -0.430
 -0.413  -0.392  -0.366  -0.350  -0.340  -0.299  -0.287  -0.275
 -- Virtual --
 -0.072  -0.013  -0.008   0.002   0.012   0.018   0.039   0.042
  0.053   0.065   0.071   0.077   0.086   0.098   0.099   0.106
  0.114   0.116   0.119   0.129   0.132   0.141   0.151   0.152
  0.158   0.164   0.176   0.189   0.199   0.204   0.212   0.219
  0.223   0.233   0.238   0.246   0.261   0.265   0.268   0.281
  0.287   0.297   0.300   0.309   0.312   0.317   0.327   0.339
  0.351   0.355   0.373   0.377   0.392   0.397   0.416   0.445
  0.482   0.501   0.514   0.523   0.545   0.561   0.569   0.581
  0.595   0.624   0.630   0.639   0.671   0.691   0.702   0.707
  0.717   0.722   0.746   0.754   0.868   0.903   0.943   0.988
  1.002   1.029   1.045   1.084   1.093   1.115   1.141   1.150
  1.155   1.170   1.179   1.215   1.237   1.249   1.259   1.296
  1.336   1.372   1.411   1.430   1.436   1.460   1.461   1.494
  1.527   1.555   1.572   1.587   1.593   1.598   1.627   1.643
  1.664   1.665   1.708   1.718   1.751   1.757   1.793   1.830
  1.850   1.908   1.937   1.974   2.013   2.043   2.066   2.071
  2.114   2.141   2.155   2.180   2.262   2.308   2.330   2.450
  2.465   2.481   2.530   2.542   2.571   2.587   2.605   2.635
  2.672   2.741   2.770   2.796   2.839   2.873   2.891   2.906
  2.917   2.982   3.003   3.077   3.106   3.120   3.145   3.176
  3.184   3.217   3.251   3.316   3.331   3.353   3.447   3.504
  3.508   3.747   3.796   3.853   3.866   3.883   3.887   3.954
  4.041   4.101   4.170   4.316   4.995   5.053   5.078   5.087
  5.157   5.347   5.378   5.422   5.588   5.636   5.685   5.723
 23.754  23.775  23.835  23.852  49.897  49.899  49.923  49.951
 --------------------------------------------------------------

          Ground-State Mulliken Net Atomic Charges

     Atom                 Charge (a.u.)
  ----------------------------------------
      1 C                    -0.295453
      2 C                    -0.142633
      3 O                    -0.211423
      4 C                    -0.010857
      5 H                     0.152693
      6 O                    -0.245259
      7 C                    -0.345225
      8 O                    -0.267443
      9 H                     0.252228
     10 H                     0.174377
     11 H                     0.171469
     12 O                    -0.222151
     13 H                     0.236729
     14 H                     0.232399
     15 H                     0.249348
     16 H                     0.271198
  ----------------------------------------
  Sum of atomic charges =    -0.000000

 -----------------------------------------------------------------
                    Cartesian Multipole Moments
 -----------------------------------------------------------------
    Charge (ESU x 10^10)
                 0.0000
    Dipole Moment (Debye)
         X       0.0665      Y       2.3542      Z       0.4521
       Tot       2.3981
    Quadrupole Moments (Debye-Ang)
        XX     -44.8224     XY       0.4654     YY     -54.5683
        XZ       2.5565     YZ      -1.8692     ZZ     -46.6050
    Octopole Moments (Debye-Ang^2)
       XXX      37.4854    XXY      14.2232    XYY       2.1911
       YYY     -13.8961    XXZ      18.4002    XYZ       4.3327
       YYZ      -7.6443    XZZ      -4.1900    YZZ       5.5290
       ZZZ      -0.3921
    Hexadecapole Moments (Debye-Ang^3)
      XXXX    -727.4597   XXXY     -21.9999   XXYY    -227.4029
      XYYY      19.6836   YYYY    -376.0403   XXXZ      14.7850
      XXYZ      -8.6286   XYYZ      -1.6510   YYYZ     -11.3964
      XXZZ    -173.7174   XYZZ      -4.3772   YYZZ     -71.6476
      XZZZ       0.6205   YZZZ      -2.6662   ZZZZ    -102.4604
 -----------------------------------------------------------------
 Calculating analytic gradient of the SCF energy
 Gradient of SCF Energy
            1           2           3           4           5           6
    1  -0.0000608   0.0000621   0.0001025  -0.0000023   0.0000431   0.0000670
    2   0.0001453  -0.0000213  -0.0000192  -0.0000827   0.0000348   0.0000025
    3  -0.0000745  -0.0000594  -0.0000362  -0.0000286   0.0000575   0.0000040
            7           8           9          10          11          12
    1  -0.0000064  -0.0000424   0.0000227  -0.0000052   0.0000174  -0.0000753
    2   0.0001867  -0.0002711   0.0001479  -0.0001297  -0.0000147  -0.0000124
    3   0.0001208  -0.0000918   0.0000185  -0.0000142   0.0000498   0.0001239
           13          14          15          16
    1   0.0000092  -0.0000493  -0.0000377  -0.0000445
    2  -0.0000445   0.0000411   0.0000103   0.0000270
    3  -0.0000063   0.0000283  -0.0000491  -0.0000426
 Max gradient component =       2.711E-04
 RMS gradient           =       7.660E-05
 Gradient time:  CPU 56.98 s  wall 56.97 s
 Geometry Optimization Parameters
   NAtoms,    NIC,     NZ,  NCons,   NDum,   NFix, NCnnct, MaxDiis
       16     104       0       0       0       0       0       0

 Cartesian Hessian Update
 Hessian Updated using BFGS Update


** GEOMETRY OPTIMIZATION IN DELOCALIZED INTERNAL COORDINATES **
   Searching for a Minimum

   Optimization Cycle:   9

                       Coordinates (Angstroms)
     ATOM                X               Y               Z
      1  C         0.4374183814   -0.2308532203   -0.1077910209
      2  C        -0.7521480348    0.6314236370    0.3576623397
      3  O        -0.7161185401    1.9736869404   -0.1265160190
      4  C        -2.1102713643    0.0358387408   -0.0142986502
      5  H        -2.9525671855    0.7431824266    0.1260995605
      6  O        -2.2925013091   -1.0716395612   -0.4611802648
      7  C         1.7702271949    0.3597857565    0.3275654734
      8  O         2.7863564343   -0.1617976332   -0.5275213891
      9  H         3.6410949154   -0.0453797437   -0.1039850320
     10  H         1.9406479229    0.0709964745    1.3717106760
     11  H         1.7315780441    1.4525166897    0.2607820957
     12  O         0.3347722912   -1.5339996909    0.4449190377
     13  H         0.4338142037   -0.2748931847   -1.2080948785
     14  H        -0.7275790124    0.7133970574    1.4513155972
     15  H        -0.6588732327    1.9599433114   -1.0895278366
     16  H        -0.4384598984   -1.9574502684    0.0498997407
   Point Group: c1    Number of degrees of freedom:    42


   Energy is   -458.247678614

 Hessian Updated using BFGS Update

 42 Hessian modes will be used to form the next step
  Hessian Eigenvalues:
     0.001230    0.006045    0.007095    0.009389    0.012457    0.015291
     0.039274    0.046215    0.050141    0.052290    0.055496    0.059755
     0.061246    0.073153    0.083446    0.109661    0.136040    0.158415
     0.160236    0.160655    0.169394    0.177173    0.188539    0.198663
     0.215180    0.224020    0.265915    0.290653    0.304284    0.325380
     0.327806    0.331538    0.335168    0.338094    0.342046    0.415889
     0.422312    0.442038    0.502762    0.529737    0.537007    0.945677

 Minimum Search - Taking Simple RFO Step
 Searching for Lamda that Minimizes Along All modes
 Value Taken    Lamda =  -0.00000566
 Step Taken.  Stepsize is  0.026599

                             Maximum     Tolerance    Cnvgd?
         Gradient           0.000261      0.000300     YES
         Displacement       0.010992      0.001200      NO
         Energy change     -0.000018      0.000001      NO


 New Cartesian Coordinates Obtained by Inverse Iteration

 Displacement from previous Coordinates is:  0.029788
 ----------------------------------------------------------------
             Standard Nuclear Orientation (Angstroms)
    I     Atom           X                Y                Z
 ----------------------------------------------------------------
    1      C       0.4373160220    -0.2304235826    -0.1077897236
    2      C      -0.7526730066     0.6309502451     0.3588013143
    3      O      -0.7175178401     1.9739413804    -0.1237480749
    4      C      -2.1107356016     0.0360341181    -0.0145605928
    5      H      -2.9534003012     0.7428798533     0.1261520395
    6      O      -2.2926309748    -1.0707121877    -0.4636702117
    7      C       1.7701725798     0.3618286150     0.3254241583
    8      O       2.7867782075    -0.1621549584    -0.5274523790
    9      H       3.6405069350    -0.0544217629    -0.0995182737
   10      H       1.9405125082     0.0773559832     1.3707698802
   11      H       1.7312647863     1.4543745001     0.2548493004
   12      O       0.3367959451    -1.5336606955     0.4452095657
   13      H       0.4325269700    -0.2748254055    -1.2080614864
   14      H      -0.7279350669     0.7118691946     1.4524697119
   15      H      -0.6589372071     1.9610272320    -1.0867719423
   16      H      -0.4346531452    -1.9593047972     0.0489361439
 ----------------------------------------------------------------
 Molecular Point Group                 C1    NOp =  1
 Largest Abelian Subgroup              C1    NOp =  1
 Nuclear Repulsion Energy =   400.0298064498 hartrees
 There are       32 alpha and       32 beta electrons
 Applying Cartesian multipole field
    Component          Value
    ---------          -----
     (2,0,0)        1.00000E-11
     (0,2,0)        2.00000E-11
     (0,0,2)       -3.00000E-11
 Nucleus-field energy     =     0.0000000105 hartrees
 Requested basis set is 6-311++G(d,p)
 There are 88 shells and 232 basis functions
 A cutoff of  1.0D-11 yielded   3590 shell pairs
 There are     25025 function pairs (     26726 Cartesian)
 Smallest overlap matrix eigenvalue = 1.25E-05
 Guess MOs from SCF MO coefficient file
 Reading MOs from coefficient file
 Reading MOs from coefficient file
 A restricted hybrid HF-DFT SCF calculation will be
 performed using Pulay DIIS extrapolation
 Exchange:     0.2000 Hartree-Fock + 0.0800 Slater + 0.7200 B88
 Correlation:  0.1900 VWN1RPA + 0.8100 LYP
 Using SG-1 standard quadrature grid
 SCF converges when DIIS error is below 1.0E-08
 Geometry optimization detected.  Setting ReadMinima to 0
 Setting SaveMinima to 0
 ---------------------------------------
  Cycle       Energy         DIIS Error
 ---------------------------------------
    1    -458.2471030932      7.02E-05
    2    -458.2476822362      1.32E-05
    3    -458.2476828610      1.05E-05
    4    -458.2476830524      5.13E-06
    5    -458.2476831706      6.75E-07
    6    -458.2476832277      2.82E-07
    7    -458.2476831911      9.33E-08
    8    -458.2476832034      2.93E-08
    9    -458.2476832059      1.39E-08
   10    -458.2476832048      5.89E-09 Convergence criterion met
 ---------------------------------------
 SCF time:  CPU 128.94 s  wall 129.15 s
 SCF   energy in the final basis set = -458.2476832048
 Total energy in the final basis set = -458.2476832048

 --------------------------------------------------------------

                    Orbital Energies (a.u.)
 --------------------------------------------------------------

 Alpha MOs
 -- Occupied --
-19.163 -19.160 -19.131 -19.129 -10.290 -10.257 -10.243 -10.227
 -1.092  -1.064  -1.042  -1.026  -0.789  -0.731  -0.633  -0.610
 -0.559  -0.547  -0.520  -0.492  -0.483  -0.455  -0.438  -0.430
 -0.413  -0.392  -0.366  -0.350  -0.340  -0.299  -0.287  -0.275
 -- Virtual --
 -0.072  -0.013  -0.008   0.002   0.012   0.018   0.039   0.042
  0.053   0.065   0.071   0.077   0.086   0.098   0.099   0.106
  0.114   0.116   0.119   0.129   0.132   0.141   0.151   0.153
  0.158   0.164   0.176   0.189   0.199   0.203   0.212   0.219
  0.223   0.233   0.238   0.246   0.261   0.265   0.268   0.281
  0.287   0.298   0.300   0.309   0.312   0.316   0.327   0.338
  0.350   0.355   0.373   0.377   0.392   0.396   0.416   0.444
  0.482   0.501   0.514   0.523   0.545   0.561   0.569   0.581
  0.595   0.624   0.630   0.639   0.670   0.691   0.702   0.707
  0.716   0.722   0.746   0.754   0.869   0.903   0.943   0.988
  1.002   1.028   1.045   1.083   1.093   1.115   1.141   1.150
  1.155   1.169   1.179   1.215   1.236   1.249   1.258   1.296
  1.336   1.372   1.411   1.430   1.436   1.461   1.461   1.494
  1.526   1.555   1.572   1.587   1.593   1.598   1.627   1.643
  1.664   1.665   1.709   1.718   1.751   1.757   1.793   1.829
  1.850   1.909   1.937   1.975   2.013   2.043   2.066   2.070
  2.114   2.141   2.154   2.180   2.262   2.308   2.330   2.450
  2.465   2.481   2.531   2.542   2.570   2.588   2.605   2.635
  2.672   2.741   2.770   2.796   2.839   2.873   2.890   2.905
  2.916   2.982   3.004   3.077   3.105   3.121   3.145   3.176
  3.184   3.217   3.252   3.316   3.331   3.352   3.447   3.504
  3.508   3.747   3.796   3.853   3.866   3.883   3.887   3.954
  4.040   4.101   4.170   4.316   4.995   5.054   5.078   5.087
  5.156   5.347   5.377   5.422   5.588   5.636   5.685   5.722
 23.754  23.775  23.835  23.852  49.897  49.899  49.923  49.951
 --------------------------------------------------------------

          Ground-State Mulliken Net Atomic Charges

     Atom                 Charge (a.u.)
  ----------------------------------------
      1 C                    -0.292739
      2 C                    -0.141633
      3 O                    -0.211562
      4 C                    -0.011206
      5 H                     0.152748
      6 O                    -0.245340
      7 C                    -0.347573
      8 O                    -0.267733
      9 H                     0.252502
     10 H                     0.174118
     11 H                     0.171296
     12 O                    -0.222246
     13 H                     0.236507
     14 H                     0.232355
     15 H                     0.249302
     16 H                     0.271206
  ----------------------------------------
  Sum of atomic charges =    -0.000000

 -----------------------------------------------------------------
                    Cartesian Multipole Moments
 -----------------------------------------------------------------
    Charge (ESU x 10^10)
                 0.0000
    Dipole Moment (Debye)
         X       0.0703      Y       2.3372      Z       0.4588
       Tot       2.3829
    Quadrupole Moments (Debye-Ang)
        XX     -44.8503     XY       0.4161     YY     -54.5421
        XZ       2.5715     YZ      -1.8785     ZZ     -46.6186
    Octopole Moments (Debye-Ang^2)
       XXX      37.4164    XXY      13.9842    XYY       2.2125
       YYY     -13.9965    XXZ      18.5502    XYZ       4.3536
       YYZ      -7.6720    XZZ      -4.1739    YZZ       5.5110
       ZZZ      -0.3530
    Hexadecapole Moments (Debye-Ang^3)
      XXXX    -728.0672   XXXY     -22.7701   XXYY    -227.4678
      XYYY      19.8155   YYYY    -375.8453   XXXZ      15.1901
      XXYZ      -8.6923   XYYZ      -1.6653   YYYZ     -11.6006
      XXZZ    -173.8368   XYZZ      -4.3224   YYZZ     -71.6956
      XZZZ       0.5839   YZZZ      -2.7693   ZZZZ    -102.4776
 -----------------------------------------------------------------
 Calculating analytic gradient of the SCF energy
 Gradient of SCF Energy
            1           2           3           4           5           6
    1  -0.0000859   0.0000971   0.0000125   0.0000111  -0.0000146  -0.0000177
    2   0.0001216  -0.0001029   0.0000183   0.0002048   0.0000043  -0.0001183
    3   0.0000035  -0.0000473   0.0000835   0.0000565   0.0000116  -0.0000746
            7           8           9          10          11          12
    1   0.0000273  -0.0000814   0.0001190  -0.0000141   0.0000141   0.0000314
    2   0.0001001  -0.0002168   0.0001238  -0.0000940   0.0000291  -0.0000341
    3  -0.0000216  -0.0000625   0.0000355   0.0000014   0.0000540   0.0001604
           13          14          15          16
    1   0.0000301  -0.0000317  -0.0000175  -0.0000797
    2  -0.0000385   0.0000806  -0.0000296  -0.0000483
    3   0.0000026   0.0000044  -0.0001177  -0.0000896
 Max gradient component =       2.168E-04
 RMS gradient           =       7.898E-05
 Gradient time:  CPU 57.18 s  wall 57.17 s
 Geometry Optimization Parameters
   NAtoms,    NIC,     NZ,  NCons,   NDum,   NFix, NCnnct, MaxDiis
       16     104       0       0       0       0       0       0

 Cartesian Hessian Update
 Hessian Updated using BFGS Update


** GEOMETRY OPTIMIZATION IN DELOCALIZED INTERNAL COORDINATES **
   Searching for a Minimum

   Optimization Cycle:  10

                       Coordinates (Angstroms)
     ATOM                X               Y               Z
      1  C         0.4373160220   -0.2304235826   -0.1077897236
      2  C        -0.7526730066    0.6309502451    0.3588013143
      3  O        -0.7175178401    1.9739413804   -0.1237480749
      4  C        -2.1107356016    0.0360341181   -0.0145605928
      5  H        -2.9534003012    0.7428798533    0.1261520395
      6  O        -2.2926309748   -1.0707121877   -0.4636702117
      7  C         1.7701725798    0.3618286150    0.3254241583
      8  O         2.7867782075   -0.1621549584   -0.5274523790
      9  H         3.6405069350   -0.0544217629   -0.0995182737
     10  H         1.9405125082    0.0773559832    1.3707698802
     11  H         1.7312647863    1.4543745001    0.2548493004
     12  O         0.3367959451   -1.5336606955    0.4452095657
     13  H         0.4325269700   -0.2748254055   -1.2080614864
     14  H        -0.7279350669    0.7118691946    1.4524697119
     15  H        -0.6589372071    1.9610272320   -1.0867719423
     16  H        -0.4346531452   -1.9593047972    0.0489361439
   Point Group: c1    Number of degrees of freedom:    42


   Energy is   -458.247683205

 Hessian Updated using BFGS Update

 42 Hessian modes will be used to form the next step
  Hessian Eigenvalues:
     0.001194    0.002320    0.006129    0.008700    0.012327    0.015501
     0.039610    0.046440    0.050318    0.052862    0.055466    0.059827
     0.061864    0.074583    0.083909    0.109593    0.136046    0.158921
     0.160480    0.163089    0.169551    0.177253    0.190193    0.198820
     0.216394    0.229465    0.266666    0.292137    0.304163    0.325562
     0.329216    0.333427    0.335434    0.338110    0.362904    0.415842
     0.421955    0.449068    0.521323    0.529946    0.541587    0.957237

 Minimum Search - Taking Simple RFO Step
 Searching for Lamda that Minimizes Along All modes
 Value Taken    Lamda =  -0.00001132
 Step Taken.  Stepsize is  0.070592

                             Maximum     Tolerance    Cnvgd?
         Gradient           0.000132      0.000300     YES
         Displacement       0.028226      0.001200      NO
         Energy change     -0.000005      0.000001      NO


 New Cartesian Coordinates Obtained by Inverse Iteration

 Displacement from previous Coordinates is:  0.081153
 ----------------------------------------------------------------
             Standard Nuclear Orientation (Angstroms)
    I     Atom           X                Y                Z
 ----------------------------------------------------------------
    1      C       0.4373064076    -0.2282601743    -0.1092656186
    2      C      -0.7538114456     0.6298634472     0.3611970430
    3      O      -0.7211772215     1.9752960657    -0.1155033598
    4      C      -2.1106991117     0.0344417570    -0.0156033419
    5      H      -2.9545285241     0.7400844846     0.1239239962
    6      O      -2.2905564446    -1.0719640091    -0.4665363103
    7      C       1.7699789273     0.3674736539     0.3195680032
    8      O       2.7876144903    -0.1641984352    -0.5267100665
    9      H       3.6377361458    -0.0797231922    -0.0868682911
   10      H       1.9391440174     0.0944583439     1.3681183853
   11      H       1.7314647010     1.4593105922     0.2383073348
   12      O       0.3417544718    -1.5316523505     0.4439053471
   13      H       0.4288677281    -0.2726392151    -1.2095190180
   14      H      -0.7285318459     0.7056835303     1.4551046648
   15      H      -0.6583267892     1.9667272833    -1.0783039949
   16      H      -0.4288446963    -1.9601440494     0.0492246566
 ----------------------------------------------------------------
 Molecular Point Group                 C1    NOp =  1
 Largest Abelian Subgroup              C1    NOp =  1
 Nuclear Repulsion Energy =   400.0214428558 hartrees
 There are       32 alpha and       32 beta electrons
 Applying Cartesian multipole field
    Component          Value
    ---------          -----
     (2,0,0)        1.00000E-11
     (0,2,0)        2.00000E-11
     (0,0,2)       -3.00000E-11
 Nucleus-field energy     =     0.0000000106 hartrees
 Requested basis set is 6-311++G(d,p)
 There are 88 shells and 232 basis functions
 A cutoff of  1.0D-11 yielded   3590 shell pairs
 There are     25025 function pairs (     26726 Cartesian)
 Smallest overlap matrix eigenvalue = 1.27E-05
 Guess MOs from SCF MO coefficient file
 Reading MOs from coefficient file
 Reading MOs from coefficient file
 A restricted hybrid HF-DFT SCF calculation will be
 performed using Pulay DIIS extrapolation
 Exchange:     0.2000 Hartree-Fock + 0.0800 Slater + 0.7200 B88
 Correlation:  0.1900 VWN1RPA + 0.8100 LYP
 Using SG-1 standard quadrature grid
 SCF converges when DIIS error is below 1.0E-08
 Geometry optimization detected.  Setting ReadMinima to 0
 Setting SaveMinima to 0
 ---------------------------------------
  Cycle       Energy         DIIS Error
 ---------------------------------------
    1    -458.2467519567      1.73E-04
    2    -458.2476847619      3.25E-05
    3    -458.2476877662      2.21E-05
    4    -458.2476889752      1.55E-05
    5    -458.2476904153      3.45E-06
    6    -458.2476905601      1.45E-06
    7    -458.2476906002      3.78E-07
    8    -458.2476905562      7.40E-08
    9    -458.2476905615      2.47E-08
   10    -458.2476905619      1.14E-08
   11    -458.2476905605      2.73E-09 Convergence criterion met
 ---------------------------------------
 SCF time:  CPU 143.88 s  wall 145.56 s
 SCF   energy in the final basis set = -458.2476905605
 Total energy in the final basis set = -458.2476905605

 --------------------------------------------------------------

                    Orbital Energies (a.u.)
 --------------------------------------------------------------

 Alpha MOs
 -- Occupied --
-19.163 -19.160 -19.131 -19.129 -10.290 -10.257 -10.243 -10.228
 -1.092  -1.064  -1.042  -1.026  -0.789  -0.731  -0.633  -0.610
 -0.559  -0.547  -0.520  -0.492  -0.483  -0.455  -0.439  -0.430
 -0.413  -0.392  -0.366  -0.350  -0.340  -0.299  -0.287  -0.275
 -- Virtual --
 -0.072  -0.013  -0.008   0.002   0.011   0.018   0.039   0.042
  0.053   0.065   0.070   0.077   0.086   0.098   0.099   0.106
  0.114   0.116   0.119   0.129   0.132   0.141   0.151   0.153
  0.158   0.164   0.176   0.189   0.198   0.203   0.212   0.219
  0.223   0.233   0.238   0.246   0.261   0.265   0.269   0.282
  0.287   0.298   0.301   0.309   0.312   0.316   0.327   0.338
  0.350   0.356   0.373   0.376   0.391   0.396   0.417   0.444
  0.482   0.502   0.514   0.523   0.545   0.561   0.569   0.581
  0.595   0.624   0.630   0.639   0.670   0.692   0.702   0.707
  0.716   0.722   0.746   0.754   0.869   0.903   0.944   0.987
  1.002   1.029   1.044   1.083   1.093   1.115   1.141   1.150
  1.155   1.169   1.179   1.213   1.236   1.248   1.257   1.297
  1.335   1.373   1.411   1.430   1.438   1.460   1.462   1.494
  1.526   1.555   1.572   1.586   1.593   1.597   1.628   1.644
  1.663   1.665   1.711   1.717   1.751   1.757   1.793   1.829
  1.850   1.909   1.938   1.975   2.013   2.043   2.065   2.070
  2.114   2.141   2.154   2.181   2.263   2.307   2.329   2.450
  2.465   2.481   2.531   2.541   2.569   2.589   2.606   2.636
  2.671   2.741   2.770   2.796   2.839   2.873   2.890   2.905
  2.916   2.982   3.005   3.077   3.105   3.122   3.145   3.176
  3.185   3.216   3.253   3.317   3.331   3.352   3.447   3.504
  3.508   3.748   3.795   3.853   3.865   3.884   3.888   3.953
  4.039   4.101   4.170   4.314   4.995   5.055   5.078   5.086
  5.156   5.346   5.377   5.422   5.588   5.637   5.685   5.722
 23.754  23.774  23.835  23.852  49.897  49.899  49.923  49.951
 --------------------------------------------------------------

          Ground-State Mulliken Net Atomic Charges

     Atom                 Charge (a.u.)
  ----------------------------------------
      1 C                    -0.285034
      2 C                    -0.140988
      3 O                    -0.212374
      4 C                    -0.011228
      5 H                     0.152679
      6 O                    -0.245245
      7 C                    -0.352887
      8 O                    -0.268383
      9 H                     0.253141
     10 H                     0.173403
     11 H                     0.170570
     12 O                    -0.222480
     13 H                     0.235698
     14 H                     0.232834
     15 H                     0.249178
     16 H                     0.271115
  ----------------------------------------
  Sum of atomic charges =    -0.000000

 -----------------------------------------------------------------
                    Cartesian Multipole Moments
 -----------------------------------------------------------------
    Charge (ESU x 10^10)
                 0.0000
    Dipole Moment (Debye)
         X       0.0685      Y       2.3033      Z       0.4752
       Tot       2.3528
    Quadrupole Moments (Debye-Ang)
        XX     -44.9120     XY       0.2977     YY     -54.5019
        XZ       2.6318     YZ      -1.9316     ZZ     -46.6393
    Octopole Moments (Debye-Ang^2)
       XXX      37.0467    XXY      13.3253    XYY       2.2822
       YYY     -14.0756    XXZ      18.8910    XYZ       4.3924
       YYZ      -7.7426    XZZ      -4.1625    YZZ       5.4591
       ZZZ      -0.2569
    Hexadecapole Moments (Debye-Ang^3)
      XXXX    -729.2728   XXXY     -24.9479   XXYY    -227.5753
      XYYY      19.9647   YYYY    -375.7106   XXXZ      16.6181
      XXYZ      -8.8600   XYYZ      -1.6371   YYYZ     -12.3590
      XXZZ    -173.9260   XYZZ      -4.1937   YYZZ     -71.7906
      XZZZ       0.6336   YZZZ      -3.0759   ZZZZ    -102.3061
 -----------------------------------------------------------------
 Calculating analytic gradient of the SCF energy
 Gradient of SCF Energy
            1           2           3           4           5           6
    1  -0.0000057   0.0000464  -0.0000649   0.0000505  -0.0000480  -0.0000809
    2   0.0000314  -0.0002447   0.0001446   0.0003793  -0.0000383  -0.0001667
    3   0.0000362   0.0001337   0.0000338   0.0000794  -0.0000291  -0.0001376
            7           8           9          10          11          12
    1   0.0001073  -0.0001245   0.0001019  -0.0000190   0.0000130   0.0000176
    2  -0.0000185  -0.0000920   0.0000556  -0.0000122   0.0000520  -0.0000287
    3  -0.0001882   0.0000749   0.0000171   0.0000252   0.0000410   0.0000644
           13          14          15          16
    1  -0.0000072   0.0000225   0.0000307  -0.0000397
    2  -0.0000081   0.0000556  -0.0000170  -0.0000923
    3   0.0000207  -0.0000358  -0.0001177  -0.0000181
 Max gradient component =       3.793E-04
 RMS gradient           =       9.700E-05
 Gradient time:  CPU 56.89 s  wall 56.88 s
 Geometry Optimization Parameters
   NAtoms,    NIC,     NZ,  NCons,   NDum,   NFix, NCnnct, MaxDiis
       16     104       0       0       0       0       0       0

 Cartesian Hessian Update
 Hessian Updated using BFGS Update


** GEOMETRY OPTIMIZATION IN DELOCALIZED INTERNAL COORDINATES **
   Searching for a Minimum

   Optimization Cycle:  11

                       Coordinates (Angstroms)
     ATOM                X               Y               Z
      1  C         0.4373064076   -0.2282601743   -0.1092656186
      2  C        -0.7538114456    0.6298634472    0.3611970430
      3  O        -0.7211772215    1.9752960657   -0.1155033598
      4  C        -2.1106991117    0.0344417570   -0.0156033419
      5  H        -2.9545285241    0.7400844846    0.1239239962
      6  O        -2.2905564446   -1.0719640091   -0.4665363103
      7  C         1.7699789273    0.3674736539    0.3195680032
      8  O         2.7876144903   -0.1641984352   -0.5267100665
      9  H         3.6377361458   -0.0797231922   -0.0868682911
     10  H         1.9391440174    0.0944583439    1.3681183853
     11  H         1.7314647010    1.4593105922    0.2383073348
     12  O         0.3417544718   -1.5316523505    0.4439053471
     13  H         0.4288677281   -0.2726392151   -1.2095190180
     14  H        -0.7285318459    0.7056835303    1.4551046648
     15  H        -0.6583267892    1.9667272833   -1.0783039949
     16  H        -0.4288446963   -1.9601440494    0.0492246566
   Point Group: c1    Number of degrees of freedom:    42


   Energy is   -458.247690561

 Hessian Updated using BFGS Update

 42 Hessian modes will be used to form the next step
  Hessian Eigenvalues:
     0.001121    0.001669    0.006158    0.008903    0.012541    0.015327
     0.040037    0.046515    0.050314    0.052762    0.055390    0.060025
     0.062298    0.074581    0.084085    0.109582    0.136128    0.158785
     0.160477    0.163453    0.169565    0.177802    0.191385    0.198844
     0.216568    0.229498    0.266750    0.292430    0.303825    0.325571
     0.329384    0.333475    0.335446    0.338256    0.368092    0.420015
     0.421848    0.450860    0.518658    0.529913    0.539747    0.956316

 Minimum Search - Taking Simple RFO Step
 Searching for Lamda that Minimizes Along All modes
 Value Taken    Lamda =  -0.00000375
 Step Taken.  Stepsize is  0.040796

                             Maximum     Tolerance    Cnvgd?
         Gradient           0.000174      0.000300     YES
         Displacement       0.019080      0.001200      NO
         Energy change     -0.000007      0.000001      NO


 New Cartesian Coordinates Obtained by Inverse Iteration

 Displacement from previous Coordinates is:  0.042199
 ----------------------------------------------------------------
             Standard Nuclear Orientation (Angstroms)
    I     Atom           X                Y                Z
 ----------------------------------------------------------------
    1      C       0.4377099088    -0.2265077780    -0.1110717349
    2      C      -0.7541591678     0.6296963994     0.3613745068
    3      O      -0.7233485094     1.9758958332    -0.1129402225
    4      C      -2.1106856406     0.0329241794    -0.0148162776
    5      H      -2.9545589730     0.7389888622     0.1222489895
    6      O      -2.2902359609    -1.0748174594    -0.4623393101
    7      C       1.7699048928     0.3702790363     0.3173493558
    8      O       2.7885515237    -0.1633732887    -0.5263974719
    9      H       3.6358495862    -0.0946477618    -0.0787669151
   10      H       1.9380693980     0.1009231121     1.3669405756
   11      H       1.7315440210     1.4617916976     0.2325838258
   12      O       0.3444249925    -1.5302936708     0.4411139929
   13      H       0.4283481461    -0.2699026673    -1.2113873532
   14      H      -0.7279970055     0.7036270831     1.4553809912
   15      H      -0.6595780812     1.9691141874    -1.0755903499
   16      H      -0.4264483204    -1.9589400328     0.0473568274
 ----------------------------------------------------------------
 Molecular Point Group                 C1    NOp =  1
 Largest Abelian Subgroup              C1    NOp =  1
 Nuclear Repulsion Energy =   400.0296208897 hartrees
 There are       32 alpha and       32 beta electrons
 Applying Cartesian multipole field
    Component          Value
    ---------          -----
     (2,0,0)        1.00000E-11
     (0,2,0)        2.00000E-11
     (0,0,2)       -3.00000E-11
 Nucleus-field energy     =     0.0000000106 hartrees
 Requested basis set is 6-311++G(d,p)
 There are 88 shells and 232 basis functions
 A cutoff of  1.0D-11 yielded   3590 shell pairs
 There are     25025 function pairs (     26726 Cartesian)
 Smallest overlap matrix eigenvalue = 1.28E-05
 Guess MOs from SCF MO coefficient file
 Reading MOs from coefficient file
 Reading MOs from coefficient file
 A restricted hybrid HF-DFT SCF calculation will be
 performed using Pulay DIIS extrapolation
 Exchange:     0.2000 Hartree-Fock + 0.0800 Slater + 0.7200 B88
 Correlation:  0.1900 VWN1RPA + 0.8100 LYP
 Using SG-1 standard quadrature grid
 SCF converges when DIIS error is below 1.0E-08
 Geometry optimization detected.  Setting ReadMinima to 0
 Setting SaveMinima to 0
 ---------------------------------------
  Cycle       Energy         DIIS Error
 ---------------------------------------
    1    -458.2478985611      1.04E-04
    2    -458.2476913633      1.83E-05
    3    -458.2476927224      1.08E-05
    4    -458.2476925653      1.01E-05
    5    -458.2476931420      1.41E-06
    6    -458.2476931088      6.67E-07
    7    -458.2476931524      1.42E-07
    8    -458.2476931461      4.51E-08
    9    -458.2476931482      1.06E-08
   10    -458.2476931479      3.02E-09 Convergence criterion met
 ---------------------------------------
 SCF time:  CPU 135.37 s  wall 135.74 s
 SCF   energy in the final basis set = -458.2476931479
 Total energy in the final basis set = -458.2476931479

 --------------------------------------------------------------

                    Orbital Energies (a.u.)
 --------------------------------------------------------------

 Alpha MOs
 -- Occupied --
-19.163 -19.160 -19.131 -19.129 -10.290 -10.257 -10.243 -10.228
 -1.092  -1.064  -1.042  -1.026  -0.789  -0.731  -0.633  -0.610
 -0.559  -0.547  -0.520  -0.492  -0.483  -0.455  -0.439  -0.430
 -0.413  -0.392  -0.366  -0.349  -0.340  -0.299  -0.287  -0.275
 -- Virtual --
 -0.072  -0.013  -0.008   0.002   0.011   0.018   0.039   0.042
  0.053   0.065   0.070   0.077   0.086   0.098   0.099   0.106
  0.114   0.116   0.119   0.129   0.132   0.141   0.151   0.153
  0.158   0.164   0.176   0.189   0.198   0.203   0.212   0.219
  0.223   0.233   0.239   0.246   0.261   0.265   0.269   0.282
  0.287   0.298   0.301   0.309   0.311   0.316   0.328   0.338
  0.349   0.356   0.373   0.376   0.390   0.396   0.417   0.444
  0.482   0.502   0.514   0.523   0.545   0.561   0.569   0.581
  0.594   0.624   0.630   0.639   0.670   0.692   0.702   0.706
  0.716   0.722   0.746   0.754   0.869   0.904   0.944   0.986
  1.002   1.029   1.044   1.082   1.093   1.115   1.141   1.150
  1.155   1.168   1.178   1.213   1.235   1.248   1.257   1.297
  1.335   1.374   1.410   1.430   1.440   1.460   1.462   1.494
  1.525   1.555   1.572   1.586   1.593   1.597   1.628   1.644
  1.662   1.665   1.712   1.717   1.752   1.757   1.793   1.828
  1.850   1.909   1.938   1.975   2.014   2.044   2.065   2.070
  2.114   2.142   2.154   2.182   2.263   2.307   2.329   2.450
  2.465   2.482   2.531   2.541   2.568   2.589   2.606   2.636
  2.670   2.740   2.769   2.796   2.839   2.873   2.890   2.905
  2.916   2.982   3.006   3.078   3.105   3.122   3.145   3.177
  3.185   3.215   3.253   3.318   3.331   3.352   3.448   3.504
  3.508   3.747   3.795   3.853   3.864   3.884   3.889   3.953
  4.038   4.101   4.170   4.314   4.995   5.055   5.078   5.086
  5.156   5.347   5.377   5.422   5.588   5.637   5.685   5.722
 23.754  23.774  23.835  23.852  49.897  49.899  49.923  49.952
 --------------------------------------------------------------

          Ground-State Mulliken Net Atomic Charges

     Atom                 Charge (a.u.)
  ----------------------------------------
      1 C                    -0.281169
      2 C                    -0.140680
      3 O                    -0.212712
      4 C                    -0.011222
      5 H                     0.152532
      6 O                    -0.245372
      7 C                    -0.355400
      8 O                    -0.268903
      9 H                     0.253516
     10 H                     0.173038
     11 H                     0.170379
     12 O                    -0.222638
     13 H                     0.235381
     14 H                     0.233098
     15 H                     0.249025
     16 H                     0.271125
  ----------------------------------------
  Sum of atomic charges =    -0.000000

 -----------------------------------------------------------------
                    Cartesian Multipole Moments
 -----------------------------------------------------------------
    Charge (ESU x 10^10)
                -0.0000
    Dipole Moment (Debye)
         X       0.0634      Y       2.2830      Z       0.4810
       Tot       2.3340
    Quadrupole Moments (Debye-Ang)
        XX     -44.9632     XY       0.1957     YY     -54.4995
        XZ       2.7051     YZ      -1.9439     ZZ     -46.6259
    Octopole Moments (Debye-Ang^2)
       XXX      36.7923    XXY      12.9108    XYY       2.3487
       YYY     -14.0772    XXZ      19.0583    XYZ       4.3882
       YYZ      -7.7782    XZZ      -4.1903    YZZ       5.4140
       ZZZ      -0.2506
    Hexadecapole Moments (Debye-Ang^3)
      XXXX    -730.5798   XXXY     -26.6480   XXYY    -227.6921
      XYYY      19.7972   YYYY    -375.8477   XXXZ      17.8830
      XXYZ      -8.8485   XYYZ      -1.5064   YYYZ     -12.5977
      XXZZ    -173.8947   XYZZ      -4.1758   YYZZ     -71.7683
      XZZZ       0.8851   YZZZ      -3.1623   ZZZZ    -101.9766
 -----------------------------------------------------------------
 Calculating analytic gradient of the SCF energy
 Gradient of SCF Energy
            1           2           3           4           5           6
    1   0.0000393   0.0000378  -0.0000721   0.0000053  -0.0000244  -0.0000697
    2  -0.0000025  -0.0002199   0.0001376   0.0002347  -0.0000387  -0.0000486
    3  -0.0000233   0.0001353  -0.0000268   0.0000359  -0.0000370  -0.0000723
            7           8           9          10          11          12
    1   0.0000700  -0.0000656   0.0000173  -0.0000188  -0.0000003  -0.0000161
    2  -0.0000994  -0.0000473   0.0000199   0.0000224   0.0000168   0.0000004
    3  -0.0001397   0.0001175  -0.0000182   0.0000344   0.0000158   0.0000453
           13          14          15          16
    1  -0.0000193   0.0000324   0.0000351   0.0000491
    2  -0.0000034   0.0000583  -0.0000218  -0.0000086
    3   0.0000248  -0.0000561  -0.0000222  -0.0000135
 Max gradient component =       2.347E-04
 RMS gradient           =       7.091E-05
 Gradient time:  CPU 57.62 s  wall 57.62 s
 Geometry Optimization Parameters
   NAtoms,    NIC,     NZ,  NCons,   NDum,   NFix, NCnnct, MaxDiis
       16     104       0       0       0       0       0       0

 Cartesian Hessian Update
 Hessian Updated using BFGS Update


** GEOMETRY OPTIMIZATION IN DELOCALIZED INTERNAL COORDINATES **
   Searching for a Minimum

   Optimization Cycle:  12

                       Coordinates (Angstroms)
     ATOM                X               Y               Z
      1  C         0.4377099088   -0.2265077780   -0.1110717349
      2  C        -0.7541591678    0.6296963994    0.3613745068
      3  O        -0.7233485094    1.9758958332   -0.1129402225
      4  C        -2.1106856406    0.0329241794   -0.0148162776
      5  H        -2.9545589730    0.7389888622    0.1222489895
      6  O        -2.2902359609   -1.0748174594   -0.4623393101
      7  C         1.7699048928    0.3702790363    0.3173493558
      8  O         2.7885515237   -0.1633732887   -0.5263974719
      9  H         3.6358495862   -0.0946477618   -0.0787669151
     10  H         1.9380693980    0.1009231121    1.3669405756
     11  H         1.7315440210    1.4617916976    0.2325838258
     12  O         0.3444249925   -1.5302936708    0.4411139929
     13  H         0.4283481461   -0.2699026673   -1.2113873532
     14  H        -0.7279970055    0.7036270831    1.4553809912
     15  H        -0.6595780812    1.9691141874   -1.0755903499
     16  H        -0.4264483204   -1.9589400328    0.0473568274
   Point Group: c1    Number of degrees of freedom:    42


   Energy is   -458.247693148

 Hessian Updated using BFGS Update

 42 Hessian modes will be used to form the next step
  Hessian Eigenvalues:
     0.000857    0.001440    0.006062    0.007743    0.012381    0.015525
     0.039029    0.047556    0.050325    0.052546    0.055537    0.059721
     0.061556    0.074396    0.084117    0.109569    0.136091    0.157752
     0.161309    0.162687    0.170051    0.179902    0.188377    0.198905
     0.215760    0.228732    0.266357    0.292386    0.308010    0.325649
     0.329335    0.333921    0.335343    0.338364    0.360979    0.413172
     0.422009    0.447314    0.523145    0.529582    0.540282    0.950590

 Minimum Search - Taking Simple RFO Step
 Searching for Lamda that Minimizes Along All modes
 Value Taken    Lamda =  -0.00000355
 Step Taken.  Stepsize is  0.048447

                             Maximum     Tolerance    Cnvgd?
         Gradient           0.000185      0.000300     YES
         Displacement       0.025716      0.001200      NO
         Energy change     -0.000003      0.000001      NO


 New Cartesian Coordinates Obtained by Inverse Iteration

 Displacement from previous Coordinates is:  0.044012
 ----------------------------------------------------------------
             Standard Nuclear Orientation (Angstroms)
    I     Atom           X                Y                Z
 ----------------------------------------------------------------
    1      C       0.4382313123    -0.2244222615    -0.1127821274
    2      C      -0.7544050306     0.6299170717     0.3611388846
    3      O      -0.7252488136     1.9764959654    -0.1113843799
    4      C      -2.1102017875     0.0308918763    -0.0141268909
    5      H      -2.9542651396     0.7374623792     0.1195632472
    6      O      -2.2889123613    -1.0789696846    -0.4564688834
    7      C       1.7700218183     0.3733455395     0.3156163458
    8      O       2.7895813110    -0.1594043186    -0.5277855770
    9      H       3.6333538750    -0.1114286829    -0.0710831106
   10      H       1.9381671734     0.1048295715     1.3653089349
   11      H       1.7313446535     1.4647362686     0.2301528327
   12      O       0.3465617274    -1.5288655158     0.4379426107
   13      H       0.4283497016    -0.2664208191    -1.2132174497
   14      H      -0.7278092525     0.7020733662     1.4553383244
   15      H      -0.6612542891     1.9712345975    -1.0739803343
   16      H      -0.4261240879    -1.9567176213     0.0468070029
 ----------------------------------------------------------------
 Molecular Point Group                 C1    NOp =  1
 Largest Abelian Subgroup              C1    NOp =  1
 Nuclear Repulsion Energy =   400.0464279032 hartrees
 There are       32 alpha and       32 beta electrons
 Applying Cartesian multipole field
    Component          Value
    ---------          -----
     (2,0,0)        1.00000E-11
     (0,2,0)        2.00000E-11
     (0,0,2)       -3.00000E-11
 Nucleus-field energy     =     0.0000000106 hartrees
 Requested basis set is 6-311++G(d,p)
 There are 88 shells and 232 basis functions
 A cutoff of  1.0D-11 yielded   3590 shell pairs
 There are     25025 function pairs (     26726 Cartesian)
 Smallest overlap matrix eigenvalue = 1.29E-05
 Guess MOs from SCF MO coefficient file
 Reading MOs from coefficient file
 Reading MOs from coefficient file
 A restricted hybrid HF-DFT SCF calculation will be
 performed using Pulay DIIS extrapolation
 Exchange:     0.2000 Hartree-Fock + 0.0800 Slater + 0.7200 B88
 Correlation:  0.1900 VWN1RPA + 0.8100 LYP
 Using SG-1 standard quadrature grid
 SCF converges when DIIS error is below 1.0E-08
 Geometry optimization detected.  Setting ReadMinima to 0
 Setting SaveMinima to 0
 ---------------------------------------
  Cycle       Energy         DIIS Error
 ---------------------------------------
    1    -458.2478727362      1.34E-04
    2    -458.2476928985      2.31E-05
    3    -458.2476947687      1.46E-05
    4    -458.2476949595      1.21E-05
    5    -458.2476956364      2.21E-06
    6    -458.2476956306      1.11E-06
    7    -458.2476956377      1.66E-07
    8    -458.2476956235      5.62E-08
    9    -458.2476956557      1.79E-08
   10    -458.2476956557      7.35E-09 Convergence criterion met
 ---------------------------------------
 SCF time:  CPU 132.71 s  wall 136.12 s
 SCF   energy in the final basis set = -458.2476956557
 Total energy in the final basis set = -458.2476956557

 --------------------------------------------------------------

                    Orbital Energies (a.u.)
 --------------------------------------------------------------

 Alpha MOs
 -- Occupied --
-19.163 -19.160 -19.131 -19.129 -10.290 -10.257 -10.243 -10.228
 -1.092  -1.064  -1.042  -1.026  -0.789  -0.731  -0.633  -0.610
 -0.559  -0.547  -0.520  -0.492  -0.483  -0.455  -0.439  -0.430
 -0.413  -0.392  -0.366  -0.349  -0.341  -0.299  -0.287  -0.275
 -- Virtual --
 -0.072  -0.013  -0.008   0.002   0.011   0.018   0.039   0.042
  0.053   0.065   0.070   0.077   0.086   0.098   0.099   0.106
  0.114   0.116   0.119   0.129   0.132   0.141   0.151   0.153
  0.158   0.164   0.176   0.189   0.198   0.203   0.212   0.219
  0.223   0.233   0.239   0.246   0.261   0.265   0.269   0.282
  0.287   0.298   0.301   0.309   0.311   0.315   0.328   0.338
  0.349   0.356   0.374   0.376   0.390   0.396   0.417   0.444
  0.482   0.502   0.514   0.523   0.545   0.561   0.569   0.581
  0.594   0.624   0.630   0.639   0.670   0.692   0.702   0.706
  0.716   0.722   0.745   0.754   0.869   0.904   0.944   0.985
  1.002   1.030   1.044   1.082   1.093   1.115   1.141   1.150
  1.155   1.168   1.178   1.212   1.234   1.248   1.256   1.297
  1.335   1.374   1.410   1.430   1.441   1.461   1.462   1.494
  1.525   1.554   1.572   1.586   1.593   1.596   1.628   1.644
  1.662   1.665   1.713   1.717   1.752   1.757   1.793   1.828
  1.850   1.909   1.937   1.975   2.015   2.044   2.065   2.070
  2.114   2.142   2.154   2.182   2.263   2.307   2.329   2.450
  2.465   2.482   2.531   2.540   2.566   2.590   2.607   2.637
  2.669   2.740   2.769   2.797   2.839   2.873   2.890   2.905
  2.915   2.982   3.006   3.078   3.105   3.123   3.145   3.177
  3.186   3.214   3.254   3.318   3.331   3.351   3.448   3.504
  3.508   3.747   3.795   3.853   3.864   3.884   3.889   3.953
  4.038   4.101   4.169   4.314   4.995   5.056   5.078   5.086
  5.156   5.347   5.376   5.422   5.588   5.637   5.685   5.723
 23.754  23.774  23.835  23.852  49.897  49.899  49.923  49.952
 --------------------------------------------------------------

          Ground-State Mulliken Net Atomic Charges

     Atom                 Charge (a.u.)
  ----------------------------------------
      1 C                    -0.275977
      2 C                    -0.141381
      3 O                    -0.212927
      4 C                    -0.010996
      5 H                     0.152325
      6 O                    -0.245464
      7 C                    -0.358728
      8 O                    -0.269605
      9 H                     0.253989
     10 H                     0.172641
     11 H                     0.170515
     12 O                    -0.223209
     13 H                     0.235276
     14 H                     0.233443
     15 H                     0.248934
     16 H                     0.271163
  ----------------------------------------
  Sum of atomic charges =    -0.000000

 -----------------------------------------------------------------
                    Cartesian Multipole Moments
 -----------------------------------------------------------------
    Charge (ESU x 10^10)
                -0.0000
    Dipole Moment (Debye)
         X       0.0510      Y       2.2566      Z       0.4913
       Tot       2.3100
    Quadrupole Moments (Debye-Ang)
        XX     -45.0125     XY       0.0557     YY     -54.5057
        XZ       2.8017     YZ      -1.9542     ZZ     -46.6109
    Octopole Moments (Debye-Ang^2)
       XXX      36.4225    XXY      12.3481    XYY       2.4201
       YYY     -14.0781    XXZ      19.2461    XYZ       4.3878
       YYZ      -7.7853    XZZ      -4.2544    YZZ       5.3568
       ZZZ      -0.2332
    Hexadecapole Moments (Debye-Ang^3)
      XXXX    -731.9526   XXXY     -28.9829   XXYY    -227.7354
      XYYY      19.3975   YYYY    -376.1304   XXXZ      19.4331
      XXYZ      -8.7663   XYYZ      -1.3263   YYYZ     -12.7620
      XXZZ    -173.8430   XYZZ      -4.2375   YYZZ     -71.7402
      XZZZ       1.2663   YZZZ      -3.1906   ZZZZ    -101.6615
 -----------------------------------------------------------------
 Calculating analytic gradient of the SCF energy
 Gradient of SCF Energy
            1           2           3           4           5           6
    1   0.0000842   0.0000155  -0.0000287  -0.0000166   0.0000108   0.0000182
    2  -0.0000020  -0.0000932   0.0000798  -0.0000037   0.0000115   0.0000462
    3  -0.0000316   0.0000908  -0.0000605  -0.0000434  -0.0000036   0.0000046
            7           8           9          10          11          12
    1   0.0000270  -0.0000331  -0.0000158  -0.0000203   0.0000126  -0.0001141
    2  -0.0000639  -0.0000357   0.0000025   0.0000324   0.0000097   0.0000051
    3  -0.0000693   0.0000969  -0.0000182   0.0000266  -0.0000048  -0.0000002
           13          14          15          16
    1  -0.0000311   0.0000223   0.0000287   0.0000406
    2   0.0000127   0.0000191  -0.0000081  -0.0000122
    3   0.0000160  -0.0000296   0.0000130   0.0000132
 Max gradient component =       1.141E-04
 RMS gradient           =       4.199E-05
 Gradient time:  CPU 57.17 s  wall 57.16 s
 Geometry Optimization Parameters
   NAtoms,    NIC,     NZ,  NCons,   NDum,   NFix, NCnnct, MaxDiis
       16     104       0       0       0       0       0       0

 Cartesian Hessian Update
 Hessian Updated using BFGS Update


** GEOMETRY OPTIMIZATION IN DELOCALIZED INTERNAL COORDINATES **
   Searching for a Minimum

   Optimization Cycle:  13

                       Coordinates (Angstroms)
     ATOM                X               Y               Z
      1  C         0.4382313123   -0.2244222615   -0.1127821274
      2  C        -0.7544050306    0.6299170717    0.3611388846
      3  O        -0.7252488136    1.9764959654   -0.1113843799
      4  C        -2.1102017875    0.0308918763   -0.0141268909
      5  H        -2.9542651396    0.7374623792    0.1195632472
      6  O        -2.2889123613   -1.0789696846   -0.4564688834
      7  C         1.7700218183    0.3733455395    0.3156163458
      8  O         2.7895813110   -0.1594043186   -0.5277855770
      9  H         3.6333538750   -0.1114286829   -0.0710831106
     10  H         1.9381671734    0.1048295715    1.3653089349
     11  H         1.7313446535    1.4647362686    0.2301528327
     12  O         0.3465617274   -1.5288655158    0.4379426107
     13  H         0.4283497016   -0.2664208191   -1.2132174497
     14  H        -0.7278092525    0.7020733662    1.4553383244
     15  H        -0.6612542891    1.9712345975   -1.0739803343
     16  H        -0.4261240879   -1.9567176213    0.0468070029
   Point Group: c1    Number of degrees of freedom:    42


   Energy is   -458.247695656

 Hessian Updated using BFGS Update

 42 Hessian modes will be used to form the next step
  Hessian Eigenvalues:
     0.000547    0.001475    0.005091    0.007477    0.012214    0.015127
     0.038915    0.047570    0.050347    0.052638    0.055591    0.059470
     0.061164    0.075052    0.084319    0.109564    0.135852    0.157963
     0.161614    0.162438    0.172045    0.182067    0.186398    0.199230
     0.216126    0.228659    0.267448    0.292753    0.307922    0.325600
     0.329397    0.334160    0.336170    0.338231    0.380921    0.410644
     0.422001    0.447434    0.525488    0.530167    0.543195    0.958396

 Minimum Search - Taking Simple RFO Step
 Searching for Lamda that Minimizes Along All modes
 Value Taken    Lamda =  -0.00000261
 Step Taken.  Stepsize is  0.055471

                             Maximum     Tolerance    Cnvgd?
         Gradient           0.000058      0.000300     YES
         Displacement       0.032773      0.001200      NO
         Energy change     -0.000003      0.000001      NO


 New Cartesian Coordinates Obtained by Inverse Iteration

 Displacement from previous Coordinates is:  0.045309
 ----------------------------------------------------------------
             Standard Nuclear Orientation (Angstroms)
    I     Atom           X                Y                Z
 ----------------------------------------------------------------
    1      C       0.4389307518    -0.2223455630    -0.1138894651
    2      C      -0.7547200646     0.6304109181     0.3604676288
    3      O      -0.7270339238     1.9768231556    -0.1117069763
    4      C      -2.1100522256     0.0292581257    -0.0133365776
    5      H      -2.9542703003     0.7363226368     0.1170865217
    6      O      -2.2883582848    -1.0825878044    -0.4506492524
    7      C       1.7702776154     0.3762460993     0.3149453610
    8      O       2.7904296011    -0.1517907460    -0.5310842405
    9      H       3.6300306478    -0.1293194774    -0.0650363297
   10      H       1.9398748848     0.1050384887     1.3635606407
   11      H       1.7302494960     1.4676960247     0.2324265961
   12      O       0.3492081753    -1.5273089878     0.4357423124
   13      H       0.4292995321    -0.2634962145    -1.2144131538
   14      H      -0.7279644901     0.7022538508     1.4547720620
   15      H      -0.6637432133     1.9720874135    -1.0743110772
   16      H      -0.4247673913    -1.9545301881     0.0464653798
 ----------------------------------------------------------------
 Molecular Point Group                 C1    NOp =  1
 Largest Abelian Subgroup              C1    NOp =  1
 Nuclear Repulsion Energy =   400.0388925283 hartrees
 There are       32 alpha and       32 beta electrons
 Applying Cartesian multipole field
    Component          Value
    ---------          -----
     (2,0,0)        1.00000E-11
     (0,2,0)        2.00000E-11
     (0,0,2)       -3.00000E-11
 Nucleus-field energy     =     0.0000000106 hartrees
 Requested basis set is 6-311++G(d,p)
 There are 88 shells and 232 basis functions
 A cutoff of  1.0D-11 yielded   3590 shell pairs
 There are     25025 function pairs (     26726 Cartesian)
 Smallest overlap matrix eigenvalue = 1.30E-05
 Guess MOs from SCF MO coefficient file
 Reading MOs from coefficient file
 Reading MOs from coefficient file
 A restricted hybrid HF-DFT SCF calculation will be
 performed using Pulay DIIS extrapolation
 Exchange:     0.2000 Hartree-Fock + 0.0800 Slater + 0.7200 B88
 Correlation:  0.1900 VWN1RPA + 0.8100 LYP
 Using SG-1 standard quadrature grid
 SCF converges when DIIS error is below 1.0E-08
 Geometry optimization detected.  Setting ReadMinima to 0
 Setting SaveMinima to 0
 ---------------------------------------
  Cycle       Energy         DIIS Error
 ---------------------------------------
    1    -458.2478832076      1.56E-04
    2    -458.2476943326      2.64E-05
    3    -458.2476970161      1.37E-05
    4    -458.2476971264      1.17E-05
    5    -458.2476977976      2.08E-06
    6    -458.2476977823      1.34E-06
    7    -458.2476977876      1.47E-07
    8    -458.2476977915      6.34E-08
    9    -458.2476977892      1.77E-08
   10    -458.2476977886      7.42E-09 Convergence criterion met
 ---------------------------------------
 SCF time:  CPU 134.65 s  wall 134.81 s
 SCF   energy in the final basis set = -458.2476977886
 Total energy in the final basis set = -458.2476977886

 --------------------------------------------------------------

                    Orbital Energies (a.u.)
 --------------------------------------------------------------

 Alpha MOs
 -- Occupied --
-19.163 -19.160 -19.131 -19.129 -10.290 -10.257 -10.243 -10.228
 -1.093  -1.064  -1.042  -1.026  -0.789  -0.731  -0.633  -0.610
 -0.559  -0.548  -0.519  -0.492  -0.483  -0.455  -0.439  -0.430
 -0.413  -0.392  -0.366  -0.349  -0.341  -0.299  -0.287  -0.275
 -- Virtual --
 -0.072  -0.013  -0.008   0.002   0.011   0.018   0.039   0.043
  0.053   0.065   0.070   0.077   0.087   0.098   0.099   0.106
  0.114   0.116   0.119   0.129   0.132   0.141   0.151   0.153
  0.158   0.164   0.176   0.189   0.198   0.203   0.211   0.219
  0.223   0.233   0.239   0.246   0.260   0.265   0.269   0.282
  0.287   0.298   0.301   0.309   0.311   0.315   0.328   0.338
  0.349   0.356   0.375   0.375   0.389   0.396   0.417   0.444
  0.482   0.502   0.514   0.523   0.545   0.561   0.569   0.581
  0.594   0.624   0.630   0.639   0.669   0.692   0.702   0.706
  0.717   0.722   0.745   0.754   0.869   0.904   0.944   0.984
  1.001   1.030   1.044   1.081   1.093   1.115   1.141   1.150
  1.155   1.168   1.178   1.210   1.233   1.247   1.256   1.297
  1.335   1.376   1.410   1.430   1.443   1.461   1.462   1.494
  1.525   1.554   1.572   1.585   1.593   1.596   1.629   1.645
  1.662   1.666   1.713   1.717   1.753   1.757   1.794   1.828
  1.850   1.909   1.937   1.976   2.016   2.044   2.064   2.071
  2.113   2.142   2.154   2.181   2.263   2.307   2.328   2.450
  2.465   2.482   2.531   2.539   2.565   2.592   2.608   2.637
  2.667   2.740   2.769   2.797   2.838   2.873   2.890   2.905
  2.914   2.983   3.007   3.079   3.104   3.123   3.145   3.177
  3.185   3.213   3.254   3.318   3.331   3.351   3.449   3.504
  3.508   3.747   3.794   3.853   3.862   3.883   3.889   3.953
  4.038   4.101   4.169   4.314   4.995   5.057   5.078   5.086
  5.157   5.347   5.375   5.422   5.588   5.636   5.686   5.724
 23.754  23.774  23.835  23.852  49.897  49.899  49.923  49.952
 --------------------------------------------------------------

          Ground-State Mulliken Net Atomic Charges

     Atom                 Charge (a.u.)
  ----------------------------------------
      1 C                    -0.270305
      2 C                    -0.141831
      3 O                    -0.212888
      4 C                    -0.011251
      5 H                     0.152121
      6 O                    -0.245602
      7 C                    -0.362936
      8 O                    -0.270487
      9 H                     0.254559
     10 H                     0.172252
     11 H                     0.171068
     12 O                    -0.223878
     13 H                     0.235523
     14 H                     0.233605
     15 H                     0.248894
     16 H                     0.271155
  ----------------------------------------
  Sum of atomic charges =     0.000000

 -----------------------------------------------------------------
                    Cartesian Multipole Moments
 -----------------------------------------------------------------
    Charge (ESU x 10^10)
                 0.0000
    Dipole Moment (Debye)
         X       0.0381      Y       2.2176      Z       0.5052
       Tot       2.2748
    Quadrupole Moments (Debye-Ang)
        XX     -45.0754     XY      -0.1315     YY     -54.5054
        XZ       2.9057     YZ      -1.9497     ZZ     -46.5984
    Octopole Moments (Debye-Ang^2)
       XXX      36.0137    XXY      11.6525    XYY       2.5079
       YYY     -14.1670    XXZ      19.4566    XYZ       4.4002
       YYZ      -7.7642    XZZ      -4.3344    YZZ       5.2880
       ZZZ      -0.2062
    Hexadecapole Moments (Debye-Ang^3)
      XXXX    -733.8424   XXXY     -31.8535   XXYY    -227.7350
      XYYY      18.8601   YYYY    -376.3149   XXXZ      20.9658
      XXYZ      -8.6087   XYYZ      -1.1416   YYYZ     -12.7353
      XXZZ    -173.8712   XYZZ      -4.3621   YYZZ     -71.6986
      XZZZ       1.6743   YZZZ      -3.1292   ZZZZ    -101.4758
 -----------------------------------------------------------------
 Calculating analytic gradient of the SCF energy
 Gradient of SCF Energy
            1           2           3           4           5           6
    1   0.0000645   0.0000310   0.0000062  -0.0000418   0.0000240   0.0000323
    2  -0.0000139   0.0000429  -0.0000084  -0.0001790   0.0000351   0.0001359
    3  -0.0000568   0.0000063  -0.0000693  -0.0000672   0.0000034   0.0000544
            7           8           9          10          11          12
    1  -0.0000224   0.0000050  -0.0000493  -0.0000058  -0.0000026  -0.0000876
    2  -0.0000534  -0.0000610   0.0000109   0.0000204  -0.0000256   0.0000238
    3   0.0000418   0.0000562  -0.0000226   0.0000190  -0.0000176   0.0000059
           13          14          15          16
    1  -0.0000228  -0.0000020   0.0000091   0.0000622
    2  -0.0000002   0.0000046   0.0000052   0.0000626
    3   0.0000049  -0.0000070   0.0000430   0.0000057
 Max gradient component =       1.790E-04
 RMS gradient           =       4.861E-05
 Gradient time:  CPU 57.74 s  wall 57.75 s
 Geometry Optimization Parameters
   NAtoms,    NIC,     NZ,  NCons,   NDum,   NFix, NCnnct, MaxDiis
       16     104       0       0       0       0       0       0

 Cartesian Hessian Update
 Hessian Updated using BFGS Update


** GEOMETRY OPTIMIZATION IN DELOCALIZED INTERNAL COORDINATES **
   Searching for a Minimum

   Optimization Cycle:  14

                       Coordinates (Angstroms)
     ATOM                X               Y               Z
      1  C         0.4389307518   -0.2223455630   -0.1138894651
      2  C        -0.7547200646    0.6304109181    0.3604676288
      3  O        -0.7270339238    1.9768231556   -0.1117069763
      4  C        -2.1100522256    0.0292581257   -0.0133365776
      5  H        -2.9542703003    0.7363226368    0.1170865217
      6  O        -2.2883582848   -1.0825878044   -0.4506492524
      7  C         1.7702776154    0.3762460993    0.3149453610
      8  O         2.7904296011   -0.1517907460   -0.5310842405
      9  H         3.6300306478   -0.1293194774   -0.0650363297
     10  H         1.9398748848    0.1050384887    1.3635606407
     11  H         1.7302494960    1.4676960247    0.2324265961
     12  O         0.3492081753   -1.5273089878    0.4357423124
     13  H         0.4292995321   -0.2634962145   -1.2144131538
     14  H        -0.7279644901    0.7022538508    1.4547720620
     15  H        -0.6637432133    1.9720874135   -1.0743110772
     16  H        -0.4247673913   -1.9545301881    0.0464653798
   Point Group: c1    Number of degrees of freedom:    42


   Energy is   -458.247697789

 Hessian Updated using BFGS Update

 42 Hessian modes will be used to form the next step
  Hessian Eigenvalues:
     0.000087    0.001518    0.004852    0.007936    0.012529    0.014952
     0.039969    0.048249    0.050429    0.052926    0.056210    0.060300
     0.062980    0.075019    0.084758    0.109560    0.135741    0.158908
     0.162396    0.167067    0.171358    0.183611    0.193209    0.200699
     0.216102    0.235850    0.267358    0.292973    0.313036    0.325688
     0.329670    0.334641    0.337317    0.338672    0.381503    0.419024
     0.422945    0.461176    0.529729    0.532596    0.551250    0.976089
**WARNING** Magnitude of eigenvalue   1 too small.  Replaced by     0.000100

 Minimum Search - Taking Simple RFO Step
 Searching for Lamda that Minimizes Along All modes
 Value Taken    Lamda =  -0.00001166
 Calculated Step too Large.  Step scaled by  0.940094
 Step Taken.  Stepsize is  0.300000

                             Maximum     Tolerance    Cnvgd?
         Gradient           0.000124      0.000300     YES
         Displacement       0.178422      0.001200      NO
         Energy change     -0.000002      0.000001      NO


 New Cartesian Coordinates Obtained by Inverse Iteration

 Displacement from previous Coordinates is:  0.242407
 ----------------------------------------------------------------
             Standard Nuclear Orientation (Angstroms)
    I     Atom           X                Y                Z
 ----------------------------------------------------------------
    1      C       0.4426615614    -0.2111778689    -0.1173410989
    2      C      -0.7565977328     0.6327502826     0.3588751236
    3      O      -0.7366906469     1.9788922596    -0.1111766039
    4      C      -2.1082758306     0.0209998225    -0.0115095262
    5      H      -2.9551168349     0.7274478688     0.1059091794
    6      O      -2.2815905880    -1.0984437193    -0.4308047920
    7      C       1.7718135181     0.3938076852     0.3113136274
    8      O       2.7954193537    -0.1119678421    -0.5457272117
    9      H       3.6036966199    -0.2309069227    -0.0413766279
   10      H       1.9487025878     0.1126474138     1.3553315902
   11      H       1.7247585832     1.4853861210     0.2408635728
   12      O       0.3636293534    -1.5185493812     0.4281668697
   13      H       0.4332787902    -0.2492415417    -1.2181916446
   14      H      -0.7301497891     0.7026923013     1.4536348795
   15      H      -0.6738660848     1.9765991959    -1.0737667033
   16      H      -0.4142820501    -1.9461779427     0.0468387956
 ----------------------------------------------------------------
 Molecular Point Group                 C1    NOp =  1
 Largest Abelian Subgroup              C1    NOp =  1
 Nuclear Repulsion Energy =   399.9958746221 hartrees
 There are       32 alpha and       32 beta electrons
 Applying Cartesian multipole field
    Component          Value
    ---------          -----
     (2,0,0)        1.00000E-11
     (0,2,0)        2.00000E-11
     (0,0,2)       -3.00000E-11
 Nucleus-field energy     =     0.0000000106 hartrees
 Requested basis set is 6-311++G(d,p)
 There are 88 shells and 232 basis functions
 A cutoff of  1.0D-11 yielded   3591 shell pairs
 There are     25037 function pairs (     26738 Cartesian)
 Smallest overlap matrix eigenvalue = 1.38E-05
 Guess MOs from SCF MO coefficient file
 Reading MOs from coefficient file
 Reading MOs from coefficient file
 A restricted hybrid HF-DFT SCF calculation will be
 performed using Pulay DIIS extrapolation
 Exchange:     0.2000 Hartree-Fock + 0.0800 Slater + 0.7200 B88
 Correlation:  0.1900 VWN1RPA + 0.8100 LYP
 Using SG-1 standard quadrature grid
 SCF converges when DIIS error is below 1.0E-08
 Geometry optimization detected.  Setting ReadMinima to 0
 Setting SaveMinima to 0
 ---------------------------------------
  Cycle       Energy         DIIS Error
 ---------------------------------------
    1    -458.2425043771      7.88E-04
    2    -458.2475945027      1.71E-04
    3    -458.2476021085      1.70E-04
    4    -458.2477205812      5.90E-05
    5    -458.2477353399      9.92E-06
    6    -458.2477359526      7.34E-06
    7    -458.2477362925      1.58E-06
    8    -458.2477361783      2.96E-07
    9    -458.2477361666      1.07E-07
   10    -458.2477361756      4.53E-08
   11    -458.2477361750      7.69E-09 Convergence criterion met
 ---------------------------------------
 SCF time:  CPU 153.56 s  wall 153.74 s
 SCF   energy in the final basis set = -458.2477361750
 Total energy in the final basis set = -458.2477361750

 --------------------------------------------------------------

                    Orbital Energies (a.u.)
 --------------------------------------------------------------

 Alpha MOs
 -- Occupied --
-19.163 -19.161 -19.131 -19.129 -10.291 -10.257 -10.243 -10.228
 -1.093  -1.065  -1.042  -1.025  -0.789  -0.731  -0.634  -0.610
 -0.560  -0.548  -0.518  -0.493  -0.483  -0.455  -0.439  -0.430
 -0.414  -0.391  -0.366  -0.348  -0.342  -0.299  -0.288  -0.274
 -- Virtual --
 -0.072  -0.013  -0.008   0.002   0.011   0.018   0.039   0.043
  0.052   0.065   0.070   0.077   0.087   0.097   0.099   0.105
  0.114   0.116   0.119   0.129   0.131   0.141   0.151   0.153
  0.159   0.165   0.176   0.188   0.198   0.203   0.211   0.219
  0.223   0.233   0.240   0.246   0.259   0.265   0.269   0.282
  0.288   0.298   0.302   0.309   0.310   0.314   0.327   0.336
  0.349   0.355   0.371   0.378   0.386   0.395   0.416   0.444
  0.481   0.503   0.513   0.524   0.547   0.561   0.570   0.581
  0.593   0.624   0.628   0.638   0.666   0.692   0.702   0.707
  0.718   0.722   0.742   0.754   0.869   0.906   0.942   0.981
  1.000   1.031   1.045   1.077   1.093   1.114   1.140   1.151
  1.154   1.167   1.177   1.204   1.225   1.246   1.254   1.298
  1.334   1.382   1.408   1.430   1.451   1.460   1.461   1.493
  1.525   1.552   1.571   1.582   1.592   1.595   1.629   1.647
  1.661   1.669   1.715   1.717   1.754   1.758   1.796   1.827
  1.849   1.910   1.935   1.978   2.019   2.046   2.064   2.073
  2.111   2.142   2.153   2.178   2.258   2.306   2.326   2.450
  2.469   2.484   2.530   2.536   2.561   2.600   2.617   2.638
  2.657   2.739   2.767   2.798   2.836   2.872   2.891   2.904
  2.910   2.984   3.009   3.080   3.103   3.121   3.142   3.177
  3.183   3.209   3.254   3.319   3.331   3.351   3.450   3.505
  3.509   3.746   3.791   3.851   3.857   3.883   3.891   3.953
  4.038   4.101   4.167   4.312   4.995   5.062   5.077   5.087
  5.157   5.348   5.370   5.422   5.589   5.634   5.687   5.726
 23.753  23.773  23.836  23.852  49.897  49.899  49.923  49.952
 --------------------------------------------------------------

          Ground-State Mulliken Net Atomic Charges

     Atom                 Charge (a.u.)
  ----------------------------------------
      1 C                    -0.235896
      2 C                    -0.144893
      3 O                    -0.212662
      4 C                    -0.011850
      5 H                     0.151304
      6 O                    -0.246260
      7 C                    -0.388290
      8 O                    -0.274742
      9 H                     0.257660
     10 H                     0.170126
     11 H                     0.173750
     12 O                    -0.228779
     13 H                     0.236013
     14 H                     0.234135
     15 H                     0.248919
     16 H                     0.271466
  ----------------------------------------
  Sum of atomic charges =    -0.000000

 -----------------------------------------------------------------
                    Cartesian Multipole Moments
 -----------------------------------------------------------------
    Charge (ESU x 10^10)
                 0.0000
    Dipole Moment (Debye)
         X      -0.0381      Y       1.9930      Z       0.5707
       Tot       2.0734
    Quadrupole Moments (Debye-Ang)
        XX     -45.5204     XY      -1.1199     YY     -54.4230
        XZ       3.3199     YZ      -1.9422     ZZ     -46.5695
    Octopole Moments (Debye-Ang^2)
       XXX      32.9649    XXY       7.7709    XYY       3.0718
       YYY     -14.8510    XXZ      20.3665    XYZ       4.5024
       YYZ      -7.6655    XZZ      -4.6851    YZZ       4.9429
       ZZZ      -0.0385
    Hexadecapole Moments (Debye-Ang^3)
      XXXX    -746.3956   XXXY     -46.9749   XXYY    -227.1324
      XYYY      16.2645   YYYY    -376.9929   XXXZ      27.2366
      XXYZ      -7.9388   XYYZ      -0.4572   YYYZ     -12.7528
      XXZZ    -173.9953   XYZZ      -4.9732   YYZZ     -71.6231
      XZZZ       3.2582   YZZZ      -2.9292   ZZZZ    -100.9413
 -----------------------------------------------------------------
 Calculating analytic gradient of the SCF energy
 Gradient of SCF Energy
            1           2           3           4           5           6
    1   0.0002103   0.0000937   0.0001274  -0.0000661   0.0000616   0.0000900
    2  -0.0001407   0.0005545  -0.0003137  -0.0006341   0.0001191   0.0002967
    3  -0.0000778  -0.0003021  -0.0000129  -0.0001351   0.0000437   0.0001588
            7           8           9          10          11          12
    1  -0.0000659  -0.0003683   0.0002009  -0.0000287  -0.0000773  -0.0000675
    2   0.0002871  -0.0004272   0.0001506  -0.0001030   0.0000232   0.0000866
    3   0.0004077  -0.0001672   0.0000037  -0.0000575   0.0000566   0.0000017
           13          14          15          16
    1   0.0000063  -0.0000786  -0.0000546   0.0000169
    2  -0.0000324  -0.0000501   0.0000361   0.0001471
    3  -0.0000634   0.0000761   0.0000629   0.0000049
 Max gradient component =       6.341E-04
 RMS gradient           =       1.993E-04
 Gradient time:  CPU 59.39 s  wall 59.41 s
 Geometry Optimization Parameters
   NAtoms,    NIC,     NZ,  NCons,   NDum,   NFix, NCnnct, MaxDiis
       16     104       0       0       0       0       0       0

 Cartesian Hessian Update
 Hessian Updated using BFGS Update
**WARNING** Hereditary positive definiteness endangered


** GEOMETRY OPTIMIZATION IN DELOCALIZED INTERNAL COORDINATES **
   Searching for a Minimum

   Optimization Cycle:  15

                       Coordinates (Angstroms)
     ATOM                X               Y               Z
      1  C         0.4426615614   -0.2111778689   -0.1173410989
      2  C        -0.7565977328    0.6327502826    0.3588751236
      3  O        -0.7366906469    1.9788922596   -0.1111766039
      4  C        -2.1082758306    0.0209998225   -0.0115095262
      5  H        -2.9551168349    0.7274478688    0.1059091794
      6  O        -2.2815905880   -1.0984437193   -0.4308047920
      7  C         1.7718135181    0.3938076852    0.3113136274
      8  O         2.7954193537   -0.1119678421   -0.5457272117
      9  H         3.6036966199   -0.2309069227   -0.0413766279
     10  H         1.9487025878    0.1126474138    1.3553315902
     11  H         1.7247585832    1.4853861210    0.2408635728
     12  O         0.3636293534   -1.5185493812    0.4281668697
     13  H         0.4332787902   -0.2492415417   -1.2181916446
     14  H        -0.7301497891    0.7026923013    1.4536348795
     15  H        -0.6738660848    1.9765991959   -1.0737667033
     16  H        -0.4142820501   -1.9461779427    0.0468387956
   Point Group: c1    Number of degrees of freedom:    42


   Energy is   -458.247736175

 Hessian Updated using BFGS Update
**WARNING** Hereditary positive definiteness endangered

 42 Hessian modes will be used to form the next step
  Hessian Eigenvalues:
    -0.000633    0.001515    0.004249    0.007920    0.012468    0.014882
     0.039873    0.048153    0.050414    0.052907    0.056056    0.060288
     0.062669    0.074947    0.084725    0.109029    0.135634    0.158426
     0.162172    0.166866    0.171200    0.183415    0.193024    0.200380
     0.214024    0.231687    0.267211    0.292872    0.312089    0.325688
     0.329248    0.334630    0.337074    0.338568    0.378705    0.418640
     0.422578    0.458685    0.529625    0.530784    0.548639    0.972258
**WARNING** Hessian does not have the Desired Local Structure

 Minimum Search - Taking Simple RFO Step
 Searching for Lamda that Minimizes Along All modes
 Value Taken    Lamda =  -0.00070366
 Calculated Step too Large.  Step scaled by  0.095795
 Step Taken.  Stepsize is  0.300000

                             Maximum     Tolerance    Cnvgd?
         Gradient           0.000440      0.000300      NO
         Displacement       0.173999      0.001200      NO
         Energy change     -0.000038      0.000001      NO


 New Cartesian Coordinates Obtained by Inverse Iteration

 Displacement from previous Coordinates is:  0.248999
 ----------------------------------------------------------------
             Standard Nuclear Orientation (Angstroms)
    I     Atom           X                Y                Z
 ----------------------------------------------------------------
    1      C       0.4467943708    -0.1996061255    -0.1205939803
    2      C      -0.7582997614     0.6344223052     0.3587116247
    3      O      -0.7473744263     1.9811963689    -0.1082231828
    4      C      -2.1060326038     0.0127710523    -0.0099281654
    5      H      -2.9567160550     0.7158191792     0.1005913306
    6      O      -2.2729920706    -1.1111567701    -0.4196806280
    7      C       1.7737988340     0.4123606972     0.3073189769
    8      O       2.8051642200    -0.0784319462    -0.5502650787
    9      H       3.5643728807    -0.3370175449    -0.0238048446
   10      H       1.9533160362     0.1313515132     1.3503108745
   11      H       1.7221545644     1.5033201095     0.2391580948
   12      O       0.3795689423    -1.5090415972     0.4215629511
   13      H       0.4367631359    -0.2352114501    -1.2216053046
   14      H      -0.7314921112     0.7018101217     1.4537937279
   15      H      -0.6828871295     1.9819090350    -1.0706800899
   16      H      -0.3987480159    -1.9397372161     0.0443731238
 ----------------------------------------------------------------
 Molecular Point Group                 C1    NOp =  1
 Largest Abelian Subgroup              C1    NOp =  1
 Nuclear Repulsion Energy =   399.9187578143 hartrees
 There are       32 alpha and       32 beta electrons
 Applying Cartesian multipole field
    Component          Value
    ---------          -----
     (2,0,0)        1.00000E-11
     (0,2,0)        2.00000E-11
     (0,0,2)       -3.00000E-11
 Nucleus-field energy     =     0.0000000106 hartrees
 Requested basis set is 6-311++G(d,p)
 There are 88 shells and 232 basis functions
 A cutoff of  1.0D-11 yielded   3594 shell pairs
 There are     25063 function pairs (     26765 Cartesian)
 Smallest overlap matrix eigenvalue = 1.46E-05
 Guess MOs from SCF MO coefficient file
 Reading MOs from coefficient file
 Reading MOs from coefficient file
 A restricted hybrid HF-DFT SCF calculation will be
 performed using Pulay DIIS extrapolation
 Exchange:     0.2000 Hartree-Fock + 0.0800 Slater + 0.7200 B88
 Correlation:  0.1900 VWN1RPA + 0.8100 LYP
 Using SG-1 standard quadrature grid
 SCF converges when DIIS error is below 1.0E-08
 Geometry optimization detected.  Setting ReadMinima to 0
 Setting SaveMinima to 0
 ---------------------------------------
  Cycle       Energy         DIIS Error
 ---------------------------------------
    1    -458.2423198840      7.40E-04
    2    -458.2476838186      1.76E-04
    3    -458.2476892946      1.75E-04
    4    -458.2478152037      5.98E-05
    5    -458.2478304283      1.08E-05
    6    -458.2478309567      7.48E-06
    7    -458.2478313642      1.49E-06
    8    -458.2478312495      2.82E-07
    9    -458.2478312561      8.84E-08
   10    -458.2478312619      4.26E-08
   11    -458.2478312606      6.91E-09 Convergence criterion met
 ---------------------------------------
 SCF time:  CPU 151.71 s  wall 151.86 s
 SCF   energy in the final basis set = -458.2478312606
 Total energy in the final basis set = -458.2478312606

 --------------------------------------------------------------

                    Orbital Energies (a.u.)
 --------------------------------------------------------------

 Alpha MOs
 -- Occupied --
-19.163 -19.161 -19.131 -19.130 -10.291 -10.257 -10.242 -10.228
 -1.093  -1.065  -1.042  -1.025  -0.789  -0.731  -0.634  -0.610
 -0.561  -0.547  -0.517  -0.494  -0.483  -0.455  -0.440  -0.430
 -0.414  -0.391  -0.365  -0.347  -0.343  -0.300  -0.290  -0.273
 -- Virtual --
 -0.072  -0.013  -0.008   0.002   0.011   0.018   0.038   0.043
  0.052   0.065   0.070   0.077   0.088   0.096   0.099   0.104
  0.115   0.116   0.119   0.129   0.131   0.141   0.151   0.153
  0.159   0.165   0.176   0.188   0.197   0.202   0.211   0.220
  0.224   0.232   0.240   0.246   0.257   0.265   0.269   0.281
  0.288   0.298   0.303   0.308   0.311   0.314   0.327   0.335
  0.348   0.356   0.365   0.380   0.387   0.394   0.416   0.443
  0.481   0.503   0.513   0.525   0.548   0.561   0.570   0.582
  0.591   0.625   0.627   0.637   0.664   0.692   0.702   0.710
  0.719   0.722   0.741   0.754   0.869   0.908   0.941   0.978
  1.000   1.032   1.044   1.072   1.093   1.115   1.140   1.152
  1.153   1.162   1.177   1.197   1.221   1.245   1.253   1.299
  1.333   1.385   1.407   1.430   1.455   1.457   1.462   1.494
  1.527   1.551   1.570   1.575   1.591   1.595   1.629   1.649
  1.659   1.672   1.718   1.719   1.754   1.761   1.799   1.826
  1.848   1.907   1.935   1.981   2.021   2.048   2.064   2.077
  2.110   2.142   2.153   2.176   2.253   2.305   2.324   2.449
  2.476   2.485   2.532   2.535   2.559   2.607   2.627   2.641
  2.650   2.738   2.768   2.799   2.835   2.872   2.890   2.900
  2.911   2.983   3.010   3.080   3.104   3.115   3.139   3.175
  3.183   3.207   3.254   3.319   3.331   3.352   3.452   3.506
  3.510   3.745   3.790   3.848   3.854   3.881   3.895   3.953
  4.037   4.100   4.165   4.310   4.995   5.065   5.077   5.091
  5.157   5.348   5.366   5.421   5.589   5.632   5.688   5.727
 23.753  23.772  23.836  23.851  49.897  49.899  49.923  49.951
 --------------------------------------------------------------

          Ground-State Mulliken Net Atomic Charges

     Atom                 Charge (a.u.)
  ----------------------------------------
      1 C                    -0.200260
      2 C                    -0.148489
      3 O                    -0.212709
      4 C                    -0.011030
      5 H                     0.150814
      6 O                    -0.246800
      7 C                    -0.413541
      8 O                    -0.278295
      9 H                     0.260525
     10 H                     0.168162
     11 H                     0.175808
     12 O                    -0.234366
     13 H                     0.234642
     14 H                     0.234245
     15 H                     0.249095
     16 H                     0.272197
  ----------------------------------------
  Sum of atomic charges =    -0.000000

 -----------------------------------------------------------------
                    Cartesian Multipole Moments
 -----------------------------------------------------------------
    Charge (ESU x 10^10)
                -0.0000
    Dipole Moment (Debye)
         X      -0.1379      Y       1.7699      Z       0.6076
       Tot       1.8764
    Quadrupole Moments (Debye-Ang)
        XX     -46.2134     XY      -2.0343     YY     -54.2413
        XZ       3.5610     YZ      -1.9549     ZZ     -46.5407
    Octopole Moments (Debye-Ang^2)
       XXX      28.4378    XXY       4.0764    XYY       3.7995
       YYY     -15.6125    XXZ      20.9179    XYZ       4.5992
       YYZ      -7.6516    XZZ      -4.9286    YZZ       4.6376
       ZZZ       0.0575
    Hexadecapole Moments (Debye-Ang^3)
      XXXX    -765.3798   XXXY     -60.5432   XXYY    -225.9227
      XYYY      14.0771   YYYY    -377.3875   XXXZ      31.2547
      XXYZ      -7.5586   XYYZ      -0.0752   YYYZ     -13.0316
      XXZZ    -174.0095   XYZZ      -5.4150   YYZZ     -71.5757
      XZZZ       4.1179   YZZZ      -2.9605   ZZZZ    -100.3891
 -----------------------------------------------------------------
 Calculating analytic gradient of the SCF energy
 Gradient of SCF Energy
            1           2           3           4           5           6
    1   0.0002937   0.0000764   0.0001571  -0.0000674   0.0000665   0.0000630
    2  -0.0003030   0.0008037  -0.0004477  -0.0008311   0.0001423   0.0003622
    3  -0.0001497  -0.0004436   0.0000059  -0.0001394   0.0000553   0.0001870
            7           8           9          10          11          12
    1  -0.0000249  -0.0003113   0.0001024  -0.0000781  -0.0001491  -0.0000159
    2   0.0006165  -0.0010977   0.0005008  -0.0002465   0.0000951   0.0002284
    3   0.0006485  -0.0001023  -0.0002470  -0.0001591   0.0002616   0.0000442
           13          14          15          16
    1   0.0000339  -0.0001087  -0.0000758   0.0000382
    2  -0.0000703  -0.0000786   0.0000590   0.0002670
    3  -0.0001080   0.0001129   0.0000664  -0.0000327
 Max gradient component =       1.098E-03
 RMS gradient           =       3.229E-04
 Gradient time:  CPU 57.03 s  wall 57.02 s
 Geometry Optimization Parameters
   NAtoms,    NIC,     NZ,  NCons,   NDum,   NFix, NCnnct, MaxDiis
       16     104       0       0       0       0       0       0

 Cartesian Hessian Update
 Hessian Updated using BFGS Update
**WARNING** Hereditary positive definiteness endangered


** GEOMETRY OPTIMIZATION IN DELOCALIZED INTERNAL COORDINATES **
   Searching for a Minimum

   Optimization Cycle:  16

                       Coordinates (Angstroms)
     ATOM                X               Y               Z
      1  C         0.4467943708   -0.1996061255   -0.1205939803
      2  C        -0.7582997614    0.6344223052    0.3587116247
      3  O        -0.7473744263    1.9811963689   -0.1082231828
      4  C        -2.1060326038    0.0127710523   -0.0099281654
      5  H        -2.9567160550    0.7158191792    0.1005913306
      6  O        -2.2729920706   -1.1111567701   -0.4196806280
      7  C         1.7737988340    0.4123606972    0.3073189769
      8  O         2.8051642200   -0.0784319462   -0.5502650787
      9  H         3.5643728807   -0.3370175449   -0.0238048446
     10  H         1.9533160362    0.1313515132    1.3503108745
     11  H         1.7221545644    1.5033201095    0.2391580948
     12  O         0.3795689423   -1.5090415972    0.4215629511
     13  H         0.4367631359   -0.2352114501   -1.2216053046
     14  H        -0.7314921112    0.7018101217    1.4537937279
     15  H        -0.6828871295    1.9819090350   -1.0706800899
     16  H        -0.3987480159   -1.9397372161    0.0443731238
   Point Group: c1    Number of degrees of freedom:    42


   Energy is   -458.247831261

 Hessian Updated using BFGS Update
**WARNING** Hereditary positive definiteness endangered

 42 Hessian modes will be used to form the next step
  Hessian Eigenvalues:
    -0.001166    0.001514    0.004097    0.007919    0.012469    0.014882
     0.039865    0.048152    0.050414    0.052895    0.055928    0.060279
     0.062655    0.074948    0.084719    0.108793    0.135623    0.158217
     0.161859    0.166857    0.171173    0.183411    0.192900    0.200347
     0.212634    0.230296    0.267179    0.292863    0.311972    0.325687
     0.329221    0.334596    0.337031    0.338561    0.378720    0.418158
     0.422576    0.458178    0.529610    0.530709    0.547000    0.972208
**WARNING** Hessian does not have the Desired Local Structure

 Minimum Search - Taking Simple RFO Step
 Searching for Lamda that Minimizes Along All modes
 Value Taken    Lamda =  -0.00141615
 Calculated Step too Large.  Step scaled by  0.126888
 Step Taken.  Stepsize is  0.300000

                             Maximum     Tolerance    Cnvgd?
         Gradient           0.000828      0.000300      NO
         Displacement       0.166627      0.001200      NO
         Energy change     -0.000095      0.000001      NO


 New Cartesian Coordinates Obtained by Inverse Iteration

 Displacement from previous Coordinates is:  0.252048
 ----------------------------------------------------------------
             Standard Nuclear Orientation (Angstroms)
    I     Atom           X                Y                Z
 ----------------------------------------------------------------
    1      C       0.4510944004    -0.1887002483    -0.1238987549
    2      C      -0.7592973377     0.6351514775     0.3597635399
    3      O      -0.7572186234     1.9834187953    -0.1022544063
    4      C      -2.1029703478     0.0048285818    -0.0088217063
    5      H      -2.9578783946     0.7033380821     0.0980796399
    6      O      -2.2628926135    -1.1218227500    -0.4140265936
    7      C       1.7758368594     0.4308190569     0.3029181694
    8      O       2.8191456042    -0.0509508152    -0.5456927876
    9      H       3.5140060289    -0.4405533576    -0.0118020695
   10      H       1.9536547824     0.1593860513     1.3483362679
   11      H       1.7218823597     1.5204624275     0.2272795971
   12      O       0.3958391081    -1.5002943787     0.4148819099
   13      H       0.4396252998    -0.2218198909    -1.2249816693
   14      H      -0.7317477382     0.6986041236     1.4551484947
   15      H      -0.6901045404     1.9882076903    -1.0645106863
   16      H      -0.3815840369    -1.9353171137     0.0406204848
 ----------------------------------------------------------------
 Molecular Point Group                 C1    NOp =  1
 Largest Abelian Subgroup              C1    NOp =  1
 Nuclear Repulsion Energy =   399.8351081904 hartrees
 There are       32 alpha and       32 beta electrons
 Applying Cartesian multipole field
    Component          Value
    ---------          -----
     (2,0,0)        1.00000E-11
     (0,2,0)        2.00000E-11
     (0,0,2)       -3.00000E-11
 Nucleus-field energy     =     0.0000000107 hartrees
 Requested basis set is 6-311++G(d,p)
 There are 88 shells and 232 basis functions
 A cutoff of  1.0D-11 yielded   3594 shell pairs
 There are     25061 function pairs (     26762 Cartesian)
 Smallest overlap matrix eigenvalue = 1.53E-05
 Guess MOs from SCF MO coefficient file
 Reading MOs from coefficient file
 Reading MOs from coefficient file
 A restricted hybrid HF-DFT SCF calculation will be
 performed using Pulay DIIS extrapolation
 Exchange:     0.2000 Hartree-Fock + 0.0800 Slater + 0.7200 B88
 Correlation:  0.1900 VWN1RPA + 0.8100 LYP
 Using SG-1 standard quadrature grid
 SCF converges when DIIS error is below 1.0E-08
 Geometry optimization detected.  Setting ReadMinima to 0
 Setting SaveMinima to 0
 ---------------------------------------
  Cycle       Energy         DIIS Error
 ---------------------------------------
    1    -458.2422627997      7.14E-04
    2    -458.2479642499      1.78E-04
    3    -458.2479705066      1.76E-04
    4    -458.2480967627      6.00E-05
    5    -458.2481121531      1.03E-05
    6    -458.2481126627      7.42E-06
    7    -458.2481130294      1.38E-06
    8    -458.2481129098      2.85E-07
    9    -458.2481129192      7.92E-08
   10    -458.2481129252      3.99E-08
   11    -458.2481129231      6.62E-09 Convergence criterion met
 ---------------------------------------
 SCF time:  CPU 150.44 s  wall 150.81 s
 SCF   energy in the final basis set = -458.2481129231
 Total energy in the final basis set = -458.2481129231

 --------------------------------------------------------------

                    Orbital Energies (a.u.)
 --------------------------------------------------------------

 Alpha MOs
 -- Occupied --
-19.163 -19.161 -19.131 -19.131 -10.291 -10.258 -10.242 -10.228
 -1.093  -1.065  -1.043  -1.025  -0.789  -0.731  -0.635  -0.611
 -0.563  -0.547  -0.516  -0.494  -0.484  -0.456  -0.440  -0.430
 -0.414  -0.391  -0.365  -0.346  -0.344  -0.301  -0.291  -0.273
 -- Virtual --
 -0.073  -0.013  -0.008   0.002   0.010   0.018   0.038   0.044
  0.051   0.065   0.070   0.077   0.088   0.095   0.099   0.104
  0.115   0.116   0.119   0.128   0.131   0.141   0.151   0.153
  0.159   0.165   0.176   0.187   0.197   0.202   0.211   0.221
  0.224   0.230   0.241   0.246   0.255   0.265   0.269   0.281
  0.288   0.297   0.305   0.308   0.312   0.315   0.327   0.334
  0.348   0.356   0.358   0.381   0.390   0.394   0.416   0.443
  0.481   0.502   0.514   0.527   0.549   0.561   0.571   0.583
  0.590   0.625   0.626   0.638   0.664   0.694   0.700   0.713
  0.720   0.725   0.741   0.753   0.868   0.910   0.941   0.975
  1.000   1.033   1.043   1.068   1.092   1.116   1.140   1.149
  1.154   1.157   1.179   1.194   1.219   1.242   1.253   1.300
  1.334   1.386   1.406   1.430   1.452   1.458   1.465   1.494
  1.528   1.551   1.566   1.570   1.590   1.595   1.629   1.652
  1.658   1.675   1.720   1.723   1.754   1.765   1.802   1.824
  1.849   1.903   1.935   1.982   2.022   2.050   2.065   2.080
  2.112   2.142   2.154   2.175   2.249   2.304   2.322   2.449
  2.482   2.489   2.534   2.538   2.559   2.611   2.634   2.643
  2.653   2.737   2.771   2.800   2.835   2.872   2.888   2.899
  2.911   2.981   3.010   3.079   3.106   3.108   3.138   3.172
  3.182   3.204   3.254   3.318   3.329   3.353   3.452   3.506
  3.510   3.745   3.794   3.842   3.854   3.880   3.899   3.952
  4.035   4.100   4.164   4.307   4.995   5.066   5.077   5.094
  5.157   5.349   5.364   5.420   5.589   5.631   5.688   5.727
 23.753  23.771  23.836  23.851  49.897  49.899  49.923  49.951
 --------------------------------------------------------------

          Ground-State Mulliken Net Atomic Charges

     Atom                 Charge (a.u.)
  ----------------------------------------
      1 C                    -0.168643
      2 C                    -0.153462
      3 O                    -0.213009
      4 C                    -0.008621
      5 H                     0.150542
      6 O                    -0.247018
      7 C                    -0.433800
      8 O                    -0.281169
      9 H                     0.263122
     10 H                     0.166581
     11 H                     0.177480
     12 O                    -0.240326
     13 H                     0.231649
     14 H                     0.234153
     15 H                     0.249276
     16 H                     0.273246
  ----------------------------------------
  Sum of atomic charges =     0.000000

 -----------------------------------------------------------------
                    Cartesian Multipole Moments
 -----------------------------------------------------------------
    Charge (ESU x 10^10)
                 0.0000
    Dipole Moment (Debye)
         X      -0.2664      Y       1.5659      Z       0.6140
       Tot       1.7029
    Quadrupole Moments (Debye-Ang)
        XX     -47.1134     XY      -2.8260     YY     -53.9804
        XZ       3.6506     YZ      -1.9886     ZZ     -46.5097
    Octopole Moments (Debye-Ang^2)
       XXX      22.6658    XXY       0.8496    XYY       4.6194
       YYY     -16.3276    XXZ      21.0780    XYZ       4.6895
       YYZ      -7.7256    XZZ      -5.1013    YZZ       4.3709
       ZZZ       0.0650
    Hexadecapole Moments (Debye-Ang^3)
      XXXX    -789.3473   XXXY     -71.7882   XXYY    -224.1961
      XYYY      12.1211   YYYY    -377.6316   XXXZ      33.3162
      XXYZ      -7.4161   XYYZ       0.0762   YYYZ     -13.6080
      XXZZ    -173.8535   XYZZ      -5.7279   YYZZ     -71.5547
      XZZZ       4.4209   YZZZ      -3.1781   ZZZZ     -99.7085
 -----------------------------------------------------------------
 Calculating analytic gradient of the SCF energy
 Gradient of SCF Energy
            1           2           3           4           5           6
    1   0.0002623   0.0000347   0.0001479  -0.0000539   0.0000667   0.0000505
    2  -0.0003688   0.0008942  -0.0004776  -0.0008629   0.0001491   0.0003520
    3  -0.0001707  -0.0005048   0.0000234  -0.0001259   0.0000640   0.0001778
            7           8           9          10          11          12
    1  -0.0000197  -0.0004506   0.0003517  -0.0001225  -0.0001421  -0.0000520
    2   0.0009073  -0.0019807   0.0011440  -0.0004092   0.0001414   0.0003382
    3   0.0008032  -0.0002794  -0.0002552  -0.0002855   0.0004858   0.0000794
           13          14          15          16
    1   0.0000725  -0.0001135  -0.0000671   0.0000350
    2  -0.0000918  -0.0000881   0.0000633   0.0002897
    3  -0.0001281   0.0001253   0.0000623  -0.0000717
 Max gradient component =       1.981E-03
 RMS gradient           =       4.676E-04
 Gradient time:  CPU 57.68 s  wall 57.69 s
 Geometry Optimization Parameters
   NAtoms,    NIC,     NZ,  NCons,   NDum,   NFix, NCnnct, MaxDiis
       16     104       0       0       0       0       0       0

 Cartesian Hessian Update
 Hessian Updated using BFGS Update
**WARNING** Hereditary positive definiteness endangered


** GEOMETRY OPTIMIZATION IN DELOCALIZED INTERNAL COORDINATES **
   Searching for a Minimum

   Optimization Cycle:  17

                       Coordinates (Angstroms)
     ATOM                X               Y               Z
      1  C         0.4510944004   -0.1887002483   -0.1238987549
      2  C        -0.7592973377    0.6351514775    0.3597635399
      3  O        -0.7572186234    1.9834187953   -0.1022544063
      4  C        -2.1029703478    0.0048285818   -0.0088217063
      5  H        -2.9578783946    0.7033380821    0.0980796399
      6  O        -2.2628926135   -1.1218227500   -0.4140265936
      7  C         1.7758368594    0.4308190569    0.3029181694
      8  O         2.8191456042   -0.0509508152   -0.5456927876
      9  H         3.5140060289   -0.4405533576   -0.0118020695
     10  H         1.9536547824    0.1593860513    1.3483362679
     11  H         1.7218823597    1.5204624275    0.2272795971
     12  O         0.3958391081   -1.5002943787    0.4148819099
     13  H         0.4396252998   -0.2218198909   -1.2249816693
     14  H        -0.7317477382    0.6986041236    1.4551484947
     15  H        -0.6901045404    1.9882076903   -1.0645106863
     16  H        -0.3815840369   -1.9353171137    0.0406204848
   Point Group: c1    Number of degrees of freedom:    42


   Energy is   -458.248112923

 Hessian Updated using BFGS Update
**WARNING** Hereditary positive definiteness endangered

 42 Hessian modes will be used to form the next step
  Hessian Eigenvalues:
    -0.002127    0.001513    0.004092    0.007918    0.012464    0.014882
     0.039864    0.048141    0.050412    0.052896    0.055931    0.060277
     0.062651    0.074947    0.084719    0.108807    0.135549    0.158226
     0.161841    0.166859    0.171145    0.183407    0.192899    0.200347
     0.212725    0.230371    0.267181    0.292863    0.311978    0.325685
     0.329226    0.334553    0.337020    0.338562    0.378736    0.417855
     0.422500    0.458177    0.529613    0.530677    0.546945    0.972242
**WARNING** Hessian does not have the Desired Local Structure

 Minimum Search - Taking Simple RFO Step
 Searching for Lamda that Minimizes Along All modes
 Value Taken    Lamda =  -0.00270350
 Calculated Step too Large.  Step scaled by  0.139088
 Step Taken.  Stepsize is  0.300000

                             Maximum     Tolerance    Cnvgd?
         Gradient           0.000873      0.000300      NO
         Displacement       0.163030      0.001200      NO
         Energy change     -0.000282      0.000001      NO


 New Cartesian Coordinates Obtained by Inverse Iteration

 Displacement from previous Coordinates is:  0.252792
 ----------------------------------------------------------------
             Standard Nuclear Orientation (Angstroms)
    I     Atom           X                Y                Z
 ----------------------------------------------------------------
    1      C       0.4560361551    -0.1779837302    -0.1263671847
    2      C      -0.7595279282     0.6358496037     0.3609975054
    3      O      -0.7662403662     1.9854320560    -0.0969362192
    4      C      -2.0990183627    -0.0028178497    -0.0081766511
    5      H      -2.9586323198     0.6900226425     0.0977898858
    6      O      -2.2512792021    -1.1309265588    -0.4124745248
    7      C       1.7781749057     0.4485641723     0.3006754241
    8      O       2.8349378791    -0.0267656553    -0.5344329028
    9      H       3.4531343662    -0.5394837667    -0.0107682411
   10      H       1.9510424315     0.1891632477     1.3497933171
   11      H       1.7242378550     1.5366341626     0.2144131595
   12      O       0.4124221780    -1.4916811579     0.4094136838
   13      H       0.4436887670    -0.2090171744    -1.2274370186
   14      H      -0.7313910438     0.6961463663     1.4565743937
   15      H      -0.6971967509     1.9935656264    -1.0590256077
   16      H      -0.3629977534    -1.9319442526     0.0370004105
 ----------------------------------------------------------------
 Molecular Point Group                 C1    NOp =  1
 Largest Abelian Subgroup              C1    NOp =  1
 Nuclear Repulsion Energy =   399.7742091593 hartrees
 There are       32 alpha and       32 beta electrons
 Applying Cartesian multipole field
    Component          Value
    ---------          -----
     (2,0,0)        1.00000E-11
     (0,2,0)        2.00000E-11
     (0,0,2)       -3.00000E-11
 Nucleus-field energy     =     0.0000000107 hartrees
 Requested basis set is 6-311++G(d,p)
 There are 88 shells and 232 basis functions
 A cutoff of  1.0D-11 yielded   3596 shell pairs
 There are     25067 function pairs (     26769 Cartesian)
 Smallest overlap matrix eigenvalue = 1.57E-05
 Guess MOs from SCF MO coefficient file
 Reading MOs from coefficient file
 Reading MOs from coefficient file
 A restricted hybrid HF-DFT SCF calculation will be
 performed using Pulay DIIS extrapolation
 Exchange:     0.2000 Hartree-Fock + 0.0800 Slater + 0.7200 B88
 Correlation:  0.1900 VWN1RPA + 0.8100 LYP
 Using SG-1 standard quadrature grid
 SCF converges when DIIS error is below 1.0E-08
 Geometry optimization detected.  Setting ReadMinima to 0
 Setting SaveMinima to 0
 ---------------------------------------
  Cycle       Energy         DIIS Error
 ---------------------------------------
    1    -458.2426555199      7.11E-04
    2    -458.2484543277      1.78E-04
    3    -458.2484588785      1.78E-04
    4    -458.2485883521      5.94E-05
    5    -458.2486035146      9.23E-06
    6    -458.2486039542      7.24E-06
    7    -458.2486042496      1.35E-06
    8    -458.2486041321      2.89E-07
    9    -458.2486041444      7.65E-08
   10    -458.2486041494      4.03E-08
   11    -458.2486041479      5.88E-09 Convergence criterion met
 ---------------------------------------
 SCF time:  CPU 149.91 s  wall 157.07 s
 SCF   energy in the final basis set = -458.2486041479
 Total energy in the final basis set = -458.2486041479

 --------------------------------------------------------------

                    Orbital Energies (a.u.)
 --------------------------------------------------------------

 Alpha MOs
 -- Occupied --
-19.163 -19.161 -19.132 -19.131 -10.291 -10.258 -10.242 -10.228
 -1.094  -1.065  -1.043  -1.026  -0.789  -0.731  -0.635  -0.611
 -0.564  -0.546  -0.516  -0.495  -0.484  -0.458  -0.440  -0.430
 -0.414  -0.391  -0.365  -0.347  -0.344  -0.301  -0.293  -0.273
 -- Virtual --
 -0.073  -0.013  -0.007   0.002   0.010   0.018   0.038   0.044
  0.051   0.065   0.070   0.076   0.088   0.094   0.100   0.104
  0.115   0.116   0.119   0.128   0.132   0.142   0.151   0.152
  0.160   0.164   0.177   0.187   0.197   0.201   0.212   0.223
  0.225   0.228   0.241   0.246   0.254   0.264   0.269   0.280
  0.287   0.294   0.306   0.308   0.311   0.317   0.327   0.333
  0.347   0.350   0.358   0.380   0.392   0.395   0.416   0.443
  0.482   0.501   0.514   0.530   0.550   0.560   0.572   0.583
  0.589   0.624   0.627   0.640   0.664   0.695   0.699   0.714
  0.720   0.731   0.741   0.753   0.867   0.911   0.942   0.973
  1.000   1.032   1.042   1.064   1.092   1.118   1.140   1.145
  1.154   1.155   1.181   1.193   1.219   1.239   1.253   1.300
  1.335   1.385   1.407   1.429   1.446   1.459   1.467   1.493
  1.529   1.552   1.561   1.570   1.589   1.596   1.627   1.654
  1.658   1.678   1.722   1.729   1.753   1.768   1.806   1.823
  1.850   1.899   1.933   1.981   2.022   2.051   2.065   2.085
  2.115   2.142   2.156   2.174   2.246   2.303   2.320   2.448
  2.483   2.495   2.535   2.546   2.561   2.614   2.634   2.641
  2.673   2.737   2.775   2.802   2.835   2.873   2.884   2.899
  2.911   2.978   3.008   3.078   3.098   3.114   3.136   3.168
  3.182   3.206   3.256   3.314   3.328   3.354   3.452   3.506
  3.511   3.744   3.803   3.834   3.853   3.879   3.902   3.952
  4.033   4.099   4.163   4.305   4.995   5.066   5.076   5.098
  5.157   5.348   5.362   5.419   5.589   5.629   5.687   5.727
 23.753  23.770  23.837  23.852  49.897  49.899  49.923  49.951
 --------------------------------------------------------------

          Ground-State Mulliken Net Atomic Charges

     Atom                 Charge (a.u.)
  ----------------------------------------
      1 C                    -0.148494
      2 C                    -0.161480
      3 O                    -0.213022
      4 C                    -0.004898
      5 H                     0.150478
      6 O                    -0.246811
      7 C                    -0.442717
      8 O                    -0.282844
      9 H                     0.265232
     10 H                     0.165729
     11 H                     0.179524
     12 O                    -0.246021
     13 H                     0.227890
     14 H                     0.233691
     15 H                     0.249461
     16 H                     0.274284
  ----------------------------------------
  Sum of atomic charges =    -0.000000

 -----------------------------------------------------------------
                    Cartesian Multipole Moments
 -----------------------------------------------------------------
    Charge (ESU x 10^10)
                -0.0000
    Dipole Moment (Debye)
         X      -0.4199      Y       1.3757      Z       0.5878
       Tot       1.5538
    Quadrupole Moments (Debye-Ang)
        XX     -48.1619     XY      -3.5114     YY     -53.6591
        XZ       3.5813     YZ      -2.0121     ZZ     -46.4779
    Octopole Moments (Debye-Ang^2)
       XXX      15.9687    XXY      -1.9027    XYY       5.5106
       YYY     -17.0698    XXZ      20.7452    XYZ       4.8207
       YYZ      -7.8363    XZZ      -5.2478    YZZ       4.1333
       ZZZ      -0.0337
    Hexadecapole Moments (Debye-Ang^3)
      XXXX    -816.4696   XXXY     -80.6797   XXYY    -222.0167
      XYYY      10.2526   YYYY    -377.7234   XXXZ      33.0623
      XXYZ      -7.2759   XYYZ      -0.0188   YYYZ     -14.2091
      XXZZ    -173.5410   XYZZ      -6.0056   YYZZ     -71.5263
      XZZZ       4.1902   YZZZ      -3.4456   ZZZZ     -99.0607
 -----------------------------------------------------------------
 Calculating analytic gradient of the SCF energy
 Gradient of SCF Energy
            1           2           3           4           5           6
    1   0.0002399   0.0000231   0.0001023  -0.0000432   0.0000571   0.0000365
    2  -0.0003836   0.0009117  -0.0004528  -0.0008200   0.0001352   0.0003301
    3  -0.0001722  -0.0005239   0.0000235  -0.0001083   0.0000669   0.0001530
            7           8           9          10          11          12
    1  -0.0001032  -0.0007397   0.0008837  -0.0002271  -0.0000788  -0.0001565
    2   0.0012220  -0.0029339   0.0018782  -0.0006289   0.0001878   0.0004320
    3   0.0009415  -0.0005196  -0.0002344  -0.0004743   0.0007537   0.0001371
           13          14          15          16
    1   0.0001193  -0.0001082  -0.0000572   0.0000520
    2  -0.0001164  -0.0000825   0.0000538   0.0002673
    3  -0.0001309   0.0001219   0.0000630  -0.0000971
 Max gradient component =       2.934E-03
 RMS gradient           =       6.497E-04
 Gradient time:  CPU 56.88 s  wall 56.88 s
 Geometry Optimization Parameters
   NAtoms,    NIC,     NZ,  NCons,   NDum,   NFix, NCnnct, MaxDiis
       16     104       0       0       0       0       0       0

 Cartesian Hessian Update
 Hessian Updated using BFGS Update
**WARNING** Hereditary positive definiteness endangered


** GEOMETRY OPTIMIZATION IN DELOCALIZED INTERNAL COORDINATES **
   Searching for a Minimum

   Optimization Cycle:  18

                       Coordinates (Angstroms)
     ATOM                X               Y               Z
      1  C         0.4560361551   -0.1779837302   -0.1263671847
      2  C        -0.7595279282    0.6358496037    0.3609975054
      3  O        -0.7662403662    1.9854320560   -0.0969362192
      4  C        -2.0990183627   -0.0028178497   -0.0081766511
      5  H        -2.9586323198    0.6900226425    0.0977898858
      6  O        -2.2512792021   -1.1309265588   -0.4124745248
      7  C         1.7781749057    0.4485641723    0.3006754241
      8  O         2.8349378791   -0.0267656553   -0.5344329028
      9  H         3.4531343662   -0.5394837667   -0.0107682411
     10  H         1.9510424315    0.1891632477    1.3497933171
     11  H         1.7242378550    1.5366341626    0.2144131595
     12  O         0.4124221780   -1.4916811579    0.4094136838
     13  H         0.4436887670   -0.2090171744   -1.2274370186
     14  H        -0.7313910438    0.6961463663    1.4565743937
     15  H        -0.6971967509    1.9935656264   -1.0590256077
     16  H        -0.3629977534   -1.9319442526    0.0370004105
   Point Group: c1    Number of degrees of freedom:    42


   Energy is   -458.248604148

 Hessian Updated using BFGS Update
**WARNING** Hereditary positive definiteness endangered

 42 Hessian modes will be used to form the next step
  Hessian Eigenvalues:
    -0.002719    0.001513    0.004079    0.007917    0.012459    0.014882
     0.039866    0.048122    0.050411    0.052895    0.055913    0.060278
     0.062633    0.074947    0.084720    0.108817    0.135548    0.157951
     0.161559    0.166854    0.171133    0.183404    0.192902    0.200347
     0.212683    0.230358    0.267183    0.292864    0.311968    0.325683
     0.329211    0.334460    0.337013    0.338559    0.378718    0.417409
     0.422366    0.458223    0.529606    0.530586    0.546955    0.972256
**WARNING** Hessian does not have the Desired Local Structure

 Minimum Search - Taking Simple RFO Step
 Searching for Lamda that Minimizes Along All modes
 Value Taken    Lamda =  -0.00384530
 Calculated Step too Large.  Step scaled by  0.162807
 Step Taken.  Stepsize is  0.300000

                             Maximum     Tolerance    Cnvgd?
         Gradient           0.001160      0.000300      NO
         Displacement       0.157840      0.001200      NO
         Energy change     -0.000491      0.000001      NO


 New Cartesian Coordinates Obtained by Inverse Iteration

 Displacement from previous Coordinates is:  0.256817
 ----------------------------------------------------------------
             Standard Nuclear Orientation (Angstroms)
    I     Atom           X                Y                Z
 ----------------------------------------------------------------
    1      C       0.4616002942    -0.1673614300    -0.1288262197
    2      C      -0.7590500321     0.6362690450     0.3623575915
    3      O      -0.7745127564     1.9873636976    -0.0910126574
    4      C      -2.0943142121    -0.0104092513    -0.0078165996
    5      H      -2.9588105864     0.6762585415     0.0982787406
    6      O      -2.2387130730    -1.1394849189    -0.4126097540
    7      C       1.7809410815     0.4656331168     0.2995024407
    8      O       2.8519321969    -0.0082632843    -0.5164696443
    9      H       3.3818417773    -0.6320606386    -0.0169291153
   10      H       1.9455404261     0.2217452646     1.3538508509
   11      H       1.7300397493     1.5517482008     0.1983668177
   12      O       0.4299547824    -1.4833004940     0.4037613446
   13      H       0.4485977793    -0.1964938960    -1.2298490822
   14      H      -0.7301743541     0.6930712674     1.4580967383
   15      H      -0.7041835223     1.9992076186    -1.0529833421
   16      H      -0.3432987401    -1.9291651072     0.0333213200
 ----------------------------------------------------------------
 Molecular Point Group                 C1    NOp =  1
 Largest Abelian Subgroup              C1    NOp =  1
 Nuclear Repulsion Energy =   399.7458724149 hartrees
 There are       32 alpha and       32 beta electrons
 Applying Cartesian multipole field
    Component          Value
    ---------          -----
     (2,0,0)        1.00000E-11
     (0,2,0)        2.00000E-11
     (0,0,2)       -3.00000E-11
 Nucleus-field energy     =     0.0000000108 hartrees
 Requested basis set is 6-311++G(d,p)
 There are 88 shells and 232 basis functions
 A cutoff of  1.0D-11 yielded   3597 shell pairs
 There are     25079 function pairs (     26781 Cartesian)
 Smallest overlap matrix eigenvalue = 1.56E-05
 Guess MOs from SCF MO coefficient file
 Reading MOs from coefficient file
 Reading MOs from coefficient file
 A restricted hybrid HF-DFT SCF calculation will be
 performed using Pulay DIIS extrapolation
 Exchange:     0.2000 Hartree-Fock + 0.0800 Slater + 0.7200 B88
 Correlation:  0.1900 VWN1RPA + 0.8100 LYP
 Using SG-1 standard quadrature grid
 SCF converges when DIIS error is below 1.0E-08
 Geometry optimization detected.  Setting ReadMinima to 0
 Setting SaveMinima to 0
 ---------------------------------------
  Cycle       Energy         DIIS Error
 ---------------------------------------
    1    -458.2436472660      7.12E-04
    2    -458.2491783720      1.73E-04
    3    -458.2491911586      1.66E-04
    4    -458.2493011245      6.06E-05
    5    -458.2493169533      8.59E-06
    6    -458.2493173198      7.18E-06
    7    -458.2493176420      1.16E-06
    8    -458.2493175347      3.00E-07
    9    -458.2493175474      7.19E-08
   10    -458.2493175524      3.99E-08
   11    -458.2493175506      5.24E-09 Convergence criterion met
 ---------------------------------------
 SCF time:  CPU 151.04 s  wall 151.30 s
 SCF   energy in the final basis set = -458.2493175506
 Total energy in the final basis set = -458.2493175506

 --------------------------------------------------------------

                    Orbital Energies (a.u.)
 --------------------------------------------------------------

 Alpha MOs
 -- Occupied --
-19.163 -19.162 -19.133 -19.131 -10.292 -10.258 -10.243 -10.228
 -1.094  -1.065  -1.044  -1.026  -0.790  -0.731  -0.636  -0.612
 -0.566  -0.545  -0.515  -0.495  -0.484  -0.460  -0.440  -0.430
 -0.415  -0.391  -0.365  -0.349  -0.343  -0.302  -0.294  -0.273
 -- Virtual --
 -0.073  -0.013  -0.007   0.002   0.010   0.018   0.038   0.045
  0.050   0.064   0.071   0.076   0.088   0.094   0.100   0.103
  0.114   0.116   0.118   0.127   0.132   0.142   0.151   0.152
  0.160   0.163   0.177   0.186   0.196   0.201   0.213   0.222
  0.225   0.228   0.240   0.246   0.253   0.264   0.268   0.279
  0.286   0.293   0.306   0.309   0.312   0.319   0.327   0.331
  0.343   0.349   0.359   0.379   0.392   0.397   0.416   0.442
  0.482   0.500   0.515   0.534   0.550   0.559   0.573   0.582
  0.589   0.624   0.628   0.642   0.664   0.696   0.699   0.714
  0.721   0.736   0.744   0.752   0.865   0.912   0.942   0.973
  1.000   1.032   1.040   1.062   1.091   1.119   1.139   1.142
  1.153   1.156   1.181   1.196   1.219   1.235   1.254   1.300
  1.335   1.383   1.407   1.429   1.439   1.459   1.467   1.492
  1.527   1.553   1.558   1.570   1.588   1.597   1.625   1.655
  1.656   1.680   1.723   1.735   1.753   1.773   1.811   1.822
  1.851   1.893   1.930   1.980   2.021   2.051   2.065   2.087
  2.119   2.142   2.160   2.173   2.246   2.301   2.319   2.448
  2.483   2.497   2.535   2.550   2.569   2.616   2.629   2.642
  2.694   2.737   2.780   2.805   2.834   2.872   2.881   2.900
  2.911   2.977   3.004   3.078   3.093   3.120   3.133   3.164
  3.182   3.212   3.262   3.308   3.327   3.353   3.451   3.505
  3.510   3.744   3.814   3.825   3.852   3.878   3.906   3.951
  4.031   4.098   4.163   4.304   4.995   5.065   5.075   5.100
  5.156   5.348   5.363   5.418   5.588   5.627   5.686   5.726
 23.753  23.770  23.837  23.852  49.896  49.899  49.923  49.950
 --------------------------------------------------------------

          Ground-State Mulliken Net Atomic Charges

     Atom                 Charge (a.u.)
  ----------------------------------------
      1 C                    -0.149087
      2 C                    -0.173680
      3 O                    -0.212839
      4 C                     0.000061
      5 H                     0.150523
      6 O                    -0.246221
      7 C                    -0.431291
      8 O                    -0.281915
      9 H                     0.266188
     10 H                     0.165593
     11 H                     0.181791
     12 O                    -0.250484
     13 H                     0.223803
     14 H                     0.233186
     15 H                     0.249512
     16 H                     0.274862
  ----------------------------------------
  Sum of atomic charges =     0.000000

 -----------------------------------------------------------------
                    Cartesian Multipole Moments
 -----------------------------------------------------------------
    Charge (ESU x 10^10)
                -0.0000
    Dipole Moment (Debye)
         X      -0.5987      Y       1.2120      Z       0.5285
       Tot       1.4515
    Quadrupole Moments (Debye-Ang)
        XX     -49.3384     XY      -4.0503     YY     -53.2982
        XZ       3.3813     YZ      -2.0353     ZZ     -46.4384
    Octopole Moments (Debye-Ang^2)
       XXX       8.5323    XXY      -3.9865    XYY       6.4195
       YYY     -17.7467    XXZ      19.9727    XYZ       4.9775
       YYZ      -8.0017    XZZ      -5.3739    YZZ       3.9205
       ZZZ      -0.2435
    Hexadecapole Moments (Debye-Ang^3)
      XXXX    -845.9032   XXXY     -86.6535   XXYY    -219.6496
      XYYY       8.5329   YYYY    -377.7162   XXXZ      31.0141
      XXYZ      -7.1712   XYYZ      -0.2996   YYYZ     -14.9648
      XXZZ    -173.0411   XYZZ      -6.2155   YYZZ     -71.4844
      XZZZ       3.5213   YZZZ      -3.7999   ZZZZ     -98.3004
 -----------------------------------------------------------------
 Calculating analytic gradient of the SCF energy
 Gradient of SCF Energy
            1           2           3           4           5           6
    1   0.0001362   0.0000033   0.0000291  -0.0000317   0.0000365   0.0000057
    2  -0.0003660   0.0008752  -0.0003823  -0.0006836   0.0001043   0.0002611
    3  -0.0001506  -0.0004973   0.0000288  -0.0000735   0.0000645   0.0001072
            7           8           9          10          11          12
    1  -0.0001481  -0.0008941   0.0011802  -0.0002973   0.0000650  -0.0001812
    2   0.0013724  -0.0035656   0.0024615  -0.0008253   0.0002092   0.0005181
    3   0.0009230  -0.0009824   0.0000796  -0.0006046   0.0010039   0.0001891
           13          14          15          16
    1   0.0001787  -0.0000959  -0.0000405   0.0000541
    2  -0.0001613  -0.0000717   0.0000480   0.0002061
    3  -0.0001164   0.0001093   0.0000430  -0.0001235
 Max gradient component =       3.566E-03
 RMS gradient           =       7.812E-04
 Gradient time:  CPU 57.42 s  wall 57.43 s
 Geometry Optimization Parameters
   NAtoms,    NIC,     NZ,  NCons,   NDum,   NFix, NCnnct, MaxDiis
       16     104       0       0       0       0       0       0

 Cartesian Hessian Update
 Hessian Updated using BFGS Update
**WARNING** Hereditary positive definiteness endangered


** GEOMETRY OPTIMIZATION IN DELOCALIZED INTERNAL COORDINATES **
   Searching for a Minimum

   Optimization Cycle:  19

                       Coordinates (Angstroms)
     ATOM                X               Y               Z
      1  C         0.4616002942   -0.1673614300   -0.1288262197
      2  C        -0.7590500321    0.6362690450    0.3623575915
      3  O        -0.7745127564    1.9873636976   -0.0910126574
      4  C        -2.0943142121   -0.0104092513   -0.0078165996
      5  H        -2.9588105864    0.6762585415    0.0982787406
      6  O        -2.2387130730   -1.1394849189   -0.4126097540
      7  C         1.7809410815    0.4656331168    0.2995024407
      8  O         2.8519321969   -0.0082632843   -0.5164696443
      9  H         3.3818417773   -0.6320606386   -0.0169291153
     10  H         1.9455404261    0.2217452646    1.3538508509
     11  H         1.7300397493    1.5517482008    0.1983668177
     12  O         0.4299547824   -1.4833004940    0.4037613446
     13  H         0.4485977793   -0.1964938960   -1.2298490822
     14  H        -0.7301743541    0.6930712674    1.4580967383
     15  H        -0.7041835223    1.9992076186   -1.0529833421
     16  H        -0.3432987401   -1.9291651072    0.0333213200
   Point Group: c1    Number of degrees of freedom:    42


   Energy is   -458.249317551

 Hessian Updated using BFGS Update
**WARNING** Hereditary positive definiteness endangered

 42 Hessian modes will be used to form the next step
  Hessian Eigenvalues:
    -0.001888    0.001513    0.004081    0.007917    0.012455    0.014879
     0.039866    0.048106    0.050409    0.052881    0.055903    0.060264
     0.062620    0.074937    0.084720    0.108754    0.135500    0.157947
     0.161575    0.166851    0.171127    0.183395    0.192903    0.200283
     0.212332    0.230226    0.267183    0.292860    0.311924    0.325680
     0.329156    0.334384    0.337021    0.338556    0.378526    0.417240
     0.422286    0.458227    0.529538    0.530212    0.546852    0.972217
**WARNING** Hessian does not have the Desired Local Structure

 Minimum Search - Taking Simple RFO Step
 Searching for Lamda that Minimizes Along All modes
 Value Taken    Lamda =  -0.00375914
 Calculated Step too Large.  Step scaled by  0.212134
 Step Taken.  Stepsize is  0.300000

                             Maximum     Tolerance    Cnvgd?
         Gradient           0.001434      0.000300      NO
         Displacement       0.156320      0.001200      NO
         Energy change     -0.000713      0.000001      NO


 New Cartesian Coordinates Obtained by Inverse Iteration

 Displacement from previous Coordinates is:  0.252621
 ----------------------------------------------------------------
             Standard Nuclear Orientation (Angstroms)
    I     Atom           X                Y                Z
 ----------------------------------------------------------------
    1      C       0.4675775466    -0.1578549227    -0.1293839665
    2      C      -0.7579788155     0.6362550379     0.3640735854
    3      O      -0.7804835787     1.9886797971    -0.0851610336
    4      C      -2.0888037710    -0.0175551089    -0.0089046974
    5      H      -2.9578724438     0.6634806073     0.0956722741
    6      O      -2.2252560057    -1.1475905598    -0.4140730440
    7      C       1.7837275369     0.4813990998     0.3011667374
    8      O       2.8680782350     0.0075917666    -0.4943563905
    9      H       3.3038944749    -0.7146676170    -0.0370695800
   10      H       1.9390848836     0.2546539473     1.3612485718
   11      H       1.7363824457     1.5651326137     0.1829160752
   12      O       0.4469561701    -1.4759904163     0.4002570124
   13      H       0.4544999676    -0.1854707721    -1.2303447287
   14      H      -0.7296059035     0.6898337110     1.4599628747
   15      H      -0.7083662749     2.0038618675    -1.0469602997
   16      H      -0.3244436569    -1.9270013194     0.0319960393
 ----------------------------------------------------------------
 Molecular Point Group                 C1    NOp =  1
 Largest Abelian Subgroup              C1    NOp =  1
 Nuclear Repulsion Energy =   399.7732363769 hartrees
 There are       32 alpha and       32 beta electrons
 Applying Cartesian multipole field
    Component          Value
    ---------          -----
     (2,0,0)        1.00000E-11
     (0,2,0)        2.00000E-11
     (0,0,2)       -3.00000E-11
 Nucleus-field energy     =     0.0000000108 hartrees
 Requested basis set is 6-311++G(d,p)
 There are 88 shells and 232 basis functions
 A cutoff of  1.0D-11 yielded   3600 shell pairs
 There are     25081 function pairs (     26783 Cartesian)
 Smallest overlap matrix eigenvalue = 1.50E-05
 Guess MOs from SCF MO coefficient file
 Reading MOs from coefficient file
 Reading MOs from coefficient file
 A restricted hybrid HF-DFT SCF calculation will be
 performed using Pulay DIIS extrapolation
 Exchange:     0.2000 Hartree-Fock + 0.0800 Slater + 0.7200 B88
 Correlation:  0.1900 VWN1RPA + 0.8100 LYP
 Using SG-1 standard quadrature grid
 SCF converges when DIIS error is below 1.0E-08
 Geometry optimization detected.  Setting ReadMinima to 0
 Setting SaveMinima to 0
 ---------------------------------------
  Cycle       Energy         DIIS Error
 ---------------------------------------
    1    -458.2453338897      7.07E-04
    2    -458.2500744934      1.65E-04
    3    -458.2500954058      1.51E-04
    4    -458.2501830160      6.12E-05
    5    -458.2501992618      7.41E-06
    6    -458.2501996354      6.93E-06
    7    -458.2501998143      9.10E-07
    8    -458.2501997246      3.05E-07
    9    -458.2501997460      6.85E-08
   10    -458.2501997480      3.68E-08
   11    -458.2501997465      4.58E-09 Convergence criterion met
 ---------------------------------------
 SCF time:  CPU 152.44 s  wall 152.92 s
 SCF   energy in the final basis set = -458.2501997465
 Total energy in the final basis set = -458.2501997465

 --------------------------------------------------------------

                    Orbital Energies (a.u.)
 --------------------------------------------------------------

 Alpha MOs
 -- Occupied --
-19.164 -19.162 -19.134 -19.131 -10.292 -10.259 -10.243 -10.228
 -1.094  -1.066  -1.045  -1.026  -0.790  -0.731  -0.637  -0.612
 -0.567  -0.544  -0.515  -0.495  -0.485  -0.461  -0.440  -0.430
 -0.415  -0.391  -0.365  -0.351  -0.343  -0.302  -0.295  -0.273
 -- Virtual --
 -0.074  -0.013  -0.006   0.002   0.009   0.019   0.038   0.045
  0.049   0.064   0.071   0.076   0.088   0.094   0.100   0.103
  0.114   0.116   0.118   0.127   0.133   0.142   0.150   0.151
  0.160   0.162   0.178   0.186   0.196   0.200   0.213   0.219
  0.223   0.230   0.238   0.246   0.252   0.263   0.267   0.278
  0.285   0.291   0.306   0.308   0.314   0.319   0.324   0.333
  0.341   0.351   0.360   0.377   0.392   0.397   0.414   0.441
  0.482   0.499   0.515   0.536   0.550   0.557   0.574   0.579
  0.590   0.624   0.628   0.641   0.665   0.695   0.702   0.713
  0.722   0.737   0.747   0.752   0.864   0.913   0.941   0.975
  1.000   1.031   1.038   1.061   1.091   1.118   1.137   1.142
  1.153   1.157   1.180   1.202   1.220   1.233   1.255   1.300
  1.333   1.382   1.408   1.429   1.432   1.459   1.465   1.490
  1.525   1.555   1.558   1.573   1.587   1.597   1.623   1.651
  1.656   1.682   1.723   1.740   1.752   1.776   1.814   1.825
  1.853   1.887   1.927   1.977   2.017   2.049   2.063   2.086
  2.120   2.140   2.165   2.171   2.247   2.299   2.318   2.447
  2.483   2.496   2.534   2.552   2.578   2.613   2.624   2.642
  2.710   2.736   2.779   2.808   2.834   2.871   2.879   2.899
  2.914   2.977   3.001   3.079   3.089   3.122   3.132   3.160
  3.182   3.220   3.273   3.301   3.326   3.352   3.450   3.505
  3.510   3.743   3.811   3.830   3.851   3.878   3.911   3.951
  4.029   4.098   4.162   4.304   4.995   5.063   5.074   5.100
  5.155   5.347   5.365   5.417   5.587   5.624   5.683   5.724
 23.752  23.770  23.836  23.852  49.896  49.899  49.922  49.949
 --------------------------------------------------------------

          Ground-State Mulliken Net Atomic Charges

     Atom                 Charge (a.u.)
  ----------------------------------------
      1 C                    -0.176449
      2 C                    -0.187885
      3 O                    -0.212362
      4 C                     0.005181
      5 H                     0.150580
      6 O                    -0.245436
      7 C                    -0.396224
      8 O                    -0.277683
      9 H                     0.265304
     10 H                     0.165929
     11 H                     0.184061
     12 O                    -0.252819
     13 H                     0.220673
     14 H                     0.232959
     15 H                     0.249446
     16 H                     0.274725
  ----------------------------------------
  Sum of atomic charges =    -0.000000

 -----------------------------------------------------------------
                    Cartesian Multipole Moments
 -----------------------------------------------------------------
    Charge (ESU x 10^10)
                -0.0000
    Dipole Moment (Debye)
         X      -0.7926      Y       1.0747      Z       0.4339
       Tot       1.4041
    Quadrupole Moments (Debye-Ang)
        XX     -50.5486     XY      -4.4473     YY     -52.9316
        XZ       3.0422     YZ      -2.0297     ZZ     -46.4025
    Octopole Moments (Debye-Ang^2)
       XXX       0.9047    XXY      -5.4209    XYY       7.2659
       YYY     -18.3425    XXZ      18.7014    XYZ       5.2150
       YYZ      -8.2191    XZZ      -5.4957    YZZ       3.7295
       ZZZ      -0.5864
    Hexadecapole Moments (Debye-Ang^3)
      XXXX    -874.6612   XXXY     -90.0120   XXYY    -217.2761
      XYYY       6.8490   YYYY    -377.6468   XXXZ      27.0122
      XXYZ      -6.8423   XYYZ      -0.8277   YYYZ     -15.7120
      XXZZ    -172.3942   XYZZ      -6.4425   YYZZ     -71.4773
      XZZZ       2.4483   YZZZ      -4.1253   ZZZZ     -97.6261
 -----------------------------------------------------------------
 Calculating analytic gradient of the SCF energy
 Gradient of SCF Energy
            1           2           3           4           5           6
    1  -0.0000321   0.0000065  -0.0000111  -0.0000209   0.0000210  -0.0000028
    2  -0.0002955   0.0007807  -0.0003117  -0.0005431   0.0000807   0.0002055
    3  -0.0001210  -0.0004824   0.0000169  -0.0000424   0.0000571   0.0000603
            7           8           9          10          11          12
    1  -0.0002002  -0.0012466   0.0016769  -0.0003126   0.0002090  -0.0002537
    2   0.0013455  -0.0036226   0.0026487  -0.0009105   0.0001800   0.0005131
    3   0.0008798  -0.0015880   0.0005827  -0.0006290   0.0011120   0.0002317
           13          14          15          16
    1   0.0002081  -0.0000828  -0.0000193   0.0000606
    2  -0.0001920  -0.0000567   0.0000388   0.0001390
    3  -0.0000826   0.0000928   0.0000331  -0.0001211
 Max gradient component =       3.623E-03
 RMS gradient           =       8.484E-04
 Gradient time:  CPU 56.70 s  wall 56.69 s
 Geometry Optimization Parameters
   NAtoms,    NIC,     NZ,  NCons,   NDum,   NFix, NCnnct, MaxDiis
       16     104       0       0       0       0       0       0

 Cartesian Hessian Update
 Hessian Updated using BFGS Update
**WARNING** Hereditary positive definiteness endangered


** GEOMETRY OPTIMIZATION IN DELOCALIZED INTERNAL COORDINATES **
   Searching for a Minimum

   Optimization Cycle:  20

                       Coordinates (Angstroms)
     ATOM                X               Y               Z
      1  C         0.4675775466   -0.1578549227   -0.1293839665
      2  C        -0.7579788155    0.6362550379    0.3640735854
      3  O        -0.7804835787    1.9886797971   -0.0851610336
      4  C        -2.0888037710   -0.0175551089   -0.0089046974
      5  H        -2.9578724438    0.6634806073    0.0956722741
      6  O        -2.2252560057   -1.1475905598   -0.4140730440
      7  C         1.7837275369    0.4813990998    0.3011667374
      8  O         2.8680782350    0.0075917666   -0.4943563905
      9  H         3.3038944749   -0.7146676170   -0.0370695800
     10  H         1.9390848836    0.2546539473    1.3612485718
     11  H         1.7363824457    1.5651326137    0.1829160752
     12  O         0.4469561701   -1.4759904163    0.4002570124
     13  H         0.4544999676   -0.1854707721   -1.2303447287
     14  H        -0.7296059035    0.6898337110    1.4599628747
     15  H        -0.7083662749    2.0038618675   -1.0469602997
     16  H        -0.3244436569   -1.9270013194    0.0319960393
   Point Group: c1    Number of degrees of freedom:    42


   Energy is   -458.250199746

 Hessian Updated using BFGS Update
**WARNING** Hereditary positive definiteness endangered

 42 Hessian modes will be used to form the next step
  Hessian Eigenvalues:
    -0.001491    0.001513    0.004079    0.007904    0.012450    0.014878
     0.039869    0.048092    0.050403    0.052877    0.055769    0.060266
     0.062583    0.074933    0.084720    0.108553    0.135497    0.158025
     0.161622    0.166852    0.171091    0.183393    0.192832    0.200283
     0.211274    0.229635    0.267161    0.292861    0.311730    0.325678
     0.329076    0.334421    0.337017    0.338555    0.378445    0.417478
     0.422245    0.458170    0.529489    0.530192    0.547034    0.972186
**WARNING** Hessian does not have the Desired Local Structure

 Minimum Search - Taking Simple RFO Step
 Searching for Lamda that Minimizes Along All modes
 Value Taken    Lamda =  -0.00393457
 Calculated Step too Large.  Step scaled by  0.236843
 Step Taken.  Stepsize is  0.300000

                             Maximum     Tolerance    Cnvgd?
         Gradient           0.001629      0.000300      NO
         Displacement       0.155928      0.001200      NO
         Energy change     -0.000882      0.000001      NO


 New Cartesian Coordinates Obtained by Inverse Iteration

 Displacement from previous Coordinates is:  0.254238
 ----------------------------------------------------------------
             Standard Nuclear Orientation (Angstroms)
    I     Atom           X                Y                Z
 ----------------------------------------------------------------
    1      C       0.4743709094    -0.1484255675    -0.1287732205
    2      C      -0.7563244212     0.6365503395     0.3654588789
    3      O      -0.7855089064     1.9896608447    -0.0814631950
    4      C      -2.0825783047    -0.0246079082    -0.0102892418
    5      H      -2.9561980618     0.6508935820     0.0915832825
    6      O      -2.2110765899    -1.1559781486    -0.4146824467
    7      C       1.7869278723     0.4958732556     0.3060140910
    8      O       2.8831721397     0.0195681407    -0.4678913077
    9      H       3.2186658093    -0.7877182768    -0.0700980622
   10      H       1.9310908368     0.2848232540     1.3716207044
   11      H       1.7447829379     1.5772113677     0.1712598810
   12      O       0.4641586198    -1.4688047062     0.3978877487
   13      H       0.4624029518    -0.1745934689    -1.2297023917
   14      H      -0.7290173827     0.6883313035     1.4614165578
   15      H      -0.7120015505     2.0067981294    -1.0431553671
   16      H      -0.3054760494    -1.9248244088     0.0318535183
 ----------------------------------------------------------------
 Molecular Point Group                 C1    NOp =  1
 Largest Abelian Subgroup              C1    NOp =  1
 Nuclear Repulsion Energy =   399.8565620721 hartrees
 There are       32 alpha and       32 beta electrons
 Applying Cartesian multipole field
    Component          Value
    ---------          -----
     (2,0,0)        1.00000E-11
     (0,2,0)        2.00000E-11
     (0,0,2)       -3.00000E-11
 Nucleus-field energy     =     0.0000000108 hartrees
 Requested basis set is 6-311++G(d,p)
 There are 88 shells and 232 basis functions
 A cutoff of  1.0D-11 yielded   3600 shell pairs
 There are     25081 function pairs (     26783 Cartesian)
 Smallest overlap matrix eigenvalue = 1.45E-05
 Guess MOs from SCF MO coefficient file
 Reading MOs from coefficient file
 Reading MOs from coefficient file
 A restricted hybrid HF-DFT SCF calculation will be
 performed using Pulay DIIS extrapolation
 Exchange:     0.2000 Hartree-Fock + 0.0800 Slater + 0.7200 B88
 Correlation:  0.1900 VWN1RPA + 0.8100 LYP
 Using SG-1 standard quadrature grid
 SCF converges when DIIS error is below 1.0E-08
 Geometry optimization detected.  Setting ReadMinima to 0
 Setting SaveMinima to 0
 ---------------------------------------
  Cycle       Energy         DIIS Error
 ---------------------------------------
    1    -458.2472352690      7.14E-04
    2    -458.2509873993      1.60E-04
    3    -458.2510166518      1.38E-04
    4    -458.2510864807      6.25E-05
    5    -458.2511034306      6.68E-06
    6    -458.2511036108      6.69E-06
    7    -458.2511038899      7.03E-07
    8    -458.2511038728      2.67E-07
    9    -458.2511038925      8.01E-08
   10    -458.2511038906      3.00E-08
   11    -458.2511038899      5.63E-09 Convergence criterion met
 ---------------------------------------
 SCF time:  CPU 150.17 s  wall 153.73 s
 SCF   energy in the final basis set = -458.2511038899
 Total energy in the final basis set = -458.2511038899

 --------------------------------------------------------------

                    Orbital Energies (a.u.)
 --------------------------------------------------------------

 Alpha MOs
 -- Occupied --
-19.164 -19.163 -19.135 -19.131 -10.293 -10.259 -10.244 -10.227
 -1.095  -1.066  -1.046  -1.027  -0.790  -0.731  -0.638  -0.613
 -0.569  -0.543  -0.514  -0.495  -0.485  -0.463  -0.441  -0.430
 -0.416  -0.392  -0.365  -0.353  -0.342  -0.303  -0.296  -0.274
 -- Virtual --
 -0.074  -0.013  -0.005   0.001   0.009   0.019   0.038   0.045
  0.048   0.063   0.072   0.076   0.088   0.093   0.100   0.103
  0.114   0.117   0.118   0.126   0.133   0.142   0.150   0.151
  0.160   0.161   0.178   0.185   0.195   0.198   0.214   0.215
  0.223   0.232   0.237   0.246   0.252   0.263   0.267   0.277
  0.284   0.291   0.305   0.307   0.313   0.316   0.323   0.335
  0.342   0.354   0.362   0.376   0.391   0.396   0.412   0.441
  0.482   0.498   0.515   0.536   0.549   0.556   0.574   0.576
  0.591   0.624   0.629   0.638   0.667   0.695   0.704   0.713
  0.723   0.734   0.747   0.752   0.863   0.913   0.940   0.976
  1.000   1.030   1.037   1.063   1.090   1.116   1.137   1.142
  1.153   1.157   1.180   1.208   1.218   1.236   1.258   1.302
  1.326   1.381   1.410   1.424   1.430   1.456   1.462   1.487
  1.523   1.558   1.559   1.576   1.586   1.596   1.620   1.645
  1.656   1.682   1.723   1.743   1.751   1.778   1.811   1.831
  1.858   1.879   1.923   1.975   2.011   2.046   2.061   2.085
  2.119   2.138   2.169   2.170   2.249   2.296   2.317   2.446
  2.482   2.493   2.531   2.554   2.582   2.606   2.621   2.641
  2.719   2.737   2.770   2.810   2.833   2.868   2.879   2.897
  2.920   2.977   3.000   3.081   3.086   3.122   3.133   3.157
  3.182   3.226   3.281   3.302   3.327   3.350   3.450   3.504
  3.509   3.742   3.797   3.842   3.850   3.877   3.916   3.951
  4.028   4.096   4.161   4.304   4.994   5.061   5.072   5.098
  5.154   5.347   5.370   5.416   5.585   5.621   5.680   5.723
 23.752  23.769  23.835  23.852  49.895  49.899  49.922  49.947
 --------------------------------------------------------------

          Ground-State Mulliken Net Atomic Charges

     Atom                 Charge (a.u.)
  ----------------------------------------
      1 C                    -0.222935
      2 C                    -0.197955
      3 O                    -0.211760
      4 C                     0.007948
      5 H                     0.150757
      6 O                    -0.244863
      7 C                    -0.348379
      8 O                    -0.270227
      9 H                     0.262641
     10 H                     0.166614
     11 H                     0.185404
     12 O                    -0.253117
     13 H                     0.219052
     14 H                     0.233232
     15 H                     0.249330
     16 H                     0.274255
  ----------------------------------------
  Sum of atomic charges =    -0.000000

 -----------------------------------------------------------------
                    Cartesian Multipole Moments
 -----------------------------------------------------------------
    Charge (ESU x 10^10)
                -0.0000
    Dipole Moment (Debye)
         X      -1.0008      Y       0.9644      Z       0.3074
       Tot       1.4234
    Quadrupole Moments (Debye-Ang)
        XX     -51.7836     XY      -4.6983     YY     -52.5811
        XZ       2.5948     YZ      -1.9829     ZZ     -46.3529
    Octopole Moments (Debye-Ang^2)
       XXX      -6.8099    XXY      -6.1806    XYY       8.0248
       YYY     -18.8907    XXZ      17.0166    XYZ       5.5290
       YYZ      -8.4635    XZZ      -5.6241    YZZ       3.5571
       ZZZ      -1.0738
    Hexadecapole Moments (Debye-Ang^3)
      XXXX    -902.3709   XXXY     -90.6766   XXYY    -215.1079
      XYYY       5.3142   YYYY    -377.5888   XXXZ      21.5420
      XXYZ      -6.2354   XYYZ      -1.5582   YYYZ     -16.3235
      XXZZ    -171.5926   XYZZ      -6.6806   YYZZ     -71.4538
      XZZZ       1.0319   YZZZ      -4.4111   ZZZZ     -96.9511
 -----------------------------------------------------------------
 Calculating analytic gradient of the SCF energy
 Gradient of SCF Energy
            1           2           3           4           5           6
    1  -0.0001565   0.0000226  -0.0000584  -0.0000091  -0.0000051  -0.0000286
    2  -0.0002257   0.0006685  -0.0002353  -0.0003514   0.0000431   0.0001298
    3  -0.0000833  -0.0004298   0.0000078  -0.0000073   0.0000399   0.0000143
            7           8           9          10          11          12
    1  -0.0001483  -0.0014227   0.0018128  -0.0003052   0.0003489  -0.0002903
    2   0.0010676  -0.0028372   0.0022684  -0.0009556   0.0001408   0.0004884
    3   0.0006873  -0.0017777   0.0008065  -0.0006423   0.0011249   0.0003246
           13          14          15          16
    1   0.0002618  -0.0000757  -0.0000060   0.0000600
    2  -0.0002328  -0.0000359   0.0000196   0.0000476
    3  -0.0000429   0.0000725   0.0000031  -0.0000976
 Max gradient component =       2.837E-03
 RMS gradient           =       7.675E-04
 Gradient time:  CPU 56.92 s  wall 57.01 s
 Geometry Optimization Parameters
   NAtoms,    NIC,     NZ,  NCons,   NDum,   NFix, NCnnct, MaxDiis
       16     104       0       0       0       0       0       0

 Cartesian Hessian Update
 Hessian Updated using BFGS Update


** GEOMETRY OPTIMIZATION IN DELOCALIZED INTERNAL COORDINATES **
   Searching for a Minimum

   Optimization Cycle:  21

                       Coordinates (Angstroms)
     ATOM                X               Y               Z
      1  C         0.4743709094   -0.1484255675   -0.1287732205
      2  C        -0.7563244212    0.6365503395    0.3654588789
      3  O        -0.7855089064    1.9896608447   -0.0814631950
      4  C        -2.0825783047   -0.0246079082   -0.0102892418
      5  H        -2.9561980618    0.6508935820    0.0915832825
      6  O        -2.2110765899   -1.1559781486   -0.4146824467
      7  C         1.7869278723    0.4958732556    0.3060140910
      8  O         2.8831721397    0.0195681407   -0.4678913077
      9  H         3.2186658093   -0.7877182768   -0.0700980622
     10  H         1.9310908368    0.2848232540    1.3716207044
     11  H         1.7447829379    1.5772113677    0.1712598810
     12  O         0.4641586198   -1.4688047062    0.3978877487
     13  H         0.4624029518   -0.1745934689   -1.2297023917
     14  H        -0.7290173827    0.6883313035    1.4614165578
     15  H        -0.7120015505    2.0067981294   -1.0431553671
     16  H        -0.3054760494   -1.9248244088    0.0318535183
   Point Group: c1    Number of degrees of freedom:    42


   Energy is   -458.251103890

 Hessian Updated using BFGS Update

 42 Hessian modes will be used to form the next step
  Hessian Eigenvalues:
     0.000344    0.001658    0.005542    0.007913    0.012472    0.014883
     0.039908    0.048109    0.050430    0.052880    0.056133    0.060301
     0.062590    0.074934    0.084722    0.108975    0.137287    0.158367
     0.161893    0.166992    0.171201    0.183399    0.192849    0.200499
     0.213174    0.231528    0.267193    0.292885    0.311994    0.325684
     0.329253    0.334529    0.337128    0.338560    0.378964    0.418714
     0.422362    0.459175    0.529563    0.530395    0.547907    0.972490

 Minimum Search - Taking Simple RFO Step
 Searching for Lamda that Minimizes Along All modes
 Value Taken    Lamda =  -0.00280043
 Calculated Step too Large.  Step scaled by  0.319326
 Step Taken.  Stepsize is  0.300000

                             Maximum     Tolerance    Cnvgd?
         Gradient           0.001433      0.000300      NO
         Displacement       0.139154      0.001200      NO
         Energy change     -0.000904      0.000001      NO


 New Cartesian Coordinates Obtained by Inverse Iteration

 Displacement from previous Coordinates is:  0.262212
 ----------------------------------------------------------------
             Standard Nuclear Orientation (Angstroms)
    I     Atom           X                Y                Z
 ----------------------------------------------------------------
    1      C       0.4812775134    -0.1392755742    -0.1302905809
    2      C      -0.7540605038     0.6354021861     0.3679641635
    3      O      -0.7903580081     1.9908138665    -0.0717708344
    4      C      -2.0760046091    -0.0319272961    -0.0114310905
    5      H      -2.9538549350     0.6382336657     0.0885381721
    6      O      -2.1970586140    -1.1641476235    -0.4162231160
    7      C       1.7902235126     0.5100910704     0.3077463301
    8      O       2.8984508327     0.0172810408    -0.4337016753
    9      H       3.1303195908    -0.8524268125    -0.0949771916
   10      H       1.9181435096     0.3266637354     1.3815604104
   11      H       1.7567864764     1.5872196350     0.1442459464
   12      O       0.4828456855    -1.4624741243     0.3913996945
   13      H       0.4685124829    -0.1629466414    -1.2312623180
   14      H      -0.7264001843     0.6814789902     1.4640946830
   15      H      -0.7155646562     2.0135586870    -1.0332989913
   16      H      -0.2858672830    -1.9227870731     0.0284458279
 ----------------------------------------------------------------
 Molecular Point Group                 C1    NOp =  1
 Largest Abelian Subgroup              C1    NOp =  1
 Nuclear Repulsion Energy =   399.9879451436 hartrees
 There are       32 alpha and       32 beta electrons
 Applying Cartesian multipole field
    Component          Value
    ---------          -----
     (2,0,0)        1.00000E-11
     (0,2,0)        2.00000E-11
     (0,0,2)       -3.00000E-11
 Nucleus-field energy     =     0.0000000108 hartrees
 Requested basis set is 6-311++G(d,p)
 There are 88 shells and 232 basis functions
 A cutoff of  1.0D-11 yielded   3604 shell pairs
 There are     25123 function pairs (     26833 Cartesian)
 Smallest overlap matrix eigenvalue = 1.43E-05
 Guess MOs from SCF MO coefficient file
 Reading MOs from coefficient file
 Reading MOs from coefficient file
 A restricted hybrid HF-DFT SCF calculation will be
 performed using Pulay DIIS extrapolation
 Exchange:     0.2000 Hartree-Fock + 0.0800 Slater + 0.7200 B88
 Correlation:  0.1900 VWN1RPA + 0.8100 LYP
 Using SG-1 standard quadrature grid
 SCF converges when DIIS error is below 1.0E-08
 Geometry optimization detected.  Setting ReadMinima to 0
 Setting SaveMinima to 0
 ---------------------------------------
  Cycle       Energy         DIIS Error
 ---------------------------------------
    1    -458.2489638837      7.12E-04
    2    -458.2518707670      1.46E-04
    3    -458.2519030668      1.19E-04
    4    -458.2519519109      6.00E-05
    5    -458.2519677775      8.70E-06
    6    -458.2519678204      6.94E-06
    7    -458.2519682014      7.05E-07
    8    -458.2519681861      2.70E-07
    9    -458.2519681912      6.01E-08
   10    -458.2519681876      3.09E-08
   11    -458.2519681891      4.53E-09 Convergence criterion met
 ---------------------------------------
 SCF time:  CPU 151.76 s  wall 152.55 s
 SCF   energy in the final basis set = -458.2519681891
 Total energy in the final basis set = -458.2519681891

 --------------------------------------------------------------

                    Orbital Energies (a.u.)
 --------------------------------------------------------------

 Alpha MOs
 -- Occupied --
-19.165 -19.163 -19.137 -19.131 -10.293 -10.260 -10.245 -10.227
 -1.096  -1.067  -1.047  -1.027  -0.791  -0.732  -0.639  -0.614
 -0.570  -0.543  -0.514  -0.495  -0.486  -0.465  -0.441  -0.430
 -0.416  -0.392  -0.366  -0.355  -0.342  -0.303  -0.296  -0.275
 -- Virtual --
 -0.075  -0.014  -0.005   0.001   0.009   0.020   0.038   0.045
  0.048   0.063   0.072   0.076   0.089   0.094   0.100   0.103
  0.113   0.117   0.118   0.126   0.133   0.142   0.149   0.151
  0.159   0.160   0.178   0.184   0.194   0.197   0.211   0.215
  0.222   0.233   0.237   0.245   0.253   0.262   0.266   0.276
  0.284   0.290   0.304   0.306   0.310   0.316   0.324   0.335
  0.342   0.356   0.365   0.374   0.390   0.394   0.409   0.440
  0.481   0.497   0.515   0.533   0.548   0.554   0.573   0.575
  0.592   0.625   0.629   0.637   0.668   0.695   0.704   0.712
  0.722   0.730   0.746   0.754   0.863   0.911   0.939   0.975
  0.998   1.030   1.035   1.066   1.090   1.113   1.138   1.143
  1.153   1.158   1.180   1.211   1.214   1.240   1.262   1.304
  1.314   1.379   1.413   1.418   1.430   1.449   1.461   1.485
  1.521   1.558   1.561   1.579   1.587   1.594   1.617   1.640
  1.656   1.682   1.723   1.746   1.749   1.778   1.807   1.833
  1.862   1.879   1.919   1.973   2.005   2.045   2.058   2.084
  2.116   2.136   2.168   2.173   2.252   2.293   2.317   2.445
  2.480   2.487   2.526   2.556   2.577   2.605   2.619   2.639
  2.720   2.736   2.761   2.812   2.834   2.866   2.879   2.896
  2.928   2.977   3.001   3.082   3.086   3.120   3.137   3.155
  3.182   3.230   3.280   3.305   3.329   3.351   3.451   3.504
  3.508   3.741   3.784   3.848   3.854   3.877   3.921   3.952
  4.026   4.095   4.159   4.304   4.994   5.059   5.071   5.094
  5.153   5.346   5.378   5.413   5.584   5.619   5.677   5.721
 23.752  23.768  23.835  23.852  49.893  49.899  49.922  49.946
 --------------------------------------------------------------

          Ground-State Mulliken Net Atomic Charges

     Atom                 Charge (a.u.)
  ----------------------------------------
      1 C                    -0.268469
      2 C                    -0.197938
      3 O                    -0.211958
      4 C                     0.007145
      5 H                     0.151098
      6 O                    -0.244486
      7 C                    -0.306574
      8 O                    -0.261576
      9 H                     0.259406
     10 H                     0.167342
     11 H                     0.183621
     12 O                    -0.253005
     13 H                     0.217911
     14 H                     0.234487
     15 H                     0.249018
     16 H                     0.273977
  ----------------------------------------
  Sum of atomic charges =    -0.000000

 -----------------------------------------------------------------
                    Cartesian Multipole Moments
 -----------------------------------------------------------------
    Charge (ESU x 10^10)
                 0.0000
    Dipole Moment (Debye)
         X      -1.2184      Y       0.9068      Z       0.1715
       Tot       1.5284
    Quadrupole Moments (Debye-Ang)
        XX     -53.0113     XY      -4.7315     YY     -52.2444
        XZ       2.1373     YZ      -1.9944     ZZ     -46.2932
    Octopole Moments (Debye-Ang^2)
       XXX     -14.3120    XXY      -6.0582    XYY       8.6218
       YYY     -19.1605    XXZ      15.3359    XYZ       5.7710
       YYZ      -8.8008    XZZ      -5.7095    YZZ       3.4249
       ZZZ      -1.5997
    Hexadecapole Moments (Debye-Ang^3)
      XXXX    -928.2365   XXXY     -87.9377   XXYY    -213.3425
      XYYY       4.3196   YYYY    -377.4212   XXXZ      16.1175
      XXYZ      -6.0880   XYYZ      -2.2743   YYYZ     -17.5630
      XXZZ    -170.6838   XYZZ      -6.6595   YYZZ     -71.4585
      XZZZ      -0.6416   YZZZ      -5.0491   ZZZZ     -95.9203
 -----------------------------------------------------------------
 Calculating analytic gradient of the SCF energy
 Gradient of SCF Energy
            1           2           3           4           5           6
    1  -0.0003778  -0.0000225  -0.0001337   0.0000158  -0.0000371  -0.0000950
    2  -0.0001647   0.0004933  -0.0001051  -0.0000764  -0.0000033  -0.0000081
    3   0.0000657  -0.0003211   0.0000301   0.0000544   0.0000142  -0.0000628
            7           8           9          10          11          12
    1   0.0000303  -0.0014661   0.0017997  -0.0002049   0.0004615  -0.0002721
    2   0.0003187  -0.0013030   0.0015374  -0.0008679   0.0000397   0.0004291
    3   0.0001354  -0.0016904   0.0010245  -0.0004887   0.0009506   0.0003772
           13          14          15          16
    1   0.0003221  -0.0000423   0.0000248  -0.0000028
    2  -0.0002723  -0.0000216   0.0000210  -0.0000167
    3  -0.0000047   0.0000461  -0.0000565  -0.0000740
 Max gradient component =       1.800E-03
 RMS gradient           =       5.916E-04
 Gradient time:  CPU 57.53 s  wall 57.64 s
 Geometry Optimization Parameters
   NAtoms,    NIC,     NZ,  NCons,   NDum,   NFix, NCnnct, MaxDiis
       16     104       0       0       0       0       0       0

 Cartesian Hessian Update
 Hessian Updated using BFGS Update


** GEOMETRY OPTIMIZATION IN DELOCALIZED INTERNAL COORDINATES **
   Searching for a Minimum

   Optimization Cycle:  22

                       Coordinates (Angstroms)
     ATOM                X               Y               Z
      1  C         0.4812775134   -0.1392755742   -0.1302905809
      2  C        -0.7540605038    0.6354021861    0.3679641635
      3  O        -0.7903580081    1.9908138665   -0.0717708344
      4  C        -2.0760046091   -0.0319272961   -0.0114310905
      5  H        -2.9538549350    0.6382336657    0.0885381721
      6  O        -2.1970586140   -1.1641476235   -0.4162231160
      7  C         1.7902235126    0.5100910704    0.3077463301
      8  O         2.8984508327    0.0172810408   -0.4337016753
      9  H         3.1303195908   -0.8524268125   -0.0949771916
     10  H         1.9181435096    0.3266637354    1.3815604104
     11  H         1.7567864764    1.5872196350    0.1442459464
     12  O         0.4828456855   -1.4624741243    0.3913996945
     13  H         0.4685124829   -0.1629466414   -1.2312623180
     14  H        -0.7264001843    0.6814789902    1.4640946830
     15  H        -0.7155646562    2.0135586870   -1.0332989913
     16  H        -0.2858672830   -1.9227870731    0.0284458279
   Point Group: c1    Number of degrees of freedom:    42


   Energy is   -458.251968189

 Hessian Updated using BFGS Update

 42 Hessian modes will be used to form the next step
  Hessian Eigenvalues:
     0.000885    0.001634    0.006039    0.007944    0.012497    0.014899
     0.039906    0.048107    0.050441    0.052893    0.057050    0.060310
     0.062656    0.074935    0.084722    0.109682    0.137365    0.156821
     0.160951    0.166993    0.171456    0.183392    0.193592    0.200470
     0.217868    0.235981    0.267247    0.292938    0.312431    0.325645
     0.329216    0.333883    0.337467    0.338561    0.380019    0.418265
     0.422324    0.459526    0.529356    0.529867    0.549137    0.972841

 Minimum Search - Taking Simple RFO Step
 Searching for Lamda that Minimizes Along All modes
 Value Taken    Lamda =  -0.00227477
 Calculated Step too Large.  Step scaled by  0.356307
 Step Taken.  Stepsize is  0.300000

                             Maximum     Tolerance    Cnvgd?
         Gradient           0.001100      0.000300      NO
         Displacement       0.125597      0.001200      NO
         Energy change     -0.000864      0.000001      NO


 New Cartesian Coordinates Obtained by Inverse Iteration

 Displacement from previous Coordinates is:  0.279047
 ----------------------------------------------------------------
             Standard Nuclear Orientation (Angstroms)
    I     Atom           X                Y                Z
 ----------------------------------------------------------------
    1      C       0.4887458834    -0.1286845581    -0.1328489117
    2      C      -0.7511546667     0.6343439902     0.3708982795
    3      O      -0.7959251221     1.9922281107    -0.0605784997
    4      C      -2.0685216399    -0.0397839336    -0.0117894722
    5      H      -2.9511747213     0.6238318747     0.0885011272
    6      O      -2.1813352600    -1.1721439414    -0.4189882002
    7      C       1.7938555639     0.5246558678     0.3089233443
    8      O       2.9105655714     0.0018009670    -0.3939534678
    9      H       3.0359289406    -0.9116119501    -0.1162115192
   10      H       1.9015719433     0.3739801908     1.3911033790
   11      H       1.7735912294     1.5960880574     0.1111416414
   12      O       0.5036060729    -1.4552693764     0.3821874110
   13      H       0.4744272185    -0.1488670428    -1.2338998060
   14      H      -0.7222317432     0.6739299105     1.4671486590
   15      H      -0.7214871061     2.0211178343    -1.0219870696
   16      H      -0.2630713536    -1.9208582689     0.0213925348
 ----------------------------------------------------------------
 Molecular Point Group                 C1    NOp =  1
 Largest Abelian Subgroup              C1    NOp =  1
 Nuclear Repulsion Energy =   400.2325436133 hartrees
 There are       32 alpha and       32 beta electrons
 Applying Cartesian multipole field
    Component          Value
    ---------          -----
     (2,0,0)        1.00000E-11
     (0,2,0)        2.00000E-11
     (0,0,2)       -3.00000E-11
 Nucleus-field energy     =     0.0000000109 hartrees
 Requested basis set is 6-311++G(d,p)
 There are 88 shells and 232 basis functions
 A cutoff of  1.0D-11 yielded   3605 shell pairs
 There are     25116 function pairs (     26826 Cartesian)
 Smallest overlap matrix eigenvalue = 1.43E-05
 Guess MOs from SCF MO coefficient file
 Reading MOs from coefficient file
 Reading MOs from coefficient file
 A restricted hybrid HF-DFT SCF calculation will be
 performed using Pulay DIIS extrapolation
 Exchange:     0.2000 Hartree-Fock + 0.0800 Slater + 0.7200 B88
 Correlation:  0.1900 VWN1RPA + 0.8100 LYP
 Using SG-1 standard quadrature grid
 SCF converges when DIIS error is below 1.0E-08
 Geometry optimization detected.  Setting ReadMinima to 0
 Setting SaveMinima to 0
 ---------------------------------------
  Cycle       Energy         DIIS Error
 ---------------------------------------
    1    -458.2499225293      7.41E-04
    2    -458.2525787750      1.44E-04
    3    -458.2525996350      1.28E-04
    4    -458.2526600541      5.66E-05
    5    -458.2526739570      1.01E-05
    6    -458.2526741671      6.69E-06
    7    -458.2526744782      8.36E-07
    8    -458.2526744631      2.65E-07
    9    -458.2526744656      5.54E-08
   10    -458.2526744626      3.19E-08
   11    -458.2526744636      4.74E-09 Convergence criterion met
 ---------------------------------------
 SCF time:  CPU 153.74 s  wall 154.26 s
 SCF   energy in the final basis set = -458.2526744636
 Total energy in the final basis set = -458.2526744636

 --------------------------------------------------------------

                    Orbital Energies (a.u.)
 --------------------------------------------------------------

 Alpha MOs
 -- Occupied --
-19.165 -19.164 -19.139 -19.130 -10.294 -10.261 -10.246 -10.227
 -1.096  -1.068  -1.049  -1.027  -0.792  -0.732  -0.640  -0.615
 -0.572  -0.543  -0.513  -0.494  -0.486  -0.467  -0.442  -0.431
 -0.417  -0.393  -0.368  -0.356  -0.342  -0.304  -0.296  -0.276
 -- Virtual --
 -0.076  -0.015  -0.004   0.001   0.010   0.020   0.038   0.045
  0.047   0.063   0.073   0.075   0.089   0.094   0.100   0.102
  0.113   0.116   0.118   0.126   0.134   0.142   0.148   0.151
  0.158   0.160   0.179   0.183   0.193   0.195   0.209   0.216
  0.222   0.232   0.238   0.245   0.253   0.261   0.266   0.275
  0.283   0.291   0.303   0.305   0.308   0.316   0.325   0.336
  0.343   0.358   0.369   0.372   0.389   0.391   0.407   0.439
  0.480   0.497   0.515   0.530   0.548   0.553   0.572   0.576
  0.593   0.625   0.628   0.637   0.668   0.694   0.705   0.712
  0.718   0.730   0.745   0.757   0.863   0.910   0.939   0.972
  0.995   1.028   1.036   1.070   1.090   1.111   1.139   1.142
  1.153   1.158   1.182   1.206   1.212   1.242   1.267   1.294
  1.312   1.376   1.412   1.418   1.432   1.445   1.459   1.484
  1.519   1.557   1.565   1.576   1.590   1.594   1.616   1.637
  1.656   1.681   1.725   1.745   1.750   1.775   1.801   1.830
  1.860   1.890   1.915   1.972   1.999   2.044   2.056   2.082
  2.112   2.135   2.167   2.177   2.255   2.289   2.316   2.444
  2.472   2.484   2.520   2.558   2.569   2.608   2.618   2.636
  2.712   2.731   2.762   2.814   2.835   2.863   2.879   2.895
  2.935   2.975   3.003   3.083   3.085   3.119   3.142   3.153
  3.181   3.234   3.279   3.304   3.329   3.356   3.453   3.504
  3.508   3.739   3.773   3.848   3.860   3.879   3.924   3.953
  4.023   4.093   4.158   4.304   4.993   5.057   5.069   5.089
  5.152   5.345   5.387   5.409   5.583   5.618   5.674   5.719
 23.751  23.767  23.834  23.852  49.893  49.898  49.922  49.945
 --------------------------------------------------------------

          Ground-State Mulliken Net Atomic Charges

     Atom                 Charge (a.u.)
  ----------------------------------------
      1 C                    -0.303279
      2 C                    -0.189917
      3 O                    -0.212372
      4 C                     0.004070
      5 H                     0.151684
      6 O                    -0.244420
      7 C                    -0.279363
      8 O                    -0.253323
      9 H                     0.256356
     10 H                     0.168291
     11 H                     0.179912
     12 O                    -0.254021
     13 H                     0.217254
     14 H                     0.235842
     15 H                     0.248669
     16 H                     0.274618
  ----------------------------------------
  Sum of atomic charges =    -0.000000

 -----------------------------------------------------------------
                    Cartesian Multipole Moments
 -----------------------------------------------------------------
    Charge (ESU x 10^10)
                -0.0000
    Dipole Moment (Debye)
         X      -1.4430      Y       0.8861      Z       0.0322
       Tot       1.6936
    Quadrupole Moments (Debye-Ang)
        XX     -54.2114     XY      -4.5864     YY     -51.9185
        XZ       1.6718     YZ      -2.0280     ZZ     -46.2222
    Octopole Moments (Debye-Ang^2)
       XXX     -21.5526    XXY      -5.2244    XYY       9.0905
       YYY     -19.3472    XXZ      13.6433    XYZ       5.9796
       YYZ      -9.1630    XZZ      -5.7876    YZZ       3.3356
       ZZZ      -2.1585
    Hexadecapole Moments (Debye-Ang^3)
      XXXX    -951.0160   XXXY     -82.1258   XXYY    -211.8204
      XYYY       3.8657   YYYY    -377.1484   XXXZ      10.5084
      XXYZ      -6.1959   XYYZ      -3.0024   YYYZ     -19.0657
      XXZZ    -169.6235   XYZZ      -6.4151   YYZZ     -71.4587
      XZZZ      -2.5714   YZZZ      -5.9360   ZZZZ     -94.7550
 -----------------------------------------------------------------
 Calculating analytic gradient of the SCF energy
 Gradient of SCF Energy
            1           2           3           4           5           6
    1  -0.0003310   0.0000123  -0.0002382   0.0000333  -0.0000593  -0.0001530
    2  -0.0001694   0.0003780   0.0000149   0.0001907  -0.0000616  -0.0001252
    3   0.0002126  -0.0002168   0.0000484   0.0001055  -0.0000149  -0.0001252
            7           8           9          10          11          12
    1   0.0002142  -0.0011718   0.0012159  -0.0001152   0.0004287  -0.0002115
    2  -0.0002190  -0.0000055   0.0008211  -0.0007830   0.0000310   0.0003544
    3  -0.0004343  -0.0011424   0.0008030  -0.0002818   0.0007538   0.0003690
           13          14          15          16
    1   0.0003779  -0.0000028   0.0000431  -0.0000426
    2  -0.0003055   0.0000007  -0.0000052  -0.0001164
    3   0.0000193   0.0000165  -0.0000849  -0.0000276
 Max gradient component =       1.216E-03
 RMS gradient           =       4.166E-04
 Gradient time:  CPU 57.82 s  wall 57.90 s
 Geometry Optimization Parameters
   NAtoms,    NIC,     NZ,  NCons,   NDum,   NFix, NCnnct, MaxDiis
       16     104       0       0       0       0       0       0

 Cartesian Hessian Update
 Hessian Updated using BFGS Update


** GEOMETRY OPTIMIZATION IN DELOCALIZED INTERNAL COORDINATES **
   Searching for a Minimum

   Optimization Cycle:  23

                       Coordinates (Angstroms)
     ATOM                X               Y               Z
      1  C         0.4887458834   -0.1286845581   -0.1328489117
      2  C        -0.7511546667    0.6343439902    0.3708982795
      3  O        -0.7959251221    1.9922281107   -0.0605784997
      4  C        -2.0685216399   -0.0397839336   -0.0117894722
      5  H        -2.9511747213    0.6238318747    0.0885011272
      6  O        -2.1813352600   -1.1721439414   -0.4189882002
      7  C         1.7938555639    0.5246558678    0.3089233443
      8  O         2.9105655714    0.0018009670   -0.3939534678
      9  H         3.0359289406   -0.9116119501   -0.1162115192
     10  H         1.9015719433    0.3739801908    1.3911033790
     11  H         1.7735912294    1.5960880574    0.1111416414
     12  O         0.5036060729   -1.4552693764    0.3821874110
     13  H         0.4744272185   -0.1488670428   -1.2338998060
     14  H        -0.7222317432    0.6739299105    1.4671486590
     15  H        -0.7214871061    2.0211178343   -1.0219870696
     16  H        -0.2630713536   -1.9208582689    0.0213925348
   Point Group: c1    Number of degrees of freedom:    42


   Energy is   -458.252674464

 Hessian Updated using BFGS Update

 42 Hessian modes will be used to form the next step
  Hessian Eigenvalues:
     0.001511    0.002176    0.007169    0.007996    0.012519    0.014899
     0.039911    0.048066    0.050440    0.052894    0.056878    0.060315
     0.062635    0.074937    0.084721    0.109589    0.137401    0.156405
     0.160728    0.167006    0.171391    0.183425    0.193585    0.200443
     0.216823    0.235048    0.267246    0.292993    0.312188    0.325628
     0.329066    0.333804    0.337505    0.338561    0.379586    0.419318
     0.422668    0.459756    0.529138    0.529795    0.549526    0.972946

 Minimum Search - Taking Simple RFO Step
 Searching for Lamda that Minimizes Along All modes
 Value Taken    Lamda =  -0.00121187
 Calculated Step too Large.  Step scaled by  0.493785
 Step Taken.  Stepsize is  0.300000

                             Maximum     Tolerance    Cnvgd?
         Gradient           0.001182      0.000300      NO
         Displacement       0.094266      0.001200      NO
         Energy change     -0.000706      0.000001      NO


 New Cartesian Coordinates Obtained by Inverse Iteration

 Displacement from previous Coordinates is:  0.304880
 ----------------------------------------------------------------
             Standard Nuclear Orientation (Angstroms)
    I     Atom           X                Y                Z
 ----------------------------------------------------------------
    1      C       0.4951102167    -0.1177795283    -0.1396144495
    2      C      -0.7482739798     0.6311135423     0.3756846238
    3      O      -0.8019359310     1.9937533323    -0.0395712471
    4      C      -2.0614957114    -0.0481528939    -0.0115110995
    5      H      -2.9482453484     0.6098374415     0.0890998166
    6      O      -2.1669495628    -1.1804255044    -0.4213384710
    7      C       1.7973161375     0.5392064007     0.3034213130
    8      O       2.9204573307    -0.0300369018    -0.3475196488
    9      H       2.9494768870    -0.9645914706    -0.1123688630
   10      H       1.8799751015     0.4375070536     1.3945188344
   11      H       1.7959160194     1.6004911795     0.0566981424
   12      O       0.5256209331    -1.4486432480     0.3650232751
   13      H       0.4750654925    -0.1316553822    -1.2407900409
   14      H      -0.7157689613     0.6576990593     1.4721246624
   15      H      -0.7284090889     2.0345915665    -1.0006446158
   16      H      -0.2404687243    -1.9181569144     0.0078271978
 ----------------------------------------------------------------
 Molecular Point Group                 C1    NOp =  1
 Largest Abelian Subgroup              C1    NOp =  1
 Nuclear Repulsion Energy =   400.5294744267 hartrees
 There are       32 alpha and       32 beta electrons
 Applying Cartesian multipole field
    Component          Value
    ---------          -----
     (2,0,0)        1.00000E-11
     (0,2,0)        2.00000E-11
     (0,0,2)       -3.00000E-11
 Nucleus-field energy     =     0.0000000109 hartrees
 Requested basis set is 6-311++G(d,p)
 There are 88 shells and 232 basis functions
 A cutoff of  1.0D-11 yielded   3613 shell pairs
 There are     25154 function pairs (     26867 Cartesian)
 Smallest overlap matrix eigenvalue = 1.44E-05
 Guess MOs from SCF MO coefficient file
 Reading MOs from coefficient file
 Reading MOs from coefficient file
 A restricted hybrid HF-DFT SCF calculation will be
 performed using Pulay DIIS extrapolation
 Exchange:     0.2000 Hartree-Fock + 0.0800 Slater + 0.7200 B88
 Correlation:  0.1900 VWN1RPA + 0.8100 LYP
 Using SG-1 standard quadrature grid
 SCF converges when DIIS error is below 1.0E-08
 Geometry optimization detected.  Setting ReadMinima to 0
 Setting SaveMinima to 0
 ---------------------------------------
  Cycle       Energy         DIIS Error
 ---------------------------------------
    1    -458.2495881997      7.80E-04
    2    -458.2530665983      1.31E-04
    3    -458.2530686030      1.35E-04
    4    -458.2531414584      4.81E-05
    5    -458.2531511403      1.40E-05
    6    -458.2531518065      5.37E-06
    7    -458.2531519541      1.14E-06
    8    -458.2531519263      2.08E-07
    9    -458.2531519308      5.42E-08
   10    -458.2531519295      3.40E-08
   11    -458.2531519313      3.47E-09 Convergence criterion met
 ---------------------------------------
 SCF time:  CPU 150.58 s  wall 151.16 s
 SCF   energy in the final basis set = -458.2531519313
 Total energy in the final basis set = -458.2531519313

 --------------------------------------------------------------

                    Orbital Energies (a.u.)
 --------------------------------------------------------------

 Alpha MOs
 -- Occupied --
-19.166 -19.165 -19.141 -19.130 -10.295 -10.262 -10.247 -10.227
 -1.097  -1.068  -1.050  -1.027  -0.793  -0.732  -0.640  -0.616
 -0.573  -0.543  -0.514  -0.493  -0.487  -0.469  -0.442  -0.431
 -0.417  -0.394  -0.369  -0.357  -0.342  -0.305  -0.294  -0.278
 -- Virtual --
 -0.076  -0.015  -0.004   0.000   0.010   0.021   0.038   0.045
  0.046   0.062   0.073   0.076   0.089   0.094   0.100   0.102
  0.113   0.116   0.118   0.127   0.134   0.142   0.147   0.152
  0.157   0.160   0.179   0.183   0.192   0.194   0.209   0.216
  0.221   0.232   0.239   0.245   0.253   0.259   0.266   0.274
  0.282   0.291   0.300   0.304   0.308   0.316   0.326   0.336
  0.344   0.360   0.369   0.375   0.385   0.388   0.405   0.438
  0.479   0.496   0.515   0.529   0.547   0.553   0.570   0.577
  0.594   0.625   0.627   0.637   0.668   0.693   0.705   0.712
  0.715   0.731   0.744   0.763   0.863   0.908   0.940   0.966
  0.993   1.024   1.038   1.074   1.090   1.109   1.137   1.140
  1.152   1.159   1.184   1.197   1.211   1.242   1.267   1.281
  1.314   1.373   1.412   1.419   1.439   1.445   1.456   1.484
  1.519   1.555   1.567   1.572   1.589   1.597   1.617   1.636
  1.657   1.680   1.727   1.741   1.754   1.769   1.796   1.827
  1.858   1.898   1.912   1.970   1.995   2.044   2.053   2.081
  2.109   2.132   2.164   2.181   2.258   2.286   2.316   2.443
  2.464   2.482   2.516   2.559   2.563   2.605   2.621   2.635
  2.702   2.726   2.766   2.817   2.836   2.861   2.879   2.895
  2.940   2.971   3.007   3.084   3.086   3.117   3.144   3.154
  3.180   3.237   3.278   3.305   3.329   3.359   3.454   3.505
  3.508   3.737   3.766   3.848   3.867   3.881   3.925   3.953
  4.019   4.091   4.158   4.303   4.993   5.058   5.068   5.083
  5.151   5.344   5.395   5.406   5.582   5.619   5.669   5.718
 23.750  23.766  23.833  23.852  49.893  49.898  49.922  49.943
 --------------------------------------------------------------

          Ground-State Mulliken Net Atomic Charges

     Atom                 Charge (a.u.)
  ----------------------------------------
      1 C                    -0.320502
      2 C                    -0.178616
      3 O                    -0.213391
      4 C                     0.000881
      5 H                     0.152199
      6 O                    -0.244427
      7 C                    -0.266240
      8 O                    -0.247587
      9 H                     0.254122
     10 H                     0.169148
     11 H                     0.174246
     12 O                    -0.257346
     13 H                     0.215999
     14 H                     0.237532
     15 H                     0.248023
     16 H                     0.275959
  ----------------------------------------
  Sum of atomic charges =     0.000000

 -----------------------------------------------------------------
                    Cartesian Multipole Moments
 -----------------------------------------------------------------
    Charge (ESU x 10^10)
                -0.0000
    Dipole Moment (Debye)
         X      -1.6520      Y       0.9147      Z      -0.0885
       Tot       1.8904
    Quadrupole Moments (Debye-Ang)
        XX     -55.2615     XY      -4.2829     YY     -51.6229
        XZ       1.3037     YZ      -2.1777     ZZ     -46.1576
    Octopole Moments (Debye-Ang^2)
       XXX     -27.7297    XXY      -3.7905    XYY       9.3983
       YYY     -19.1849    XXZ      12.2235    XYZ       5.9951
       YYZ      -9.5978    XZZ      -5.8285    YZZ       3.2853
       ZZZ      -2.6509
    Hexadecapole Moments (Debye-Ang^3)
      XXXX    -969.1823   XXXY     -74.2761   XXYY    -210.7644
      XYYY       3.8867   YYYY    -376.8121   XXXZ       5.9839
      XXYZ      -7.1329   XYYZ      -3.4138   YYYZ     -21.4176
      XXZZ    -168.6056   XYZZ      -5.7805   YYZZ     -71.5164
      XZZZ      -4.4497   YZZZ      -7.2627   ZZZZ     -93.1509
 -----------------------------------------------------------------
 Calculating analytic gradient of the SCF energy
 Gradient of SCF Energy
            1           2           3           4           5           6
    1  -0.0002626  -0.0000248  -0.0003298   0.0000596  -0.0000745  -0.0002169
    2  -0.0001539   0.0002397   0.0001279   0.0004166  -0.0000950  -0.0002577
    3   0.0004471  -0.0000591   0.0001010   0.0001477  -0.0000414  -0.0001896
            7           8           9          10          11          12
    1   0.0003211  -0.0006568   0.0005038  -0.0000496   0.0003174   0.0000222
    2  -0.0007744   0.0011395   0.0001066  -0.0005650  -0.0000537   0.0002486
    3  -0.0010069  -0.0003909   0.0004641  -0.0000280   0.0004516   0.0002474
           13          14          15          16
    1   0.0003633   0.0000452   0.0000779  -0.0000955
    2  -0.0002633   0.0000041  -0.0000042  -0.0001159
    3   0.0000197   0.0000013  -0.0001448  -0.0000190
 Max gradient component =       1.139E-03
 RMS gradient           =       3.518E-04
 Gradient time:  CPU 57.94 s  wall 58.06 s
 Geometry Optimization Parameters
   NAtoms,    NIC,     NZ,  NCons,   NDum,   NFix, NCnnct, MaxDiis
       16     104       0       0       0       0       0       0

 Cartesian Hessian Update
 Hessian Updated using BFGS Update


** GEOMETRY OPTIMIZATION IN DELOCALIZED INTERNAL COORDINATES **
   Searching for a Minimum

   Optimization Cycle:  24

                       Coordinates (Angstroms)
     ATOM                X               Y               Z
      1  C         0.4951102167   -0.1177795283   -0.1396144495
      2  C        -0.7482739798    0.6311135423    0.3756846238
      3  O        -0.8019359310    1.9937533323   -0.0395712471
      4  C        -2.0614957114   -0.0481528939   -0.0115110995
      5  H        -2.9482453484    0.6098374415    0.0890998166
      6  O        -2.1669495628   -1.1804255044   -0.4213384710
      7  C         1.7973161375    0.5392064007    0.3034213130
      8  O         2.9204573307   -0.0300369018   -0.3475196488
      9  H         2.9494768870   -0.9645914706   -0.1123688630
     10  H         1.8799751015    0.4375070536    1.3945188344
     11  H         1.7959160194    1.6004911795    0.0566981424
     12  O         0.5256209331   -1.4486432480    0.3650232751
     13  H         0.4750654925   -0.1316553822   -1.2407900409
     14  H        -0.7157689613    0.6576990593    1.4721246624
     15  H        -0.7284090889    2.0345915665   -1.0006446158
     16  H        -0.2404687243   -1.9181569144    0.0078271978
   Point Group: c1    Number of degrees of freedom:    42


   Energy is   -458.253151931

 Hessian Updated using BFGS Update

 42 Hessian modes will be used to form the next step
  Hessian Eigenvalues:
     0.001574    0.002587    0.007751    0.008221    0.012550    0.014903
     0.039915    0.048035    0.050439    0.052892    0.056718    0.060316
     0.062621    0.074948    0.084721    0.109468    0.137117    0.156834
     0.160696    0.167007    0.171326    0.183517    0.193656    0.200422
     0.215527    0.233752    0.267245    0.293050    0.312154    0.325624
     0.328994    0.333843    0.337570    0.338574    0.378897    0.420161
     0.423033    0.459713    0.529047    0.529778    0.550133    0.972978

 Minimum Search - Taking Simple RFO Step
 Searching for Lamda that Minimizes Along All modes
 Value Taken    Lamda =  -0.00048814
 Calculated Step too Large.  Step scaled by  0.753497
 Step Taken.  Stepsize is  0.300000

                             Maximum     Tolerance    Cnvgd?
         Gradient           0.001071      0.000300      NO
         Displacement       0.099030      0.001200      NO
         Energy change     -0.000477      0.000001      NO


 New Cartesian Coordinates Obtained by Inverse Iteration

 Displacement from previous Coordinates is:  0.340604
 ----------------------------------------------------------------
             Standard Nuclear Orientation (Angstroms)
    I     Atom           X                Y                Z
 ----------------------------------------------------------------
    1      C       0.5003208222    -0.1060364899    -0.1500568062
    2      C      -0.7452026028     0.6262815804     0.3817627508
    3      O      -0.8079766795     1.9951213378    -0.0107028334
    4      C      -2.0545724643    -0.0568885134    -0.0108494648
    5      H      -2.9451552099     0.5955509630     0.0916977281
    6      O      -2.1527926392    -1.1882625692    -0.4250771460
    7      C       1.8007508155     0.5541629519     0.2923702158
    8      O       2.9251765867    -0.0741929672    -0.2969487244
    9      H       2.8718525557    -1.0137146306    -0.0833342969
   10      H       1.8563951132     0.5137237575     1.3899218431
   11      H       1.8237197394     1.5999460469    -0.0131826153
   12      O       0.5475189736    -1.4417354752     0.3415392264
   13      H       0.4707272829    -0.1111353078    -1.2512384431
   14      H      -0.7073055889     0.6347967935     1.4781939932
   15      H      -0.7380664161     2.0522004286    -0.9711440068
   16      H      -0.2179994781    -1.9150601744    -0.0119119905
 ----------------------------------------------------------------
 Molecular Point Group                 C1    NOp =  1
 Largest Abelian Subgroup              C1    NOp =  1
 Nuclear Repulsion Energy =   400.9168541418 hartrees
 There are       32 alpha and       32 beta electrons
 Applying Cartesian multipole field
    Component          Value
    ---------          -----
     (2,0,0)        1.00000E-11
     (0,2,0)        2.00000E-11
     (0,0,2)       -3.00000E-11
 Nucleus-field energy     =     0.0000000110 hartrees
 Requested basis set is 6-311++G(d,p)
 There are 88 shells and 232 basis functions
 A cutoff of  1.0D-11 yielded   3613 shell pairs
 There are     25154 function pairs (     26867 Cartesian)
 Smallest overlap matrix eigenvalue = 1.45E-05
 Guess MOs from SCF MO coefficient file
 Reading MOs from coefficient file
 Reading MOs from coefficient file
 A restricted hybrid HF-DFT SCF calculation will be
 performed using Pulay DIIS extrapolation
 Exchange:     0.2000 Hartree-Fock + 0.0800 Slater + 0.7200 B88
 Correlation:  0.1900 VWN1RPA + 0.8100 LYP
 Using SG-1 standard quadrature grid
 SCF converges when DIIS error is below 1.0E-08
 Geometry optimization detected.  Setting ReadMinima to 0
 Setting SaveMinima to 0
 ---------------------------------------
  Cycle       Energy         DIIS Error
 ---------------------------------------
    1    -458.2488610468      8.39E-04
    2    -458.2533088328      1.25E-04
    3    -458.2532936518      1.47E-04
    4    -458.2533864288      4.03E-05
    5    -458.2533923963      1.68E-05
    6    -458.2533936159      4.92E-06
    7    -458.2533938894      1.36E-06
    8    -458.2533938282      2.05E-07
    9    -458.2533938310      6.29E-08
   10    -458.2533938307      3.26E-08
   11    -458.2533938314      5.26E-09 Convergence criterion met
 ---------------------------------------
 SCF time:  CPU 153.18 s  wall 153.49 s
 SCF   energy in the final basis set = -458.2533938314
 Total energy in the final basis set = -458.2533938314

 --------------------------------------------------------------

                    Orbital Energies (a.u.)
 --------------------------------------------------------------

 Alpha MOs
 -- Occupied --
-19.166 -19.165 -19.142 -19.128 -10.295 -10.262 -10.248 -10.227
 -1.097  -1.069  -1.052  -1.026  -0.793  -0.732  -0.641  -0.617
 -0.574  -0.543  -0.514  -0.492  -0.487  -0.470  -0.443  -0.431
 -0.418  -0.395  -0.371  -0.357  -0.342  -0.307  -0.292  -0.279
 -- Virtual --
 -0.077  -0.016  -0.004   0.000   0.010   0.023   0.038   0.044
  0.047   0.062   0.072   0.077   0.089   0.094   0.099   0.102
  0.113   0.115   0.118   0.128   0.135   0.141   0.146   0.152
  0.156   0.160   0.179   0.183   0.190   0.195   0.209   0.216
  0.222   0.232   0.240   0.244   0.253   0.257   0.266   0.273
  0.282   0.291   0.298   0.304   0.307   0.317   0.328   0.335
  0.344   0.360   0.367   0.378   0.382   0.386   0.405   0.437
  0.478   0.495   0.515   0.529   0.546   0.553   0.569   0.578
  0.594   0.624   0.627   0.636   0.669   0.690   0.707   0.711
  0.714   0.731   0.743   0.770   0.863   0.906   0.942   0.961
  0.989   1.018   1.041   1.078   1.090   1.108   1.130   1.141
  1.152   1.161   1.184   1.191   1.209   1.241   1.264   1.273
  1.315   1.370   1.414   1.419   1.446   1.450   1.457   1.483
  1.519   1.551   1.566   1.571   1.588   1.602   1.619   1.637
  1.658   1.678   1.726   1.739   1.757   1.765   1.794   1.825
  1.858   1.895   1.914   1.970   1.993   2.044   2.051   2.079
  2.105   2.130   2.158   2.186   2.260   2.282   2.314   2.443
  2.462   2.481   2.515   2.558   2.560   2.600   2.623   2.635
  2.693   2.724   2.769   2.820   2.837   2.860   2.878   2.895
  2.940   2.968   3.010   3.085   3.089   3.116   3.144   3.156
  3.179   3.238   3.279   3.306   3.328   3.360   3.454   3.505
  3.508   3.735   3.764   3.849   3.874   3.883   3.925   3.954
  4.015   4.089   4.159   4.302   4.993   5.061   5.066   5.077
  5.150   5.343   5.395   5.408   5.582   5.623   5.664   5.717
 23.750  23.765  23.833  23.852  49.893  49.898  49.922  49.940
 --------------------------------------------------------------

          Ground-State Mulliken Net Atomic Charges

     Atom                 Charge (a.u.)
  ----------------------------------------
      1 C                    -0.322127
      2 C                    -0.169642
      3 O                    -0.214347
      4 C                    -0.001072
      5 H                     0.152514
      6 O                    -0.244606
      7 C                    -0.262062
      8 O                    -0.245102
      9 H                     0.252783
     10 H                     0.169825
     11 H                     0.168679
     12 O                    -0.263562
     13 H                     0.214396
     14 H                     0.239122
     15 H                     0.247198
     16 H                     0.278003
  ----------------------------------------
  Sum of atomic charges =     0.000000

 -----------------------------------------------------------------
                    Cartesian Multipole Moments
 -----------------------------------------------------------------
    Charge (ESU x 10^10)
                 0.0000
    Dipole Moment (Debye)
         X      -1.8381      Y       0.9746      Z      -0.1831
       Tot       2.0886
    Quadrupole Moments (Debye-Ang)
        XX     -56.1272     XY      -3.8896     YY     -51.3404
        XZ       1.0356     YZ      -2.4264     ZZ     -46.1102
    Octopole Moments (Debye-Ang^2)
       XXX     -32.7765    XXY      -2.0303    XYY       9.5737
       YYY     -18.8192    XXZ      11.0676    XYZ       5.8485
       YYZ     -10.0341    XZZ      -5.8296    YZZ       3.2560
       ZZZ      -3.0444
    Hexadecapole Moments (Debye-Ang^3)
      XXXX    -982.0472   XXXY     -65.3141   XXYY    -209.8916
      XYYY       4.1609   YYYY    -376.3185   XXXZ       2.2345
      XXYZ      -8.7961   XYYZ      -3.4845   YYYZ     -24.3754
      XXZZ    -167.5709   XYZZ      -4.8481   YYZZ     -71.6651
      XZZZ      -6.2696   YZZZ      -8.9173   ZZZZ     -91.4096
 -----------------------------------------------------------------
 Calculating analytic gradient of the SCF energy
 Gradient of SCF Energy
            1           2           3           4           5           6
    1   0.0000786   0.0000270  -0.0003776   0.0000590  -0.0000556  -0.0001971
    2  -0.0000945   0.0001356   0.0001574   0.0004639  -0.0001014  -0.0002749
    3   0.0005718   0.0000748   0.0001367   0.0001267  -0.0000548  -0.0001934
            7           8           9          10          11          12
    1   0.0002374  -0.0004520   0.0001080  -0.0000197  -0.0000078   0.0003354
    2  -0.0006119   0.0009956  -0.0002785  -0.0002452  -0.0000506   0.0001244
    3  -0.0012188   0.0002519   0.0000933   0.0001857   0.0002129   0.0000114
           13          14          15          16
    1   0.0002009   0.0000584   0.0001039  -0.0000986
    2  -0.0000964   0.0000189  -0.0000262  -0.0001162
    3  -0.0000421  -0.0000254  -0.0001195  -0.0000110
 Max gradient component =       1.219E-03
 RMS gradient           =       3.097E-04
 Gradient time:  CPU 57.38 s  wall 57.43 s
 Geometry Optimization Parameters
   NAtoms,    NIC,     NZ,  NCons,   NDum,   NFix, NCnnct, MaxDiis
       16     104       0       0       0       0       0       0

 Cartesian Hessian Update
 Hessian Updated using BFGS Update


** GEOMETRY OPTIMIZATION IN DELOCALIZED INTERNAL COORDINATES **
   Searching for a Minimum

   Optimization Cycle:  25

                       Coordinates (Angstroms)
     ATOM                X               Y               Z
      1  C         0.5003208222   -0.1060364899   -0.1500568062
      2  C        -0.7452026028    0.6262815804    0.3817627508
      3  O        -0.8079766795    1.9951213378   -0.0107028334
      4  C        -2.0545724643   -0.0568885134   -0.0108494648
      5  H        -2.9451552099    0.5955509630    0.0916977281
      6  O        -2.1527926392   -1.1882625692   -0.4250771460
      7  C         1.8007508155    0.5541629519    0.2923702158
      8  O         2.9251765867   -0.0741929672   -0.2969487244
      9  H         2.8718525557   -1.0137146306   -0.0833342969
     10  H         1.8563951132    0.5137237575    1.3899218431
     11  H         1.8237197394    1.5999460469   -0.0131826153
     12  O         0.5475189736   -1.4417354752    0.3415392264
     13  H         0.4707272829   -0.1111353078   -1.2512384431
     14  H        -0.7073055889    0.6347967935    1.4781939932
     15  H        -0.7380664161    2.0522004286   -0.9711440068
     16  H        -0.2179994781   -1.9150601744   -0.0119119905
   Point Group: c1    Number of degrees of freedom:    42


   Energy is   -458.253393831

 Hessian Updated using BFGS Update

 42 Hessian modes will be used to form the next step
  Hessian Eigenvalues:
     0.001612    0.002822    0.007781    0.008286    0.012550    0.014905
     0.039920    0.047989    0.050441    0.052890    0.056899    0.060323
     0.062595    0.074960    0.084722    0.109542    0.137042    0.156827
     0.160722    0.167006    0.171509    0.183509    0.193698    0.200493
     0.213418    0.232032    0.267250    0.292928    0.312951    0.325642
     0.329116    0.333888    0.337349    0.338569    0.376814    0.419426
     0.422564    0.459625    0.529044    0.529779    0.549462    0.972607

 Minimum Search - Taking Simple RFO Step
 Searching for Lamda that Minimizes Along All modes
 Value Taken    Lamda =  -0.00005923
 Step Taken.  Stepsize is  0.131266

                             Maximum     Tolerance    Cnvgd?
         Gradient           0.000775      0.000300      NO
         Displacement       0.044186      0.001200      NO
         Energy change     -0.000242      0.000001      NO


 New Cartesian Coordinates Obtained by Inverse Iteration

 Displacement from previous Coordinates is:  0.159848
 ----------------------------------------------------------------
             Standard Nuclear Orientation (Angstroms)
    I     Atom           X                Y                Z
 ----------------------------------------------------------------
    1      C       0.5023113089    -0.1002596276    -0.1560446103
    2      C      -0.7435907472     0.6236893306     0.3839309146
    3      O      -0.8096191145     1.9952765400     0.0024324864
    4      C      -2.0515178570    -0.0613688206    -0.0099152143
    5      H      -2.9440575563     0.5878002639     0.0964229133
    6      O      -2.1462717066    -1.1917208907    -0.4275020622
    7      C       1.8031550253     0.5607680890     0.2873446944
    8      O       2.9265847736    -0.0959827885    -0.2733455656
    9      H       2.8406308498    -1.0338129889    -0.0629228994
   10      H       1.8466969785     0.5501088774     1.3860518454
   11      H       1.8400578611     1.5978718618    -0.0461913918
   12      O       0.5543925212    -1.4382814129     0.3295217469
   13      H       0.4678160139    -0.1006646949    -1.2570274943
   14      H      -0.7026097417     0.6236974856     1.4802492327
   15      H      -0.7461412706     2.0600181911    -0.9578520358
   16      H      -0.2104465279    -1.9123816832    -0.0241131301
 ----------------------------------------------------------------
 Molecular Point Group                 C1    NOp =  1
 Largest Abelian Subgroup              C1    NOp =  1
 Nuclear Repulsion Energy =   401.0985256627 hartrees
 There are       32 alpha and       32 beta electrons
 Applying Cartesian multipole field
    Component          Value
    ---------          -----
     (2,0,0)        1.00000E-11
     (0,2,0)        2.00000E-11
     (0,0,2)       -3.00000E-11
 Nucleus-field energy     =     0.0000000110 hartrees
 Requested basis set is 6-311++G(d,p)
 There are 88 shells and 232 basis functions
 A cutoff of  1.0D-11 yielded   3614 shell pairs
 There are     25157 function pairs (     26870 Cartesian)
 Smallest overlap matrix eigenvalue = 1.46E-05
 Guess MOs from SCF MO coefficient file
 Reading MOs from coefficient file
 Reading MOs from coefficient file
 A restricted hybrid HF-DFT SCF calculation will be
 performed using Pulay DIIS extrapolation
 Exchange:     0.2000 Hartree-Fock + 0.0800 Slater + 0.7200 B88
 Correlation:  0.1900 VWN1RPA + 0.8100 LYP
 Using SG-1 standard quadrature grid
 SCF converges when DIIS error is below 1.0E-08
 Geometry optimization detected.  Setting ReadMinima to 0
 Setting SaveMinima to 0
 ---------------------------------------
  Cycle       Energy         DIIS Error
 ---------------------------------------
    1    -458.2527913152      3.84E-04
    2    -458.2534093913      5.00E-05
    3    -458.2534105408      5.31E-05
    4    -458.2534227424      1.88E-05
    5    -458.2534241523      7.22E-06
    6    -458.2534243030      2.20E-06
    7    -458.2534243898      7.16E-07
    8    -458.2534243788      9.88E-08
    9    -458.2534243813      2.43E-08
   10    -458.2534243813      1.67E-08
   11    -458.2534243824      4.27E-09 Convergence criterion met
 ---------------------------------------
 SCF time:  CPU 147.70 s  wall 147.96 s
 SCF   energy in the final basis set = -458.2534243824
 Total energy in the final basis set = -458.2534243824

 --------------------------------------------------------------

                    Orbital Energies (a.u.)
 --------------------------------------------------------------

 Alpha MOs
 -- Occupied --
-19.167 -19.166 -19.143 -19.128 -10.296 -10.263 -10.249 -10.227
 -1.098  -1.069  -1.052  -1.025  -0.794  -0.732  -0.641  -0.617
 -0.574  -0.543  -0.514  -0.492  -0.487  -0.471  -0.443  -0.431
 -0.418  -0.395  -0.371  -0.357  -0.343  -0.307  -0.291  -0.279
 -- Virtual --
 -0.077  -0.017  -0.004  -0.000   0.010   0.023   0.038   0.044
  0.047   0.062   0.072   0.077   0.089   0.094   0.099   0.103
  0.113   0.115   0.118   0.129   0.136   0.141   0.145   0.153
  0.155   0.160   0.179   0.183   0.190   0.195   0.209   0.216
  0.222   0.232   0.240   0.244   0.253   0.257   0.266   0.272
  0.282   0.292   0.297   0.303   0.307   0.318   0.328   0.336
  0.343   0.360   0.367   0.377   0.383   0.386   0.405   0.437
  0.478   0.494   0.515   0.529   0.546   0.553   0.568   0.578
  0.594   0.624   0.627   0.636   0.670   0.688   0.707   0.711
  0.715   0.731   0.743   0.773   0.863   0.905   0.943   0.959
  0.987   1.015   1.042   1.079   1.090   1.108   1.126   1.141
  1.152   1.162   1.181   1.191   1.208   1.241   1.262   1.271
  1.316   1.369   1.414   1.418   1.446   1.450   1.464   1.483
  1.520   1.549   1.565   1.572   1.587   1.604   1.621   1.637
  1.659   1.677   1.725   1.740   1.757   1.765   1.794   1.824
  1.858   1.891   1.916   1.970   1.992   2.043   2.050   2.078
  2.104   2.128   2.156   2.188   2.260   2.281   2.313   2.443
  2.463   2.481   2.514   2.557   2.560   2.598   2.623   2.635
  2.691   2.723   2.770   2.820   2.837   2.860   2.877   2.895
  2.939   2.967   3.010   3.086   3.090   3.116   3.144   3.157
  3.178   3.238   3.279   3.306   3.327   3.359   3.453   3.504
  3.508   3.735   3.764   3.849   3.877   3.883   3.925   3.954
  4.014   4.089   4.160   4.302   4.993   5.064   5.066   5.075
  5.150   5.343   5.394   5.409   5.583   5.626   5.661   5.717
 23.749  23.765  23.833  23.852  49.893  49.898  49.923  49.939
 --------------------------------------------------------------

          Ground-State Mulliken Net Atomic Charges

     Atom                 Charge (a.u.)
  ----------------------------------------
      1 C                    -0.319525
      2 C                    -0.166970
      3 O                    -0.214556
      4 C                    -0.001372
      5 H                     0.152632
      6 O                    -0.244787
      7 C                    -0.262547
      8 O                    -0.244998
      9 H                     0.252298
     10 H                     0.170213
     11 H                     0.167070
     12 O                    -0.267051
     13 H                     0.213857
     14 H                     0.239759
     15 H                     0.246871
     16 H                     0.279104
  ----------------------------------------
  Sum of atomic charges =    -0.000000

 -----------------------------------------------------------------
                    Cartesian Multipole Moments
 -----------------------------------------------------------------
    Charge (ESU x 10^10)
                -0.0000
    Dipole Moment (Debye)
         X      -1.9199      Y       1.0098      Z      -0.2173
       Tot       2.1801
    Quadrupole Moments (Debye-Ang)
        XX     -56.4374     XY      -3.7069     YY     -51.2352
        XZ       0.9539     YZ      -2.5503     ZZ     -46.0835
    Octopole Moments (Debye-Ang^2)
       XXX     -34.7636    XXY      -1.1819    XYY       9.5784
       YYY     -18.5923    XXZ      10.6330    XYZ       5.7518
       YYZ     -10.2071    XZZ      -5.8178    YZZ       3.2578
       ZZZ      -3.1895
    Hexadecapole Moments (Debye-Ang^3)
      XXXX    -986.5666   XXXY     -61.3188   XXYY    -209.4964
      XYYY       4.1270   YYYY    -376.0833   XXXZ       0.6686
      XXYZ      -9.7135   XYYZ      -3.3924   YYYZ     -25.7115
      XXZZ    -167.1020   XYZZ      -4.4489   YYZZ     -71.7229
      XZZZ      -7.0763   YZZZ      -9.6949   ZZZZ     -90.6513
 -----------------------------------------------------------------
 Calculating analytic gradient of the SCF energy
 Gradient of SCF Energy
            1           2           3           4           5           6
    1   0.0001222   0.0000085  -0.0001930  -0.0000096  -0.0000324  -0.0000668
    2  -0.0000158  -0.0000977   0.0000511   0.0002694  -0.0000839  -0.0001650
    3   0.0002407   0.0000978   0.0000694   0.0000601  -0.0000310  -0.0001052
            7           8           9          10          11          12
    1   0.0001504  -0.0001544  -0.0000388   0.0000035  -0.0000264   0.0001338
    2  -0.0001873   0.0003062  -0.0000898  -0.0000005   0.0000551   0.0000456
    3  -0.0004681   0.0002145  -0.0000564   0.0001204   0.0000621  -0.0000964
           13          14          15          16
    1  -0.0000083   0.0000481   0.0000806  -0.0000176
    2   0.0000045   0.0000260  -0.0000279  -0.0000899
    3  -0.0000390  -0.0000411  -0.0000372   0.0000093
 Max gradient component =       4.681E-04
 RMS gradient           =       1.285E-04
 Gradient time:  CPU 57.33 s  wall 57.43 s
 Geometry Optimization Parameters
   NAtoms,    NIC,     NZ,  NCons,   NDum,   NFix, NCnnct, MaxDiis
       16     104       0       0       0       0       0       0

 Cartesian Hessian Update
 Hessian Updated using BFGS Update


** GEOMETRY OPTIMIZATION IN DELOCALIZED INTERNAL COORDINATES **
   Searching for a Minimum

   Optimization Cycle:  26

                       Coordinates (Angstroms)
     ATOM                X               Y               Z
      1  C         0.5023113089   -0.1002596276   -0.1560446103
      2  C        -0.7435907472    0.6236893306    0.3839309146
      3  O        -0.8096191145    1.9952765400    0.0024324864
      4  C        -2.0515178570   -0.0613688206   -0.0099152143
      5  H        -2.9440575563    0.5878002639    0.0964229133
      6  O        -2.1462717066   -1.1917208907   -0.4275020622
      7  C         1.8031550253    0.5607680890    0.2873446944
      8  O         2.9265847736   -0.0959827885   -0.2733455656
      9  H         2.8406308498   -1.0338129889   -0.0629228994
     10  H         1.8466969785    0.5501088774    1.3860518454
     11  H         1.8400578611    1.5978718618   -0.0461913918
     12  O         0.5543925212   -1.4382814129    0.3295217469
     13  H         0.4678160139   -0.1006646949   -1.2570274943
     14  H        -0.7026097417    0.6236974856    1.4802492327
     15  H        -0.7461412706    2.0600181911   -0.9578520358
     16  H        -0.2104465279   -1.9123816832   -0.0241131301
   Point Group: c1    Number of degrees of freedom:    42


   Energy is   -458.253424382

 Hessian Updated using BFGS Update

 42 Hessian modes will be used to form the next step
  Hessian Eigenvalues:
     0.001619    0.003025    0.007798    0.008261    0.012361    0.014874
     0.039851    0.047872    0.050440    0.052953    0.056984    0.060318
     0.062413    0.074883    0.084737    0.109534    0.136949    0.156935
     0.160783    0.166980    0.171496    0.182660    0.193839    0.200465
     0.213408    0.230226    0.267250    0.291477    0.312160    0.325626
     0.329099    0.333751    0.336078    0.338583    0.370104    0.415270
     0.421846    0.459490    0.528999    0.529774    0.546076    0.970740

 Minimum Search - Taking Simple RFO Step
 Searching for Lamda that Minimizes Along All modes
 Value Taken    Lamda =  -0.00000274
 Step Taken.  Stepsize is  0.011945

                             Maximum     Tolerance    Cnvgd?
         Gradient           0.000218      0.000300     YES
         Displacement       0.007159      0.001200      NO
         Energy change     -0.000031      0.000001      NO


 New Cartesian Coordinates Obtained by Inverse Iteration

 Displacement from previous Coordinates is:  0.015241
 ----------------------------------------------------------------
             Standard Nuclear Orientation (Angstroms)
    I     Atom           X                Y                Z
 ----------------------------------------------------------------
    1      C       0.5022558260    -0.1001649985    -0.1569462910
    2      C      -0.7433022307     0.6236472042     0.3835654439
    3      O      -0.8091527377     1.9955461232     0.0032119286
    4      C      -2.0512916195    -0.0614498955    -0.0097353262
    5      H      -2.9438319460     0.5875165460     0.0980362182
    6      O      -2.1460239673    -1.1915537985    -0.4278241167
    7      C       1.8033530663     0.5606649056     0.2868987616
    8      O       2.9269742029    -0.0974126841    -0.2728702549
    9      H       2.8427605376    -1.0343430445    -0.0582164484
   10      H       1.8462802008     0.5515271860     1.3854374874
   11      H       1.8410274540     1.5972087626    -0.0483312896
   12      O       0.5534378105    -1.4382036352     0.3287936514
   13      H       0.4679388408    -0.1002981721    -1.2578559726
   14      H      -0.7020836896     0.6227052337     1.4799260910
   15      H      -0.7497122025     2.0611275981    -0.9572336354
   16      H      -0.2112387349    -1.9117595988    -0.0258168173
 ----------------------------------------------------------------
 Molecular Point Group                 C1    NOp =  1
 Largest Abelian Subgroup              C1    NOp =  1
 Nuclear Repulsion Energy =   401.0968951157 hartrees
 There are       32 alpha and       32 beta electrons
 Applying Cartesian multipole field
    Component          Value
    ---------          -----
     (2,0,0)        1.00000E-11
     (0,2,0)        2.00000E-11
     (0,0,2)       -3.00000E-11
 Nucleus-field energy     =     0.0000000110 hartrees
 Requested basis set is 6-311++G(d,p)
 There are 88 shells and 232 basis functions
 A cutoff of  1.0D-11 yielded   3614 shell pairs
 There are     25157 function pairs (     26870 Cartesian)
 Smallest overlap matrix eigenvalue = 1.46E-05
 Guess MOs from SCF MO coefficient file
 Reading MOs from coefficient file
 Reading MOs from coefficient file
 A restricted hybrid HF-DFT SCF calculation will be
 performed using Pulay DIIS extrapolation
 Exchange:     0.2000 Hartree-Fock + 0.0800 Slater + 0.7200 B88
 Correlation:  0.1900 VWN1RPA + 0.8100 LYP
 Using SG-1 standard quadrature grid
 SCF converges when DIIS error is below 1.0E-08
 Geometry optimization detected.  Setting ReadMinima to 0
 Setting SaveMinima to 0
 ---------------------------------------
  Cycle       Energy         DIIS Error
 ---------------------------------------
    1    -458.2533898943      3.66E-05
    2    -458.2534261640      6.32E-06
    3    -458.2534263465      3.42E-06
    4    -458.2534262313      2.51E-06
    5    -458.2534263231      7.09E-07
    6    -458.2534263099      2.31E-07
    7    -458.2534262852      6.31E-08
    8    -458.2534262828      2.03E-08
    9    -458.2534262857      4.64E-09 Convergence criterion met
 ---------------------------------------
 SCF time:  CPU 119.02 s  wall 119.49 s
 SCF   energy in the final basis set = -458.2534262857
 Total energy in the final basis set = -458.2534262857

 --------------------------------------------------------------

                    Orbital Energies (a.u.)
 --------------------------------------------------------------

 Alpha MOs
 -- Occupied --
-19.167 -19.166 -19.143 -19.128 -10.296 -10.262 -10.249 -10.227
 -1.098  -1.069  -1.052  -1.025  -0.794  -0.732  -0.641  -0.617
 -0.574  -0.543  -0.514  -0.492  -0.488  -0.471  -0.443  -0.431
 -0.418  -0.395  -0.371  -0.357  -0.343  -0.307  -0.291  -0.279
 -- Virtual --
 -0.077  -0.017  -0.004  -0.000   0.010   0.023   0.038   0.044
  0.047   0.062   0.072   0.077   0.089   0.094   0.099   0.103
  0.113   0.115   0.118   0.129   0.136   0.141   0.145   0.153
  0.155   0.160   0.179   0.184   0.190   0.195   0.209   0.216
  0.222   0.232   0.240   0.244   0.253   0.257   0.266   0.272
  0.282   0.291   0.297   0.304   0.307   0.318   0.328   0.336
  0.343   0.360   0.367   0.377   0.383   0.385   0.405   0.438
  0.478   0.494   0.515   0.529   0.546   0.553   0.568   0.578
  0.594   0.624   0.627   0.636   0.670   0.688   0.707   0.711
  0.715   0.731   0.743   0.773   0.863   0.905   0.943   0.960
  0.987   1.015   1.043   1.079   1.090   1.108   1.126   1.141
  1.152   1.162   1.181   1.191   1.208   1.241   1.263   1.271
  1.316   1.369   1.414   1.418   1.446   1.450   1.464   1.482
  1.520   1.549   1.565   1.572   1.587   1.604   1.621   1.637
  1.659   1.677   1.725   1.740   1.757   1.765   1.794   1.824
  1.858   1.891   1.916   1.970   1.993   2.043   2.050   2.078
  2.105   2.129   2.156   2.188   2.260   2.281   2.313   2.443
  2.463   2.481   2.514   2.557   2.560   2.598   2.623   2.635
  2.691   2.723   2.770   2.820   2.838   2.860   2.877   2.895
  2.938   2.967   3.010   3.087   3.090   3.116   3.144   3.157
  3.178   3.239   3.279   3.306   3.327   3.359   3.453   3.504
  3.508   3.735   3.764   3.849   3.877   3.883   3.925   3.954
  4.014   4.089   4.160   4.302   4.993   5.064   5.066   5.075
  5.150   5.343   5.394   5.409   5.583   5.626   5.661   5.717
 23.749  23.765  23.833  23.852  49.893  49.898  49.923  49.939
 --------------------------------------------------------------

          Ground-State Mulliken Net Atomic Charges

     Atom                 Charge (a.u.)
  ----------------------------------------
      1 C                    -0.320689
      2 C                    -0.166311
      3 O                    -0.214689
      4 C                    -0.001284
      5 H                     0.152587
      6 O                    -0.244836
      7 C                    -0.262017
      8 O                    -0.245160
      9 H                     0.252270
     10 H                     0.170224
     11 H                     0.167240
     12 O                    -0.267120
     13 H                     0.213944
     14 H                     0.239913
     15 H                     0.246862
     16 H                     0.279068
  ----------------------------------------
  Sum of atomic charges =     0.000000

 -----------------------------------------------------------------
                    Cartesian Multipole Moments
 -----------------------------------------------------------------
    Charge (ESU x 10^10)
                -0.0000
    Dipole Moment (Debye)
         X      -1.9228      Y       1.0141      Z      -0.2141
       Tot       2.1844
    Quadrupole Moments (Debye-Ang)
        XX     -56.4127     XY      -3.7161     YY     -51.2354
        XZ       0.9814     YZ      -2.5667     ZZ     -46.0809
    Octopole Moments (Debye-Ang^2)
       XXX     -34.7277    XXY      -1.1678    XYY       9.5421
       YYY     -18.5562    XXZ      10.6842    XYZ       5.7327
       YYZ     -10.2162    XZZ      -5.8201    YZZ       3.2632
       ZZZ      -3.1698
    Hexadecapole Moments (Debye-Ang^3)
      XXXX    -986.4260   XXXY     -61.3170   XXYY    -209.4056
      XYYY       4.0805   YYYY    -376.0997   XXXZ       0.8333
      XXYZ      -9.8710   XYYZ      -3.3006   YYYZ     -25.7984
      XXZZ    -167.0861   XYZZ      -4.4309   YYZZ     -71.7203
      XZZZ      -7.0609   YZZZ      -9.7394   ZZZZ     -90.6089
 -----------------------------------------------------------------
 Calculating analytic gradient of the SCF energy
 Gradient of SCF Energy
            1           2           3           4           5           6
    1  -0.0000149   0.0000109  -0.0001264  -0.0000162  -0.0000083  -0.0000068
    2  -0.0000100  -0.0001214   0.0000447   0.0001397  -0.0000586  -0.0001015
    3   0.0000812   0.0000809   0.0000157   0.0000273  -0.0000080  -0.0000570
            7           8           9          10          11          12
    1   0.0000928  -0.0000284   0.0000254  -0.0000206  -0.0000286   0.0000497
    2  -0.0000463   0.0000953  -0.0000158   0.0000254   0.0000602   0.0000125
    3  -0.0001215   0.0000688  -0.0000384   0.0000285   0.0000264  -0.0000571
           13          14          15          16
    1  -0.0000092   0.0000268   0.0000518   0.0000021
    2   0.0000246  -0.0000041  -0.0000034  -0.0000413
    3  -0.0000167  -0.0000165  -0.0000062  -0.0000074
 Max gradient component =       1.397E-04
 RMS gradient           =       5.517E-05
 Gradient time:  CPU 57.85 s  wall 57.97 s
 Geometry Optimization Parameters
   NAtoms,    NIC,     NZ,  NCons,   NDum,   NFix, NCnnct, MaxDiis
       16     104       0       0       0       0       0       0

 Cartesian Hessian Update
 Hessian Updated using BFGS Update


** GEOMETRY OPTIMIZATION IN DELOCALIZED INTERNAL COORDINATES **
   Searching for a Minimum

   Optimization Cycle:  27

                       Coordinates (Angstroms)
     ATOM                X               Y               Z
      1  C         0.5022558260   -0.1001649985   -0.1569462910
      2  C        -0.7433022307    0.6236472042    0.3835654439
      3  O        -0.8091527377    1.9955461232    0.0032119286
      4  C        -2.0512916195   -0.0614498955   -0.0097353262
      5  H        -2.9438319460    0.5875165460    0.0980362182
      6  O        -2.1460239673   -1.1915537985   -0.4278241167
      7  C         1.8033530663    0.5606649056    0.2868987616
      8  O         2.9269742029   -0.0974126841   -0.2728702549
      9  H         2.8427605376   -1.0343430445   -0.0582164484
     10  H         1.8462802008    0.5515271860    1.3854374874
     11  H         1.8410274540    1.5972087626   -0.0483312896
     12  O         0.5534378105   -1.4382036352    0.3287936514
     13  H         0.4679388408   -0.1002981721   -1.2578559726
     14  H        -0.7020836896    0.6227052337    1.4799260910
     15  H        -0.7497122025    2.0611275981   -0.9572336354
     16  H        -0.2112387349   -1.9117595988   -0.0258168173
   Point Group: c1    Number of degrees of freedom:    42


   Energy is   -458.253426286

 Hessian Updated using BFGS Update

 42 Hessian modes will be used to form the next step
  Hessian Eigenvalues:
     0.001611    0.003037    0.006755    0.008305    0.009651    0.014768
     0.038598    0.047231    0.050345    0.052424    0.056759    0.060344
     0.061088    0.074982    0.084672    0.109722    0.136980    0.158384
     0.162158    0.166406    0.170899    0.182824    0.193348    0.200376
     0.213424    0.225963    0.267294    0.292388    0.316905    0.325025
     0.329274    0.333342    0.337535    0.339988    0.358899    0.415824
     0.432327    0.459370    0.528190    0.529728    0.539761    0.962526

 Minimum Search - Taking Simple RFO Step
 Searching for Lamda that Minimizes Along All modes
 Value Taken    Lamda =  -0.00000133
 Step Taken.  Stepsize is  0.013101

                             Maximum     Tolerance    Cnvgd?
         Gradient           0.000085      0.000300     YES
         Displacement       0.007680      0.001200      NO
         Energy change     -0.000002      0.000001      NO


 New Cartesian Coordinates Obtained by Inverse Iteration

 Displacement from previous Coordinates is:  0.013029
 ----------------------------------------------------------------
             Standard Nuclear Orientation (Angstroms)
    I     Atom           X                Y                Z
 ----------------------------------------------------------------
    1      C       0.5025287993    -0.0999837350    -0.1573717709
    2      C      -0.7428658567     0.6239885212     0.3829420413
    3      O      -0.8085376003     1.9959300633     0.0030102100
    4      C      -2.0508895899    -0.0613488130    -0.0096559367
    5      H      -2.9435805473     0.5871358435     0.1000982373
    6      O      -2.1455199985    -1.1909609080    -0.4288643931
    7      C       1.8036269688     0.5604885183     0.2871090943
    8      O       2.9269801404    -0.0984569378    -0.2727262980
    9      H       2.8430315022    -1.0348382079    -0.0558981095
   10      H       1.8465154590     0.5512570443     1.3855160638
   11      H       1.8421018915     1.5968083289    -0.0485514941
   12      O       0.5528488264    -1.4378985416     0.3290385873
   13      H       0.4688496098    -0.1003960552    -1.2582151998
   14      H      -0.7016636683     0.6228593036     1.4793470479
   15      H      -0.7549249012     2.0615979695    -0.9577202038
   16      H      -0.2111102246    -1.9114246619    -0.0270184463
 ----------------------------------------------------------------
 Molecular Point Group                 C1    NOp =  1
 Largest Abelian Subgroup              C1    NOp =  1
 Nuclear Repulsion Energy =   401.1084333764 hartrees
 There are       32 alpha and       32 beta electrons
 Applying Cartesian multipole field
    Component          Value
    ---------          -----
     (2,0,0)        1.00000E-11
     (0,2,0)        2.00000E-11
     (0,0,2)       -3.00000E-11
 Nucleus-field energy     =     0.0000000110 hartrees
 Requested basis set is 6-311++G(d,p)
 There are 88 shells and 232 basis functions
 A cutoff of  1.0D-11 yielded   3614 shell pairs
 There are     25157 function pairs (     26870 Cartesian)
 Smallest overlap matrix eigenvalue = 1.46E-05
 Guess MOs from SCF MO coefficient file
 Reading MOs from coefficient file
 Reading MOs from coefficient file
 A restricted hybrid HF-DFT SCF calculation will be
 performed using Pulay DIIS extrapolation
 Exchange:     0.2000 Hartree-Fock + 0.0800 Slater + 0.7200 B88
 Correlation:  0.1900 VWN1RPA + 0.8100 LYP
 Using SG-1 standard quadrature grid
 SCF converges when DIIS error is below 1.0E-08
 Geometry optimization detected.  Setting ReadMinima to 0
 Setting SaveMinima to 0
 ---------------------------------------
  Cycle       Energy         DIIS Error
 ---------------------------------------
    1    -458.2535320859      3.67E-05
    2    -458.2534266185      6.25E-06
    3    -458.2534268540      3.06E-06
    4    -458.2534267377      2.17E-06
    5    -458.2534268277      6.51E-07
    6    -458.2534268352      2.57E-07
    7    -458.2534268408      7.17E-08
    8    -458.2534268412      2.27E-08
    9    -458.2534268438      6.31E-09 Convergence criterion met
 ---------------------------------------
 SCF time:  CPU 121.40 s  wall 122.09 s
 SCF   energy in the final basis set = -458.2534268438
 Total energy in the final basis set = -458.2534268438

 --------------------------------------------------------------

                    Orbital Energies (a.u.)
 --------------------------------------------------------------

 Alpha MOs
 -- Occupied --
-19.167 -19.166 -19.142 -19.127 -10.296 -10.262 -10.249 -10.227
 -1.098  -1.069  -1.052  -1.025  -0.794  -0.732  -0.641  -0.617
 -0.574  -0.543  -0.514  -0.492  -0.488  -0.471  -0.443  -0.431
 -0.418  -0.395  -0.371  -0.357  -0.342  -0.307  -0.291  -0.279
 -- Virtual --
 -0.077  -0.016  -0.004  -0.000   0.010   0.023   0.038   0.044
  0.047   0.062   0.072   0.077   0.089   0.094   0.099   0.103
  0.113   0.115   0.118   0.129   0.136   0.141   0.145   0.153
  0.155   0.160   0.180   0.184   0.190   0.195   0.209   0.216
  0.222   0.232   0.240   0.244   0.253   0.257   0.266   0.272
  0.282   0.291   0.297   0.304   0.307   0.318   0.328   0.336
  0.343   0.360   0.367   0.377   0.383   0.385   0.405   0.438
  0.478   0.495   0.515   0.529   0.546   0.553   0.568   0.578
  0.594   0.624   0.627   0.636   0.670   0.688   0.707   0.711
  0.716   0.732   0.743   0.773   0.862   0.905   0.943   0.960
  0.987   1.015   1.043   1.080   1.090   1.108   1.126   1.141
  1.152   1.162   1.181   1.191   1.208   1.241   1.263   1.271
  1.316   1.369   1.414   1.418   1.445   1.450   1.464   1.482
  1.520   1.549   1.565   1.572   1.587   1.604   1.621   1.638
  1.659   1.677   1.724   1.740   1.757   1.765   1.794   1.824
  1.857   1.891   1.916   1.970   1.993   2.043   2.051   2.078
  2.105   2.129   2.156   2.188   2.260   2.281   2.313   2.443
  2.463   2.481   2.514   2.557   2.560   2.598   2.623   2.635
  2.691   2.724   2.770   2.820   2.838   2.860   2.877   2.894
  2.938   2.967   3.010   3.087   3.090   3.116   3.144   3.157
  3.178   3.239   3.279   3.306   3.327   3.359   3.452   3.504
  3.508   3.735   3.765   3.848   3.877   3.883   3.926   3.954
  4.014   4.089   4.160   4.302   4.992   5.064   5.066   5.075
  5.150   5.343   5.394   5.409   5.583   5.626   5.661   5.717
 23.749  23.765  23.833  23.852  49.893  49.898  49.923  49.939
 --------------------------------------------------------------

          Ground-State Mulliken Net Atomic Charges

     Atom                 Charge (a.u.)
  ----------------------------------------
      1 C                    -0.323036
      2 C                    -0.164542
      3 O                    -0.214775
      4 C                    -0.001603
      5 H                     0.152563
      6 O                    -0.244892
      7 C                    -0.261448
      8 O                    -0.245190
      9 H                     0.252192
     10 H                     0.170175
     11 H                     0.167545
     12 O                    -0.267132
     13 H                     0.214166
     14 H                     0.240003
     15 H                     0.246883
     16 H                     0.279090
  ----------------------------------------
  Sum of atomic charges =     0.000000

 -----------------------------------------------------------------
                    Cartesian Multipole Moments
 -----------------------------------------------------------------
    Charge (ESU x 10^10)
                 0.0000
    Dipole Moment (Debye)
         X      -1.9301      Y       1.0160      Z      -0.2130
       Tot       2.1915
    Quadrupole Moments (Debye-Ang)
        XX     -56.3973     XY      -3.7290     YY     -51.2314
        XZ       1.0005     YZ      -2.5727     ZZ     -46.0786
    Octopole Moments (Debye-Ang^2)
       XXX     -34.7663    XXY      -1.1343    XYY       9.4858
       YYY     -18.5712    XXZ      10.7127    XYZ       5.7430
       YYZ     -10.2191    XZZ      -5.8314    YZZ       3.2704
       ZZZ      -3.1552
    Hexadecapole Moments (Debye-Ang^3)
      XXXX    -986.3474   XXXY     -61.1802   XXYY    -209.2767
      XYYY       4.0504   YYYY    -376.0819   XXXZ       0.8586
      XXYZ      -9.9768   XYYZ      -3.2433   YYYZ     -25.8115
      XXZZ    -167.0563   XYZZ      -4.4296   YYZZ     -71.7097
      XZZZ      -7.0981   YZZZ      -9.7587   ZZZZ     -90.6241
 -----------------------------------------------------------------
 Calculating analytic gradient of the SCF energy
 Gradient of SCF Energy
            1           2           3           4           5           6
    1  -0.0000409   0.0000339  -0.0000604  -0.0000191   0.0000077   0.0000331
    2  -0.0000219  -0.0000798   0.0000252  -0.0000145  -0.0000372  -0.0000115
    3  -0.0000569   0.0000195  -0.0000133  -0.0000057   0.0000093  -0.0000084
            7           8           9          10          11          12
    1   0.0000069   0.0000011   0.0000152  -0.0000068  -0.0000031  -0.0000084
    2   0.0000574  -0.0000058   0.0000596   0.0000105   0.0000263  -0.0000043
    3   0.0001136  -0.0000262  -0.0000129  -0.0000302   0.0000011  -0.0000183
           13          14          15          16
    1   0.0000003   0.0000039   0.0000082   0.0000283
    2   0.0000214  -0.0000176  -0.0000029  -0.0000050
    3   0.0000044   0.0000024   0.0000406  -0.0000188
 Max gradient component =       1.136E-04
 RMS gradient           =       3.162E-05
 Gradient time:  CPU 58.31 s  wall 58.41 s
 Geometry Optimization Parameters
   NAtoms,    NIC,     NZ,  NCons,   NDum,   NFix, NCnnct, MaxDiis
       16     104       0       0       0       0       0       0

 Cartesian Hessian Update
 Hessian Updated using BFGS Update


** GEOMETRY OPTIMIZATION IN DELOCALIZED INTERNAL COORDINATES **
   Searching for a Minimum

   Optimization Cycle:  28

                       Coordinates (Angstroms)
     ATOM                X               Y               Z
      1  C         0.5025287993   -0.0999837350   -0.1573717709
      2  C        -0.7428658567    0.6239885212    0.3829420413
      3  O        -0.8085376003    1.9959300633    0.0030102100
      4  C        -2.0508895899   -0.0613488130   -0.0096559367
      5  H        -2.9435805473    0.5871358435    0.1000982373
      6  O        -2.1455199985   -1.1909609080   -0.4288643931
      7  C         1.8036269688    0.5604885183    0.2871090943
      8  O         2.9269801404   -0.0984569378   -0.2727262980
      9  H         2.8430315022   -1.0348382079   -0.0558981095
     10  H         1.8465154590    0.5512570443    1.3855160638
     11  H         1.8421018915    1.5968083289   -0.0485514941
     12  O         0.5528488264   -1.4378985416    0.3290385873
     13  H         0.4688496098   -0.1003960552   -1.2582151998
     14  H        -0.7016636683    0.6228593036    1.4793470479
     15  H        -0.7549249012    2.0615979695   -0.9577202038
     16  H        -0.2111102246   -1.9114246619   -0.0270184463
   Point Group: c1    Number of degrees of freedom:    42


   Energy is   -458.253426844

 Hessian Updated using BFGS Update

 42 Hessian modes will be used to form the next step
  Hessian Eigenvalues:
     0.001647    0.003026    0.005313    0.008202    0.009073    0.014830
     0.038850    0.047573    0.050301    0.052519    0.057699    0.060434
     0.062214    0.074990    0.084716    0.109816    0.136968    0.158544
     0.162855    0.166277    0.172072    0.182948    0.193558    0.200512
     0.216766    0.228893    0.267059    0.293649    0.315431    0.325118
     0.329675    0.334304    0.338015    0.340608    0.367013    0.415004
     0.433581    0.458583    0.528047    0.530020    0.546785    0.965850

 Minimum Search - Taking Simple RFO Step
 Searching for Lamda that Minimizes Along All modes
 Value Taken    Lamda =   0.00000000
 Step Taken.  Stepsize is  0.004882

                             Maximum     Tolerance    Cnvgd?
         Gradient           0.000052      0.000300     YES
         Displacement       0.002822      0.001200      NO
         Energy change     -0.000001      0.000001     YES

 Final energy is   -458.25342684383264     


 ******************************
 **  OPTIMIZATION CONVERGED  **
 ******************************

                       Coordinates (Angstroms)
     ATOM                X               Y               Z
      1  C         0.5025287993   -0.0999837350   -0.1573717709
      2  C        -0.7428658567    0.6239885212    0.3829420413
      3  O        -0.8085376003    1.9959300633    0.0030102100
      4  C        -2.0508895899   -0.0613488130   -0.0096559367
      5  H        -2.9435805473    0.5871358435    0.1000982373
      6  O        -2.1455199985   -1.1909609080   -0.4288643931
      7  C         1.8036269688    0.5604885183    0.2871090943
      8  O         2.9269801404   -0.0984569378   -0.2727262980
      9  H         2.8430315022   -1.0348382079   -0.0558981095
     10  H         1.8465154590    0.5512570443    1.3855160638
     11  H         1.8421018915    1.5968083289   -0.0485514941
     12  O         0.5528488264   -1.4378985416    0.3290385873
     13  H         0.4688496098   -0.1003960552   -1.2582151998
     14  H        -0.7016636683    0.6228593036    1.4793470479
     15  H        -0.7549249012    2.0615979695   -0.9577202038
     16  H        -0.2111102246   -1.9114246619   -0.0270184463

Z-matrix Print:
$molecule
0 1
O 
H  1 0.966766
C  1 1.424480 2 107.840221
H  3 1.101359 1 110.000851 2 -56.226832 0
C  3 1.525334 1 106.084435 2 -173.395147 0
H  5 1.090003 3 110.612771 1 -179.946892 0
H  5 1.099283 3 108.711928 1 -61.134438 0
O  5 1.417585 3 111.075117 1 61.387694 0
H  8 0.964817 5 107.063635 3 -53.188907 0
C  3 1.538533 1 110.526507 2 64.252771 0
H  10 1.097179 3 108.666414 1 59.092151 0
O  10 1.425091 3 113.371136 1 176.186540 0
H  12 0.964463 10 109.181180 3 55.335532 0
C  10 1.527988 3 113.057220 1 -59.246893 0
H  14 1.108817 10 113.668142 3 -162.662830 0
O  14 1.208600 10 125.124553 3 15.954267 0
$end


 --------------------------------------------------------------

                    Orbital Energies (a.u.)
 --------------------------------------------------------------

 Alpha MOs
 -- Occupied --
-19.167 -19.166 -19.142 -19.127 -10.296 -10.262 -10.249 -10.227
 -1.098  -1.069  -1.052  -1.025  -0.794  -0.732  -0.641  -0.617
 -0.574  -0.543  -0.514  -0.492  -0.488  -0.471  -0.443  -0.431
 -0.418  -0.395  -0.371  -0.357  -0.342  -0.307  -0.291  -0.279
 -- Virtual --
 -0.077  -0.016  -0.004  -0.000   0.010   0.023   0.038   0.044
  0.047   0.062   0.072   0.077   0.089   0.094   0.099   0.103
  0.113   0.115   0.118   0.129   0.136   0.141   0.145   0.153
  0.155   0.160   0.180   0.184   0.190   0.195   0.209   0.216
  0.222   0.232   0.240   0.244   0.253   0.257   0.266   0.272
  0.282   0.291   0.297   0.304   0.307   0.318   0.328   0.336
  0.343   0.360   0.367   0.377   0.383   0.385   0.405   0.438
  0.478   0.495   0.515   0.529   0.546   0.553   0.568   0.578
  0.594   0.624   0.627   0.636   0.670   0.688   0.707   0.711
  0.716   0.732   0.743   0.773   0.862   0.905   0.943   0.960
  0.987   1.015   1.043   1.080   1.090   1.108   1.126   1.141
  1.152   1.162   1.181   1.191   1.208   1.241   1.263   1.271
  1.316   1.369   1.414   1.418   1.445   1.450   1.464   1.482
  1.520   1.549   1.565   1.572   1.587   1.604   1.621   1.638
  1.659   1.677   1.724   1.740   1.757   1.765   1.794   1.824
  1.857   1.891   1.916   1.970   1.993   2.043   2.051   2.078
  2.105   2.129   2.156   2.188   2.260   2.281   2.313   2.443
  2.463   2.481   2.514   2.557   2.560   2.598   2.623   2.635
  2.691   2.724   2.770   2.820   2.838   2.860   2.877   2.894
  2.938   2.967   3.010   3.087   3.090   3.116   3.144   3.157
  3.178   3.239   3.279   3.306   3.327   3.359   3.452   3.504
  3.508   3.735   3.765   3.848   3.877   3.883   3.926   3.954
  4.014   4.089   4.160   4.302   4.992   5.064   5.066   5.075
  5.150   5.343   5.394   5.409   5.583   5.626   5.661   5.717
 23.749  23.765  23.833  23.852  49.893  49.898  49.923  49.939
 --------------------------------------------------------------

          Ground-State Mulliken Net Atomic Charges

     Atom                 Charge (a.u.)
  ----------------------------------------
      1 C                    -0.323036
      2 C                    -0.164542
      3 O                    -0.214775
      4 C                    -0.001603
      5 H                     0.152563
      6 O                    -0.244892
      7 C                    -0.261448
      8 O                    -0.245190
      9 H                     0.252192
     10 H                     0.170175
     11 H                     0.167545
     12 O                    -0.267132
     13 H                     0.214166
     14 H                     0.240003
     15 H                     0.246883
     16 H                     0.279090
  ----------------------------------------
  Sum of atomic charges =     0.000000

 -----------------------------------------------------------------
                    Cartesian Multipole Moments
 -----------------------------------------------------------------
    Charge (ESU x 10^10)
                 0.0000
    Dipole Moment (Debye)
         X      -1.9301      Y       1.0160      Z      -0.2130
       Tot       2.1915
    Quadrupole Moments (Debye-Ang)
        XX     -56.3973     XY      -3.7290     YY     -51.2314
        XZ       1.0005     YZ      -2.5727     ZZ     -46.0786
    Octopole Moments (Debye-Ang^2)
       XXX     -34.7663    XXY      -1.1343    XYY       9.4858
       YYY     -18.5712    XXZ      10.7127    XYZ       5.7430
       YYZ     -10.2191    XZZ      -5.8314    YZZ       3.2704
       ZZZ      -3.1552
    Hexadecapole Moments (Debye-Ang^3)
      XXXX    -986.3474   XXXY     -61.1802   XXYY    -209.2767
      XYYY       4.0504   YYYY    -376.0819   XXXZ       0.8586
      XXYZ      -9.9768   XYYZ      -3.2433   YYYZ     -25.8115
      XXZZ    -167.0563   XYZZ      -4.4296   YYZZ     -71.7097
      XZZZ      -7.0981   YZZZ      -9.7587   ZZZZ     -90.6241
 -----------------------------------------------------------------
Archival summary:
1\1\pikachu\OPT\ProcedureUnspecified\BasisUnspecified\448\cher\ThuDec1509:43:002016ThuDec1509:43:002016\0\\#,OPT,ProcedureUnspecified,BasisUnspecified,\\0,1\O\H,1,0.966766\C,1,1.42448,2,107.84\H,3,1.10136,1,110.001,2,-56.2268,0\C,3,1.52533,1,106.084,2,-173.395,0\H,5,1.09,3,110.613,1,-179.947,0\H,5,1.09928,3,108.712,1,-61.1344,0\O,5,1.41758,3,111.075,1,61.3877,0\H,8,0.964817,5,107.064,3,-53.1889,0\C,3,1.53853,1,110.527,2,64.2528,0\H,10,1.09718,3,108.666,1,59.0922,0\O,10,1.42509,3,113.371,1,176.187,0\H,12,0.964463,10,109.181,3,55.3355,0\C,10,1.52799,3,113.057,1,-59.2469,0\H,14,1.10882,10,113.668,3,-162.663,0\O,14,1.2086,10,125.125,3,15.9543,0\\\@

 Total job time:  5801.32s(wall), 5773.42s(cpu) 
 Thu Dec 15 09:43:00 2016

        *************************************************************
        *                                                           *
        *  Thank you very much for using Q-Chem.  Have a nice day.  *
        *                                                           *
        *************************************************************


 
User input: 2 of 3 
 
pikachu 127.0.1
Q-Chem Developer Version! Running on 127.0.1.*
                  Welcome to Q-Chem
     A Quantum Leap Into The Future Of Chemistry


 Q-Chem 4.4, Q-Chem, Inc., Pleasanton, CA (2016)

 Y. Shao,  Z. Gan,  E. Epifanovsky,  A. T. B. Gilbert,  M. Wormit,  
 J. Kussmann,  A. W. Lange,  A. Behn,  J. Deng,  X. Feng,  D. Ghosh,  
 M. Goldey,  P. R. Horn,  L. D. Jacobson,  I. Kaliman,  F. Rob,  
 R. Z. Khaliullin,  T. Kus,  A. Landau,  J. Liu,  E. I. Proynov,  Y. M. Rhee,  
 R. M. Richard,  M. A. Rohrdanz,  R. P. Steele,  E. J. Sundstrom,  
 H. L. Woodcock III,  P. M. Zimmerman,  D. Zuev,  B. Albrecht,  E. Alguire,  
 B. Austin,  S. A. Baeppler,  G. J. O. Beran,  Y. A. Bernard,  E. Berquist,  
 K. Brandhorst,  K. B. Bravaya,  S. T. Brown,  D. Casanova,  C.-M. Chang,  
 Y. Chen,  S. H. Chien,  K. D. Closser,  M. P. Coons,  D. L. Crittenden,  
 S. Dasgupta,  M. Diedenhofen,  R. A. DiStasio Jr.,  H. Do,  A. D. Dutoi,  
 R. G. Edgar,  P.-T. Fang,  S. Fatehi,  Q. Feng,  L. Fusti-Molnar,  
 A. Ghysels,  A. Golubeva-Zadorozhnaya,  J. Gomes,  A. Gunina,  
 M. W. D. Hanson-Heine,  P. H. P. Harbach,  A. W. Hauser,  J. E. Herr,  
 E. G. Hohenstein,  Z. C. Holden,  K. Hui,  T.-C. Jagau,  H. Ji,  B. Kaduk,  
 K. Khistyaev,  Jaehoon Kim,  Jihan Kim,  R. A. King,  P. Klunzinger,  
 K. Koh,  D. Kosenkov,  T. Kowalczyk,  C. M. Krauter,  A. Kunitsa,  
 K. U. Lao,  A. Laurent,  K. V. Lawler,  J. Lee,  D. Lefrancois,  S. Lehtola,  
 S. V. Levchenko,  C. Y. Lin,  Y.-S. Lin,  F. Liu,  E. Livshits,  
 R. C. Lochan,  A. Luenser,  P. Manohar,  S. F. Manzer,  S.-P. Mao,  Y. Mao,  
 N. Mardirossian,  A. V. Marenich,  L. A. Martinez-Martinez,  S. A. Maurer,  
 N. J. Mayhall,  J.-M. Mewes,  A. F. Morrison,  K. Nanda,  T. S. Nguyen-Beck,  
 C. M. Oana,  R. Olivares-Amaya,  D. P. O'Neill,  J. A. Parkhill,  
 T. M. Perrine,  R. Peverati,  P. A. Pieniazek,  F. Plasser,  A. Prociuk,  
 D. R. Rehn,  E. Rosta,  N. J. Russ,  N. Sergueev,  S. M. Sharada,  
 S. Sharma,  D. W. Small,  A. Sodt,  T. Stauch,  T. Stein,  D. Stuck,  
 Y.-C. Su,  A. J. W. Thom,  T. Tsuchimochi,  L. Vogt,  O. Vydrov,  T. Wang,  
 M. A. Watson,  J. Wenzel,  A. White,  C. F. Williams,  V. Vanovschi,  
 K. Yao,  S. Yeganeh,  S. R. Yost,  Z.-Q. You,  I. Y. Zhang,  X. Zhang,  
 Y. Zhao,  B. R. Brooks,  G. K. L. Chan,  D. M. Chipman,  C. J. Cramer,  
 W. A. Goddard III,  M. S. Gordon,  W. J. Hehre,  A. Klamt,  
 H. F. Schaefer III,  M. W. Schmidt,  C. D. Sherrill,  D. G. Truhlar,  
 A. Warshel,  X. Xu,  A. Aspuru-Guzik,  R. Baer,  A. T. Bell,  N. A. Besley,  
 J.-D. Chai,  A. Dreuw,  B. D. Dunietz,  T. R. Furlani,  S. R. Gwaltney,  
 C.-P. Hsu,  Y. Jung,  J. Kong,  D. S. Lambrecht,  W. Liang,  C. Ochsenfeld,  
 V. A. Rassolov,  L. V. Slipchenko,  J. E. Subotnik,  T. Van Voorhis,  
 J. M. Herbert,  A. I. Krylov,  P. M. W. Gill,  M. Head-Gordon

 Contributors to earlier versions of Q-Chem not listed above: 
 R. D. Adamson,  J. Baker,  E. F. C. Byrd,  A. K. Chakraborty,  C.-L. Cheng,  
 H. Dachsel,  R. J. Doerksen,  G. Hawkins,  A. Heyden,  S. Hirata,  
 G. Kedziora,  F. J. Keil,  C. Kelley,  P. P. Korambath,  W. Kurlancheek,  
 A. M. Lee,  M. S. Lee,  D. Liotard,  I. Lotan,  P. E. Maslen,  N. Nair,  
 D. Neuhauser,  R. Olson,  B. Peters,  J. Ritchie,  N. E. Schultz,  
 N. Shenvi,  A. C. Simmonett,  K. S. Thanthiriwatte,  Q. Wu,  W. Zhang

 Please cite Q-Chem as follows:
 Y. Shao et al., Mol. Phys. 113, 184-215 (2015)
 DOI: 10.1080/00268976.2014.952696

 Q-Chem 4.4.2 for Intel X86 EM64T Linux

 Parts of Q-Chem use Armadillo 5.200.1 (Boston Tea Smuggler).
 http://arma.sourceforge.net/

 Q-Chem begins on Thu Dec 15 09:43:00 2016  


Host: 0

     Scratch files written to /scratch/cher/qchem12980//
The previous job contains 0 fragments, simply inherited here
FILE_GEOM_ORG=        593

Checking the input file for inconsistencies... 	...done.

--------------------------------------------------------------
User input:
--------------------------------------------------------------

$molecule
   read
$end

$rem
   BASIS 6-311++G**
   JOB_TYPE FREQUENCY
   METHOD B3LYP
$end

--------------------------------------------------------------
 ----------------------------------------------------------------
             Standard Nuclear Orientation (Angstroms)
    I     Atom           X                Y                Z
 ----------------------------------------------------------------
    1      C       0.4404893719    -0.1501868270    -0.1728120185
    2      C      -0.7894173415     0.6007487025     0.3661759216
    3      O      -0.8626126429     1.9544440762    -0.0731825339
    4      C      -2.1082182601    -0.0978743808     0.0384009305
    5      H      -2.9967364257     0.5573571142     0.1417577468
    6      O      -2.2154348716    -1.2448864430    -0.3270878609
    7      C       1.7536612501     0.5259428020     0.2080706753
    8      O       2.8611704527    -0.1605683989    -0.3502060177
    9      H       2.7813067682    -1.0860443289    -0.0894612862
   10      H       1.8247751228     0.5658719632     1.3043238361
   11      H       1.7851718451     1.5460521954    -0.1746707622
   12      O       0.5011322844    -1.4650709897     0.3717476634
   13      H       0.3785034074    -0.1998849021    -1.2713012330
   14      H      -0.7200275512     0.6486868158     1.4601091135
   15      H      -0.8336242545     1.9768020017    -1.0369508255
   16      H      -0.2725008147    -1.9519685980     0.0570103501
 ----------------------------------------------------------------
 Molecular Point Group                 C1    NOp =  1
 Largest Abelian Subgroup              C1    NOp =  1
 Nuclear Repulsion Energy =   401.1084333764 hartrees
 There are       32 alpha and       32 beta electrons
 Requested basis set is 6-311++G(d,p)
 There are 88 shells and 232 basis functions

 Total QAlloc Memory Limit   2000 MB
 Mega-Array Size        61 MB
 MEM_STATIC part        62 MB
 A cutoff of  1.0D-11 yielded   3614 shell pairs
 There are     25157 function pairs (     26870 Cartesian)

 -------------------------------------------------------
 OpenMP Integral Computing Module                       
 Release: version 1.0, May 2013, Q-Chem Inc. Pittsburgh 
 -------------------------------------------------------
 Integral Job Info:
 Integral job number is                      11
 Integral operator is                         1
 short-range coefficients                     0
 long-range coefficients              100000000
 Omega coefficients                           0
 if combine SR and LR in K                    0
 Integral screening is                        0
 Integral computing path is                   2
 max size of driver memory is            800000
 size of driver memory is                593474
 size of scratch memory is              2260544
 max col of scratch BK array               1296
 max len of scratch array in speh3          155
 max len of scratch index in speh4           18
 max int batch size is                      520
 min int batch size is                       52
 fixed nKL is                                52
 max L of basis functions is                  2
 order of int derivative is                   0
 number of shells is                         88
 number of basis is                         240
 number of cartesian basis is               240
 number of contracted shell pairs          3614
 number of primitive shell pairs           8663
 maxK2 (contraction) of shell pair           36
 max number of K2 of shell pair               1
 max number of CS2 of shell pair            606
 max number of PS2 of shell pair           1158
 mem total for path MDJ                   46792
 -------------------------------------------------------
 Smallest overlap matrix eigenvalue = 1.46E-05
 Guess from superposition of atomic densities
 Warning:  Energy on first SCF cycle will be non-variational
 A restricted hybrid HF-DFT SCF calculation will be
 performed using Pulay DIIS extrapolation
 Exchange:     0.2000 Hartree-Fock + 0.0800 Slater + 0.7200 B88
 Correlation:  0.1900 VWN1RPA + 0.8100 LYP
 Using SG-1 standard quadrature grid
 SCF converges when DIIS error is below 1.0E-08
 ---------------------------------------
  Cycle       Energy         DIIS Error
 ---------------------------------------
    1    -459.5404724699      4.04E-02
    2    -458.0769359078      5.91E-03
    3    -457.7716529614      9.95E-03
    4    -458.2397698207      1.57E-03
    5    -458.2514785947      6.41E-04
    6    -458.2532776911      1.69E-04
    7    -458.2534239798      4.33E-05
    8    -458.2534339346      9.50E-06
    9    -458.2534346251      2.37E-06
   10    -458.2534346400      1.07E-06
   11    -458.2534346460      2.59E-07
   12    -458.2534346406      5.01E-08
   13    -458.2534346414      2.25E-08
   14    -458.2534346428      6.46E-09 Convergence criterion met
 ---------------------------------------
 SCF time:  CPU 191.35 s  wall 193.26 s
 SCF   energy in the final basis set = -458.2534346428
 Total energy in the final basis set = -458.2534346428

 --------------------------------------------------------------

                    Orbital Energies (a.u.)
 --------------------------------------------------------------

 Alpha MOs
 -- Occupied --
-19.167 -19.166 -19.142 -19.127 -10.296 -10.262 -10.249 -10.227
 -1.098  -1.069  -1.052  -1.025  -0.794  -0.732  -0.641  -0.617
 -0.574  -0.543  -0.514  -0.492  -0.488  -0.471  -0.443  -0.431
 -0.418  -0.395  -0.371  -0.357  -0.342  -0.307  -0.291  -0.279
 -- Virtual --
 -0.077  -0.016  -0.004  -0.000   0.010   0.023   0.038   0.044
  0.047   0.062   0.072   0.077   0.089   0.094   0.099   0.102
  0.113   0.115   0.118   0.129   0.136   0.141   0.145   0.153
  0.155   0.160   0.179   0.184   0.190   0.195   0.209   0.216
  0.222   0.232   0.240   0.244   0.253   0.257   0.266   0.272
  0.282   0.291   0.297   0.303   0.307   0.318   0.328   0.336
  0.343   0.360   0.367   0.377   0.384   0.385   0.405   0.438
  0.478   0.495   0.515   0.529   0.546   0.553   0.568   0.578
  0.594   0.624   0.627   0.636   0.670   0.688   0.707   0.711
  0.715   0.731   0.743   0.773   0.862   0.905   0.943   0.960
  0.987   1.015   1.043   1.080   1.090   1.108   1.126   1.141
  1.152   1.162   1.181   1.191   1.208   1.241   1.263   1.271
  1.316   1.369   1.414   1.418   1.445   1.450   1.464   1.482
  1.520   1.549   1.565   1.572   1.587   1.604   1.621   1.638
  1.659   1.677   1.724   1.740   1.757   1.765   1.794   1.824
  1.857   1.891   1.916   1.970   1.993   2.043   2.051   2.078
  2.105   2.129   2.156   2.188   2.260   2.281   2.313   2.443
  2.463   2.481   2.514   2.557   2.560   2.598   2.623   2.635
  2.691   2.724   2.770   2.820   2.838   2.860   2.877   2.894
  2.938   2.967   3.010   3.087   3.090   3.116   3.144   3.157
  3.178   3.239   3.279   3.306   3.327   3.359   3.452   3.504
  3.508   3.735   3.765   3.848   3.877   3.883   3.926   3.954
  4.014   4.089   4.160   4.302   4.992   5.064   5.066   5.075
  5.150   5.343   5.394   5.409   5.583   5.626   5.661   5.717
 23.749  23.765  23.833  23.852  49.893  49.898  49.923  49.939
 --------------------------------------------------------------

          Ground-State Mulliken Net Atomic Charges

     Atom                 Charge (a.u.)
  ----------------------------------------
      1 C                    -0.322665
      2 C                    -0.165938
      3 O                    -0.214673
      4 C                    -0.001057
      5 H                     0.152509
      6 O                    -0.244950
      7 C                    -0.261428
      8 O                    -0.245186
      9 H                     0.252190
     10 H                     0.170195
     11 H                     0.167549
     12 O                    -0.267121
     13 H                     0.214309
     14 H                     0.240232
     15 H                     0.246920
     16 H                     0.279113
  ----------------------------------------
  Sum of atomic charges =     0.000000

 -----------------------------------------------------------------
                    Cartesian Multipole Moments
 -----------------------------------------------------------------
    Charge (ESU x 10^10)
                 0.0000
    Dipole Moment (Debye)
         X      -1.9331      Y       1.0110      Z      -0.2089
       Tot       2.1915
    Quadrupole Moments (Debye-Ang)
        XX     -56.1285     XY      -3.7028     YY     -51.5155
        XZ       1.4554     YZ      -2.2385     ZZ     -45.9224
    Octopole Moments (Debye-Ang^2)
       XXX     -24.1916    XXY       2.5394    XYY      12.9617
       YYY     -13.4867    XXZ      11.5641    XYZ       5.1828
       YYZ      -8.7474    XZZ      -4.3299    YZZ       5.6974
       ZZZ      -2.1340
    Hexadecapole Moments (Debye-Ang^3)
      XXXX    -979.3180   XXXY     -59.6411   XXYY    -211.2341
      XYYY       3.3381   YYYY    -377.2956   XXXZ      14.2465
      XXYZ      -7.8132   XYYZ      -0.2337   YYYZ     -17.2185
      XXZZ    -166.3540   XYZZ      -3.9874   YYZZ     -70.4870
      XZZZ       4.2788   YZZZ      -3.8992   ZZZZ     -89.1672
 -----------------------------------------------------------------
 Calculating MO derivatives via CPSCF
   1         3          48      0.191370    0.034818
   2         3          48      0.023238    0.004520
   3         3          48      0.001746    0.000360
   4        20          31      0.000095    0.000023
   5        50           1      0.000001    0.000001
   6        51           0      0.000000    0.000000    Roots Converged
 Calculating analytic Hessian of the SCF energy
 Polarizability Matrix (a.u.)
            1           2           3
    1 -72.3087776   0.8172149  -0.0608395
    2   0.8172149 -68.5162568  -1.4729364
    3  -0.0608395  -1.4729364 -54.3735879

 Direct stationary perturbation theory relativistic correction:

 rels  =       0.155210119349
 relv  =      -0.714053887132
 rel2e =       0.297893625960
 E_rel =      -0.260950141823

 Hessian of the SCF Energy
            1           2           3           4           5           6
    1   0.4902764   0.0201700   0.0171123  -0.1386820   0.0189234   0.0337929
    2   0.0201700   0.4541864   0.0136870   0.0176415  -0.0795736  -0.0186669
    3   0.0171123   0.0136870   0.5825212   0.0334618  -0.0261438  -0.1001854
    4  -0.1386820   0.0176415   0.0334618   0.4524271  -0.0081196  -0.0065353
    5   0.0189234  -0.0795736  -0.0261438  -0.0081196   0.4440974   0.0081125
    6   0.0337929  -0.0186669  -0.1001854  -0.0065353   0.0081125   0.5645614
    7   0.0059065   0.0214099  -0.0108607  -0.0606619   0.0076174   0.0105379
    8  -0.0029174  -0.0288939   0.0161942   0.0107126  -0.1979631   0.0192207
    9  -0.0018070  -0.0050059   0.0011731   0.0014459   0.0553213  -0.0999636
   10  -0.0358921  -0.0053553  -0.0058911  -0.1672775  -0.0255963  -0.0063262
   11   0.0107945   0.0249034   0.0043073   0.0028742  -0.0722668   0.0017199
   12   0.0113459   0.0123964   0.0050816  -0.0142295  -0.0109562  -0.0903154
   13  -0.0030498  -0.0050136  -0.0031306  -0.0192163   0.0200012   0.0007641
   14  -0.0019960  -0.0017607  -0.0002733  -0.0108664   0.0042960  -0.0027233
   15  -0.0007706  -0.0037597  -0.0002583  -0.0084130   0.0040046   0.0204738
   16   0.0052044   0.0046283  -0.0013428   0.0116713  -0.0291713  -0.0124760
   17   0.0049681  -0.0114677   0.0001414  -0.0210283  -0.0253326  -0.0210818
   18   0.0002171  -0.0014766  -0.0024417  -0.0017586  -0.0161469   0.0156395
   19  -0.1393084  -0.0529927  -0.0327128  -0.0262983  -0.0009682  -0.0029237
   20  -0.0285289  -0.0939813  -0.0138906   0.0152801   0.0155133   0.0034461
   21  -0.0355339  -0.0198029  -0.0944264   0.0137764   0.0070694   0.0021773
   22  -0.0470694   0.0241918   0.0195412  -0.0061589  -0.0095228  -0.0023049
   23  -0.0003482   0.0016945   0.0033843  -0.0017153  -0.0015018   0.0005141
   24   0.0013430   0.0017278   0.0031755  -0.0010375  -0.0000002   0.0013457
   25  -0.0012716   0.0054444  -0.0014512  -0.0000458   0.0008789   0.0000834
   26  -0.0014017   0.0024412   0.0006514  -0.0006531  -0.0012216   0.0000717
   27   0.0007140   0.0007035   0.0015000  -0.0000345   0.0003556  -0.0000926
   28  -0.0057316  -0.0008353  -0.0315175   0.0021121  -0.0003466  -0.0014460
   29  -0.0052869  -0.0002927  -0.0155645   0.0006805  -0.0001245   0.0002399
   30  -0.0024498   0.0014937  -0.0119734   0.0006162  -0.0003235   0.0001304
   31   0.0045507  -0.0229526   0.0126607   0.0005018  -0.0008913   0.0006964
   32  -0.0001898  -0.0114676   0.0067893  -0.0004794  -0.0016173   0.0003304
   33  -0.0010325  -0.0091082   0.0022882   0.0004051   0.0009077   0.0000106
   34  -0.0856197  -0.0116531  -0.0111933   0.0047636   0.0235066  -0.0122316
   35   0.0183341  -0.1828273   0.0611335   0.0033653  -0.0337563   0.0140530
   36  -0.0244058   0.0395963  -0.0971570  -0.0020533  -0.0012334   0.0044342
   37  -0.0535725   0.0000931  -0.0121819  -0.0011526   0.0038062   0.0285515
   38  -0.0016361  -0.0491257  -0.0250004   0.0007259   0.0000204  -0.0155393
   39  -0.0137262  -0.0212828  -0.2822058   0.0006351  -0.0005261  -0.0132751
   40   0.0003223   0.0035579   0.0293322  -0.0513264  -0.0009469  -0.0265484
   41   0.0008035  -0.0006930  -0.0152035  -0.0054625  -0.0426979  -0.0326712
   42   0.0013594  -0.0014001  -0.0145336  -0.0160660  -0.0161462  -0.2941184
   43   0.0008231   0.0009655  -0.0035257  -0.0025770  -0.0003287  -0.0030899
   44   0.0007056   0.0003630   0.0028077  -0.0026210  -0.0059336   0.0439260
   45  -0.0013913  -0.0005004   0.0033508   0.0010049  -0.0034327  -0.0110369
   46   0.0031137   0.0007002   0.0016995   0.0019207   0.0011578  -0.0005442
   47  -0.0323941  -0.0235051  -0.0130198  -0.0003344  -0.0019380  -0.0009521
   48   0.0152327   0.0113988   0.0040912  -0.0012177  -0.0008622   0.0002143
            7           8           9          10          11          12
    1   0.0059065  -0.0029174  -0.0018070  -0.0358921   0.0107945   0.0113459
    2   0.0214099  -0.0288939  -0.0050059  -0.0053553   0.0249034   0.0123964
    3  -0.0108607   0.0161942   0.0011731  -0.0058911   0.0043073   0.0050816
    4  -0.0606619   0.0107126   0.0014459  -0.1672775   0.0028742  -0.0142295
    5   0.0076174  -0.1979631   0.0553213  -0.0255963  -0.0722668  -0.0109562
    6   0.0105379   0.0192207  -0.0999636  -0.0063262   0.0017199  -0.0903154
    7   0.0568408  -0.0109300  -0.0183550   0.0032512  -0.0304182   0.0115540
    8  -0.0109300   0.3255026  -0.0662121   0.0044892  -0.0448513   0.0141352
    9  -0.0183550  -0.0662121   0.6148042  -0.0023276   0.0014741   0.0025979
   10   0.0032512   0.0044892  -0.0023276   0.5264869  -0.0278126   0.0231076
   11  -0.0304182  -0.0448513   0.0014741  -0.0278126   0.8986213   0.2056158
   12   0.0115540   0.0141352   0.0025979   0.0231076   0.2056158   0.2746019
   13   0.0048683  -0.0006976   0.0014003  -0.2194643   0.0895162   0.0107070
   14   0.0010748   0.0044194  -0.0010939   0.0978425  -0.1069954  -0.0059221
   15  -0.0004141  -0.0032329  -0.0007158   0.0116759  -0.0070686  -0.0612274
   16  -0.0033617  -0.0100027   0.0010813  -0.1128015  -0.0468648  -0.0177801
   17  -0.0041480  -0.0027143   0.0013488  -0.0445088  -0.6850793  -0.1951612
   18  -0.0057761  -0.0054212   0.0002473  -0.0205281  -0.1969873  -0.1233373
   19  -0.0002195  -0.0020378   0.0006764  -0.0016419   0.0002844  -0.0003643
   20  -0.0040150  -0.0010952   0.0011123   0.0029988  -0.0047465  -0.0023499
   21   0.0004899   0.0006639   0.0001468   0.0024648  -0.0036731  -0.0021784
   22   0.0001877   0.0011208  -0.0006078   0.0002699   0.0046918   0.0023897
   23   0.0018585   0.0012569  -0.0002973  -0.0007936  -0.0009393  -0.0005033
   24  -0.0001895  -0.0003573   0.0002611  -0.0004430  -0.0003988   0.0002211
   25  -0.0000798  -0.0010471   0.0002318  -0.0003556   0.0003617   0.0000067
   26   0.0002015  -0.0001389  -0.0000307  -0.0000140   0.0007841   0.0002238
   27   0.0000661   0.0000301   0.0000332  -0.0000059  -0.0001446  -0.0001051
   28  -0.0001715   0.0002459   0.0002705   0.0001153  -0.0005422   0.0001108
   29   0.0003591  -0.0000731  -0.0003606  -0.0000372  -0.0000538   0.0001169
   30  -0.0005963   0.0000559   0.0003490  -0.0004829  -0.0000908   0.0003658
   31  -0.0001513   0.0014265  -0.0003787  -0.0000287  -0.0005818  -0.0003074
   32   0.0026492   0.0006572  -0.0005208  -0.0001229  -0.0000697  -0.0000409
   33  -0.0008520  -0.0004203  -0.0000759   0.0000371  -0.0000571   0.0000452
   34  -0.0041685   0.0078770   0.0007764   0.0008827  -0.0092964  -0.0030287
   35   0.0093663  -0.0066523  -0.0010244  -0.0057664  -0.0061925  -0.0034196
   36   0.0010682  -0.0026619   0.0025860  -0.0002444   0.0007136  -0.0005782
   37   0.0004976  -0.0016550  -0.0006884   0.0016700   0.0018463   0.0014413
   38  -0.0008283   0.0018717  -0.0000089  -0.0011121  -0.0009613   0.0000040
   39   0.0001104  -0.0016613   0.0026105  -0.0011937  -0.0017689  -0.0004311
   40   0.0026025   0.0022714  -0.0002314   0.0008377  -0.0034045  -0.0301577
   41   0.0026693  -0.0092767   0.0429770   0.0013835   0.0007757  -0.0156950
   42  -0.0008593   0.0073245  -0.0120918  -0.0025583  -0.0043062  -0.0084679
   43  -0.0028110   0.0011885   0.0183669   0.0019028  -0.0017022   0.0023862
   44   0.0033476  -0.0434923  -0.0276934   0.0001990   0.0007640   0.0021512
   45   0.0144654   0.0217942  -0.5116504   0.0009089  -0.0008079   0.0017305
   46  -0.0025295  -0.0000444   0.0001464   0.0020450   0.0102538   0.0028186
   47  -0.0002141   0.0014434   0.0000144   0.0042062  -0.0036927  -0.0005951
   48  -0.0003888   0.0005485  -0.0003114   0.0018067   0.0014725   0.0019966
           13          14          15          16          17          18
    1  -0.0030498  -0.0019960  -0.0007706   0.0052044   0.0049681   0.0002171
    2  -0.0050136  -0.0017607  -0.0037597   0.0046283  -0.0114677  -0.0014766
    3  -0.0031306  -0.0002733  -0.0002583  -0.0013428   0.0001414  -0.0024417
    4  -0.0192163  -0.0108664  -0.0084130   0.0116713  -0.0210283  -0.0017586
    5   0.0200012   0.0042960   0.0040046  -0.0291713  -0.0253326  -0.0161469
    6   0.0007641  -0.0027233   0.0204738  -0.0124760  -0.0210818   0.0156395
    7   0.0048683   0.0010748  -0.0004141  -0.0033617  -0.0041480  -0.0057761
    8  -0.0006976   0.0044194  -0.0032329  -0.0100027  -0.0027143  -0.0054212
    9   0.0014003  -0.0010939  -0.0007158   0.0010813   0.0013488   0.0002473
   10  -0.2194643   0.0978425   0.0116759  -0.1128015  -0.0445088  -0.0205281
   11   0.0895162  -0.1069954  -0.0070686  -0.0468648  -0.6850793  -0.1969873
   12   0.0107070  -0.0059221  -0.0612274  -0.0177801  -0.1951612  -0.1233373
   13   0.2206339  -0.1135856  -0.0131948   0.0181456   0.0091598   0.0029357
   14  -0.1135856   0.1410196   0.0250604   0.0280751  -0.0419554  -0.0154234
   15  -0.0131948   0.0250604   0.0277448   0.0083687  -0.0185832   0.0142216
   16   0.0181456   0.0280751   0.0083687   0.0970091   0.0600989   0.0266878
   17   0.0091598  -0.0419554  -0.0185832   0.0600989   0.7575873   0.2323173
   18   0.0029357  -0.0154234   0.0142216   0.0266878   0.2323173   0.0964912
   19   0.0002386  -0.0002871   0.0002492   0.0008590   0.0008843  -0.0000262
   20   0.0015399   0.0006084   0.0008206  -0.0008951   0.0010785  -0.0001769
   21   0.0011075   0.0002302   0.0005872  -0.0007669   0.0006212   0.0009427
   22  -0.0013501  -0.0002781  -0.0006666  -0.0003634  -0.0020016  -0.0005224
   23  -0.0000195   0.0000749   0.0000385  -0.0000566   0.0011653   0.0002593
   24   0.0000454   0.0000165  -0.0001310   0.0002056   0.0004142   0.0001166
   25   0.0001744  -0.0001218   0.0000368   0.0007161  -0.0004362   0.0000644
   26  -0.0001386  -0.0000782  -0.0000685   0.0000912  -0.0004410  -0.0000254
   27   0.0000525   0.0000007   0.0000578  -0.0000719   0.0000812  -0.0000855
   28   0.0000380   0.0000633  -0.0001255  -0.0001939   0.0001587   0.0002960
   29   0.0000089  -0.0000151  -0.0000583   0.0000071   0.0000172   0.0001306
   30  -0.0000672  -0.0000082  -0.0001390   0.0002256   0.0003026   0.0000505
   31  -0.0000331   0.0000993   0.0000287  -0.0001623   0.0005906   0.0001269
   32  -0.0001343   0.0000285   0.0000050  -0.0000754   0.0003022   0.0000442
   33   0.0000493   0.0000394  -0.0000071   0.0000246  -0.0000986  -0.0000808
   34   0.0006927   0.0012773   0.0007906  -0.0124376   0.0073973  -0.0031515
   35   0.0006201   0.0001257   0.0011669   0.0009419   0.0086484   0.0022589
   36  -0.0001141   0.0005031  -0.0005117  -0.0028813  -0.0000206   0.0023082
   37   0.0001169  -0.0000732  -0.0001796   0.0003998  -0.0012491  -0.0007880
   38   0.0000381  -0.0000120   0.0000489  -0.0001305   0.0010366  -0.0001415
   39   0.0002773   0.0000741  -0.0001079   0.0001933   0.0009164   0.0011208
   40  -0.0009736   0.0000771   0.0039791  -0.0030788  -0.0027484   0.0027600
   41  -0.0006951   0.0000110   0.0016433  -0.0018720  -0.0023097   0.0017313
   42  -0.0008248  -0.0001708   0.0000039  -0.0014287   0.0008102   0.0001824
   43  -0.0008233   0.0000251   0.0000031  -0.0006076   0.0010580  -0.0003080
   44  -0.0002596  -0.0000747   0.0000778   0.0001664  -0.0003293  -0.0005784
   45   0.0001800   0.0003742  -0.0002991  -0.0005006  -0.0006113  -0.0011171
   46   0.0000020  -0.0013262  -0.0013680  -0.0009983  -0.0081952  -0.0002290
   47  -0.0003400   0.0003081  -0.0000949  -0.0049406  -0.0002062  -0.0003642
   48  -0.0001878  -0.0006836   0.0003083   0.0004615  -0.0013966  -0.0042583
           19          20          21          22          23          24
    1  -0.1393084  -0.0285289  -0.0355339  -0.0470694  -0.0003482   0.0013430
    2  -0.0529927  -0.0939813  -0.0198029   0.0241918   0.0016945   0.0017278
    3  -0.0327128  -0.0138906  -0.0944264   0.0195412   0.0033843   0.0031755
    4  -0.0262983   0.0152801   0.0137764  -0.0061589  -0.0017153  -0.0010375
    5  -0.0009682   0.0155133   0.0070694  -0.0095228  -0.0015018  -0.0000002
    6  -0.0029237   0.0034461   0.0021773  -0.0023049   0.0005141   0.0013457
    7  -0.0002195  -0.0040150   0.0004899   0.0001877   0.0018585  -0.0001895
    8  -0.0020378  -0.0010952   0.0006639   0.0011208   0.0012569  -0.0003573
    9   0.0006764   0.0011123   0.0001468  -0.0006078  -0.0002973   0.0002611
   10  -0.0016419   0.0029988   0.0024648   0.0002699  -0.0007936  -0.0004430
   11   0.0002844  -0.0047465  -0.0036731   0.0046918  -0.0009393  -0.0003988
   12  -0.0003643  -0.0023499  -0.0021784   0.0023897  -0.0005033   0.0002211
   13   0.0002386   0.0015399   0.0011075  -0.0013501  -0.0000195   0.0000454
   14  -0.0002871   0.0006084   0.0002302  -0.0002781   0.0000749   0.0000165
   15   0.0002492   0.0008206   0.0005872  -0.0006666   0.0000385  -0.0001310
   16   0.0008590  -0.0008951  -0.0007669  -0.0003634  -0.0000566   0.0002056
   17   0.0008843   0.0010785   0.0006212  -0.0020016   0.0011653   0.0004142
   18  -0.0000262  -0.0001769   0.0009427  -0.0005224   0.0002593   0.0001166
   19   0.4353518   0.0036578   0.0047188  -0.1588323   0.0731340   0.0528029
   20   0.0036578   0.6078251  -0.0508191   0.0330628  -0.1256630  -0.0099167
   21   0.0047188  -0.0508191   0.5708229   0.0592020  -0.0324652  -0.0979532
   22  -0.1588323   0.0330628   0.0592020   0.2578438  -0.0478610  -0.1181304
   23   0.0731340  -0.1256630  -0.0324652  -0.0478610   0.6053598  -0.0913360
   24   0.0528029  -0.0099167  -0.0979532  -0.1181304  -0.0913360   0.1506873
   25  -0.0024257   0.0376504  -0.0082598  -0.0376856  -0.0635684   0.0360939
   26   0.0006250  -0.0228347   0.0062728  -0.0198856  -0.4640393   0.1186141
   27   0.0012174  -0.0198194   0.0035896   0.0258557   0.1453032  -0.0573080
   28  -0.0503763  -0.0017885  -0.0269367  -0.0082659   0.0093036   0.0353833
   29  -0.0019352  -0.0535887   0.0038219   0.0075987  -0.0018305  -0.0221705
   30  -0.0274008   0.0000444  -0.2869433   0.0123088  -0.0093098  -0.0115430
   31  -0.0502448  -0.0200376   0.0034241  -0.0044224   0.0351566  -0.0068087
   32  -0.0145266  -0.2758623   0.0896514   0.0065250  -0.0196899   0.0016999
   33   0.0032628   0.0970505  -0.0897982   0.0014895  -0.0175390   0.0066153
   34  -0.0041778  -0.0376454   0.0151193   0.0017577  -0.0042741  -0.0004630
   35  -0.0059382  -0.0395935   0.0126283   0.0003526   0.0025556   0.0003373
   36   0.0024511  -0.0068239   0.0050563   0.0005118   0.0010724   0.0019405
   37  -0.0030070  -0.0038325  -0.0298881   0.0032245   0.0006181   0.0017066
   38  -0.0016328  -0.0009047  -0.0176010   0.0012314   0.0004355   0.0017134
   39  -0.0002120  -0.0025890  -0.0106127   0.0005150   0.0009671   0.0023834
   40   0.0010685   0.0002165   0.0017034   0.0001142  -0.0003643  -0.0008871
   41  -0.0006231   0.0004492   0.0002470  -0.0001081  -0.0000714   0.0001924
   42  -0.0013534   0.0001128   0.0004108   0.0000088  -0.0000978   0.0003769
   43  -0.0006481   0.0013615  -0.0005212   0.0003229  -0.0006739   0.0001826
   44   0.0006114   0.0001826  -0.0002834  -0.0003434   0.0000177  -0.0000180
   45  -0.0002921   0.0003070  -0.0001900   0.0003529  -0.0002546  -0.0001081
   46  -0.0003377   0.0009752  -0.0000994   0.0004275  -0.0003959   0.0001961
   47   0.0017448  -0.0073873   0.0034385   0.0012256   0.0011751  -0.0005181
   48  -0.0000931   0.0034920  -0.0016311   0.0000568   0.0002642  -0.0000801
           25          26          27          28          29          30
    1  -0.0012716  -0.0014017   0.0007140  -0.0057316  -0.0052869  -0.0024498
    2   0.0054444   0.0024412   0.0007035  -0.0008353  -0.0002927   0.0014937
    3  -0.0014512   0.0006514   0.0015000  -0.0315175  -0.0155645  -0.0119734
    4  -0.0000458  -0.0006531  -0.0000345   0.0021121   0.0006805   0.0006162
    5   0.0008789  -0.0012216   0.0003556  -0.0003466  -0.0001245  -0.0003235
    6   0.0000834   0.0000717  -0.0000926  -0.0014460   0.0002399   0.0001304
    7  -0.0000798   0.0002015   0.0000661  -0.0001715   0.0003591  -0.0005963
    8  -0.0010471  -0.0001389   0.0000301   0.0002459  -0.0000731   0.0000559
    9   0.0002318  -0.0000307   0.0000332   0.0002705  -0.0003606   0.0003490
   10  -0.0003556  -0.0000140  -0.0000059   0.0001153  -0.0000372  -0.0004829
   11   0.0003617   0.0007841  -0.0001446  -0.0005422  -0.0000538  -0.0000908
   12   0.0000067   0.0002238  -0.0001051   0.0001108   0.0001169   0.0003658
   13   0.0001744  -0.0001386   0.0000525   0.0000380   0.0000089  -0.0000672
   14  -0.0001218  -0.0000782   0.0000007   0.0000633  -0.0000151  -0.0000082
   15   0.0000368  -0.0000685   0.0000578  -0.0001255  -0.0000583  -0.0001390
   16   0.0007161   0.0000912  -0.0000719  -0.0001939   0.0000071   0.0002256
   17  -0.0004362  -0.0004410   0.0000812   0.0001587   0.0000172   0.0003026
   18   0.0000644  -0.0000254  -0.0000855   0.0002960   0.0001306   0.0000505
   19  -0.0024257   0.0006250   0.0012174  -0.0503763  -0.0019352  -0.0274008
   20   0.0376504  -0.0228347  -0.0198194  -0.0017885  -0.0535887   0.0000444
   21  -0.0082598   0.0062728   0.0035896  -0.0269367   0.0038219  -0.2869433
   22  -0.0376856  -0.0198856   0.0258557  -0.0082659   0.0075987   0.0123088
   23  -0.0635684  -0.4640393   0.1453032   0.0093036  -0.0018305  -0.0093098
   24   0.0360939   0.1186141  -0.0573080   0.0353833  -0.0221705  -0.0115430
   25   0.0432702   0.0197346  -0.0293720   0.0005232  -0.0003350   0.0006753
   26   0.0197346   0.4857655  -0.1235427  -0.0014105   0.0006782   0.0006411
   27  -0.0293720  -0.1235427   0.0550198   0.0001720  -0.0015120   0.0000431
   28   0.0005232  -0.0014105   0.0001720   0.0627061  -0.0030584   0.0205703
   29  -0.0003350   0.0006782  -0.0015120  -0.0030584   0.0512883   0.0071333
   30   0.0006753   0.0006411   0.0000431   0.0205703   0.0071333   0.3166531
   31  -0.0047476   0.0028232   0.0020383   0.0019642   0.0032581  -0.0022791
   32   0.0029175   0.0001635  -0.0011791  -0.0006842   0.0023752   0.0005184
   33   0.0024943  -0.0028841  -0.0003257   0.0021521   0.0291407  -0.0104180
   34   0.0020958   0.0000061   0.0003716   0.0020373   0.0011999   0.0006646
   35  -0.0000760  -0.0010293  -0.0010036   0.0016371   0.0019040   0.0001576
   36  -0.0001780   0.0000465  -0.0017183   0.0015789  -0.0000993   0.0019287
   37  -0.0003462   0.0001021  -0.0005773  -0.0046578  -0.0020276  -0.0013938
   38  -0.0003221  -0.0000881   0.0001939  -0.0030793  -0.0006987  -0.0007578
   39   0.0000554   0.0001156  -0.0004149  -0.0010785  -0.0009827   0.0005947
   40   0.0000577   0.0000383   0.0001324  -0.0003197  -0.0001035  -0.0009472
   41   0.0000251  -0.0000193  -0.0000930   0.0001523   0.0002430   0.0002094
   42  -0.0000178   0.0000000  -0.0001109   0.0005954   0.0001946   0.0005873
   43   0.0000802   0.0000829  -0.0000469   0.0001581  -0.0003214   0.0003580
   44   0.0001471  -0.0000138   0.0000537  -0.0002304  -0.0000971  -0.0001178
   45  -0.0000419  -0.0000039  -0.0000055   0.0000034  -0.0000624   0.0000354
   46   0.0000405  -0.0002014  -0.0005115   0.0000623  -0.0000070   0.0001984
   47  -0.0012532   0.0000718   0.0005727   0.0004142   0.0002682   0.0000514
   48  -0.0004211  -0.0000819  -0.0000769  -0.0000283   0.0000324   0.0002787
           31          32          33          34          35          36
    1   0.0045507  -0.0001898  -0.0010325  -0.0856197   0.0183341  -0.0244058
    2  -0.0229526  -0.0114676  -0.0091082  -0.0116531  -0.1828273   0.0395963
    3   0.0126607   0.0067893   0.0022882  -0.0111933   0.0611335  -0.0971570
    4   0.0005018  -0.0004794   0.0004051   0.0047636   0.0033653  -0.0020533
    5  -0.0008913  -0.0016173   0.0009077   0.0235066  -0.0337563  -0.0012334
    6   0.0006964   0.0003304   0.0000106  -0.0122316   0.0140530   0.0044342
    7  -0.0001513   0.0026492  -0.0008520  -0.0041685   0.0093663   0.0010682
    8   0.0014265   0.0006572  -0.0004203   0.0078770  -0.0066523  -0.0026619
    9  -0.0003787  -0.0005208  -0.0000759   0.0007764  -0.0010244   0.0025860
   10  -0.0000287  -0.0001229   0.0000371   0.0008827  -0.0057664  -0.0002444
   11  -0.0005818  -0.0000697  -0.0000571  -0.0092964  -0.0061925   0.0007136
   12  -0.0003074  -0.0000409   0.0000452  -0.0030287  -0.0034196  -0.0005782
   13  -0.0000331  -0.0001343   0.0000493   0.0006927   0.0006201  -0.0001141
   14   0.0000993   0.0000285   0.0000394   0.0012773   0.0001257   0.0005031
   15   0.0000287   0.0000050  -0.0000071   0.0007906   0.0011669  -0.0005117
   16  -0.0001623  -0.0000754   0.0000246  -0.0124376   0.0009419  -0.0028813
   17   0.0005906   0.0003022  -0.0000986   0.0073973   0.0086484  -0.0000206
   18   0.0001269   0.0000442  -0.0000808  -0.0031515   0.0022589   0.0023082
   19  -0.0502448  -0.0145266   0.0032628  -0.0041778  -0.0059382   0.0024511
   20  -0.0200376  -0.2758623   0.0970505  -0.0376454  -0.0395935  -0.0068239
   21   0.0034241   0.0896514  -0.0897982   0.0151193   0.0126283   0.0050563
   22  -0.0044224   0.0065250   0.0014895   0.0017577   0.0003526   0.0005118
   23   0.0351566  -0.0196899  -0.0175390  -0.0042741   0.0025556   0.0010724
   24  -0.0068087   0.0016999   0.0066153  -0.0004630   0.0003373   0.0019405
   25  -0.0047476   0.0029175   0.0024943   0.0020958  -0.0000760  -0.0001780
   26   0.0028232   0.0001635  -0.0028841   0.0000061  -0.0010293   0.0000465
   27   0.0020383  -0.0011791  -0.0003257   0.0003716  -0.0010036  -0.0017183
   28   0.0019642  -0.0006842   0.0021521   0.0020373   0.0016371   0.0015789
   29   0.0032581   0.0023752   0.0291407   0.0011999   0.0019040  -0.0000993
   30  -0.0022791   0.0005184  -0.0104180   0.0006646   0.0001576   0.0019287
   31   0.0590021   0.0068597  -0.0069448  -0.0065832  -0.0047393  -0.0023047
   32   0.0068597   0.3059196  -0.0956412  -0.0028268  -0.0007926  -0.0013859
   33  -0.0069448  -0.0956412   0.0899609  -0.0014498  -0.0009940   0.0004599
   34  -0.0065832  -0.0028268  -0.0014498   0.4251528   0.1859217   0.1619094
   35  -0.0047393  -0.0007926  -0.0009940   0.1859217   0.4181607  -0.0176264
   36  -0.0023047  -0.0013859   0.0004599   0.1619094  -0.0176264   0.1652342
   37   0.0008396   0.0000614   0.0006166   0.0032138   0.0008757  -0.0030764
   38   0.0006292   0.0003866   0.0000137   0.0026815  -0.0153393   0.0417606
   39  -0.0005233  -0.0005192   0.0004524  -0.0003091   0.0136351  -0.0123220
   40  -0.0001509  -0.0000337  -0.0000149   0.0013548  -0.0022167  -0.0016448
   41   0.0001533  -0.0000385   0.0000964  -0.0007935   0.0015618   0.0008416
   42  -0.0000493  -0.0000899   0.0000588  -0.0009027  -0.0001676   0.0023508
   43  -0.0007269  -0.0004202  -0.0000737  -0.0008417  -0.0009362   0.0010513
   44  -0.0001222   0.0000774  -0.0000811  -0.0002988   0.0008015  -0.0013576
   45  -0.0002505  -0.0001251   0.0001077   0.0010261  -0.0012216  -0.0002808
   46   0.0003930   0.0004805  -0.0001635  -0.3281226  -0.2017421  -0.1316680
   47  -0.0016716  -0.0003723  -0.0004247  -0.1630792  -0.1475746  -0.0533250
   48   0.0008714   0.0004634   0.0007067  -0.1479283  -0.0799134  -0.0737309
           37          38          39          40          41          42
    1  -0.0535725  -0.0016361  -0.0137262   0.0003223   0.0008035   0.0013594
    2   0.0000931  -0.0491257  -0.0212828   0.0035579  -0.0006930  -0.0014001
    3  -0.0121819  -0.0250004  -0.2822058   0.0293322  -0.0152035  -0.0145336
    4  -0.0011526   0.0007259   0.0006351  -0.0513264  -0.0054625  -0.0160660
    5   0.0038062   0.0000204  -0.0005261  -0.0009469  -0.0426979  -0.0161462
    6   0.0285515  -0.0155393  -0.0132751  -0.0265484  -0.0326712  -0.2941184
    7   0.0004976  -0.0008283   0.0001104   0.0026025   0.0026693  -0.0008593
    8  -0.0016550   0.0018717  -0.0016613   0.0022714  -0.0092767   0.0073245
    9  -0.0006884  -0.0000089   0.0026105  -0.0002314   0.0429770  -0.0120918
   10   0.0016700  -0.0011121  -0.0011937   0.0008377   0.0013835  -0.0025583
   11   0.0018463  -0.0009613  -0.0017689  -0.0034045   0.0007757  -0.0043062
   12   0.0014413   0.0000040  -0.0004311  -0.0301577  -0.0156950  -0.0084679
   13   0.0001169   0.0000381   0.0002773  -0.0009736  -0.0006951  -0.0008248
   14  -0.0000732  -0.0000120   0.0000741   0.0000771   0.0000110  -0.0001708
   15  -0.0001796   0.0000489  -0.0001079   0.0039791   0.0016433   0.0000039
   16   0.0003998  -0.0001305   0.0001933  -0.0030788  -0.0018720  -0.0014287
   17  -0.0012491   0.0010366   0.0009164  -0.0027484  -0.0023097   0.0008102
   18  -0.0007880  -0.0001415   0.0011208   0.0027600   0.0017313   0.0001824
   19  -0.0030070  -0.0016328  -0.0002120   0.0010685  -0.0006231  -0.0013534
   20  -0.0038325  -0.0009047  -0.0025890   0.0002165   0.0004492   0.0001128
   21  -0.0298881  -0.0176010  -0.0106127   0.0017034   0.0002470   0.0004108
   22   0.0032245   0.0012314   0.0005150   0.0001142  -0.0001081   0.0000088
   23   0.0006181   0.0004355   0.0009671  -0.0003643  -0.0000714  -0.0000978
   24   0.0017066   0.0017134   0.0023834  -0.0008871   0.0001924   0.0003769
   25  -0.0003462  -0.0003221   0.0000554   0.0000577   0.0000251  -0.0000178
   26   0.0001021  -0.0000881   0.0001156   0.0000383  -0.0000193   0.0000000
   27  -0.0005773   0.0001939  -0.0004149   0.0001324  -0.0000930  -0.0001109
   28  -0.0046578  -0.0030793  -0.0010785  -0.0003197   0.0001523   0.0005954
   29  -0.0020276  -0.0006987  -0.0009827  -0.0001035   0.0002430   0.0001946
   30  -0.0013938  -0.0007578   0.0005947  -0.0009472   0.0002094   0.0005873
   31   0.0008396   0.0006292  -0.0005233  -0.0001509   0.0001533  -0.0000493
   32   0.0000614   0.0003866  -0.0005192  -0.0000337  -0.0000385  -0.0000899
   33   0.0006166   0.0000137   0.0004524  -0.0000149   0.0000964   0.0000588
   34   0.0032138   0.0026815  -0.0003091   0.0013548  -0.0007935  -0.0009027
   35   0.0008757  -0.0153393   0.0136351  -0.0022167   0.0015618  -0.0001676
   36  -0.0030764   0.0417606  -0.0123220  -0.0016448   0.0008416   0.0023508
   37   0.0566543  -0.0008600   0.0145863  -0.0038343   0.0020908   0.0017029
   38  -0.0008600   0.0636229   0.0148999   0.0023626  -0.0013168  -0.0009524
   39   0.0145863   0.0148999   0.3124138   0.0014758  -0.0003304   0.0001357
   40  -0.0038343   0.0023626   0.0014758   0.0531437   0.0013466   0.0207141
   41   0.0020908  -0.0013168  -0.0003304   0.0013466   0.0595962   0.0133344
   42   0.0017029  -0.0009524   0.0001357   0.0207141   0.0133344   0.3244305
   43   0.0001728   0.0002183   0.0006685   0.0003003   0.0011407  -0.0005177
   44   0.0005498  -0.0007088  -0.0012507  -0.0001314  -0.0061527   0.0016129
   45  -0.0008226   0.0005511  -0.0005756   0.0004147   0.0032348   0.0010946
   46  -0.0002189   0.0017140  -0.0014745  -0.0001180  -0.0002107   0.0001973
   47  -0.0003461   0.0017816   0.0003028   0.0000790  -0.0000607  -0.0000584
   48   0.0009908   0.0008158   0.0002339  -0.0000803  -0.0005147  -0.0003091
           43          44          45          46          47          48
    1   0.0008231   0.0007056  -0.0013913   0.0031137  -0.0323941   0.0152327
    2   0.0009655   0.0003630  -0.0005004   0.0007002  -0.0235051   0.0113988
    3  -0.0035257   0.0028077   0.0033508   0.0016995  -0.0130198   0.0040912
    4  -0.0025770  -0.0026210   0.0010049   0.0019207  -0.0003344  -0.0012177
    5  -0.0003287  -0.0059336  -0.0034327   0.0011578  -0.0019380  -0.0008622
    6  -0.0030899   0.0439260  -0.0110369  -0.0005442  -0.0009521   0.0002143
    7  -0.0028110   0.0033476   0.0144654  -0.0025295  -0.0002141  -0.0003888
    8   0.0011885  -0.0434923   0.0217942  -0.0000444   0.0014434   0.0005485
    9   0.0183669  -0.0276934  -0.5116504   0.0001464   0.0000144  -0.0003114
   10   0.0019028   0.0001990   0.0009089   0.0020450   0.0042062   0.0018067
   11  -0.0017022   0.0007640  -0.0008079   0.0102538  -0.0036927   0.0014725
   12   0.0023862   0.0021512   0.0017305   0.0028186  -0.0005951   0.0019966
   13  -0.0008233  -0.0002596   0.0001800   0.0000020  -0.0003400  -0.0001878
   14   0.0000251  -0.0000747   0.0003742  -0.0013262   0.0003081  -0.0006836
   15   0.0000031   0.0000778  -0.0002991  -0.0013680  -0.0000949   0.0003083
   16  -0.0006076   0.0001664  -0.0005006  -0.0009983  -0.0049406   0.0004615
   17   0.0010580  -0.0003293  -0.0006113  -0.0081952  -0.0002062  -0.0013966
   18  -0.0003080  -0.0005784  -0.0011171  -0.0002290  -0.0003642  -0.0042583
   19  -0.0006481   0.0006114  -0.0002921  -0.0003377   0.0017448  -0.0000931
   20   0.0013615   0.0001826   0.0003070   0.0009752  -0.0073873   0.0034920
   21  -0.0005212  -0.0002834  -0.0001900  -0.0000994   0.0034385  -0.0016311
   22   0.0003229  -0.0003434   0.0003529   0.0004275   0.0012256   0.0000568
   23  -0.0006739   0.0000177  -0.0002546  -0.0003959   0.0011751   0.0002642
   24   0.0001826  -0.0000180  -0.0001081   0.0001961  -0.0005181  -0.0000801
   25   0.0000802   0.0001471  -0.0000419   0.0000405  -0.0012532  -0.0004211
   26   0.0000829  -0.0000138  -0.0000039  -0.0002014   0.0000718  -0.0000819
   27  -0.0000469   0.0000537  -0.0000055  -0.0005115   0.0005727  -0.0000769
   28   0.0001581  -0.0002304   0.0000034   0.0000623   0.0004142  -0.0000283
   29  -0.0003214  -0.0000971  -0.0000624  -0.0000070   0.0002682   0.0000324
   30   0.0003580  -0.0001178   0.0000354   0.0001984   0.0000514   0.0002787
   31  -0.0007269  -0.0001222  -0.0002505   0.0003930  -0.0016716   0.0008714
   32  -0.0004202   0.0000774  -0.0001251   0.0004805  -0.0003723   0.0004634
   33  -0.0000737  -0.0000811   0.0001077  -0.0001635  -0.0004247   0.0007067
   34  -0.0008417  -0.0002988   0.0010261  -0.3281226  -0.1630792  -0.1479283
   35  -0.0009362   0.0008015  -0.0012216  -0.2017421  -0.1475746  -0.0799134
   36   0.0010513  -0.0013576  -0.0002808  -0.1316680  -0.0533250  -0.0737309
   37   0.0001728   0.0005498  -0.0008226  -0.0002189  -0.0003461   0.0009908
   38   0.0002183  -0.0007088   0.0005511   0.0017140   0.0017816   0.0008158
   39   0.0006685  -0.0012507  -0.0005756  -0.0014745   0.0003028   0.0002339
   40   0.0003003  -0.0001314   0.0004147  -0.0001180   0.0000790  -0.0000803
   41   0.0011407  -0.0061527   0.0032348  -0.0002107  -0.0000607  -0.0005147
   42  -0.0005177   0.0016129   0.0010946   0.0001973  -0.0000584  -0.0003091
   43   0.0046463  -0.0016193  -0.0150267   0.0006291  -0.0000386   0.0000932
   44  -0.0016193   0.0547979  -0.0194056  -0.0001007  -0.0002019   0.0001568
   45  -0.0150267  -0.0194056   0.5188510  -0.0000307   0.0001643   0.0000935
   46   0.0006291  -0.0001007  -0.0000307   0.3236911   0.1969421   0.1308325
   47  -0.0000386  -0.0002019   0.0001643   0.1969421   0.1798907   0.0648082
   48   0.0000932   0.0001568   0.0000935   0.1308325   0.0648082   0.0724747
 Gradient time:  CPU 3310.15 s  wall 3315.18 s
 **********************************************************************
 **                                                                  **
 **                       VIBRATIONAL ANALYSIS                       **
 **                       --------------------                       **
 **                                                                  **
 **        VIBRATIONAL FREQUENCIES (CM**-1) AND NORMAL MODES         **
 **     FORCE CONSTANTS (mDYN/ANGSTROM) AND REDUCED MASSES (AMU)     **
 **                  INFRARED INTENSITIES (KM/MOL)                   **
 **                                                                  **
 **********************************************************************


 Mode:                 1                      2                      3
 Frequency:        77.96                 103.13                 114.05
 Force Cnst:      0.0256                 0.0184                 0.0245
 Red. Mass:       7.1524                 2.9368                 3.1999
 IR Active:          YES                    YES                    YES
 IR Intens:        4.885                  6.171                  6.292
 Raman Active:       YES                    YES                    YES
               X      Y      Z        X      Y      Z        X      Y      Z
 C          0.025  0.050 -0.139    0.017  0.015  0.002    0.010 -0.065  0.097
 C          0.004  0.014 -0.109    0.038  0.019  0.027   -0.004 -0.011 -0.002
 O          0.032  0.030 -0.045   -0.064 -0.049 -0.188    0.090 -0.028 -0.069
 C         -0.013  0.027 -0.068    0.006 -0.022  0.253   -0.012  0.040 -0.081
 H          0.044  0.165 -0.447   -0.018 -0.129  0.715    0.023  0.115 -0.257
 O         -0.092 -0.115  0.399   -0.011  0.084 -0.074   -0.051  0.007  0.035
 C         -0.009 -0.012  0.112    0.018 -0.038  0.098   -0.006 -0.084  0.168
 O          0.062  0.034  0.205    0.033  0.030  0.045    0.004  0.204 -0.177
 H         -0.014 -0.003  0.053    0.037  0.003 -0.053    0.244  0.148 -0.309
 H         -0.173 -0.139  0.128   -0.005 -0.170  0.105    0.105 -0.433  0.172
 H          0.062  0.030  0.231    0.022  0.007  0.218   -0.140  0.038  0.487
 O         -0.008 -0.037 -0.371   -0.020 -0.032 -0.106   -0.057 -0.078  0.063
 H          0.113  0.251 -0.157    0.039  0.107 -0.003    0.084 -0.028  0.089
 H          0.016 -0.038 -0.105    0.134  0.204  0.013   -0.088  0.031  0.002
 H          0.117  0.081 -0.041   -0.174 -0.213 -0.196    0.223 -0.074 -0.067
 H         -0.173  0.112 -0.207    0.005 -0.004 -0.209   -0.088 -0.027  0.058
 TransDip  -0.016  0.038 -0.057    0.003 -0.039  0.069    0.075 -0.027  0.011

 Mode:                 4                      5                      6
 Frequency:       165.72                 266.86                 273.92
 Force Cnst:      0.0715                 0.2655                 0.1524
 Red. Mass:       4.4185                 6.3265                 3.4467
 IR Active:          YES                    YES                    YES
 IR Intens:        1.551                 10.048                  2.437
 Raman Active:       YES                    YES                    YES
               X      Y      Z        X      Y      Z        X      Y      Z
 C          0.004  0.140  0.080   -0.156 -0.089 -0.017   -0.015  0.061  0.111
 C         -0.034  0.113  0.034    0.006  0.045  0.060   -0.052 -0.025  0.096
 O         -0.158  0.084 -0.032    0.261  0.026 -0.035    0.067 -0.073 -0.078
 C          0.068 -0.054 -0.049    0.071  0.005  0.078   -0.056  0.029 -0.021
 H         -0.018 -0.148 -0.218   -0.073 -0.200  0.100   -0.031  0.080 -0.138
 O          0.240 -0.098  0.028    0.350 -0.007  0.016   -0.061  0.029 -0.014
 C          0.089 -0.077  0.135   -0.248  0.032 -0.067   -0.025  0.085  0.063
 O         -0.083 -0.167 -0.113   -0.179  0.088  0.062   -0.174 -0.075 -0.017
 H         -0.252 -0.207 -0.302   -0.144  0.092  0.085   -0.442 -0.101 -0.181
 H          0.188 -0.325  0.136   -0.296  0.185 -0.066    0.051  0.104  0.058
 H          0.220 -0.005  0.333   -0.348 -0.010 -0.182    0.030  0.068  0.025
 O         -0.094  0.092 -0.030   -0.129 -0.102 -0.077    0.261  0.002 -0.070
 H          0.048  0.237  0.070   -0.251 -0.060 -0.015   -0.048  0.156  0.105
 H         -0.100  0.159  0.035    0.057  0.093  0.054   -0.140  0.064  0.096
 H          0.044  0.054 -0.027    0.343 -0.054 -0.035    0.567 -0.195 -0.066
 H         -0.144  0.185 -0.062   -0.190 -0.034 -0.034    0.306 -0.098 -0.020
 TransDip  -0.025  0.031 -0.002   -0.100  0.003  0.015    0.019 -0.028  0.037

 Mode:                 7                      8                      9
 Frequency:       330.44                 375.71                 407.70
 Force Cnst:      0.0802                 0.2275                 0.3244
 Red. Mass:       1.2460                 2.7353                 3.3121
 IR Active:          YES                    YES                    YES
 IR Intens:      128.685                  7.766                 12.327
 Raman Active:       YES                    YES                    YES
               X      Y      Z        X      Y      Z        X      Y      Z
 C         -0.001  0.005  0.013    0.021  0.061 -0.100   -0.029 -0.116 -0.131
 C          0.004 -0.002  0.036    0.012 -0.021 -0.163   -0.010  0.038 -0.114
 O         -0.067 -0.019 -0.003    0.148  0.045  0.040   -0.168  0.102  0.030
 C         -0.001 -0.013  0.018   -0.040 -0.122  0.063   -0.000  0.087  0.017
 H          0.013 -0.000  0.022   -0.083 -0.253  0.529   -0.029  0.027  0.131
 O         -0.013 -0.004 -0.010   -0.074 -0.099 -0.021    0.084  0.082  0.030
 C          0.029  0.009 -0.042   -0.009  0.014  0.054   -0.100 -0.136  0.009
 O          0.056  0.011  0.002   -0.054 -0.005  0.000   -0.005  0.013  0.034
 H          0.135  0.036  0.111   -0.240 -0.058 -0.239   -0.067 -0.057 -0.232
 H          0.040  0.100 -0.047   -0.081 -0.178  0.066   -0.253 -0.374  0.028
 H          0.021 -0.015 -0.112    0.083  0.071  0.218   -0.076 -0.051  0.236
 O         -0.063  0.002 -0.013   -0.031  0.131  0.071    0.177 -0.058  0.058
 H         -0.037  0.015  0.011    0.155 -0.021 -0.102   -0.024 -0.256 -0.119
 H          0.004  0.001  0.036    0.040 -0.138 -0.154    0.097 -0.024 -0.117
 H          0.950 -0.007  0.028    0.393  0.215  0.052    0.391  0.265  0.050
 H         -0.114  0.067  0.004    0.094  0.023 -0.064    0.226 -0.227  0.207
 TransDip   0.356  0.009  0.071    0.037 -0.016 -0.080    0.070 -0.069 -0.055

 Mode:                10                     11                     12
 Frequency:       441.85                 479.82                 532.27
 Force Cnst:      0.1424                 0.5102                 0.2817
 Red. Mass:       1.2383                 3.7611                 1.6877
 IR Active:          YES                    YES                    YES
 IR Intens:       98.200                 54.631                 80.821
 Raman Active:       YES                    YES                    YES
               X      Y      Z        X      Y      Z        X      Y      Z
 C         -0.012  0.008  0.006   -0.080 -0.017  0.110   -0.072  0.040 -0.071
 C         -0.038  0.022 -0.023   -0.199  0.112  0.027   -0.037 -0.017  0.070
 O          0.020  0.044  0.000    0.087  0.151 -0.018    0.046 -0.069 -0.005
 C         -0.039 -0.012  0.009   -0.217 -0.045  0.011   -0.054  0.001  0.014
 H         -0.076 -0.073  0.092   -0.374 -0.278  0.155   -0.073 -0.009 -0.099
 O          0.007 -0.015  0.001    0.023 -0.067 -0.011    0.020  0.004 -0.027
 C          0.000 -0.027  0.029    0.073 -0.042 -0.061   -0.017 -0.065 -0.022
 O         -0.044 -0.032 -0.053    0.202  0.007  0.021    0.057 -0.002  0.012
 H          0.531  0.160  0.783   -0.035 -0.099 -0.419    0.129 -0.009  0.005
 H          0.031 -0.079  0.027    0.138  0.081 -0.071   -0.123 -0.277 -0.008
 H          0.031 -0.012  0.075    0.038 -0.081 -0.164    0.087 -0.003  0.162
 O          0.046  0.006 -0.020    0.049 -0.083 -0.025    0.047  0.109 -0.022
 H          0.025  0.031  0.005   -0.194  0.006  0.112   -0.199  0.055 -0.070
 H         -0.065  0.023 -0.020   -0.358  0.188  0.035    0.022 -0.015  0.065
 H          0.015  0.062  0.001   -0.043  0.115 -0.024   -0.045 -0.159 -0.010
 H          0.103 -0.052 -0.063    0.135 -0.145 -0.132   -0.349  0.251  0.724
 TransDip   0.209  0.019  0.238   -0.221 -0.042 -0.075   -0.217  0.005  0.189

 Mode:                13                     14                     15
 Frequency:       564.01                 641.34                 835.60
 Force Cnst:      0.2898                 1.2230                 0.9726
 Red. Mass:       1.5461                 5.0466                 2.3643
 IR Active:          YES                    YES                    YES
 IR Intens:       89.438                 12.527                  1.177
 Raman Active:       YES                    YES                    YES
               X      Y      Z        X      Y      Z        X      Y      Z
 C          0.071 -0.031  0.055   -0.044  0.004  0.016   -0.085  0.035  0.149
 C          0.016  0.013 -0.075    0.178  0.167  0.192   -0.040 -0.021 -0.099
 O         -0.016  0.062  0.008    0.006  0.215 -0.045   -0.002 -0.048  0.013
 C          0.001 -0.016  0.007    0.200 -0.183  0.005    0.192  0.025 -0.081
 H         -0.016 -0.076  0.209    0.323  0.033 -0.312    0.234 -0.025  0.575
 O         -0.018 -0.013 -0.021   -0.202 -0.150 -0.087   -0.024  0.018  0.034
 C          0.025  0.059  0.038   -0.105 -0.104 -0.061   -0.077 -0.107 -0.014
 O         -0.050 -0.002 -0.014   -0.026  0.023  0.033    0.036  0.003  0.004
 H         -0.068  0.007  0.011    0.053  0.006 -0.013    0.162 -0.039 -0.113
 H          0.119  0.222  0.025   -0.203 -0.163 -0.049    0.029  0.101 -0.031
 H         -0.049  0.005 -0.120   -0.144 -0.071  0.024   -0.173 -0.172 -0.192
 O          0.026 -0.103 -0.041    0.052 -0.013 -0.009    0.023  0.078 -0.042
 H          0.176 -0.008  0.046   -0.316  0.013  0.034   -0.153  0.151  0.137
 H         -0.046  0.019 -0.067    0.223  0.403  0.164   -0.510 -0.092 -0.051
 H         -0.020  0.150  0.009   -0.014  0.066 -0.054   -0.023  0.078  0.016
 H         -0.506  0.275  0.655    0.043 -0.091  0.134    0.034  0.006  0.054
 TransDip  -0.150  0.194  0.178    0.090 -0.064  0.026    0.012 -0.019  0.027

 Mode:                16                     17                     18
 Frequency:       901.29                1009.26                1050.11
 Force Cnst:      0.9492                 1.3780                 2.2985
 Red. Mass:       1.9833                 2.2961                 3.5377
 IR Active:          YES                    YES                    YES
 IR Intens:       23.005                  2.818                128.124
 Raman Active:       YES                    YES                    YES
               X      Y      Z        X      Y      Z        X      Y      Z
 C          0.105 -0.069  0.035    0.185  0.019  0.012    0.010 -0.125 -0.109
 C          0.036  0.010  0.006    0.068  0.054  0.099   -0.076 -0.239  0.170
 O         -0.003  0.003  0.004   -0.014 -0.010  0.003   -0.006  0.226 -0.072
 C         -0.106 -0.005  0.038   -0.077  0.051 -0.152    0.060  0.026 -0.067
 H         -0.131  0.007 -0.230   -0.224 -0.255  0.532    0.086 -0.019  0.329
 O          0.016 -0.003 -0.012    0.001 -0.018  0.034    0.002  0.003  0.022
 C         -0.073 -0.149  0.056   -0.016 -0.061 -0.134    0.013  0.056  0.100
 O         -0.023  0.016 -0.001   -0.059  0.029  0.043    0.025 -0.025 -0.032
 H          0.203 -0.055 -0.196   -0.061  0.033  0.050   -0.020 -0.019 -0.020
 H          0.081  0.376  0.023   -0.180 -0.318 -0.107    0.039  0.191  0.087
 H         -0.360 -0.318 -0.426   -0.056  0.042  0.139   -0.071 -0.009 -0.072
 O          0.012  0.131 -0.036    0.004 -0.013  0.017   -0.024  0.072 -0.014
 H          0.361  0.072  0.005    0.043 -0.051  0.021    0.076 -0.048 -0.115
 H          0.223  0.039 -0.010   -0.230 -0.044  0.124   -0.203 -0.492  0.184
 H         -0.001  0.001  0.004   -0.013 -0.298 -0.004    0.010 -0.496 -0.100
 H          0.041  0.109 -0.062   -0.113  0.303 -0.203    0.049 -0.112  0.106
 TransDip   0.018 -0.148 -0.039   -0.026  0.009 -0.046    0.030 -0.332  0.141

 Mode:                19                     20                     21
 Frequency:      1062.42                1080.13                1102.76
 Force Cnst:      1.5398                 2.5450                 2.1848
 Red. Mass:       2.3153                 3.7024                 3.0493
 IR Active:          YES                    YES                    YES
 IR Intens:       77.334                 58.306                 33.477
 Raman Active:       YES                    YES                    YES
               X      Y      Z        X      Y      Z        X      Y      Z
 C         -0.094  0.077 -0.114    0.073 -0.027  0.070    0.103  0.258 -0.098
 C          0.035  0.060  0.030   -0.126 -0.163 -0.046   -0.136 -0.026  0.014
 O         -0.003 -0.028  0.006    0.014  0.078 -0.026    0.022  0.022 -0.008
 C         -0.004  0.018 -0.077    0.041 -0.036  0.149    0.052 -0.027  0.074
 H         -0.075 -0.124  0.237    0.211  0.277 -0.421    0.148  0.144 -0.195
 O         -0.004 -0.011  0.014    0.012  0.028 -0.022    0.000  0.018 -0.009
 C          0.170 -0.101  0.057    0.190 -0.130 -0.172   -0.146 -0.050  0.003
 O         -0.118  0.079  0.040   -0.164  0.107  0.106    0.033 -0.025 -0.022
 H          0.287 -0.017 -0.214    0.057  0.052 -0.062    0.303 -0.087 -0.173
 H          0.121  0.374  0.052    0.086 -0.283 -0.140   -0.320  0.126 -0.003
 H          0.370 -0.239 -0.330    0.273 -0.048  0.044    0.054 -0.122 -0.173
 O         -0.006 -0.055  0.029    0.001  0.038 -0.015    0.023 -0.147  0.092
 H         -0.126  0.119 -0.110   -0.121 -0.134  0.078    0.379  0.325 -0.106
 H          0.135 -0.067  0.025   -0.352 -0.048 -0.031   -0.217 -0.176  0.027
 H         -0.005 -0.154  0.004   -0.009  0.194 -0.027    0.036 -0.190 -0.015
 H          0.103 -0.309  0.172   -0.085  0.236 -0.125   -0.123  0.204 -0.130
 TransDip   0.246 -0.112 -0.078    0.207 -0.108 -0.074   -0.017  0.171 -0.069

 Mode:                22                     23                     24
 Frequency:      1123.25                1192.91                1219.82
 Force Cnst:      2.7200                 0.9574                 1.1246
 Red. Mass:       3.6590                 1.1420                 1.2828
 IR Active:          YES                    YES                    YES
 IR Intens:        9.776                 13.935                  7.482
 Raman Active:       YES                    YES                    YES
               X      Y      Z        X      Y      Z        X      Y      Z
 C          0.108 -0.180 -0.154    0.018 -0.053  0.007    0.052  0.008 -0.078
 C         -0.218  0.259  0.043    0.022 -0.017  0.010    0.023 -0.087  0.062
 O          0.023 -0.101  0.051   -0.002 -0.007 -0.004    0.003 -0.023 -0.019
 C          0.151 -0.022  0.047   -0.007  0.006 -0.006   -0.026  0.005 -0.021
 H          0.084 -0.075 -0.088   -0.016 -0.014  0.018    0.013  0.043  0.080
 O         -0.039  0.003 -0.012   -0.001 -0.003  0.001    0.011  0.003  0.007
 C          0.058  0.028  0.049   -0.030  0.050  0.053    0.012 -0.010  0.020
 O         -0.021  0.003 -0.010   -0.007 -0.019 -0.020    0.004  0.000 -0.008
 H         -0.129  0.028  0.053    0.362 -0.100 -0.230   -0.108  0.027  0.066
 H          0.002  0.081  0.049   -0.419  0.159  0.082   -0.005  0.038  0.015
 H         -0.061  0.008 -0.026    0.476 -0.013 -0.062   -0.194 -0.025 -0.038
 O         -0.013  0.048 -0.017    0.014  0.015 -0.004   -0.018 -0.005  0.020
 H          0.270 -0.279 -0.167   -0.286 -0.276  0.039   -0.132  0.333 -0.084
 H         -0.608  0.287  0.077   -0.099  0.160  0.011   -0.332  0.527  0.056
 H          0.034 -0.247  0.053   -0.019  0.181  0.002   -0.014  0.590  0.002
 H          0.036 -0.070  0.054   -0.088  0.286 -0.195    0.051 -0.154  0.094
 TransDip   0.087  0.046  0.019    0.064  0.077 -0.065   -0.054  0.068 -0.011

 Mode:                25                     26                     27
 Frequency:      1287.01                1301.35                1367.44
 Force Cnst:      1.3424                 1.2458                 1.3926
 Red. Mass:       1.3756                 1.2486                 1.2640
 IR Active:          YES                    YES                    YES
 IR Intens:        4.409                 75.980                  8.376
 Raman Active:       YES                    YES                    YES
               X      Y      Z        X      Y      Z        X      Y      Z
 C         -0.037 -0.024  0.021   -0.005  0.038 -0.050   -0.037 -0.048 -0.056
 C         -0.111 -0.038  0.065   -0.076 -0.006  0.018    0.062  0.023  0.009
 O          0.009 -0.011 -0.010    0.008 -0.010 -0.011   -0.005 -0.004 -0.010
 C          0.056  0.019 -0.063    0.038  0.011 -0.023   -0.002 -0.001  0.020
 H         -0.002 -0.117  0.179   -0.007 -0.078  0.059   -0.079 -0.088 -0.092
 O         -0.012 -0.002  0.011   -0.012 -0.002  0.004   -0.005  0.004 -0.002
 C         -0.032  0.015 -0.052    0.033 -0.042  0.053   -0.073  0.041 -0.008
 O         -0.009  0.002  0.022    0.008  0.006 -0.007   -0.015 -0.015  0.039
 H          0.144 -0.038 -0.095   -0.189  0.054  0.127    0.291 -0.090 -0.176
 H          0.156 -0.119 -0.060    0.230  0.105  0.033    0.743 -0.071 -0.076
 H          0.262  0.042  0.043   -0.359 -0.063 -0.040    0.087  0.079  0.091
 O          0.003  0.006 -0.004    0.039 -0.016  0.025    0.021 -0.007  0.027
 H          0.566  0.006 -0.013   -0.406 -0.274 -0.010   -0.030  0.199 -0.076
 H          0.522  0.318  0.001    0.333 -0.032 -0.013   -0.293 -0.165  0.043
 H         -0.005  0.282  0.001   -0.002  0.166 -0.005   -0.006  0.080 -0.006
 H         -0.017  0.044 -0.015   -0.164  0.475 -0.287   -0.070  0.230 -0.148
 TransDip   0.055  0.030 -0.024   -0.104  0.256 -0.037   -0.008  0.083 -0.041

 Mode:                28                     29                     30
 Frequency:      1369.73                1389.74                1403.67
 Force Cnst:      1.3453                 1.4016                 1.5018
 Red. Mass:       1.2170                 1.2317                 1.2937
 IR Active:          YES                    YES                    YES
 IR Intens:       19.020                 40.771                  6.551
 Raman Active:       YES                    YES                    YES
               X      Y      Z        X      Y      Z        X      Y      Z
 C          0.066 -0.050  0.026   -0.056  0.038 -0.001    0.067 -0.000  0.005
 C         -0.046  0.027  0.008    0.052  0.026  0.072   -0.051  0.071  0.040
 O          0.000 -0.012 -0.029   -0.001 -0.022 -0.047    0.006 -0.024 -0.029
 C          0.062  0.006  0.011   -0.003 -0.007  0.013   -0.054 -0.003 -0.013
 H         -0.284 -0.455 -0.168   -0.074 -0.089 -0.063    0.360  0.553  0.251
 O         -0.024  0.033  0.006   -0.003  0.010  0.001    0.024 -0.047 -0.011
 C          0.014  0.016 -0.013   -0.003 -0.038  0.008   -0.005  0.033 -0.011
 O         -0.007 -0.006 -0.002    0.017  0.021 -0.017   -0.017 -0.021  0.016
 H          0.055 -0.018 -0.032   -0.249  0.080  0.145    0.251 -0.079 -0.143
 H         -0.225 -0.025  0.010   -0.071  0.045  0.012    0.059 -0.021 -0.014
 H         -0.010  0.025  0.014    0.151 -0.073 -0.064   -0.144  0.078  0.087
 O         -0.011  0.003  0.007    0.004  0.001 -0.014   -0.018  0.004 -0.014
 H         -0.245  0.472  0.015    0.381 -0.392  0.007   -0.157 -0.067  0.025
 H          0.204 -0.439  0.016   -0.269 -0.455  0.127    0.166 -0.384  0.054
 H         -0.010  0.272 -0.019   -0.035  0.487 -0.027   -0.021  0.300 -0.016
 H          0.037 -0.110  0.065   -0.009  0.014 -0.001    0.063 -0.186  0.112
 TransDip   0.134 -0.039 -0.010   -0.125  0.159 -0.028    0.057  0.058 -0.011

 Mode:                31                     32                     33
 Frequency:      1407.03                1439.99                1499.31
 Force Cnst:      1.4567                 1.8108                 1.4388
 Red. Mass:       1.2489                 1.4822                 1.0864
 IR Active:          YES                    YES                    YES
 IR Intens:       36.913                 15.345                  1.853
 Raman Active:       YES                    YES                    YES
               X      Y      Z        X      Y      Z        X      Y      Z
 C         -0.042 -0.098 -0.003    0.126  0.032  0.009   -0.007 -0.008 -0.001
 C         -0.003  0.040 -0.005   -0.035 -0.012 -0.009    0.000 -0.002  0.000
 O         -0.001 -0.000 -0.001    0.003  0.003  0.003    0.000  0.001  0.000
 C         -0.029  0.005 -0.003    0.003 -0.001 -0.002    0.000 -0.000  0.000
 H          0.210  0.323  0.132   -0.022 -0.037 -0.007   -0.003 -0.005 -0.004
 O          0.010 -0.035 -0.010    0.000  0.007  0.002   -0.000  0.001  0.000
 C         -0.004 -0.033  0.009   -0.133 -0.050  0.016   -0.001 -0.068 -0.047
 O          0.018  0.031 -0.023    0.022  0.031 -0.013    0.004 -0.006 -0.005
 H         -0.362  0.117  0.206   -0.299  0.102  0.175   -0.007 -0.004 -0.001
 H         -0.112  0.026  0.021    0.416  0.086 -0.031   -0.035  0.689 -0.047
 H          0.356 -0.094 -0.103    0.596 -0.100 -0.033    0.012  0.220  0.679
 O          0.026 -0.001  0.033   -0.029  0.007 -0.022    0.002  0.003  0.002
 H          0.050  0.563 -0.052   -0.344 -0.175  0.055    0.042  0.042 -0.009
 H          0.053 -0.108  0.000    0.103  0.038 -0.024   -0.009  0.012 -0.000
 H         -0.011 -0.016 -0.002    0.001 -0.039  0.001   -0.005 -0.005 -0.000
 H         -0.096  0.300 -0.176    0.087 -0.276  0.168   -0.006  0.018 -0.003
 TransDip  -0.156  0.115  0.019   -0.080 -0.028  0.092    0.027  0.031  0.014

 Mode:                34                     35                     36
 Frequency:      1785.31                2925.95                2972.93
 Force Cnst:     19.8812                 5.4779                 5.6293
 Red. Mass:      10.5869                 1.0860                 1.0810
 IR Active:          YES                    YES                    YES
 IR Intens:      152.763                 87.683                 19.032
 Raman Active:       YES                    YES                    YES
               X      Y      Z        X      Y      Z        X      Y      Z
 C          0.007  0.039  0.003    0.001 -0.000  0.002   -0.005 -0.007 -0.077
 C          0.006 -0.049 -0.015    0.001  0.003 -0.003    0.000  0.001  0.007
 O         -0.009 -0.011 -0.000    0.000 -0.001  0.000    0.000 -0.001  0.000
 C          0.107  0.684  0.223   -0.070  0.046  0.007   -0.003  0.001  0.000
 H         -0.414 -0.059 -0.087    0.810 -0.572 -0.089    0.032 -0.020 -0.003
 O         -0.048 -0.472 -0.151    0.001  0.001  0.000    0.000  0.000  0.000
 C         -0.003 -0.007 -0.005    0.000 -0.000 -0.000    0.004  0.001  0.025
 O          0.004 -0.000 -0.000   -0.000 -0.000  0.000   -0.001  0.001  0.001
 H          0.003 -0.002  0.002    0.001 -0.000  0.000   -0.001  0.000 -0.002
 H         -0.009  0.003 -0.007    0.000  0.000  0.006   -0.024 -0.006 -0.325
 H         -0.017 -0.004  0.003   -0.000  0.003 -0.001   -0.003 -0.020  0.013
 O         -0.005 -0.004 -0.001    0.000  0.000  0.000    0.000  0.002 -0.001
 H          0.039 -0.053  0.022   -0.002 -0.002 -0.034    0.052  0.058  0.933
 H         -0.111  0.012  0.011   -0.003 -0.002  0.037   -0.010 -0.002 -0.091
 H         -0.004  0.023 -0.000   -0.003 -0.001  0.001    0.002 -0.005  0.005
 H          0.037 -0.128  0.025    0.001 -0.006 -0.001   -0.001  0.009  0.000
 TransDip   0.119  0.361  0.110   -0.256  0.152  0.037   -0.034  0.076 -0.112

 Mode:                37                     38                     39
 Frequency:      2994.32                3035.70                3113.93
 Force Cnst:      5.6682                 5.8771                 6.2419
 Red. Mass:       1.0730                 1.0824                 1.0926
 IR Active:          YES                    YES                    YES
 IR Intens:       62.757                 16.452                 16.565
 Raman Active:       YES                    YES                    YES
               X      Y      Z        X      Y      Z        X      Y      Z
 C         -0.001 -0.001 -0.027   -0.001 -0.001 -0.011    0.001 -0.000  0.005
 C          0.000  0.000  0.008   -0.005 -0.005 -0.081   -0.000 -0.001  0.001
 O          0.000 -0.000 -0.000   -0.000  0.001  0.001    0.001  0.000 -0.000
 C         -0.001  0.000  0.000    0.002 -0.003 -0.001    0.000 -0.000 -0.000
 H          0.007 -0.005 -0.001   -0.027  0.017 -0.001   -0.003  0.001  0.000
 O          0.000  0.000  0.000   -0.000  0.001  0.000   -0.000  0.000  0.000
 C         -0.009 -0.016 -0.069   -0.001 -0.003 -0.004   -0.003 -0.076  0.043
 O          0.002 -0.001 -0.000    0.000 -0.000  0.000    0.001  0.001 -0.001
 H          0.003 -0.006  0.001    0.000 -0.001 -0.000   -0.007 -0.012  0.009
 H          0.076  0.017  0.918    0.008  0.002  0.064   -0.019 -0.015 -0.168
 H         -0.000  0.176 -0.083   -0.000  0.028 -0.012    0.035  0.915 -0.350
 O          0.000  0.001  0.000    0.000 -0.000  0.000    0.000  0.001 -0.000
 H          0.019  0.020  0.309    0.004  0.009  0.119   -0.005 -0.003 -0.043
 H         -0.013 -0.004 -0.102    0.076  0.056  0.982   -0.000 -0.001 -0.013
 H          0.002 -0.001  0.003    0.001 -0.008 -0.011   -0.002  0.001  0.000
 H         -0.001  0.001  0.001   -0.000  0.001 -0.001   -0.001 -0.001 -0.001
 TransDip   0.025 -0.066 -0.244    0.048  0.039 -0.114    0.013 -0.111  0.067

 Mode:                40                     41                     42
 Frequency:      3763.77                3803.69                3805.20
 Force Cnst:      8.8979                 9.0852                 9.1003
 Red. Mass:       1.0661                 1.0658                 1.0667
 IR Active:          YES                    YES                    YES
 IR Intens:      114.590                 43.737                 33.021
[truncated: 23,147 more chars]
