# Supplementary material for: A DFT investigation of the blue bottle experiment: E∘half-cell analysis of autoxidation catalysed by redox indicators
Source: R Soc Open Sci. 2017 Nov 8;4(11):170708. doi: 10.1098/rsos.170708 (PMC5717635; doi:10.1098/rsos.170708)
Supplement: output.zip [file rsos170708supp2.zip › B3LYP_6-311++Gdp_reducing_agents/C4H8O4_erythrulose.out]

pikachu 127.0.1
Q-Chem Developer Version! Running on 127.0.1.*
                  Welcome to Q-Chem
     A Quantum Leap Into The Future Of Chemistry


 Q-Chem 4.4, Q-Chem, Inc., Pleasanton, CA (2016)

 Y. Shao,  Z. Gan,  E. Epifanovsky,  A. T. B. Gilbert,  M. Wormit,  
 J. Kussmann,  A. W. Lange,  A. Behn,  J. Deng,  X. Feng,  D. Ghosh,  
 M. Goldey,  P. R. Horn,  L. D. Jacobson,  I. Kaliman,  F. Rob,  
 R. Z. Khaliullin,  T. Kus,  A. Landau,  J. Liu,  E. I. Proynov,  Y. M. Rhee,  
 R. M. Richard,  M. A. Rohrdanz,  R. P. Steele,  E. J. Sundstrom,  
 H. L. Woodcock III,  P. M. Zimmerman,  D. Zuev,  B. Albrecht,  E. Alguire,  
 B. Austin,  S. A. Baeppler,  G. J. O. Beran,  Y. A. Bernard,  E. Berquist,  
 K. Brandhorst,  K. B. Bravaya,  S. T. Brown,  D. Casanova,  C.-M. Chang,  
 Y. Chen,  S. H. Chien,  K. D. Closser,  M. P. Coons,  D. L. Crittenden,  
 S. Dasgupta,  M. Diedenhofen,  R. A. DiStasio Jr.,  H. Do,  A. D. Dutoi,  
 R. G. Edgar,  P.-T. Fang,  S. Fatehi,  Q. Feng,  L. Fusti-Molnar,  
 A. Ghysels,  A. Golubeva-Zadorozhnaya,  J. Gomes,  A. Gunina,  
 M. W. D. Hanson-Heine,  P. H. P. Harbach,  A. W. Hauser,  J. E. Herr,  
 E. G. Hohenstein,  Z. C. Holden,  K. Hui,  T.-C. Jagau,  H. Ji,  B. Kaduk,  
 K. Khistyaev,  Jaehoon Kim,  Jihan Kim,  R. A. King,  P. Klunzinger,  
 K. Koh,  D. Kosenkov,  T. Kowalczyk,  C. M. Krauter,  A. Kunitsa,  
 K. U. Lao,  A. Laurent,  K. V. Lawler,  J. Lee,  D. Lefrancois,  S. Lehtola,  
 S. V. Levchenko,  C. Y. Lin,  Y.-S. Lin,  F. Liu,  E. Livshits,  
 R. C. Lochan,  A. Luenser,  P. Manohar,  S. F. Manzer,  S.-P. Mao,  Y. Mao,  
 N. Mardirossian,  A. V. Marenich,  L. A. Martinez-Martinez,  S. A. Maurer,  
 N. J. Mayhall,  J.-M. Mewes,  A. F. Morrison,  K. Nanda,  T. S. Nguyen-Beck,  
 C. M. Oana,  R. Olivares-Amaya,  D. P. O'Neill,  J. A. Parkhill,  
 T. M. Perrine,  R. Peverati,  P. A. Pieniazek,  F. Plasser,  A. Prociuk,  
 D. R. Rehn,  E. Rosta,  N. J. Russ,  N. Sergueev,  S. M. Sharada,  
 S. Sharma,  D. W. Small,  A. Sodt,  T. Stauch,  T. Stein,  D. Stuck,  
 Y.-C. Su,  A. J. W. Thom,  T. Tsuchimochi,  L. Vogt,  O. Vydrov,  T. Wang,  
 M. A. Watson,  J. Wenzel,  A. White,  C. F. Williams,  V. Vanovschi,  
 K. Yao,  S. Yeganeh,  S. R. Yost,  Z.-Q. You,  I. Y. Zhang,  X. Zhang,  
 Y. Zhao,  B. R. Brooks,  G. K. L. Chan,  D. M. Chipman,  C. J. Cramer,  
 W. A. Goddard III,  M. S. Gordon,  W. J. Hehre,  A. Klamt,  
 H. F. Schaefer III,  M. W. Schmidt,  C. D. Sherrill,  D. G. Truhlar,  
 A. Warshel,  X. Xu,  A. Aspuru-Guzik,  R. Baer,  A. T. Bell,  N. A. Besley,  
 J.-D. Chai,  A. Dreuw,  B. D. Dunietz,  T. R. Furlani,  S. R. Gwaltney,  
 C.-P. Hsu,  Y. Jung,  J. Kong,  D. S. Lambrecht,  W. Liang,  C. Ochsenfeld,  
 V. A. Rassolov,  L. V. Slipchenko,  J. E. Subotnik,  T. Van Voorhis,  
 J. M. Herbert,  A. I. Krylov,  P. M. W. Gill,  M. Head-Gordon

 Contributors to earlier versions of Q-Chem not listed above: 
 R. D. Adamson,  J. Baker,  E. F. C. Byrd,  A. K. Chakraborty,  C.-L. Cheng,  
 H. Dachsel,  R. J. Doerksen,  G. Hawkins,  A. Heyden,  S. Hirata,  
 G. Kedziora,  F. J. Keil,  C. Kelley,  P. P. Korambath,  W. Kurlancheek,  
 A. M. Lee,  M. S. Lee,  D. Liotard,  I. Lotan,  P. E. Maslen,  N. Nair,  
 D. Neuhauser,  R. Olson,  B. Peters,  J. Ritchie,  N. E. Schultz,  
 N. Shenvi,  A. C. Simmonett,  K. S. Thanthiriwatte,  Q. Wu,  W. Zhang

 Please cite Q-Chem as follows:
 Y. Shao et al., Mol. Phys. 113, 184-215 (2015)
 DOI: 10.1080/00268976.2014.952696

 Q-Chem 4.4.2 for Intel X86 EM64T Linux

 Parts of Q-Chem use Armadillo 5.200.1 (Boston Tea Smuggler).
 http://arma.sourceforge.net/

 Q-Chem begins on Tue Dec 13 14:30:18 2016  


Host: 0

     Scratch files written to /scratch/cher/qchem5244//
FILE_GEOM_ORG=        593

Checking the input file for inconsistencies... 	...done.

--------------------------------------------------------------
User input:
--------------------------------------------------------------
$molecule
0 1
  C   -0.6927851    0.1345968   -0.4508877
  C    0.7227123   -0.3928046   -0.2003715
  O    0.9499455   -1.5826855   -0.2641450
  C    1.7856049    0.6472294    0.1118147
  H    1.7718796    1.3938092   -0.7002573
  O    3.0326564    0.0105395    0.2602872
  C   -1.7164777   -0.6534422    0.3668039
  O   -2.9755483   -0.0345581    0.0934789
  H   -3.6204317   -0.3491122    0.7436148
  H   -1.4645518   -0.5811284    1.4351408
  H   -1.6985579   -1.7084193    0.0701358
  O   -0.7683353    1.5156192   -0.1387953
  H   -0.9140665   -0.0330729   -1.5196324
  H   -1.7207020    1.7116180   -0.0941654
  H    1.4602804    1.1860386    1.0175008
  H    3.6820773    0.6954707    0.4768998
$end

$rem
   BASIS  =  6-311++G**
   JOB_TYPE  =  optimization
   METHOD  =  B3LYP
$end

--------------------------------------------------------------
 ----------------------------------------------------------------
             Standard Nuclear Orientation (Angstroms)
    I     Atom           X                Y                Z
 ----------------------------------------------------------------
    1      C      -0.6927850991     0.1345967837    -0.4508877022
    2      C       0.7227122974    -0.3928046179    -0.2003714858
    3      O       0.9499454947    -1.5826855191    -0.2641449731
    4      C       1.7856048977     0.6472293821     0.1118147133
    5      H       1.7718796064     1.3938091747    -0.7002572937
    6      O       3.0326563948     0.0105394800     0.2602872292
    7      C      -1.7164777079    -0.6534422060     0.3668038967
    8      O      -2.9755483040    -0.0345581051     0.0934788808
    9      H      -3.6204317101    -0.3491121974     0.7436147785
   10      H      -1.4645518164    -0.5811283969     1.4351407981
   11      H      -1.6985579084    -1.7084193088     0.0701358065
   12      O      -0.7683352979     1.5156191868    -0.1387953154
   13      H      -0.9140664909    -0.0330729255    -1.5196324024
   14      H      -1.7207019977     1.7116179898    -0.0941654250
   15      H       1.4602803918     1.1860385913     1.0175008057
   16      H       3.6820772949     0.6954706803     0.4768998282
 ----------------------------------------------------------------
 Molecular Point Group                 C1    NOp =  1
 Largest Abelian Subgroup              C1    NOp =  1
 Nuclear Repulsion Energy =   395.6513945204 hartrees
 There are       32 alpha and       32 beta electrons
 Requested basis set is 6-311++G(d,p)
 There are 88 shells and 232 basis functions

 Total QAlloc Memory Limit   2000 MB
 Mega-Array Size        61 MB
 MEM_STATIC part        62 MB
 A cutoff of  1.0D-11 yielded   3527 shell pairs
 There are     24612 function pairs (     26298 Cartesian)

 -------------------------------------------------------
 OpenMP Integral Computing Module                       
 Release: version 1.0, May 2013, Q-Chem Inc. Pittsburgh 
 -------------------------------------------------------
 Integral Job Info:
 Integral job number is                      11
 Integral operator is                         1
 short-range coefficients                     0
 long-range coefficients              100000000
 Omega coefficients                           0
 if combine SR and LR in K                    0
 Integral screening is                        0
 Integral computing path is                   2
 max size of driver memory is            800000
 size of driver memory is                593474
 size of scratch memory is              2260544
 max col of scratch BK array               1296
 max len of scratch array in speh3          155
 max len of scratch index in speh4           18
 max int batch size is                      520
 min int batch size is                       52
 fixed nKL is                                52
 max L of basis functions is                  2
 order of int derivative is                   0
 number of shells is                         88
 number of basis is                         240
 number of cartesian basis is               240
 number of contracted shell pairs          3527
 number of primitive shell pairs           8465
 maxK2 (contraction) of shell pair           36
 max number of K2 of shell pair               1
 max number of CS2 of shell pair            604
 max number of PS2 of shell pair           1134
 mem total for path MDJ                   45678
 -------------------------------------------------------
 Smallest overlap matrix eigenvalue = 3.23E-05

 Scale SEOQF with 1.000000e-01/1.000000e-01/1.000000e-01

 Standard Electronic Orientation quadrupole field applied
 Nucleus-field energy     =     0.0000000114 hartrees
 Guess from superposition of atomic densities
 Warning:  Energy on first SCF cycle will be non-variational
 A restricted hybrid HF-DFT SCF calculation will be
 performed using Pulay DIIS extrapolation
 Exchange:     0.2000 Hartree-Fock + 0.0800 Slater + 0.7200 B88
 Correlation:  0.1900 VWN1RPA + 0.8100 LYP
 Using SG-1 standard quadrature grid
 SCF converges when DIIS error is below 1.0E-08
 ---------------------------------------
  Cycle       Energy         DIIS Error
 ---------------------------------------
    1    -459.5309476889      4.03E-02
    2    -458.0641178262      6.09E-03
    3    -457.7015856901      1.06E-02
    4    -458.2355396777      1.83E-03
    5    -458.2519005522      6.30E-04
    6    -458.2536014041      1.85E-04
    7    -458.2537777296      4.20E-05
    8    -458.2537866418      7.18E-06
    9    -458.2537870876      3.19E-06
   10    -458.2537871887      8.44E-07
   11    -458.2537872276      3.19E-07
   12    -458.2537871934      5.36E-08
   13    -458.2537871950      1.53E-08
   14    -458.2537871986      6.52E-09 Convergence criterion met
 ---------------------------------------
 SCF time:  CPU 181.98 s  wall 182.37 s
 SCF   energy in the final basis set = -458.2537871986
 Total energy in the final basis set = -458.2537871986

 --------------------------------------------------------------

                    Orbital Energies (a.u.)
 --------------------------------------------------------------

 Alpha MOs
 -- Occupied --
-19.156 -19.141 -19.137 -19.126 -10.273 -10.246 -10.241 -10.236
 -1.070  -1.060  -1.037  -1.035  -0.780  -0.737  -0.654  -0.566
 -0.540  -0.529  -0.526  -0.500  -0.475  -0.454  -0.444  -0.436
 -0.388  -0.377  -0.376  -0.360  -0.313  -0.301  -0.292  -0.263
 -- Virtual --
 -0.037  -0.025  -0.015   0.008   0.017   0.017   0.038   0.043
  0.050   0.068   0.077   0.080   0.091   0.092   0.103   0.105
  0.118   0.124   0.128   0.129   0.139   0.144   0.149   0.154
  0.156   0.165   0.172   0.186   0.192   0.196   0.198   0.219
  0.224   0.233   0.248   0.252   0.257   0.266   0.276   0.279
  0.292   0.310   0.313   0.316   0.320   0.328   0.336   0.356
  0.359   0.367   0.382   0.395   0.401   0.404   0.421   0.458
  0.470   0.483   0.494   0.517   0.535   0.549   0.571   0.583
  0.607   0.613   0.635   0.652   0.666   0.677   0.690   0.704
  0.707   0.731   0.734   0.781   0.864   0.893   0.934   0.961
  1.024   1.057   1.079   1.099   1.109   1.137   1.156   1.166
  1.179   1.181   1.198   1.221   1.259   1.260   1.281   1.322
  1.361   1.369   1.374   1.406   1.439   1.460   1.479   1.498
  1.526   1.559   1.562   1.578   1.589   1.593   1.613   1.641
  1.651   1.659   1.691   1.707   1.716   1.764   1.807   1.821
  1.857   1.936   1.965   1.974   2.016   2.038   2.050   2.076
  2.091   2.115   2.140   2.196   2.262   2.296   2.352   2.439
  2.452   2.470   2.494   2.534   2.540   2.559   2.597   2.626
  2.669   2.708   2.786   2.806   2.852   2.880   2.904   2.936
  2.963   2.981   3.036   3.079   3.107   3.131   3.144   3.190
  3.201   3.221   3.249   3.292   3.324   3.369   3.392   3.527
  3.698   3.762   3.780   3.840   3.863   3.878   3.934   3.983
  3.996   4.117   4.189   4.248   5.015   5.041   5.060   5.087
  5.198   5.357   5.388   5.431   5.586   5.633   5.680   5.774
 23.767  23.798  23.828  23.839  49.884  49.900  49.929  49.985
 --------------------------------------------------------------

          Ground-State Mulliken Net Atomic Charges

     Atom                 Charge (a.u.)
  ----------------------------------------
      1 C                    -0.034448
      2 C                     0.254050
      3 O                    -0.240174
      4 C                    -0.520295
      5 H                     0.201787
      6 O                    -0.254449
      7 C                    -0.432963
      8 O                    -0.307319
      9 H                     0.268103
     10 H                     0.190227
     11 H                     0.196843
     12 O                    -0.255073
     13 H                     0.220741
     14 H                     0.270630
     15 H                     0.201463
     16 H                     0.240876
  ----------------------------------------
  Sum of atomic charges =     0.000000

 -----------------------------------------------------------------
                    Cartesian Multipole Moments
 -----------------------------------------------------------------
    Charge (ESU x 10^10)
                 0.0000
    Dipole Moment (Debye)
         X      -2.1280      Y       2.2824      Z       1.5248
       Tot       3.4731
    Quadrupole Moments (Debye-Ang)
        XX     -40.6128     XY      10.9387     YY     -52.5758
        XZ      -3.2040     YZ      -0.6339     ZZ     -45.7371
    Octopole Moments (Debye-Ang^2)
       XXX      -7.3760    XXY      20.7463    XYY      -6.7173
       YYY       7.4270    XXZ      24.1217    XYZ       4.5228
       YYZ       2.6822    XZZ      -3.4760    YZZ       0.3653
       ZZZ       0.8806
    Hexadecapole Moments (Debye-Ang^3)
      XXXX    -864.5593   XXXY      95.7251   XXYY    -201.6248
      XYYY       2.6118   YYYY    -297.7162   XXXZ     -41.5456
      XXYZ      -0.6374   XYYZ       1.8736   YYYZ      -0.2528
      XXZZ    -180.5445   XYZZ       3.7657   YYZZ     -63.7466
      XZZZ      -3.3766   YZZZ       0.6415   ZZZZ     -88.6269
 -----------------------------------------------------------------
 Calculating analytic gradient of the SCF energy
 Gradient of SCF Energy
            1           2           3           4           5           6
    1  -0.0004964  -0.0016271   0.0017978   0.0043485  -0.0006226  -0.0056496
    2   0.0035379   0.0073072  -0.0093730   0.0000514   0.0017777  -0.0072719
    3   0.0004171   0.0005962  -0.0001645   0.0004823  -0.0009530  -0.0020061
            7           8           9          10          11          12
    1  -0.0047020   0.0060853  -0.0031499   0.0012125   0.0007510   0.0076501
    2   0.0024126   0.0037275  -0.0029385  -0.0005817  -0.0021611  -0.0014875
    3  -0.0008511  -0.0065852   0.0054087   0.0016487   0.0002233   0.0004342
           13          14          15          16
    1  -0.0009399  -0.0066932  -0.0012045   0.0032403
    2  -0.0009333  -0.0013843   0.0015581   0.0057590
    3  -0.0016264   0.0003250   0.0013062   0.0013444
 Max gradient component =       9.373E-03
 RMS gradient           =       3.584E-03
 Gradient time:  CPU 54.90 s  wall 54.90 s
 Geometry Optimization Parameters
   NAtoms,    NIC,     NZ,  NCons,   NDum,   NFix, NCnnct, MaxDiis
       16     101       0       0       0       0       0       0


** GEOMETRY OPTIMIZATION IN DELOCALIZED INTERNAL COORDINATES **
   Searching for a Minimum

   Optimization Cycle:   1

                       Coordinates (Angstroms)
     ATOM                X               Y               Z
      1  C        -0.6927850991    0.1345967837   -0.4508877022
      2  C         0.7227122974   -0.3928046179   -0.2003714858
      3  O         0.9499454947   -1.5826855191   -0.2641449731
      4  C         1.7856048977    0.6472293821    0.1118147133
      5  H         1.7718796064    1.3938091747   -0.7002572937
      6  O         3.0326563948    0.0105394800    0.2602872292
      7  C        -1.7164777079   -0.6534422060    0.3668038967
      8  O        -2.9755483040   -0.0345581051    0.0934788808
      9  H        -3.6204317101   -0.3491121974    0.7436147785
     10  H        -1.4645518164   -0.5811283969    1.4351407981
     11  H        -1.6985579084   -1.7084193088    0.0701358065
     12  O        -0.7683352979    1.5156191868   -0.1387953154
     13  H        -0.9140664909   -0.0330729255   -1.5196324024
     14  H        -1.7207019977    1.7116179898   -0.0941654250
     15  H         1.4602803918    1.1860385913    1.0175008057
     16  H         3.6820772949    0.6954706803    0.4768998282
   Point Group: c1    Number of degrees of freedom:    42


   Energy is   -458.253787199


 Attempting to Generate Delocalized Internal Coordinates

 42 Hessian modes will be used to form the next step
  Hessian Eigenvalues:
     0.005053    0.005354    0.005855    0.006600    0.011766    0.013283
     0.014583    0.051184    0.055469    0.056921    0.061057    0.063529
     0.076889    0.076966    0.106617    0.111683    0.133770    0.139257
     0.160000    0.160000    0.160000    0.176161    0.201843    0.219623
     0.219696    0.249991    0.250000    0.293138    0.295241    0.304151
     0.332201    0.333317    0.333619    0.336801    0.341236    0.410858
     0.427840    0.443148    0.526983    0.537051    0.537374    0.985247

 Minimum Search - Taking Simple RFO Step
 Searching for Lamda that Minimizes Along All modes
 Value Taken    Lamda =  -0.00094391
 Step Taken.  Stepsize is  0.101833

                             Maximum     Tolerance    Cnvgd?
         Gradient           0.008323      0.000300      NO
         Displacement       0.053198      0.001200      NO
         Energy change     *********      0.000001      NO


 New Cartesian Coordinates Obtained by Inverse Iteration

 Displacement from previous Coordinates is:  0.173616
 ----------------------------------------------------------------
             Standard Nuclear Orientation (Angstroms)
    I     Atom           X                Y                Z
 ----------------------------------------------------------------
    1      C      -0.6959960411     0.1373740461    -0.4427469306
    2      C       0.7194410957    -0.3911878066    -0.1993586481
    3      O       0.9464977598    -1.5745685488    -0.2840883074
    4      C       1.7841781879     0.6429299480     0.1146305604
    5      H       1.7675655578     1.3920359759    -0.6909383134
    6      O       3.0390116714     0.0152763231     0.2526571957
    7      C      -1.7158312628    -0.6539118558     0.3781621290
    8      O      -2.9891679362    -0.0617639804     0.0982583302
    9      H      -3.6404354949    -0.3818135259     0.7293170332
   10      H      -1.4756742909    -0.5697191723     1.4453751709
   11      H      -1.6871818192    -1.7066218467     0.0858823215
   12      O      -0.7637383695     1.5257106296    -0.1467514659
   13      H      -0.9126172292    -0.0309967258    -1.5092151487
   14      H      -1.7019472542     1.7586877838    -0.1206977680
   15      H       1.4679642563     1.1709013234     1.0257093784
   16      H       3.6916312146     0.6873654244     0.4712266024
 ----------------------------------------------------------------
 Molecular Point Group                 C1    NOp =  1
 Largest Abelian Subgroup              C1    NOp =  1
 Nuclear Repulsion Energy =   395.2667749261 hartrees
 There are       32 alpha and       32 beta electrons
 Applying Cartesian multipole field
    Component          Value
    ---------          -----
     (2,0,0)        1.00000E-11
     (0,2,0)        2.00000E-11
     (0,0,2)       -3.00000E-11
 Nucleus-field energy     =     0.0000000114 hartrees
 Requested basis set is 6-311++G(d,p)
 There are 88 shells and 232 basis functions
 A cutoff of  1.0D-11 yielded   3521 shell pairs
 There are     24568 function pairs (     26248 Cartesian)
 Smallest overlap matrix eigenvalue = 3.22E-05
 Guess MOs from SCF MO coefficient file
 Reading MOs from coefficient file
 Reading MOs from coefficient file
 A restricted hybrid HF-DFT SCF calculation will be
 performed using Pulay DIIS extrapolation
 Exchange:     0.2000 Hartree-Fock + 0.0800 Slater + 0.7200 B88
 Correlation:  0.1900 VWN1RPA + 0.8100 LYP
 Using SG-1 standard quadrature grid
 SCF converges when DIIS error is below 1.0E-08
 Geometry optimization detected.  Setting ReadMinima to 0
 Setting SaveMinima to 0
 ---------------------------------------
  Cycle       Energy         DIIS Error
 ---------------------------------------
    1    -458.2651923695      5.79E-04
    2    -458.2542142828      9.09E-05
    3    -458.2541942678      1.18E-04
    4    -458.2542631494      2.85E-05
    5    -458.2542663628      1.36E-05
    6    -458.2542670482      4.00E-06
    7    -458.2542668979      1.22E-06
    8    -458.2542669936      1.52E-07
    9    -458.2542669869      8.16E-08
   10    -458.2542669853      2.35E-08
   11    -458.2542669847      6.78E-09 Convergence criterion met
 ---------------------------------------
 SCF time:  CPU 143.90 s  wall 144.38 s
 SCF   energy in the final basis set = -458.2542669847
 Total energy in the final basis set = -458.2542669847

 --------------------------------------------------------------

                    Orbital Energies (a.u.)
 --------------------------------------------------------------

 Alpha MOs
 -- Occupied --
-19.153 -19.142 -19.136 -19.126 -10.273 -10.246 -10.241 -10.235
 -1.071  -1.059  -1.037  -1.035  -0.781  -0.739  -0.656  -0.565
 -0.540  -0.532  -0.527  -0.499  -0.475  -0.456  -0.444  -0.437
 -0.386  -0.378  -0.374  -0.359  -0.312  -0.302  -0.292  -0.264
 -- Virtual --
 -0.036  -0.024  -0.014   0.008   0.017   0.018   0.038   0.043
  0.049   0.068   0.077   0.081   0.092   0.093   0.104   0.105
  0.118   0.124   0.128   0.130   0.139   0.144   0.150   0.154
  0.157   0.165   0.173   0.186   0.193   0.196   0.200   0.218
  0.224   0.233   0.248   0.251   0.258   0.267   0.276   0.280
  0.293   0.310   0.313   0.316   0.320   0.328   0.337   0.356
  0.360   0.367   0.382   0.394   0.403   0.404   0.421   0.460
  0.471   0.484   0.495   0.520   0.538   0.551   0.572   0.585
  0.608   0.613   0.637   0.654   0.669   0.680   0.693   0.704
  0.708   0.731   0.737   0.781   0.865   0.896   0.937   0.963
  1.022   1.060   1.080   1.102   1.108   1.136   1.154   1.165
  1.179   1.182   1.197   1.221   1.259   1.262   1.280   1.331
  1.363   1.371   1.376   1.411   1.439   1.459   1.482   1.500
  1.526   1.555   1.564   1.574   1.590   1.592   1.614   1.645
  1.653   1.662   1.691   1.703   1.724   1.762   1.808   1.817
  1.857   1.942   1.968   1.976   2.021   2.043   2.057   2.080
  2.092   2.115   2.143   2.199   2.265   2.300   2.355   2.441
  2.457   2.477   2.496   2.536   2.541   2.561   2.597   2.626
  2.660   2.711   2.788   2.801   2.850   2.883   2.905   2.933
  2.964   2.984   3.034   3.077   3.109   3.135   3.142   3.192
  3.203   3.222   3.252   3.295   3.325   3.374   3.391   3.532
  3.705   3.775   3.790   3.850   3.872   3.894   3.929   3.978
  3.996   4.117   4.189   4.247   5.016   5.036   5.058   5.087
  5.200   5.350   5.385   5.422   5.596   5.647   5.693   5.783
 23.767  23.804  23.835  23.844  49.888  49.903  49.931  49.990
 --------------------------------------------------------------

          Ground-State Mulliken Net Atomic Charges

     Atom                 Charge (a.u.)
  ----------------------------------------
      1 C                    -0.029626
      2 C                     0.253439
      3 O                    -0.239744
      4 C                    -0.514191
      5 H                     0.201559
      6 O                    -0.260644
      7 C                    -0.428017
      8 O                    -0.311146
      9 H                     0.267336
     10 H                     0.187880
     11 H                     0.196757
     12 O                    -0.259795
     13 H                     0.222764
     14 H                     0.271408
     15 H                     0.199840
     16 H                     0.242183
  ----------------------------------------
  Sum of atomic charges =    -0.000000

 -----------------------------------------------------------------
                    Cartesian Multipole Moments
 -----------------------------------------------------------------
    Charge (ESU x 10^10)
                -0.0000
    Dipole Moment (Debye)
         X      -2.0956      Y       2.3061      Z       1.5346
       Tot       3.4734
    Quadrupole Moments (Debye-Ang)
        XX     -40.7503     XY      10.7876     YY     -52.2683
        XZ      -3.0070     YZ      -0.8207     ZZ     -45.7441
    Octopole Moments (Debye-Ang^2)
       XXX      -6.7270    XXY      20.5112    XYY      -7.2893
       YYY       7.9279    XXZ      24.0836    XYZ       4.7513
       YYZ       2.6895    XZZ      -3.2776    YZZ       0.4015
       ZZZ       1.0097
    Hexadecapole Moments (Debye-Ang^3)
      XXXX    -864.8707   XXXY      95.8361   XXYY    -201.2023
      XYYY      -0.5228   YYYY    -295.9197   XXXZ     -39.4517
      XXYZ      -1.7337   XYYZ       2.4225   YYYZ      -0.8209
      XXZZ    -181.6014   XYZZ       3.2439   YYZZ     -63.8948
      XZZZ      -2.1909   YZZZ       0.6706   ZZZZ     -88.7601
 -----------------------------------------------------------------
 Calculating analytic gradient of the SCF energy
 Gradient of SCF Energy
            1           2           3           4           5           6
    1   0.0021403  -0.0020366   0.0006865   0.0006884  -0.0001023  -0.0001970
    2   0.0002983   0.0014405  -0.0011675  -0.0009507   0.0003134   0.0000545
    3  -0.0002347   0.0010356  -0.0002995  -0.0004644  -0.0000269  -0.0000106
            7           8           9          10          11          12
    1  -0.0005106  -0.0000059  -0.0005900   0.0000517  -0.0002916   0.0010159
    2  -0.0001319  -0.0004847   0.0001660  -0.0003831  -0.0001837   0.0003419
    3  -0.0003580   0.0000192   0.0003195   0.0001630   0.0002542  -0.0007136
           13          14          15          16
    1   0.0000647  -0.0013320  -0.0002399   0.0006588
    2  -0.0000197   0.0003429   0.0000561   0.0003076
    3  -0.0003069   0.0005084   0.0000100   0.0001047
 Max gradient component =       2.140E-03
 RMS gradient           =       6.720E-04
 Gradient time:  CPU 55.16 s  wall 55.17 s
 Geometry Optimization Parameters
   NAtoms,    NIC,     NZ,  NCons,   NDum,   NFix, NCnnct, MaxDiis
       16     101       0       0       0       0       0       0

 Cartesian Hessian Update
 Hessian Updated using BFGS Update


** GEOMETRY OPTIMIZATION IN DELOCALIZED INTERNAL COORDINATES **
   Searching for a Minimum

   Optimization Cycle:   2

                       Coordinates (Angstroms)
     ATOM                X               Y               Z
      1  C        -0.6959960411    0.1373740461   -0.4427469306
      2  C         0.7194410957   -0.3911878066   -0.1993586481
      3  O         0.9464977598   -1.5745685488   -0.2840883074
      4  C         1.7841781879    0.6429299480    0.1146305604
      5  H         1.7675655578    1.3920359759   -0.6909383134
      6  O         3.0390116714    0.0152763231    0.2526571957
      7  C        -1.7158312628   -0.6539118558    0.3781621290
      8  O        -2.9891679362   -0.0617639804    0.0982583302
      9  H        -3.6404354949   -0.3818135259    0.7293170332
     10  H        -1.4756742909   -0.5697191723    1.4453751709
     11  H        -1.6871818192   -1.7066218467    0.0858823215
     12  O        -0.7637383695    1.5257106296   -0.1467514659
     13  H        -0.9126172292   -0.0309967258   -1.5092151487
     14  H        -1.7019472542    1.7586877838   -0.1206977680
     15  H         1.4679642563    1.1709013234    1.0257093784
     16  H         3.6916312146    0.6873654244    0.4712266024
   Point Group: c1    Number of degrees of freedom:    42


   Energy is   -458.254266985

 Hessian Updated using BFGS Update

 41 Hessian modes will be used to form the next step
  Hessian Eigenvalues:
     0.004988    0.005289    0.006025    0.006591    0.011613    0.012799
     0.014579    0.051852    0.055488    0.056789    0.060643    0.063521
     0.075915    0.077198    0.107313    0.111491    0.133300    0.139125
     0.158923    0.169194    0.175955    0.202463    0.219610    0.229293
     0.249761    0.252184    0.293275    0.297749    0.304420    0.330989
     0.333037    0.333880    0.336690    0.341295    0.412401    0.432813
     0.445012    0.498805    0.535328    0.537452    0.963619

 Minimum Search - Taking Simple RFO Step
 Searching for Lamda that Minimizes Along All modes
 Value Taken    Lamda =  -0.00011574
 Step Taken.  Stepsize is  0.106996

                             Maximum     Tolerance    Cnvgd?
         Gradient           0.001385      0.000300      NO
         Displacement       0.059222      0.001200      NO
         Energy change     -0.000480      0.000001      NO


 New Cartesian Coordinates Obtained by Inverse Iteration

 Displacement from previous Coordinates is:  0.154155
 ----------------------------------------------------------------
             Standard Nuclear Orientation (Angstroms)
    I     Atom           X                Y                Z
 ----------------------------------------------------------------
    1      C      -0.7006390379     0.1385718782    -0.4522454341
    2      C       0.7192977980    -0.3892689390    -0.2299603607
    3      O       0.9416438485    -1.5727966465    -0.3057805680
    4      C       1.7773045447     0.6414438783     0.1126511687
    5      H       1.7759761128     1.3967943673    -0.6862276953
    6      O       3.0284199597     0.0099596596     0.2650091237
    7      C      -1.7049819115    -0.6498088358     0.3850646519
    8      O      -2.9834810163    -0.0670128552     0.1098251193
    9      H      -3.6281809769    -0.3934495735     0.7423084569
   10      H      -1.4562656990    -0.5527864296     1.4486344758
   11      H      -1.6709170607    -1.7034696140     0.0988238484
   12      O      -0.7614712773     1.5268256343    -0.1563914185
   13      H      -0.9324398318    -0.0305227395    -1.5145447199
   14      H      -1.6956817827     1.7673547118    -0.1364943371
   15      H       1.4485745540     1.1600672316     1.0239749929
   16      H       3.6765418217     0.6777962641     0.5027748353
 ----------------------------------------------------------------
 Molecular Point Group                 C1    NOp =  1
 Largest Abelian Subgroup              C1    NOp =  1
 Nuclear Repulsion Energy =   395.6681907196 hartrees
 There are       32 alpha and       32 beta electrons
 Applying Cartesian multipole field
    Component          Value
    ---------          -----
     (2,0,0)        1.00000E-11
     (0,2,0)        2.00000E-11
     (0,0,2)       -3.00000E-11
 Nucleus-field energy     =     0.0000000113 hartrees
 Requested basis set is 6-311++G(d,p)
 There are 88 shells and 232 basis functions
 A cutoff of  1.0D-11 yielded   3525 shell pairs
 There are     24607 function pairs (     26291 Cartesian)
 Smallest overlap matrix eigenvalue = 3.17E-05
 Guess MOs from SCF MO coefficient file
 Reading MOs from coefficient file
 Reading MOs from coefficient file
 A restricted hybrid HF-DFT SCF calculation will be
 performed using Pulay DIIS extrapolation
 Exchange:     0.2000 Hartree-Fock + 0.0800 Slater + 0.7200 B88
 Correlation:  0.1900 VWN1RPA + 0.8100 LYP
 Using SG-1 standard quadrature grid
 SCF converges when DIIS error is below 1.0E-08
 Geometry optimization detected.  Setting ReadMinima to 0
 Setting SaveMinima to 0
 ---------------------------------------
  Cycle       Energy         DIIS Error
 ---------------------------------------
    1    -458.2596652692      3.65E-04
    2    -458.2542461189      3.99E-05
    3    -458.2542495363      4.05E-05
    4    -458.2542568713      1.47E-05
    5    -458.2542577755      5.75E-06
    6    -458.2542576696      2.27E-06
    7    -458.2542577242      6.58E-07
    8    -458.2542577864      9.17E-08
    9    -458.2542577840      2.59E-08
   10    -458.2542577830      1.38E-08
   11    -458.2542577838      3.97E-09 Convergence criterion met
 ---------------------------------------
 SCF time:  CPU 140.85 s  wall 141.02 s
 SCF   energy in the final basis set = -458.2542577838
 Total energy in the final basis set = -458.2542577838

 --------------------------------------------------------------

                    Orbital Energies (a.u.)
 --------------------------------------------------------------

 Alpha MOs
 -- Occupied --
-19.152 -19.141 -19.135 -19.126 -10.272 -10.246 -10.240 -10.235
 -1.071  -1.059  -1.037  -1.036  -0.782  -0.739  -0.656  -0.565
 -0.540  -0.532  -0.527  -0.499  -0.475  -0.456  -0.445  -0.437
 -0.386  -0.379  -0.374  -0.359  -0.311  -0.302  -0.292  -0.264
 -- Virtual --
 -0.035  -0.023  -0.014   0.008   0.017   0.018   0.038   0.043
  0.049   0.068   0.077   0.081   0.092   0.093   0.104   0.105
  0.118   0.124   0.128   0.130   0.139   0.144   0.150   0.154
  0.157   0.166   0.174   0.186   0.194   0.197   0.200   0.218
  0.223   0.234   0.248   0.251   0.258   0.267   0.276   0.280
  0.294   0.310   0.314   0.317   0.320   0.328   0.336   0.357
  0.359   0.367   0.381   0.395   0.403   0.405   0.422   0.462
  0.472   0.484   0.496   0.520   0.539   0.552   0.573   0.587
  0.609   0.614   0.638   0.655   0.671   0.680   0.694   0.705
  0.707   0.731   0.738   0.779   0.866   0.895   0.938   0.963
  1.022   1.060   1.081   1.101   1.110   1.135   1.154   1.165
  1.179   1.182   1.196   1.221   1.260   1.262   1.281   1.332
  1.364   1.370   1.376   1.408   1.440   1.462   1.480   1.500
  1.528   1.555   1.564   1.574   1.589   1.591   1.614   1.646
  1.655   1.662   1.692   1.704   1.724   1.762   1.809   1.818
  1.860   1.946   1.967   1.980   2.023   2.044   2.057   2.083
  2.091   2.115   2.146   2.200   2.266   2.301   2.356   2.442
  2.459   2.478   2.497   2.539   2.541   2.562   2.598   2.626
  2.660   2.713   2.789   2.802   2.850   2.883   2.904   2.935
  2.964   2.986   3.035   3.079   3.110   3.138   3.143   3.195
  3.204   3.223   3.253   3.295   3.327   3.377   3.392   3.534
  3.707   3.777   3.794   3.851   3.872   3.897   3.931   3.979
  3.996   4.116   4.193   4.249   5.016   5.036   5.059   5.087
  5.200   5.352   5.387   5.423   5.600   5.650   5.696   5.784
 23.769  23.806  23.839  23.846  49.889  49.904  49.932  49.990
 --------------------------------------------------------------

          Ground-State Mulliken Net Atomic Charges

     Atom                 Charge (a.u.)
  ----------------------------------------
      1 C                    -0.022407
      2 C                     0.253727
      3 O                    -0.240516
      4 C                    -0.516289
      5 H                     0.200693
      6 O                    -0.261014
      7 C                    -0.430881
      8 O                    -0.310152
      9 H                     0.266691
     10 H                     0.187678
     11 H                     0.196908
     12 O                    -0.259267
     13 H                     0.221195
     14 H                     0.271279
     15 H                     0.200341
     16 H                     0.242014
  ----------------------------------------
  Sum of atomic charges =     0.000000

 -----------------------------------------------------------------
                    Cartesian Multipole Moments
 -----------------------------------------------------------------
    Charge (ESU x 10^10)
                -0.0000
    Dipole Moment (Debye)
         X      -2.0742      Y       2.3126      Z       1.5544
       Tot       3.4737
    Quadrupole Moments (Debye-Ang)
        XX     -40.9509     XY      10.6956     YY     -52.2155
        XZ      -2.8366     YZ      -0.8669     ZZ     -45.6496
    Octopole Moments (Debye-Ang^2)
       XXX      -6.2794    XXY      20.2082    XYY      -7.4410
       YYY       8.0353    XXZ      24.5189    XYZ       4.9929
       YYZ       3.0078    XZZ      -3.2036    YZZ       0.4868
       ZZZ       1.6448
    Hexadecapole Moments (Debye-Ang^3)
      XXXX    -864.4399   XXXY      94.9268   XXYY    -200.2025
      XYYY      -0.5986   YYYY    -294.9933   XXXZ     -36.5848
      XXYZ      -1.9105   XYYZ       2.7463   YYYZ      -1.4291
      XXZZ    -179.6283   XYZZ       3.5804   YYZZ     -64.1960
      XZZZ      -1.7957   YZZZ       0.4488   ZZZZ     -90.4729
 -----------------------------------------------------------------
 Calculating analytic gradient of the SCF energy
 Gradient of SCF Energy
            1           2           3           4           5           6
    1   0.0001545   0.0006235  -0.0005204  -0.0004517  -0.0001692   0.0002685
    2  -0.0004409   0.0001960   0.0005288  -0.0005003  -0.0003376   0.0009104
    3   0.0013973  -0.0046718   0.0017875   0.0012226   0.0000781   0.0002612
            7           8           9          10          11          12
    1   0.0000095  -0.0005793   0.0005269  -0.0000751  -0.0000646  -0.0007498
    2  -0.0001637  -0.0006399   0.0004799  -0.0001329   0.0002819   0.0002065
    3   0.0002494   0.0005891  -0.0005382  -0.0001460  -0.0000683  -0.0004214
           13          14          15          16
    1   0.0006216   0.0005502   0.0003018  -0.0004464
    2   0.0000966  -0.0000397   0.0001474  -0.0005926
    3   0.0001018   0.0003384   0.0000155  -0.0001952
 Max gradient component =       4.672E-03
 RMS gradient           =       8.619E-04
 Gradient time:  CPU 55.19 s  wall 55.20 s
 Geometry Optimization Parameters
   NAtoms,    NIC,     NZ,  NCons,   NDum,   NFix, NCnnct, MaxDiis
       16     101       0       0       0       0       0       0

 Cartesian Hessian Update
 Hessian Updated using BFGS Update


** GEOMETRY OPTIMIZATION IN DELOCALIZED INTERNAL COORDINATES **
   Searching for a Minimum

   Optimization Cycle:   3

                       Coordinates (Angstroms)
     ATOM                X               Y               Z
      1  C        -0.7006390379    0.1385718782   -0.4522454341
      2  C         0.7192977980   -0.3892689390   -0.2299603607
      3  O         0.9416438485   -1.5727966465   -0.3057805680
      4  C         1.7773045447    0.6414438783    0.1126511687
      5  H         1.7759761128    1.3967943673   -0.6862276953
      6  O         3.0284199597    0.0099596596    0.2650091237
      7  C        -1.7049819115   -0.6498088358    0.3850646519
      8  O        -2.9834810163   -0.0670128552    0.1098251193
      9  H        -3.6281809769   -0.3934495735    0.7423084569
     10  H        -1.4562656990   -0.5527864296    1.4486344758
     11  H        -1.6709170607   -1.7034696140    0.0988238484
     12  O        -0.7614712773    1.5268256343   -0.1563914185
     13  H        -0.9324398318   -0.0305227395   -1.5145447199
     14  H        -1.6956817827    1.7673547118   -0.1364943371
     15  H         1.4485745540    1.1600672316    1.0239749929
     16  H         3.6765418217    0.6777962641    0.5027748353
   Point Group: c1    Number of degrees of freedom:    42


   Energy is   -458.254257784

 Hessian Updated using BFGS Update

 42 Hessian modes will be used to form the next step
  Hessian Eigenvalues:
     0.003945    0.005221    0.006533    0.009796    0.012145    0.014568
     0.023335    0.051092    0.055632    0.056985    0.060387    0.064051
     0.076034    0.077916    0.105642    0.111619    0.132882    0.142080
     0.158604    0.160004    0.166331    0.175912    0.202536    0.219396
     0.224477    0.247391    0.250223    0.278010    0.295533    0.304659
     0.331926    0.333303    0.333917    0.336792    0.341528    0.411951
     0.429034    0.445189    0.506993    0.536673    0.538414    0.965565

 Minimum Search - Taking Simple RFO Step
 Searching for Lamda that Minimizes Along All modes
 Value Taken    Lamda =  -0.00017018
 Step Taken.  Stepsize is  0.105218

                             Maximum     Tolerance    Cnvgd?
         Gradient           0.001565      0.000300      NO
         Displacement       0.058866      0.001200      NO
         Energy change      0.000009      0.000001      NO


 New Cartesian Coordinates Obtained by Inverse Iteration

 Displacement from previous Coordinates is:  0.111337
 ----------------------------------------------------------------
             Standard Nuclear Orientation (Angstroms)
    I     Atom           X                Y                Z
 ----------------------------------------------------------------
    1      C      -0.7018578145     0.1368446956    -0.4458620164
    2      C       0.7184930936    -0.3917220323    -0.2195323342
    3      O       0.9471033017    -1.5705900180    -0.3314903239
    4      C       1.7758815756     0.6405562200     0.1189935084
    5      H       1.7653866439     1.4014502431    -0.6742737060
    6      O       3.0290039607     0.0090059208     0.2527739696
    7      C      -1.7056398016    -0.6460160839     0.3924006474
    8      O      -2.9831428628    -0.0694842353     0.1013254923
    9      H      -3.6315226288    -0.4016093759     0.7266300731
   10      H      -1.4642123657    -0.5355885152     1.4561822034
   11      H      -1.6637091341    -1.7016822004     0.1148610497
   12      O      -0.7597065422     1.5248543265    -0.1515601766
   13      H      -0.9338121834    -0.0341820099    -1.5075005052
   14      H      -1.6915435454     1.7707628709    -0.1543181820
   15      H       1.4563040567     1.1504463979     1.0381860196
   16      H       3.6766742919     0.6766517883     0.4906064205
 ----------------------------------------------------------------
 Molecular Point Group                 C1    NOp =  1
 Largest Abelian Subgroup              C1    NOp =  1
 Nuclear Repulsion Energy =   395.7826988624 hartrees
 There are       32 alpha and       32 beta electrons
 Applying Cartesian multipole field
    Component          Value
    ---------          -----
     (2,0,0)        1.00000E-11
     (0,2,0)        2.00000E-11
     (0,0,2)       -3.00000E-11
 Nucleus-field energy     =     0.0000000113 hartrees
 Requested basis set is 6-311++G(d,p)
 There are 88 shells and 232 basis functions
 A cutoff of  1.0D-11 yielded   3525 shell pairs
 There are     24607 function pairs (     26291 Cartesian)
 Smallest overlap matrix eigenvalue = 3.19E-05
 Guess MOs from SCF MO coefficient file
 Reading MOs from coefficient file
 Reading MOs from coefficient file
 A restricted hybrid HF-DFT SCF calculation will be
 performed using Pulay DIIS extrapolation
 Exchange:     0.2000 Hartree-Fock + 0.0800 Slater + 0.7200 B88
 Correlation:  0.1900 VWN1RPA + 0.8100 LYP
 Using SG-1 standard quadrature grid
 SCF converges when DIIS error is below 1.0E-08
 Geometry optimization detected.  Setting ReadMinima to 0
 Setting SaveMinima to 0
 ---------------------------------------
  Cycle       Energy         DIIS Error
 ---------------------------------------
    1    -458.2545860814      5.41E-04
    2    -458.2543001697      4.24E-05
    3    -458.2543169339      2.04E-05
    4    -458.2543183979      8.64E-06
    5    -458.2543192683      4.67E-06
    6    -458.2543192046      2.56E-06
    7    -458.2543191907      4.66E-07
    8    -458.2543191618      1.58E-07
    9    -458.2543191760      3.54E-08
   10    -458.2543191782      1.18E-08
   11    -458.2543191774      1.84E-09 Convergence criterion met
 ---------------------------------------
 SCF time:  CPU 140.37 s  wall 140.65 s
 SCF   energy in the final basis set = -458.2543191774
 Total energy in the final basis set = -458.2543191774

 --------------------------------------------------------------

                    Orbital Energies (a.u.)
 --------------------------------------------------------------

 Alpha MOs
 -- Occupied --
-19.152 -19.141 -19.135 -19.126 -10.272 -10.245 -10.240 -10.235
 -1.072  -1.060  -1.038  -1.036  -0.782  -0.739  -0.656  -0.566
 -0.540  -0.532  -0.527  -0.499  -0.476  -0.455  -0.445  -0.437
 -0.386  -0.379  -0.374  -0.359  -0.311  -0.302  -0.292  -0.264
 -- Virtual --
 -0.036  -0.023  -0.014   0.007   0.017   0.018   0.038   0.043
  0.049   0.068   0.076   0.081   0.092   0.093   0.104   0.105
  0.118   0.123   0.127   0.130   0.139   0.143   0.150   0.154
  0.158   0.166   0.174   0.186   0.194   0.197   0.200   0.218
  0.223   0.234   0.247   0.251   0.259   0.267   0.276   0.280
  0.293   0.310   0.314   0.317   0.320   0.327   0.336   0.357
  0.361   0.367   0.382   0.395   0.405   0.405   0.422   0.462
  0.471   0.485   0.496   0.521   0.539   0.551   0.573   0.587
  0.610   0.615   0.639   0.655   0.670   0.681   0.695   0.705
  0.706   0.731   0.739   0.783   0.866   0.897   0.939   0.963
  1.019   1.063   1.081   1.103   1.110   1.136   1.154   1.165
  1.180   1.183   1.196   1.221   1.259   1.261   1.282   1.334
  1.363   1.368   1.376   1.408   1.439   1.458   1.482   1.500
  1.528   1.556   1.564   1.574   1.589   1.591   1.613   1.647
  1.653   1.662   1.691   1.707   1.725   1.761   1.809   1.818
  1.860   1.949   1.970   1.978   2.026   2.045   2.058   2.085
  2.093   2.116   2.148   2.201   2.266   2.301   2.356   2.442
  2.460   2.479   2.497   2.539   2.542   2.565   2.597   2.627
  2.660   2.716   2.793   2.803   2.850   2.887   2.905   2.935
  2.966   2.987   3.035   3.080   3.111   3.139   3.146   3.197
  3.204   3.222   3.256   3.295   3.330   3.377   3.394   3.535
  3.708   3.778   3.796   3.851   3.872   3.897   3.933   3.980
  3.997   4.118   4.193   4.250   5.016   5.035   5.059   5.087
  5.201   5.354   5.388   5.425   5.600   5.651   5.697   5.785
 23.771  23.808  23.840  23.847  49.890  49.905  49.933  49.991
 --------------------------------------------------------------

          Ground-State Mulliken Net Atomic Charges

     Atom                 Charge (a.u.)
  ----------------------------------------
      1 C                    -0.024417
      2 C                     0.249565
      3 O                    -0.240490
      4 C                    -0.513942
      5 H                     0.201836
      6 O                    -0.260719
      7 C                    -0.426919
      8 O                    -0.308894
      9 H                     0.266259
     10 H                     0.186053
     11 H                     0.195958
     12 O                    -0.258812
     13 H                     0.223190
     14 H                     0.270921
     15 H                     0.198810
     16 H                     0.241603
  ----------------------------------------
  Sum of atomic charges =    -0.000000

 -----------------------------------------------------------------
                    Cartesian Multipole Moments
 -----------------------------------------------------------------
    Charge (ESU x 10^10)
                 0.0000
    Dipole Moment (Debye)
         X      -2.0872      Y       2.3167      Z       1.5899
       Tot       3.5002
    Quadrupole Moments (Debye-Ang)
        XX     -40.9598     XY      10.6989     YY     -52.1484
        XZ      -2.6535     YZ      -1.0669     ZZ     -45.7160
    Octopole Moments (Debye-Ang^2)
       XXX      -6.6545    XXY      20.1335    XYY      -7.5282
       YYY       8.1906    XXZ      24.4174    XYZ       4.9800
       YYZ       3.0159    XZZ      -3.1634    YZZ       0.6056
       ZZZ       1.8191
    Hexadecapole Moments (Debye-Ang^3)
      XXXX    -863.6247   XXXY      95.6789   XXYY    -200.0630
      XYYY      -0.6119   YYYY    -293.8884   XXXZ     -35.2691
      XXYZ      -2.7484   XYYZ       3.2385   YYYZ      -2.8526
      XXZZ    -180.4095   XYZZ       3.4875   YYZZ     -64.1969
      XZZZ      -0.9669   YZZZ      -0.3118   ZZZZ     -90.5992
 -----------------------------------------------------------------
 Calculating analytic gradient of the SCF energy
 Gradient of SCF Energy
            1           2           3           4           5           6
    1  -0.0012333   0.0007917  -0.0004383  -0.0002904   0.0001721   0.0001970
    2  -0.0003349  -0.0012898   0.0012842   0.0005026  -0.0001329   0.0007365
    3  -0.0001358   0.0010734  -0.0001951  -0.0003782   0.0001555   0.0001810
            7           8           9          10          11          12
    1   0.0002902  -0.0002976   0.0010880  -0.0000235   0.0002362  -0.0013545
    2  -0.0001707  -0.0001263   0.0003426   0.0000573   0.0005087  -0.0001014
    3   0.0007138   0.0002332  -0.0006129  -0.0002960  -0.0002956  -0.0001541
           13          14          15          16
    1   0.0002316   0.0014930   0.0001336  -0.0009957
    2   0.0002431  -0.0005472  -0.0002567  -0.0007152
    3   0.0001150   0.0000499  -0.0001207  -0.0003335
 Max gradient component =       1.493E-03
 RMS gradient           =       6.008E-04
 Gradient time:  CPU 55.12 s  wall 55.13 s
 Geometry Optimization Parameters
   NAtoms,    NIC,     NZ,  NCons,   NDum,   NFix, NCnnct, MaxDiis
       16     101       0       0       0       0       0       0

 Cartesian Hessian Update
 Hessian Updated using BFGS Update


** GEOMETRY OPTIMIZATION IN DELOCALIZED INTERNAL COORDINATES **
   Searching for a Minimum

   Optimization Cycle:   4

                       Coordinates (Angstroms)
     ATOM                X               Y               Z
      1  C        -0.7018578145    0.1368446956   -0.4458620164
      2  C         0.7184930936   -0.3917220323   -0.2195323342
      3  O         0.9471033017   -1.5705900180   -0.3314903239
      4  C         1.7758815756    0.6405562200    0.1189935084
      5  H         1.7653866439    1.4014502431   -0.6742737060
      6  O         3.0290039607    0.0090059208    0.2527739696
      7  C        -1.7056398016   -0.6460160839    0.3924006474
      8  O        -2.9831428628   -0.0694842353    0.1013254923
      9  H        -3.6315226288   -0.4016093759    0.7266300731
     10  H        -1.4642123657   -0.5355885152    1.4561822034
     11  H        -1.6637091341   -1.7016822004    0.1148610497
     12  O        -0.7597065422    1.5248543265   -0.1515601766
     13  H        -0.9338121834   -0.0341820099   -1.5075005052
     14  H        -1.6915435454    1.7707628709   -0.1543181820
     15  H         1.4563040567    1.1504463979    1.0381860196
     16  H         3.6766742919    0.6766517883    0.4906064205
   Point Group: c1    Number of degrees of freedom:    42


   Energy is   -458.254319177

 Hessian Updated using BFGS Update

 42 Hessian modes will be used to form the next step
  Hessian Eigenvalues:
     0.003902    0.005221    0.006521    0.009808    0.012201    0.014568
     0.026698    0.052111    0.055794    0.056850    0.060570    0.064415
     0.076070    0.077017    0.107257    0.111516    0.133227    0.142727
     0.158740    0.160013    0.168704    0.175819    0.203246    0.219352
     0.230688    0.249118    0.251846    0.286823    0.298220    0.303820
     0.331203    0.332989    0.334022    0.336632    0.341128    0.412877
     0.432318    0.447442    0.504760    0.533778    0.537217    0.963661

 Minimum Search - Taking Simple RFO Step
 Searching for Lamda that Minimizes Along All modes
 Value Taken    Lamda =  -0.00004577
 Step Taken.  Stepsize is  0.017837

                             Maximum     Tolerance    Cnvgd?
         Gradient           0.001642      0.000300      NO
         Displacement       0.007233      0.001200      NO
         Energy change     -0.000061      0.000001      NO


 New Cartesian Coordinates Obtained by Inverse Iteration

 Displacement from previous Coordinates is:  0.030177
 ----------------------------------------------------------------
             Standard Nuclear Orientation (Angstroms)
    I     Atom           X                Y                Z
 ----------------------------------------------------------------
    1      C      -0.7015408413     0.1387463636    -0.4470562432
    2      C       0.7193693131    -0.3906415908    -0.2226993972
    3      O       0.9480399986    -1.5704294565    -0.3343153297
    4      C       1.7790266328     0.6399201365     0.1185554111
    5      H       1.7694787828     1.4016524426    -0.6745676718
    6      O       3.0326398278     0.0083166447     0.2548245862
    7      C      -1.7072406874    -0.6453358826     0.3919218436
    8      O      -2.9875213419    -0.0723591496     0.1034593498
    9      H      -3.6366389348    -0.4067756998     0.7288605650
   10      H      -1.4653761211    -0.5344682706     1.4560835511
   11      H      -1.6658375920    -1.7026870260     0.1181142916
   12      O      -0.7599302666     1.5275592930    -0.1535542703
   13      H      -0.9359463650    -0.0340134442    -1.5083545239
   14      H      -1.6935755818     1.7734643826    -0.1552039486
   15      H       1.4570355257     1.1508247182     1.0369038639
   16      H       3.6817176966     0.6759245309     0.4944500619
 ----------------------------------------------------------------
 Molecular Point Group                 C1    NOp =  1
 Largest Abelian Subgroup              C1    NOp =  1
 Nuclear Repulsion Energy =   395.3850147303 hartrees
 There are       32 alpha and       32 beta electrons
 Applying Cartesian multipole field
    Component          Value
    ---------          -----
     (2,0,0)        1.00000E-11
     (0,2,0)        2.00000E-11
     (0,0,2)       -3.00000E-11
 Nucleus-field energy     =     0.0000000113 hartrees
 Requested basis set is 6-311++G(d,p)
 There are 88 shells and 232 basis functions
 A cutoff of  1.0D-11 yielded   3524 shell pairs
 There are     24587 function pairs (     26267 Cartesian)
 Smallest overlap matrix eigenvalue = 3.20E-05
 Guess MOs from SCF MO coefficient file
 Reading MOs from coefficient file
 Reading MOs from coefficient file
 A restricted hybrid HF-DFT SCF calculation will be
 performed using Pulay DIIS extrapolation
 Exchange:     0.2000 Hartree-Fock + 0.0800 Slater + 0.7200 B88
 Correlation:  0.1900 VWN1RPA + 0.8100 LYP
 Using SG-1 standard quadrature grid
 SCF converges when DIIS error is below 1.0E-08
 Geometry optimization detected.  Setting ReadMinima to 0
 Setting SaveMinima to 0
 ---------------------------------------
  Cycle       Energy         DIIS Error
 ---------------------------------------
    1    -458.2492327588      9.75E-05
    2    -458.2543382837      1.26E-05
    3    -458.2543386621      1.12E-05
    4    -458.2543391338      2.32E-06
    5    -458.2543392536      1.01E-06
    6    -458.2543392833      3.04E-07
    7    -458.2543392946      1.57E-07
    8    -458.2543392818      3.62E-08
    9    -458.2543392814      1.03E-08
   10    -458.2543392814      1.69E-09 Convergence criterion met
 ---------------------------------------
 SCF time:  CPU 124.20 s  wall 124.34 s
 SCF   energy in the final basis set = -458.2543392814
 Total energy in the final basis set = -458.2543392814

 --------------------------------------------------------------

                    Orbital Energies (a.u.)
 --------------------------------------------------------------

 Alpha MOs
 -- Occupied --
-19.152 -19.142 -19.136 -19.126 -10.273 -10.246 -10.240 -10.235
 -1.071  -1.059  -1.037  -1.035  -0.782  -0.739  -0.656  -0.565
 -0.540  -0.532  -0.527  -0.498  -0.475  -0.456  -0.445  -0.437
 -0.386  -0.379  -0.374  -0.359  -0.311  -0.302  -0.292  -0.264
 -- Virtual --
 -0.036  -0.023  -0.014   0.007   0.016   0.018   0.038   0.043
  0.049   0.068   0.076   0.081   0.092   0.093   0.104   0.105
  0.118   0.123   0.127   0.130   0.139   0.143   0.150   0.154
  0.157   0.166   0.174   0.186   0.194   0.197   0.200   0.218
  0.223   0.234   0.247   0.251   0.259   0.267   0.276   0.280
  0.293   0.310   0.314   0.317   0.319   0.327   0.336   0.356
  0.360   0.367   0.382   0.395   0.404   0.405   0.421   0.461
  0.470   0.484   0.496   0.520   0.538   0.551   0.573   0.586
  0.609   0.614   0.638   0.655   0.670   0.681   0.694   0.705
  0.706   0.731   0.738   0.782   0.865   0.897   0.939   0.963
  1.019   1.062   1.081   1.103   1.109   1.136   1.154   1.164
  1.179   1.183   1.195   1.221   1.259   1.260   1.282   1.334
  1.363   1.368   1.376   1.408   1.439   1.458   1.481   1.499
  1.528   1.555   1.564   1.573   1.589   1.591   1.613   1.646
  1.653   1.662   1.690   1.705   1.725   1.760   1.808   1.817
  1.859   1.948   1.968   1.977   2.023   2.043   2.057   2.083
  2.091   2.115   2.147   2.199   2.266   2.301   2.355   2.442
  2.459   2.478   2.496   2.539   2.541   2.564   2.596   2.627
  2.659   2.716   2.791   2.801   2.849   2.886   2.904   2.933
  2.964   2.986   3.033   3.078   3.110   3.137   3.144   3.196
  3.202   3.220   3.255   3.293   3.328   3.375   3.392   3.533
  3.706   3.776   3.794   3.849   3.871   3.895   3.931   3.980
  3.996   4.117   4.191   4.247   5.015   5.034   5.058   5.087
  5.200   5.351   5.386   5.423   5.597   5.647   5.694   5.783
 23.769  23.805  23.837  23.845  49.889  49.904  49.932  49.990
 --------------------------------------------------------------

          Ground-State Mulliken Net Atomic Charges

     Atom                 Charge (a.u.)
  ----------------------------------------
      1 C                    -0.023147
      2 C                     0.250116
      3 O                    -0.240496
      4 C                    -0.515112
      5 H                     0.201792
      6 O                    -0.260795
      7 C                    -0.427882
      8 O                    -0.309196
      9 H                     0.266509
     10 H                     0.186160
     11 H                     0.195834
     12 O                    -0.258453
     13 H                     0.222970
     14 H                     0.271008
     15 H                     0.198872
     16 H                     0.241817
  ----------------------------------------
  Sum of atomic charges =    -0.000000

 -----------------------------------------------------------------
                    Cartesian Multipole Moments
 -----------------------------------------------------------------
    Charge (ESU x 10^10)
                -0.0000
    Dipole Moment (Debye)
         X      -2.0850      Y       2.3173      Z       1.5934
       Tot       3.5008
    Quadrupole Moments (Debye-Ang)
        XX     -40.9349     XY      10.7194     YY     -52.1557
        XZ      -2.6456     YZ      -1.0755     ZZ     -45.7328
    Octopole Moments (Debye-Ang^2)
       XXX      -6.5944    XXY      20.0987    XYY      -7.6073
       YYY       8.1361    XXZ      24.5665    XYZ       5.0342
       YYZ       3.0883    XZZ      -3.1792    YZZ       0.5940
       ZZZ       1.8947
    Hexadecapole Moments (Debye-Ang^3)
      XXXX    -865.1224   XXXY      96.2497   XXYY    -200.4269
      XYYY      -0.7530   YYYY    -294.1931   XXXZ     -35.1809
      XXYZ      -2.8350   XYYZ       3.2372   YYYZ      -2.8708
      XXZZ    -180.7754   XYZZ       3.5108   YYZZ     -64.3184
      XZZZ      -0.9154   YZZZ      -0.2931   ZZZZ     -90.8854
 -----------------------------------------------------------------
 Calculating analytic gradient of the SCF energy
 Gradient of SCF Energy
            1           2           3           4           5           6
    1   0.0000387  -0.0000397   0.0001058   0.0000265   0.0000075   0.0000315
    2   0.0001018  -0.0000234  -0.0001174   0.0000361   0.0000619  -0.0000702
    3   0.0000030   0.0004173  -0.0001007  -0.0002108   0.0000153  -0.0000014
            7           8           9          10          11          12
    1   0.0000865  -0.0001186  -0.0001561  -0.0000337  -0.0000393   0.0001345
    2   0.0001238  -0.0001220   0.0000120  -0.0000431  -0.0000386   0.0000339
    3  -0.0001128  -0.0000305   0.0001455  -0.0000230  -0.0000205  -0.0001298
           13          14          15          16
    1   0.0000079  -0.0001493  -0.0000445   0.0001424
    2   0.0000163  -0.0000385  -0.0000204   0.0000878
    3  -0.0000700   0.0000660   0.0000235   0.0000290
 Max gradient component =       4.173E-04
 RMS gradient           =       1.020E-04
 Gradient time:  CPU 54.74 s  wall 54.76 s
 Geometry Optimization Parameters
   NAtoms,    NIC,     NZ,  NCons,   NDum,   NFix, NCnnct, MaxDiis
       16     101       0       0       0       0       0       0

 Cartesian Hessian Update
 Hessian Updated using BFGS Update


** GEOMETRY OPTIMIZATION IN DELOCALIZED INTERNAL COORDINATES **
   Searching for a Minimum

   Optimization Cycle:   5

                       Coordinates (Angstroms)
     ATOM                X               Y               Z
      1  C        -0.7015408413    0.1387463636   -0.4470562432
      2  C         0.7193693131   -0.3906415908   -0.2226993972
      3  O         0.9480399986   -1.5704294565   -0.3343153297
      4  C         1.7790266328    0.6399201365    0.1185554111
      5  H         1.7694787828    1.4016524426   -0.6745676718
      6  O         3.0326398278    0.0083166447    0.2548245862
      7  C        -1.7072406874   -0.6453358826    0.3919218436
      8  O        -2.9875213419   -0.0723591496    0.1034593498
      9  H        -3.6366389348   -0.4067756998    0.7288605650
     10  H        -1.4653761211   -0.5344682706    1.4560835511
     11  H        -1.6658375920   -1.7026870260    0.1181142916
     12  O        -0.7599302666    1.5275592930   -0.1535542703
     13  H        -0.9359463650   -0.0340134442   -1.5083545239
     14  H        -1.6935755818    1.7734643826   -0.1552039486
     15  H         1.4570355257    1.1508247182    1.0369038639
     16  H         3.6817176966    0.6759245309    0.4944500619
   Point Group: c1    Number of degrees of freedom:    42


   Energy is   -458.254339281

 Hessian Updated using BFGS Update

 42 Hessian modes will be used to form the next step
  Hessian Eigenvalues:
     0.003807    0.005221    0.006498    0.009789    0.012191    0.014568
     0.025574    0.052328    0.055652    0.056906    0.060866    0.064160
     0.076022    0.077024    0.108439    0.111479    0.133232    0.142331
     0.159854    0.160025    0.168314    0.175814    0.203166    0.219074
     0.235552    0.249609    0.255762    0.283367    0.302868    0.320950
     0.331713    0.332891    0.333984    0.336198    0.341669    0.415455
     0.431688    0.454209    0.519284    0.536766    0.541898    0.967310

 Minimum Search - Taking Simple RFO Step
 Searching for Lamda that Minimizes Along All modes
 Value Taken    Lamda =  -0.00000590
 Step Taken.  Stepsize is  0.026941

                             Maximum     Tolerance    Cnvgd?
         Gradient           0.000440      0.000300      NO
         Displacement       0.012742      0.001200      NO
         Energy change     -0.000020      0.000001      NO


 New Cartesian Coordinates Obtained by Inverse Iteration

 Displacement from previous Coordinates is:  0.039885
 ----------------------------------------------------------------
             Standard Nuclear Orientation (Angstroms)
    I     Atom           X                Y                Z
 ----------------------------------------------------------------
    1      C      -0.7024137868     0.1389337705    -0.4486498908
    2      C       0.7189789413    -0.3903031727    -0.2285483352
    3      O       0.9478073166    -1.5695572004    -0.3440094312
    4      C       1.7774738045     0.6391598932     0.1189938750
    5      H       1.7701438451     1.4030393466    -0.6720106268
    6      O       3.0305990188     0.0070121291     0.2566685791
    7      C      -1.7048320420    -0.6440991005     0.3946355454
    8      O      -2.9858447932    -0.0735173667     0.1053629555
    9      H      -3.6347281723    -0.4105630328     0.7293602126
   10      H      -1.4615553771    -0.5289211037     1.4580567223
   11      H      -1.6619563987    -1.7022128792     0.1241225725
   12      O      -0.7591909043     1.5280440030    -0.1559160960
   13      H      -0.9406649672    -0.0349974078    -1.5087733228
   14      H      -1.6919823657     1.7765146418    -0.1605060963
   15      H       1.4531950999     1.1473480762     1.0379612041
   16      H       3.6786708266     0.6738173955     0.5006742721
 ----------------------------------------------------------------
 Molecular Point Group                 C1    NOp =  1
 Largest Abelian Subgroup              C1    NOp =  1
 Nuclear Repulsion Energy =   395.4530031548 hartrees
 There are       32 alpha and       32 beta electrons
 Applying Cartesian multipole field
    Component          Value
    ---------          -----
     (2,0,0)        1.00000E-11
     (0,2,0)        2.00000E-11
     (0,0,2)       -3.00000E-11
 Nucleus-field energy     =     0.0000000113 hartrees
 Requested basis set is 6-311++G(d,p)
 There are 88 shells and 232 basis functions
 A cutoff of  1.0D-11 yielded   3524 shell pairs
 There are     24587 function pairs (     26267 Cartesian)
 Smallest overlap matrix eigenvalue = 3.18E-05
 Guess MOs from SCF MO coefficient file
 Reading MOs from coefficient file
 Reading MOs from coefficient file
 A restricted hybrid HF-DFT SCF calculation will be
 performed using Pulay DIIS extrapolation
 Exchange:     0.2000 Hartree-Fock + 0.0800 Slater + 0.7200 B88
 Correlation:  0.1900 VWN1RPA + 0.8100 LYP
 Using SG-1 standard quadrature grid
 SCF converges when DIIS error is below 1.0E-08
 Geometry optimization detected.  Setting ReadMinima to 0
 Setting SaveMinima to 0
 ---------------------------------------
  Cycle       Energy         DIIS Error
 ---------------------------------------
    1    -458.2551086516      9.13E-05
    2    -458.2543423712      9.29E-06
    3    -458.2543430161      5.51E-06
    4    -458.2543433260      2.87E-06
    5    -458.2543432506      7.13E-07
    6    -458.2543432135      2.86E-07
    7    -458.2543432448      8.24E-08
    8    -458.2543432496      4.48E-08
    9    -458.2543432457      7.33E-09 Convergence criterion met
 ---------------------------------------
 SCF time:  CPU 114.48 s  wall 114.58 s
 SCF   energy in the final basis set = -458.2543432457
 Total energy in the final basis set = -458.2543432457

 --------------------------------------------------------------

                    Orbital Energies (a.u.)
 --------------------------------------------------------------

 Alpha MOs
 -- Occupied --
-19.152 -19.142 -19.135 -19.126 -10.273 -10.246 -10.240 -10.235
 -1.071  -1.059  -1.037  -1.035  -0.782  -0.739  -0.656  -0.566
 -0.540  -0.532  -0.527  -0.498  -0.475  -0.455  -0.445  -0.437
 -0.386  -0.379  -0.374  -0.359  -0.311  -0.302  -0.292  -0.264
 -- Virtual --
 -0.036  -0.023  -0.014   0.007   0.016   0.018   0.038   0.043
  0.049   0.068   0.076   0.081   0.092   0.093   0.104   0.105
  0.118   0.123   0.127   0.130   0.139   0.143   0.150   0.154
  0.157   0.166   0.174   0.186   0.194   0.197   0.200   0.218
  0.223   0.234   0.247   0.251   0.259   0.267   0.276   0.280
  0.293   0.309   0.314   0.317   0.319   0.327   0.336   0.357
  0.360   0.367   0.382   0.395   0.404   0.405   0.422   0.462
  0.470   0.484   0.496   0.520   0.538   0.551   0.573   0.587
  0.609   0.614   0.638   0.656   0.671   0.681   0.694   0.705
  0.706   0.731   0.739   0.782   0.866   0.897   0.940   0.963
  1.019   1.063   1.081   1.103   1.110   1.136   1.154   1.164
  1.179   1.183   1.195   1.221   1.259   1.260   1.282   1.334
  1.363   1.368   1.376   1.407   1.439   1.458   1.481   1.499
  1.528   1.555   1.564   1.573   1.589   1.590   1.613   1.646
  1.653   1.662   1.690   1.706   1.725   1.760   1.808   1.817
  1.860   1.949   1.968   1.977   2.024   2.043   2.057   2.084
  2.091   2.116   2.148   2.199   2.266   2.301   2.355   2.442
  2.459   2.478   2.496   2.540   2.542   2.564   2.596   2.627
  2.659   2.717   2.792   2.801   2.850   2.886   2.904   2.933
  2.964   2.987   3.033   3.079   3.110   3.138   3.144   3.196
  3.202   3.221   3.255   3.292   3.328   3.376   3.392   3.534
  3.707   3.777   3.794   3.849   3.871   3.896   3.931   3.980
  3.996   4.117   4.192   4.247   5.015   5.034   5.058   5.087
  5.200   5.352   5.386   5.423   5.597   5.648   5.694   5.784
 23.769  23.805  23.838  23.845  49.889  49.904  49.932  49.991
 --------------------------------------------------------------

          Ground-State Mulliken Net Atomic Charges

     Atom                 Charge (a.u.)
  ----------------------------------------
      1 C                    -0.021782
      2 C                     0.249649
      3 O                    -0.240828
      4 C                    -0.515365
      5 H                     0.201737
      6 O                    -0.260807
      7 C                    -0.427871
      8 O                    -0.308796
      9 H                     0.266349
     10 H                     0.185927
     11 H                     0.195754
     12 O                    -0.258510
     13 H                     0.223011
     14 H                     0.271023
     15 H                     0.198740
     16 H                     0.241769
  ----------------------------------------
  Sum of atomic charges =    -0.000000

 -----------------------------------------------------------------
                    Cartesian Multipole Moments
 -----------------------------------------------------------------
    Charge (ESU x 10^10)
                -0.0000
    Dipole Moment (Debye)
         X      -2.0870      Y       2.3183      Z       1.6052
       Tot       3.5081
    Quadrupole Moments (Debye-Ang)
        XX     -40.9639     XY      10.7057     YY     -52.1353
        XZ      -2.5807     YZ      -1.1123     ZZ     -45.7283
    Octopole Moments (Debye-Ang^2)
       XXX      -6.6249    XXY      20.0081    XYY      -7.6743
       YYY       8.1648    XXZ      24.6498    XYZ       5.0804
       YYZ       3.1905    XZZ      -3.1592    YZZ       0.6269
       ZZZ       2.0778
    Hexadecapole Moments (Debye-Ang^3)
      XXXX    -864.5497   XXXY      96.2567   XXYY    -200.1556
      XYYY      -0.7583   YYYY    -293.8827   XXXZ     -34.3012
      XXYZ      -2.9735   XYYZ       3.3680   YYYZ      -3.2055
      XXZZ    -180.4712   XYZZ       3.5908   YYZZ     -64.4295
      XZZZ      -0.7036   YZZZ      -0.4511   ZZZZ     -91.4077
 -----------------------------------------------------------------
 Calculating analytic gradient of the SCF energy
 Gradient of SCF Energy
            1           2           3           4           5           6
    1  -0.0001492   0.0000867  -0.0000025  -0.0000737   0.0000024   0.0000474
    2   0.0000158  -0.0001448   0.0000621   0.0000799   0.0000010  -0.0000120
    3   0.0000983  -0.0000531   0.0000565  -0.0000468   0.0000165   0.0000047
            7           8           9          10          11          12
    1   0.0001112  -0.0000616   0.0000086  -0.0000188  -0.0000099   0.0000283
    2   0.0000078  -0.0000581   0.0000238  -0.0000195  -0.0000075   0.0000188
    3   0.0000035  -0.0000570   0.0000422  -0.0000147  -0.0000201  -0.0000395
           13          14          15          16
    1   0.0000500  -0.0000385  -0.0000007   0.0000205
    2   0.0000055   0.0000163  -0.0000115   0.0000223
    3  -0.0000408   0.0000285   0.0000142   0.0000077
 Max gradient component =       1.492E-04
 RMS gradient           =       5.099E-05
 Gradient time:  CPU 54.72 s  wall 54.72 s
 Geometry Optimization Parameters
   NAtoms,    NIC,     NZ,  NCons,   NDum,   NFix, NCnnct, MaxDiis
       16     101       0       0       0       0       0       0

 Cartesian Hessian Update
 Hessian Updated using BFGS Update


** GEOMETRY OPTIMIZATION IN DELOCALIZED INTERNAL COORDINATES **
   Searching for a Minimum

   Optimization Cycle:   6

                       Coordinates (Angstroms)
     ATOM                X               Y               Z
      1  C        -0.7024137868    0.1389337705   -0.4486498908
      2  C         0.7189789413   -0.3903031727   -0.2285483352
      3  O         0.9478073166   -1.5695572004   -0.3440094312
      4  C         1.7774738045    0.6391598932    0.1189938750
      5  H         1.7701438451    1.4030393466   -0.6720106268
      6  O         3.0305990188    0.0070121291    0.2566685791
      7  C        -1.7048320420   -0.6440991005    0.3946355454
      8  O        -2.9858447932   -0.0735173667    0.1053629555
      9  H        -3.6347281723   -0.4105630328    0.7293602126
     10  H        -1.4615553771   -0.5289211037    1.4580567223
     11  H        -1.6619563987   -1.7022128792    0.1241225725
     12  O        -0.7591909043    1.5280440030   -0.1559160960
     13  H        -0.9406649672   -0.0349974078   -1.5087733228
     14  H        -1.6919823657    1.7765146418   -0.1605060963
     15  H         1.4531950999    1.1473480762    1.0379612041
     16  H         3.6786708266    0.6738173955    0.5006742721
   Point Group: c1    Number of degrees of freedom:    42


   Energy is   -458.254343246

 Hessian Updated using BFGS Update

 42 Hessian modes will be used to form the next step
  Hessian Eigenvalues:
     0.002633    0.005241    0.006372    0.009008    0.012271    0.014570
     0.028110    0.052202    0.056055    0.057053    0.061174    0.064025
     0.076451    0.077598    0.108243    0.111483    0.133221    0.142356
     0.159863    0.162939    0.168445    0.175901    0.203139    0.219457
     0.234202    0.249236    0.258588    0.281865    0.303156    0.326270
     0.331246    0.333287    0.334027    0.336094    0.341738    0.415975
     0.431694    0.450435    0.516691    0.536674    0.543550    0.974114

 Minimum Search - Taking Simple RFO Step
 Searching for Lamda that Minimizes Along All modes
 Value Taken    Lamda =  -0.00000165
 Step Taken.  Stepsize is  0.022159

                             Maximum     Tolerance    Cnvgd?
         Gradient           0.000100      0.000300     YES
         Displacement       0.011076      0.001200      NO
         Energy change     -0.000004      0.000001      NO


 New Cartesian Coordinates Obtained by Inverse Iteration

 Displacement from previous Coordinates is:  0.031478
 ----------------------------------------------------------------
             Standard Nuclear Orientation (Angstroms)
    I     Atom           X                Y                Z
 ----------------------------------------------------------------
    1      C      -0.7028649211     0.1390379248    -0.4499654353
    2      C       0.7188488617    -0.3899129332    -0.2324286905
    3      O       0.9482684115    -1.5685597795    -0.3528127337
    4      C       1.7766804618     0.6385756346     0.1197767270
    5      H       1.7708051016     1.4041931841    -0.6695760584
    6      O       3.0294215738     0.0059815669     0.2582060929
    7      C      -1.7033547966    -0.6427804702     0.3967027344
    8      O      -2.9850466528    -0.0737598783     0.1077204196
    9      H      -3.6340269730    -0.4138461659     0.7299350911
   10      H      -1.4585949540    -0.5246510721     1.4595133798
   11      H      -1.6597768815    -1.7015061774     0.1286855304
   12      O      -0.7588938832     1.5284017730    -0.1584551693
   13      H      -0.9441649336    -0.0362533690    -1.5090699010
   14      H      -1.6913252951     1.7778254412    -0.1652958423
   15      H       1.4507981533     1.1447865707     1.0392430622
   16      H       3.6769267728     0.6721657423     0.5052429326
 ----------------------------------------------------------------
 Molecular Point Group                 C1    NOp =  1
 Largest Abelian Subgroup              C1    NOp =  1
 Nuclear Repulsion Energy =   395.4738976331 hartrees
 There are       32 alpha and       32 beta electrons
 Applying Cartesian multipole field
    Component          Value
    ---------          -----
     (2,0,0)        1.00000E-11
     (0,2,0)        2.00000E-11
     (0,0,2)       -3.00000E-11
 Nucleus-field energy     =     0.0000000113 hartrees
 Requested basis set is 6-311++G(d,p)
 There are 88 shells and 232 basis functions
 A cutoff of  1.0D-11 yielded   3524 shell pairs
 There are     24587 function pairs (     26267 Cartesian)
 Smallest overlap matrix eigenvalue = 3.18E-05
 Guess MOs from SCF MO coefficient file
 Reading MOs from coefficient file
 Reading MOs from coefficient file
 A restricted hybrid HF-DFT SCF calculation will be
 performed using Pulay DIIS extrapolation
 Exchange:     0.2000 Hartree-Fock + 0.0800 Slater + 0.7200 B88
 Correlation:  0.1900 VWN1RPA + 0.8100 LYP
 Using SG-1 standard quadrature grid
 SCF converges when DIIS error is below 1.0E-08
 Geometry optimization detected.  Setting ReadMinima to 0
 Setting SaveMinima to 0
 ---------------------------------------
  Cycle       Energy         DIIS Error
 ---------------------------------------
    1    -458.2547094164      8.50E-05
    2    -458.2543436041      7.56E-06
    3    -458.2543440319      4.25E-06
    4    -458.2543441509      3.50E-06
    5    -458.2543441178      8.48E-07
    6    -458.2543440903      3.55E-07
    7    -458.2543441138      5.94E-08
    8    -458.2543441157      2.84E-08
    9    -458.2543441152      6.68E-09 Convergence criterion met
 ---------------------------------------
 SCF time:  CPU 114.31 s  wall 114.79 s
 SCF   energy in the final basis set = -458.2543441152
 Total energy in the final basis set = -458.2543441152

 --------------------------------------------------------------

                    Orbital Energies (a.u.)
 --------------------------------------------------------------

 Alpha MOs
 -- Occupied --
-19.152 -19.142 -19.135 -19.126 -10.273 -10.246 -10.240 -10.235
 -1.071  -1.059  -1.037  -1.035  -0.782  -0.739  -0.656  -0.566
 -0.540  -0.532  -0.527  -0.498  -0.475  -0.455  -0.445  -0.437
 -0.386  -0.378  -0.374  -0.359  -0.311  -0.302  -0.292  -0.264
 -- Virtual --
 -0.036  -0.023  -0.014   0.007   0.016   0.018   0.038   0.043
  0.049   0.068   0.076   0.081   0.092   0.093   0.104   0.105
  0.118   0.123   0.127   0.130   0.139   0.143   0.150   0.154
  0.158   0.166   0.174   0.186   0.194   0.197   0.200   0.217
  0.223   0.234   0.247   0.251   0.259   0.267   0.275   0.280
  0.293   0.309   0.314   0.317   0.319   0.327   0.336   0.357
  0.360   0.367   0.382   0.395   0.404   0.406   0.422   0.462
  0.470   0.484   0.496   0.521   0.538   0.551   0.573   0.587
  0.609   0.615   0.638   0.656   0.671   0.681   0.694   0.706
  0.706   0.731   0.739   0.782   0.865   0.898   0.940   0.963
  1.018   1.063   1.081   1.103   1.110   1.136   1.154   1.164
  1.179   1.183   1.195   1.221   1.259   1.260   1.282   1.334
  1.363   1.368   1.376   1.407   1.439   1.458   1.481   1.499
  1.528   1.556   1.564   1.573   1.589   1.590   1.613   1.646
  1.653   1.662   1.690   1.707   1.725   1.760   1.809   1.817
  1.860   1.949   1.968   1.977   2.024   2.042   2.056   2.084
  2.091   2.116   2.148   2.199   2.266   2.301   2.355   2.442
  2.459   2.478   2.496   2.540   2.542   2.564   2.596   2.626
  2.659   2.717   2.792   2.801   2.850   2.887   2.903   2.934
  2.964   2.987   3.033   3.079   3.110   3.138   3.144   3.197
  3.202   3.221   3.256   3.292   3.329   3.376   3.392   3.534
  3.707   3.777   3.794   3.849   3.871   3.896   3.932   3.980
  3.996   4.117   4.192   4.247   5.015   5.034   5.058   5.087
  5.200   5.352   5.386   5.423   5.597   5.648   5.694   5.784
 23.769  23.805  23.838  23.845  49.889  49.904  49.933  49.991
 --------------------------------------------------------------

          Ground-State Mulliken Net Atomic Charges

     Atom                 Charge (a.u.)
  ----------------------------------------
      1 C                    -0.020880
      2 C                     0.249206
      3 O                    -0.241037
      4 C                    -0.515532
      5 H                     0.201766
      6 O                    -0.260772
      7 C                    -0.427850
      8 O                    -0.308571
      9 H                     0.266318
     10 H                     0.185731
     11 H                     0.195641
     12 O                    -0.258406
     13 H                     0.223079
     14 H                     0.270982
     15 H                     0.198571
     16 H                     0.241753
  ----------------------------------------
  Sum of atomic charges =     0.000000

 -----------------------------------------------------------------
                    Cartesian Multipole Moments
 -----------------------------------------------------------------
    Charge (ESU x 10^10)
                 0.0000
    Dipole Moment (Debye)
         X      -2.0887      Y       2.3154      Z       1.6155
       Tot       3.5119
    Quadrupole Moments (Debye-Ang)
        XX     -40.9732     XY      10.7104     YY     -52.1252
        XZ      -2.5233     YZ      -1.1458     ZZ     -45.7303
    Octopole Moments (Debye-Ang^2)
       XXX      -6.6721    XXY      19.9061    XYY      -7.7196
       YYY       8.1461    XXZ      24.6993    XYZ       5.1140
       YYZ       3.2775    XZZ      -3.1510    YZZ       0.6479
       ZZZ       2.2217
    Hexadecapole Moments (Debye-Ang^3)
      XXXX    -864.1214   XXXY      96.4799   XXYY    -199.9963
      XYYY      -0.6836   YYYY    -293.6191   XXXZ     -33.5957
      XXYZ      -3.1154   XYYZ       3.4867   YYYZ      -3.4935
      XXZZ    -180.3138   XYZZ       3.6736   YYZZ     -64.5220
      XZZZ      -0.5053   YZZZ      -0.5931   ZZZZ     -91.8715
 -----------------------------------------------------------------
 Calculating analytic gradient of the SCF energy
 Gradient of SCF Energy
            1           2           3           4           5           6
    1  -0.0000956   0.0000806  -0.0000187  -0.0000525   0.0000025   0.0000331
    2  -0.0000145  -0.0000851   0.0000744   0.0000643  -0.0000075   0.0000005
    3   0.0000689  -0.0000719   0.0000432  -0.0000084   0.0000110  -0.0000038
            7           8           9          10          11          12
    1   0.0000718  -0.0000567   0.0000259  -0.0000046   0.0000143  -0.0000114
    2   0.0000007  -0.0000229   0.0000108  -0.0000058   0.0000044  -0.0000208
    3  -0.0000147  -0.0000300   0.0000064  -0.0000025  -0.0000063   0.0000244
           13          14          15          16
    1   0.0000102   0.0000172   0.0000053  -0.0000213
    2   0.0000080  -0.0000127  -0.0000038   0.0000099
    3  -0.0000042  -0.0000228   0.0000042   0.0000065
 Max gradient component =       9.557E-05
 RMS gradient           =       3.627E-05
 Gradient time:  CPU 54.60 s  wall 54.62 s
 Geometry Optimization Parameters
   NAtoms,    NIC,     NZ,  NCons,   NDum,   NFix, NCnnct, MaxDiis
       16     101       0       0       0       0       0       0

 Cartesian Hessian Update
 Hessian Updated using BFGS Update


** GEOMETRY OPTIMIZATION IN DELOCALIZED INTERNAL COORDINATES **
   Searching for a Minimum

   Optimization Cycle:   7

                       Coordinates (Angstroms)
     ATOM                X               Y               Z
      1  C        -0.7028649211    0.1390379248   -0.4499654353
      2  C         0.7188488617   -0.3899129332   -0.2324286905
      3  O         0.9482684115   -1.5685597795   -0.3528127337
      4  C         1.7766804618    0.6385756346    0.1197767270
      5  H         1.7708051016    1.4041931841   -0.6695760584
      6  O         3.0294215738    0.0059815669    0.2582060929
      7  C        -1.7033547966   -0.6427804702    0.3967027344
      8  O        -2.9850466528   -0.0737598783    0.1077204196
      9  H        -3.6340269730   -0.4138461659    0.7299350911
     10  H        -1.4585949540   -0.5246510721    1.4595133798
     11  H        -1.6597768815   -1.7015061774    0.1286855304
     12  O        -0.7588938832    1.5284017730   -0.1584551693
     13  H        -0.9441649336   -0.0362533690   -1.5090699010
     14  H        -1.6913252951    1.7778254412   -0.1652958423
     15  H         1.4507981533    1.1447865707    1.0392430622
     16  H         3.6769267728    0.6721657423    0.5052429326
   Point Group: c1    Number of degrees of freedom:    42


   Energy is   -458.254344115

 Hessian Updated using BFGS Update

 42 Hessian modes will be used to form the next step
  Hessian Eigenvalues:
     0.002067    0.005174    0.006278    0.008988    0.012538    0.014593
     0.028061    0.052115    0.056101    0.057086    0.061150    0.063937
     0.075726    0.077059    0.108420    0.111407    0.133250    0.142335
     0.160017    0.162818    0.169289    0.175597    0.204646    0.219396
     0.233019    0.249142    0.258461    0.277812    0.303010    0.328494
     0.331512    0.333259    0.334001    0.336299    0.342292    0.415814
     0.433225    0.450274    0.519920    0.536720    0.544948    0.972140

 Minimum Search - Taking Simple RFO Step
 Searching for Lamda that Minimizes Along All modes
 Value Taken    Lamda =   0.00000000
 Step Taken.  Stepsize is  0.010398

                             Maximum     Tolerance    Cnvgd?
         Gradient           0.000063      0.000300     YES
         Displacement       0.004449      0.001200      NO
         Energy change     -0.000001      0.000001     YES

 Final energy is   -458.25434411515710     


 ******************************
 **  OPTIMIZATION CONVERGED  **
 ******************************

                       Coordinates (Angstroms)
     ATOM                X               Y               Z
      1  C        -0.7028649211    0.1390379248   -0.4499654353
      2  C         0.7188488617   -0.3899129332   -0.2324286905
      3  O         0.9482684115   -1.5685597795   -0.3528127337
      4  C         1.7766804618    0.6385756346    0.1197767270
      5  H         1.7708051016    1.4041931841   -0.6695760584
      6  O         3.0294215738    0.0059815669    0.2582060929
      7  C        -1.7033547966   -0.6427804702    0.3967027344
      8  O        -2.9850466528   -0.0737598783    0.1077204196
      9  H        -3.6340269730   -0.4138461659    0.7299350911
     10  H        -1.4585949540   -0.5246510721    1.4595133798
     11  H        -1.6597768815   -1.7015061774    0.1286855304
     12  O        -0.7588938832    1.5284017730   -0.1584551693
     13  H        -0.9441649336   -0.0362533690   -1.5090699010
     14  H        -1.6913252951    1.7778254412   -0.1652958423
     15  H         1.4507981533    1.1447865707    1.0392430622
     16  H         3.6769267728    0.6721657423    0.5052429326

Z-matrix Print:
$molecule
0 1
O 
H  1 0.965240
C  1 1.420721 2 106.818743
H  3 1.100298 1 110.160465 2 72.030033 0
C  3 1.526128 1 111.179761 2 -47.629483 0
H  5 1.092992 3 109.514759 1 178.224141 0
H  5 1.097009 3 109.636604 1 -61.673689 0
O  5 1.431792 3 105.740539 1 57.626245 0
H  8 0.961242 5 109.458045 3 -169.593813 0
C  3 1.532443 1 110.182439 2 -170.677005 0
O  10 1.206787 3 119.955699 1 175.600249 0
C  10 1.516854 3 116.482054 1 -4.886846 0
H  12 1.099030 10 107.444065 3 58.277542 0
H  12 1.099674 10 107.557953 3 -55.635966 0
O  12 1.410212 10 109.764122 3 -178.700859 0
H  15 0.961297 12 108.223050 10 -178.417393 0
$end


 --------------------------------------------------------------

                    Orbital Energies (a.u.)
 --------------------------------------------------------------

 Alpha MOs
 -- Occupied --
-19.152 -19.142 -19.135 -19.126 -10.273 -10.246 -10.240 -10.235
 -1.071  -1.059  -1.037  -1.035  -0.782  -0.739  -0.656  -0.566
 -0.540  -0.532  -0.527  -0.498  -0.475  -0.455  -0.445  -0.437
 -0.386  -0.378  -0.374  -0.359  -0.311  -0.302  -0.292  -0.264
 -- Virtual --
 -0.036  -0.023  -0.014   0.007   0.016   0.018   0.038   0.043
  0.049   0.068   0.076   0.081   0.092   0.093   0.104   0.105
  0.118   0.123   0.127   0.130   0.139   0.143   0.150   0.154
  0.158   0.166   0.174   0.186   0.194   0.197   0.200   0.217
  0.223   0.234   0.247   0.251   0.259   0.267   0.275   0.280
  0.293   0.309   0.314   0.317   0.319   0.327   0.336   0.357
  0.360   0.367   0.382   0.395   0.404   0.406   0.422   0.462
  0.470   0.484   0.496   0.521   0.538   0.551   0.573   0.587
  0.609   0.615   0.638   0.656   0.671   0.681   0.694   0.706
  0.706   0.731   0.739   0.782   0.865   0.898   0.940   0.963
  1.018   1.063   1.081   1.103   1.110   1.136   1.154   1.164
  1.179   1.183   1.195   1.221   1.259   1.260   1.282   1.334
  1.363   1.368   1.376   1.407   1.439   1.458   1.481   1.499
  1.528   1.556   1.564   1.573   1.589   1.590   1.613   1.646
  1.653   1.662   1.690   1.707   1.725   1.760   1.809   1.817
  1.860   1.949   1.968   1.977   2.024   2.042   2.056   2.084
  2.091   2.116   2.148   2.199   2.266   2.301   2.355   2.442
  2.459   2.478   2.496   2.540   2.542   2.564   2.596   2.626
  2.659   2.717   2.792   2.801   2.850   2.887   2.903   2.934
  2.964   2.987   3.033   3.079   3.110   3.138   3.144   3.197
  3.202   3.221   3.256   3.292   3.329   3.376   3.392   3.534
  3.707   3.777   3.794   3.849   3.871   3.896   3.932   3.980
  3.996   4.117   4.192   4.247   5.015   5.034   5.058   5.087
  5.200   5.352   5.386   5.423   5.597   5.648   5.694   5.784
 23.769  23.805  23.838  23.845  49.889  49.904  49.933  49.991
 --------------------------------------------------------------

          Ground-State Mulliken Net Atomic Charges

     Atom                 Charge (a.u.)
  ----------------------------------------
      1 C                    -0.020880
      2 C                     0.249206
      3 O                    -0.241037
      4 C                    -0.515532
      5 H                     0.201766
      6 O                    -0.260772
      7 C                    -0.427850
      8 O                    -0.308571
      9 H                     0.266318
     10 H                     0.185731
     11 H                     0.195641
     12 O                    -0.258406
     13 H                     0.223079
     14 H                     0.270982
     15 H                     0.198571
     16 H                     0.241753
  ----------------------------------------
  Sum of atomic charges =     0.000000

 -----------------------------------------------------------------
                    Cartesian Multipole Moments
 -----------------------------------------------------------------
    Charge (ESU x 10^10)
                 0.0000
    Dipole Moment (Debye)
         X      -2.0887      Y       2.3154      Z       1.6155
       Tot       3.5119
    Quadrupole Moments (Debye-Ang)
        XX     -40.9732     XY      10.7104     YY     -52.1252
        XZ      -2.5233     YZ      -1.1458     ZZ     -45.7303
    Octopole Moments (Debye-Ang^2)
       XXX      -6.6721    XXY      19.9061    XYY      -7.7196
       YYY       8.1461    XXZ      24.6993    XYZ       5.1140
       YYZ       3.2775    XZZ      -3.1510    YZZ       0.6479
       ZZZ       2.2217
    Hexadecapole Moments (Debye-Ang^3)
      XXXX    -864.1214   XXXY      96.4799   XXYY    -199.9963
      XYYY      -0.6836   YYYY    -293.6191   XXXZ     -33.5957
      XXYZ      -3.1154   XYYZ       3.4867   YYYZ      -3.4935
      XXZZ    -180.3138   XYZZ       3.6736   YYZZ     -64.5220
      XZZZ      -0.5053   YZZZ      -0.5931   ZZZZ     -91.8715
 -----------------------------------------------------------------
Archival summary:
1\1\pikachu\OPT\ProcedureUnspecified\BasisUnspecified\448\cher\TueDec1314:52:472016TueDec1314:52:472016\0\\#,OPT,ProcedureUnspecified,BasisUnspecified,\\0,1\O\H,1,0.96524\C,1,1.42072,2,106.819\H,3,1.1003,1,110.16,2,72.03,0\C,3,1.52613,1,111.18,2,-47.6295,0\H,5,1.09299,3,109.515,1,178.224,0\H,5,1.09701,3,109.637,1,-61.6737,0\O,5,1.43179,3,105.741,1,57.6262,0\H,8,0.961242,5,109.458,3,-169.594,0\C,3,1.53244,1,110.182,2,-170.677,0\O,10,1.20679,3,119.956,1,175.6,0\C,10,1.51685,3,116.482,1,-4.88685,0\H,12,1.09903,10,107.444,3,58.2775,0\H,12,1.09967,10,107.558,3,-55.636,0\O,12,1.41021,10,109.764,3,-178.701,0\H,15,0.961297,12,108.223,10,-178.417,0\\\@

 Total job time:  1348.93s(wall), 1346.76s(cpu) 
 Tue Dec 13 14:52:47 2016

        *************************************************************
        *                                                           *
        *  Thank you very much for using Q-Chem.  Have a nice day.  *
        *                                                           *
        *************************************************************


 
User input: 2 of 3 
 
pikachu 127.0.1
Q-Chem Developer Version! Running on 127.0.1.*
                  Welcome to Q-Chem
     A Quantum Leap Into The Future Of Chemistry


 Q-Chem 4.4, Q-Chem, Inc., Pleasanton, CA (2016)

 Y. Shao,  Z. Gan,  E. Epifanovsky,  A. T. B. Gilbert,  M. Wormit,  
 J. Kussmann,  A. W. Lange,  A. Behn,  J. Deng,  X. Feng,  D. Ghosh,  
 M. Goldey,  P. R. Horn,  L. D. Jacobson,  I. Kaliman,  F. Rob,  
 R. Z. Khaliullin,  T. Kus,  A. Landau,  J. Liu,  E. I. Proynov,  Y. M. Rhee,  
 R. M. Richard,  M. A. Rohrdanz,  R. P. Steele,  E. J. Sundstrom,  
 H. L. Woodcock III,  P. M. Zimmerman,  D. Zuev,  B. Albrecht,  E. Alguire,  
 B. Austin,  S. A. Baeppler,  G. J. O. Beran,  Y. A. Bernard,  E. Berquist,  
 K. Brandhorst,  K. B. Bravaya,  S. T. Brown,  D. Casanova,  C.-M. Chang,  
 Y. Chen,  S. H. Chien,  K. D. Closser,  M. P. Coons,  D. L. Crittenden,  
 S. Dasgupta,  M. Diedenhofen,  R. A. DiStasio Jr.,  H. Do,  A. D. Dutoi,  
 R. G. Edgar,  P.-T. Fang,  S. Fatehi,  Q. Feng,  L. Fusti-Molnar,  
 A. Ghysels,  A. Golubeva-Zadorozhnaya,  J. Gomes,  A. Gunina,  
 M. W. D. Hanson-Heine,  P. H. P. Harbach,  A. W. Hauser,  J. E. Herr,  
 E. G. Hohenstein,  Z. C. Holden,  K. Hui,  T.-C. Jagau,  H. Ji,  B. Kaduk,  
 K. Khistyaev,  Jaehoon Kim,  Jihan Kim,  R. A. King,  P. Klunzinger,  
 K. Koh,  D. Kosenkov,  T. Kowalczyk,  C. M. Krauter,  A. Kunitsa,  
 K. U. Lao,  A. Laurent,  K. V. Lawler,  J. Lee,  D. Lefrancois,  S. Lehtola,  
 S. V. Levchenko,  C. Y. Lin,  Y.-S. Lin,  F. Liu,  E. Livshits,  
 R. C. Lochan,  A. Luenser,  P. Manohar,  S. F. Manzer,  S.-P. Mao,  Y. Mao,  
 N. Mardirossian,  A. V. Marenich,  L. A. Martinez-Martinez,  S. A. Maurer,  
 N. J. Mayhall,  J.-M. Mewes,  A. F. Morrison,  K. Nanda,  T. S. Nguyen-Beck,  
 C. M. Oana,  R. Olivares-Amaya,  D. P. O'Neill,  J. A. Parkhill,  
 T. M. Perrine,  R. Peverati,  P. A. Pieniazek,  F. Plasser,  A. Prociuk,  
 D. R. Rehn,  E. Rosta,  N. J. Russ,  N. Sergueev,  S. M. Sharada,  
 S. Sharma,  D. W. Small,  A. Sodt,  T. Stauch,  T. Stein,  D. Stuck,  
 Y.-C. Su,  A. J. W. Thom,  T. Tsuchimochi,  L. Vogt,  O. Vydrov,  T. Wang,  
 M. A. Watson,  J. Wenzel,  A. White,  C. F. Williams,  V. Vanovschi,  
 K. Yao,  S. Yeganeh,  S. R. Yost,  Z.-Q. You,  I. Y. Zhang,  X. Zhang,  
 Y. Zhao,  B. R. Brooks,  G. K. L. Chan,  D. M. Chipman,  C. J. Cramer,  
 W. A. Goddard III,  M. S. Gordon,  W. J. Hehre,  A. Klamt,  
 H. F. Schaefer III,  M. W. Schmidt,  C. D. Sherrill,  D. G. Truhlar,  
 A. Warshel,  X. Xu,  A. Aspuru-Guzik,  R. Baer,  A. T. Bell,  N. A. Besley,  
 J.-D. Chai,  A. Dreuw,  B. D. Dunietz,  T. R. Furlani,  S. R. Gwaltney,  
 C.-P. Hsu,  Y. Jung,  J. Kong,  D. S. Lambrecht,  W. Liang,  C. Ochsenfeld,  
 V. A. Rassolov,  L. V. Slipchenko,  J. E. Subotnik,  T. Van Voorhis,  
 J. M. Herbert,  A. I. Krylov,  P. M. W. Gill,  M. Head-Gordon

 Contributors to earlier versions of Q-Chem not listed above: 
 R. D. Adamson,  J. Baker,  E. F. C. Byrd,  A. K. Chakraborty,  C.-L. Cheng,  
 H. Dachsel,  R. J. Doerksen,  G. Hawkins,  A. Heyden,  S. Hirata,  
 G. Kedziora,  F. J. Keil,  C. Kelley,  P. P. Korambath,  W. Kurlancheek,  
 A. M. Lee,  M. S. Lee,  D. Liotard,  I. Lotan,  P. E. Maslen,  N. Nair,  
 D. Neuhauser,  R. Olson,  B. Peters,  J. Ritchie,  N. E. Schultz,  
 N. Shenvi,  A. C. Simmonett,  K. S. Thanthiriwatte,  Q. Wu,  W. Zhang

 Please cite Q-Chem as follows:
 Y. Shao et al., Mol. Phys. 113, 184-215 (2015)
 DOI: 10.1080/00268976.2014.952696

 Q-Chem 4.4.2 for Intel X86 EM64T Linux

 Parts of Q-Chem use Armadillo 5.200.1 (Boston Tea Smuggler).
 http://arma.sourceforge.net/

 Q-Chem begins on Tue Dec 13 14:52:47 2016  


Host: 0

     Scratch files written to /scratch/cher/qchem5244//
The previous job contains 0 fragments, simply inherited here
FILE_GEOM_ORG=        593

Checking the input file for inconsistencies... 	...done.

--------------------------------------------------------------
User input:
--------------------------------------------------------------

$molecule
   read
$end

$rem
   BASIS 6-311++G**
   JOB_TYPE FREQUENCY
   METHOD B3LYP
$end

--------------------------------------------------------------
 ----------------------------------------------------------------
             Standard Nuclear Orientation (Angstroms)
    I     Atom           X                Y                Z
 ----------------------------------------------------------------
    1      C      -0.6991475062     0.1361792504    -0.4450313378
    2      C       0.7199327377    -0.3940262951    -0.2137854369
    3      O       0.9462340161    -1.5749176981    -0.3168255342
    4      C       1.7793612687     0.6360202262     0.1289395783
    5      H       1.7793895797     1.3906546986    -0.6709412778
    6      O       3.0295039122     0.0016003262     0.2817564586
    7      C      -1.7058327195    -0.6308044892     0.4078389969
    8      O      -2.9844493603    -0.0619472916     0.1052333107
    9      H      -3.6372571391    -0.3914172190     0.7291538242
   10      H      -1.4654639203    -0.4987218581     1.4700091443
   11      H      -1.6643383090    -1.6932654485     0.1546842949
   12      O      -0.7521730164     1.5296081070    -0.1730135086
   13      H      -0.9362502807    -0.0530187565    -1.5026897853
   14      H      -1.6837869183     1.7817442489    -0.1875118713
   15      H       1.4509403829     1.1558949351     1.0398386623
   16      H       3.6779595076     0.6691696982     0.5224803935
 ----------------------------------------------------------------
 Molecular Point Group                 C1    NOp =  1
 Largest Abelian Subgroup              C1    NOp =  1
 Nuclear Repulsion Energy =   395.4738976331 hartrees
 There are       32 alpha and       32 beta electrons
 Requested basis set is 6-311++G(d,p)
 There are 88 shells and 232 basis functions

 Total QAlloc Memory Limit   2000 MB
 Mega-Array Size        61 MB
 MEM_STATIC part        62 MB
 A cutoff of  1.0D-11 yielded   3524 shell pairs
 There are     24587 function pairs (     26267 Cartesian)

 -------------------------------------------------------
 OpenMP Integral Computing Module                       
 Release: version 1.0, May 2013, Q-Chem Inc. Pittsburgh 
 -------------------------------------------------------
 Integral Job Info:
 Integral job number is                      11
 Integral operator is                         1
 short-range coefficients                     0
 long-range coefficients              100000000
 Omega coefficients                           0
 if combine SR and LR in K                    0
 Integral screening is                        0
 Integral computing path is                   2
 max size of driver memory is            800000
 size of driver memory is                593474
 size of scratch memory is              2260544
 max col of scratch BK array               1296
 max len of scratch array in speh3          155
 max len of scratch index in speh4           18
 max int batch size is                      520
 min int batch size is                       52
 fixed nKL is                                52
 max L of basis functions is                  2
 order of int derivative is                   0
 number of shells is                         88
 number of basis is                         240
 number of cartesian basis is               240
 number of contracted shell pairs          3524
 number of primitive shell pairs           8457
 maxK2 (contraction) of shell pair           36
 max number of K2 of shell pair               1
 max number of CS2 of shell pair            605
 max number of PS2 of shell pair           1128
 mem total for path MDJ                   45678
 -------------------------------------------------------
 Smallest overlap matrix eigenvalue = 3.18E-05
 Guess from superposition of atomic densities
 Warning:  Energy on first SCF cycle will be non-variational
 A restricted hybrid HF-DFT SCF calculation will be
 performed using Pulay DIIS extrapolation
 Exchange:     0.2000 Hartree-Fock + 0.0800 Slater + 0.7200 B88
 Correlation:  0.1900 VWN1RPA + 0.8100 LYP
 Using SG-1 standard quadrature grid
 SCF converges when DIIS error is below 1.0E-08
 ---------------------------------------
  Cycle       Energy         DIIS Error
 ---------------------------------------
    1    -459.5480751817      4.05E-02
    2    -458.0632295899      6.13E-03
    3    -457.7065520430      1.06E-02
    4    -458.2368891551      1.79E-03
    5    -458.2524711802      6.27E-04
    6    -458.2541607079      1.85E-04
    7    -458.2543358442      4.13E-05
    8    -458.2543444260      7.34E-06
    9    -458.2543448459      3.28E-06
   10    -458.2543449468      8.44E-07
   11    -458.2543449555      3.08E-07
   12    -458.2543449183      5.07E-08
   13    -458.2543449201      1.47E-08
   14    -458.2543449235      6.22E-09 Convergence criterion met
 ---------------------------------------
 SCF time:  CPU 181.62 s  wall 181.87 s
 SCF   energy in the final basis set = -458.2543449235
 Total energy in the final basis set = -458.2543449235

 --------------------------------------------------------------

                    Orbital Energies (a.u.)
 --------------------------------------------------------------

 Alpha MOs
 -- Occupied --
-19.152 -19.142 -19.135 -19.126 -10.273 -10.246 -10.240 -10.235
 -1.071  -1.059  -1.037  -1.035  -0.782  -0.739  -0.656  -0.566
 -0.540  -0.532  -0.527  -0.498  -0.475  -0.455  -0.445  -0.437
 -0.386  -0.378  -0.374  -0.359  -0.311  -0.302  -0.292  -0.264
 -- Virtual --
 -0.036  -0.023  -0.014   0.007   0.016   0.018   0.038   0.043
  0.049   0.068   0.076   0.081   0.092   0.093   0.104   0.105
  0.118   0.123   0.127   0.130   0.139   0.143   0.150   0.154
  0.158   0.166   0.174   0.186   0.194   0.197   0.200   0.217
  0.223   0.234   0.247   0.251   0.259   0.267   0.275   0.280
  0.293   0.309   0.314   0.317   0.319   0.327   0.336   0.357
  0.360   0.367   0.382   0.395   0.404   0.406   0.422   0.462
  0.470   0.484   0.496   0.521   0.538   0.551   0.573   0.587
  0.609   0.615   0.638   0.656   0.671   0.681   0.694   0.706
  0.706   0.731   0.739   0.782   0.865   0.898   0.940   0.963
  1.018   1.063   1.081   1.103   1.110   1.136   1.154   1.164
  1.179   1.183   1.195   1.221   1.259   1.260   1.282   1.334
  1.363   1.368   1.376   1.407   1.439   1.458   1.481   1.499
  1.528   1.556   1.564   1.573   1.589   1.590   1.613   1.646
  1.653   1.662   1.690   1.707   1.725   1.760   1.809   1.817
  1.860   1.949   1.968   1.977   2.024   2.042   2.056   2.084
  2.091   2.116   2.148   2.199   2.266   2.301   2.355   2.442
  2.459   2.478   2.496   2.540   2.542   2.564   2.596   2.626
  2.659   2.717   2.792   2.801   2.850   2.887   2.903   2.934
  2.964   2.987   3.033   3.079   3.110   3.138   3.144   3.197
  3.202   3.221   3.256   3.292   3.329   3.376   3.392   3.534
  3.707   3.777   3.794   3.849   3.871   3.896   3.932   3.980
  3.996   4.117   4.192   4.247   5.015   5.034   5.058   5.087
  5.200   5.352   5.386   5.423   5.597   5.648   5.694   5.784
 23.769  23.805  23.838  23.845  49.889  49.904  49.933  49.991
 --------------------------------------------------------------

          Ground-State Mulliken Net Atomic Charges

     Atom                 Charge (a.u.)
  ----------------------------------------
      1 C                    -0.021131
      2 C                     0.249249
      3 O                    -0.241024
      4 C                    -0.515508
      5 H                     0.201777
      6 O                    -0.260777
      7 C                    -0.427737
      8 O                    -0.308594
      9 H                     0.266326
     10 H                     0.185744
     11 H                     0.195637
     12 O                    -0.258381
     13 H                     0.223104
     14 H                     0.270997
     15 H                     0.198566
     16 H                     0.241752
  ----------------------------------------
  Sum of atomic charges =    -0.000000

 -----------------------------------------------------------------
                    Cartesian Multipole Moments
 -----------------------------------------------------------------
    Charge (ESU x 10^10)
                 0.0000
    Dipole Moment (Debye)
         X      -2.0887      Y       2.3438      Z       1.5739
       Tot       3.5119
    Quadrupole Moments (Debye-Ang)
        XX     -40.8897     XY      10.6453     YY     -52.2146
        XZ      -2.6715     YZ      -0.9755     ZZ     -45.6924
    Octopole Moments (Debye-Ang^2)
       XXX      -6.9748    XXY      20.1487    XYY      -7.7285
       YYY       8.1544    XXZ      24.0365    XYZ       5.3008
       YYZ       2.5913    XZZ      -3.1914    YZZ       0.5687
       ZZZ       0.7840
    Hexadecapole Moments (Debye-Ang^3)
      XXXX    -862.3408   XXXY      96.9055   XXYY    -200.6639
      XYYY       0.3879   YYYY    -293.7315   XXXZ     -36.3808
      XXYZ      -2.0673   XYYZ       2.9306   YYYZ      -2.0442
      XXZZ    -180.0401   XYZZ       3.9945   YYZZ     -64.3758
      XZZZ      -2.7731   YZZZ       0.8874   ZZZZ     -91.8488
 -----------------------------------------------------------------
 Calculating MO derivatives via CPSCF
   1         3          48      0.186407    0.035063
   2         3          48      0.021168    0.004151
   3         3          48      0.001536    0.000289
   4        22          29      0.000082    0.000020
   5        50           1      0.000001    0.000001
   6        51           0      0.000000    0.000000    Roots Converged
 Calculating analytic Hessian of the SCF energy
 Polarizability Matrix (a.u.)
            1           2           3
    1 -76.1089650  -0.2041256  -0.6191234
    2  -0.2041256 -66.2357754  -1.0032686
    3  -0.6191234  -1.0032686 -52.3370366

 Direct stationary perturbation theory relativistic correction:

 rels  =       0.155077006991
 relv  =      -0.712433375724
 rel2e =       0.296437247761
 E_rel =      -0.260919120972

 Hessian of the SCF Energy
            1           2           3           4           5           6
    1   0.4902864  -0.0131582   0.0221678  -0.1639866  -0.0145108  -0.0189700
    2  -0.0131582   0.4734141   0.0240953   0.0178335  -0.0770197   0.0069412
    3   0.0221678   0.0240953   0.5257540  -0.0141863   0.0044988  -0.0851846
    4  -0.1639866   0.0178335  -0.0141863   0.4898453  -0.0811693   0.0381394
    5  -0.0145108  -0.0770197   0.0044988  -0.0811693   0.9361709   0.0718463
    6  -0.0189700   0.0069412  -0.0851846   0.0381394   0.0718463   0.2527929
    7   0.0011765   0.0393943   0.0004237  -0.1245370   0.1233905   0.0041578
    8   0.0297289  -0.0289127  -0.0001475   0.1168925  -0.7181074  -0.0593480
    9  -0.0000632   0.0030306   0.0151908   0.0045061  -0.0582909  -0.0743403
   10  -0.0176500  -0.0140035  -0.0085678  -0.1385470  -0.0520481  -0.0171639
   11   0.0090037   0.0144216  -0.0000089  -0.0280664  -0.0954957  -0.0057829
   12  -0.0069578  -0.0035340   0.0192295  -0.0131728  -0.0109899  -0.0910064
   13   0.0002924  -0.0007859  -0.0025227   0.0040866  -0.0106521   0.0202776
   14  -0.0000973  -0.0001212  -0.0026940  -0.0022517  -0.0184447   0.0192866
   15   0.0004476   0.0016041  -0.0013498   0.0003002  -0.0048874   0.0064495
   16  -0.0004513  -0.0045783   0.0000412  -0.0439909   0.0181616  -0.0066123
   17  -0.0030389  -0.0058053  -0.0011946  -0.0259275   0.0087146  -0.0044362
   18  -0.0006297  -0.0020279   0.0001527  -0.0131723   0.0042797   0.0014183
   19  -0.1019289  -0.0425127   0.0481590  -0.0322485  -0.0048801   0.0152435
   20  -0.0141207  -0.0919852   0.0256942  -0.0002927   0.0174947  -0.0082763
   21   0.0312058   0.0354240  -0.1201592  -0.0013046  -0.0125829   0.0045869
   22  -0.0488984   0.0115844  -0.0017651   0.0018447  -0.0064355   0.0037200
   23  -0.0135654   0.0021379  -0.0025951  -0.0014509  -0.0045914   0.0015944
   24   0.0239482  -0.0089778   0.0062282   0.0019618   0.0049117  -0.0023368
   25  -0.0073269   0.0036990  -0.0022531  -0.0006128  -0.0021961   0.0010391
   26   0.0015826  -0.0027227   0.0007817   0.0004786   0.0005079  -0.0002071
   27  -0.0021644   0.0005252   0.0001148   0.0002267   0.0001678   0.0008387
   28   0.0033087   0.0040521   0.0241961   0.0021342  -0.0010447   0.0011000
   29   0.0011900   0.0015763   0.0162549   0.0005685   0.0002926  -0.0002161
   30  -0.0002123  -0.0046818  -0.0197899  -0.0017359   0.0016781  -0.0006738
   31   0.0031456  -0.0179584  -0.0085880   0.0012051  -0.0024801  -0.0004777
   32  -0.0015134  -0.0152208  -0.0063540   0.0007474  -0.0029259   0.0001278
   33   0.0002586   0.0175481   0.0042789  -0.0004488  -0.0000509   0.0001682
   34  -0.0945069   0.0237508   0.0012217   0.0074273   0.0379646   0.0099767
   35  -0.0212997  -0.2046547  -0.0336339  -0.0031519  -0.0249637  -0.0046064
   36  -0.0051682  -0.0343309  -0.0722318  -0.0003527   0.0026700   0.0016474
   37  -0.0620372  -0.0062726  -0.0602272  -0.0083038  -0.0027086  -0.0314110
   38  -0.0034106  -0.0465189  -0.0274215   0.0007914   0.0023187   0.0081216
   39  -0.0515373  -0.0288444  -0.2724353  -0.0027446  -0.0009275  -0.0059929
   40  -0.0005125   0.0015744  -0.0001664   0.0006477  -0.0003774   0.0008789
   41   0.0437572  -0.0187961   0.0004432  -0.0040803  -0.0065947  -0.0023902
   42   0.0084786  -0.0043993  -0.0002626  -0.0007522  -0.0002356  -0.0007869
   43  -0.0004515  -0.0009222   0.0025040   0.0117964  -0.0055120  -0.0193231
   44  -0.0012177  -0.0006241   0.0023307   0.0055528  -0.0128900  -0.0229242
   45  -0.0006571  -0.0020631  -0.0005086   0.0031762  -0.0024852  -0.0067716
   46  -0.0004593  -0.0016965  -0.0004370  -0.0067608   0.0044981  -0.0005749
   47   0.0006704   0.0008314  -0.0000494   0.0035261  -0.0044661   0.0002695
   48  -0.0001466  -0.0003090   0.0009729  -0.0004404   0.0003979  -0.0008085
            7           8           9          10          11          12
    1   0.0011765   0.0297289  -0.0000632  -0.0176500   0.0090037  -0.0069578
    2   0.0393943  -0.0289127   0.0030306  -0.0140035   0.0144216  -0.0035340
    3   0.0004237  -0.0001475   0.0151908  -0.0085678  -0.0000089   0.0192295
    4  -0.1245370   0.1168925   0.0045061  -0.1385470  -0.0280664  -0.0131728
    5   0.1233905  -0.7181074  -0.0582909  -0.0520481  -0.0954957  -0.0109899
    6   0.0041578  -0.0593480  -0.0743403  -0.0171639  -0.0057829  -0.0910064
    7   0.1191782  -0.1446564  -0.0009022   0.0136406  -0.0233947  -0.0049969
    8  -0.1446564   0.8097319   0.0704113  -0.0009305  -0.0627158  -0.0118258
    9  -0.0009022   0.0704113   0.0341595  -0.0023886  -0.0160631   0.0232773
   10   0.0136406  -0.0009305  -0.0023886   0.4907231  -0.0233802  -0.0092745
   11  -0.0233947  -0.0627158  -0.0160631  -0.0233802   0.5095717  -0.0071143
   12  -0.0049969  -0.0118258   0.0232773  -0.0092745  -0.0071143   0.5225931
   13  -0.0021566  -0.0034839  -0.0045002  -0.0512281  -0.0159406   0.0126575
   14  -0.0025143  -0.0009370  -0.0034450  -0.0103579  -0.1567787   0.1256307
   15  -0.0003834  -0.0018695  -0.0021123   0.0101050   0.1210384  -0.1761459
   16   0.0049188  -0.0001844   0.0010311  -0.2011630   0.0846380  -0.0147641
   17  -0.0003371   0.0069509   0.0009740   0.0441286  -0.1243378  -0.0012327
   18   0.0012285   0.0009982  -0.0007592  -0.0219508   0.0070601  -0.0649017
   19   0.0010979  -0.0043570  -0.0012766  -0.0006708   0.0015107  -0.0010304
   20  -0.0009321  -0.0067711   0.0007941   0.0013174  -0.0021907   0.0006597
   21   0.0003611   0.0035852   0.0002687  -0.0016135   0.0021627  -0.0012663
   22  -0.0010146   0.0010901   0.0000717  -0.0000696   0.0010186  -0.0008259
   23   0.0009034   0.0027871  -0.0004595  -0.0001588   0.0005177   0.0000355
   24   0.0000765  -0.0010853   0.0004581   0.0006380  -0.0009498   0.0000196
   25   0.0003650   0.0005313  -0.0001743  -0.0003075   0.0005058  -0.0000547
   26  -0.0000167  -0.0000585   0.0000566  -0.0000209  -0.0001201   0.0000321
   27  -0.0002040  -0.0000760  -0.0000531   0.0000353  -0.0001402  -0.0001825
   28  -0.0002299   0.0007672  -0.0004368  -0.0001344   0.0001515   0.0002147
   29   0.0003871   0.0000076   0.0002994  -0.0001066   0.0001378   0.0001721
   30   0.0008205  -0.0011602   0.0005180   0.0004534  -0.0002134  -0.0004107
   31  -0.0007475   0.0019385   0.0001024   0.0001842   0.0000838  -0.0001449
   32   0.0019799   0.0021899  -0.0002349   0.0000650   0.0001673   0.0000040
   33   0.0003331  -0.0002641  -0.0006114   0.0000012   0.0000476   0.0002999
   34  -0.0108660   0.0067015  -0.0025595  -0.0028017  -0.0030073  -0.0010067
   35   0.0076090  -0.0016439   0.0009126   0.0008180   0.0016745   0.0006856
   36  -0.0001897  -0.0001783   0.0011983  -0.0000310  -0.0001239  -0.0025501
   37   0.0001909   0.0003480   0.0035428  -0.0016772   0.0011246   0.0027406
   38   0.0006598  -0.0001218  -0.0006293   0.0005351  -0.0003003  -0.0000915
   39   0.0002660   0.0003178   0.0019827  -0.0001678   0.0008202  -0.0003302
   40   0.0003410  -0.0007375  -0.0000533  -0.0002097  -0.0003458  -0.0002673
   41   0.0029229  -0.0017797   0.0005775  -0.0001626   0.0000103   0.0002066
   42   0.0001929   0.0000113   0.0005165   0.0001125   0.0000310  -0.0006644
   43  -0.0032849  -0.0050602   0.0025688  -0.0620830   0.0232511   0.0465792
   44  -0.0033569  -0.0019509   0.0022612   0.0295683  -0.0947365  -0.0995648
   45  -0.0012877   0.0001377   0.0002239   0.0510951  -0.0971990  -0.2252472
   46   0.0019277   0.0014119   0.0005320  -0.0280060  -0.0271530  -0.0096960
   47  -0.0020388   0.0013315  -0.0001946   0.0247367   0.0101748   0.0069267
   48   0.0001040   0.0004932   0.0000823  -0.0012825  -0.0035644  -0.0027140
           13          14          15          16          17          18
    1   0.0002924  -0.0000973   0.0004476  -0.0004513  -0.0030389  -0.0006297
    2  -0.0007859  -0.0001212   0.0016041  -0.0045783  -0.0058053  -0.0020279
    3  -0.0025227  -0.0026940  -0.0013498   0.0000412  -0.0011946   0.0001527
    4   0.0040866  -0.0022517   0.0003002  -0.0439909  -0.0259275  -0.0131723
    5  -0.0106521  -0.0184447  -0.0048874   0.0181616   0.0087146   0.0042797
    6   0.0202776   0.0192866   0.0064495  -0.0066123  -0.0044362   0.0014183
    7  -0.0021566  -0.0025143  -0.0003834   0.0049188  -0.0003371   0.0012285
    8  -0.0034839  -0.0009370  -0.0018695  -0.0001844   0.0069509   0.0009982
    9  -0.0045002  -0.0034450  -0.0021123   0.0010311   0.0009740  -0.0007592
   10  -0.0512281  -0.0103579   0.0101050  -0.2011630   0.0441286  -0.0219508
   11  -0.0159406  -0.1567787   0.1210384   0.0846380  -0.1243378   0.0070601
   12   0.0126575   0.1256307  -0.1761459  -0.0147641  -0.0012327  -0.0649017
   13   0.0599016   0.0023884  -0.0051208  -0.0131698   0.0298541  -0.0251865
   14   0.0023884   0.1756775  -0.1366317   0.0104973  -0.0100944   0.0095740
   15  -0.0051208  -0.1366317   0.1910256  -0.0081516   0.0018397   0.0032571
   16  -0.0131698   0.0104973  -0.0081516   0.5292532   0.1309892   0.1212011
   17   0.0298541  -0.0100944   0.0018397   0.1309892   0.4137820   0.0876674
   18  -0.0251865   0.0095740   0.0032571   0.1212011   0.0876674   0.0821916
   19   0.0005691   0.0002469   0.0001240   0.0007751  -0.0001887  -0.0000758
   20   0.0000251  -0.0004759  -0.0001184   0.0013896   0.0007004   0.0005926
   21   0.0001752   0.0001058  -0.0000207  -0.0013597  -0.0007234  -0.0007186
   22  -0.0000504   0.0002452   0.0001439  -0.0019779  -0.0003718  -0.0004028
   23   0.0001853   0.0001273  -0.0000858  -0.0003175   0.0000625  -0.0001279
   24  -0.0000635  -0.0000912   0.0000254   0.0005422   0.0003002   0.0003599
   25   0.0000339   0.0000228   0.0000321   0.0000002  -0.0001730  -0.0000847
   26  -0.0000001   0.0000203  -0.0000207   0.0000737   0.0000233  -0.0000113
   27  -0.0000077   0.0000581  -0.0000012  -0.0000572   0.0000168  -0.0000732
   28   0.0000533   0.0000159  -0.0000456  -0.0000517  -0.0000509  -0.0000776
   29  -0.0000105  -0.0000160  -0.0000222   0.0001415  -0.0000783   0.0000141
   30  -0.0000147   0.0000109   0.0000972   0.0000841   0.0001093   0.0001953
   31   0.0001327   0.0000474  -0.0000165  -0.0001002   0.0001051   0.0000139
   32   0.0001083   0.0000401  -0.0000243  -0.0001198   0.0000682  -0.0000279
   33  -0.0000576  -0.0000224   0.0000349  -0.0000703  -0.0000178  -0.0000117
   34  -0.0013871   0.0010853  -0.0014052  -0.0009080   0.0025551   0.0002238
   35   0.0009248   0.0002181  -0.0002233   0.0000152   0.0001064  -0.0000150
   36   0.0002854  -0.0001673   0.0005346  -0.0002671   0.0004188   0.0009085
   37  -0.0006380  -0.0007519  -0.0002721  -0.0010012  -0.0005400  -0.0000356
   38   0.0001030   0.0000479  -0.0001612   0.0002314   0.0003172   0.0000743
   39   0.0000787  -0.0001402   0.0000809  -0.0002084  -0.0000792  -0.0000089
   40  -0.0000233   0.0000172  -0.0001888   0.0004396   0.0001555   0.0001106
   41   0.0002386   0.0001739  -0.0002847  -0.0006055   0.0003653  -0.0001181
   42  -0.0000014  -0.0001888   0.0000167  -0.0001571   0.0001233   0.0002099
   43   0.0018355   0.0016752   0.0051473  -0.0242184   0.0227591   0.0222089
   44  -0.0039552   0.0102656   0.0192802   0.0123794  -0.0079318  -0.0097703
   45   0.0042448  -0.0104838  -0.0221623   0.0009283   0.0037408   0.0120227
   46   0.0017483  -0.0002685  -0.0007160  -0.2483546  -0.1999187  -0.0833711
   47   0.0010007   0.0002971   0.0005668  -0.2527113  -0.2828430  -0.0981621
   48  -0.0002441  -0.0008018   0.0002705  -0.0921802  -0.0875065  -0.0342427
           19          20          21          22          23          24
    1  -0.1019289  -0.0141207   0.0312058  -0.0488984  -0.0135654   0.0239482
    2  -0.0425127  -0.0919852   0.0354240   0.0115844   0.0021379  -0.0089778
    3   0.0481590   0.0256942  -0.1201592  -0.0017651  -0.0025951   0.0062282
    4  -0.0322485  -0.0002927  -0.0013046   0.0018447  -0.0014509   0.0019618
    5  -0.0048801   0.0174947  -0.0125829  -0.0064355  -0.0045914   0.0049117
    6   0.0152435  -0.0082763   0.0045869   0.0037200   0.0015944  -0.0023368
    7   0.0010979  -0.0009321   0.0003611  -0.0010146   0.0009034   0.0000765
    8  -0.0043570  -0.0067711   0.0035852   0.0010901   0.0027871  -0.0010853
    9  -0.0012766   0.0007941   0.0002687   0.0000717  -0.0004595   0.0004581
   10  -0.0006708   0.0013174  -0.0016135  -0.0000696  -0.0001588   0.0006380
   11   0.0015107  -0.0021907   0.0021627   0.0010186   0.0005177  -0.0009498
   12  -0.0010304   0.0006597  -0.0012663  -0.0008259   0.0000355   0.0000196
   13   0.0005691   0.0000251   0.0001752  -0.0000504   0.0001853  -0.0000635
   14   0.0002469  -0.0004759   0.0001058   0.0002452   0.0001273  -0.0000912
   15   0.0001240  -0.0001184  -0.0000207   0.0001439  -0.0000858   0.0000254
   16   0.0007751   0.0013896  -0.0013597  -0.0019779  -0.0003175   0.0005422
   17  -0.0001887   0.0007004  -0.0007234  -0.0003718   0.0000625   0.0003002
   18  -0.0000758   0.0005926  -0.0007186  -0.0004028  -0.0001279   0.0003599
   19   0.4348777   0.0019510   0.0086708  -0.1779743   0.0381717  -0.0047564
   20   0.0019510   0.5757954   0.0395957   0.0650129  -0.0968111   0.0231349
   21   0.0086708   0.0395957   0.5709427  -0.0405379   0.0303985  -0.0897039
   22  -0.1779743   0.0650129  -0.0405379   0.5158143   0.0281805  -0.1874348
   23   0.0381717  -0.0968111   0.0303985   0.0281805   0.1768471  -0.1697047
   24  -0.0047564   0.0231349  -0.0897039  -0.1874348  -0.1697047   0.3185430
   25  -0.0241481  -0.0137710   0.0247633  -0.2515237  -0.0920744   0.1976707
   26   0.0158080   0.0041982  -0.0118164  -0.1226690  -0.0807590   0.1372328
   27  -0.0131431  -0.0021542   0.0049531   0.2378751   0.1284095  -0.2401418
   28  -0.0569270  -0.0094896  -0.0419390  -0.0230026   0.0050643  -0.0345020
   29  -0.0077180  -0.0601309  -0.0392070   0.0091526   0.0019649   0.0169358
   30  -0.0449191  -0.0350234  -0.2831689  -0.0087654   0.0029578  -0.0009592
   31  -0.0485918  -0.0044697   0.0022073  -0.0145354   0.0381801   0.0030155
   32  -0.0031885  -0.2924149  -0.0613947   0.0109181  -0.0077775   0.0008198
   33  -0.0006872  -0.0655318  -0.0711602  -0.0015186   0.0105787   0.0051841
   34  -0.0016724  -0.0231881  -0.0045882  -0.0001505  -0.0046883   0.0003424
   35  -0.0000441  -0.0472802  -0.0049534   0.0004187   0.0039188  -0.0003880
   36  -0.0008049   0.0180651   0.0070707   0.0003021   0.0012208   0.0019772
   37   0.0038428   0.0002296   0.0244103   0.0023225   0.0004653  -0.0012893
   38   0.0021200   0.0019660   0.0186896   0.0006307   0.0005173  -0.0016399
   39  -0.0038568   0.0006766  -0.0232848  -0.0008833  -0.0004579   0.0023153
   40   0.0033576  -0.0039070   0.0002811  -0.0006506   0.0010346  -0.0003609
   41   0.0035434  -0.0020377   0.0011714   0.0010611   0.0010895  -0.0006362
   42  -0.0015437   0.0015260   0.0017325   0.0001316  -0.0018854  -0.0020290
   43  -0.0001698   0.0000239  -0.0004630  -0.0001826   0.0001045   0.0000933
   44  -0.0004491   0.0001299  -0.0005997   0.0000064  -0.0000581   0.0001984
   45   0.0000026   0.0002858  -0.0000917  -0.0000565   0.0001375   0.0000876
   46  -0.0001886   0.0002215  -0.0002690   0.0000491  -0.0000344   0.0001183
   47  -0.0000137  -0.0001869   0.0001445   0.0001571   0.0000270  -0.0000606
   48  -0.0001060   0.0000794   0.0000195  -0.0000541  -0.0000165  -0.0000276
           25          26          27          28          29          30
    1  -0.0073269   0.0015826  -0.0021644   0.0033087   0.0011900  -0.0002123
    2   0.0036990  -0.0027227   0.0005252   0.0040521   0.0015763  -0.0046818
    3  -0.0022531   0.0007817   0.0001148   0.0241961   0.0162549  -0.0197899
    4  -0.0006128   0.0004786   0.0002267   0.0021342   0.0005685  -0.0017359
    5  -0.0021961   0.0005079   0.0001678  -0.0010447   0.0002926   0.0016781
    6   0.0010391  -0.0002071   0.0008387   0.0011000  -0.0002161  -0.0006738
    7   0.0003650  -0.0000167  -0.0002040  -0.0002299   0.0003871   0.0008205
    8   0.0005313  -0.0000585  -0.0000760   0.0007672   0.0000076  -0.0011602
    9  -0.0001743   0.0000566  -0.0000531  -0.0004368   0.0002994   0.0005180
   10  -0.0003075  -0.0000209   0.0000353  -0.0001344  -0.0001066   0.0004534
   11   0.0005058  -0.0001201  -0.0001402   0.0001515   0.0001378  -0.0002134
   12  -0.0000547   0.0000321  -0.0001825   0.0002147   0.0001721  -0.0004107
   13   0.0000339  -0.0000001  -0.0000077   0.0000533  -0.0000105  -0.0000147
   14   0.0000228   0.0000203   0.0000581   0.0000159  -0.0000160   0.0000109
   15   0.0000321  -0.0000207  -0.0000012  -0.0000456  -0.0000222   0.0000972
   16   0.0000002   0.0000737  -0.0000572  -0.0000517   0.0001415   0.0000841
   17  -0.0001730   0.0000233   0.0000168  -0.0000509  -0.0000783   0.0001093
   18  -0.0000847  -0.0000113  -0.0000732  -0.0000776   0.0000141   0.0001953
   19  -0.0241481   0.0158080  -0.0131431  -0.0569270  -0.0077180  -0.0449191
   20  -0.0137710   0.0041982  -0.0021542  -0.0094896  -0.0601309  -0.0350234
   21   0.0247633  -0.0118164   0.0049531  -0.0419390  -0.0392070  -0.2831689
   22  -0.2515237  -0.1226690   0.2378751  -0.0230026   0.0091526  -0.0087654
   23  -0.0920744  -0.0807590   0.1284095   0.0050643   0.0019649   0.0029578
   24   0.1976707   0.1372328  -0.2401418  -0.0345020   0.0169358  -0.0009592
   25   0.2794434   0.1039268  -0.2206590   0.0017697  -0.0012278  -0.0003481
   26   0.1039268   0.0768540  -0.1265330   0.0002604   0.0004727   0.0007168
   27  -0.2206590  -0.1265330   0.2337564  -0.0014208  -0.0001237   0.0008168
   28   0.0017697   0.0002604  -0.0014208   0.0727911   0.0037091   0.0536837
   29  -0.0012278   0.0004727  -0.0001237   0.0037091   0.0560657   0.0344843
   30  -0.0003481   0.0007168   0.0008168   0.0536837   0.0344843   0.3075763
   31   0.0010872   0.0013209  -0.0000469   0.0026099  -0.0055850  -0.0006708
   32   0.0001366  -0.0002368   0.0003789  -0.0011820  -0.0016382  -0.0009441
   33   0.0005769  -0.0007244  -0.0002186  -0.0012150  -0.0298326  -0.0063359
   34   0.0011944  -0.0015660  -0.0003218   0.0010242   0.0010659  -0.0008050
   35   0.0010780   0.0004274  -0.0005717   0.0012717   0.0023110  -0.0001007
   36  -0.0002506  -0.0001535   0.0001182  -0.0022165  -0.0009418   0.0034315
   37   0.0004919   0.0000069  -0.0000970  -0.0029386  -0.0018695   0.0025368
   38   0.0003053  -0.0000665   0.0000388  -0.0029914  -0.0008869   0.0019314
   39  -0.0003032  -0.0000816   0.0003630   0.0026742   0.0019504  -0.0008476
   40  -0.0003601   0.0008012   0.0000381  -0.0004376   0.0003254  -0.0002465
   41  -0.0007156   0.0014650   0.0000520  -0.0004868  -0.0000815   0.0000771
   42   0.0001043   0.0007177  -0.0002862   0.0000716   0.0003323  -0.0005272
   43  -0.0000382   0.0000047  -0.0000526   0.0000538  -0.0000027   0.0000812
   44  -0.0000779  -0.0000099  -0.0000457  -0.0000545   0.0000039   0.0001650
   45  -0.0000487  -0.0000017  -0.0000164  -0.0000970  -0.0000984   0.0001268
   46  -0.0000682   0.0000086  -0.0000006  -0.0000230  -0.0000201   0.0000582
   47   0.0000301   0.0000046  -0.0000026   0.0000079  -0.0000007  -0.0000072
   48  -0.0000101   0.0000119   0.0000120   0.0000101  -0.0000016  -0.0000488
           31          32          33          34          35          36
    1   0.0031456  -0.0015134   0.0002586  -0.0945069  -0.0212997  -0.0051682
    2  -0.0179584  -0.0152208   0.0175481   0.0237508  -0.2046547  -0.0343309
    3  -0.0085880  -0.0063540   0.0042789   0.0012217  -0.0336339  -0.0722318
    4   0.0012051   0.0007474  -0.0004488   0.0074273  -0.0031519  -0.0003527
    5  -0.0024801  -0.0029259  -0.0000509   0.0379646  -0.0249637   0.0026700
    6  -0.0004777   0.0001278   0.0001682   0.0099767  -0.0046064   0.0016474
    7  -0.0007475   0.0019799   0.0003331  -0.0108660   0.0076090  -0.0001897
    8   0.0019385   0.0021899  -0.0002641   0.0067015  -0.0016439  -0.0001783
    9   0.0001024  -0.0002349  -0.0006114  -0.0025595   0.0009126   0.0011983
   10   0.0001842   0.0000650   0.0000012  -0.0028017   0.0008180  -0.0000310
   11   0.0000838   0.0001673   0.0000476  -0.0030073   0.0016745  -0.0001239
   12  -0.0001449   0.0000040   0.0002999  -0.0010067   0.0006856  -0.0025501
   13   0.0001327   0.0001083  -0.0000576  -0.0013871   0.0009248   0.0002854
   14   0.0000474   0.0000401  -0.0000224   0.0010853   0.0002181  -0.0001673
   15  -0.0000165  -0.0000243   0.0000349  -0.0014052  -0.0002233   0.0005346
   16  -0.0001002  -0.0001198  -0.0000703  -0.0009080   0.0000152  -0.0002671
   17   0.0001051   0.0000682  -0.0000178   0.0025551   0.0001064   0.0004188
   18   0.0000139  -0.0000279  -0.0000117   0.0002238  -0.0000150   0.0009085
   19  -0.0485918  -0.0031885  -0.0006872  -0.0016724  -0.0000441  -0.0008049
   20  -0.0044697  -0.2924149  -0.0655318  -0.0231881  -0.0472802   0.0180651
   21   0.0022073  -0.0613947  -0.0711602  -0.0045882  -0.0049534   0.0070707
   22  -0.0145354   0.0109181  -0.0015186  -0.0001505   0.0004187   0.0003021
   23   0.0381801  -0.0077775   0.0105787  -0.0046883   0.0039188   0.0012208
   24   0.0030155   0.0008198   0.0051841   0.0003424  -0.0003880   0.0019772
   25   0.0010872   0.0001366   0.0005769   0.0011944   0.0010780  -0.0002506
   26   0.0013209  -0.0002368  -0.0007244  -0.0015660   0.0004274  -0.0001535
   27  -0.0000469   0.0003789  -0.0002186  -0.0003218  -0.0005717   0.0001182
   28   0.0026099  -0.0011820  -0.0012150   0.0010242   0.0012717  -0.0022165
   29  -0.0055850  -0.0016382  -0.0298326   0.0010659   0.0023110  -0.0009418
   30  -0.0006708  -0.0009441  -0.0063359  -0.0008050  -0.0001007   0.0034315
   31   0.0590130  -0.0065801   0.0006649  -0.0031021  -0.0057004   0.0038063
   32  -0.0065801   0.3181101   0.0648719  -0.0019022  -0.0017998   0.0027827
   33   0.0006649   0.0648719   0.0685917   0.0030165   0.0036060  -0.0007323
   34  -0.0031021  -0.0019022   0.0030165   0.5823614  -0.1166627   0.0104806
   35  -0.0057004  -0.0017998   0.0036060  -0.1166627   0.3662704   0.0538459
   36   0.0038063   0.0027827  -0.0007323   0.0104806   0.0538459   0.0659128
   37   0.0009246   0.0003232  -0.0008702   0.0046813   0.0006988   0.0032983
   38   0.0006498   0.0008366   0.0000298  -0.0067700  -0.0268569  -0.0371546
   39   0.0001640   0.0002852   0.0006231   0.0004815  -0.0118282  -0.0002018
   40  -0.0012724   0.0001096  -0.0000771  -0.4801979   0.1330697  -0.0083582
   41   0.0003914   0.0005530  -0.0003325   0.0840340  -0.0678368  -0.0066447
   42  -0.0001610  -0.0003689  -0.0001159  -0.0162413  -0.0032472  -0.0078360
   43   0.0000310   0.0001056   0.0000931  -0.0018210   0.0010463  -0.0007093
   44   0.0000461   0.0000274   0.0000910   0.0007299   0.0001526   0.0006624
   45   0.0001381   0.0000751   0.0000074   0.0010296   0.0005074   0.0010474
   46   0.0000162  -0.0000077   0.0000005   0.0007250  -0.0000912   0.0001754
   47   0.0000105   0.0000213   0.0000036  -0.0001025  -0.0000431   0.0000292
   48  -0.0000066   0.0000032  -0.0000024   0.0001552   0.0000103  -0.0002946
           37          38          39          40          41          42
    1  -0.0620372  -0.0034106  -0.0515373  -0.0005125   0.0437572   0.0084786
    2  -0.0062726  -0.0465189  -0.0288444   0.0015744  -0.0187961  -0.0043993
    3  -0.0602272  -0.0274215  -0.2724353  -0.0001664   0.0004432  -0.0002626
    4  -0.0083038   0.0007914  -0.0027446   0.0006477  -0.0040803  -0.0007522
    5  -0.0027086   0.0023187  -0.0009275  -0.0003774  -0.0065947  -0.0002356
    6  -0.0314110   0.0081216  -0.0059929   0.0008789  -0.0023902  -0.0007869
    7   0.0001909   0.0006598   0.0002660   0.0003410   0.0029229   0.0001929
    8   0.0003480  -0.0001218   0.0003178  -0.0007375  -0.0017797   0.0000113
    9   0.0035428  -0.0006293   0.0019827  -0.0000533   0.0005775   0.0005165
   10  -0.0016772   0.0005351  -0.0001678  -0.0002097  -0.0001626   0.0001125
   11   0.0011246  -0.0003003   0.0008202  -0.0003458   0.0000103   0.0000310
   12   0.0027406  -0.0000915  -0.0003302  -0.0002673   0.0002066  -0.0006644
   13  -0.0006380   0.0001030   0.0000787  -0.0000233   0.0002386  -0.0000014
   14  -0.0007519   0.0000479  -0.0001402   0.0000172   0.0001739  -0.0001888
   15  -0.0002721  -0.0001612   0.0000809  -0.0001888  -0.0002847   0.0000167
   16  -0.0010012   0.0002314  -0.0002084   0.0004396  -0.0006055  -0.0001571
   17  -0.0005400   0.0003172  -0.0000792   0.0001555   0.0003653   0.0001233
   18  -0.0000356   0.0000743  -0.0000089   0.0001106  -0.0001181   0.0002099
   19   0.0038428   0.0021200  -0.0038568   0.0033576   0.0035434  -0.0015437
   20   0.0002296   0.0019660   0.0006766  -0.0039070  -0.0020377   0.0015260
   21   0.0244103   0.0186896  -0.0232848   0.0002811   0.0011714   0.0017325
   22   0.0023225   0.0006307  -0.0008833  -0.0006506   0.0010611   0.0001316
   23   0.0004653   0.0005173  -0.0004579   0.0010346   0.0010895  -0.0018854
   24  -0.0012893  -0.0016399   0.0023153  -0.0003609  -0.0006362  -0.0020290
   25   0.0004919   0.0003053  -0.0003032  -0.0003601  -0.0007156   0.0001043
   26   0.0000069  -0.0000665  -0.0000816   0.0008012   0.0014650   0.0007177
   27  -0.0000970   0.0000388   0.0003630   0.0000381   0.0000520  -0.0002862
   28  -0.0029386  -0.0029914   0.0026742  -0.0004376  -0.0004868   0.0000716
   29  -0.0018695  -0.0008869   0.0019504   0.0003254  -0.0000815   0.0003323
   30   0.0025368   0.0019314  -0.0008476  -0.0002465   0.0000771  -0.0005272
   31   0.0009246   0.0006498   0.0001640  -0.0012724   0.0003914  -0.0001610
   32   0.0003232   0.0008366   0.0002852   0.0001096   0.0005530  -0.0003689
   33  -0.0008702   0.0000298   0.0006231  -0.0000771  -0.0003325  -0.0001159
   34   0.0046813  -0.0067700   0.0004815  -0.4801979   0.0840340  -0.0162413
   35   0.0006988  -0.0268569  -0.0118282   0.1330697  -0.0678368  -0.0032472
   36   0.0032983  -0.0371546  -0.0002018  -0.0083582  -0.0066447  -0.0078360
   37   0.0634654   0.0083304   0.0564950   0.0002598  -0.0000000   0.0008938
   38   0.0083304   0.0684823   0.0388183  -0.0015031   0.0005620  -0.0007062
   39   0.0564950   0.0388183   0.2975732  -0.0006490  -0.0005671   0.0000352
   40   0.0002598  -0.0015031  -0.0006490   0.4788621  -0.1301682   0.0089275
   41  -0.0000000   0.0005620  -0.0005671  -0.1301682   0.0927953   0.0081454
   42   0.0008938  -0.0007062   0.0000352   0.0089275   0.0081454   0.0095881
   43   0.0006419   0.0002313   0.0002078  -0.0002642   0.0001909  -0.0000887
   44   0.0005539  -0.0002773   0.0000033  -0.0000436   0.0000438   0.0001382
   45   0.0001448   0.0001589   0.0001439   0.0001369   0.0002800   0.0003621
   46  -0.0002251   0.0000869  -0.0000168   0.0000206   0.0000796   0.0000326
   47   0.0000619  -0.0000196   0.0000543  -0.0000050   0.0000685   0.0000062
   48   0.0001400  -0.0000584  -0.0000159  -0.0000054   0.0000203   0.0000474
           43          44          45          46          47          48
    1  -0.0004515  -0.0012177  -0.0006571  -0.0004593   0.0006704  -0.0001466
    2  -0.0009222  -0.0006241  -0.0020631  -0.0016965   0.0008314  -0.0003090
    3   0.0025040   0.0023307  -0.0005086  -0.0004370  -0.0000494   0.0009729
    4   0.0117964   0.0055528   0.0031762  -0.0067608   0.0035261  -0.0004404
    5  -0.0055120  -0.0128900  -0.0024852   0.0044981  -0.0044661   0.0003979
    6  -0.0193231  -0.0229242  -0.0067716  -0.0005749   0.0002695  -0.0008085
    7  -0.0032849  -0.0033569  -0.0012877   0.0019277  -0.0020388   0.0001040
    8  -0.0050602  -0.0019509   0.0001377   0.0014119   0.0013315   0.0004932
    9   0.0025688   0.0022612   0.0002239   0.0005320  -0.0001946   0.0000823
   10  -0.0620830   0.0295683   0.0510951  -0.0280060   0.0247367  -0.0012825
   11   0.0232511  -0.0947365  -0.0971990  -0.0271530   0.0101748  -0.0035644
   12   0.0465792  -0.0995648  -0.2252472  -0.0096960   0.0069267  -0.0027140
   13   0.0018355  -0.0039552   0.0042448   0.0017483   0.0010007  -0.0002441
   14   0.0016752   0.0102656  -0.0104838  -0.0002685   0.0002971  -0.0008018
   15   0.0051473   0.0192802  -0.0221623  -0.0007160   0.0005668   0.0002705
   16  -0.0242184   0.0123794   0.0009283  -0.2483546  -0.2527113  -0.0921802
   17   0.0227591  -0.0079318   0.0037408  -0.1999187  -0.2828430  -0.0875065
   18   0.0222089  -0.0097703   0.0120227  -0.0833711  -0.0981621  -0.0342427
   19  -0.0001698  -0.0004491   0.0000026  -0.0001886  -0.0000137  -0.0001060
   20   0.0000239   0.0001299   0.0002858   0.0002215  -0.0001869   0.0000794
   21  -0.0004630  -0.0005997  -0.0000917  -0.0002690   0.0001445   0.0000195
   22  -0.0001826   0.0000064  -0.0000565   0.0000491   0.0001571  -0.0000541
   23   0.0001045  -0.0000581   0.0001375  -0.0000344   0.0000270  -0.0000165
   24   0.0000933   0.0001984   0.0000876   0.0001183  -0.0000606  -0.0000276
   25  -0.0000382  -0.0000779  -0.0000487  -0.0000682   0.0000301  -0.0000101
   26   0.0000047  -0.0000099  -0.0000017   0.0000086   0.0000046   0.0000119
   27  -0.0000526  -0.0000457  -0.0000164  -0.0000006  -0.0000026   0.0000120
   28   0.0000538  -0.0000545  -0.0000970  -0.0000230   0.0000079   0.0000101
   29  -0.0000027   0.0000039  -0.0000984  -0.0000201  -0.0000007  -0.0000016
   30   0.0000812   0.0001650   0.0001268   0.0000582  -0.0000072  -0.0000488
   31   0.0000310   0.0000461   0.0001381   0.0000162   0.0000105  -0.0000066
   32   0.0001056   0.0000274   0.0000751  -0.0000077   0.0000213   0.0000032
   33   0.0000931   0.0000910   0.0000074   0.0000005   0.0000036  -0.0000024
   34  -0.0018210   0.0007299   0.0010296   0.0007250  -0.0001025   0.0001552
   35   0.0010463   0.0001526   0.0005074  -0.0000912  -0.0000431   0.0000103
   36  -0.0007093   0.0006624   0.0010474   0.0001754   0.0000292  -0.0002946
   37   0.0006419   0.0005539   0.0001448  -0.0002251   0.0000619   0.0001400
   38   0.0002313  -0.0002773   0.0001589   0.0000869  -0.0000196  -0.0000584
   39   0.0002078   0.0000033   0.0001439  -0.0000168   0.0000543  -0.0000159
   40  -0.0002642  -0.0000436   0.0001369   0.0000206  -0.0000050  -0.0000054
   41   0.0001909   0.0000438   0.0002800   0.0000796   0.0000685   0.0000203
   42  -0.0000887   0.0001382   0.0003621   0.0000326   0.0000062   0.0000474
   43   0.0768016  -0.0388731  -0.0597172   0.0013531   0.0009778   0.0008705
   44  -0.0388731   0.1075453   0.1072441  -0.0008087   0.0003101   0.0005303
   45  -0.0597172   0.1072441   0.2396883   0.0009682  -0.0002360   0.0010876
   46   0.0013531  -0.0008087   0.0009682   0.2782456   0.2236922   0.0931963
   47   0.0009778   0.0003101  -0.0002360   0.2236922   0.2744932   0.0907117
   48   0.0008705   0.0005303   0.0010876   0.0931963   0.0907117   0.0356621
 Gradient time:  CPU 3096.08 s  wall 3180.95 s
 **********************************************************************
 **                                                                  **
 **                       VIBRATIONAL ANALYSIS                       **
 **                       --------------------                       **
 **                                                                  **
 **        VIBRATIONAL FREQUENCIES (CM**-1) AND NORMAL MODES         **
 **     FORCE CONSTANTS (mDYN/ANGSTROM) AND REDUCED MASSES (AMU)     **
 **                  INFRARED INTENSITIES (KM/MOL)                   **
 **                                                                  **
 **********************************************************************


 Mode:                 1                      2                      3
 Frequency:        28.40                 112.31                 122.86
 Force Cnst:      0.0030                 0.0196                 0.0307
 Red. Mass:       6.3046                 2.6349                 3.4520
 IR Active:          YES                    YES                    YES
 IR Intens:        5.340                 12.537                  7.971
 Raman Active:       YES                    YES                    YES
               X      Y      Z        X      Y      Z        X      Y      Z
 C          0.018  0.049  0.088    0.000  0.006 -0.055    0.016 -0.088 -0.068
 C         -0.000  0.012  0.120    0.004  0.008 -0.068    0.010 -0.062  0.033
 O         -0.055 -0.015  0.309   -0.010 -0.004  0.033    0.064 -0.054  0.057
 C          0.073  0.026 -0.147    0.023  0.034 -0.207   -0.071 -0.004  0.120
 H         -0.010 -0.067 -0.235    0.195 -0.222 -0.455   -0.221  0.150  0.270
 O          0.078  0.011 -0.241   -0.046 -0.007  0.183    0.020  0.125 -0.097
 C         -0.080 -0.061 -0.134    0.018 -0.078 -0.104   -0.052 -0.094 -0.143
 O         -0.046 -0.027 -0.222    0.030  0.059  0.107    0.035  0.235  0.098
 H         -0.117 -0.098 -0.334    0.069  0.021  0.128    0.030  0.270  0.111
 H         -0.208 -0.189 -0.089    0.117 -0.280 -0.102    0.059 -0.377 -0.134
 H         -0.047 -0.030 -0.256   -0.073 -0.038 -0.287   -0.290 -0.048 -0.376
 O          0.011  0.012  0.281   -0.019 -0.019  0.063   -0.015 -0.102 -0.023
 H          0.119  0.212  0.033    0.005  0.097 -0.073    0.098 -0.052 -0.093
 H          0.019  0.035  0.181   -0.028 -0.046  0.141   -0.034 -0.156  0.101
 H          0.211  0.141 -0.164   -0.075  0.350 -0.429   -0.067 -0.219  0.246
 H          0.102  0.001 -0.280   -0.044  0.016  0.115   -0.055  0.154  0.021
 TransDip   0.007 -0.003 -0.074    0.016 -0.015 -0.111   -0.067 -0.044  0.041

 Mode:                 4                      5                      6
 Frequency:       178.79                 214.73                 242.91
 Force Cnst:      0.0738                 0.0307                 0.1374
 Red. Mass:       3.9165                 1.1305                 3.9536
 IR Active:          YES                    YES                    YES
 IR Intens:       12.393                110.354                 17.358
 Raman Active:       YES                    YES                    YES
               X      Y      Z        X      Y      Z        X      Y      Z
 C         -0.008 -0.107  0.129   -0.001 -0.004  0.001    0.022  0.067 -0.085
 C          0.020 -0.110 -0.012   -0.004 -0.019 -0.017   -0.052 -0.087 -0.055
 O          0.093 -0.083 -0.152   -0.011 -0.022  0.004   -0.163 -0.119  0.047
 C         -0.050 -0.005 -0.100   -0.014 -0.002 -0.036   -0.131 -0.049  0.023
 H         -0.082 -0.151 -0.240   -0.032  0.009 -0.028   -0.220  0.021  0.094
 O          0.003  0.154  0.076    0.006  0.040 -0.048   -0.042  0.158  0.031
 C         -0.110  0.052  0.140    0.002  0.015  0.019    0.079  0.037 -0.065
 O         -0.033  0.110 -0.133   -0.001 -0.005 -0.006    0.004 -0.105  0.061
 H         -0.148  0.272 -0.167   -0.006 -0.008 -0.012    0.066 -0.340  0.002
 H         -0.240  0.212  0.149   -0.002  0.053  0.015    0.156  0.025 -0.079
 H         -0.163  0.008  0.309    0.012  0.007  0.054    0.178  0.045 -0.089
 O          0.095 -0.096  0.111    0.035 -0.003  0.015    0.254  0.066  0.027
 H         -0.074 -0.108  0.144   -0.027  0.008  0.005   -0.030  0.180 -0.091
 H          0.121 -0.008 -0.008    0.045  0.029 -0.007    0.309  0.260  0.019
 H         -0.133  0.144 -0.218   -0.032 -0.019 -0.036   -0.243 -0.159  0.049
 H         -0.024  0.315 -0.294   -0.218 -0.107  0.958   -0.074  0.331 -0.362
 TransDip  -0.076  0.062 -0.056   -0.083 -0.033  0.324    0.016  0.052 -0.122

 Mode:                 7                      8                      9
 Frequency:       286.00                 309.92                 330.94
 Force Cnst:      0.0540                 0.3987                 0.3761
 Red. Mass:       1.1214                 7.0444                 5.8285
 IR Active:          YES                    YES                    YES
 IR Intens:      114.368                  2.941                  1.096
 Raman Active:       YES                    YES                    YES
               X      Y      Z        X      Y      Z        X      Y      Z
 C          0.006  0.010 -0.017   -0.049 -0.051 -0.028    0.039 -0.035 -0.037
 C          0.001  0.000 -0.008   -0.014  0.065 -0.000   -0.050  0.031 -0.076
 O         -0.006 -0.002  0.006    0.336  0.135  0.063    0.018  0.028  0.079
 C         -0.001 -0.001  0.005   -0.086  0.136 -0.002   -0.191  0.060 -0.009
 H         -0.002  0.011  0.017    0.017  0.137  0.005   -0.158  0.149  0.076
 O          0.002  0.005  0.001   -0.237 -0.158 -0.064   -0.296 -0.084 -0.057
 C          0.002  0.000 -0.023   -0.135 -0.007 -0.049    0.214  0.008  0.090
 O         -0.028 -0.063 -0.036   -0.192 -0.049  0.082    0.316  0.065 -0.128
 H          0.207  0.737  0.630   -0.113 -0.178  0.098    0.176  0.252 -0.177
 H         -0.000  0.040 -0.031   -0.092 -0.091 -0.049    0.210  0.234  0.064
 H          0.020 -0.008  0.018   -0.130  0.002 -0.111    0.196 -0.038  0.288
 O          0.010  0.002  0.025    0.306 -0.037 -0.002   -0.038 -0.067  0.105
 H          0.014  0.036 -0.023   -0.052  0.019 -0.039   -0.110 -0.007 -0.006
 H          0.010  0.003 -0.048    0.412  0.322 -0.201   -0.073 -0.184  0.245
 H         -0.006 -0.016  0.012    0.009  0.140  0.025   -0.224 -0.050  0.045
 H          0.001  0.008 -0.006   -0.056 -0.341 -0.047   -0.161 -0.192 -0.126
 TransDip   0.095  0.271  0.187   -0.027  0.016 -0.045   -0.033 -0.000  0.004

 Mode:                10                     11                     12
 Frequency:       423.28                 457.07                 489.28
 Force Cnst:      0.2111                 0.1843                 0.6065
 Red. Mass:       2.0002                 1.4970                 4.3002
 IR Active:          YES                    YES                    YES
 IR Intens:       15.649                125.461                  4.613
 Raman Active:       YES                    YES                    YES
               X      Y      Z        X      Y      Z        X      Y      Z
 C         -0.025  0.016 -0.125    0.025  0.010  0.071    0.074  0.125  0.060
 C          0.036 -0.038 -0.110   -0.016 -0.008  0.104    0.034 -0.161  0.161
 O          0.102 -0.041  0.065   -0.013  0.004 -0.041    0.205 -0.127 -0.039
 C          0.011 -0.040 -0.009   -0.020  0.010  0.005   -0.113 -0.127 -0.015
 H          0.043  0.074  0.103   -0.063 -0.113 -0.118   -0.276 -0.341 -0.232
 O          0.036 -0.004  0.020   -0.032  0.002 -0.017   -0.088 -0.003 -0.039
 C         -0.000  0.123 -0.013   -0.004 -0.032 -0.001    0.056  0.096 -0.080
 O         -0.087 -0.006  0.008    0.008 -0.020 -0.023   -0.003 -0.014  0.029
 H         -0.021 -0.119  0.020    0.015  0.082  0.039    0.090 -0.100  0.081
 H          0.069  0.369 -0.058   -0.079 -0.160  0.033    0.055 -0.002 -0.066
 H          0.015  0.070  0.222    0.031 -0.002 -0.120    0.141  0.120 -0.175
 O         -0.058 -0.004  0.041    0.051  0.046 -0.101   -0.143  0.192  0.016
 H         -0.081  0.093 -0.126    0.066 -0.058  0.073    0.255  0.159  0.016
 H         -0.121 -0.184  0.753   -0.023 -0.154  0.897   -0.180  0.041 -0.468
 H         -0.073 -0.181  0.044    0.053  0.161 -0.060   -0.070  0.117 -0.139
 H          0.012  0.038 -0.029   -0.025 -0.023  0.030   -0.145  0.033  0.009
 TransDip   0.004 -0.074  0.102   -0.043 -0.072  0.349    0.037 -0.028 -0.051

 Mode:                13                     14                     15
 Frequency:       556.07                 684.73                 802.71
 Force Cnst:      0.4825                 1.0486                 1.3684
 Red. Mass:       2.6483                 3.7958                 3.6046
 IR Active:          YES                    YES                    YES
 IR Intens:       11.260                 81.468                  3.821
 Raman Active:       YES                    YES                    YES
               X      Y      Z        X      Y      Z        X      Y      Z
 C          0.050 -0.054 -0.136    0.258 -0.020  0.130   -0.133 -0.003 -0.104
 C         -0.034  0.010  0.205    0.209 -0.015 -0.071    0.023 -0.149 -0.009
 O         -0.069  0.034 -0.075   -0.110 -0.099 -0.013    0.002 -0.196 -0.022
 C          0.009  0.054  0.065    0.053  0.173 -0.046    0.097  0.283  0.119
 H         -0.078 -0.258 -0.244    0.089  0.427  0.200    0.130  0.081 -0.076
 O         -0.008  0.003 -0.029   -0.142  0.002 -0.003   -0.022  0.004 -0.018
 C          0.045  0.113 -0.079    0.003  0.062 -0.031   -0.032 -0.062  0.039
 O         -0.033 -0.001  0.031   -0.123  0.004  0.020    0.051 -0.005 -0.005
 H          0.075 -0.160  0.062    0.017 -0.149  0.089   -0.076  0.106 -0.081
 H          0.197  0.433 -0.150   -0.109  0.009 -0.001    0.039 -0.016  0.018
 H          0.020  0.040  0.234   -0.035  0.073 -0.057   -0.050 -0.077  0.080
 O          0.007 -0.147  0.058   -0.031 -0.028 -0.010   -0.015  0.110  0.015
 H          0.290 -0.033 -0.193    0.449 -0.086  0.089   -0.351  0.124 -0.067
 H          0.019 -0.115 -0.036   -0.114 -0.322 -0.068    0.011  0.208  0.016
 H          0.235  0.435 -0.084   -0.184 -0.178  0.087    0.254  0.473  0.054
 H          0.038 -0.057  0.012    0.114 -0.247 -0.019    0.332 -0.353  0.007
 TransDip   0.107  0.010 -0.006    0.282 -0.062  0.012    0.028 -0.056 -0.001

 Mode:                16                     17                     18
 Frequency:       896.24                 950.75                1051.10
 Force Cnst:      1.1854                 1.1111                 2.7783
 Red. Mass:       2.5048                 2.0863                 4.2681
 IR Active:          YES                    YES                    YES
 IR Intens:        7.353                 20.599                 42.804
 Raman Active:       YES                    YES                    YES
               X      Y      Z        X      Y      Z        X      Y      Z
 C         -0.124  0.036  0.130    0.068  0.050 -0.036   -0.033  0.052 -0.108
 C         -0.088 -0.048 -0.001    0.085  0.037 -0.131   -0.035 -0.029  0.168
 O          0.023 -0.033 -0.002   -0.015  0.008  0.030    0.011 -0.010 -0.030
 C          0.015  0.073 -0.019   -0.026 -0.059  0.163    0.032  0.023 -0.128
 H          0.086  0.157  0.070   -0.056 -0.483 -0.265   -0.101  0.320  0.166
 O          0.029 -0.007  0.013   -0.017  0.014 -0.043   -0.009 -0.002  0.033
 C          0.085  0.206 -0.064    0.074  0.011  0.092    0.316 -0.146  0.132
 O          0.016 -0.013 -0.019   -0.086  0.017 -0.026   -0.227  0.104 -0.066
 H          0.221 -0.125  0.135   -0.088  0.025 -0.019   -0.321  0.170 -0.109
 H         -0.040 -0.257  0.017   -0.082 -0.323  0.159    0.324 -0.241  0.123
 H          0.315  0.331 -0.561    0.056  0.098 -0.262    0.304 -0.082 -0.084
 O         -0.013 -0.142 -0.021   -0.001 -0.045  0.004    0.005 -0.005  0.009
 H         -0.307 -0.124  0.187   -0.327 -0.030  0.065   -0.120 -0.023 -0.066
 H          0.039  0.029 -0.005   -0.031 -0.152 -0.056    0.018  0.048 -0.026
 H          0.055 -0.032  0.055    0.058  0.464 -0.122    0.061 -0.349  0.107
 H          0.075 -0.048  0.007   -0.028  0.006  0.004    0.012 -0.009 -0.006
 TransDip  -0.007  0.085  0.016    0.143 -0.003  0.028    0.207 -0.031  0.006

 Mode:                19                     20                     21
 Frequency:      1066.97                1082.26                1121.43
 Force Cnst:      2.6851                 2.0466                 2.0963
 Red. Mass:       4.0032                 2.9657                 2.8293
 IR Active:          YES                    YES                    YES
 IR Intens:       30.271                176.114                 42.609
 Raman Active:       YES                    YES                    YES
               X      Y      Z        X      Y      Z        X      Y      Z
 C          0.038 -0.140  0.175   -0.155 -0.066  0.107    0.004  0.284  0.099
 C         -0.155 -0.018 -0.138    0.164  0.038  0.006   -0.090 -0.029 -0.059
 O          0.010  0.001  0.021   -0.023  0.010  0.004    0.034 -0.037  0.009
 C         -0.179  0.111  0.065    0.158 -0.122  0.044    0.038 -0.006  0.035
 H          0.054 -0.064 -0.088    0.051 -0.187 -0.035    0.193 -0.037  0.001
 O          0.155 -0.077 -0.002   -0.137  0.077 -0.023   -0.027  0.027 -0.010
 C          0.153 -0.102 -0.122    0.081 -0.062 -0.123   -0.023 -0.117 -0.038
 O         -0.103  0.089 -0.023   -0.031  0.060 -0.016    0.000  0.016  0.035
 H          0.281 -0.258  0.210    0.289 -0.198  0.189   -0.265  0.185 -0.156
 H          0.083  0.392 -0.172    0.040  0.349 -0.165   -0.042  0.352 -0.087
 H          0.148 -0.204  0.338    0.148 -0.146  0.244    0.302 -0.182  0.299
 O          0.010  0.096 -0.005   -0.018  0.002 -0.017    0.008 -0.152 -0.063
 H          0.049 -0.054  0.162   -0.270 -0.085  0.140    0.269  0.479 -0.011
 H         -0.058 -0.134 -0.047    0.126  0.499  0.108    0.024 -0.104 -0.026
 H         -0.059  0.335 -0.042    0.006 -0.048 -0.041    0.097  0.089  0.004
 H          0.031  0.051  0.021   -0.030 -0.046 -0.011    0.019 -0.026  0.000
 TransDip  -0.090 -0.151 -0.012    0.416 -0.019  0.084   -0.107  0.180  0.004

 Mode:                22                     23                     24
 Frequency:      1147.83                1210.18                1228.66
 Force Cnst:      1.8352                 1.0263                 1.0710
 Red. Mass:       2.3642                 1.1894                 1.2042
 IR Active:          YES                    YES                    YES
 IR Intens:       57.988                  7.670                 89.569
 Raman Active:       YES                    YES                    YES
               X      Y      Z        X      Y      Z        X      Y      Z
 C         -0.070  0.079  0.003   -0.052 -0.062  0.038    0.013 -0.013 -0.003
 C          0.208  0.029  0.046   -0.015  0.002 -0.039   -0.075 -0.009  0.004
 O         -0.026  0.003 -0.004    0.001  0.000  0.005    0.011  0.033  0.003
 C         -0.170  0.065 -0.019    0.010 -0.014  0.044    0.038 -0.045  0.003
 H         -0.456 -0.032 -0.102    0.319 -0.070 -0.003   -0.140 -0.102 -0.050
 O          0.109 -0.072  0.007   -0.004  0.013 -0.023   -0.007  0.065  0.002
 C         -0.013 -0.018 -0.009    0.025  0.040  0.013    0.001 -0.001 -0.004
 O          0.012  0.001  0.007   -0.009 -0.023  0.004   -0.002  0.001  0.000
 H         -0.063  0.069 -0.037   -0.337  0.253 -0.197    0.020 -0.023  0.011
 H         -0.020  0.059 -0.014    0.440 -0.078 -0.065   -0.016  0.009 -0.002
 H          0.089 -0.027  0.043    0.022  0.080 -0.135    0.001 -0.002  0.002
 O         -0.020 -0.070 -0.019   -0.012  0.013  0.004    0.018  0.016  0.004
 H          0.010  0.066 -0.014    0.520 -0.096 -0.084   -0.082  0.022  0.014
 H          0.126  0.430  0.102    0.050  0.227  0.067   -0.060 -0.247 -0.058
 H         -0.563 -0.018 -0.116   -0.265  0.077 -0.101   -0.378 -0.114 -0.100
 H          0.239 -0.192  0.017    0.024 -0.024 -0.003    0.619 -0.570  0.026
 TransDip   0.032  0.241  0.024   -0.053  0.069 -0.019    0.159 -0.258  0.002

 Mode:                25                     26                     27
 Frequency:      1239.77                1258.29                1269.77
 Force Cnst:      1.1133                 1.0490                 1.0611
 Red. Mass:       1.2294                 1.1245                 1.1170
 IR Active:          YES                    YES                    YES
 IR Intens:       28.101                  0.682                  5.004
 Raman Active:       YES                    YES                    YES
               X      Y      Z        X      Y      Z        X      Y      Z
 C         -0.007 -0.069  0.018    0.008  0.004 -0.061    0.007 -0.007 -0.033
 C          0.045  0.012  0.005   -0.006 -0.005  0.052   -0.036  0.001 -0.063
 O         -0.013  0.012 -0.000    0.001 -0.005 -0.009    0.007 -0.004  0.009
 C         -0.001  0.002 -0.011   -0.001  0.006  0.022    0.004 -0.010 -0.009
 H         -0.192 -0.002 -0.020    0.551  0.019  0.054   -0.322 -0.022 -0.034
 O         -0.000 -0.009  0.009    0.005 -0.006 -0.031   -0.006  0.015  0.020
 C         -0.025  0.012 -0.071   -0.013 -0.022  0.001   -0.010 -0.012  0.016
 O          0.008 -0.016  0.052    0.005  0.021  0.013    0.002  0.018  0.009
 H         -0.448  0.327 -0.255    0.068 -0.041  0.048    0.030 -0.007  0.027
 H          0.008  0.183 -0.107   -0.459  0.024  0.091   -0.361 -0.020  0.091
 H          0.533  0.028 -0.076    0.401 -0.015 -0.005    0.397  0.008 -0.039
 O          0.021  0.033  0.010    0.001  0.010  0.016   -0.021  0.005  0.018
 H         -0.298 -0.037  0.078   -0.035 -0.183 -0.023    0.431 -0.368 -0.075
 H         -0.084 -0.324 -0.077   -0.009 -0.025 -0.012    0.071  0.314  0.078
 H          0.126 -0.025  0.044   -0.466  0.018 -0.136    0.328  0.005  0.085
 H         -0.048  0.042  0.001   -0.106  0.101 -0.019    0.135 -0.125  0.016
 TransDip  -0.126 -0.088 -0.073   -0.009 -0.005 -0.024    0.035  0.062  0.004

 Mode:                28                     29                     30
 Frequency:      1346.38                1406.67                1432.99
 Force Cnst:      1.3533                 1.6992                 1.7270
 Red. Mass:       1.2671                 1.4575                 1.4274
 IR Active:          YES                    YES                    YES
 IR Intens:       45.562                 11.107                  4.758
 Raman Active:       YES                    YES                    YES
               X      Y      Z        X      Y      Z        X      Y      Z
 C         -0.094 -0.085  0.003    0.136 -0.099  0.004    0.055  0.008 -0.011
 C          0.040  0.007 -0.006   -0.044 -0.007  0.013    0.015  0.013  0.013
 O         -0.009  0.008  0.001    0.001  0.011 -0.001    0.000 -0.008 -0.003
 C          0.012  0.001  0.005   -0.026 -0.028 -0.013   -0.054 -0.044 -0.019
 H         -0.097 -0.022 -0.020    0.148  0.083  0.097    0.158  0.163  0.176
 O         -0.003 -0.006  0.001    0.001  0.018  0.002    0.003  0.016  0.002
 C         -0.006  0.008  0.057    0.022  0.031 -0.017   -0.136 -0.045  0.070
 O         -0.001  0.023 -0.019   -0.004 -0.011  0.021   -0.005  0.031 -0.038
 H          0.184 -0.124  0.104   -0.162  0.121 -0.081    0.258 -0.173  0.142
 H         -0.125 -0.113  0.099   -0.215 -0.073  0.046    0.607  0.125 -0.112
 H          0.289  0.044 -0.079    0.043  0.014  0.038    0.451  0.040 -0.228
 O          0.019  0.009 -0.016   -0.056 -0.021 -0.023   -0.010 -0.005 -0.000
 H          0.343  0.723 -0.227   -0.282  0.573 -0.003   -0.134 -0.030  0.038
 H         -0.062 -0.269 -0.063    0.129  0.586  0.122    0.016  0.072  0.020
 H          0.006 -0.002  0.003    0.097  0.071 -0.025    0.150  0.181 -0.069
 H         -0.046  0.038 -0.001    0.110 -0.094  0.004    0.116 -0.101  0.005
 TransDip   0.112 -0.182  0.034   -0.001  0.106 -0.008   -0.004  0.067  0.020

 Mode:                31                     32                     33
 Frequency:      1439.11                1472.20                1509.48
 Force Cnst:      1.8608                 1.4742                 1.4539
 Red. Mass:       1.5250                 1.1544                 1.0830
 IR Active:          YES                    YES                    YES
 IR Intens:       14.051                 11.084                  5.345
 Raman Active:       YES                    YES                    YES
               X      Y      Z        X      Y      Z        X      Y      Z
 C          0.081 -0.013 -0.002    0.007  0.000  0.001   -0.001 -0.012  0.000
 C         -0.079 -0.014 -0.012   -0.038  0.005 -0.008   -0.003  0.000  0.000
 O          0.009  0.004  0.001    0.007 -0.011  0.000    0.001  0.000  0.000
 C          0.127  0.095  0.036    0.095 -0.036  0.013    0.001  0.001  0.000
 H         -0.344 -0.314 -0.352   -0.454  0.385  0.364   -0.001 -0.005 -0.005
 O         -0.004 -0.035 -0.005    0.001 -0.027 -0.003    0.000 -0.000 -0.000
 C         -0.057 -0.014  0.028    0.005  0.001 -0.003    0.032 -0.055  0.049
 O         -0.005  0.011 -0.013   -0.000 -0.002  0.002    0.006 -0.009  0.008
 H          0.079 -0.052  0.046   -0.012  0.008 -0.007   -0.024  0.018 -0.011
 H          0.237  0.028 -0.040   -0.025 -0.001  0.003   -0.188  0.668 -0.017
 H          0.208  0.017 -0.079   -0.022 -0.002  0.009   -0.245  0.124 -0.656
 O         -0.022 -0.009 -0.005   -0.001 -0.001  0.000   -0.001  0.002 -0.002
 H         -0.103  0.070  0.027    0.002 -0.015  0.005    0.030  0.053 -0.015
 H          0.046  0.212  0.049    0.002  0.008  0.001    0.006  0.033  0.008
 H         -0.397 -0.379  0.117   -0.280  0.489 -0.383   -0.006 -0.007  0.003
 H         -0.253  0.222 -0.014   -0.142  0.121 -0.009   -0.002  0.002  0.000
 TransDip  -0.117 -0.015 -0.023    0.021  0.102  0.022    0.052  0.032 -0.041

 Mode:                34                     35                     36
 Frequency:      1800.60                2986.86                2991.66
 Force Cnst:     22.7613                 5.6813                 5.5695
 Red. Mass:      11.9155                 1.0809                 1.0562
 IR Active:          YES                    YES                    YES
 IR Intens:      151.841                 14.006                 27.397
 Raman Active:       YES                    YES                    YES
               X      Y      Z        X      Y      Z        X      Y      Z
 C         -0.008 -0.046  0.001   -0.018 -0.010 -0.077   -0.000 -0.001  0.001
 C         -0.133  0.771  0.072   -0.000 -0.000 -0.001    0.000 -0.002 -0.000
 O          0.101 -0.509 -0.045   -0.000  0.000  0.000   -0.000  0.001  0.000
 C         -0.021 -0.031 -0.008   -0.000 -0.001  0.003    0.012 -0.065 -0.006
 H         -0.045 -0.136 -0.128    0.001  0.025 -0.026    0.018  0.471 -0.527
 O          0.012  0.008  0.004   -0.000  0.000 -0.000    0.002 -0.000  0.000
 C          0.014  0.017 -0.013    0.002  0.002  0.017    0.000  0.000  0.000
 O         -0.003 -0.006  0.005    0.000 -0.000  0.000   -0.000  0.000  0.000
 H         -0.031  0.020 -0.015    0.002 -0.001  0.001    0.000  0.000 -0.000
 H         -0.055 -0.019 -0.006   -0.050 -0.031 -0.222   -0.001 -0.001 -0.006
 H         -0.055  0.023  0.026    0.004  0.016  0.007    0.000  0.000  0.000
 O          0.014 -0.005  0.001    0.000 -0.002  0.000    0.000  0.000  0.000
 H         -0.045  0.072 -0.005    0.216  0.150  0.933   -0.005 -0.002 -0.018
 H          0.001 -0.053 -0.006    0.003 -0.005  0.000    0.001  0.001  0.001
 H         -0.075 -0.158  0.064    0.004 -0.007 -0.009   -0.198  0.315  0.598
 H          0.099 -0.075  0.008   -0.000 -0.000 -0.000    0.004 -0.005  0.000
 TransDip  -0.089  0.382  0.047    0.027 -0.084 -0.081    0.142 -0.088  0.018

 Mode:                37                     38                     39
 Frequency:      3013.18                3016.55                3082.47
 Force Cnst:      5.7001                 5.8936                 6.1713
 Red. Mass:       1.0656                 1.0993                 1.1024
 IR Active:          YES                    YES                    YES
 IR Intens:       26.471                 28.412                 18.892
 Raman Active:       YES                    YES                    YES
               X      Y      Z        X      Y      Z        X      Y      Z
 C         -0.003 -0.003 -0.016   -0.002 -0.001 -0.007   -0.002 -0.002 -0.007
 C         -0.000  0.001  0.000    0.000  0.001 -0.002    0.000 -0.001  0.000
 O          0.000 -0.001  0.000    0.000 -0.000 -0.000    0.000  0.001 -0.000
 C         -0.004 -0.004  0.024    0.017  0.012 -0.087    0.000 -0.000 -0.000
 H          0.005  0.137 -0.139   -0.018 -0.473  0.478    0.000 -0.000  0.000
 O          0.000  0.000 -0.000   -0.000  0.000  0.000   -0.000  0.000  0.000
 C         -0.013  0.021 -0.061   -0.004  0.007 -0.017   -0.006 -0.078 -0.049
 O         -0.002  0.000  0.000   -0.000  0.000  0.000    0.000  0.000  0.000
 H         -0.003  0.006 -0.002   -0.001  0.002 -0.001    0.002  0.001  0.000
 H          0.178  0.118  0.831    0.049  0.033  0.230    0.074  0.038  0.366
 H          0.008 -0.370 -0.108    0.003 -0.110 -0.032   -0.018  0.894  0.214
 O         -0.000 -0.000  0.000   -0.000 -0.000  0.000    0.000  0.001  0.000
 H          0.042  0.028  0.190    0.020  0.013  0.088    0.015  0.012  0.075
 H          0.001 -0.003 -0.001    0.000 -0.001  0.001    0.000  0.001 -0.002
 H          0.050 -0.090 -0.151   -0.184  0.334  0.563   -0.001  0.003  0.005
 H          0.001  0.000 -0.001   -0.001 -0.001  0.004   -0.000 -0.000 -0.000
 TransDip  -0.077  0.035 -0.141    0.002  0.029 -0.168    0.006 -0.113 -0.081

 Mode:                40                     41                     42
 Frequency:      3798.63                3855.87                3862.32
 Force Cnst:      9.0631                 9.3456                 9.3782
 Red. Mass:       1.0660                 1.0669                 1.0670
 IR Active:          YES                    YES                    YES
 IR Intens:       68.522                 50.955                 54.619
 Raman Active:       YES                    YES                    YES
               X      Y      Z        X      Y      Z        X      Y      Z
 C         -0.001  0.000  0.000    0.000 -0.000 -0.000    0.000  0.000 -0.000
 C          0.000 -0.000  0.000    0.000 -0.000  0.000   -0.000 -0.000 -0.000
 O          0.000 -0.000 -0.000   -0.000  0.000  0.000    0.000  0.000  0.000
 C          0.000 -0.000 -0.000    0.001 -0.002 -0.000   -0.000  0.000  0.000
 H          0.000 -0.000  0.000    0.003 -0.000  0.000    0.000 -0.000  0.000
 O         -0.000 -0.000 -0.000   -0.044 -0.042 -0.016    0.001  0.001  0.000
 C          0.000 -0.000  0.000   -0.000 -0.000  0.000    0.001 -0.001  0.001
 O         -0.000  0.000 -0.000   -0.001 -0.000  0.001   -0.044 -0.020  0.040
 H         -0.001  0.001  0.001    0.008  0.004 -0.008    0.684  0.336 -0.645
 H         -0.001  0.001 -0.001    0.000 -0.000  0.000    0.003 -0.001 -0.002
 H         -0.003  0.001 -0.000    0.000  0.000  0.000    0.002 -0.001  0.001
 O         -0.060  0.018 -0.001    0.000 -0.000 -0.000    0.000  0.000 -0.000
 H         -0.000 -0.004 -0.003   -0.000  0.000  0.000    0.000  0.000 -0.001
 H          0.956 -0.286  0.013   -0.004  0.001  0.000    0.001 -0.001  0.001
 H         -0.000 -0.000  0.000    0.003 -0.000  0.001    0.000 -0.000 -0.000
 H          0.003  0.003  0.001    0.682  0.683  0.252   -0.008 -0.008 -0.003
 TransDip   0.247 -0.096 -0.013    0.200  0.097  0.053    0.199  0.046 -0.119

 STANDARD THERMODYNAMIC QUANTITIES AT   298.15 K  AND     1.00 ATM

   This Molecule has  0 Imaginary Frequencies
   Zero point vibrational energy:       79.739 kcal/mol

   Atom    1 Element C  Has Mass   12.00000
   Atom    2 Element C  Has Mass   12.00000
   Atom    3 Element O  Has Mass   15.99491
   Atom    4 Element C  Has Mass   12.00000
   Atom    5 Element H  Has Mass    1.00783
   Atom    6 Element O  Has Mass   15.99491
   Atom    7 Element C  Has Mass   12.00000
   Atom    8 Element O  Has Mass   15.99491
   Atom    9 Element H  Has Mass    1.00783
   Atom   10 Element H  Has Mass    1.00783
   Atom   11 Element H  Has Mass    1.00783
   Atom   12 Element O  Has Mass   15.99491
   Atom   13 Element H  Has Mass    1.00783
   Atom   14 Element H  Has Mass    1.00783
   Atom   15 Element H  Has Mass    1.00783
   Atom   16 Element H  Has Mass    1.00783
   Molecular Mass:   120.042280 amu
   Principal axes and moments of inertia in amu*Bohr^2:
                             1           2           3
    Eigenvalues --      408.36775  1622.19745  1919.95637
          X               0.99968     0.02500    -0.00288
          Y              -0.02503     0.99963    -0.01080
          Z               0.00261     0.01086     0.99994
   Rotational Symmetry Number is   1
   The Molecule is an Asymmetric Top
   Translational Enthalpy:        0.889 kcal/mol
   Rotational Enthalpy:           0.889 kcal/mol
   Vibrational Enthalpy:         83.907 kcal/mol
   gas constant (RT):             0.592 kcal/mol
   Translational Entropy:        40.262  cal/mol.K
   Rotational Entropy:           28.632  cal/mol.K
   Vibrational Entropy:          26.717  cal/mol.K

   Total Enthalpy:               86.277 kcal/mol
   Total Entropy:                95.612  cal/mol.K

 ======================================================================

 STANDARD THERMODYNAMIC QUANTITIES FOR ANHARMONIC VIBRATION -- TOSH

   Zero point vibrational energy: ************ kcal/mol

   Vibrational Enthalpy:       Infinity kcal/mol
   Vibrational Entropy:             NaN  cal/mol.K

   Total Enthalpy:             Infinity kcal/mol
   Total Entropy:                   NaN  cal/mol.K

 ======================================================================

 STANDARD THERMODYNAMIC QUANTITIES FOR ANHARMONIC VIBRATION -- VPT2

   Zero point vibrational energy: ************ kcal/mol

   Vibrational Enthalpy:       Infinity kcal/mol
   Vibrational Entropy:             NaN  cal/mol.K

   Total Enthalpy:             Infinity kcal/mol
   Total Entropy:                   NaN  cal/mol.K

 ======================================================================

Archival summary:
1\1\pikachu\FREQ\ProcedureUnspecified\BasisUnspecified\448\cher\TueDec1315:48:512016TueDec1315:48:512016\0\\#,FREQ,ProcedureUnspecified,BasisUnspecified,\\0,1\O\H,1,0.96524\C,1,1.42072,2,106.819\H,3,1.1003,1,110.16,2,72.03,0\C,3,1.52613,1,111.18,2,-47.6295,0\H,5,1.09299,3,109.515,1,178.224,0\H,5,1.09701,3,109.637,1,-61.6737,0\O,5,1.43179,3,105.741,1,57.6262,0\H,8,0.961242,5,109.458,3,-169.594,0\C,3,1.53244,1,110.182,2,-170.677,0\O,10,1.20679,3,119.956,1,175.6,0\C,10,1.51685,3,116.482,1,-4.88685,0\H,12,1.09903,10,107.444,3,58.2775,0\H,12,1.09967,10,107.558,3,-55.636,0\O,12,1.41021,10,109.764,3,-178.701,0\H,15,0.961297,12,108.223,10,-178.417,0\\\@

 Total job time:  3363.18s(wall), 3278.05s(cpu) 
 Tue Dec 13 15:48:51 2016

        *************************************************************
        *                                                           *
        *  Thank you very much for using Q-Chem.  Have a nice day.  *
        *                                                           *
        *************************************************************


 
User input: 3 of 3 
 
pikachu 127.0.1
Q-Chem Developer Version! Running on 127.0.1.*
                  Welcome to Q-Chem
     A Quantum Leap Into The Future Of Chemistry


 Q-Chem 4.4, Q-Chem, Inc., Pleasanton, CA (2016)

 Y. Shao,  Z. Gan,  E. Epifanovsky,  A. T. B. Gilbert,  M. Wormit,  
 J. Kussmann,  A. W. Lange,  A. Behn,  J. Deng,  X. Feng,  D. Ghosh,  
 M. Goldey,  P. R. Horn,  L. D. Jacobson,  I. Kaliman,  F. Rob,  
 R. Z. Khaliullin,  T. Kus,  A. Landau,  J. Liu,  E. I. Proynov,  Y. M. Rhee,  
 R. M. Richard,  M. A. Rohrdanz,  R. P. Steele,  E. J. Sundstrom,  
 H. L. Woodcock III,  P. M. Zimmerman,  D. Zuev,  B. Albrecht,  E. Alguire,  
 B. Austin,  S. A. Baeppler,  G. J. O. Beran,  Y. A. Bernard,  E. Berquist,  
 K. Brandhorst,  K. B. Bravaya,  S. T. Brown,  D. Casanova,  C.-M. Chang,  
 Y. Chen,  S. H. Chien,  K. D. Closser,  M. P. Coons,  D. L. Crittenden,  
 S. Dasgupta,  M. Diedenhofen,  R. A. DiStasio Jr.,  H. Do,  A. D. Dutoi,  
 R. G. Edgar,  P.-T. Fang,  S. Fatehi,  Q. Feng,  L. Fusti-Molnar,  
 A. Ghysels,  A. Golubeva-Zadorozhnaya,  J. Gomes,  A. Gunina,  
 M. W. D. Hanson-Heine,  P. H. P. Harbach,  A. W. Hauser,  J. E. Herr,  
 E. G. Hohenstein,  Z. C. Holden,  K. Hui,  T.-C. Jagau,  H. Ji,  B. Kaduk,  
 K. Khistyaev,  Jaehoon Kim,  Jihan Kim,  R. A. King,  P. Klunzinger,  
 K. Koh,  D. Kosenkov,  T. Kowalczyk,  C. M. Krauter,  A. Kunitsa,  
 K. U. Lao,  A. Laurent,  K. V. Lawler,  J. Lee,  D. Lefrancois,  S. Lehtola,  
 S. V. Levchenko,  C. Y. Lin,  Y.-S. Lin,  F. Liu,  E. Livshits,  
 R. C. Lochan,  A. Luenser,  P. Manohar,  S. F. Manzer,  S.-P. Mao,  Y. Mao,  
 N. Mardirossian,  A. V. Marenich,  L. A. Martinez-Martinez,  S. A. Maurer,  
 N. J. Mayhall,  J.-M. Mewes,  A. F. Morrison,  K. Nanda,  T. S. Nguyen-Beck,  
 C. M. Oana,  R. Olivares-Amaya,  D. P. O'Neill,  J. A. Parkhill,  
 T. M. Perrine,  R. Peverati,  P. A. Pieniazek,  F. Plasser,  A. Prociuk,  
 D. R. Rehn,  E. Rosta,  N. J. Russ,  N. Sergueev,  S. M. Sharada,  
 S. Sharma,  D. W. Small,  A. Sodt,  T. Stauch,  T. Stein,  D. Stuck,  
 Y.-C. Su,  A. J. W. Thom,  T. Tsuchimochi,  L. Vogt,  O. Vydrov,  T. Wang,  
 M. A. Watson,  J. Wenzel,  A. White,  C. F. Williams,  V. Vanovschi,  
 K. Yao,  S. Yeganeh,  S. R. Yost,  Z.-Q. You,  I. Y. Zhang,  X. Zhang,  
 Y. Zhao,  B. R. Brooks,  G. K. L. Chan,  D. M. Chipman,  C. J. Cramer,  
 W. A. Goddard III,  M. S. Gordon,  W. J. Hehre,  A. Klamt,  
 H. F. Schaefer III,  M. W. Schmidt,  C. D. Sherrill,  D. G. Truhlar,  
 A. Warshel,  X. Xu,  A. Aspuru-Guzik,  R. Baer,  A. T. Bell,  N. A. Besley,  
 J.-D. Chai,  A. Dreuw,  B. D. Dunietz,  T. R. Furlani,  S. R. Gwaltney,  
 C.-P. Hsu,  Y. Jung,  J. Kong,  D. S. Lambrecht,  W. Liang,  C. Ochsenfeld,  
 V. A. Rassolov,  L. V. Slipchenko,  J. E. Subotnik,  T. Van Voorhis,  
 J. M. Herbert,  A. I. Krylov,  P. M. W. Gill,  M. Head-Gordon

 Contributors to earlier versions of Q-Chem not listed above: 
 R. D. Adamson,  J. Baker,  E. F. C. Byrd,  A. K. Chakraborty,  C.-L. Cheng,  
 H. Dachsel,  R. J. Doerksen,  G. Hawkins,  A. Heyden,  S. Hirata,  
 G. Kedziora,  F. J. Keil,  C. Kelley,  P. P. Korambath,  W. Kurlancheek,  
 A. M. Lee,  M. S. Lee,  D. Liotard,  I. Lotan,  P. E. Maslen,  N. Nair,  
 D. Neuhauser,  R. Olson,  B. Peters,  J. Ritchie,  N. E. Schultz,  
 N. Shenvi,  A. C. Simmonett,  K. S. Thanthiriwatte,  Q. Wu,  W. Zhang

 Please cite Q-Chem as follows:
 Y. Shao et al., Mol. Phys. 113, 184-215 (2015)
 DOI: 10.1080/00268976.2014.952696

 Q-Chem 4.4.2 for Intel X86 EM64T Linux

 Parts of Q-Chem use Armadillo 5.200.1 (Boston Tea Smuggler).
 http://arma.sourceforge.net/

 Q-Chem begins on Tue Dec 13 15:48:51 2016  


Host: 0

     Scratch files written to /scratch/cher/qchem5244//
The previous job contains 0 fragments, simply inherited here
FILE_GEOM_ORG=        593

Checking the input file for inconsistencies... 	...done.

--------------------------------------------------------------
User input:
--------------------------------------------------------------

$molecule
   read
$end
$rem
   BASIS  =  6-311++G**
   JOB_TYPE  =  SP
   METHOD  =  B3LYP
   SOLVENT_METHOD SMD
$end


--------------------------------------------------------------
 ----------------------------------------------------------------
             Standard Nuclear Orientation (Angstroms)
    I     Atom           X                Y                Z
 ----------------------------------------------------------------
    1      C      -0.7028649211     0.1390379248    -0.4499654353
    2      C       0.7188488617    -0.3899129332    -0.2324286905
    3      O       0.9482684115    -1.5685597795    -0.3528127337
    4      C       1.7766804618     0.6385756346     0.1197767270
    5      H       1.7708051016     1.4041931841    -0.6695760584
    6      O       3.0294215738     0.0059815669     0.2582060929
    7      C      -1.7033547966    -0.6427804702     0.3967027344
    8      O      -2.9850466528    -0.0737598783     0.1077204196
    9      H      -3.6340269730    -0.4138461659     0.7299350911
   10      H      -1.4585949540    -0.5246510721     1.4595133798
   11      H      -1.6597768815    -1.7015061774     0.1286855304
   12      O      -0.7588938832     1.5284017730    -0.1584551693
   13      H      -0.9441649336    -0.0362533690    -1.5090699010
   14      H      -1.6913252951     1.7778254412    -0.1652958423
   15      H       1.4507981533     1.1447865707     1.0392430622
   16      H       3.6769267728     0.6721657423     0.5052429326
 ----------------------------------------------------------------
 Nuclear Repulsion Energy =   395.4738976331 hartrees
 There are       32 alpha and       32 beta electrons
 Requested basis set is 6-311++G(d,p)
 There are 88 shells and 232 basis functions

 Total QAlloc Memory Limit   2000 MB
 Mega-Array Size        61 MB
 MEM_STATIC part        62 MB
 A cutoff of  1.0D-08 yielded   3322 shell pairs
 There are     23401 function pairs (     24971 Cartesian)

 -------------------------------------------------------
 OpenMP Integral Computing Module                       
 Release: version 1.0, May 2013, Q-Chem Inc. Pittsburgh 
 -------------------------------------------------------
 Integral Job Info:
 Integral job number is                      11
 Integral operator is                         1
 short-range coefficients                     0
 long-range coefficients              100000000
 Omega coefficients                           0
 if combine SR and LR in K                    0
 Integral screening is                        0
 Integral computing path is                   2
 max size of driver memory is            800000
 size of driver memory is                593474
 size of scratch memory is              2260544
 max col of scratch BK array               1296
 max len of scratch array in speh3          155
 max len of scratch index in speh4           18
 max int batch size is                      520
 min int batch size is                       52
 fixed nKL is                                52
 max L of basis functions is                  2
 order of int derivative is                   0
 number of shells is                         88
 number of basis is                         240
 number of cartesian basis is               240
 number of contracted shell pairs          3322
 number of primitive shell pairs           7804
 maxK2 (contraction) of shell pair           36
 max number of K2 of shell pair               1
 max number of CS2 of shell pair            586
 max number of PS2 of shell pair           1098
 mem total for path MDJ                   44088
 -------------------------------------------------------
 Smallest overlap matrix eigenvalue = 3.18E-05

 Q-Chem warning in module /home/taweetham/qchem/stvman/mkSTV.C, line 257:

 Overlap eigenvalue is smaller than square root of threshold


 Scale SEOQF with 1.000000e-01/1.000000e-01/1.000000e-01

 Standard Electronic Orientation quadrupole field applied
 Nucleus-field energy     =     0.0000000113 hartrees
 Guess from superposition of atomic densities
 Warning:  Energy on first SCF cycle will be non-variational
 A restricted hybrid HF-DFT SCF calculation will be
 performed using Pulay DIIS extrapolation
 Exchange:     0.2000 Hartree-Fock + 0.0800 Slater + 0.7200 B88
 Correlation:  0.1900 VWN1RPA + 0.8100 LYP
 Using SG-1 standard quadrature grid
 SCF converges when DIIS error is below 1.0E-05
 ---------------------------------------
  Cycle       Energy         DIIS Error
 ---------------------------------------
    1    -459.5480704879      4.05E-02
    2    -458.0632227453      6.13E-03
    3    -457.7069615757      1.06E-02
    4    -458.2372399011      1.79E-03
    5    -458.2526577923      6.27E-04
    6    -458.2543277717      1.85E-04
    7    -458.2545224081      4.13E-05
    8    -458.2545291590      7.34E-06 Convergence criterion met
 ---------------------------------------
 SCF time:  CPU 88.76 s  wall 108.17 s

 Citation of the SMD model:
 Marenich, A.V.; Cramer, C.J.; Truhlar, D.G.
 J. Phys. Chem. B 2009, 113, 6378-6396.
 iSolventCode=           1
 Solvent: water                                                           

 vradii
            1           2           3           4           5           6
    1   1.8500000   1.8500000   1.5200000   1.8500000   1.2000000   1.5200000
            7           8           9          10          11          12
    1   1.8500000   1.5200000   1.2000000   1.2000000   1.2000000   1.5200000
           13          14          15          16
    1   1.2000000   1.2000000   1.2000000   1.2000000
Changing PCM_TESSEL_METHOD to VTN
Changing PCM_VDW_RADII to SMD_RADIUS
 Discretize the solute cavity surface with Lebedev spheres
	Using 302 Lebedev grid points for each H atom
	Using 302 Lebedev grid points for other atoms
	Atomic van der Waals radii will be scaled by 1.20
 Removing interior tesserae...
 Keep 1731 surface tesserae and discard 3101 interior tesserae
 Molecular Surface Area = 144.415 Angst**2
 A restricted hybrid HF-DFT SCF calculation will be
 performed using Pulay DIIS extrapolation
 Polarizable Continuum solvation model will be applied
 Exchange:     0.2000 Hartree-Fock + 0.0800 Slater + 0.7200 B88
 Correlation:  0.1900 VWN1RPA + 0.8100 LYP
 Using SG-1 standard quadrature grid
 SCF converges when DIIS error is below 1.0E-05

 Citation of the SMD model:
 Marenich, A.V.; Cramer, C.J.; Truhlar, D.G.
 J. Phys. Chem. B 2009, 113, 6378-6396.
 iSolventCode=           1
 Solvent: water                                                           

 vradii
            1           2           3           4           5           6
    1   1.8500000   1.8500000   1.5200000   1.8500000   1.2000000   1.5200000
            7           8           9          10          11          12
    1   1.8500000   1.5200000   1.2000000   1.2000000   1.2000000   1.5200000
           13          14          15          16
    1   1.2000000   1.2000000   1.2000000   1.2000000
 ---------------------------------------
  Cycle       Energy         DIIS Error
 ---------------------------------------
    1    -458.2543438118      3.33E-06
 Time req'd to invert C: 7.03 s (CPU) 8.54 s (wall)
    2    -458.2855225031      6.28E-04
    3    -458.2855129958      6.28E-04
    4    -458.2855333834      6.27E-04
    5    -458.2854875609      6.30E-04
    6    -458.2855856309      6.25E-04
    7    -458.2855635082      6.26E-04
    8    -458.2855745198      6.25E-04
    9    -458.2855834476      6.25E-04
   10    -458.2855838814      6.25E-04
   11    -458.2855943739      6.25E-04
   12    -458.2855955601      6.25E-04
   13    -458.2855961630      6.25E-04
   14    -458.2856001029      6.25E-04
   15    -458.2855970057      6.25E-04
   16    -458.2855797823      6.25E-04
   17    -458.2899583613      6.10E-04
   18    -458.2913011994      3.17E-04
   19    -458.2917661148      6.83E-05
   20    -458.2917785458      3.85E-05
   21    -458.2917851859      7.02E-06 Convergence criterion met
 ---------------------------------------
 SCF time:  CPU 215.67 s  wall 252.32 s
(0)  E-EN(g) gas-phase elect-nuc energy                 -458.254343812 a.u.
(3)  G-ENP(liq) elect-nuc-pol free energy of system     -458.291785186 a.u.
(4)  G-CDS(liq) cavity-dispersion-solvent structure 
     free energy                                                4.2931 kcal/mol
(6)  G-S(liq) free energy of system                     -458.284943669 a.u.
(9)  DeltaG-S(liq) free energy of  solvation
     (9) = (6) - (0)                                          -19.2017 kcal/mol
 SCF   energy in the final basis set = -458.2849436695
 Total energy in the final basis set = -458.2849436695

 --------------------------------------------------------------

                    Orbital Energies (a.u.)
 --------------------------------------------------------------

 Alpha MOs
 -- Occupied --
-19.139 -19.138 -19.138 -19.137 -10.281 -10.238 -10.230 -10.224
 -1.081  -1.051  -1.039  -1.026  -0.775  -0.733  -0.646  -0.555
 -0.542  -0.528  -0.519  -0.491  -0.467  -0.460  -0.451  -0.430
 -0.390  -0.381  -0.371  -0.363  -0.302  -0.298  -0.294  -0.275
 -- Virtual --
 -0.039  -0.004   0.000   0.019   0.023   0.032   0.049   0.052
  0.057   0.072   0.086   0.092   0.098   0.105   0.107   0.112
  0.125   0.128   0.137   0.137   0.144   0.151   0.157   0.161
  0.167   0.173   0.186   0.194   0.203   0.209   0.214   0.225
  0.232   0.242   0.250   0.252   0.261   0.273   0.274   0.281
  0.294   0.306   0.308   0.314   0.319   0.330   0.336   0.349
  0.361   0.370   0.376   0.395   0.403   0.409   0.413   0.469
  0.477   0.495   0.509   0.532   0.552   0.562   0.584   0.597
  0.622   0.624   0.646   0.665   0.681   0.689   0.705   0.715
  0.716   0.739   0.747   0.778   0.865   0.907   0.950   0.965
  1.022   1.065   1.089   1.101   1.115   1.133   1.155   1.159
  1.167   1.178   1.196   1.208   1.239   1.257   1.294   1.340
  1.364   1.382   1.386   1.413   1.444   1.467   1.494   1.505
  1.533   1.565   1.574   1.582   1.599   1.602   1.623   1.654
  1.661   1.671   1.700   1.713   1.730   1.769   1.817   1.828
  1.869   1.961   1.977   1.990   2.036   2.058   2.069   2.101
  2.104   2.125   2.160   2.212   2.281   2.309   2.363   2.452
  2.474   2.490   2.508   2.551   2.555   2.581   2.616   2.643
  2.673   2.723   2.797   2.807   2.847   2.881   2.905   2.941
  2.965   2.994   3.039   3.084   3.109   3.142   3.151   3.198
  3.212   3.222   3.264   3.295   3.332   3.364   3.394   3.520
  3.699   3.784   3.810   3.856   3.874   3.902   3.936   3.992
  3.994   4.109   4.194   4.255   5.005   5.046   5.059   5.074
  5.182   5.364   5.380   5.425   5.596   5.664   5.694   5.775
 23.776  23.808  23.844  23.851  49.899  49.905  49.937  49.979
 --------------------------------------------------------------

          Ground-State Mulliken Net Atomic Charges

     Atom                 Charge (a.u.)
  ----------------------------------------
      1 C                    -0.023714
      2 C                     0.382628
      3 O                    -0.382140
      4 C                    -0.539425
      5 H                     0.240189
      6 O                    -0.401819
      7 C                    -0.404662
      8 O                    -0.401527
      9 H                     0.326409
     10 H                     0.220151
     11 H                     0.198281
     12 O                    -0.341608
     13 H                     0.261288
     14 H                     0.311037
     15 H                     0.237090
     16 H                     0.317822
  ----------------------------------------
  Sum of atomic charges =    -0.000000

 -----------------------------------------------------------------
                    Cartesian Multipole Moments
 -----------------------------------------------------------------
    Charge (ESU x 10^10)
                 0.0000
    Dipole Moment (Debye)
         X      -2.7404      Y       3.4330      Z       2.1625
       Tot       4.8960
    Quadrupole Moments (Debye-Ang)
        XX     -39.6721     XY      13.8854     YY     -53.1864
        XZ      -2.9669     YZ      -1.4289     ZZ     -44.9470
    Octopole Moments (Debye-Ang^2)
       XXX      -9.1465    XXY      25.8463    XYY      -9.1768
       YYY      12.3166    XXZ      29.6539    XYZ       5.9333
       YYZ       4.3035    XZZ      -4.1121    YZZ       1.3310
       ZZZ       3.1581
    Hexadecapole Moments (Debye-Ang^3)
      XXXX    -836.0904   XXXY     123.2418   XXYY    -197.2674
      XYYY       7.7207   YYYY    -301.1918   XXXZ     -39.8997
      XXYZ      -3.4267   XYYZ       3.9096   YYYZ      -4.7892
      XXZZ    -176.8172   XYZZ       6.3783   YYZZ     -64.5249
      XZZZ      -1.4906   YZZZ      -1.0251   ZZZZ     -88.3421
 -----------------------------------------------------------------
Archival summary:
1\1\pikachu\SP\ProcedureUnspecified\BasisUnspecified\448\cher\TueDec1315:54:512016TueDec1315:54:512016\0\\#,ProcedureUnspecified,BasisUnspecified,\\0,1\O\H,1,0.96524\C,1,1.42072,2,106.819\H,3,1.1003,1,110.16,2,72.03,0\C,3,1.52613,1,111.18,2,-47.6295,0\H,5,1.09299,3,109.515,1,178.224,0\H,5,1.09701,3,109.637,1,-61.6737,0\O,5,1.43179,3,105.741,1,57.6262,0\H,8,0.961242,5,109.458,3,-169.594,0\C,3,1.53244,1,110.182,2,-170.677,0\O,10,1.20679,3,119.956,1,175.6,0\C,10,1.51685,3,116.482,1,-4.88685,0\H,12,1.09903,10,107.444,3,58.2775,0\H,12,1.09967,10,107.558,3,-55.636,0\O,12,1.41021,10,109.764,3,-178.701,0\H,15,0.961297,12,108.223,10,-178.417,0\\\@

 Total job time:  360.71s(wall), 304.65s(cpu) 
 Tue Dec 13 15:54:51 2016

        *************************************************************
        *                                                           *
        *  Thank you very much for using Q-Chem.  Have a nice day.  *
        *                                                           *
        *************************************************************
