# Supplementary material for: A DFT investigation of the blue bottle experiment: E∘half-cell analysis of autoxidation catalysed by redox indicators
Source: R Soc Open Sci. 2017 Nov 8;4(11):170708. doi: 10.1098/rsos.170708 (PMC5717635; doi:10.1098/rsos.170708)
Supplement: output.zip [file rsos170708supp2.zip › B3LYP_6-311++Gdp_reducing_agents/C4H8O4_threose.out]

pikachu 127.0.1
Q-Chem Developer Version! Running on 127.0.1.*
                  Welcome to Q-Chem
     A Quantum Leap Into The Future Of Chemistry


 Q-Chem 4.4, Q-Chem, Inc., Pleasanton, CA (2016)

 Y. Shao,  Z. Gan,  E. Epifanovsky,  A. T. B. Gilbert,  M. Wormit,  
 J. Kussmann,  A. W. Lange,  A. Behn,  J. Deng,  X. Feng,  D. Ghosh,  
 M. Goldey,  P. R. Horn,  L. D. Jacobson,  I. Kaliman,  F. Rob,  
 R. Z. Khaliullin,  T. Kus,  A. Landau,  J. Liu,  E. I. Proynov,  Y. M. Rhee,  
 R. M. Richard,  M. A. Rohrdanz,  R. P. Steele,  E. J. Sundstrom,  
 H. L. Woodcock III,  P. M. Zimmerman,  D. Zuev,  B. Albrecht,  E. Alguire,  
 B. Austin,  S. A. Baeppler,  G. J. O. Beran,  Y. A. Bernard,  E. Berquist,  
 K. Brandhorst,  K. B. Bravaya,  S. T. Brown,  D. Casanova,  C.-M. Chang,  
 Y. Chen,  S. H. Chien,  K. D. Closser,  M. P. Coons,  D. L. Crittenden,  
 S. Dasgupta,  M. Diedenhofen,  R. A. DiStasio Jr.,  H. Do,  A. D. Dutoi,  
 R. G. Edgar,  P.-T. Fang,  S. Fatehi,  Q. Feng,  L. Fusti-Molnar,  
 A. Ghysels,  A. Golubeva-Zadorozhnaya,  J. Gomes,  A. Gunina,  
 M. W. D. Hanson-Heine,  P. H. P. Harbach,  A. W. Hauser,  J. E. Herr,  
 E. G. Hohenstein,  Z. C. Holden,  K. Hui,  T.-C. Jagau,  H. Ji,  B. Kaduk,  
 K. Khistyaev,  Jaehoon Kim,  Jihan Kim,  R. A. King,  P. Klunzinger,  
 K. Koh,  D. Kosenkov,  T. Kowalczyk,  C. M. Krauter,  A. Kunitsa,  
 K. U. Lao,  A. Laurent,  K. V. Lawler,  J. Lee,  D. Lefrancois,  S. Lehtola,  
 S. V. Levchenko,  C. Y. Lin,  Y.-S. Lin,  F. Liu,  E. Livshits,  
 R. C. Lochan,  A. Luenser,  P. Manohar,  S. F. Manzer,  S.-P. Mao,  Y. Mao,  
 N. Mardirossian,  A. V. Marenich,  L. A. Martinez-Martinez,  S. A. Maurer,  
 N. J. Mayhall,  J.-M. Mewes,  A. F. Morrison,  K. Nanda,  T. S. Nguyen-Beck,  
 C. M. Oana,  R. Olivares-Amaya,  D. P. O'Neill,  J. A. Parkhill,  
 T. M. Perrine,  R. Peverati,  P. A. Pieniazek,  F. Plasser,  A. Prociuk,  
 D. R. Rehn,  E. Rosta,  N. J. Russ,  N. Sergueev,  S. M. Sharada,  
 S. Sharma,  D. W. Small,  A. Sodt,  T. Stauch,  T. Stein,  D. Stuck,  
 Y.-C. Su,  A. J. W. Thom,  T. Tsuchimochi,  L. Vogt,  O. Vydrov,  T. Wang,  
 M. A. Watson,  J. Wenzel,  A. White,  C. F. Williams,  V. Vanovschi,  
 K. Yao,  S. Yeganeh,  S. R. Yost,  Z.-Q. You,  I. Y. Zhang,  X. Zhang,  
 Y. Zhao,  B. R. Brooks,  G. K. L. Chan,  D. M. Chipman,  C. J. Cramer,  
 W. A. Goddard III,  M. S. Gordon,  W. J. Hehre,  A. Klamt,  
 H. F. Schaefer III,  M. W. Schmidt,  C. D. Sherrill,  D. G. Truhlar,  
 A. Warshel,  X. Xu,  A. Aspuru-Guzik,  R. Baer,  A. T. Bell,  N. A. Besley,  
 J.-D. Chai,  A. Dreuw,  B. D. Dunietz,  T. R. Furlani,  S. R. Gwaltney,  
 C.-P. Hsu,  Y. Jung,  J. Kong,  D. S. Lambrecht,  W. Liang,  C. Ochsenfeld,  
 V. A. Rassolov,  L. V. Slipchenko,  J. E. Subotnik,  T. Van Voorhis,  
 J. M. Herbert,  A. I. Krylov,  P. M. W. Gill,  M. Head-Gordon

 Contributors to earlier versions of Q-Chem not listed above: 
 R. D. Adamson,  J. Baker,  E. F. C. Byrd,  A. K. Chakraborty,  C.-L. Cheng,  
 H. Dachsel,  R. J. Doerksen,  G. Hawkins,  A. Heyden,  S. Hirata,  
 G. Kedziora,  F. J. Keil,  C. Kelley,  P. P. Korambath,  W. Kurlancheek,  
 A. M. Lee,  M. S. Lee,  D. Liotard,  I. Lotan,  P. E. Maslen,  N. Nair,  
 D. Neuhauser,  R. Olson,  B. Peters,  J. Ritchie,  N. E. Schultz,  
 N. Shenvi,  A. C. Simmonett,  K. S. Thanthiriwatte,  Q. Wu,  W. Zhang

 Please cite Q-Chem as follows:
 Y. Shao et al., Mol. Phys. 113, 184-215 (2015)
 DOI: 10.1080/00268976.2014.952696

 Q-Chem 4.4.2 for Intel X86 EM64T Linux

 Parts of Q-Chem use Armadillo 5.200.1 (Boston Tea Smuggler).
 http://arma.sourceforge.net/

 Q-Chem begins on Tue Dec 13 16:49:40 2016  


Host: 0

     Scratch files written to /scratch/cher/qchem6494//
FILE_GEOM_ORG=        593

Checking the input file for inconsistencies... 	...done.

--------------------------------------------------------------
User input:
--------------------------------------------------------------
$molecule
0 1
  C   -0.5948130    0.3500440   -0.2359976
  C    0.6931466   -0.4596694   -0.4765656
  H    0.5975084   -1.0418369   -1.4119493
  C    1.8809041    0.4719420   -0.6480682
  H    1.7956317    1.2588153   -1.4221249
  O    2.8820285    0.3415825    0.0248195
  C   -1.8270641   -0.5568332   -0.2151988
  O   -2.9746059    0.2751479   -0.1949424
  H   -3.7472367   -0.2837669   -0.0259262
  O    0.9200759   -1.3100497    0.6284272
  H   -1.7703134   -1.2094613    0.6688712
  H   -1.8138512   -1.2040768   -1.1094918
  H    1.8581689   -1.1715652    0.8726709
  O   -0.4485429    1.1026257    0.9548798
  H   -0.7258223    1.0781781   -1.0463679
  H   -0.1387710    0.4663622    1.6238262
$end

$rem
   BASIS  =  6-311++G**
   JOB_TYPE  =  optimization
   METHOD  =  B3LYP
$end

--------------------------------------------------------------
 ----------------------------------------------------------------
             Standard Nuclear Orientation (Angstroms)
    I     Atom           X                Y                Z
 ----------------------------------------------------------------
    1      C      -0.5948130133     0.3500439858    -0.2359976138
    2      C       0.6931465935    -0.4596694150    -0.4765655752
    3      H       0.5975084032    -1.0418369506    -1.4119492540
    4      C       1.8809040886     0.4719419863    -0.6480682025
    5      H       1.7956316885     1.2588152567    -1.4221249326
    6      O       2.8820284851     0.3415825180     0.0248195087
    7      C      -1.8270641075    -0.5568332214    -0.2151987877
    8      O      -2.9746059130     0.2751478719    -0.1949424262
    9      H      -3.7472367105    -0.2837669267    -0.0259262102
   10      O       0.9200758919    -1.3100496721     0.6284272581
   11      H      -1.7703134090    -1.2094612879     0.6688712371
   12      H      -1.8138511976    -1.2040768548    -1.1094917633
   13      H       1.8581688895    -1.1715651569     0.8726709589
   14      O      -0.4485429257     1.1026257313     0.9548797589
   15      H      -0.7258223128     1.0781780545    -1.0463679419
   16      H      -0.1387710259     0.4663622584     1.6238261848
 ----------------------------------------------------------------
 Molecular Point Group                 C1    NOp =  1
 Largest Abelian Subgroup              C1    NOp =  1
 Nuclear Repulsion Energy =   401.7881209543 hartrees
 There are       32 alpha and       32 beta electrons
 Requested basis set is 6-311++G(d,p)
 There are 88 shells and 232 basis functions

 Total QAlloc Memory Limit   2000 MB
 Mega-Array Size        61 MB
 MEM_STATIC part        62 MB
 A cutoff of  1.0D-11 yielded   3595 shell pairs
 There are     25119 function pairs (     26850 Cartesian)

 -------------------------------------------------------
 OpenMP Integral Computing Module                       
 Release: version 1.0, May 2013, Q-Chem Inc. Pittsburgh 
 -------------------------------------------------------
 Integral Job Info:
 Integral job number is                      11
 Integral operator is                         1
 short-range coefficients                     0
 long-range coefficients              100000000
 Omega coefficients                           0
 if combine SR and LR in K                    0
 Integral screening is                        0
 Integral computing path is                   2
 max size of driver memory is            800000
 size of driver memory is                593474
 size of scratch memory is              2260544
 max col of scratch BK array               1296
 max len of scratch array in speh3          155
 max len of scratch index in speh4           18
 max int batch size is                      520
 min int batch size is                       52
 fixed nKL is                                52
 max L of basis functions is                  2
 order of int derivative is                   0
 number of shells is                         88
 number of basis is                         240
 number of cartesian basis is               240
 number of contracted shell pairs          3595
 number of primitive shell pairs           8607
 maxK2 (contraction) of shell pair           36
 max number of K2 of shell pair               1
 max number of CS2 of shell pair            615
 max number of PS2 of shell pair           1170
 mem total for path MDJ                   46376
 -------------------------------------------------------
 Smallest overlap matrix eigenvalue = 1.30E-05

 Scale SEOQF with 1.000000e-01/1.000000e-01/1.000000e-01

 Standard Electronic Orientation quadrupole field applied
 Nucleus-field energy     =     0.0000000079 hartrees
 Guess from superposition of atomic densities
 Warning:  Energy on first SCF cycle will be non-variational
 A restricted hybrid HF-DFT SCF calculation will be
 performed using Pulay DIIS extrapolation
 Exchange:     0.2000 Hartree-Fock + 0.0800 Slater + 0.7200 B88
 Correlation:  0.1900 VWN1RPA + 0.8100 LYP
 Using SG-1 standard quadrature grid
 SCF converges when DIIS error is below 1.0E-08
 ---------------------------------------
  Cycle       Energy         DIIS Error
 ---------------------------------------
    1    -459.5540134922      4.05E-02
    2    -458.0716290474      5.98E-03
    3    -457.7319433740      1.03E-02
    4    -458.2387928704      1.60E-03
    5    -458.2508844237      6.69E-04
    6    -458.2528981768      1.70E-04
    7    -458.2530406228      4.76E-05
    8    -458.2530525924      1.01E-05
    9    -458.2530534515      3.16E-06
   10    -458.2530535669      1.27E-06
   11    -458.2530535339      3.06E-07
   12    -458.2530535165      5.50E-08
   13    -458.2530535163      1.96E-08
   14    -458.2530535188      6.19E-09 Convergence criterion met
 ---------------------------------------
 SCF time:  CPU 191.33 s  wall 230.86 s
 SCF   energy in the final basis set = -458.2530535188
 Total energy in the final basis set = -458.2530535188

 --------------------------------------------------------------

                    Orbital Energies (a.u.)
 --------------------------------------------------------------

 Alpha MOs
 -- Occupied --
-19.162 -19.151 -19.137 -19.135 -10.293 -10.258 -10.247 -10.234
 -1.098  -1.059  -1.042  -1.028  -0.797  -0.726  -0.629  -0.616
 -0.556  -0.535  -0.525  -0.508  -0.483  -0.478  -0.435  -0.421
 -0.412  -0.391  -0.374  -0.351  -0.322  -0.300  -0.294  -0.289
 -- Virtual --
 -0.066  -0.018  -0.008  -0.003   0.011   0.030   0.034   0.040
  0.045   0.062   0.074   0.083   0.086   0.098   0.102   0.106
  0.109   0.117   0.119   0.127   0.137   0.139   0.147   0.156
  0.161   0.171   0.179   0.187   0.190   0.198   0.205   0.212
  0.218   0.222   0.230   0.244   0.260   0.272   0.277   0.283
  0.288   0.297   0.301   0.306   0.316   0.324   0.333   0.337
  0.352   0.364   0.369   0.379   0.392   0.398   0.432   0.445
  0.470   0.492   0.517   0.526   0.540   0.550   0.574   0.577
  0.594   0.601   0.618   0.638   0.652   0.674   0.684   0.713
  0.716   0.738   0.740   0.756   0.861   0.906   0.956   0.988
  1.002   1.011   1.072   1.088   1.091   1.113   1.129   1.142
  1.154   1.183   1.193   1.198   1.225   1.242   1.273   1.304
  1.316   1.346   1.397   1.422   1.459   1.466   1.502   1.529
  1.540   1.558   1.570   1.584   1.591   1.600   1.622   1.630
  1.665   1.680   1.699   1.718   1.748   1.780   1.795   1.859
  1.862   1.881   1.928   1.991   1.994   2.030   2.039   2.083
  2.095   2.149   2.166   2.180   2.227   2.306   2.326   2.443
  2.461   2.473   2.476   2.521   2.567   2.575   2.607   2.666
  2.675   2.688   2.777   2.819   2.858   2.863   2.879   2.941
  2.963   2.985   3.019   3.079   3.115   3.119   3.155   3.199
  3.202   3.229   3.270   3.306   3.330   3.338   3.447   3.474
  3.511   3.763   3.791   3.828   3.860   3.880   3.953   3.966
  4.033   4.125   4.180   4.260   5.016   5.038   5.054   5.104
  5.142   5.386   5.418   5.438   5.609   5.624   5.653   5.703
 23.765  23.771  23.822  23.847  49.893  49.900  49.937  49.951
 --------------------------------------------------------------

          Ground-State Mulliken Net Atomic Charges

     Atom                 Charge (a.u.)
  ----------------------------------------
      1 C                     0.076702
      2 C                    -0.365425
      3 H                     0.179742
      4 C                     0.039724
      5 H                     0.132412
      6 O                    -0.238990
      7 C                    -0.414330
      8 O                    -0.256400
      9 H                     0.254427
     10 O                    -0.263526
     11 H                     0.179907
     12 H                     0.147268
     13 H                     0.266566
     14 O                    -0.179033
     15 H                     0.198488
     16 H                     0.242466
  ----------------------------------------
  Sum of atomic charges =     0.000000

 -----------------------------------------------------------------
                    Cartesian Multipole Moments
 -----------------------------------------------------------------
    Charge (ESU x 10^10)
                 0.0000
    Dipole Moment (Debye)
         X      -0.9897      Y      -2.1903      Z      -1.9570
       Tot       3.0994
    Quadrupole Moments (Debye-Ang)
        XX     -50.7137     XY       5.4958     YY     -52.4119
        XZ      -2.0343     YZ      -1.8388     ZZ     -44.4119
    Octopole Moments (Debye-Ang^2)
       XXX     -52.6613    XXY     -25.7738    XYY       2.5582
       YYY       1.9234    XXZ       3.3813    XYZ      -1.6200
       YYZ      -5.2849    XZZ       6.3436    YZZ      -0.7422
       ZZZ       8.4054
    Hexadecapole Moments (Debye-Ang^3)
      XXXX    -959.1145   XXXY      31.5802   XXYY    -199.8825
      XYYY       2.1907   YYYY    -233.1875   XXXZ     -14.8051
      XXYZ      -7.3524   XYYZ       1.7190   YYYZ      -4.6675
      XXZZ    -189.6387   XYZZ       1.7125   YYZZ     -61.6932
      XZZZ       1.3330   YZZZ      -0.1488   ZZZZ    -143.7410
 -----------------------------------------------------------------
 Calculating analytic gradient of the SCF energy
 Gradient of SCF Energy
            1           2           3           4           5           6
    1   0.0011710   0.0001377  -0.0001987  -0.0075166  -0.0002916   0.0077917
    2  -0.0005789  -0.0010511  -0.0009404   0.0011294   0.0008746  -0.0016850
    3   0.0028256   0.0003887  -0.0016210  -0.0028620  -0.0010669   0.0060518
            7           8           9          10          11          12
    1  -0.0056269   0.0075434  -0.0043579  -0.0067409   0.0014031   0.0005018
    2   0.0025835   0.0060004  -0.0054459  -0.0003810  -0.0015323  -0.0021446
    3  -0.0002329  -0.0008635   0.0009804  -0.0000433   0.0011579  -0.0012731
           13          14          15          16
    1   0.0059593  -0.0023994  -0.0002874   0.0029113
    2   0.0024292   0.0059518   0.0009848  -0.0061946
    3   0.0000558  -0.0046686  -0.0008812   0.0020523
 Max gradient component =       7.792E-03
 RMS gradient           =       3.474E-03
 Gradient time:  CPU 57.73 s  wall 70.64 s
 Geometry Optimization Parameters
   NAtoms,    NIC,     NZ,  NCons,   NDum,   NFix, NCnnct, MaxDiis
       16     104       0       0       0       0       0       0


** GEOMETRY OPTIMIZATION IN DELOCALIZED INTERNAL COORDINATES **
   Searching for a Minimum

   Optimization Cycle:   1

                       Coordinates (Angstroms)
     ATOM                X               Y               Z
      1  C        -0.5948130133    0.3500439858   -0.2359976138
      2  C         0.6931465935   -0.4596694150   -0.4765655752
      3  H         0.5975084032   -1.0418369506   -1.4119492540
      4  C         1.8809040886    0.4719419863   -0.6480682025
      5  H         1.7956316885    1.2588152567   -1.4221249326
      6  O         2.8820284851    0.3415825180    0.0248195087
      7  C        -1.8270641075   -0.5568332214   -0.2151987877
      8  O        -2.9746059130    0.2751478719   -0.1949424262
      9  H        -3.7472367105   -0.2837669267   -0.0259262102
     10  O         0.9200758919   -1.3100496721    0.6284272581
     11  H        -1.7703134090   -1.2094612879    0.6688712371
     12  H        -1.8138511976   -1.2040768548   -1.1094917633
     13  H         1.8581688895   -1.1715651569    0.8726709589
     14  O        -0.4485429257    1.1026257313    0.9548797589
     15  H        -0.7258223128    1.0781780545   -1.0463679419
     16  H        -0.1387710259    0.4663622584    1.6238261848
   Point Group: c1    Number of degrees of freedom:    42


   Energy is   -458.253053519


 Attempting to Generate Delocalized Internal Coordinates

 42 Hessian modes will be used to form the next step
  Hessian Eigenvalues:
     0.003855    0.005193    0.006634    0.006643    0.013324    0.013487
     0.013969    0.043086    0.048471    0.052497    0.054315    0.054987
     0.061669    0.073232    0.077897    0.108981    0.135909    0.160000
     0.160000    0.160000    0.160000    0.168498    0.173404    0.198706
     0.201534    0.219709    0.220004    0.284974    0.294113    0.304402
     0.329122    0.330383    0.332415    0.336458    0.339837    0.428311
     0.430194    0.435828    0.515386    0.526088    0.536933    0.984288

 Minimum Search - Taking Simple RFO Step
 Searching for Lamda that Minimizes Along All modes
 Value Taken    Lamda =  -0.00133467
 Step Taken.  Stepsize is  0.152084

                             Maximum     Tolerance    Cnvgd?
         Gradient           0.009287      0.000300      NO
         Displacement       0.073914      0.001200      NO
         Energy change     *********      0.000001      NO


 New Cartesian Coordinates Obtained by Inverse Iteration

 Displacement from previous Coordinates is:  0.321524
 ----------------------------------------------------------------
             Standard Nuclear Orientation (Angstroms)
    I     Atom           X                Y                Z
 ----------------------------------------------------------------
    1      C      -0.5888714256     0.3514409242    -0.2081419811
    2      C       0.7010676267    -0.4554486181    -0.4594655887
    3      H       0.5846960721    -1.0356623797    -1.3901416695
    4      C       1.8845330156     0.4720815026    -0.6776217884
    5      H       1.7723970478     1.2544120652    -1.4496633627
    6      O       2.9078969327     0.3457139692    -0.0484654360
    7      C      -1.8186372703    -0.5568252765    -0.2118337537
    8      O      -2.9747525846     0.2680291167    -0.2286838917
    9      H      -3.7534241201    -0.2747634761    -0.0735085094
   10      O       0.9444183994    -1.3204051543     0.6327368383
   11      H      -1.7928365666    -1.2045395865     0.6735539063
   12      H      -1.7842622720    -1.1999543736    -1.1040780479
   13      H       1.8813319579    -1.2121824396     0.8719019853
   14      O      -0.4652034384     1.1041706117     0.9885061429
   15      H      -0.7128193092     1.0809378940    -1.0155799633
   16      H      -0.1990906402     0.4904333982     1.6873473188
 ----------------------------------------------------------------
 Molecular Point Group                 C1    NOp =  1
 Largest Abelian Subgroup              C1    NOp =  1
 Nuclear Repulsion Energy =   400.4236206379 hartrees
 There are       32 alpha and       32 beta electrons
 Applying Cartesian multipole field
    Component          Value
    ---------          -----
     (2,0,0)        1.00000E-11
     (0,2,0)        2.00000E-11
     (0,0,2)       -3.00000E-11
 Nucleus-field energy     =     0.0000000079 hartrees
 Requested basis set is 6-311++G(d,p)
 There are 88 shells and 232 basis functions
 A cutoff of  1.0D-11 yielded   3590 shell pairs
 There are     25098 function pairs (     26828 Cartesian)
 Smallest overlap matrix eigenvalue = 1.30E-05
 Guess MOs from SCF MO coefficient file
 Reading MOs from coefficient file
 Reading MOs from coefficient file
 A restricted hybrid HF-DFT SCF calculation will be
 performed using Pulay DIIS extrapolation
 Exchange:     0.2000 Hartree-Fock + 0.0800 Slater + 0.7200 B88
 Correlation:  0.1900 VWN1RPA + 0.8100 LYP
 Using SG-1 standard quadrature grid
 SCF converges when DIIS error is below 1.0E-08
 Geometry optimization detected.  Setting ReadMinima to 0
 Setting SaveMinima to 0
 ---------------------------------------
  Cycle       Energy         DIIS Error
 ---------------------------------------
    1    -458.2671662033      9.83E-04
    2    -458.2536000113      1.41E-04
    3    -458.2534803012      2.23E-04
    4    -458.2537212673      4.67E-05
    5    -458.2537292670      2.27E-05
    6    -458.2537314767      4.79E-06
    7    -458.2537314658      1.99E-06
    8    -458.2537316312      3.23E-07
    9    -458.2537316252      1.38E-07
   10    -458.2537316239      5.59E-08
   11    -458.2537316258      1.49E-08
   12    -458.2537316275      4.14E-09 Convergence criterion met
 ---------------------------------------
 SCF time:  CPU 164.73 s  wall 198.16 s
 SCF   energy in the final basis set = -458.2537316275
 Total energy in the final basis set = -458.2537316275

 --------------------------------------------------------------

                    Orbital Energies (a.u.)
 --------------------------------------------------------------

 Alpha MOs
 -- Occupied --
-19.160 -19.151 -19.136 -19.135 -10.291 -10.257 -10.248 -10.234
 -1.097  -1.058  -1.042  -1.029  -0.799  -0.727  -0.631  -0.617
 -0.554  -0.535  -0.526  -0.507  -0.482  -0.479  -0.434  -0.422
 -0.413  -0.390  -0.374  -0.350  -0.321  -0.298  -0.294  -0.289
 -- Virtual --
 -0.063  -0.018  -0.007  -0.003   0.011   0.030   0.034   0.039
  0.046   0.062   0.074   0.084   0.087   0.098   0.103   0.106
  0.108   0.117   0.119   0.125   0.136   0.140   0.147   0.156
  0.161   0.170   0.179   0.188   0.191   0.198   0.203   0.212
  0.219   0.223   0.229   0.246   0.260   0.271   0.276   0.283
  0.289   0.296   0.302   0.306   0.317   0.323   0.334   0.336
  0.353   0.365   0.368   0.380   0.389   0.395   0.428   0.445
  0.471   0.493   0.520   0.528   0.539   0.552   0.574   0.581
  0.595   0.600   0.622   0.639   0.650   0.674   0.686   0.713
  0.719   0.739   0.744   0.762   0.862   0.909   0.951   0.992
  1.001   1.012   1.074   1.086   1.095   1.112   1.129   1.144
  1.155   1.186   1.192   1.195   1.226   1.239   1.275   1.304
  1.324   1.349   1.398   1.421   1.462   1.473   1.507   1.529
  1.533   1.547   1.575   1.580   1.583   1.597   1.623   1.625
  1.665   1.681   1.702   1.718   1.741   1.776   1.795   1.861
  1.867   1.885   1.931   1.988   1.992   2.032   2.041   2.085
  2.104   2.149   2.164   2.181   2.227   2.310   2.332   2.451
  2.466   2.479   2.480   2.522   2.566   2.574   2.609   2.650
  2.676   2.685   2.767   2.817   2.859   2.863   2.875   2.941
  2.962   2.985   3.017   3.075   3.111   3.118   3.154   3.198
  3.202   3.226   3.267   3.303   3.334   3.342   3.456   3.478
  3.518   3.768   3.796   3.829   3.869   3.887   3.952   3.964
  4.030   4.125   4.181   4.261   5.021   5.037   5.049   5.104
  5.137   5.380   5.406   5.435   5.612   5.638   5.668   5.716
 23.764  23.769  23.826  23.854  49.895  49.903  49.940  49.953
 --------------------------------------------------------------

          Ground-State Mulliken Net Atomic Charges

     Atom                 Charge (a.u.)
  ----------------------------------------
      1 C                     0.070722
      2 C                    -0.378883
      3 H                     0.176523
      4 C                     0.058539
      5 H                     0.128648
      6 O                    -0.239647
      7 C                    -0.402123
      8 O                    -0.262508
      9 H                     0.255902
     10 O                    -0.265181
     11 H                     0.179296
     12 H                     0.149056
     13 H                     0.268033
     14 O                    -0.181589
     15 H                     0.198863
     16 H                     0.244348
  ----------------------------------------
  Sum of atomic charges =    -0.000000

 -----------------------------------------------------------------
                    Cartesian Multipole Moments
 -----------------------------------------------------------------
    Charge (ESU x 10^10)
                 0.0000
    Dipole Moment (Debye)
         X      -1.0966      Y      -2.2168      Z      -1.7845
       Tot       3.0497
    Quadrupole Moments (Debye-Ang)
        XX     -50.9592     XY       5.3292     YY     -52.3592
        XZ      -1.7982     YZ      -1.7724     ZZ     -44.1831
    Octopole Moments (Debye-Ang^2)
       XXX     -55.0191    XXY     -26.1976    XYY       2.5738
       YYY       1.7499    XXZ       4.4999    XYZ      -1.7508
       YYZ      -4.9405    XZZ       5.9539    YZZ      -0.6587
       ZZZ       9.9771
    Hexadecapole Moments (Debye-Ang^3)
      XXXX    -967.1863   XXXY      30.1627   XXYY    -200.8216
      XYYY       2.6995   YYYY    -234.3929   XXXZ      -5.3657
      XXYZ      -6.5310   XYYZ       3.2838   YYYZ      -4.6575
      XXZZ    -191.3181   XYZZ       1.9014   YYZZ     -62.5690
      XZZZ       3.5443   YZZZ       0.6231   ZZZZ    -145.2967
 -----------------------------------------------------------------
 Calculating analytic gradient of the SCF energy
 Gradient of SCF Energy
            1           2           3           4           5           6
    1   0.0005125  -0.0001474   0.0002193  -0.0020263   0.0007169   0.0012798
    2   0.0007652  -0.0011079  -0.0000842   0.0019132  -0.0001007  -0.0003232
    3  -0.0012682  -0.0011452   0.0003782  -0.0025131   0.0005308   0.0011321
            7           8           9          10          11          12
    1  -0.0012743   0.0008923  -0.0006587  -0.0014921   0.0003709  -0.0000346
    2   0.0012845  -0.0002933  -0.0002560  -0.0013123  -0.0002569  -0.0003480
    3   0.0000212   0.0002545  -0.0002479   0.0008738   0.0000066  -0.0002017
           13          14          15          16
    1   0.0019073  -0.0010134   0.0000252   0.0007226
    2   0.0000125   0.0011174  -0.0003323  -0.0006780
    3   0.0005787   0.0009287  -0.0004345   0.0011060
 Max gradient component =       2.513E-03
 RMS gradient           =       9.421E-04
 Gradient time:  CPU 57.56 s  wall 67.14 s
 Geometry Optimization Parameters
   NAtoms,    NIC,     NZ,  NCons,   NDum,   NFix, NCnnct, MaxDiis
       16     104       0       0       0       0       0       0

 Cartesian Hessian Update
 Hessian Updated using BFGS Update


** GEOMETRY OPTIMIZATION IN DELOCALIZED INTERNAL COORDINATES **
   Searching for a Minimum

   Optimization Cycle:   2

                       Coordinates (Angstroms)
     ATOM                X               Y               Z
      1  C        -0.5888714256    0.3514409242   -0.2081419811
      2  C         0.7010676267   -0.4554486181   -0.4594655887
      3  H         0.5846960721   -1.0356623797   -1.3901416695
      4  C         1.8845330156    0.4720815026   -0.6776217884
      5  H         1.7723970478    1.2544120652   -1.4496633627
      6  O         2.9078969327    0.3457139692   -0.0484654360
      7  C        -1.8186372703   -0.5568252765   -0.2118337537
      8  O        -2.9747525846    0.2680291167   -0.2286838917
      9  H        -3.7534241201   -0.2747634761   -0.0735085094
     10  O         0.9444183994   -1.3204051543    0.6327368383
     11  H        -1.7928365666   -1.2045395865    0.6735539063
     12  H        -1.7842622720   -1.1999543736   -1.1040780479
     13  H         1.8813319579   -1.2121824396    0.8719019853
     14  O        -0.4652034384    1.1041706117    0.9885061429
     15  H        -0.7128193092    1.0809378940   -1.0155799633
     16  H        -0.1990906402    0.4904333982    1.6873473188
   Point Group: c1    Number of degrees of freedom:    42


   Energy is   -458.253731628

 Hessian Updated using BFGS Update

 40 Hessian modes will be used to form the next step
  Hessian Eigenvalues:
     0.004001    0.005157    0.006615    0.006646    0.012855    0.013413
     0.014004    0.043166    0.048263    0.052696    0.054360    0.054687
     0.061270    0.073308    0.077900    0.108756    0.135445    0.155994
     0.165318    0.171055    0.176175    0.200126    0.202956    0.217857
     0.222856    0.287142    0.293657    0.305016    0.329430    0.331045
     0.332348    0.336092    0.339681    0.425428    0.432868    0.449386
     0.490980    0.522919    0.537632    0.963672

 Minimum Search - Taking Simple RFO Step
 Searching for Lamda that Minimizes Along All modes
 Value Taken    Lamda =  -0.00013609
 Step Taken.  Stepsize is  0.094858

                             Maximum     Tolerance    Cnvgd?
         Gradient           0.001609      0.000300      NO
         Displacement       0.039552      0.001200      NO
         Energy change     -0.000678      0.000001      NO


 New Cartesian Coordinates Obtained by Inverse Iteration

 Displacement from previous Coordinates is:  0.132744
 ----------------------------------------------------------------
             Standard Nuclear Orientation (Angstroms)
    I     Atom           X                Y                Z
 ----------------------------------------------------------------
    1      C      -0.5899904403     0.3520507195    -0.2126575206
    2      C       0.7009647878    -0.4496379005    -0.4651779664
    3      H       0.5873411339    -1.0161914383    -1.4047661400
    4      C       1.8892971790     0.4730176741    -0.6646357871
    5      H       1.7782095212     1.2637713928    -1.4290937126
    6      O       2.9139553906     0.3301704908    -0.0440254053
    7      C      -1.8144645332    -0.5616442808    -0.2049571228
    8      O      -2.9738693586     0.2597127469    -0.2365354068
    9      H      -3.7487350695    -0.2804501076    -0.0624886142
   10      O       0.9350203658    -1.3292178442     0.6143103449
   11      H      -1.7915162426    -1.1947775934     0.6902696752
   12      H      -1.7764160158    -1.2158491498    -1.0877910177
   13      H       1.8674091317    -1.2252606939     0.8618223387
   14      O      -0.4627650736     1.1154779036     0.9742551342
   15      H      -0.7194714879     1.0779829619    -1.0219332149
   16      H      -0.2085258633     0.5082832966     1.6802666145
 ----------------------------------------------------------------
 Molecular Point Group                 C1    NOp =  1
 Largest Abelian Subgroup              C1    NOp =  1
 Nuclear Repulsion Energy =   400.6704161186 hartrees
 There are       32 alpha and       32 beta electrons
 Applying Cartesian multipole field
    Component          Value
    ---------          -----
     (2,0,0)        1.00000E-11
     (0,2,0)        2.00000E-11
     (0,0,2)       -3.00000E-11
 Nucleus-field energy     =     0.0000000079 hartrees
 Requested basis set is 6-311++G(d,p)
 There are 88 shells and 232 basis functions
 A cutoff of  1.0D-11 yielded   3591 shell pairs
 There are     25102 function pairs (     26832 Cartesian)
 Smallest overlap matrix eigenvalue = 1.31E-05
 Guess MOs from SCF MO coefficient file
 Reading MOs from coefficient file
 Reading MOs from coefficient file
 A restricted hybrid HF-DFT SCF calculation will be
 performed using Pulay DIIS extrapolation
 Exchange:     0.2000 Hartree-Fock + 0.0800 Slater + 0.7200 B88
 Correlation:  0.1900 VWN1RPA + 0.8100 LYP
 Using SG-1 standard quadrature grid
 SCF converges when DIIS error is below 1.0E-08
 Geometry optimization detected.  Setting ReadMinima to 0
 Setting SaveMinima to 0
 ---------------------------------------
  Cycle       Energy         DIIS Error
 ---------------------------------------
    1    -458.2582837135      4.17E-04
    2    -458.2537854752      4.37E-05
    3    -458.2537727624      7.44E-05
    4    -458.2537993902      1.36E-05
    5    -458.2538004079      5.46E-06
    6    -458.2538005960      1.76E-06
    7    -458.2538005660      6.62E-07
    8    -458.2538006114      1.08E-07
    9    -458.2538006143      4.51E-08
   10    -458.2538006079      1.45E-08
   11    -458.2538006083      6.68E-09 Convergence criterion met
 ---------------------------------------
 SCF time:  CPU 147.78 s  wall 176.97 s
 SCF   energy in the final basis set = -458.2538006083
 Total energy in the final basis set = -458.2538006083

 --------------------------------------------------------------

                    Orbital Energies (a.u.)
 --------------------------------------------------------------

 Alpha MOs
 -- Occupied --
-19.160 -19.150 -19.136 -19.135 -10.291 -10.257 -10.247 -10.234
 -1.098  -1.059  -1.043  -1.030  -0.799  -0.728  -0.632  -0.617
 -0.554  -0.535  -0.526  -0.507  -0.482  -0.479  -0.435  -0.422
 -0.413  -0.390  -0.374  -0.350  -0.322  -0.298  -0.294  -0.289
 -- Virtual --
 -0.062  -0.018  -0.007  -0.003   0.011   0.030   0.034   0.039
  0.045   0.062   0.074   0.084   0.087   0.098   0.103   0.106
  0.108   0.116   0.119   0.125   0.136   0.140   0.147   0.156
  0.162   0.171   0.179   0.188   0.191   0.198   0.204   0.212
  0.219   0.224   0.230   0.247   0.261   0.271   0.277   0.284
  0.290   0.297   0.303   0.305   0.317   0.324   0.333   0.336
  0.353   0.365   0.368   0.380   0.388   0.394   0.428   0.446
  0.472   0.492   0.521   0.529   0.540   0.553   0.575   0.582
  0.595   0.600   0.622   0.640   0.652   0.674   0.686   0.713
  0.720   0.739   0.745   0.762   0.863   0.907   0.952   0.993
  1.000   1.010   1.075   1.086   1.094   1.112   1.130   1.143
  1.156   1.186   1.192   1.195   1.225   1.238   1.274   1.305
  1.326   1.348   1.398   1.421   1.462   1.471   1.507   1.531
  1.533   1.547   1.575   1.578   1.584   1.598   1.621   1.626
  1.664   1.683   1.704   1.719   1.743   1.775   1.797   1.861
  1.870   1.885   1.933   1.989   1.995   2.033   2.041   2.087
  2.109   2.148   2.164   2.183   2.226   2.312   2.335   2.450
  2.467   2.479   2.481   2.523   2.566   2.574   2.610   2.648
  2.674   2.684   2.768   2.820   2.859   2.864   2.878   2.943
  2.966   2.987   3.018   3.077   3.112   3.121   3.154   3.199
  3.204   3.225   3.268   3.306   3.335   3.345   3.459   3.482
  3.521   3.768   3.799   3.829   3.870   3.889   3.951   3.965
  4.031   4.125   4.185   4.265   5.021   5.037   5.049   5.105
  5.137   5.380   5.407   5.439   5.616   5.642   5.670   5.719
 23.766  23.773  23.827  23.858  49.895  49.903  49.942  49.954
 --------------------------------------------------------------

          Ground-State Mulliken Net Atomic Charges

     Atom                 Charge (a.u.)
  ----------------------------------------
      1 C                     0.082290
      2 C                    -0.380380
      3 H                     0.175860
      4 C                     0.053235
      5 H                     0.128010
      6 O                    -0.240004
      7 C                    -0.409324
      8 O                    -0.263358
      9 H                     0.255731
     10 O                    -0.263438
     11 H                     0.179425
     12 H                     0.151906
     13 H                     0.267507
     14 O                    -0.180333
     15 H                     0.199698
     16 H                     0.243177
  ----------------------------------------
  Sum of atomic charges =     0.000000

 -----------------------------------------------------------------
                    Cartesian Multipole Moments
 -----------------------------------------------------------------
    Charge (ESU x 10^10)
                 0.0000
    Dipole Moment (Debye)
         X      -1.1148      Y      -2.1771      Z      -1.6782
       Tot       2.9663
    Quadrupole Moments (Debye-Ang)
        XX     -51.0906     XY       5.3839     YY     -52.3718
        XZ      -1.9842     YZ      -1.7507     ZZ     -44.1208
    Octopole Moments (Debye-Ang^2)
       XXX     -55.0880    XXY     -25.7868    XYY       2.5827
       YYY       1.9679    XXZ       5.1644    XYZ      -1.7585
       YYZ      -4.6773    XZZ       5.7647    YZZ      -0.5415
       ZZZ      10.5381
    Hexadecapole Moments (Debye-Ang^3)
      XXXX    -970.7294   XXXY      30.9325   XXYY    -200.4936
      XYYY       2.7166   YYYY    -235.9871   XXXZ      -8.1149
      XXYZ      -6.6892   XYYZ       3.4156   YYYZ      -5.1079
      XXZZ    -191.2155   XYZZ       1.7108   YYZZ     -62.1852
      XZZZ       3.1595   YZZZ       0.6414   ZZZZ    -143.1392
 -----------------------------------------------------------------
 Calculating analytic gradient of the SCF energy
 Gradient of SCF Energy
            1           2           3           4           5           6
    1  -0.0002739   0.0004254  -0.0001197  -0.0002066   0.0003257  -0.0000574
    2   0.0000799  -0.0004507   0.0000145   0.0008044  -0.0003969  -0.0000600
    3  -0.0001150  -0.0008427   0.0005400   0.0008994   0.0000987  -0.0005685
            7           8           9          10          11          12
    1  -0.0003325  -0.0001716   0.0004534   0.0004106  -0.0000165  -0.0000138
    2   0.0002977  -0.0008799   0.0004581  -0.0001394   0.0000079   0.0001365
    3   0.0000023   0.0004643  -0.0004019  -0.0000204  -0.0000143   0.0000296
           13          14          15          16
    1  -0.0005004  -0.0003874   0.0002731   0.0001915
    2   0.0000816  -0.0003385   0.0000216   0.0003632
    3  -0.0000705   0.0003410   0.0002106  -0.0005527
 Max gradient component =       8.994E-04
 RMS gradient           =       3.774E-04
 Gradient time:  CPU 56.49 s  wall 68.10 s
 Geometry Optimization Parameters
   NAtoms,    NIC,     NZ,  NCons,   NDum,   NFix, NCnnct, MaxDiis
       16     104       0       0       0       0       0       0

 Cartesian Hessian Update
 Hessian Updated using BFGS Update


** GEOMETRY OPTIMIZATION IN DELOCALIZED INTERNAL COORDINATES **
   Searching for a Minimum

   Optimization Cycle:   3

                       Coordinates (Angstroms)
     ATOM                X               Y               Z
      1  C        -0.5899904403    0.3520507195   -0.2126575206
      2  C         0.7009647878   -0.4496379005   -0.4651779664
      3  H         0.5873411339   -1.0161914383   -1.4047661400
      4  C         1.8892971790    0.4730176741   -0.6646357871
      5  H         1.7782095212    1.2637713928   -1.4290937126
      6  O         2.9139553906    0.3301704908   -0.0440254053
      7  C        -1.8144645332   -0.5616442808   -0.2049571228
      8  O        -2.9738693586    0.2597127469   -0.2365354068
      9  H        -3.7487350695   -0.2804501076   -0.0624886142
     10  O         0.9350203658   -1.3292178442    0.6143103449
     11  H        -1.7915162426   -1.1947775934    0.6902696752
     12  H        -1.7764160158   -1.2158491498   -1.0877910177
     13  H         1.8674091317   -1.2252606939    0.8618223387
     14  O        -0.4627650736    1.1154779036    0.9742551342
     15  H        -0.7194714879    1.0779829619   -1.0219332149
     16  H        -0.2085258633    0.5082832966    1.6802666145
   Point Group: c1    Number of degrees of freedom:    42


   Energy is   -458.253800608

 Hessian Updated using BFGS Update

 41 Hessian modes will be used to form the next step
  Hessian Eigenvalues:
     0.003358    0.004954    0.006569    0.008438    0.010693    0.013418
     0.014344    0.043181    0.049266    0.052884    0.054343    0.055261
     0.061665    0.073907    0.078345    0.108795    0.136245    0.152902
     0.160405    0.165176    0.170823    0.176011    0.201427    0.201602
     0.220191    0.224712    0.282953    0.293545    0.303048    0.327889
     0.330229    0.332990    0.336295    0.340161    0.420697    0.432946
     0.460367    0.518339    0.530730    0.546340    0.971755

 Minimum Search - Taking Simple RFO Step
 Searching for Lamda that Minimizes Along All modes
 Value Taken    Lamda =  -0.00008444
 Step Taken.  Stepsize is  0.115796

                             Maximum     Tolerance    Cnvgd?
         Gradient           0.000714      0.000300      NO
         Displacement       0.062319      0.001200      NO
         Energy change     -0.000069      0.000001      NO


 New Cartesian Coordinates Obtained by Inverse Iteration

 Displacement from previous Coordinates is:  0.120413
 ----------------------------------------------------------------
             Standard Nuclear Orientation (Angstroms)
    I     Atom           X                Y                Z
 ----------------------------------------------------------------
    1      C      -0.5870546140     0.3503824542    -0.2180361761
    2      C       0.7015531166    -0.4513951606    -0.4720377985
    3      H       0.5869516011    -1.0109786266    -1.4166542565
    4      C       1.8937594414     0.4648372975    -0.6673017971
    5      H       1.7706304716     1.2772841166    -1.4082633385
    6      O       2.9050378740     0.3381954787    -0.0230874827
    7      C      -1.8103185777    -0.5636436302    -0.2004394928
    8      O      -2.9697801719     0.2588796330    -0.2470191895
    9      H      -3.7426391015    -0.2759200316    -0.0496737105
   10      O       0.9317593060    -1.3367434948     0.6017325745
   11      H      -1.7914487313    -1.1823943747     0.7044562120
   12      H      -1.7707427476    -1.2303705949    -1.0733084999
   13      H       1.8640331464    -1.2403980815     0.8481315788
   14      O      -0.4536593363     1.1211490541     0.9620919149
   15      H      -0.7204427185     1.0724496097    -1.0301857314
   16      H      -0.2211955334     0.5161045288     1.6764573923
 ----------------------------------------------------------------
 Molecular Point Group                 C1    NOp =  1
 Largest Abelian Subgroup              C1    NOp =  1
 Nuclear Repulsion Energy =   400.9764128733 hartrees
 There are       32 alpha and       32 beta electrons
 Applying Cartesian multipole field
    Component          Value
    ---------          -----
     (2,0,0)        1.00000E-11
     (0,2,0)        2.00000E-11
     (0,0,2)       -3.00000E-11
 Nucleus-field energy     =     0.0000000080 hartrees
 Requested basis set is 6-311++G(d,p)
 There are 88 shells and 232 basis functions
 A cutoff of  1.0D-11 yielded   3590 shell pairs
 There are     25093 function pairs (     26823 Cartesian)
 Smallest overlap matrix eigenvalue = 1.32E-05
 Guess MOs from SCF MO coefficient file
 Reading MOs from coefficient file
 Reading MOs from coefficient file
 A restricted hybrid HF-DFT SCF calculation will be
 performed using Pulay DIIS extrapolation
 Exchange:     0.2000 Hartree-Fock + 0.0800 Slater + 0.7200 B88
 Correlation:  0.1900 VWN1RPA + 0.8100 LYP
 Using SG-1 standard quadrature grid
 SCF converges when DIIS error is below 1.0E-08
 Geometry optimization detected.  Setting ReadMinima to 0
 Setting SaveMinima to 0
 ---------------------------------------
  Cycle       Energy         DIIS Error
 ---------------------------------------
    1    -458.2530304279      4.86E-04
    2    -458.2536648799      4.42E-05
    3    -458.2536741090      4.03E-05
    4    -458.2536800926      2.50E-05
    5    -458.2536833357      5.89E-06
    6    -458.2536834315      2.09E-06
    7    -458.2536833996      7.96E-07
    8    -458.2536834003      1.49E-07
    9    -458.2536833986      6.00E-08
   10    -458.2536833777      1.89E-08
   11    -458.2536833738      3.92E-09 Convergence criterion met
 ---------------------------------------
 SCF time:  CPU 147.86 s  wall 177.40 s
 SCF   energy in the final basis set = -458.2536833738
 Total energy in the final basis set = -458.2536833738

 --------------------------------------------------------------

                    Orbital Energies (a.u.)
 --------------------------------------------------------------

 Alpha MOs
 -- Occupied --
-19.159 -19.150 -19.136 -19.135 -10.290 -10.256 -10.247 -10.234
 -1.098  -1.060  -1.043  -1.030  -0.799  -0.728  -0.632  -0.617
 -0.554  -0.535  -0.526  -0.507  -0.482  -0.480  -0.435  -0.423
 -0.412  -0.390  -0.374  -0.350  -0.322  -0.297  -0.294  -0.289
 -- Virtual --
 -0.062  -0.018  -0.007  -0.003   0.011   0.030   0.034   0.038
  0.045   0.062   0.075   0.084   0.087   0.098   0.103   0.107
  0.108   0.116   0.119   0.124   0.137   0.140   0.147   0.156
  0.162   0.171   0.179   0.188   0.190   0.198   0.204   0.211
  0.220   0.224   0.230   0.247   0.261   0.272   0.277   0.283
  0.290   0.298   0.303   0.305   0.317   0.323   0.332   0.335
  0.352   0.365   0.367   0.381   0.387   0.394   0.430   0.448
  0.471   0.493   0.522   0.528   0.541   0.554   0.574   0.583
  0.594   0.600   0.621   0.641   0.651   0.674   0.685   0.713
  0.722   0.738   0.746   0.761   0.864   0.905   0.953   0.984
  0.997   1.010   1.079   1.086   1.093   1.115   1.132   1.143
  1.154   1.187   1.192   1.194   1.229   1.238   1.273   1.306
  1.324   1.349   1.399   1.421   1.461   1.474   1.505   1.531
  1.533   1.550   1.574   1.578   1.584   1.599   1.619   1.627
  1.664   1.683   1.707   1.720   1.743   1.776   1.796   1.859
  1.872   1.884   1.933   1.990   1.996   2.033   2.040   2.088
  2.111   2.146   2.164   2.183   2.228   2.314   2.338   2.448
  2.468   2.479   2.481   2.523   2.565   2.576   2.610   2.646
  2.670   2.686   2.769   2.821   2.860   2.863   2.877   2.943
  2.970   2.990   3.018   3.078   3.113   3.121   3.155   3.198
  3.205   3.223   3.269   3.307   3.337   3.346   3.463   3.482
  3.522   3.768   3.801   3.827   3.869   3.889   3.953   3.965
  4.032   4.125   4.188   4.268   5.022   5.038   5.049   5.106
  5.138   5.379   5.407   5.443   5.618   5.643   5.671   5.723
 23.767  23.775  23.827  23.859  49.896  49.903  49.941  49.955
 --------------------------------------------------------------

          Ground-State Mulliken Net Atomic Charges

     Atom                 Charge (a.u.)
  ----------------------------------------
      1 C                     0.088942
      2 C                    -0.380220
      3 H                     0.173236
      4 C                     0.051335
      5 H                     0.127833
      6 O                    -0.239793
      7 C                    -0.415218
      8 O                    -0.263793
      9 H                     0.255594
     10 O                    -0.262347
     11 H                     0.179337
     12 H                     0.154394
     13 H                     0.267192
     14 O                    -0.180351
     15 H                     0.200472
     16 H                     0.243386
  ----------------------------------------
  Sum of atomic charges =    -0.000000

 -----------------------------------------------------------------
                    Cartesian Multipole Moments
 -----------------------------------------------------------------
    Charge (ESU x 10^10)
                -0.0000
    Dipole Moment (Debye)
         X      -1.1417      Y      -2.1908      Z      -1.6210
       Tot       2.9548
    Quadrupole Moments (Debye-Ang)
        XX     -50.9949     XY       5.2272     YY     -52.4065
        XZ      -2.3570     YZ      -1.7487     ZZ     -44.0976
    Octopole Moments (Debye-Ang^2)
       XXX     -54.5763    XXY     -25.7847    XYY       2.5537
       YYY       2.0667    XXZ       5.6263    XYZ      -1.8239
       YYZ      -4.4789    XZZ       5.4679    YZZ      -0.4564
       ZZZ      11.1136
    Hexadecapole Moments (Debye-Ang^3)
      XXXX    -966.8585   XXXY      29.3360   XXYY    -200.1227
      XYYY       2.3710   YYYY    -237.4454   XXXZ     -12.8176
      XXYZ      -6.8653   XYYZ       3.1788   YYYZ      -5.4622
      XXZZ    -190.7650   XYZZ       1.4416   YYZZ     -62.0928
      XZZZ       1.9301   YZZZ       0.6989   ZZZZ    -142.2423
 -----------------------------------------------------------------
 Calculating analytic gradient of the SCF energy
 Gradient of SCF Energy
            1           2           3           4           5           6
    1  -0.0008678  -0.0009551   0.0002915   0.0037836  -0.0011342  -0.0019206
    2  -0.0008608   0.0021032   0.0003710  -0.0051207   0.0013122   0.0017024
    3   0.0003902   0.0019285   0.0000932  -0.0033075   0.0015060   0.0009387
            7           8           9          10          11          12
    1   0.0003252  -0.0005040   0.0006775   0.0013076  -0.0001552   0.0000572
    2  -0.0003530  -0.0004201   0.0004041   0.0007924   0.0001747   0.0002630
    3   0.0000089   0.0004045  -0.0003423  -0.0002328  -0.0000276   0.0000645
           13          14          15          16
    1  -0.0013490   0.0003114   0.0003222  -0.0001905
    2  -0.0002230  -0.0009224   0.0001849   0.0005921
    3  -0.0006362  -0.0000922   0.0003147  -0.0010105
 Max gradient component =       5.121E-03
 RMS gradient           =       1.324E-03
 Gradient time:  CPU 56.64 s  wall 67.26 s
 Geometry Optimization Parameters
   NAtoms,    NIC,     NZ,  NCons,   NDum,   NFix, NCnnct, MaxDiis
       16     104       0       0       0       0       0       0

 Cartesian Hessian Update
 Hessian Updated using BFGS Update


** GEOMETRY OPTIMIZATION IN DELOCALIZED INTERNAL COORDINATES **
   Searching for a Minimum

   Optimization Cycle:   4

                       Coordinates (Angstroms)
     ATOM                X               Y               Z
      1  C        -0.5870546140    0.3503824542   -0.2180361761
      2  C         0.7015531166   -0.4513951606   -0.4720377985
      3  H         0.5869516011   -1.0109786266   -1.4166542565
      4  C         1.8937594414    0.4648372975   -0.6673017971
      5  H         1.7706304716    1.2772841166   -1.4082633385
      6  O         2.9050378740    0.3381954787   -0.0230874827
      7  C        -1.8103185777   -0.5636436302   -0.2004394928
      8  O        -2.9697801719    0.2588796330   -0.2470191895
      9  H        -3.7426391015   -0.2759200316   -0.0496737105
     10  O         0.9317593060   -1.3367434948    0.6017325745
     11  H        -1.7914487313   -1.1823943747    0.7044562120
     12  H        -1.7707427476   -1.2303705949   -1.0733084999
     13  H         1.8640331464   -1.2403980815    0.8481315788
     14  O        -0.4536593363    1.1211490541    0.9620919149
     15  H        -0.7204427185    1.0724496097   -1.0301857314
     16  H        -0.2211955334    0.5161045288    1.6764573923
   Point Group: c1    Number of degrees of freedom:    42


   Energy is   -458.253683374

 Hessian Updated using BFGS Update

 42 Hessian modes will be used to form the next step
  Hessian Eigenvalues:
     0.003752    0.004752    0.006670    0.008546    0.013410    0.013976
     0.043178    0.045578    0.049424    0.054138    0.054381    0.056032
     0.061589    0.073913    0.080032    0.108798    0.135999    0.153496
     0.159869    0.160002    0.165153    0.170627    0.176204    0.201408
     0.205536    0.219649    0.225111    0.283563    0.293930    0.303982
     0.326162    0.330022    0.332002    0.336186    0.339786    0.420669
     0.432932    0.462685    0.519254    0.529095    0.535623    0.972119

 Minimum Search - Taking Simple RFO Step
 Searching for Lamda that Minimizes Along All modes
 Value Taken    Lamda =  -0.00028472
 Step Taken.  Stepsize is  0.076199

                             Maximum     Tolerance    Cnvgd?
         Gradient           0.001815      0.000300      NO
         Displacement       0.030940      0.001200      NO
         Energy change      0.000117      0.000001      NO


 New Cartesian Coordinates Obtained by Inverse Iteration

 Displacement from previous Coordinates is:  0.084202
 ----------------------------------------------------------------
             Standard Nuclear Orientation (Angstroms)
    I     Atom           X                Y                Z
 ----------------------------------------------------------------
    1      C      -0.5878666433     0.3522010511    -0.2130389210
    2      C       0.7016552353    -0.4487295381    -0.4671854168
    3      H       0.5880812698    -1.0101823193    -1.4112266388
    4      C       1.8904175972     0.4722633079    -0.6651449764
    5      H       1.7765624436     1.2651660396    -1.4285220280
    6      O       2.9126070690     0.3315830024    -0.0402381252
    7      C      -1.8113974607    -0.5621895477    -0.2034340004
    8      O      -2.9711828736     0.2600170473    -0.2488137641
    9      H      -3.7443532156    -0.2765882358    -0.0537705616
   10      O       0.9351472580    -1.3315788223     0.6090556323
   11      H      -1.7932255475    -1.1856051309     0.6984985122
   12      H      -1.7694708881    -1.2257205518    -1.0791148495
   13      H       1.8687004909    -1.2332165476     0.8545447743
   14      O      -0.4586234015     1.1165097067     0.9728165376
   15      H      -0.7202978491     1.0767620628    -1.0234580986
   16      H      -0.2303100593     0.5067466532     1.6858941231
 ----------------------------------------------------------------
 Molecular Point Group                 C1    NOp =  1
 Largest Abelian Subgroup              C1    NOp =  1
 Nuclear Repulsion Energy =   400.7355092498 hartrees
 There are       32 alpha and       32 beta electrons
 Applying Cartesian multipole field
    Component          Value
    ---------          -----
     (2,0,0)        1.00000E-11
     (0,2,0)        2.00000E-11
     (0,0,2)       -3.00000E-11
 Nucleus-field energy     =     0.0000000079 hartrees
 Requested basis set is 6-311++G(d,p)
 There are 88 shells and 232 basis functions
 A cutoff of  1.0D-11 yielded   3591 shell pairs
 There are     25102 function pairs (     26832 Cartesian)
 Smallest overlap matrix eigenvalue = 1.32E-05
 Guess MOs from SCF MO coefficient file
 Reading MOs from coefficient file
 Reading MOs from coefficient file
 A restricted hybrid HF-DFT SCF calculation will be
 performed using Pulay DIIS extrapolation
 Exchange:     0.2000 Hartree-Fock + 0.0800 Slater + 0.7200 B88
 Correlation:  0.1900 VWN1RPA + 0.8100 LYP
 Using SG-1 standard quadrature grid
 SCF converges when DIIS error is below 1.0E-08
 Geometry optimization detected.  Setting ReadMinima to 0
 Setting SaveMinima to 0
 ---------------------------------------
  Cycle       Energy         DIIS Error
 ---------------------------------------
    1    -458.2514108947      3.63E-04
    2    -458.2538168226      3.01E-05
    3    -458.2538174668      4.39E-05
    4    -458.2538263695      1.29E-05
    5    -458.2538270990      2.93E-06
    6    -458.2538270041      1.73E-06
    7    -458.2538270777      4.59E-07
    8    -458.2538270563      1.10E-07
    9    -458.2538270523      4.28E-08
   10    -458.2538270566      1.15E-08
   11    -458.2538270554      2.13E-09 Convergence criterion met
 ---------------------------------------
 SCF time:  CPU 145.54 s  wall 174.18 s
 SCF   energy in the final basis set = -458.2538270554
 Total energy in the final basis set = -458.2538270554

 --------------------------------------------------------------

                    Orbital Energies (a.u.)
 --------------------------------------------------------------

 Alpha MOs
 -- Occupied --
-19.159 -19.150 -19.136 -19.135 -10.290 -10.256 -10.247 -10.234
 -1.097  -1.059  -1.043  -1.030  -0.799  -0.728  -0.632  -0.617
 -0.554  -0.535  -0.526  -0.507  -0.482  -0.480  -0.435  -0.423
 -0.412  -0.390  -0.374  -0.350  -0.322  -0.298  -0.294  -0.289
 -- Virtual --
 -0.062  -0.018  -0.007  -0.003   0.011   0.030   0.034   0.038
  0.045   0.062   0.074   0.084   0.087   0.098   0.103   0.106
  0.108   0.116   0.119   0.124   0.136   0.140   0.147   0.156
  0.162   0.171   0.179   0.188   0.190   0.198   0.203   0.211
  0.220   0.225   0.230   0.247   0.260   0.271   0.277   0.283
  0.290   0.297   0.304   0.305   0.317   0.323   0.332   0.335
  0.353   0.365   0.367   0.380   0.387   0.394   0.429   0.446
  0.471   0.492   0.521   0.529   0.540   0.553   0.574   0.582
  0.595   0.600   0.621   0.641   0.652   0.674   0.686   0.713
  0.721   0.738   0.746   0.762   0.863   0.906   0.952   0.991
  0.998   1.010   1.076   1.085   1.095   1.113   1.131   1.143
  1.155   1.187   1.192   1.195   1.225   1.238   1.273   1.306
  1.326   1.347   1.398   1.421   1.461   1.472   1.507   1.531
  1.532   1.547   1.576   1.578   1.584   1.598   1.620   1.627
  1.664   1.683   1.706   1.720   1.743   1.774   1.797   1.860
  1.871   1.885   1.933   1.989   1.996   2.032   2.040   2.086
  2.110   2.147   2.163   2.183   2.227   2.313   2.337   2.448
  2.468   2.478   2.481   2.522   2.565   2.577   2.611   2.645
  2.674   2.685   2.769   2.821   2.860   2.864   2.878   2.943
  2.968   2.988   3.018   3.077   3.112   3.121   3.155   3.198
  3.205   3.223   3.268   3.306   3.336   3.345   3.461   3.482
  3.521   3.767   3.800   3.828   3.868   3.889   3.951   3.963
  4.031   4.125   4.186   4.266   5.021   5.037   5.049   5.106
  5.138   5.379   5.406   5.440   5.617   5.640   5.669   5.721
 23.766  23.774  23.826  23.858  49.895  49.903  49.941  49.954
 --------------------------------------------------------------

          Ground-State Mulliken Net Atomic Charges

     Atom                 Charge (a.u.)
  ----------------------------------------
      1 C                     0.091434
      2 C                    -0.384856
      3 H                     0.174757
      4 C                     0.052806
      5 H                     0.127245
      6 O                    -0.240197
      7 C                    -0.413424
      8 O                    -0.263499
      9 H                     0.255594
     10 O                    -0.263705
     11 H                     0.178740
     12 H                     0.153764
     13 H                     0.267559
     14 O                    -0.180510
     15 H                     0.200833
     16 H                     0.243459
  ----------------------------------------
  Sum of atomic charges =    -0.000000

 -----------------------------------------------------------------
                    Cartesian Multipole Moments
 -----------------------------------------------------------------
    Charge (ESU x 10^10)
                -0.0000
    Dipole Moment (Debye)
         X      -1.1550      Y      -2.1813      Z      -1.6185
       Tot       2.9516
    Quadrupole Moments (Debye-Ang)
        XX     -51.1015     XY       5.2955     YY     -52.3851
        XZ      -2.2601     YZ      -1.7647     ZZ     -44.0903
    Octopole Moments (Debye-Ang^2)
       XXX     -54.9604    XXY     -25.7355    XYY       2.5659
       YYY       1.9489    XXZ       5.8238    XYZ      -1.8136
       YYZ      -4.5719    XZZ       5.5358    YZZ      -0.5356
       ZZZ      10.9585
    Hexadecapole Moments (Debye-Ang^3)
      XXXX    -970.6123   XXXY      30.0296   XXYY    -200.3125
      XYYY       2.6396   YYYY    -236.3464   XXXZ     -10.8576
      XXYZ      -6.7303   XYYZ       3.3460   YYYZ      -5.1992
      XXZZ    -191.2132   XYZZ       1.6102   YYZZ     -62.2315
      XZZZ       2.2972   YZZZ       0.6797   ZZZZ    -142.9482
 -----------------------------------------------------------------
 Calculating analytic gradient of the SCF energy
 Gradient of SCF Energy
            1           2           3           4           5           6
    1  -0.0001643  -0.0002321  -0.0000636   0.0004134  -0.0001822  -0.0003812
    2   0.0000100   0.0002789   0.0000476  -0.0003617   0.0000869   0.0000193
    3   0.0000726   0.0001039  -0.0001045   0.0004915  -0.0001538  -0.0001052
            7           8           9          10          11          12
    1   0.0001099   0.0000563   0.0000825   0.0005220   0.0000233   0.0000598
    2  -0.0002636   0.0002032  -0.0000798   0.0002904   0.0001025   0.0000176
    3  -0.0000716   0.0001916  -0.0001657   0.0000198  -0.0000139  -0.0000326
           13          14          15          16
    1  -0.0003451   0.0000148   0.0001050  -0.0000186
    2  -0.0001203  -0.0003324   0.0000204   0.0000810
    3  -0.0000863  -0.0000062  -0.0000453  -0.0000943
 Max gradient component =       5.220E-04
 RMS gradient           =       1.947E-04
 Gradient time:  CPU 56.88 s  wall 72.07 s
 Geometry Optimization Parameters
   NAtoms,    NIC,     NZ,  NCons,   NDum,   NFix, NCnnct, MaxDiis
       16     104       0       0       0       0       0       0

 Cartesian Hessian Update
 Hessian Updated using BFGS Update


** GEOMETRY OPTIMIZATION IN DELOCALIZED INTERNAL COORDINATES **
   Searching for a Minimum

   Optimization Cycle:   5

                       Coordinates (Angstroms)
     ATOM                X               Y               Z
      1  C        -0.5878666433    0.3522010511   -0.2130389210
      2  C         0.7016552353   -0.4487295381   -0.4671854168
      3  H         0.5880812698   -1.0101823193   -1.4112266388
      4  C         1.8904175972    0.4722633079   -0.6651449764
      5  H         1.7765624436    1.2651660396   -1.4285220280
      6  O         2.9126070690    0.3315830024   -0.0402381252
      7  C        -1.8113974607   -0.5621895477   -0.2034340004
      8  O        -2.9711828736    0.2600170473   -0.2488137641
      9  H        -3.7443532156   -0.2765882358   -0.0537705616
     10  O         0.9351472580   -1.3315788223    0.6090556323
     11  H        -1.7932255475   -1.1856051309    0.6984985122
     12  H        -1.7694708881   -1.2257205518   -1.0791148495
     13  H         1.8687004909   -1.2332165476    0.8545447743
     14  O        -0.4586234015    1.1165097067    0.9728165376
     15  H        -0.7202978491    1.0767620628   -1.0234580986
     16  H        -0.2303100593    0.5067466532    1.6858941231
   Point Group: c1    Number of degrees of freedom:    42


   Energy is   -458.253827055

 Hessian Updated using BFGS Update

 42 Hessian modes will be used to form the next step
  Hessian Eigenvalues:
     0.003789    0.004767    0.006699    0.008520    0.013413    0.014048
     0.043165    0.045811    0.050401    0.053403    0.054358    0.056191
     0.061611    0.073689    0.080152    0.108844    0.135912    0.152577
     0.159943    0.160088    0.165153    0.170694    0.175977    0.201364
     0.204771    0.219894    0.224613    0.282504    0.293473    0.303119
     0.326362    0.329902    0.332074    0.336169    0.339824    0.420665
     0.432925    0.461557    0.515728    0.526070    0.535409    0.969410

 Minimum Search - Taking Simple RFO Step
 Searching for Lamda that Minimizes Along All modes
 Value Taken    Lamda =  -0.00000807
 Step Taken.  Stepsize is  0.025952

                             Maximum     Tolerance    Cnvgd?
         Gradient           0.000404      0.000300      NO
         Displacement       0.009765      0.001200      NO
         Energy change     -0.000144      0.000001      NO


 New Cartesian Coordinates Obtained by Inverse Iteration

 Displacement from previous Coordinates is:  0.039603
 ----------------------------------------------------------------
             Standard Nuclear Orientation (Angstroms)
    I     Atom           X                Y                Z
 ----------------------------------------------------------------
    1      C      -0.5878885415     0.3519446958    -0.2157271148
    2      C       0.7025955158    -0.4487576966    -0.4694498750
    3      H       0.5916120970    -1.0075770941    -1.4152459501
    4      C       1.8919804399     0.4734620519    -0.6621322150
    5      H       1.7797540110     1.2706910325    -1.4208143112
    6      O       2.9142472292     0.3289613273    -0.0378226203
    7      C      -1.8116803887    -0.5628472539    -0.2025254752
    8      O      -2.9725982745     0.2577859559    -0.2495661137
    9      H      -3.7448910987    -0.2772612596    -0.0465734875
   10      O       0.9323820049    -1.3356140448     0.6044811448
   11      H      -1.7925173982    -1.1841600562     0.7009419312
   12      H      -1.7706477631    -1.2291312591    -1.0761522821
   13      H       1.8652384515    -1.2369034805     0.8539345852
   14      O      -0.4582796518     1.1200668779     0.9679424262
   15      H      -0.7222997542     1.0745738741    -1.0274721918
   16      H      -0.2305634535     0.5122045070     1.6830437483
 ----------------------------------------------------------------
 Molecular Point Group                 C1    NOp =  1
 Largest Abelian Subgroup              C1    NOp =  1
 Nuclear Repulsion Energy =   400.6247194505 hartrees
 There are       32 alpha and       32 beta electrons
 Applying Cartesian multipole field
    Component          Value
    ---------          -----
     (2,0,0)        1.00000E-11
     (0,2,0)        2.00000E-11
     (0,0,2)       -3.00000E-11
 Nucleus-field energy     =     0.0000000080 hartrees
 Requested basis set is 6-311++G(d,p)
 There are 88 shells and 232 basis functions
 A cutoff of  1.0D-11 yielded   3590 shell pairs
 There are     25093 function pairs (     26823 Cartesian)
 Smallest overlap matrix eigenvalue = 1.33E-05
 Guess MOs from SCF MO coefficient file
 Reading MOs from coefficient file
 Reading MOs from coefficient file
 A restricted hybrid HF-DFT SCF calculation will be
 performed using Pulay DIIS extrapolation
 Exchange:     0.2000 Hartree-Fock + 0.0800 Slater + 0.7200 B88
 Correlation:  0.1900 VWN1RPA + 0.8100 LYP
 Using SG-1 standard quadrature grid
 SCF converges when DIIS error is below 1.0E-08
 Geometry optimization detected.  Setting ReadMinima to 0
 Setting SaveMinima to 0
 ---------------------------------------
  Cycle       Energy         DIIS Error
 ---------------------------------------
    1    -458.2521945256      1.05E-04
    2    -458.2538299555      1.42E-05
    3    -458.2538299891      1.56E-05
    4    -458.2538307569      6.30E-06
    5    -458.2538310213      2.45E-06
    6    -458.2538311834      4.85E-07
    7    -458.2538311949      2.40E-07
    8    -458.2538311482      4.30E-08
    9    -458.2538311463      1.46E-08
   10    -458.2538311491      6.24E-09 Convergence criterion met
 ---------------------------------------
 SCF time:  CPU 132.75 s  wall 161.48 s
 SCF   energy in the final basis set = -458.2538311491
 Total energy in the final basis set = -458.2538311491

 --------------------------------------------------------------

                    Orbital Energies (a.u.)
 --------------------------------------------------------------

 Alpha MOs
 -- Occupied --
-19.159 -19.150 -19.136 -19.135 -10.290 -10.256 -10.247 -10.234
 -1.097  -1.059  -1.043  -1.030  -0.799  -0.727  -0.632  -0.617
 -0.554  -0.535  -0.526  -0.506  -0.482  -0.480  -0.434  -0.423
 -0.412  -0.390  -0.374  -0.350  -0.322  -0.297  -0.294  -0.289
 -- Virtual --
 -0.062  -0.018  -0.007  -0.003   0.011   0.030   0.034   0.038
  0.045   0.062   0.074   0.084   0.087   0.098   0.103   0.107
  0.108   0.116   0.119   0.124   0.136   0.140   0.147   0.156
  0.162   0.171   0.178   0.188   0.190   0.197   0.204   0.211
  0.220   0.225   0.230   0.247   0.261   0.271   0.277   0.283
  0.290   0.297   0.304   0.305   0.317   0.323   0.332   0.335
  0.353   0.365   0.367   0.380   0.387   0.394   0.429   0.446
  0.471   0.492   0.521   0.528   0.540   0.553   0.574   0.582
  0.595   0.600   0.621   0.641   0.652   0.674   0.686   0.713
  0.721   0.738   0.746   0.762   0.863   0.906   0.952   0.991
  0.997   1.009   1.076   1.085   1.094   1.114   1.131   1.142
  1.155   1.187   1.192   1.195   1.224   1.237   1.273   1.306
  1.326   1.347   1.398   1.421   1.461   1.472   1.506   1.531
  1.532   1.547   1.575   1.578   1.584   1.598   1.620   1.627
  1.664   1.682   1.705   1.720   1.743   1.774   1.797   1.860
  1.872   1.885   1.933   1.989   1.996   2.032   2.039   2.085
  2.110   2.146   2.163   2.183   2.226   2.313   2.337   2.449
  2.468   2.477   2.481   2.522   2.565   2.577   2.610   2.645
  2.674   2.684   2.769   2.821   2.859   2.863   2.878   2.942
  2.967   2.988   3.017   3.077   3.111   3.120   3.154   3.198
  3.204   3.222   3.268   3.306   3.335   3.345   3.460   3.482
  3.521   3.767   3.799   3.828   3.868   3.889   3.950   3.963
  4.031   4.125   4.186   4.265   5.021   5.037   5.049   5.106
  5.138   5.378   5.405   5.440   5.615   5.640   5.669   5.720
 23.766  23.773  23.826  23.857  49.895  49.903  49.941  49.954
 --------------------------------------------------------------

          Ground-State Mulliken Net Atomic Charges

     Atom                 Charge (a.u.)
  ----------------------------------------
      1 C                     0.095595
      2 C                    -0.384130
      3 H                     0.174924
      4 C                     0.050571
      5 H                     0.127805
      6 O                    -0.240187
      7 C                    -0.417426
      8 O                    -0.263769
      9 H                     0.255678
     10 O                    -0.263252
     11 H                     0.178813
     12 H                     0.154377
     13 H                     0.267525
     14 O                    -0.180481
     15 H                     0.200868
     16 H                     0.243089
  ----------------------------------------
  Sum of atomic charges =    -0.000000

 -----------------------------------------------------------------
                    Cartesian Multipole Moments
 -----------------------------------------------------------------
    Charge (ESU x 10^10)
                -0.0000
    Dipole Moment (Debye)
         X      -1.1517      Y      -2.1670      Z      -1.5923
       Tot       2.9254
    Quadrupole Moments (Debye-Ang)
        XX     -51.1352     XY       5.3083     YY     -52.3992
        XZ      -2.3281     YZ      -1.7673     ZZ     -44.0671
    Octopole Moments (Debye-Ang^2)
       XXX     -54.9942    XXY     -25.6197    XYY       2.5926
       YYY       2.0299    XXZ       6.0503    XYZ      -1.8230
       YYZ      -4.5090    XZZ       5.5334    YZZ      -0.4890
       ZZZ      11.1052
    Hexadecapole Moments (Debye-Ang^3)
      XXXX    -972.0922   XXXY      30.1408   XXYY    -200.4476
      XYYY       2.6414   YYYY    -237.1478   XXXZ     -12.0772
      XXYZ      -6.8629   XYYZ       3.3342   YYYZ      -5.3152
      XXZZ    -191.2624   XYZZ       1.5325   YYZZ     -62.1462
      XZZZ       2.1997   YZZZ       0.6903   ZZZZ    -142.3811
 -----------------------------------------------------------------
 Calculating analytic gradient of the SCF energy
 Gradient of SCF Energy
            1           2           3           4           5           6
    1  -0.0000209   0.0002062   0.0000006   0.0001637  -0.0000211  -0.0000554
    2   0.0000075   0.0000206   0.0000182  -0.0000693   0.0000593   0.0000637
    3   0.0001949   0.0000520  -0.0000428   0.0001823  -0.0000186  -0.0000946
            7           8           9          10          11          12
    1   0.0000363  -0.0000340  -0.0000677  -0.0000881  -0.0000019  -0.0000319
    2  -0.0000233   0.0000275  -0.0000456  -0.0000302   0.0000104   0.0000067
    3  -0.0001203   0.0001493  -0.0001352  -0.0000550   0.0000152  -0.0000104
           13          14          15          16
    1  -0.0000447  -0.0001120   0.0000113   0.0000597
    2   0.0000038  -0.0000310   0.0000264  -0.0000446
    3   0.0000052  -0.0001207   0.0000151  -0.0000165
 Max gradient component =       2.062E-04
 RMS gradient           =       7.735E-05
 Gradient time:  CPU 56.69 s  wall 69.48 s
 Geometry Optimization Parameters
   NAtoms,    NIC,     NZ,  NCons,   NDum,   NFix, NCnnct, MaxDiis
       16     104       0       0       0       0       0       0

 Cartesian Hessian Update
 Hessian Updated using BFGS Update


** GEOMETRY OPTIMIZATION IN DELOCALIZED INTERNAL COORDINATES **
   Searching for a Minimum

   Optimization Cycle:   6

                       Coordinates (Angstroms)
     ATOM                X               Y               Z
      1  C        -0.5878885415    0.3519446958   -0.2157271148
      2  C         0.7025955158   -0.4487576966   -0.4694498750
      3  H         0.5916120970   -1.0075770941   -1.4152459501
      4  C         1.8919804399    0.4734620519   -0.6621322150
      5  H         1.7797540110    1.2706910325   -1.4208143112
      6  O         2.9142472292    0.3289613273   -0.0378226203
      7  C        -1.8116803887   -0.5628472539   -0.2025254752
      8  O        -2.9725982745    0.2577859559   -0.2495661137
      9  H        -3.7448910987   -0.2772612596   -0.0465734875
     10  O         0.9323820049   -1.3356140448    0.6044811448
     11  H        -1.7925173982   -1.1841600562    0.7009419312
     12  H        -1.7706477631   -1.2291312591   -1.0761522821
     13  H         1.8652384515   -1.2369034805    0.8539345852
     14  O        -0.4582796518    1.1200668779    0.9679424262
     15  H        -0.7222997542    1.0745738741   -1.0274721918
     16  H        -0.2305634535    0.5122045070    1.6830437483
   Point Group: c1    Number of degrees of freedom:    42


   Energy is   -458.253831149

 Hessian Updated using BFGS Update

 42 Hessian modes will be used to form the next step
  Hessian Eigenvalues:
     0.003034    0.005125    0.006519    0.008298    0.012583    0.014339
     0.043375    0.046532    0.050702    0.053128    0.054637    0.056858
     0.061548    0.073820    0.080290    0.109626    0.135867    0.148603
     0.159709    0.160638    0.165231    0.171882    0.185563    0.201330
     0.204067    0.221800    0.231264    0.289519    0.299573    0.318904
     0.328476    0.330666    0.332923    0.337250    0.339790    0.423447
     0.432718    0.458256    0.512674    0.526385    0.536575    0.961450

 Minimum Search - Taking Simple RFO Step
 Searching for Lamda that Minimizes Along All modes
 Value Taken    Lamda =  -0.00000358
 Step Taken.  Stepsize is  0.024518

                             Maximum     Tolerance    Cnvgd?
         Gradient           0.000194      0.000300     YES
         Displacement       0.013003      0.001200      NO
         Energy change     -0.000004      0.000001      NO


 New Cartesian Coordinates Obtained by Inverse Iteration

 Displacement from previous Coordinates is:  0.022897
 ----------------------------------------------------------------
             Standard Nuclear Orientation (Angstroms)
    I     Atom           X                Y                Z
 ----------------------------------------------------------------
    1      C      -0.5876199062     0.3517684472    -0.2167654961
    2      C       0.7027715284    -0.4487955554    -0.4705992731
    3      H       0.5926832164    -1.0064687533    -1.4171745306
    4      C       1.8921473257     0.4738473592    -0.6612210394
    5      H       1.7807930126     1.2722954160    -1.4185609446
    6      O       2.9139597202     0.3280798535    -0.0362904826
    7      C      -1.8112380064    -0.5632301140    -0.2024606924
    8      O      -2.9722752872     0.2570886748    -0.2533222808
    9      H      -3.7436194153    -0.2754806533    -0.0405432393
   10      O       0.9324001731    -1.3368750798     0.6023264467
   11      H      -1.7930569762    -1.1822581514     0.7025628696
   12      H      -1.7692441904    -1.2319756526    -1.0741376898
   13      H       1.8653398597    -1.2382642951     0.8518918126
   14      O      -0.4577658845     1.1208582100     0.9664998964
   15      H      -0.7228021701     1.0738789572    -1.0288023007
   16      H      -0.2360295747     0.5129695146     1.6834591432
 ----------------------------------------------------------------
 Molecular Point Group                 C1    NOp =  1
 Largest Abelian Subgroup              C1    NOp =  1
 Nuclear Repulsion Energy =   400.6260229778 hartrees
 There are       32 alpha and       32 beta electrons
 Applying Cartesian multipole field
    Component          Value
    ---------          -----
     (2,0,0)        1.00000E-11
     (0,2,0)        2.00000E-11
     (0,0,2)       -3.00000E-11
 Nucleus-field energy     =     0.0000000080 hartrees
 Requested basis set is 6-311++G(d,p)
 There are 88 shells and 232 basis functions
 A cutoff of  1.0D-11 yielded   3590 shell pairs
 There are     25093 function pairs (     26823 Cartesian)
 Smallest overlap matrix eigenvalue = 1.33E-05
 Guess MOs from SCF MO coefficient file
 Reading MOs from coefficient file
 Reading MOs from coefficient file
 A restricted hybrid HF-DFT SCF calculation will be
 performed using Pulay DIIS extrapolation
 Exchange:     0.2000 Hartree-Fock + 0.0800 Slater + 0.7200 B88
 Correlation:  0.1900 VWN1RPA + 0.8100 LYP
 Using SG-1 standard quadrature grid
 SCF converges when DIIS error is below 1.0E-08
 Geometry optimization detected.  Setting ReadMinima to 0
 Setting SaveMinima to 0
 ---------------------------------------
  Cycle       Energy         DIIS Error
 ---------------------------------------
    1    -458.2534921616      7.17E-05
    2    -458.2538331804      1.18E-05
    3    -458.2538336848      8.36E-06
    4    -458.2538336506      4.66E-06
    5    -458.2538338412      1.04E-06
    6    -458.2538338439      5.50E-07
    7    -458.2538338592      1.47E-07
    8    -458.2538338409      2.45E-08
    9    -458.2538338420      9.87E-09 Convergence criterion met
 ---------------------------------------
 SCF time:  CPU 120.65 s  wall 142.49 s
 SCF   energy in the final basis set = -458.2538338420
 Total energy in the final basis set = -458.2538338420

 --------------------------------------------------------------

                    Orbital Energies (a.u.)
 --------------------------------------------------------------

 Alpha MOs
 -- Occupied --
-19.159 -19.150 -19.136 -19.136 -10.290 -10.256 -10.247 -10.234
 -1.097  -1.059  -1.042  -1.030  -0.799  -0.727  -0.632  -0.617
 -0.554  -0.535  -0.526  -0.506  -0.482  -0.480  -0.434  -0.423
 -0.412  -0.390  -0.374  -0.350  -0.322  -0.297  -0.294  -0.289
 -- Virtual --
 -0.062  -0.018  -0.007  -0.003   0.011   0.030   0.034   0.038
  0.045   0.062   0.075   0.084   0.087   0.098   0.103   0.107
  0.108   0.116   0.119   0.124   0.136   0.140   0.147   0.156
  0.162   0.171   0.178   0.188   0.190   0.197   0.204   0.211
  0.220   0.225   0.230   0.247   0.260   0.271   0.277   0.283
  0.290   0.297   0.304   0.305   0.317   0.323   0.331   0.335
  0.353   0.365   0.367   0.381   0.387   0.394   0.429   0.446
  0.471   0.492   0.521   0.528   0.541   0.553   0.574   0.583
  0.594   0.600   0.620   0.641   0.652   0.674   0.686   0.713
  0.721   0.738   0.746   0.762   0.863   0.906   0.952   0.991
  0.997   1.009   1.077   1.084   1.095   1.114   1.131   1.142
  1.155   1.188   1.193   1.195   1.224   1.237   1.272   1.307
  1.326   1.347   1.399   1.421   1.461   1.472   1.506   1.532
  1.532   1.547   1.575   1.578   1.584   1.598   1.620   1.627
  1.664   1.682   1.706   1.721   1.743   1.773   1.797   1.860
  1.872   1.885   1.933   1.989   1.996   2.032   2.039   2.085
  2.110   2.146   2.163   2.183   2.226   2.312   2.337   2.449
  2.468   2.477   2.482   2.521   2.564   2.578   2.611   2.644
  2.674   2.684   2.769   2.821   2.859   2.863   2.878   2.942
  2.967   2.988   3.017   3.077   3.111   3.120   3.154   3.198
  3.204   3.221   3.268   3.306   3.335   3.345   3.460   3.482
  3.521   3.766   3.800   3.828   3.868   3.889   3.950   3.963
  4.031   4.125   4.186   4.265   5.021   5.038   5.049   5.106
  5.138   5.378   5.405   5.440   5.615   5.640   5.669   5.720
 23.766  23.773  23.826  23.857  49.895  49.903  49.941  49.954
 --------------------------------------------------------------

          Ground-State Mulliken Net Atomic Charges

     Atom                 Charge (a.u.)
  ----------------------------------------
      1 C                     0.099079
      2 C                    -0.384281
      3 H                     0.174901
      4 C                     0.049210
      5 H                     0.127858
      6 O                    -0.240181
      7 C                    -0.419728
      8 O                    -0.263821
      9 H                     0.255720
     10 O                    -0.263301
     11 H                     0.178583
     12 H                     0.154903
     13 H                     0.267492
     14 O                    -0.180708
     15 H                     0.201246
     16 H                     0.243029
  ----------------------------------------
  Sum of atomic charges =    -0.000000

 -----------------------------------------------------------------
                    Cartesian Multipole Moments
 -----------------------------------------------------------------
    Charge (ESU x 10^10)
                -0.0000
    Dipole Moment (Debye)
         X      -1.1603      Y      -2.1590      Z      -1.5700
       Tot       2.9108
    Quadrupole Moments (Debye-Ang)
        XX     -51.1429     XY       5.2937     YY     -52.4065
        XZ      -2.4333     YZ      -1.7705     ZZ     -44.0560
    Octopole Moments (Debye-Ang^2)
       XXX     -54.9231    XXY     -25.5173    XYY       2.5975
       YYY       2.0723    XXZ       6.3436    XYZ      -1.8269
       YYZ      -4.4747    XZZ       5.4882    YZZ      -0.4659
       ZZZ      11.2403
    Hexadecapole Moments (Debye-Ang^3)
      XXXX    -972.3765   XXXY      29.9003   XXYY    -200.4438
      XYYY       2.6850   YYYY    -237.3774   XXXZ     -13.4017
      XXYZ      -6.9293   XYYZ       3.2686   YYYZ      -5.3586
      XXZZ    -191.2641   XYZZ       1.5073   YYZZ     -62.1322
      XZZZ       1.8966   YZZZ       0.6928   ZZZZ    -142.2101
 -----------------------------------------------------------------
 Calculating analytic gradient of the SCF energy
 Gradient of SCF Energy
            1           2           3           4           5           6
    1   0.0000230   0.0001089   0.0000379   0.0000182   0.0000009   0.0000042
    2   0.0000601  -0.0000226   0.0000147   0.0000159   0.0000191   0.0000161
    3   0.0000744   0.0000294  -0.0000365   0.0000654   0.0000238  -0.0000166
            7           8           9          10          11          12
    1   0.0000348  -0.0000265  -0.0000386  -0.0001052  -0.0000038  -0.0000261
    2  -0.0000585   0.0000639  -0.0000486  -0.0000179  -0.0000157   0.0000064
    3  -0.0000652   0.0000792  -0.0000997  -0.0000497   0.0000021  -0.0000041
           13          14          15          16
    1   0.0000426  -0.0000485  -0.0000226   0.0000006
    2  -0.0000009   0.0000113   0.0000177  -0.0000610
    3   0.0000039  -0.0000600   0.0000199   0.0000337
 Max gradient component =       1.089E-04
 RMS gradient           =       4.444E-05
 Gradient time:  CPU 56.82 s  wall 66.57 s
 Geometry Optimization Parameters
   NAtoms,    NIC,     NZ,  NCons,   NDum,   NFix, NCnnct, MaxDiis
       16     104       0       0       0       0       0       0

 Cartesian Hessian Update
 Hessian Updated using BFGS Update


** GEOMETRY OPTIMIZATION IN DELOCALIZED INTERNAL COORDINATES **
   Searching for a Minimum

   Optimization Cycle:   7

                       Coordinates (Angstroms)
     ATOM                X               Y               Z
      1  C        -0.5876199062    0.3517684472   -0.2167654961
      2  C         0.7027715284   -0.4487955554   -0.4705992731
      3  H         0.5926832164   -1.0064687533   -1.4171745306
      4  C         1.8921473257    0.4738473592   -0.6612210394
      5  H         1.7807930126    1.2722954160   -1.4185609446
      6  O         2.9139597202    0.3280798535   -0.0362904826
      7  C        -1.8112380064   -0.5632301140   -0.2024606924
      8  O        -2.9722752872    0.2570886748   -0.2533222808
      9  H        -3.7436194153   -0.2754806533   -0.0405432393
     10  O         0.9324001731   -1.3368750798    0.6023264467
     11  H        -1.7930569762   -1.1822581514    0.7025628696
     12  H        -1.7692441904   -1.2319756526   -1.0741376898
     13  H         1.8653398597   -1.2382642951    0.8518918126
     14  O        -0.4577658845    1.1208582100    0.9664998964
     15  H        -0.7228021701    1.0738789572   -1.0288023007
     16  H        -0.2360295747    0.5129695146    1.6834591432
   Point Group: c1    Number of degrees of freedom:    42


   Energy is   -458.253833842

 Hessian Updated using BFGS Update

 42 Hessian modes will be used to form the next step
  Hessian Eigenvalues:
     0.002276    0.004971    0.005750    0.007041    0.012827    0.014548
     0.043248    0.045685    0.050684    0.053376    0.054705    0.056826
     0.061556    0.074113    0.081231    0.109491    0.135897    0.148581
     0.159765    0.160951    0.165222    0.172062    0.183622    0.201370
     0.204221    0.221127    0.232857    0.288633    0.298175    0.316962
     0.325991    0.330202    0.332247    0.336351    0.339788    0.419202
     0.432906    0.457178    0.515802    0.527213    0.535873    0.962366

 Minimum Search - Taking Simple RFO Step
 Searching for Lamda that Minimizes Along All modes
 Value Taken    Lamda =  -0.00000218
 Step Taken.  Stepsize is  0.025445

                             Maximum     Tolerance    Cnvgd?
         Gradient           0.000107      0.000300     YES
         Displacement       0.012357      0.001200      NO
         Energy change     -0.000003      0.000001      NO


 New Cartesian Coordinates Obtained by Inverse Iteration

 Displacement from previous Coordinates is:  0.022455
 ----------------------------------------------------------------
             Standard Nuclear Orientation (Angstroms)
    I     Atom           X                Y                Z
 ----------------------------------------------------------------
    1      C      -0.5874503057     0.3514478904    -0.2180608451
    2      C       0.7027994062    -0.4489198332    -0.4716295593
    3      H       0.5932662862    -1.0057709963    -1.4187012206
    4      C       1.8921962844     0.4741868023    -0.6603370190
    5      H       1.7817753905     1.2737023095    -1.4165762782
    6      O       2.9132832158     0.3277919801    -0.0342323266
    7      C      -1.8108655750    -0.5636463692    -0.2032401934
    8      O      -2.9720820265     0.2561594217    -0.2569873405
    9      H      -3.7421482942    -0.2733349720    -0.0324269977
   10      O       0.9320919651    -1.3378673953     0.6006938257
   11      H      -1.7933635569    -1.1809253138     0.7029133934
   12      H      -1.7678209387    -1.2342545893    -1.0734601739
   13      H       1.8647968423    -1.2388860785     0.8510065489
   14      O      -0.4574069214     1.1211768016     0.9650035297
   15      H      -0.7227994126     1.0732333476    -1.0303158168
   16      H      -0.2398289345     0.5133451719     1.6832126726
 ----------------------------------------------------------------
 Molecular Point Group                 C1    NOp =  1
 Largest Abelian Subgroup              C1    NOp =  1
 Nuclear Repulsion Energy =   400.6436162187 hartrees
 There are       32 alpha and       32 beta electrons
 Applying Cartesian multipole field
    Component          Value
    ---------          -----
     (2,0,0)        1.00000E-11
     (0,2,0)        2.00000E-11
     (0,0,2)       -3.00000E-11
 Nucleus-field energy     =     0.0000000080 hartrees
 Requested basis set is 6-311++G(d,p)
 There are 88 shells and 232 basis functions
 A cutoff of  1.0D-11 yielded   3590 shell pairs
 There are     25093 function pairs (     26823 Cartesian)
 Smallest overlap matrix eigenvalue = 1.34E-05
 Guess MOs from SCF MO coefficient file
 Reading MOs from coefficient file
 Reading MOs from coefficient file
 A restricted hybrid HF-DFT SCF calculation will be
 performed using Pulay DIIS extrapolation
 Exchange:     0.2000 Hartree-Fock + 0.0800 Slater + 0.7200 B88
 Correlation:  0.1900 VWN1RPA + 0.8100 LYP
 Using SG-1 standard quadrature grid
 SCF converges when DIIS error is below 1.0E-08
 Geometry optimization detected.  Setting ReadMinima to 0
 Setting SaveMinima to 0
 ---------------------------------------
  Cycle       Energy         DIIS Error
 ---------------------------------------
    1    -458.2536744363      7.11E-05
    2    -458.2538343148      1.26E-05
    3    -458.2538349899      8.29E-06
    4    -458.2538350110      5.17E-06
    5    -458.2538352161      1.14E-06
    6    -458.2538352196      5.92E-07
    7    -458.2538352401      1.38E-07
    8    -458.2538352226      2.43E-08
    9    -458.2538352235      8.45E-09 Convergence criterion met
 ---------------------------------------
 SCF time:  CPU 120.89 s  wall 144.72 s
 SCF   energy in the final basis set = -458.2538352235
 Total energy in the final basis set = -458.2538352235

 --------------------------------------------------------------

                    Orbital Energies (a.u.)
 --------------------------------------------------------------

 Alpha MOs
 -- Occupied --
-19.159 -19.150 -19.136 -19.136 -10.290 -10.256 -10.247 -10.234
 -1.097  -1.059  -1.042  -1.030  -0.799  -0.727  -0.632  -0.617
 -0.554  -0.535  -0.526  -0.506  -0.482  -0.480  -0.434  -0.423
 -0.412  -0.390  -0.374  -0.350  -0.322  -0.297  -0.294  -0.289
 -- Virtual --
 -0.062  -0.018  -0.007  -0.003   0.011   0.030   0.034   0.038
  0.045   0.063   0.075   0.084   0.087   0.098   0.103   0.107
  0.108   0.116   0.119   0.124   0.136   0.140   0.147   0.156
  0.162   0.171   0.179   0.188   0.190   0.197   0.204   0.211
  0.220   0.225   0.229   0.247   0.260   0.271   0.277   0.283
  0.290   0.297   0.303   0.305   0.317   0.323   0.331   0.335
  0.352   0.365   0.367   0.381   0.386   0.394   0.429   0.446
  0.471   0.492   0.521   0.528   0.541   0.553   0.574   0.583
  0.594   0.600   0.620   0.641   0.653   0.674   0.686   0.713
  0.722   0.738   0.746   0.762   0.863   0.906   0.952   0.990
  0.997   1.009   1.077   1.084   1.095   1.114   1.131   1.142
  1.155   1.188   1.193   1.194   1.224   1.237   1.272   1.307
  1.326   1.347   1.399   1.421   1.461   1.472   1.506   1.531
  1.532   1.547   1.575   1.578   1.584   1.598   1.620   1.628
  1.664   1.682   1.706   1.721   1.744   1.773   1.797   1.860
  1.872   1.885   1.933   1.988   1.997   2.032   2.039   2.085
  2.110   2.146   2.163   2.183   2.226   2.312   2.337   2.449
  2.468   2.477   2.482   2.521   2.564   2.579   2.611   2.643
  2.674   2.684   2.769   2.821   2.859   2.863   2.879   2.942
  2.967   2.988   3.017   3.077   3.111   3.120   3.154   3.198
  3.204   3.221   3.268   3.306   3.335   3.345   3.461   3.483
  3.521   3.766   3.800   3.828   3.867   3.889   3.950   3.963
  4.031   4.125   4.186   4.265   5.021   5.038   5.049   5.106
  5.138   5.378   5.405   5.440   5.616   5.639   5.669   5.720
 23.766  23.774  23.826  23.857  49.895  49.903  49.941  49.954
 --------------------------------------------------------------

          Ground-State Mulliken Net Atomic Charges

     Atom                 Charge (a.u.)
  ----------------------------------------
      1 C                     0.102345
      2 C                    -0.384137
      3 H                     0.174910
      4 C                     0.047845
      5 H                     0.127903
      6 O                    -0.240167
      7 C                    -0.422034
      8 O                    -0.263881
      9 H                     0.255814
     10 O                    -0.263392
     11 H                     0.178344
     12 H                     0.155310
     13 H                     0.267506
     14 O                    -0.180966
     15 H                     0.201607
     16 H                     0.242993
  ----------------------------------------
  Sum of atomic charges =    -0.000000

 -----------------------------------------------------------------
                    Cartesian Multipole Moments
 -----------------------------------------------------------------
    Charge (ESU x 10^10)
                 0.0000
    Dipole Moment (Debye)
         X      -1.1649      Y      -2.1505      Z      -1.5468
       Tot       2.8939
    Quadrupole Moments (Debye-Ang)
        XX     -51.1529     XY       5.2748     YY     -52.4140
        XZ      -2.5458     YZ      -1.7761     ZZ     -44.0467
    Octopole Moments (Debye-Ang^2)
       XXX     -54.7948    XXY     -25.3980    XYY       2.6036
       YYY       2.1215    XXZ       6.6856    XYZ      -1.8255
       YYZ      -4.4395    XZZ       5.4653    YZZ      -0.4453
       ZZZ      11.3639
    Hexadecapole Moments (Debye-Ang^3)
      XXXX    -972.5981   XXXY      29.5367   XXYY    -200.4406
      XYYY       2.6758   YYYY    -237.5426   XXXZ     -15.0474
      XXYZ      -7.0176   XYYZ       3.1784   YYYZ      -5.3888
      XXZZ    -191.2473   XYZZ       1.4654   YYZZ     -62.1130
      XZZZ       1.5706   YZZZ       0.6882   ZZZZ    -142.0941
 -----------------------------------------------------------------
 Calculating analytic gradient of the SCF energy
 Gradient of SCF Energy
            1           2           3           4           5           6
    1   0.0000195  -0.0000181   0.0000258  -0.0000758   0.0000243   0.0000485
    2   0.0000210  -0.0000197   0.0000308   0.0000694   0.0000169  -0.0000097
    3  -0.0000525   0.0000274  -0.0000180  -0.0000583   0.0000612   0.0000586
            7           8           9          10          11          12
    1   0.0000286  -0.0000081  -0.0000103  -0.0000537  -0.0000012   0.0000048
    2  -0.0000434   0.0000465  -0.0000281  -0.0000120  -0.0000112  -0.0000075
    3  -0.0000473   0.0000473  -0.0000675  -0.0000134  -0.0000171  -0.0000102
           13          14          15          16
    1   0.0000431   0.0000504  -0.0000261  -0.0000518
    2  -0.0000113  -0.0000105   0.0000002  -0.0000314
    3  -0.0000002   0.0000275   0.0000247   0.0000377
 Max gradient component =       7.578E-05
 RMS gradient           =       3.591E-05
 Gradient time:  CPU 56.62 s  wall 73.88 s
 Geometry Optimization Parameters
   NAtoms,    NIC,     NZ,  NCons,   NDum,   NFix, NCnnct, MaxDiis
       16     104       0       0       0       0       0       0

 Cartesian Hessian Update
 Hessian Updated using BFGS Update


** GEOMETRY OPTIMIZATION IN DELOCALIZED INTERNAL COORDINATES **
   Searching for a Minimum

   Optimization Cycle:   8

                       Coordinates (Angstroms)
     ATOM                X               Y               Z
      1  C        -0.5874503057    0.3514478904   -0.2180608451
      2  C         0.7027994062   -0.4489198332   -0.4716295593
      3  H         0.5932662862   -1.0057709963   -1.4187012206
      4  C         1.8921962844    0.4741868023   -0.6603370190
      5  H         1.7817753905    1.2737023095   -1.4165762782
      6  O         2.9132832158    0.3277919801   -0.0342323266
      7  C        -1.8108655750   -0.5636463692   -0.2032401934
      8  O        -2.9720820265    0.2561594217   -0.2569873405
      9  H        -3.7421482942   -0.2733349720   -0.0324269977
     10  O         0.9320919651   -1.3378673953    0.6006938257
     11  H        -1.7933635569   -1.1809253138    0.7029133934
     12  H        -1.7678209387   -1.2342545893   -1.0734601739
     13  H         1.8647968423   -1.2388860785    0.8510065489
     14  O        -0.4574069214    1.1211768016    0.9650035297
     15  H        -0.7227994126    1.0732333476   -1.0303158168
     16  H        -0.2398289345    0.5133451719    1.6832126726
   Point Group: c1    Number of degrees of freedom:    42


   Energy is   -458.253835223

 Hessian Updated using BFGS Update

 42 Hessian modes will be used to form the next step
  Hessian Eigenvalues:
     0.001950    0.004481    0.005316    0.006842    0.012538    0.014545
     0.043386    0.046074    0.050688    0.053507    0.054714    0.057226
     0.061584    0.073913    0.081182    0.109506    0.135908    0.149686
     0.159903    0.160906    0.166640    0.172128    0.182843    0.201662
     0.204399    0.221768    0.235899    0.290519    0.301014    0.316997
     0.328906    0.330230    0.332290    0.336481    0.339905    0.418693
     0.434084    0.459806    0.514675    0.526575    0.535749    0.965905

 Minimum Search - Taking Simple RFO Step
 Searching for Lamda that Minimizes Along All modes
 Value Taken    Lamda =   0.00000000
 Step Taken.  Stepsize is  0.014258

                             Maximum     Tolerance    Cnvgd?
         Gradient           0.000073      0.000300     YES
         Displacement       0.008366      0.001200      NO
         Energy change     -0.000001      0.000001      NO


 New Cartesian Coordinates Obtained by Inverse Iteration

 Displacement from previous Coordinates is:  0.011344
 ----------------------------------------------------------------
             Standard Nuclear Orientation (Angstroms)
    I     Atom           X                Y                Z
 ----------------------------------------------------------------
    1      C      -0.5875000391     0.3512770417    -0.2184964792
    2      C       0.7028273954    -0.4490263406    -0.4717829121
    3      H       0.5934636958    -1.0060293885    -1.4187480052
    4      C       1.8921867702     0.4742238940    -0.6600893742
    5      H       1.7821445709     1.2735293144    -1.4165971738
    6      O       2.9128511739     0.3282247634    -0.0331943690
    7      C      -1.8109166288    -0.5637754245    -0.2042201810
    8      O      -2.9722192782     0.2557187146    -0.2588146778
    9      H      -3.7414594556    -0.2720514402    -0.0275649832
   10      O       0.9321819893    -1.3379130837     0.6006079884
   11      H      -1.7937581412    -1.1810380314     0.7019197688
   12      H      -1.7673703495    -1.2344609550    -1.0743731199
   13      H       1.8647140515    -1.2383670404     0.8512622449
   14      O      -0.4578947170     1.1209034478     0.9647529034
   15      H      -0.7224818100     1.0732463680    -1.0306599187
   16      H      -0.2403258025     0.5129763379     1.6828604878
 ----------------------------------------------------------------
 Molecular Point Group                 C1    NOp =  1
 Largest Abelian Subgroup              C1    NOp =  1
 Nuclear Repulsion Energy =   400.6466432236 hartrees
 There are       32 alpha and       32 beta electrons
 Applying Cartesian multipole field
    Component          Value
    ---------          -----
     (2,0,0)        1.00000E-11
     (0,2,0)        2.00000E-11
     (0,0,2)       -3.00000E-11
 Nucleus-field energy     =     0.0000000080 hartrees
 Requested basis set is 6-311++G(d,p)
 There are 88 shells and 232 basis functions
 A cutoff of  1.0D-11 yielded   3590 shell pairs
 There are     25093 function pairs (     26823 Cartesian)
 Smallest overlap matrix eigenvalue = 1.34E-05
 Guess MOs from SCF MO coefficient file
 Reading MOs from coefficient file
 Reading MOs from coefficient file
 A restricted hybrid HF-DFT SCF calculation will be
 performed using Pulay DIIS extrapolation
 Exchange:     0.2000 Hartree-Fock + 0.0800 Slater + 0.7200 B88
 Correlation:  0.1900 VWN1RPA + 0.8100 LYP
 Using SG-1 standard quadrature grid
 SCF converges when DIIS error is below 1.0E-08
 Geometry optimization detected.  Setting ReadMinima to 0
 Setting SaveMinima to 0
 ---------------------------------------
  Cycle       Energy         DIIS Error
 ---------------------------------------
    1    -458.2539179330      3.61E-05
    2    -458.2538354611      6.88E-06
    3    -458.2538357029      3.13E-06
    4    -458.2538357446      2.24E-06
    5    -458.2538357666      3.81E-07
    6    -458.2538357544      2.77E-07
    7    -458.2538357719      4.86E-08
    8    -458.2538357695      1.37E-08
    9    -458.2538357692      4.06E-09 Convergence criterion met
 ---------------------------------------
 SCF time:  CPU 116.32 s  wall 137.21 s
 SCF   energy in the final basis set = -458.2538357692
 Total energy in the final basis set = -458.2538357692

 --------------------------------------------------------------

                    Orbital Energies (a.u.)
 --------------------------------------------------------------

 Alpha MOs
 -- Occupied --
-19.159 -19.150 -19.136 -19.136 -10.290 -10.256 -10.247 -10.234
 -1.097  -1.059  -1.042  -1.030  -0.799  -0.727  -0.632  -0.617
 -0.554  -0.535  -0.526  -0.506  -0.482  -0.480  -0.434  -0.423
 -0.412  -0.390  -0.374  -0.350  -0.322  -0.298  -0.295  -0.289
 -- Virtual --
 -0.062  -0.018  -0.007  -0.003   0.011   0.030   0.034   0.038
  0.045   0.063   0.075   0.084   0.087   0.098   0.103   0.107
  0.108   0.116   0.119   0.124   0.136   0.140   0.147   0.156
  0.162   0.171   0.179   0.188   0.190   0.197   0.204   0.211
  0.220   0.225   0.229   0.247   0.260   0.271   0.277   0.283
  0.290   0.297   0.303   0.305   0.317   0.323   0.331   0.335
  0.352   0.364   0.367   0.381   0.386   0.394   0.429   0.446
  0.471   0.492   0.521   0.528   0.541   0.553   0.574   0.583
  0.594   0.600   0.620   0.641   0.653   0.674   0.686   0.713
  0.722   0.737   0.746   0.762   0.863   0.906   0.952   0.990
  0.997   1.009   1.077   1.084   1.095   1.114   1.131   1.142
  1.155   1.188   1.193   1.194   1.224   1.237   1.272   1.307
  1.326   1.347   1.399   1.421   1.461   1.472   1.506   1.531
  1.532   1.548   1.575   1.578   1.584   1.598   1.620   1.628
  1.664   1.682   1.706   1.721   1.744   1.773   1.798   1.860
  1.872   1.885   1.933   1.988   1.997   2.032   2.039   2.085
  2.110   2.145   2.163   2.184   2.226   2.312   2.337   2.449
  2.468   2.477   2.482   2.521   2.564   2.579   2.611   2.643
  2.674   2.684   2.769   2.820   2.859   2.863   2.879   2.942
  2.967   2.988   3.018   3.077   3.111   3.120   3.154   3.198
  3.204   3.220   3.267   3.306   3.335   3.345   3.461   3.483
  3.521   3.766   3.800   3.828   3.867   3.889   3.951   3.963
  4.031   4.125   4.186   4.265   5.021   5.038   5.050   5.106
  5.138   5.378   5.405   5.440   5.616   5.639   5.669   5.720
 23.766  23.774  23.826  23.857  49.895  49.903  49.941  49.954
 --------------------------------------------------------------

          Ground-State Mulliken Net Atomic Charges

     Atom                 Charge (a.u.)
  ----------------------------------------
      1 C                     0.103545
      2 C                    -0.383843
      3 H                     0.174978
      4 C                     0.047375
      5 H                     0.127878
      6 O                    -0.240155
      7 C                    -0.423125
      8 O                    -0.263887
      9 H                     0.255891
     10 O                    -0.263407
     11 H                     0.178217
     12 H                     0.155381
     13 H                     0.267505
     14 O                    -0.181085
     15 H                     0.201757
     16 H                     0.242974
  ----------------------------------------
  Sum of atomic charges =    -0.000000

 -----------------------------------------------------------------
                    Cartesian Multipole Moments
 -----------------------------------------------------------------
    Charge (ESU x 10^10)
                -0.0000
    Dipole Moment (Debye)
         X      -1.1628      Y      -2.1472      Z      -1.5366
       Tot       2.8851
    Quadrupole Moments (Debye-Ang)
        XX     -51.1592     XY       5.2635     YY     -52.4172
        XZ      -2.6006     YZ      -1.7794     ZZ     -44.0476
    Octopole Moments (Debye-Ang^2)
       XXX     -54.6899    XXY     -25.3452    XYY       2.6070
       YYY       2.1400    XXZ       6.8718    XYZ      -1.8158
       YYZ      -4.4283    XZZ       5.4752    YZZ      -0.4412
       ZZZ      11.3985
    Hexadecapole Moments (Debye-Ang^3)
      XXXX    -972.7992   XXXY      29.3018   XXYY    -200.4670
      XYYY       2.6559   YYYY    -237.5347   XXXZ     -15.9788
      XXYZ      -7.0662   XYYZ       3.1201   YYYZ      -5.3889
      XXZZ    -191.2649   XYZZ       1.4494   YYZZ     -62.1113
      XZZZ       1.4098   YZZZ       0.6778   ZZZZ    -142.1266
 -----------------------------------------------------------------
 Calculating analytic gradient of the SCF energy
 Gradient of SCF Energy
            1           2           3           4           5           6
    1   0.0000130  -0.0000552   0.0000221  -0.0000747   0.0000260   0.0000450
    2  -0.0000239  -0.0000070   0.0000213   0.0000659   0.0000164  -0.0000119
    3  -0.0000731   0.0000011  -0.0000020  -0.0000542   0.0000618   0.0000709
            7           8           9          10          11          12
    1  -0.0000007   0.0000138  -0.0000000   0.0000006   0.0000027   0.0000093
    2   0.0000014   0.0000105  -0.0000189  -0.0000117  -0.0000156  -0.0000029
    3  -0.0000213   0.0000238  -0.0000518  -0.0000104  -0.0000254  -0.0000178
           13          14          15          16
    1   0.0000209   0.0000556  -0.0000170  -0.0000615
    2  -0.0000131   0.0000043   0.0000082  -0.0000230
    3  -0.0000106   0.0000596   0.0000288   0.0000205
 Max gradient component =       7.468E-05
 RMS gradient           =       3.359E-05
 Gradient time:  CPU 56.65 s  wall 65.35 s
 Geometry Optimization Parameters
   NAtoms,    NIC,     NZ,  NCons,   NDum,   NFix, NCnnct, MaxDiis
       16     104       0       0       0       0       0       0

 Cartesian Hessian Update
 Hessian Updated using BFGS Update


** GEOMETRY OPTIMIZATION IN DELOCALIZED INTERNAL COORDINATES **
   Searching for a Minimum

   Optimization Cycle:   9

                       Coordinates (Angstroms)
     ATOM                X               Y               Z
      1  C        -0.5875000391    0.3512770417   -0.2184964792
      2  C         0.7028273954   -0.4490263406   -0.4717829121
      3  H         0.5934636958   -1.0060293885   -1.4187480052
      4  C         1.8921867702    0.4742238940   -0.6600893742
      5  H         1.7821445709    1.2735293144   -1.4165971738
      6  O         2.9128511739    0.3282247634   -0.0331943690
      7  C        -1.8109166288   -0.5637754245   -0.2042201810
      8  O        -2.9722192782    0.2557187146   -0.2588146778
      9  H        -3.7414594556   -0.2720514402   -0.0275649832
     10  O         0.9321819893   -1.3379130837    0.6006079884
     11  H        -1.7937581412   -1.1810380314    0.7019197688
     12  H        -1.7673703495   -1.2344609550   -1.0743731199
     13  H         1.8647140515   -1.2383670404    0.8512622449
     14  O        -0.4578947170    1.1209034478    0.9647529034
     15  H        -0.7224818100    1.0732463680   -1.0306599187
     16  H        -0.2403258025    0.5129763379    1.6828604878
   Point Group: c1    Number of degrees of freedom:    42


   Energy is   -458.253835769

 Hessian Updated using BFGS Update

 42 Hessian modes will be used to form the next step
  Hessian Eigenvalues:
     0.001324    0.003389    0.005215    0.006689    0.010390    0.014462
     0.043400    0.046549    0.051008    0.054353    0.054732    0.057010
     0.061592    0.073927    0.081470    0.109540    0.135953    0.149669
     0.159666    0.160979    0.166158    0.172320    0.190201    0.201104
     0.204829    0.222527    0.233952    0.290024    0.300893    0.317285
     0.329118    0.329966    0.332420    0.336690    0.339736    0.422732
     0.435712    0.458750    0.513510    0.527955    0.535972    0.961204

 Minimum Search - Taking Simple RFO Step
 Searching for Lamda that Minimizes Along All modes
 Value Taken    Lamda =  -0.00000105
 Step Taken.  Stepsize is  0.023924

                             Maximum     Tolerance    Cnvgd?
         Gradient           0.000054      0.000300     YES
         Displacement       0.015779      0.001200      NO
         Energy change     -0.000001      0.000001     YES

 Final energy is   -458.25383576919216     


 ******************************
 **  OPTIMIZATION CONVERGED  **
 ******************************

                       Coordinates (Angstroms)
     ATOM                X               Y               Z
      1  C        -0.5875000391    0.3512770417   -0.2184964792
      2  C         0.7028273954   -0.4490263406   -0.4717829121
      3  H         0.5934636958   -1.0060293885   -1.4187480052
      4  C         1.8921867702    0.4742238940   -0.6600893742
      5  H         1.7821445709    1.2735293144   -1.4165971738
      6  O         2.9128511739    0.3282247634   -0.0331943690
      7  C        -1.8109166288   -0.5637754245   -0.2042201810
      8  O        -2.9722192782    0.2557187146   -0.2588146778
      9  H        -3.7414594556   -0.2720514402   -0.0275649832
     10  O         0.9321819893   -1.3379130837    0.6006079884
     11  H        -1.7937581412   -1.1810380314    0.7019197688
     12  H        -1.7673703495   -1.2344609550   -1.0743731199
     13  H         1.8647140515   -1.2383670404    0.8512622449
     14  O        -0.4578947170    1.1209034478    0.9647529034
     15  H        -0.7224818100    1.0732463680   -1.0306599187
     16  H        -0.2403258025    0.5129763379    1.6828604878

Z-matrix Print:
$molecule
0 1
O 
H  1 0.965707
C  1 1.417463 2 107.429764
H  3 1.095020 1 105.808426 2 -173.869193 0
C  3 1.527833 1 112.992296 2 68.592525 0
H  5 1.096539 3 109.410633 1 -53.584040 0
H  5 1.099491 3 109.040137 1 -171.573368 0
O  5 1.422384 3 107.959883 1 68.103640 0
H  8 0.961118 5 109.138082 3 -165.719628 0
C  3 1.539345 1 110.059427 2 -56.356670 0
H  10 1.104063 3 108.686366 1 -177.655886 0
O  10 1.411646 3 109.789300 1 61.389658 0
H  12 0.970749 10 106.717859 3 -132.778148 0
C  10 1.517375 3 111.168657 1 -61.177072 0
H  14 1.106030 10 116.526617 3 -52.505938 0
O  14 1.206677 10 121.661982 3 128.756873 0
$end


 --------------------------------------------------------------

                    Orbital Energies (a.u.)
 --------------------------------------------------------------

 Alpha MOs
 -- Occupied --
-19.159 -19.150 -19.136 -19.136 -10.290 -10.256 -10.247 -10.234
 -1.097  -1.059  -1.042  -1.030  -0.799  -0.727  -0.632  -0.617
 -0.554  -0.535  -0.526  -0.506  -0.482  -0.480  -0.434  -0.423
 -0.412  -0.390  -0.374  -0.350  -0.322  -0.298  -0.295  -0.289
 -- Virtual --
 -0.062  -0.018  -0.007  -0.003   0.011   0.030   0.034   0.038
  0.045   0.063   0.075   0.084   0.087   0.098   0.103   0.107
  0.108   0.116   0.119   0.124   0.136   0.140   0.147   0.156
  0.162   0.171   0.179   0.188   0.190   0.197   0.204   0.211
  0.220   0.225   0.229   0.247   0.260   0.271   0.277   0.283
  0.290   0.297   0.303   0.305   0.317   0.323   0.331   0.335
  0.352   0.364   0.367   0.381   0.386   0.394   0.429   0.446
  0.471   0.492   0.521   0.528   0.541   0.553   0.574   0.583
  0.594   0.600   0.620   0.641   0.653   0.674   0.686   0.713
  0.722   0.737   0.746   0.762   0.863   0.906   0.952   0.990
  0.997   1.009   1.077   1.084   1.095   1.114   1.131   1.142
  1.155   1.188   1.193   1.194   1.224   1.237   1.272   1.307
  1.326   1.347   1.399   1.421   1.461   1.472   1.506   1.531
  1.532   1.548   1.575   1.578   1.584   1.598   1.620   1.628
  1.664   1.682   1.706   1.721   1.744   1.773   1.798   1.860
  1.872   1.885   1.933   1.988   1.997   2.032   2.039   2.085
  2.110   2.145   2.163   2.184   2.226   2.312   2.337   2.449
  2.468   2.477   2.482   2.521   2.564   2.579   2.611   2.643
  2.674   2.684   2.769   2.820   2.859   2.863   2.879   2.942
  2.967   2.988   3.018   3.077   3.111   3.120   3.154   3.198
  3.204   3.220   3.267   3.306   3.335   3.345   3.461   3.483
  3.521   3.766   3.800   3.828   3.867   3.889   3.951   3.963
  4.031   4.125   4.186   4.265   5.021   5.038   5.050   5.106
  5.138   5.378   5.405   5.440   5.616   5.639   5.669   5.720
 23.766  23.774  23.826  23.857  49.895  49.903  49.941  49.954
 --------------------------------------------------------------

          Ground-State Mulliken Net Atomic Charges

     Atom                 Charge (a.u.)
  ----------------------------------------
      1 C                     0.103545
      2 C                    -0.383843
      3 H                     0.174978
      4 C                     0.047375
      5 H                     0.127878
      6 O                    -0.240155
      7 C                    -0.423125
      8 O                    -0.263887
      9 H                     0.255891
     10 O                    -0.263407
     11 H                     0.178217
     12 H                     0.155381
     13 H                     0.267505
     14 O                    -0.181085
     15 H                     0.201757
     16 H                     0.242974
  ----------------------------------------
  Sum of atomic charges =    -0.000000

 -----------------------------------------------------------------
                    Cartesian Multipole Moments
 -----------------------------------------------------------------
    Charge (ESU x 10^10)
                -0.0000
    Dipole Moment (Debye)
         X      -1.1628      Y      -2.1472      Z      -1.5366
       Tot       2.8851
    Quadrupole Moments (Debye-Ang)
        XX     -51.1592     XY       5.2635     YY     -52.4172
        XZ      -2.6006     YZ      -1.7794     ZZ     -44.0476
    Octopole Moments (Debye-Ang^2)
       XXX     -54.6899    XXY     -25.3452    XYY       2.6070
       YYY       2.1400    XXZ       6.8718    XYZ      -1.8158
       YYZ      -4.4283    XZZ       5.4752    YZZ      -0.4412
       ZZZ      11.3985
    Hexadecapole Moments (Debye-Ang^3)
      XXXX    -972.7992   XXXY      29.3018   XXYY    -200.4670
      XYYY       2.6559   YYYY    -237.5347   XXXZ     -15.9788
      XXYZ      -7.0662   XYYZ       3.1201   YYYZ      -5.3889
      XXZZ    -191.2649   XYZZ       1.4494   YYZZ     -62.1113
      XZZZ       1.4098   YZZZ       0.6778   ZZZZ    -142.1266
 -----------------------------------------------------------------
Archival summary:
1\1\pikachu\OPT\ProcedureUnspecified\BasisUnspecified\448\cher\TueDec1317:25:482016TueDec1317:25:482016\0\\#,OPT,ProcedureUnspecified,BasisUnspecified,\\0,1\O\H,1,0.965707\C,1,1.41746,2,107.43\H,3,1.09502,1,105.808,2,-173.869,0\C,3,1.52783,1,112.992,2,68.5925,0\H,5,1.09654,3,109.411,1,-53.584,0\H,5,1.09949,3,109.04,1,-171.573,0\O,5,1.42238,3,107.96,1,68.1036,0\H,8,0.961118,5,109.138,3,-165.72,0\C,3,1.53935,1,110.059,2,-56.3567,0\H,10,1.10406,3,108.686,1,-177.656,0\O,10,1.41165,3,109.789,1,61.3897,0\H,12,0.970749,10,106.718,3,-132.778,0\C,10,1.51737,3,111.169,1,-61.1771,0\H,14,1.10603,10,116.527,3,-52.5059,0\O,14,1.20668,10,121.662,3,128.757,0\\\@

 Total job time:  2167.57s(wall), 1802.78s(cpu) 
 Tue Dec 13 17:25:48 2016

        *************************************************************
        *                                                           *
        *  Thank you very much for using Q-Chem.  Have a nice day.  *
        *                                                           *
        *************************************************************


 
User input: 2 of 3 
 
pikachu 127.0.1
Q-Chem Developer Version! Running on 127.0.1.*
                  Welcome to Q-Chem
     A Quantum Leap Into The Future Of Chemistry


 Q-Chem 4.4, Q-Chem, Inc., Pleasanton, CA (2016)

 Y. Shao,  Z. Gan,  E. Epifanovsky,  A. T. B. Gilbert,  M. Wormit,  
 J. Kussmann,  A. W. Lange,  A. Behn,  J. Deng,  X. Feng,  D. Ghosh,  
 M. Goldey,  P. R. Horn,  L. D. Jacobson,  I. Kaliman,  F. Rob,  
 R. Z. Khaliullin,  T. Kus,  A. Landau,  J. Liu,  E. I. Proynov,  Y. M. Rhee,  
 R. M. Richard,  M. A. Rohrdanz,  R. P. Steele,  E. J. Sundstrom,  
 H. L. Woodcock III,  P. M. Zimmerman,  D. Zuev,  B. Albrecht,  E. Alguire,  
 B. Austin,  S. A. Baeppler,  G. J. O. Beran,  Y. A. Bernard,  E. Berquist,  
 K. Brandhorst,  K. B. Bravaya,  S. T. Brown,  D. Casanova,  C.-M. Chang,  
 Y. Chen,  S. H. Chien,  K. D. Closser,  M. P. Coons,  D. L. Crittenden,  
 S. Dasgupta,  M. Diedenhofen,  R. A. DiStasio Jr.,  H. Do,  A. D. Dutoi,  
 R. G. Edgar,  P.-T. Fang,  S. Fatehi,  Q. Feng,  L. Fusti-Molnar,  
 A. Ghysels,  A. Golubeva-Zadorozhnaya,  J. Gomes,  A. Gunina,  
 M. W. D. Hanson-Heine,  P. H. P. Harbach,  A. W. Hauser,  J. E. Herr,  
 E. G. Hohenstein,  Z. C. Holden,  K. Hui,  T.-C. Jagau,  H. Ji,  B. Kaduk,  
 K. Khistyaev,  Jaehoon Kim,  Jihan Kim,  R. A. King,  P. Klunzinger,  
 K. Koh,  D. Kosenkov,  T. Kowalczyk,  C. M. Krauter,  A. Kunitsa,  
 K. U. Lao,  A. Laurent,  K. V. Lawler,  J. Lee,  D. Lefrancois,  S. Lehtola,  
 S. V. Levchenko,  C. Y. Lin,  Y.-S. Lin,  F. Liu,  E. Livshits,  
 R. C. Lochan,  A. Luenser,  P. Manohar,  S. F. Manzer,  S.-P. Mao,  Y. Mao,  
 N. Mardirossian,  A. V. Marenich,  L. A. Martinez-Martinez,  S. A. Maurer,  
 N. J. Mayhall,  J.-M. Mewes,  A. F. Morrison,  K. Nanda,  T. S. Nguyen-Beck,  
 C. M. Oana,  R. Olivares-Amaya,  D. P. O'Neill,  J. A. Parkhill,  
 T. M. Perrine,  R. Peverati,  P. A. Pieniazek,  F. Plasser,  A. Prociuk,  
 D. R. Rehn,  E. Rosta,  N. J. Russ,  N. Sergueev,  S. M. Sharada,  
 S. Sharma,  D. W. Small,  A. Sodt,  T. Stauch,  T. Stein,  D. Stuck,  
 Y.-C. Su,  A. J. W. Thom,  T. Tsuchimochi,  L. Vogt,  O. Vydrov,  T. Wang,  
 M. A. Watson,  J. Wenzel,  A. White,  C. F. Williams,  V. Vanovschi,  
 K. Yao,  S. Yeganeh,  S. R. Yost,  Z.-Q. You,  I. Y. Zhang,  X. Zhang,  
 Y. Zhao,  B. R. Brooks,  G. K. L. Chan,  D. M. Chipman,  C. J. Cramer,  
 W. A. Goddard III,  M. S. Gordon,  W. J. Hehre,  A. Klamt,  
 H. F. Schaefer III,  M. W. Schmidt,  C. D. Sherrill,  D. G. Truhlar,  
 A. Warshel,  X. Xu,  A. Aspuru-Guzik,  R. Baer,  A. T. Bell,  N. A. Besley,  
 J.-D. Chai,  A. Dreuw,  B. D. Dunietz,  T. R. Furlani,  S. R. Gwaltney,  
 C.-P. Hsu,  Y. Jung,  J. Kong,  D. S. Lambrecht,  W. Liang,  C. Ochsenfeld,  
 V. A. Rassolov,  L. V. Slipchenko,  J. E. Subotnik,  T. Van Voorhis,  
 J. M. Herbert,  A. I. Krylov,  P. M. W. Gill,  M. Head-Gordon

 Contributors to earlier versions of Q-Chem not listed above: 
 R. D. Adamson,  J. Baker,  E. F. C. Byrd,  A. K. Chakraborty,  C.-L. Cheng,  
 H. Dachsel,  R. J. Doerksen,  G. Hawkins,  A. Heyden,  S. Hirata,  
 G. Kedziora,  F. J. Keil,  C. Kelley,  P. P. Korambath,  W. Kurlancheek,  
 A. M. Lee,  M. S. Lee,  D. Liotard,  I. Lotan,  P. E. Maslen,  N. Nair,  
 D. Neuhauser,  R. Olson,  B. Peters,  J. Ritchie,  N. E. Schultz,  
 N. Shenvi,  A. C. Simmonett,  K. S. Thanthiriwatte,  Q. Wu,  W. Zhang

 Please cite Q-Chem as follows:
 Y. Shao et al., Mol. Phys. 113, 184-215 (2015)
 DOI: 10.1080/00268976.2014.952696

 Q-Chem 4.4.2 for Intel X86 EM64T Linux

 Parts of Q-Chem use Armadillo 5.200.1 (Boston Tea Smuggler).
 http://arma.sourceforge.net/

 Q-Chem begins on Tue Dec 13 17:25:48 2016  


Host: 0

     Scratch files written to /scratch/cher/qchem6494//
The previous job contains 0 fragments, simply inherited here
FILE_GEOM_ORG=        593

Checking the input file for inconsistencies... 	...done.

--------------------------------------------------------------
User input:
--------------------------------------------------------------

$molecule
   read
$end

$rem
   BASIS 6-311++G**
   JOB_TYPE FREQUENCY
   METHOD B3LYP
$end

--------------------------------------------------------------
 ----------------------------------------------------------------
             Standard Nuclear Orientation (Angstroms)
    I     Atom           X                Y                Z
 ----------------------------------------------------------------
    1      C      -0.5946883755     0.3533693731    -0.2088713194
    2      C       0.6982900699    -0.4453985000    -0.4533320193
    3      H       0.5941653334    -1.0063513720    -1.3985545414
    4      C       1.8866691201     0.4794293455    -0.6400797931
    5      H       1.7783959396     1.2755228190    -1.4002209584
    6      O       2.9048540609     0.3379080939    -0.0081461887
    7      C      -1.8163764032    -0.5640150161    -0.1963323347
    8      O      -2.9790176228     0.2529799728    -0.2592579180
    9      H      -3.7482388423    -0.2753787919    -0.0292928354
   10      O       0.9246619312    -1.3295907556     0.6235640996
   11      H      -1.8019961013    -1.1776583309     0.7123107401
   12      H      -1.7677092440    -1.2380462033    -1.0636240749
   13      H       1.8558898789    -1.2272282352     0.8779052912
   14      O      -0.4717721672     1.1279166299     0.9718782724
   15      H      -0.7275063898     1.0718587713    -1.0244702397
   16      H      -0.2561766593     0.5232586003     1.6933332956
 ----------------------------------------------------------------
 Molecular Point Group                 C1    NOp =  1
 Largest Abelian Subgroup              C1    NOp =  1
 Nuclear Repulsion Energy =   400.6466432236 hartrees
 There are       32 alpha and       32 beta electrons
 Requested basis set is 6-311++G(d,p)
 There are 88 shells and 232 basis functions

 Total QAlloc Memory Limit   2000 MB
 Mega-Array Size        61 MB
 MEM_STATIC part        62 MB
 A cutoff of  1.0D-11 yielded   3590 shell pairs
 There are     25093 function pairs (     26823 Cartesian)

 -------------------------------------------------------
 OpenMP Integral Computing Module                       
 Release: version 1.0, May 2013, Q-Chem Inc. Pittsburgh 
 -------------------------------------------------------
 Integral Job Info:
 Integral job number is                      11
 Integral operator is                         1
 short-range coefficients                     0
 long-range coefficients              100000000
 Omega coefficients                           0
 if combine SR and LR in K                    0
 Integral screening is                        0
 Integral computing path is                   2
 max size of driver memory is            800000
 size of driver memory is                593474
 size of scratch memory is              2260544
 max col of scratch BK array               1296
 max len of scratch array in speh3          155
 max len of scratch index in speh4           18
 max int batch size is                      520
 min int batch size is                       52
 fixed nKL is                                52
 max L of basis functions is                  2
 order of int derivative is                   0
 number of shells is                         88
 number of basis is                         240
 number of cartesian basis is               240
 number of contracted shell pairs          3590
 number of primitive shell pairs           8589
 maxK2 (contraction) of shell pair           36
 max number of K2 of shell pair               1
 max number of CS2 of shell pair            613
 max number of PS2 of shell pair           1164
 mem total for path MDJ                   46376
 -------------------------------------------------------
 Smallest overlap matrix eigenvalue = 1.34E-05
 Guess from superposition of atomic densities
 Warning:  Energy on first SCF cycle will be non-variational
 A restricted hybrid HF-DFT SCF calculation will be
 performed using Pulay DIIS extrapolation
 Exchange:     0.2000 Hartree-Fock + 0.0800 Slater + 0.7200 B88
 Correlation:  0.1900 VWN1RPA + 0.8100 LYP
 Using SG-1 standard quadrature grid
 SCF converges when DIIS error is below 1.0E-08
 ---------------------------------------
  Cycle       Energy         DIIS Error
 ---------------------------------------
    1    -459.5685825693      4.06E-02
    2    -458.0707277374      6.01E-03
    3    -457.7335209854      1.03E-02
    4    -458.2398820995      1.58E-03
    5    -458.2517355405      6.59E-04
    6    -458.2536817241      1.69E-04
    7    -458.2538228382      4.66E-05
    8    -458.2538342509      9.81E-06
    9    -458.2538351577      3.06E-06
   10    -458.2538352476      1.24E-06
   11    -458.2538352188      2.98E-07
   12    -458.2538352051      5.36E-08
   13    -458.2538352058      1.85E-08
   14    -458.2538352076      5.69E-09 Convergence criterion met
 ---------------------------------------
 SCF time:  CPU 189.54 s  wall 222.76 s
 SCF   energy in the final basis set = -458.2538352076
 Total energy in the final basis set = -458.2538352076

 --------------------------------------------------------------

                    Orbital Energies (a.u.)
 --------------------------------------------------------------

 Alpha MOs
 -- Occupied --
-19.159 -19.150 -19.136 -19.136 -10.290 -10.256 -10.247 -10.234
 -1.097  -1.059  -1.042  -1.030  -0.799  -0.727  -0.632  -0.617
 -0.554  -0.535  -0.526  -0.506  -0.482  -0.480  -0.434  -0.423
 -0.412  -0.390  -0.374  -0.350  -0.322  -0.298  -0.295  -0.289
 -- Virtual --
 -0.062  -0.018  -0.007  -0.003   0.011   0.030   0.034   0.038
  0.045   0.063   0.075   0.084   0.087   0.098   0.103   0.107
  0.108   0.116   0.119   0.124   0.136   0.140   0.147   0.156
  0.162   0.171   0.179   0.188   0.190   0.197   0.204   0.211
  0.220   0.225   0.229   0.247   0.260   0.271   0.277   0.283
  0.290   0.297   0.303   0.305   0.317   0.323   0.331   0.335
  0.352   0.364   0.367   0.381   0.386   0.394   0.429   0.446
  0.471   0.492   0.521   0.528   0.541   0.553   0.574   0.583
  0.594   0.600   0.620   0.641   0.653   0.674   0.686   0.713
  0.722   0.737   0.746   0.762   0.863   0.906   0.952   0.990
  0.997   1.009   1.077   1.084   1.095   1.114   1.131   1.142
  1.155   1.188   1.193   1.194   1.224   1.237   1.272   1.307
  1.326   1.347   1.399   1.421   1.461   1.472   1.506   1.531
  1.532   1.548   1.575   1.578   1.584   1.598   1.620   1.628
  1.664   1.682   1.706   1.721   1.744   1.773   1.798   1.860
  1.872   1.885   1.933   1.988   1.997   2.032   2.039   2.085
  2.110   2.145   2.163   2.184   2.226   2.312   2.337   2.449
  2.468   2.477   2.482   2.521   2.564   2.579   2.611   2.643
  2.674   2.684   2.769   2.820   2.859   2.863   2.879   2.942
  2.967   2.988   3.018   3.077   3.111   3.120   3.154   3.198
  3.204   3.220   3.267   3.306   3.335   3.345   3.461   3.483
  3.521   3.766   3.800   3.828   3.867   3.889   3.951   3.963
  4.031   4.125   4.186   4.265   5.021   5.038   5.050   5.106
  5.138   5.378   5.405   5.440   5.616   5.639   5.669   5.720
 23.766  23.774  23.826  23.857  49.895  49.903  49.941  49.954
 --------------------------------------------------------------

          Ground-State Mulliken Net Atomic Charges

     Atom                 Charge (a.u.)
  ----------------------------------------
      1 C                     0.103527
      2 C                    -0.383810
      3 H                     0.174984
      4 C                     0.047345
      5 H                     0.127878
      6 O                    -0.240159
      7 C                    -0.423110
      8 O                    -0.263886
      9 H                     0.255894
     10 O                    -0.263419
     11 H                     0.178214
     12 H                     0.155380
     13 H                     0.267507
     14 O                    -0.181068
     15 H                     0.201754
     16 H                     0.242969
  ----------------------------------------
  Sum of atomic charges =    -0.000000

 -----------------------------------------------------------------
                    Cartesian Multipole Moments
 -----------------------------------------------------------------
    Charge (ESU x 10^10)
                 0.0000
    Dipole Moment (Debye)
         X      -1.1519      Y      -2.1555      Z      -1.5332
       Tot       2.8851
    Quadrupole Moments (Debye-Ang)
        XX     -51.1395     XY       5.2747     YY     -52.4283
        XZ      -2.6533     YZ      -1.7639     ZZ     -44.0984
    Octopole Moments (Debye-Ang^2)
       XXX     -53.4845    XXY     -25.7075    XYY       2.9434
       YYY       1.4563    XXZ       6.0365    XYZ      -1.8181
       YYZ      -5.1623    XZZ       5.7573    YZZ      -0.5951
       ZZZ       9.6791
    Hexadecapole Moments (Debye-Ang^3)
      XXXX    -971.1136   XXXY      28.9539   XXYY    -200.6943
      XYYY       2.0232   YYYY    -237.5712   XXXZ     -18.6781
      XXYZ      -7.2517   XYYZ       2.5549   YYYZ      -5.1942
      XXZZ    -191.2779   XYZZ       1.0883   YYZZ     -62.1683
      XZZZ      -0.3500   YZZZ       0.8937   ZZZZ    -141.5562
 -----------------------------------------------------------------
 Calculating MO derivatives via CPSCF
   1         3          48      0.201009    0.035908
   2         3          48      0.023404    0.003528
   3         3          48      0.001694    0.000298
   4        21          30      0.000089    0.000018
   5        51           0      0.000000    0.000000    Roots Converged
 Calculating analytic Hessian of the SCF energy
 Polarizability Matrix (a.u.)
            1           2           3
    1 -77.7073523  -1.1205002  -2.8942731
    2  -1.1205002 -58.5906395   2.7504251
    3  -2.8942731   2.7504251 -59.7830047

 Direct stationary perturbation theory relativistic correction:

 rels  =       0.155161809406
 relv  =      -0.714180540073
 rel2e =       0.298076304726
 E_rel =      -0.260942425941

 Hessian of the SCF Energy
            1           2           3           4           5           6
    1   0.4671675  -0.0035204   0.0219101  -0.1370205   0.0329404   0.0094825
    2  -0.0035204   0.5148988  -0.0908512   0.0147282  -0.0908457   0.0091428
    3   0.0219101  -0.0908512   0.5617337   0.0194256  -0.0084972  -0.0665505
    4  -0.1370205   0.0147282   0.0194256   0.4715964   0.0111719   0.0337096
    5   0.0329404  -0.0908457  -0.0084972   0.0111719   0.4607242   0.0157199
    6   0.0094825   0.0091428  -0.0665505   0.0337096   0.0157199   0.5354772
    7   0.0051896   0.0150635   0.0215735  -0.0476176  -0.0170485  -0.0225283
    8  -0.0035330  -0.0083200  -0.0139849  -0.0142558  -0.1206536  -0.1125892
    9  -0.0011256  -0.0065457  -0.0059141  -0.0147525  -0.1055090  -0.2002080
   10  -0.0381874  -0.0043010   0.0043555  -0.1062973  -0.0452256   0.0282932
   11   0.0094389   0.0279882   0.0008821  -0.0279279  -0.1281245   0.0180693
   12   0.0040566   0.0067340   0.0028997   0.0206629   0.0124482  -0.0875798
   13   0.0020765  -0.0000603   0.0005072   0.0081726  -0.0142720   0.0115178
   14  -0.0007565  -0.0020054  -0.0000290   0.0025913  -0.0024803   0.0193572
   15  -0.0017107  -0.0001415  -0.0001030  -0.0050756   0.0080008   0.0067049
   16   0.0022977  -0.0095913  -0.0031994  -0.0564691  -0.0120910  -0.0302644
   17  -0.0031682  -0.0078019  -0.0008445  -0.0240301   0.0147972   0.0011229
   18   0.0014751  -0.0077768  -0.0030647  -0.0257528   0.0047199   0.0084807
   19  -0.1294189  -0.0599888   0.0034374  -0.0288965  -0.0077149   0.0054033
   20  -0.0438558  -0.1159503   0.0099186   0.0165970   0.0159707  -0.0026810
   21   0.0084337   0.0151478  -0.0779612   0.0010292   0.0023099   0.0017879
   22  -0.0430141   0.0228807   0.0015590  -0.0054785  -0.0073847   0.0005465
   23  -0.0134378   0.0127261  -0.0016656  -0.0039955  -0.0029735   0.0006927
   24   0.0031632  -0.0032664  -0.0001024   0.0015992   0.0015805  -0.0009106
   25  -0.0052915   0.0054952   0.0002043  -0.0011431  -0.0017136   0.0001390
   26   0.0022144  -0.0030294  -0.0000583   0.0010871   0.0007802  -0.0004233
   27  -0.0016036   0.0007134  -0.0001084  -0.0005144  -0.0005243   0.0006776
   28  -0.0056186   0.0263733  -0.0317224  -0.0954249   0.0235914  -0.0360134
   29   0.0091203  -0.0194873   0.0174233  -0.0134178  -0.1189845   0.0646919
   30  -0.0059740   0.0080377  -0.0110294  -0.0022914   0.0840849  -0.1559410
   31  -0.0000483  -0.0163820   0.0248550   0.0013244  -0.0007681   0.0007448
   32  -0.0032582  -0.0118959   0.0184613   0.0002696  -0.0010057   0.0003394
   33  -0.0003705  -0.0009826  -0.0024476   0.0004008   0.0014424  -0.0012999
   34   0.0025848  -0.0110254  -0.0212507  -0.0003965  -0.0005184  -0.0011762
   35   0.0001309  -0.0101329  -0.0180676   0.0011347   0.0005158  -0.0007513
   36   0.0013347   0.0011187  -0.0018690   0.0006310  -0.0004861  -0.0003169
   37  -0.0007820  -0.0004774  -0.0017811  -0.0070531   0.0063606  -0.0088120
   38   0.0012527  -0.0041873   0.0066834   0.0283531  -0.0018499   0.0080231
   39   0.0006370   0.0011869  -0.0022523  -0.0322944   0.0014133  -0.0163113
   40  -0.0650893  -0.0040769  -0.0150859   0.0045748   0.0168191   0.0246536
   41  -0.0003815  -0.1293322  -0.0278870   0.0069228  -0.0177275  -0.0279978
   42  -0.0125706  -0.0758500  -0.1787282   0.0060778  -0.0158416  -0.0275601
   43  -0.0536239   0.0222046  -0.0215300  -0.0015504   0.0167740  -0.0199984
   44   0.0233583  -0.1662426   0.1311942   0.0005644  -0.0091088   0.0118363
   45  -0.0194544   0.1207601  -0.1789380  -0.0024010  -0.0023374   0.0047907
   46  -0.0012215   0.0026779  -0.0032583   0.0016793  -0.0009205   0.0043023
   47  -0.0065443   0.0136177  -0.0226777   0.0002069   0.0009658  -0.0045529
   48  -0.0076835   0.0225731  -0.0355643  -0.0004539   0.0014761  -0.0012408
            7           8           9          10          11          12
    1   0.0051896  -0.0035330  -0.0011256  -0.0381874   0.0094389   0.0040566
    2   0.0150635  -0.0083200  -0.0065457  -0.0043010   0.0279882   0.0067340
    3   0.0215735  -0.0139849  -0.0059141   0.0043555   0.0008821   0.0028997
    4  -0.0476176  -0.0142558  -0.0147525  -0.1062973  -0.0279279   0.0206629
    5  -0.0170485  -0.1206536  -0.1055090  -0.0452256  -0.1281245   0.0124482
    6  -0.0225283  -0.1125892  -0.2002080   0.0282932   0.0180693  -0.0875798
    7   0.0530609   0.0123921   0.0243545  -0.0026825  -0.0154582  -0.0245814
    8   0.0123921   0.1280353   0.1121665   0.0001391  -0.0084107  -0.0189136
    9   0.0243545   0.1121665   0.2365530  -0.0029792  -0.0015140   0.0026189
   10  -0.0026825   0.0001391  -0.0029792   0.7583412  -0.0085355   0.2796878
   11  -0.0154582  -0.0084107  -0.0015140  -0.0085355   0.4325548  -0.2125260
   12  -0.0245814  -0.0189136   0.0026189   0.2796878  -0.2125260   0.5278392
   13  -0.0005470  -0.0004316  -0.0012155  -0.0570688   0.0001324  -0.0006895
   14   0.0013462   0.0006075  -0.0011608  -0.0032641  -0.1826418   0.1087284
   15   0.0029975   0.0021180  -0.0001401   0.0029620   0.1097029  -0.1541457
   16  -0.0039240  -0.0028258   0.0023717  -0.5579031   0.0592804  -0.2973454
   17   0.0008067  -0.0000480  -0.0012358   0.0617331  -0.0983638   0.0631639
   18   0.0033106   0.0016442   0.0004761  -0.3009761   0.0636367  -0.2661876
   19  -0.0003432  -0.0008199  -0.0009823  -0.0024333   0.0010454  -0.0010384
   20  -0.0001743   0.0004517  -0.0006011   0.0006523  -0.0068649  -0.0017595
   21   0.0009398  -0.0000266  -0.0006550   0.0017547  -0.0005100  -0.0002702
   22   0.0009295  -0.0001829  -0.0001536   0.0021475   0.0044568   0.0002422
   23  -0.0002779   0.0000131   0.0002929  -0.0007431   0.0008331   0.0003319
   24  -0.0004219   0.0003617   0.0004782  -0.0003257  -0.0005409  -0.0000423
   25   0.0000442  -0.0000267   0.0000229  -0.0001622   0.0005727   0.0000841
   26  -0.0000476   0.0000787   0.0000443   0.0001071  -0.0003826   0.0000341
   27   0.0001454   0.0000053  -0.0000350   0.0002042   0.0003572   0.0001326
   28   0.0019450   0.0057063  -0.0098456  -0.0045497  -0.0172547   0.0165716
   29  -0.0002033   0.0101608   0.0048029  -0.0000569  -0.0303670   0.0332425
   30  -0.0067193   0.0273224  -0.0318341  -0.0049199   0.0207721  -0.0220052
   31  -0.0000999   0.0000136  -0.0000971  -0.0000238  -0.0001645   0.0001643
   32  -0.0000736  -0.0000621   0.0000029  -0.0001424   0.0001396   0.0001804
   33  -0.0000699   0.0002327   0.0001992  -0.0002336  -0.0002387   0.0001024
   34  -0.0008438   0.0001018   0.0002099   0.0001943   0.0000387   0.0001903
   35  -0.0002830   0.0006285   0.0006898  -0.0002401  -0.0000741   0.0004921
   36  -0.0001813   0.0004020   0.0007456  -0.0004916   0.0000179   0.0003065
   37  -0.0004948  -0.0005447   0.0026646   0.0057347  -0.0048517   0.0060216
   38  -0.0005519  -0.0003767  -0.0002852   0.0052834  -0.0020176   0.0073903
   39  -0.0011895   0.0025177  -0.0034510  -0.0035924   0.0032157  -0.0006335
   40  -0.0052575   0.0043705   0.0016027   0.0022361  -0.0012603  -0.0028879
   41   0.0044528  -0.0017351  -0.0012446  -0.0043133  -0.0040945  -0.0004326
   42   0.0037113  -0.0022485   0.0005498  -0.0062958  -0.0030747  -0.0023671
   43   0.0006741  -0.0002055   0.0006821   0.0004422   0.0010784  -0.0024248
   44  -0.0001440   0.0000799  -0.0005201  -0.0014842  -0.0001993   0.0002708
   45  -0.0008767   0.0004414   0.0002743   0.0011409   0.0010693  -0.0000689
   46  -0.0000329   0.0001023  -0.0007569   0.0002122  -0.0005908   0.0012859
   47   0.0002010  -0.0004493   0.0006171   0.0003913   0.0000251   0.0006151
   48  -0.0004642   0.0005508   0.0003423   0.0014161   0.0006811  -0.0005988
           13          14          15          16          17          18
    1   0.0020765  -0.0007565  -0.0017107   0.0022977  -0.0031682   0.0014751
    2  -0.0000603  -0.0020054  -0.0001415  -0.0095913  -0.0078019  -0.0077768
    3   0.0005072  -0.0000290  -0.0001030  -0.0031994  -0.0008445  -0.0030647
    4   0.0081726   0.0025913  -0.0050756  -0.0564691  -0.0240301  -0.0257528
    5  -0.0142720  -0.0024803   0.0080008  -0.0120910   0.0147972   0.0047199
    6   0.0115178   0.0193572   0.0067049  -0.0302644   0.0011229   0.0084807
    7  -0.0005470   0.0013462   0.0029975  -0.0039240   0.0008067   0.0033106
    8  -0.0004316   0.0006075   0.0021180  -0.0028258  -0.0000480   0.0016442
    9  -0.0012155  -0.0011608  -0.0001401   0.0023717  -0.0012358   0.0004761
   10  -0.0570688  -0.0032641   0.0029620  -0.5579031   0.0617331  -0.3009761
   11   0.0001324  -0.1826418   0.1097029   0.0592804  -0.0983638   0.0636367
   12  -0.0006895   0.1087284  -0.1541457  -0.2973454   0.0631639  -0.2661876
   13   0.0601436  -0.0072644   0.0248921  -0.0085321   0.0268681  -0.0364757
   14  -0.0072644   0.1761295  -0.1392600   0.0115563   0.0094837   0.0126672
   15   0.0248921  -0.1392600   0.1580801  -0.0231911   0.0206767  -0.0125974
   16  -0.0085321   0.0115563  -0.0231911   0.6274152  -0.0559423   0.3501355
   17   0.0268681   0.0094837   0.0206767  -0.0559423   0.0739231  -0.0717454
   18  -0.0364757   0.0126672  -0.0125974   0.3501355  -0.0717454   0.2634533
   19   0.0001025  -0.0001760  -0.0000157   0.0007324  -0.0001730   0.0005964
   20  -0.0000313   0.0006365   0.0001386   0.0026793   0.0019998   0.0021996
   21  -0.0004403  -0.0000907   0.0001416   0.0000304   0.0003700   0.0002499
   22  -0.0000001  -0.0004656   0.0001446  -0.0029158  -0.0013453  -0.0012462
   23   0.0000757  -0.0000551  -0.0001383  -0.0000556  -0.0001121  -0.0003268
   24  -0.0000050  -0.0000163  -0.0000171   0.0005211   0.0000538   0.0004346
   25  -0.0000087  -0.0000590  -0.0000116  -0.0001188  -0.0001178  -0.0001332
   26  -0.0000045   0.0000416  -0.0000049   0.0001740   0.0001292   0.0000851
   27   0.0000273  -0.0000067  -0.0000022  -0.0001969  -0.0000776  -0.0001905
   28  -0.0020447  -0.0035698   0.0002034   0.0011548  -0.0104147   0.0096603
   29  -0.0050840  -0.0019657   0.0008858   0.0030585   0.0022408   0.0002395
   30   0.0026999   0.0007978   0.0016685  -0.0024129  -0.0067643   0.0065050
   31   0.0001438   0.0001852  -0.0000935  -0.0001089   0.0001789  -0.0003269
   32   0.0000888   0.0000903  -0.0000614  -0.0001192   0.0000370  -0.0002712
   33  -0.0000523  -0.0000439   0.0000383   0.0002695  -0.0000941   0.0002082
   34   0.0000060   0.0000047  -0.0000456   0.0001814   0.0000517  -0.0000063
   35   0.0000251   0.0000098  -0.0000761   0.0004131   0.0000209   0.0000225
   36   0.0000542  -0.0000024  -0.0000897   0.0002282  -0.0000041  -0.0000021
   37  -0.0018558   0.0002704  -0.0015786  -0.0020640   0.0046090  -0.0023887
   38  -0.0006104   0.0011941  -0.0008941   0.0012895   0.0022848  -0.0060816
   39  -0.0005412  -0.0001939   0.0003651   0.0007442  -0.0046073  -0.0005525
   40  -0.0001529  -0.0000111   0.0002670   0.0004044   0.0010900   0.0021219
   41   0.0003231   0.0005589  -0.0006774   0.0021625   0.0014450   0.0013228
   42   0.0001156  -0.0002364  -0.0002394   0.0032055   0.0006880   0.0028413
   43  -0.0005253  -0.0006933   0.0003831   0.0002529  -0.0003033   0.0010638
   44   0.0003827   0.0005555  -0.0003914   0.0002955   0.0003717  -0.0002392
   45  -0.0002773  -0.0003770   0.0002233  -0.0003038  -0.0004212   0.0000595
   46   0.0000903   0.0003057  -0.0001272  -0.0004030   0.0001570  -0.0010575
   47  -0.0001374  -0.0001590   0.0001222  -0.0002839  -0.0004073  -0.0000965
   48  -0.0001174  -0.0001335   0.0001127  -0.0005922  -0.0002810  -0.0001137
           19          20          21          22          23          24
    1  -0.1294189  -0.0438558   0.0084337  -0.0430141  -0.0134378   0.0031632
    2  -0.0599888  -0.1159503   0.0151478   0.0228807   0.0127261  -0.0032664
    3   0.0034374   0.0099186  -0.0779612   0.0015590  -0.0016656  -0.0001024
    4  -0.0288965   0.0165970   0.0010292  -0.0054785  -0.0039955   0.0015992
    5  -0.0077149   0.0159707   0.0023099  -0.0073847  -0.0029735   0.0015805
    6   0.0054033  -0.0026810   0.0017879   0.0005465   0.0006927  -0.0009106
    7  -0.0003432  -0.0001743   0.0009398   0.0009295  -0.0002779  -0.0004219
    8  -0.0008199   0.0004517  -0.0000266  -0.0001829   0.0000131   0.0003617
    9  -0.0009823  -0.0006011  -0.0006550  -0.0001536   0.0002929   0.0004782
   10  -0.0024333   0.0006523   0.0017547   0.0021475  -0.0007431  -0.0003257
   11   0.0010454  -0.0068649  -0.0005100   0.0044568   0.0008331  -0.0005409
   12  -0.0010384  -0.0017595  -0.0002702   0.0002422   0.0003319  -0.0000423
   13   0.0001025  -0.0000313  -0.0004403  -0.0000001   0.0000757  -0.0000050
   14  -0.0001760   0.0006365  -0.0000907  -0.0004656  -0.0000551  -0.0000163
   15  -0.0000157   0.0001386   0.0001416   0.0001446  -0.0001383  -0.0000171
   16   0.0007324   0.0026793   0.0000304  -0.0029158  -0.0000556   0.0005211
   17  -0.0001730   0.0019998   0.0003700  -0.0013453  -0.0001121   0.0000538
   18   0.0005964   0.0021996   0.0002499  -0.0012462  -0.0003268   0.0004346
   19   0.4529724   0.0071782  -0.0142260  -0.1709845   0.0439287   0.0087565
   20   0.0071782   0.5236001  -0.0068538   0.0872098  -0.1406469   0.0087903
   21  -0.0142260  -0.0068538   0.5946688  -0.0071358   0.0148362  -0.0643876
   22  -0.1709845   0.0872098  -0.0071358   0.5809735   0.1083828  -0.0984048
   23   0.0439287  -0.1406469   0.0148362   0.1083828   0.3515467  -0.0911449
   24   0.0087565   0.0087903  -0.0643876  -0.0984048  -0.0911449   0.0778646
   25  -0.0259502  -0.0215077   0.0083847  -0.3392342  -0.1899847   0.0906272
   26   0.0281977   0.0096576  -0.0060383  -0.2414012  -0.1954031   0.0808793
   27  -0.0049850  -0.0010705  -0.0014038   0.1053059   0.0754396  -0.0326902
   28   0.0015699  -0.0012653   0.0007432  -0.0007811   0.0009427  -0.0005170
   29  -0.0015085  -0.0005953  -0.0004193   0.0005766   0.0005370  -0.0002483
   30   0.0015728   0.0012597  -0.0001611  -0.0009011   0.0000455   0.0007559
   31  -0.0495002  -0.0064058   0.0059187  -0.0122516   0.0262239  -0.0252403
   32  -0.0028759  -0.1206940   0.1079985   0.0108181  -0.0146308   0.0165029
   33   0.0056886   0.1120566  -0.2291305  -0.0048730   0.0004962   0.0060105
   34  -0.0477055  -0.0040024   0.0020890  -0.0142290   0.0289584   0.0215807
   35  -0.0033339  -0.1312566  -0.1098435   0.0154046  -0.0159734  -0.0132065
   36  -0.0007706  -0.1117498  -0.2097964   0.0055551   0.0002461   0.0097355
   37  -0.0001602   0.0002798   0.0001511   0.0001557  -0.0001481   0.0000757
   38  -0.0005676  -0.0002055   0.0002451  -0.0000334   0.0000321  -0.0000986
   39   0.0000808  -0.0000510  -0.0003750   0.0003805  -0.0002140   0.0001022
   40  -0.0009293  -0.0176808  -0.0260215   0.0025690  -0.0006522  -0.0018850
   41  -0.0034183  -0.0217755  -0.0313074  -0.0007253   0.0028445   0.0013013
   42  -0.0031746  -0.0136405  -0.0144732  -0.0014766   0.0016712   0.0027540
   43   0.0005513  -0.0216036   0.0205415   0.0025512   0.0010789  -0.0005396
   44   0.0004245  -0.0160661   0.0169390   0.0013761   0.0018770  -0.0013383
   45   0.0003998   0.0034256  -0.0001940  -0.0002383  -0.0004096   0.0001388
   46   0.0003932   0.0019307  -0.0021924  -0.0004375  -0.0002962   0.0010157
   47  -0.0001975   0.0017387  -0.0027568   0.0004331  -0.0006147   0.0003905
   48  -0.0007430   0.0006183   0.0019600   0.0006957  -0.0001532  -0.0001242
           25          26          27          28          29          30
    1  -0.0052915   0.0022144  -0.0016036  -0.0056186   0.0091203  -0.0059740
    2   0.0054952  -0.0030294   0.0007134   0.0263733  -0.0194873   0.0080377
    3   0.0002043  -0.0000583  -0.0001084  -0.0317224   0.0174233  -0.0110294
    4  -0.0011431   0.0010871  -0.0005144  -0.0954249  -0.0134178  -0.0022914
    5  -0.0017136   0.0007802  -0.0005243   0.0235914  -0.1189845   0.0840849
    6   0.0001390  -0.0004233   0.0006776  -0.0360134   0.0646919  -0.1559410
    7   0.0000442  -0.0000476   0.0001454   0.0019450  -0.0002033  -0.0067193
    8  -0.0000267   0.0000787   0.0000053   0.0057063   0.0101608   0.0273224
    9   0.0000229   0.0000443  -0.0000350  -0.0098456   0.0048029  -0.0318341
   10  -0.0001622   0.0001071   0.0002042  -0.0045497  -0.0000569  -0.0049199
   11   0.0005727  -0.0003826   0.0003572  -0.0172547  -0.0303670   0.0207721
   12   0.0000841   0.0000341   0.0001326   0.0165716   0.0332425  -0.0220052
   13  -0.0000087  -0.0000045   0.0000273  -0.0020447  -0.0050840   0.0026999
   14  -0.0000590   0.0000416  -0.0000067  -0.0035698  -0.0019657   0.0007978
   15  -0.0000116  -0.0000049  -0.0000022   0.0002034   0.0008858   0.0016685
   16  -0.0001188   0.0001740  -0.0001969   0.0011548   0.0030585  -0.0024129
   17  -0.0001178   0.0001292  -0.0000776  -0.0104147   0.0022408  -0.0067643
   18  -0.0001332   0.0000851  -0.0001905   0.0096603   0.0002395   0.0065050
   19  -0.0259502   0.0281977  -0.0049850   0.0015699  -0.0015085   0.0015728
   20  -0.0215077   0.0096576  -0.0010705  -0.0012653  -0.0005953   0.0012597
   21   0.0083847  -0.0060383  -0.0014038   0.0007432  -0.0004193  -0.0001611
   22  -0.3392342  -0.2414012   0.1053059  -0.0007811   0.0005766  -0.0009011
   23  -0.1899847  -0.1954031   0.0754396   0.0009427   0.0005370   0.0000455
   24   0.0906272   0.0808793  -0.0326902  -0.0005170  -0.0002483   0.0007559
   25   0.3670395   0.2080105  -0.0985253   0.0003462   0.0000692  -0.0001103
   26   0.2080105   0.1874040  -0.0742110  -0.0001974   0.0000309  -0.0000452
   27  -0.0985253  -0.0742110   0.0328559   0.0001938   0.0000066  -0.0002125
   28   0.0003462  -0.0001974   0.0001938   0.5507330   0.0479254   0.1433913
   29   0.0000692   0.0000309   0.0000066   0.0479254   0.1846542  -0.1355753
   30  -0.0001103  -0.0000452  -0.0002125   0.1433913  -0.1355753   0.2564415
   31   0.0024486   0.0008318  -0.0009581  -0.0004156   0.0007528  -0.0005680
   32  -0.0009051   0.0005279  -0.0005760   0.0006565   0.0002339  -0.0004148
   33  -0.0009233   0.0005145   0.0010106  -0.0011097  -0.0004785   0.0004834
   34   0.0008046   0.0010446   0.0009600  -0.0001159   0.0000583   0.0002982
   35  -0.0005161  -0.0004727   0.0003107  -0.0001437   0.0001117   0.0001512
   36   0.0003001  -0.0005644  -0.0000130  -0.0004413   0.0004157   0.0002567
   37  -0.0000656   0.0000023  -0.0000108  -0.4420432  -0.0435694  -0.1228416
   38   0.0000443   0.0000614  -0.0000254  -0.0744024  -0.0276125   0.0004033
   39  -0.0000390  -0.0000054   0.0000406  -0.0920380   0.0112207  -0.0536123
   40   0.0011017  -0.0000494   0.0003685   0.0016319   0.0015646   0.0022397
   41   0.0002715   0.0003043  -0.0001528  -0.0002312   0.0012876  -0.0022871
   42   0.0001579   0.0001632  -0.0004017  -0.0005672   0.0031459   0.0060101
   43   0.0005276   0.0001702  -0.0000488  -0.0058988   0.0028381  -0.0005404
   44   0.0004868   0.0002141  -0.0001853   0.0035705  -0.0006102   0.0000781
   45  -0.0001103  -0.0003751   0.0001725   0.0022411  -0.0006146   0.0011396
   46  -0.0003381  -0.0001396  -0.0003623  -0.0004882  -0.0021239  -0.0029229
   47  -0.0001195   0.0000578  -0.0000029  -0.0012868   0.0003656   0.0021340
   48  -0.0000673   0.0000052   0.0001675  -0.0007501   0.0012613   0.0015351
           31          32          33          34          35          36
    1  -0.0000483  -0.0032582  -0.0003705   0.0025848   0.0001309   0.0013347
    2  -0.0163820  -0.0118959  -0.0009826  -0.0110254  -0.0101329   0.0011187
    3   0.0248550   0.0184613  -0.0024476  -0.0212507  -0.0180676  -0.0018690
    4   0.0013244   0.0002696   0.0004008  -0.0003965   0.0011347   0.0006310
    5  -0.0007681  -0.0010057   0.0014424  -0.0005184   0.0005158  -0.0004861
    6   0.0007448   0.0003394  -0.0012999  -0.0011762  -0.0007513  -0.0003169
    7  -0.0000999  -0.0000736  -0.0000699  -0.0008438  -0.0002830  -0.0001813
    8   0.0000136  -0.0000621   0.0002327   0.0001018   0.0006285   0.0004020
    9  -0.0000971   0.0000029   0.0001992   0.0002099   0.0006898   0.0007456
   10  -0.0000238  -0.0001424  -0.0002336   0.0001943  -0.0002401  -0.0004916
   11  -0.0001645   0.0001396  -0.0002387   0.0000387  -0.0000741   0.0000179
   12   0.0001643   0.0001804   0.0001024   0.0001903   0.0004921   0.0003065
   13   0.0001438   0.0000888  -0.0000523   0.0000060   0.0000251   0.0000542
   14   0.0001852   0.0000903  -0.0000439   0.0000047   0.0000098  -0.0000024
   15  -0.0000935  -0.0000614   0.0000383  -0.0000456  -0.0000761  -0.0000897
   16  -0.0001089  -0.0001192   0.0002695   0.0001814   0.0004131   0.0002282
   17   0.0001789   0.0000370  -0.0000941   0.0000517   0.0000209  -0.0000041
   18  -0.0003269  -0.0002712   0.0002082  -0.0000063   0.0000225  -0.0000021
   19  -0.0495002  -0.0028759   0.0056886  -0.0477055  -0.0033339  -0.0007706
   20  -0.0064058  -0.1206940   0.1120566  -0.0040024  -0.1312566  -0.1117498
   21   0.0059187   0.1079985  -0.2291305   0.0020890  -0.1098435  -0.2097964
   22  -0.0122516   0.0108181  -0.0048730  -0.0142290   0.0154046   0.0055551
   23   0.0262239  -0.0146308   0.0004962   0.0289584  -0.0159734   0.0002461
   24  -0.0252403   0.0165029   0.0060105   0.0215807  -0.0132065   0.0097355
   25   0.0024486  -0.0009051  -0.0009233   0.0008046  -0.0005161   0.0003001
   26   0.0008318   0.0005279   0.0005145   0.0010446  -0.0004727  -0.0005644
   27  -0.0009581  -0.0005760   0.0010106   0.0009600   0.0003107  -0.0000130
   28  -0.0004156   0.0006565  -0.0011097  -0.0001159  -0.0001437  -0.0004413
   29   0.0007528   0.0002339  -0.0004785   0.0000583   0.0001117   0.0004157
   30  -0.0005680  -0.0004148   0.0004834   0.0002982   0.0001512   0.0002567
   31   0.0588608  -0.0029856  -0.0016017   0.0024957  -0.0006970  -0.0011829
   32  -0.0029856   0.1348882  -0.1254266   0.0003998   0.0117792  -0.0159844
   33  -0.0016017  -0.1254266   0.2420140   0.0023511   0.0132948  -0.0213155
   34   0.0024957   0.0003998   0.0023511   0.0611752  -0.0087135  -0.0044374
   35  -0.0006970   0.0117792   0.0132948  -0.0087135   0.1479657   0.1274561
   36  -0.0011829  -0.0159844  -0.0213155  -0.0044374   0.1274561   0.2198132
   37  -0.0000910  -0.0000099  -0.0000155  -0.0000589  -0.0000042  -0.0000370
   38   0.0000159   0.0000491  -0.0001133   0.0000317   0.0000046   0.0000419
   39  -0.0002527  -0.0001194   0.0002797  -0.0000186  -0.0000073   0.0000412
   40   0.0018632   0.0017731   0.0002125  -0.0049913  -0.0037753  -0.0011055
   41   0.0026413   0.0023341  -0.0007717  -0.0062656  -0.0027483  -0.0008627
   42   0.0000945  -0.0001894   0.0027133  -0.0022870  -0.0011994   0.0016045
   43  -0.0043826  -0.0027268   0.0000382   0.0006179   0.0006195  -0.0003704
   44  -0.0031094  -0.0014422  -0.0006910   0.0001189   0.0000741  -0.0003308
   45  -0.0005005   0.0002232   0.0009176   0.0008425   0.0004380   0.0004207
   46  -0.0002148  -0.0009092   0.0002889   0.0002811  -0.0000211   0.0009146
   47  -0.0003311  -0.0003486   0.0008031  -0.0002835  -0.0004523   0.0002862
   48  -0.0009557  -0.0006654   0.0002162   0.0007001   0.0002965   0.0004788
           37          38          39          40          41          42
    1  -0.0007820   0.0012527   0.0006370  -0.0650893  -0.0003815  -0.0125706
    2  -0.0004774  -0.0041873   0.0011869  -0.0040769  -0.1293322  -0.0758500
    3  -0.0017811   0.0066834  -0.0022523  -0.0150859  -0.0278870  -0.1787282
    4  -0.0070531   0.0283531  -0.0322944   0.0045748   0.0069228   0.0060778
    5   0.0063606  -0.0018499   0.0014133   0.0168191  -0.0177275  -0.0158416
    6  -0.0088120   0.0080231  -0.0163113   0.0246536  -0.0279978  -0.0275601
    7  -0.0004948  -0.0005519  -0.0011895  -0.0052575   0.0044528   0.0037113
    8  -0.0005447  -0.0003767   0.0025177   0.0043705  -0.0017351  -0.0022485
    9   0.0026646  -0.0002852  -0.0034510   0.0016027  -0.0012446   0.0005498
   10   0.0057347   0.0052834  -0.0035924   0.0022361  -0.0043133  -0.0062958
   11  -0.0048517  -0.0020176   0.0032157  -0.0012603  -0.0040945  -0.0030747
   12   0.0060216   0.0073903  -0.0006335  -0.0028879  -0.0004326  -0.0023671
   13  -0.0018558  -0.0006104  -0.0005412  -0.0001529   0.0003231   0.0001156
   14   0.0002704   0.0011941  -0.0001939  -0.0000111   0.0005589  -0.0002364
   15  -0.0015786  -0.0008941   0.0003651   0.0002670  -0.0006774  -0.0002394
   16  -0.0020640   0.0012895   0.0007442   0.0004044   0.0021625   0.0032055
   17   0.0046090   0.0022848  -0.0046073   0.0010900   0.0014450   0.0006880
   18  -0.0023887  -0.0060816  -0.0005525   0.0021219   0.0013228   0.0028413
   19  -0.0001602  -0.0005676   0.0000808  -0.0009293  -0.0034183  -0.0031746
   20   0.0002798  -0.0002055  -0.0000510  -0.0176808  -0.0217755  -0.0136405
   21   0.0001511   0.0002451  -0.0003750  -0.0260215  -0.0313074  -0.0144732
   22   0.0001557  -0.0000334   0.0003805   0.0025690  -0.0007253  -0.0014766
   23  -0.0001481   0.0000321  -0.0002140  -0.0006522   0.0028445   0.0016712
   24   0.0000757  -0.0000986   0.0001022  -0.0018850   0.0013013   0.0027540
   25  -0.0000656   0.0000443  -0.0000390   0.0011017   0.0002715   0.0001579
   26   0.0000023   0.0000614  -0.0000054  -0.0000494   0.0003043   0.0001632
   27  -0.0000108  -0.0000254   0.0000406   0.0003685  -0.0001528  -0.0004017
   28  -0.4420432  -0.0744024  -0.0920380   0.0016319  -0.0002312  -0.0005672
   29  -0.0435694  -0.0276125   0.0112207   0.0015646   0.0012876   0.0031459
   30  -0.1228416   0.0004033  -0.0536123   0.0022397  -0.0022871   0.0060101
   31  -0.0000910   0.0000159  -0.0002527   0.0018632   0.0026413   0.0000945
   32  -0.0000099   0.0000491  -0.0001194   0.0017731   0.0023341  -0.0001894
   33  -0.0000155  -0.0001133   0.0002797   0.0002125  -0.0007717   0.0027133
   34  -0.0000589   0.0000317  -0.0000186  -0.0049913  -0.0062656  -0.0022870
   35  -0.0000042   0.0000046  -0.0000073  -0.0037753  -0.0027483  -0.0011994
   36  -0.0000370   0.0000419   0.0000412  -0.0011055  -0.0008627   0.0016045
   37   0.4490472   0.0384337   0.1276196   0.0007118  -0.0007657   0.0000117
   38   0.0384337   0.0335652  -0.0140858  -0.0011833  -0.0000681  -0.0004506
   39   0.1276196  -0.0140858   0.0756560   0.0000221  -0.0007204  -0.0001201
   40   0.0007118  -0.0011833   0.0000221   0.0898597  -0.0665093   0.1015774
   41  -0.0007657  -0.0000681  -0.0007204  -0.0665093   0.3912226  -0.1127941
   42   0.0000117  -0.0004506  -0.0001201   0.1015774  -0.1127941   0.5291971
   43   0.0000876   0.0015218  -0.0004163   0.0010224   0.0007172  -0.0023929
   44  -0.0002685  -0.0010614   0.0000445  -0.0037550   0.0135998  -0.0211294
   45   0.0003659  -0.0004150   0.0003951  -0.0071261   0.0129896  -0.0355706
   46  -0.0010683   0.0011228   0.0008980  -0.0295546   0.0651189  -0.0861871
   47   0.0006837   0.0001878   0.0004057   0.0733361  -0.2361155   0.2409864
   48   0.0005551  -0.0003377   0.0004280  -0.0789536   0.1915220  -0.2862096
           43          44          45          46          47          48
    1  -0.0536239   0.0233583  -0.0194544  -0.0012215  -0.0065443  -0.0076835
    2   0.0222046  -0.1662426   0.1207601   0.0026779   0.0136177   0.0225731
    3  -0.0215300   0.1311942  -0.1789380  -0.0032583  -0.0226777  -0.0355643
    4  -0.0015504   0.0005644  -0.0024010   0.0016793   0.0002069  -0.0004539
    5   0.0167740  -0.0091088  -0.0023374  -0.0009205   0.0009658   0.0014761
    6  -0.0199984   0.0118363   0.0047907   0.0043023  -0.0045529  -0.0012408
    7   0.0006741  -0.0001440  -0.0008767  -0.0000329   0.0002010  -0.0004642
    8  -0.0002055   0.0000799   0.0004414   0.0001023  -0.0004493   0.0005508
    9   0.0006821  -0.0005201   0.0002743  -0.0007569   0.0006171   0.0003423
   10   0.0004422  -0.0014842   0.0011409   0.0002122   0.0003913   0.0014161
   11   0.0010784  -0.0001993   0.0010693  -0.0005908   0.0000251   0.0006811
   12  -0.0024248   0.0002708  -0.0000689   0.0012859   0.0006151  -0.0005988
   13  -0.0005253   0.0003827  -0.0002773   0.0000903  -0.0001374  -0.0001174
   14  -0.0006933   0.0005555  -0.0003770   0.0003057  -0.0001590  -0.0001335
   15   0.0003831  -0.0003914   0.0002233  -0.0001272   0.0001222   0.0001127
   16   0.0002529   0.0002955  -0.0003038  -0.0004030  -0.0002839  -0.0005922
   17  -0.0003033   0.0003717  -0.0004212   0.0001570  -0.0004073  -0.0002810
   18   0.0010638  -0.0002392   0.0000595  -0.0010575  -0.0000965  -0.0001137
   19   0.0005513   0.0004245   0.0003998   0.0003932  -0.0001975  -0.0007430
   20  -0.0216036  -0.0160661   0.0034256   0.0019307   0.0017387   0.0006183
   21   0.0205415   0.0169390  -0.0001940  -0.0021924  -0.0027568   0.0019600
   22   0.0025512   0.0013761  -0.0002383  -0.0004375   0.0004331   0.0006957
   23   0.0010789   0.0018770  -0.0004096  -0.0002962  -0.0006147  -0.0001532
   24  -0.0005396  -0.0013383   0.0001388   0.0010157   0.0003905  -0.0001242
   25   0.0005276   0.0004868  -0.0001103  -0.0003381  -0.0001195  -0.0000673
   26   0.0001702   0.0002141  -0.0003751  -0.0001396   0.0000578   0.0000052
   27  -0.0000488  -0.0001853   0.0001725  -0.0003623  -0.0000029   0.0001675
   28  -0.0058988   0.0035705   0.0022411  -0.0004882  -0.0012868  -0.0007501
   29   0.0028381  -0.0006102  -0.0006146  -0.0021239   0.0003656   0.0012613
   30  -0.0005404   0.0000781   0.0011396  -0.0029229   0.0021340   0.0015351
   31  -0.0043826  -0.0031094  -0.0005005  -0.0002148  -0.0003311  -0.0009557
   32  -0.0027268  -0.0014422   0.0002232  -0.0009092  -0.0003486  -0.0006654
   33   0.0000382  -0.0006910   0.0009176   0.0002889   0.0008031   0.0002162
   34   0.0006179   0.0001189   0.0008425   0.0002811  -0.0002835   0.0007001
   35   0.0006195   0.0000741   0.0004380  -0.0000211  -0.0004523   0.0002965
   36  -0.0003704  -0.0003308   0.0004207   0.0009146   0.0002862   0.0004788
   37   0.0000876  -0.0002685   0.0003659  -0.0010683   0.0006837   0.0005551
   38   0.0015218  -0.0010614  -0.0004150   0.0011228   0.0001878  -0.0003377
   39  -0.0004163   0.0000445   0.0003951   0.0008980   0.0004057   0.0004280
   40   0.0010224  -0.0037550  -0.0071261  -0.0295546   0.0733361  -0.0789536
   41   0.0007172   0.0135998   0.0129896   0.0651189  -0.2361155   0.1915220
   42  -0.0023929  -0.0211294  -0.0355706  -0.0861871   0.2409864  -0.2862096
   43   0.0588067  -0.0215033   0.0259175   0.0004471   0.0000328  -0.0003646
   44  -0.0215033   0.1790785  -0.1308024  -0.0003132  -0.0011200  -0.0047350
   45   0.0259175  -0.1308024   0.2103786   0.0003806  -0.0035948  -0.0041392
   46   0.0004471  -0.0003132   0.0003806   0.0306559  -0.0661007   0.0877787
   47   0.0000328  -0.0011200  -0.0035948  -0.0661007   0.2227082  -0.2126786
   48  -0.0003646  -0.0047350  -0.0041392   0.0877787  -0.2126786   0.3227500
 Gradient time:  CPU 3239.42 s  wall 3898.23 s
 **********************************************************************
 **                                                                  **
 **                       VIBRATIONAL ANALYSIS                       **
 **                       --------------------                       **
 **                                                                  **
 **        VIBRATIONAL FREQUENCIES (CM**-1) AND NORMAL MODES         **
 **     FORCE CONSTANTS (mDYN/ANGSTROM) AND REDUCED MASSES (AMU)     **
 **                  INFRARED INTENSITIES (KM/MOL)                   **
 **                                                                  **
 **********************************************************************


 Mode:                 1                      2                      3
 Frequency:        65.69                  91.64                 110.83
 Force Cnst:      0.0176                 0.0145                 0.0473
 Red. Mass:       6.9232                 2.9324                 6.5401
 IR Active:          YES                    YES                    YES
 IR Intens:        0.408                 15.113                  1.532
 Raman Active:       YES                    YES                    YES
               X      Y      Z        X      Y      Z        X      Y      Z
 C          0.011  0.024 -0.154    0.017  0.007 -0.074    0.039 -0.129 -0.026
 C          0.012  0.020 -0.120    0.021 -0.029  0.014    0.005 -0.191 -0.060
 H          0.095  0.133 -0.196    0.033 -0.123  0.068   -0.029 -0.247 -0.015
 C          0.040  0.038  0.131    0.032 -0.061 -0.054   -0.098 -0.069 -0.097
 H          0.151  0.123  0.206    0.066 -0.163 -0.165   -0.098 -0.296 -0.335
 O         -0.051 -0.033  0.264    0.002  0.027  0.014   -0.219  0.331  0.182
 C          0.058 -0.033  0.066    0.010  0.015 -0.231   -0.065  0.021  0.056
 O         -0.000 -0.102  0.274    0.007  0.037  0.220    0.061  0.201 -0.014
 H          0.060 -0.187  0.282    0.024 -0.076  0.017   -0.026  0.343  0.024
 O         -0.104 -0.113 -0.206   -0.012  0.076  0.108    0.093 -0.122 -0.022
 H          0.260 -0.028  0.066    0.130 -0.316 -0.454   -0.156  0.105  0.115
 H         -0.050 -0.040  0.065   -0.089  0.333 -0.485   -0.170 -0.065  0.116
 H         -0.139 -0.118 -0.076   -0.032  0.137  0.157    0.019  0.170  0.136
 O          0.055  0.205 -0.273   -0.064 -0.073 -0.023    0.167 -0.118 -0.047
 H         -0.056 -0.089 -0.241    0.110  0.060 -0.044    0.054 -0.133 -0.033
 H         -0.155  0.306 -0.128   -0.110 -0.120 -0.048    0.183 -0.122 -0.055
 TransDip  -0.002  0.018  0.010    0.018 -0.045 -0.115   -0.030 -0.021 -0.015

 Mode:                 4                      5                      6
 Frequency:       181.49                 202.29                 249.02
 Force Cnst:      0.0264                 0.0517                 0.1046
 Red. Mass:       1.3594                 2.1428                 2.8620
 IR Active:          YES                    YES                    YES
 IR Intens:       69.406                 42.614                 31.386
 Raman Active:       YES                    YES                    YES
               X      Y      Z        X      Y      Z        X      Y      Z
 C          0.006  0.042 -0.010   -0.012 -0.103 -0.038   -0.012 -0.050 -0.081
 C         -0.007  0.023 -0.034    0.035 -0.030  0.043   -0.016  0.010 -0.052
 H         -0.032 -0.002 -0.014    0.135 -0.006  0.014    0.138 -0.060 -0.027
 C          0.029 -0.031 -0.041   -0.035  0.093  0.116   -0.056  0.113  0.095
 H          0.107 -0.092 -0.117   -0.182  0.265  0.317   -0.127  0.308  0.310
 O         -0.020 -0.006  0.046    0.063 -0.004 -0.065   -0.010 -0.036 -0.014
 C          0.021  0.012 -0.018   -0.063 -0.029 -0.024   -0.027 -0.032  0.005
 O         -0.026 -0.058 -0.054    0.020  0.100  0.004   -0.007  0.000  0.020
 H          0.118  0.157  0.913    0.042  0.360  0.673   -0.054 -0.061 -0.276
 O         -0.047  0.052  0.003    0.079 -0.045  0.023   -0.113  0.143  0.089
 H          0.045  0.032 -0.010   -0.104 -0.028 -0.025   -0.007  0.007  0.029
 H          0.040 -0.007 -0.002   -0.155 -0.034 -0.026   -0.072 -0.063  0.024
 H         -0.045  0.028  0.006    0.110 -0.109 -0.068   -0.023 -0.161 -0.125
 O          0.030 -0.031  0.035   -0.092 -0.020 -0.082    0.185 -0.124 -0.048
 H         -0.008  0.078  0.025    0.023 -0.149 -0.086   -0.067 -0.025 -0.048
 H          0.213 -0.069 -0.050   -0.075  0.044 -0.034    0.644 -0.171 -0.221
 TransDip   0.128  0.052  0.228   -0.022  0.056  0.200    0.100 -0.068 -0.133

 Mode:                 7                      8                      9
 Frequency:       279.11                 311.25                 359.59
 Force Cnst:      0.1961                 0.2889                 0.4619
 Red. Mass:       4.2713                 5.0607                 6.0636
 IR Active:          YES                    YES                    YES
 IR Intens:       26.874                  8.592                  4.459
 Raman Active:       YES                    YES                    YES
               X      Y      Z        X      Y      Z        X      Y      Z
 C         -0.073 -0.049 -0.045    0.002  0.042  0.045    0.037  0.020  0.056
 C          0.015  0.074 -0.100   -0.026 -0.064  0.048   -0.106 -0.003 -0.001
 H          0.018  0.012 -0.064   -0.051 -0.085  0.068   -0.219 -0.015  0.022
 C          0.104 -0.008 -0.069   -0.100  0.015  0.064   -0.254  0.023 -0.006
 H          0.398 -0.030 -0.124   -0.133  0.165  0.234   -0.272  0.203  0.193
 O         -0.043 -0.175  0.147   -0.090 -0.106  0.022   -0.287 -0.161 -0.007
 C         -0.092 -0.044  0.097   -0.087  0.111 -0.131    0.214 -0.075 -0.056
 O         -0.019  0.076  0.033   -0.248 -0.088 -0.036    0.332  0.010 -0.016
 H         -0.108  0.104 -0.195   -0.100 -0.242  0.105    0.256  0.165  0.076
 O          0.214  0.192 -0.060    0.276 -0.029  0.013    0.059  0.061  0.004
 H         -0.103  0.116  0.205   -0.089 -0.115 -0.282    0.195 -0.209 -0.146
 H         -0.193 -0.188  0.204    0.036  0.314 -0.282    0.277  0.060 -0.161
 H          0.202  0.461 -0.093    0.248  0.359 -0.007    0.101  0.150 -0.159
 O         -0.130 -0.092 -0.018    0.212  0.109 -0.013   -0.055  0.083  0.031
 H         -0.183 -0.050 -0.029    0.155  0.051  0.021   -0.002 -0.007  0.038
 H          0.157 -0.101 -0.109    0.042  0.131  0.057    0.168  0.168  0.036
 TransDip   0.062  0.091 -0.125   -0.026  0.088  0.022    0.002  0.066 -0.014

 Mode:                10                     11                     12
 Frequency:       384.12                 500.42                 511.51
 Force Cnst:      0.1060                 0.3377                 0.1857
 Red. Mass:       1.2193                 2.2891                 1.2049
 IR Active:          YES                    YES                    YES
 IR Intens:      125.915                 32.554                 67.541
 Raman Active:       YES                    YES                    YES
               X      Y      Z        X      Y      Z        X      Y      Z
 C         -0.011  0.001  0.032    0.061  0.109 -0.128   -0.037 -0.015  0.017
 C          0.000 -0.003  0.023    0.017 -0.064 -0.002   -0.018  0.035  0.020
 H         -0.046  0.028  0.010    0.020 -0.098  0.027    0.017  0.036  0.021
 C          0.021 -0.027 -0.011   -0.051 -0.014  0.036    0.011  0.015  0.015
 H          0.036 -0.092 -0.081   -0.175  0.100  0.174    0.009  0.011  0.013
 O          0.012  0.026  0.018   -0.015 -0.004 -0.027    0.035 -0.005 -0.023
 C         -0.018 -0.009 -0.023    0.092  0.165  0.036   -0.021 -0.055 -0.010
 O         -0.014  0.003  0.007   -0.035 -0.024  0.019    0.026  0.007 -0.003
 H         -0.023 -0.020 -0.077    0.075 -0.211 -0.041   -0.017  0.068 -0.009
 O          0.021 -0.039 -0.003    0.034 -0.065  0.016   -0.022 -0.050 -0.036
 H         -0.039 -0.073 -0.070    0.294  0.431  0.215   -0.058 -0.114 -0.052
 H          0.000  0.068 -0.083    0.019 -0.094  0.234   -0.008  0.012 -0.063
 H          0.121 -0.331 -0.255   -0.054  0.239  0.231   -0.260  0.631  0.579
 O         -0.070  0.055  0.006   -0.118 -0.077  0.002    0.014  0.020  0.002
 H          0.002 -0.034 -0.002    0.224  0.157 -0.112   -0.103 -0.026  0.018
 H          0.829  0.195 -0.141    0.321 -0.177 -0.208    0.365  0.072 -0.058
 TransDip   0.314 -0.098 -0.145    0.172  0.050 -0.038   -0.010  0.231  0.126

 Mode:                13                     14                     15
 Frequency:       700.18                 742.67                 839.03
 Force Cnst:      0.8656                 1.4034                 1.5105
 Red. Mass:       2.9968                 4.3187                 3.6419
 IR Active:          YES                    YES                    YES
 IR Intens:       14.000                 61.048                 47.213
 Raman Active:       YES                    YES                    YES
               X      Y      Z        X      Y      Z        X      Y      Z
 C         -0.084  0.065 -0.087    0.198 -0.157  0.059    0.141 -0.150  0.083
 C         -0.061  0.225  0.243    0.221  0.093  0.053    0.027  0.021  0.079
 H          0.115  0.355  0.132    0.357  0.100  0.032    0.176  0.316 -0.145
 C         -0.054  0.023  0.035    0.016  0.232 -0.173   -0.129 -0.165  0.175
 H          0.162 -0.450 -0.495    0.224  0.133 -0.313   -0.234 -0.517 -0.172
 O         -0.034 -0.025 -0.020   -0.174 -0.105 -0.009    0.028  0.022 -0.033
 C         -0.000 -0.011 -0.025    0.019  0.042  0.012    0.052  0.069  0.026
 O          0.036 -0.004  0.008   -0.097  0.021  0.001   -0.055  0.015 -0.005
 H          0.007  0.037  0.006    0.016 -0.143  0.010    0.079 -0.171  0.024
 O          0.053 -0.088  0.006   -0.075 -0.065  0.035   -0.033  0.182 -0.169
 H          0.109  0.109  0.057   -0.092  0.026 -0.002   -0.075 -0.002 -0.023
 H         -0.035 -0.120  0.059   -0.027  0.050  0.007    0.066  0.128 -0.017
 H          0.096 -0.143 -0.120   -0.159 -0.207  0.376   -0.077  0.165 -0.015
 O          0.070 -0.083 -0.078   -0.038 -0.006 -0.005   -0.027 -0.043 -0.050
 H         -0.034  0.036 -0.121    0.295 -0.189  0.010    0.285 -0.217 -0.002
 H         -0.041 -0.242 -0.178    0.080  0.183  0.114    0.081  0.197  0.113
 TransDip  -0.112  0.023 -0.035    0.246  0.028  0.033    0.050 -0.127  0.172

 Mode:                16                     17                     18
 Frequency:       882.45                 945.54                 980.26
 Force Cnst:      1.3308                 0.9426                 1.2430
 Red. Mass:       2.9006                 1.7894                 2.1955
 IR Active:          YES                    YES                    YES
 IR Intens:       28.416                  8.761                 16.496
 Raman Active:       YES                    YES                    YES
               X      Y      Z        X      Y      Z        X      Y      Z
 C          0.058  0.072 -0.132   -0.100  0.077 -0.008    0.088  0.109  0.050
 C          0.161  0.002 -0.005    0.161 -0.005 -0.068    0.077  0.108  0.080
 H          0.358  0.056 -0.072    0.502 -0.005 -0.108   -0.429  0.115  0.137
 C         -0.072 -0.081  0.043   -0.054 -0.040  0.039    0.024 -0.138 -0.095
 H         -0.224 -0.156 -0.013   -0.125 -0.164 -0.081   -0.371  0.381  0.510
 O         -0.038 -0.007 -0.019   -0.025 -0.012 -0.016   -0.028  0.021  0.022
 C         -0.103 -0.171 -0.108    0.037  0.019  0.112    0.003 -0.095  0.044
 O         -0.006  0.005  0.027   -0.012  0.011 -0.024   -0.049  0.024 -0.006
 H         -0.165  0.203 -0.044   -0.033  0.052 -0.000   -0.136  0.140 -0.025
 O          0.003  0.030 -0.025    0.016 -0.013  0.023    0.001  0.009 -0.022
 H          0.063  0.188  0.135   -0.075 -0.316 -0.121   -0.086 -0.190 -0.023
 H         -0.362 -0.518  0.147    0.234  0.372 -0.152    0.005  0.027 -0.044
 H         -0.016 -0.099  0.085   -0.003 -0.137  0.127   -0.029 -0.116  0.114
 O          0.021  0.113  0.151   -0.013 -0.007 -0.014   -0.003 -0.060 -0.087
 H          0.129  0.213 -0.004   -0.459  0.050  0.029    0.024  0.018 -0.024
 H          0.013 -0.026  0.043   -0.020 -0.124 -0.108   -0.011 -0.101 -0.122
 TransDip  -0.085 -0.135 -0.060   -0.063 -0.066  0.026   -0.031  0.010  0.126

 Mode:                19                     20                     21
 Frequency:      1064.49                1076.75                1100.97
 Force Cnst:      3.0033                 1.3535                 2.0642
 Red. Mass:       4.4985                 1.9814                 2.8903
 IR Active:          YES                    YES                    YES
 IR Intens:       68.543                 12.292                 90.913
 Raman Active:       YES                    YES                    YES
               X      Y      Z        X      Y      Z        X      Y      Z
 C          0.142  0.047 -0.060    0.111  0.046 -0.094    0.115  0.157  0.162
 C         -0.130 -0.024 -0.074   -0.032 -0.062  0.054    0.008 -0.004 -0.154
 H         -0.190  0.014 -0.077   -0.107 -0.078  0.070   -0.083  0.172 -0.232
 C         -0.027  0.080  0.083    0.003  0.061  0.015   -0.053  0.050  0.090
 H          0.259 -0.228 -0.283    0.117 -0.052 -0.122    0.157 -0.249 -0.258
 O          0.025 -0.004 -0.018    0.003 -0.007 -0.004    0.008 -0.012 -0.023
 C          0.271 -0.250  0.067   -0.124  0.019  0.133   -0.118 -0.022 -0.017
 O         -0.222  0.163 -0.026    0.058 -0.076 -0.019    0.045 -0.060  0.015
 H         -0.251  0.178 -0.021   -0.191  0.283 -0.059   -0.205  0.285 -0.055
 O          0.003 -0.041  0.056   -0.011  0.023 -0.041    0.009 -0.038  0.080
 H          0.303 -0.366 -0.031   -0.131 -0.388 -0.137   -0.092  0.046  0.037
 H          0.115 -0.040 -0.074   -0.059  0.361 -0.146   -0.074 -0.098  0.041
 H          0.062  0.219 -0.220   -0.008  0.038 -0.047    0.021  0.085 -0.001
 O         -0.015  0.016  0.031   -0.016  0.029  0.045   -0.025 -0.084 -0.135
 H         -0.008 -0.047 -0.110    0.369 -0.131 -0.290    0.235  0.405  0.351
 H         -0.028 -0.103 -0.061   -0.029 -0.322 -0.236    0.021  0.274  0.138
 TransDip   0.241 -0.044 -0.103   -0.075  0.012 -0.083   -0.109  0.263  0.111

 Mode:                22                     23                     24
 Frequency:      1146.58                1197.97                1243.31
 Force Cnst:      2.1336                 1.0247                 1.0427
 Red. Mass:       2.7546                 1.2119                 1.1449
 IR Active:          YES                    YES                    YES
 IR Intens:       56.236                 38.346                 17.824
 Raman Active:       YES                    YES                    YES
               X      Y      Z        X      Y      Z        X      Y      Z
 C          0.117 -0.095 -0.085   -0.023 -0.058 -0.043   -0.024  0.003  0.056
 C         -0.058  0.192 -0.159   -0.039  0.039  0.013   -0.030 -0.017 -0.002
 H         -0.047  0.482 -0.333    0.314  0.083 -0.064    0.362  0.224 -0.204
 C         -0.016 -0.106  0.010    0.021 -0.042 -0.041    0.021 -0.019 -0.037
 H         -0.110  0.013  0.148   -0.067  0.112  0.132   -0.028  0.090  0.080
 O          0.001  0.022 -0.002   -0.004  0.010  0.008   -0.005  0.005  0.005
 C         -0.051  0.050  0.033    0.001  0.028  0.043    0.010 -0.003 -0.047
 O          0.026 -0.013 -0.009   -0.005 -0.028 -0.018   -0.011 -0.009  0.034
 H          0.243 -0.308  0.040   -0.283  0.361 -0.072   -0.202  0.248 -0.027
 O          0.017 -0.086  0.140   -0.005 -0.013  0.015   -0.012 -0.007  0.017
 H         -0.294 -0.082 -0.055    0.561 -0.080 -0.036   -0.202  0.150  0.053
 H         -0.204  0.114 -0.037   -0.095  0.168 -0.064    0.552 -0.119  0.070
 H          0.080  0.203 -0.164    0.026  0.099 -0.122    0.023  0.145 -0.132
 O         -0.006  0.039  0.058    0.003 -0.021  0.007   -0.003  0.017 -0.001
 H         -0.145 -0.193 -0.133    0.157  0.155  0.120    0.260 -0.190 -0.163
 H         -0.033 -0.109 -0.051    0.028  0.313  0.267   -0.011 -0.225 -0.192
 TransDip  -0.055  0.040 -0.230   -0.091  0.176  0.005   -0.024  0.077 -0.108

 Mode:                25                     26                     27
 Frequency:      1252.85                1297.13                1322.71
 Force Cnst:      1.2119                 1.2918                 1.3778
 Red. Mass:       1.3104                 1.3031                 1.3366
 IR Active:          YES                    YES                    YES
 IR Intens:       33.355                 23.703                 20.124
 Raman Active:       YES                    YES                    YES
               X      Y      Z        X      Y      Z        X      Y      Z
 C          0.066  0.064 -0.025   -0.092  0.040  0.073   -0.028 -0.007 -0.019
 C         -0.053 -0.035  0.078    0.005 -0.056  0.001   -0.062  0.101 -0.066
 H          0.525 -0.143  0.072    0.135  0.339 -0.266    0.224 -0.416  0.226
 C          0.026  0.001 -0.043    0.013  0.003 -0.024   -0.030 -0.059  0.030
 H         -0.040  0.094  0.062    0.020  0.059  0.027    0.338  0.073  0.120
 O         -0.003  0.003  0.007   -0.005 -0.000  0.001   -0.009  0.021 -0.020
 C         -0.011 -0.038  0.024    0.000 -0.045  0.034   -0.005 -0.031  0.027
 O          0.006  0.020 -0.003    0.007  0.039 -0.032   -0.002  0.021  0.002
 H          0.222 -0.277  0.052    0.280 -0.337  0.052    0.096 -0.117  0.027
 O         -0.029 -0.012 -0.017   -0.000  0.010  0.011    0.032 -0.001 -0.010
 H         -0.373 -0.094 -0.009    0.258 -0.150 -0.026   -0.169 -0.082 -0.007
 H         -0.074 -0.012 -0.003   -0.414  0.022 -0.030    0.213 -0.002  0.012
 H          0.057  0.305 -0.383   -0.007 -0.006  0.050   -0.040 -0.299  0.293
 O         -0.009 -0.023 -0.017    0.006  0.011 -0.016   -0.001 -0.003  0.002
 H         -0.106  0.243  0.162    0.502 -0.014 -0.068    0.506  0.128  0.011
 H          0.015  0.151  0.113   -0.011 -0.163 -0.150    0.002  0.069  0.060
 TransDip   0.155  0.100 -0.009    0.102 -0.109  0.045    0.002 -0.112  0.090

 Mode:                28                     29                     30
 Frequency:      1351.21                1378.46                1411.05
 Force Cnst:      1.4686                 1.3776                 1.7439
 Red. Mass:       1.3653                 1.2305                 1.4866
 IR Active:          YES                    YES                    YES
 IR Intens:        8.873                 29.636                 29.104
 Raman Active:       YES                    YES                    YES
               X      Y      Z        X      Y      Z        X      Y      Z
 C          0.065  0.002  0.132    0.041  0.031 -0.014   -0.053 -0.023  0.007
 C         -0.039  0.053 -0.028   -0.032 -0.067  0.051    0.157  0.023  0.010
 H          0.357 -0.397  0.215    0.094  0.318 -0.203   -0.263 -0.122  0.157
 C         -0.010 -0.026  0.010   -0.024 -0.047  0.008   -0.053 -0.042  0.037
 H          0.079  0.016  0.046    0.705  0.227  0.206    0.542  0.089  0.124
 O         -0.002  0.008 -0.006   -0.031  0.029 -0.038   -0.019  0.022 -0.035
 C          0.006  0.024 -0.035    0.015  0.011 -0.012   -0.023 -0.002  0.003
 O          0.001 -0.019 -0.009    0.000 -0.013  0.002    0.001  0.009 -0.002
 H         -0.077  0.091 -0.028   -0.054  0.064 -0.012    0.038 -0.043  0.008
 O         -0.004 -0.009 -0.014    0.017  0.022 -0.007   -0.055 -0.029  0.009
 H          0.289  0.074  0.006   -0.062  0.038  0.003    0.127  0.010  0.012
 H         -0.419 -0.028 -0.004   -0.123 -0.002 -0.008    0.112  0.021 -0.008
 H          0.007  0.032 -0.068   -0.028 -0.182  0.216    0.066  0.461 -0.512
 O         -0.009  0.031 -0.020    0.000 -0.013  0.004    0.004  0.006  0.000
 H         -0.242 -0.240 -0.022   -0.327 -0.090 -0.059    0.140  0.003  0.003
 H         -0.034 -0.354 -0.316    0.011  0.085  0.077    0.004 -0.037 -0.033
 TransDip   0.010  0.009 -0.094    0.029 -0.069  0.158   -0.050  0.084 -0.142

 Mode:                31                     32                     33
 Frequency:      1419.88                1442.17                1503.56
 Force Cnst:      1.4436                 1.8035                 1.4458
 Red. Mass:       1.2154                 1.4718                 1.0855
 IR Active:          YES                    YES                    YES
 IR Intens:       33.914                  0.987                  4.322
 Raman Active:       YES                    YES                    YES
               X      Y      Z        X      Y      Z        X      Y      Z
 C          0.016 -0.104 -0.018    0.079  0.005  0.004   -0.007 -0.013 -0.004
 C         -0.012 -0.015  0.027   -0.029 -0.013  0.009   -0.001  0.000 -0.000
 H         -0.064  0.123 -0.054    0.040  0.031 -0.026   -0.009  0.005 -0.004
 C          0.003 -0.006 -0.002    0.004  0.004 -0.001    0.000  0.001  0.000
 H          0.076  0.031  0.031    0.009  0.006  0.000   -0.004 -0.001 -0.001
 O         -0.005  0.004 -0.004   -0.001  0.000 -0.001    0.000 -0.000  0.000
 C          0.018  0.018  0.009   -0.166 -0.057  0.004    0.021 -0.078  0.004
 O         -0.006 -0.002  0.002    0.005  0.050 -0.011    0.003 -0.011  0.001
 H         -0.040  0.044 -0.008    0.246 -0.288  0.057   -0.019  0.021 -0.001
 O          0.005  0.008 -0.004    0.007  0.007 -0.005    0.001  0.000  0.000
 H         -0.038 -0.076 -0.048    0.614  0.081  0.096   -0.132  0.557  0.405
 H          0.051 -0.041  0.053    0.581  0.088 -0.075   -0.105  0.533 -0.440
 H         -0.006 -0.050  0.055   -0.008 -0.061  0.067   -0.000 -0.003  0.004
 O         -0.009  0.057 -0.023   -0.006  0.003 -0.003    0.001  0.007 -0.001
 H         -0.016  0.561  0.590   -0.224 -0.015  0.035    0.056  0.063  0.056
 H         -0.021 -0.368 -0.358   -0.011 -0.052 -0.046   -0.013 -0.039 -0.032
 TransDip   0.028 -0.145 -0.114   -0.009 -0.020  0.023    0.062  0.017 -0.019

 Mode:                34                     35                     36
 Frequency:      1790.43                2944.96                2958.37
 Force Cnst:     20.0323                 5.5329                 5.5920
 Red. Mass:      10.6064                 1.0828                 1.0845
 IR Active:          YES                    YES                    YES
 IR Intens:      183.913                 13.147                 71.138
 Raman Active:       YES                    YES                    YES
               X      Y      Z        X      Y      Z        X      Y      Z
 C         -0.024  0.003  0.007   -0.001 -0.001 -0.001   -0.000 -0.004  0.003
 C         -0.021 -0.008 -0.012   -0.004 -0.031 -0.047   -0.007 -0.031 -0.047
 H         -0.097 -0.042  0.039    0.071  0.369  0.588    0.078  0.371  0.581
 C          0.631 -0.049  0.357    0.003 -0.045  0.040   -0.004  0.043 -0.042
 H         -0.251 -0.326  0.157   -0.063  0.510 -0.482    0.054 -0.510  0.477
 O         -0.425  0.055 -0.261    0.001 -0.000  0.000    0.000 -0.000  0.000
 C          0.000 -0.001 -0.000   -0.000  0.006  0.006    0.000  0.007  0.007
 O          0.002  0.000 -0.000   -0.000  0.000  0.000   -0.000  0.000 -0.000
 H          0.004 -0.001  0.002   -0.001  0.000  0.000   -0.001  0.000  0.000
 O          0.004  0.007 -0.006    0.001  0.002 -0.001   -0.000  0.001 -0.000
 H          0.002 -0.001  0.002    0.001 -0.007  0.015    0.000 -0.015  0.028
 H         -0.001  0.001  0.000    0.004 -0.060 -0.082    0.005 -0.079 -0.107
 H         -0.002  0.076 -0.073   -0.013  0.001 -0.010   -0.000 -0.008  0.001
 O          0.001 -0.004 -0.004    0.000  0.000  0.000    0.000  0.000  0.000
 H          0.009 -0.005 -0.016    0.002 -0.006  0.005   -0.002  0.035 -0.041
 H          0.007  0.020  0.012   -0.001  0.000  0.001   -0.002  0.000  0.003
 TransDip   0.408  0.013  0.149    0.011 -0.114  0.018   -0.014  0.136 -0.233

 Mode:                37                     38                     39
 Frequency:      2980.54                3031.58                3058.78
 Force Cnst:      5.5619                 5.9388                 5.9968
 Red. Mass:       1.0626                 1.0967                 1.0879
 IR Active:          YES                    YES                    YES
 IR Intens:       58.905                 14.170                 38.075
 Raman Active:       YES                    YES                    YES
               X      Y      Z        X      Y      Z        X      Y      Z
 C          0.001 -0.001 -0.000    0.004 -0.020  0.020   -0.009  0.052 -0.058
 C         -0.001 -0.008 -0.011    0.000 -0.000 -0.001   -0.001 -0.001 -0.004
 H          0.016  0.087  0.137    0.002  0.009  0.015    0.001  0.025  0.037
 C         -0.000  0.001 -0.001   -0.000 -0.001  0.001    0.000  0.003 -0.002
 H          0.001 -0.017  0.015   -0.001  0.012 -0.011    0.001 -0.030  0.027
 O          0.000 -0.000  0.000    0.000  0.000  0.000   -0.000 -0.000  0.000
 C         -0.001 -0.060 -0.034    0.002  0.023 -0.082    0.000  0.008 -0.031
 O          0.002 -0.001  0.000   -0.001 -0.000  0.000   -0.000 -0.000  0.000
 H          0.004 -0.003 -0.001    0.000  0.006  0.001    0.003  0.002  0.001
 O          0.000  0.000 -0.000   -0.000  0.000 -0.000    0.001 -0.000  0.000
 H         -0.004  0.192 -0.325   -0.002 -0.481  0.725   -0.005 -0.177  0.265
 H         -0.030  0.540  0.730   -0.008  0.210  0.256    0.002  0.087  0.107
 H         -0.001 -0.001 -0.001   -0.001 -0.000  0.000   -0.003 -0.001  0.000
 O         -0.000  0.000  0.000   -0.000  0.001  0.001    0.000 -0.002  0.000
 H         -0.002  0.014 -0.015   -0.047  0.232 -0.262    0.114 -0.617  0.689
 H         -0.000  0.001 -0.001    0.004 -0.002  0.005   -0.001  0.015 -0.004
 TransDip   0.080 -0.194 -0.128   -0.004  0.017 -0.119   -0.019  0.064 -0.186

 Mode:                40                     41                     42
 Frequency:      3693.76                3788.31                3856.23
 Force Cnst:      8.5643                 9.0105                 9.3482
 Red. Mass:       1.0654                 1.0656                 1.0670
 IR Active:          YES                    YES                    YES
 IR Intens:       93.414                 34.721                 44.805
 Raman Active:       YES                    YES                    YES
               X      Y      Z        X      Y      Z        X      Y      Z
 C         -0.000 -0.000 -0.000   -0.000  0.002 -0.002    0.000  0.000  0.000
 C         -0.001  0.000 -0.002   -0.000  0.000  0.000    0.000 -0.000 -0.000
 H         -0.001  0.002  0.011   -0.001  0.001 -0.001   -0.000  0.000  0.000
 C          0.001 -0.001  0.001    0.000  0.000 -0.000   -0.000 -0.000  0.000
 H         -0.005  0.005 -0.007    0.000  0.000 -0.000   -0.000  0.000 -0.000
 O         -0.000  0.000 -0.001   -0.000 -0.000 -0.000    0.000  0.000  0.000
 C         -0.000  0.000 -0.000   -0.000 -0.000  0.000    0.000 -0.002  0.001
 O         -0.000 -0.000  0.000   -0.000 -0.000  0.000   -0.052 -0.033  0.015
 H          0.001  0.001 -0.000    0.005  0.003 -0.001    0.804  0.540 -0.239
 O         -0.059 -0.005 -0.018    0.000  0.000 -0.000    0.000  0.000  0.000
 H         -0.000 -0.000  0.001   -0.001 -0.001 -0.001    0.004  0.001 -0.003
 H         -0.000  0.000  0.000    0.001  0.002  0.001    0.002 -0.003 -0.001
 H          0.953  0.076  0.285   -0.006 -0.001 -0.001   -0.001  0.000 -0.000
 O         -0.000  0.000 -0.000   -0.014  0.037 -0.048    0.000 -0.000  0.000
 H          0.001 -0.002  0.002    0.001 -0.008  0.009    0.001  0.002 -0.001
 H          0.000 -0.002  0.006    0.220 -0.608  0.760   -0.002  0.003 -0.004
 TransDip   0.299  0.059  0.053    0.055 -0.071  0.166    0.201  0.062 -0.043

 STANDARD THERMODYNAMIC QUANTITIES AT   298.15 K  AND     1.00 ATM

   This Molecule has  0 Imaginary Frequencies
   Zero point vibrational energy:       79.554 kcal/mol

   Atom    1 Element C  Has Mass   12.00000
   Atom    2 Element C  Has Mass   12.00000
   Atom    3 Element H  Has Mass    1.00783
   Atom    4 Element C  Has Mass   12.00000
   Atom    5 Element H  Has Mass    1.00783
   Atom    6 Element O  Has Mass   15.99491
   Atom    7 Element C  Has Mass   12.00000
   Atom    8 Element O  Has Mass   15.99491
   Atom    9 Element H  Has Mass    1.00783
   Atom   10 Element O  Has Mass   15.99491
   Atom   11 Element H  Has Mass    1.00783
   Atom   12 Element H  Has Mass    1.00783
   Atom   13 Element H  Has Mass    1.00783
   Atom   14 Element O  Has Mass   15.99491
   Atom   15 Element H  Has Mass    1.00783
   Atom   16 Element H  Has Mass    1.00783
   Molecular Mass:   120.042280 amu
   Principal axes and moments of inertia in amu*Bohr^2:
                             1           2           3
    Eigenvalues --      398.37351  1627.27352  1732.61681
          X               0.99994     0.01112    -0.00203
          Y              -0.01119     0.99918    -0.03903
          Z               0.00160     0.03905     0.99924
   Rotational Symmetry Number is   1
   The Molecule is an Asymmetric Top
   Translational Enthalpy:        0.889 kcal/mol
   Rotational Enthalpy:           0.889 kcal/mol
   Vibrational Enthalpy:         83.635 kcal/mol
   gas constant (RT):             0.592 kcal/mol
   Translational Entropy:        40.262  cal/mol.K
   Rotational Entropy:           28.509  cal/mol.K
   Vibrational Entropy:          25.281  cal/mol.K

   Total Enthalpy:               86.005 kcal/mol
   Total Entropy:                94.052  cal/mol.K

 ======================================================================

 STANDARD THERMODYNAMIC QUANTITIES FOR ANHARMONIC VIBRATION -- TOSH

   Zero point vibrational energy: ************ kcal/mol

   Vibrational Enthalpy:       Infinity kcal/mol
   Vibrational Entropy:             NaN  cal/mol.K

   Total Enthalpy:             Infinity kcal/mol
   Total Entropy:                   NaN  cal/mol.K

 ======================================================================

 STANDARD THERMODYNAMIC QUANTITIES FOR ANHARMONIC VIBRATION -- VPT2

   Zero point vibrational energy: ************ kcal/mol

   Vibrational Enthalpy:       Infinity kcal/mol
   Vibrational Entropy:             NaN  cal/mol.K

   Total Enthalpy:             Infinity kcal/mol
   Total Entropy:                   NaN  cal/mol.K

 ======================================================================

Archival summary:
1\1\pikachu\FREQ\ProcedureUnspecified\BasisUnspecified\448\cher\TueDec1318:34:302016TueDec1318:34:302016\0\\#,FREQ,ProcedureUnspecified,BasisUnspecified,\\0,1\O\H,1,0.965707\C,1,1.41746,2,107.43\H,3,1.09502,1,105.808,2,-173.869,0\C,3,1.52783,1,112.992,2,68.5925,0\H,5,1.09654,3,109.411,1,-53.584,0\H,5,1.09949,3,109.04,1,-171.573,0\O,5,1.42238,3,107.96,1,68.1036,0\H,8,0.961118,5,109.138,3,-165.72,0\C,3,1.53935,1,110.059,2,-56.3567,0\H,10,1.10406,3,108.686,1,-177.656,0\O,10,1.41165,3,109.789,1,61.3897,0\H,12,0.970749,10,106.718,3,-132.778,0\C,10,1.51737,3,111.169,1,-61.1771,0\H,14,1.10603,10,116.527,3,-52.5059,0\O,14,1.20668,10,121.662,3,128.757,0\\\@

 Total job time:  4121.71s(wall), 3429.33s(cpu) 
 Tue Dec 13 18:34:30 2016

        *************************************************************
        *                                                           *
        *  Thank you very much for using Q-Chem.  Have a nice day.  *
        *                                                           *
        *************************************************************


 
User input: 3 of 3 
 
pikachu 127.0.1
Q-Chem Developer Version! Running on 127.0.1.*
                  Welcome to Q-Chem
     A Quantum Leap Into The Future Of Chemistry


 Q-Chem 4.4, Q-Chem, Inc., Pleasanton, CA (2016)

 Y. Shao,  Z. Gan,  E. Epifanovsky,  A. T. B. Gilbert,  M. Wormit,  
 J. Kussmann,  A. W. Lange,  A. Behn,  J. Deng,  X. Feng,  D. Ghosh,  
 M. Goldey,  P. R. Horn,  L. D. Jacobson,  I. Kaliman,  F. Rob,  
 R. Z. Khaliullin,  T. Kus,  A. Landau,  J. Liu,  E. I. Proynov,  Y. M. Rhee,  
 R. M. Richard,  M. A. Rohrdanz,  R. P. Steele,  E. J. Sundstrom,  
 H. L. Woodcock III,  P. M. Zimmerman,  D. Zuev,  B. Albrecht,  E. Alguire,  
 B. Austin,  S. A. Baeppler,  G. J. O. Beran,  Y. A. Bernard,  E. Berquist,  
 K. Brandhorst,  K. B. Bravaya,  S. T. Brown,  D. Casanova,  C.-M. Chang,  
 Y. Chen,  S. H. Chien,  K. D. Closser,  M. P. Coons,  D. L. Crittenden,  
 S. Dasgupta,  M. Diedenhofen,  R. A. DiStasio Jr.,  H. Do,  A. D. Dutoi,  
 R. G. Edgar,  P.-T. Fang,  S. Fatehi,  Q. Feng,  L. Fusti-Molnar,  
 A. Ghysels,  A. Golubeva-Zadorozhnaya,  J. Gomes,  A. Gunina,  
 M. W. D. Hanson-Heine,  P. H. P. Harbach,  A. W. Hauser,  J. E. Herr,  
 E. G. Hohenstein,  Z. C. Holden,  K. Hui,  T.-C. Jagau,  H. Ji,  B. Kaduk,  
 K. Khistyaev,  Jaehoon Kim,  Jihan Kim,  R. A. King,  P. Klunzinger,  
 K. Koh,  D. Kosenkov,  T. Kowalczyk,  C. M. Krauter,  A. Kunitsa,  
 K. U. Lao,  A. Laurent,  K. V. Lawler,  J. Lee,  D. Lefrancois,  S. Lehtola,  
 S. V. Levchenko,  C. Y. Lin,  Y.-S. Lin,  F. Liu,  E. Livshits,  
 R. C. Lochan,  A. Luenser,  P. Manohar,  S. F. Manzer,  S.-P. Mao,  Y. Mao,  
 N. Mardirossian,  A. V. Marenich,  L. A. Martinez-Martinez,  S. A. Maurer,  
 N. J. Mayhall,  J.-M. Mewes,  A. F. Morrison,  K. Nanda,  T. S. Nguyen-Beck,  
 C. M. Oana,  R. Olivares-Amaya,  D. P. O'Neill,  J. A. Parkhill,  
 T. M. Perrine,  R. Peverati,  P. A. Pieniazek,  F. Plasser,  A. Prociuk,  
 D. R. Rehn,  E. Rosta,  N. J. Russ,  N. Sergueev,  S. M. Sharada,  
 S. Sharma,  D. W. Small,  A. Sodt,  T. Stauch,  T. Stein,  D. Stuck,  
 Y.-C. Su,  A. J. W. Thom,  T. Tsuchimochi,  L. Vogt,  O. Vydrov,  T. Wang,  
 M. A. Watson,  J. Wenzel,  A. White,  C. F. Williams,  V. Vanovschi,  
 K. Yao,  S. Yeganeh,  S. R. Yost,  Z.-Q. You,  I. Y. Zhang,  X. Zhang,  
 Y. Zhao,  B. R. Brooks,  G. K. L. Chan,  D. M. Chipman,  C. J. Cramer,  
 W. A. Goddard III,  M. S. Gordon,  W. J. Hehre,  A. Klamt,  
 H. F. Schaefer III,  M. W. Schmidt,  C. D. Sherrill,  D. G. Truhlar,  
 A. Warshel,  X. Xu,  A. Aspuru-Guzik,  R. Baer,  A. T. Bell,  N. A. Besley,  
 J.-D. Chai,  A. Dreuw,  B. D. Dunietz,  T. R. Furlani,  S. R. Gwaltney,  
 C.-P. Hsu,  Y. Jung,  J. Kong,  D. S. Lambrecht,  W. Liang,  C. Ochsenfeld,  
 V. A. Rassolov,  L. V. Slipchenko,  J. E. Subotnik,  T. Van Voorhis,  
 J. M. Herbert,  A. I. Krylov,  P. M. W. Gill,  M. Head-Gordon

 Contributors to earlier versions of Q-Chem not listed above: 
 R. D. Adamson,  J. Baker,  E. F. C. Byrd,  A. K. Chakraborty,  C.-L. Cheng,  
 H. Dachsel,  R. J. Doerksen,  G. Hawkins,  A. Heyden,  S. Hirata,  
 G. Kedziora,  F. J. Keil,  C. Kelley,  P. P. Korambath,  W. Kurlancheek,  
 A. M. Lee,  M. S. Lee,  D. Liotard,  I. Lotan,  P. E. Maslen,  N. Nair,  
 D. Neuhauser,  R. Olson,  B. Peters,  J. Ritchie,  N. E. Schultz,  
 N. Shenvi,  A. C. Simmonett,  K. S. Thanthiriwatte,  Q. Wu,  W. Zhang

 Please cite Q-Chem as follows:
 Y. Shao et al., Mol. Phys. 113, 184-215 (2015)
 DOI: 10.1080/00268976.2014.952696

 Q-Chem 4.4.2 for Intel X86 EM64T Linux

 Parts of Q-Chem use Armadillo 5.200.1 (Boston Tea Smuggler).
 http://arma.sourceforge.net/

 Q-Chem begins on Tue Dec 13 18:34:30 2016  


Host: 0

     Scratch files written to /scratch/cher/qchem6494//
The previous job contains 0 fragments, simply inherited here
FILE_GEOM_ORG=        593

Checking the input file for inconsistencies... 	...done.

--------------------------------------------------------------
User input:
--------------------------------------------------------------

$molecule
   read
$end
$rem
   BASIS  =  6-311++G**
   JOB_TYPE  =  SP
   METHOD  =  B3LYP
   SOLVENT_METHOD SMD
$end


--------------------------------------------------------------
 ----------------------------------------------------------------
             Standard Nuclear Orientation (Angstroms)
    I     Atom           X                Y                Z
 ----------------------------------------------------------------
    1      C      -0.5875000391     0.3512770417    -0.2184964792
    2      C       0.7028273954    -0.4490263406    -0.4717829121
    3      H       0.5934636958    -1.0060293885    -1.4187480052
    4      C       1.8921867702     0.4742238940    -0.6600893742
    5      H       1.7821445709     1.2735293144    -1.4165971738
    6      O       2.9128511739     0.3282247634    -0.0331943690
    7      C      -1.8109166288    -0.5637754245    -0.2042201810
    8      O      -2.9722192782     0.2557187146    -0.2588146778
    9      H      -3.7414594556    -0.2720514402    -0.0275649832
   10      O       0.9321819893    -1.3379130837     0.6006079884
   11      H      -1.7937581412    -1.1810380314     0.7019197688
   12      H      -1.7673703495    -1.2344609550    -1.0743731199
   13      H       1.8647140515    -1.2383670404     0.8512622449
   14      O      -0.4578947170     1.1209034478     0.9647529034
   15      H      -0.7224818100     1.0732463680    -1.0306599187
   16      H      -0.2403258025     0.5129763379     1.6828604878
 ----------------------------------------------------------------
 Nuclear Repulsion Energy =   400.6466432236 hartrees
 There are       32 alpha and       32 beta electrons
 Requested basis set is 6-311++G(d,p)
 There are 88 shells and 232 basis functions

 Total QAlloc Memory Limit   2000 MB
 Mega-Array Size        61 MB
 MEM_STATIC part        62 MB
 A cutoff of  1.0D-08 yielded   3398 shell pairs
 There are     23760 function pairs (     25371 Cartesian)

 -------------------------------------------------------
 OpenMP Integral Computing Module                       
 Release: version 1.0, May 2013, Q-Chem Inc. Pittsburgh 
 -------------------------------------------------------
 Integral Job Info:
 Integral job number is                      11
 Integral operator is                         1
 short-range coefficients                     0
 long-range coefficients              100000000
 Omega coefficients                           0
 if combine SR and LR in K                    0
 Integral screening is                        0
 Integral computing path is                   2
 max size of driver memory is            800000
 size of driver memory is                593474
 size of scratch memory is              2260544
 max col of scratch BK array               1296
 max len of scratch array in speh3          155
 max len of scratch index in speh4           18
 max int batch size is                      520
 min int batch size is                       52
 fixed nKL is                                52
 max L of basis functions is                  2
 order of int derivative is                   0
 number of shells is                         88
 number of basis is                         240
 number of cartesian basis is               240
 number of contracted shell pairs          3398
 number of primitive shell pairs           7973
 maxK2 (contraction) of shell pair           36
 max number of K2 of shell pair               1
 max number of CS2 of shell pair            582
 max number of PS2 of shell pair           1140
 mem total for path MDJ                   44712
 -------------------------------------------------------
 Smallest overlap matrix eigenvalue = 1.34E-05

 Q-Chem warning in module /home/taweetham/qchem/stvman/mkSTV.C, line 257:

 Overlap eigenvalue is smaller than square root of threshold


 Scale SEOQF with 1.000000e-01/1.000000e-01/1.000000e-01

 Standard Electronic Orientation quadrupole field applied
 Nucleus-field energy     =     0.0000000080 hartrees
 Guess from superposition of atomic densities
 Warning:  Energy on first SCF cycle will be non-variational
 A restricted hybrid HF-DFT SCF calculation will be
 performed using Pulay DIIS extrapolation
 Exchange:     0.2000 Hartree-Fock + 0.0800 Slater + 0.7200 B88
 Correlation:  0.1900 VWN1RPA + 0.8100 LYP
 Using SG-1 standard quadrature grid
 SCF converges when DIIS error is below 1.0E-05
 ---------------------------------------
  Cycle       Energy         DIIS Error
 ---------------------------------------
    1    -459.5685856333      4.06E-02
    2    -458.0706613137      6.01E-03
    3    -457.7339580743      1.03E-02
    4    -458.2402566156      1.58E-03
    5    -458.2519855463      6.59E-04
    6    -458.2539195725      1.69E-04
    7    -458.2540861940      4.66E-05
    8    -458.2540943990      9.83E-06 Convergence criterion met
 ---------------------------------------
 SCF time:  CPU 92.52 s  wall 110.37 s

 Citation of the SMD model:
 Marenich, A.V.; Cramer, C.J.; Truhlar, D.G.
 J. Phys. Chem. B 2009, 113, 6378-6396.
 iSolventCode=           1
 Solvent: water                                                           

 vradii
            1           2           3           4           5           6
    1   1.8500000   1.8500000   1.2000000   1.8500000   1.2000000   1.5200000
            7           8           9          10          11          12
    1   1.8500000   1.5200000   1.2000000   1.5200000   1.2000000   1.2000000
           13          14          15          16
    1   1.2000000   1.5200000   1.2000000   1.2000000
Changing PCM_TESSEL_METHOD to VTN
Changing PCM_VDW_RADII to SMD_RADIUS
 Discretize the solute cavity surface with Lebedev spheres
	Using 302 Lebedev grid points for each H atom
	Using 302 Lebedev grid points for other atoms
	Atomic van der Waals radii will be scaled by 1.20
 Removing interior tesserae...
 Keep 1706 surface tesserae and discard 3126 interior tesserae
 Molecular Surface Area = 141.219 Angst**2
 A restricted hybrid HF-DFT SCF calculation will be
 performed using Pulay DIIS extrapolation
 Polarizable Continuum solvation model will be applied
 Exchange:     0.2000 Hartree-Fock + 0.0800 Slater + 0.7200 B88
 Correlation:  0.1900 VWN1RPA + 0.8100 LYP
 Using SG-1 standard quadrature grid
 SCF converges when DIIS error is below 1.0E-05

 Citation of the SMD model:
 Marenich, A.V.; Cramer, C.J.; Truhlar, D.G.
 J. Phys. Chem. B 2009, 113, 6378-6396.
 iSolventCode=           1
 Solvent: water                                                           

 vradii
            1           2           3           4           5           6
    1   1.8500000   1.8500000   1.2000000   1.8500000   1.2000000   1.5200000
            7           8           9          10          11          12
    1   1.8500000   1.5200000   1.2000000   1.5200000   1.2000000   1.2000000
           13          14          15          16
    1   1.2000000   1.5200000   1.2000000   1.2000000
 ---------------------------------------
  Cycle       Energy         DIIS Error
 ---------------------------------------
    1    -458.2538353033      3.09E-06
 Time req'd to invert C: 6.84 s (CPU) 8.09 s (wall)
    2    -458.2831542323      6.20E-04
    3    -458.2831470526      6.21E-04
    4    -458.2831577837      6.20E-04
    5    -458.2831419538      6.21E-04
    6    -458.2831559187      6.20E-04
    7    -458.2831204004      6.22E-04
    8    -458.2832486863      6.15E-04
    9    -458.2832200897      6.17E-04
   10    -458.2832069283      6.18E-04
   11    -458.2831296633      6.21E-04
   12    -458.2833288726      6.11E-04
   13    -458.2829742627      6.30E-04
   14    -458.2872598548      5.95E-04
   15    -458.2885630662      3.21E-04
   16    -458.2890360606      7.86E-05
   17    -458.2890571364      4.03E-05
   18    -458.2890654835      6.52E-06 Convergence criterion met
 ---------------------------------------
 SCF time:  CPU 220.87 s  wall 258.24 s
(0)  E-EN(g) gas-phase elect-nuc energy                 -458.253835303 a.u.
(3)  G-ENP(liq) elect-nuc-pol free energy of system     -458.289065484 a.u.
(4)  G-CDS(liq) cavity-dispersion-solvent structure 
     free energy                                                4.3803 kcal/mol
(6)  G-S(liq) free energy of system                     -458.282085014 a.u.
(9)  DeltaG-S(liq) free energy of  solvation
     (9) = (6) - (0)                                          -17.7270 kcal/mol
 SCF   energy in the final basis set = -458.2820850138
 Total energy in the final basis set = -458.2820850138

 --------------------------------------------------------------

                    Orbital Energies (a.u.)
 --------------------------------------------------------------

 Alpha MOs
 -- Occupied --
-19.151 -19.140 -19.135 -19.132 -10.279 -10.239 -10.234 -10.218
 -1.090  -1.053  -1.036  -1.025  -0.784  -0.713  -0.620  -0.603
 -0.541  -0.524  -0.514  -0.496  -0.478  -0.469  -0.424  -0.416
 -0.404  -0.387  -0.374  -0.347  -0.316  -0.292  -0.288  -0.284
 -- Virtual --
 -0.050  -0.003   0.009   0.015   0.022   0.040   0.044   0.050
  0.058   0.072   0.082   0.096   0.098   0.107   0.111   0.117
  0.123   0.126   0.132   0.134   0.147   0.153   0.158   0.165
  0.173   0.185   0.190   0.197   0.201   0.202   0.216   0.220
  0.228   0.236   0.241   0.255   0.268   0.275   0.287   0.288
  0.295   0.301   0.304   0.309   0.316   0.328   0.335   0.341
  0.354   0.359   0.370   0.383   0.389   0.402   0.431   0.458
  0.486   0.507   0.534   0.545   0.556   0.569   0.584   0.599
  0.612   0.614   0.638   0.656   0.669   0.692   0.702   0.729
  0.737   0.750   0.763   0.778   0.872   0.914   0.963   1.000
  1.007   1.023   1.080   1.084   1.099   1.113   1.137   1.143
  1.152   1.191   1.192   1.200   1.233   1.239   1.268   1.319
  1.335   1.360   1.411   1.433   1.468   1.480   1.520   1.541
  1.545   1.563   1.587   1.594   1.598   1.614   1.636   1.643
  1.679   1.700   1.720   1.737   1.758   1.790   1.813   1.878
  1.888   1.901   1.949   2.006   2.013   2.048   2.058   2.103
  2.127   2.160   2.179   2.200   2.242   2.330   2.354   2.467
  2.486   2.496   2.501   2.538   2.584   2.595   2.629   2.657
  2.695   2.700   2.787   2.832   2.865   2.878   2.891   2.957
  2.984   2.999   3.027   3.082   3.118   3.128   3.159   3.201
  3.209   3.229   3.276   3.315   3.340   3.349   3.469   3.495
  3.526   3.776   3.812   3.838   3.873   3.899   3.960   3.968
  4.035   4.134   4.194   4.278   5.025   5.039   5.055   5.105
  5.139   5.379   5.402   5.447   5.624   5.643   5.676   5.727
 23.781  23.788  23.842  23.869  49.903  49.906  49.945  49.960
 --------------------------------------------------------------

          Ground-State Mulliken Net Atomic Charges

     Atom                 Charge (a.u.)
  ----------------------------------------
      1 C                     0.094017
      2 C                    -0.267619
      3 H                     0.235184
      4 C                    -0.004584
      5 H                     0.194641
      6 O                    -0.327145
      7 C                    -0.431688
      8 O                    -0.406910
      9 H                     0.322081
     10 O                    -0.336166
     11 H                     0.205308
     12 H                     0.195368
     13 H                     0.304125
     14 O                    -0.308132
     15 H                     0.233120
     16 H                     0.298398
  ----------------------------------------
  Sum of atomic charges =    -0.000000

 -----------------------------------------------------------------
                    Cartesian Multipole Moments
 -----------------------------------------------------------------
    Charge (ESU x 10^10)
                 0.0000
    Dipole Moment (Debye)
         X      -1.4942      Y      -3.0082      Z      -2.4650
       Tot       4.1663
    Quadrupole Moments (Debye-Ang)
        XX     -53.2119     XY       6.9522     YY     -53.1143
        XZ      -3.3687     YZ      -2.0466     ZZ     -42.7342
    Octopole Moments (Debye-Ang^2)
       XXX     -66.9862    XXY     -31.7620    XYY       2.8309
       YYY       0.4574    XXZ       5.7275    XYZ      -2.3054
       YYZ      -6.9506    XZZ       6.5851    YZZ      -1.1633
       ZZZ       8.5736
    Hexadecapole Moments (Debye-Ang^3)
      XXXX    -996.3181   XXXY      39.9175   XXYY    -202.3535
      XYYY       7.5195   YYYY    -241.9222   XXXZ     -21.1047
      XXYZ      -7.7077   XYYZ       2.4803   YYYZ      -6.5174
      XXZZ    -190.4803   XYZZ       3.6751   YYZZ     -61.2542
      XZZZ      -0.9800   YZZZ       0.0093   ZZZZ    -135.3164
 -----------------------------------------------------------------
Archival summary:
1\1\pikachu\SP\ProcedureUnspecified\BasisUnspecified\448\cher\TueDec1318:40:392016TueDec1318:40:392016\0\\#,ProcedureUnspecified,BasisUnspecified,\\0,1\O\H,1,0.965707\C,1,1.41746,2,107.43\H,3,1.09502,1,105.808,2,-173.869,0\C,3,1.52783,1,112.992,2,68.5925,0\H,5,1.09654,3,109.411,1,-53.584,0\H,5,1.09949,3,109.04,1,-171.573,0\O,5,1.42238,3,107.96,1,68.1036,0\H,8,0.961118,5,109.138,3,-165.72,0\C,3,1.53935,1,110.059,2,-56.3567,0\H,10,1.10406,3,108.686,1,-177.656,0\O,10,1.41165,3,109.789,1,61.3897,0\H,12,0.970749,10,106.718,3,-132.778,0\C,10,1.51737,3,111.169,1,-61.1771,0\H,14,1.10603,10,116.527,3,-52.5059,0\O,14,1.20668,10,121.662,3,128.757,0\\\@

 Total job time:  368.90s(wall), 313.62s(cpu) 
 Tue Dec 13 18:40:39 2016

        *************************************************************
        *                                                           *
        *  Thank you very much for using Q-Chem.  Have a nice day.  *
        *                                                           *
        *************************************************************
