# Supplementary material for: A DFT investigation of the blue bottle experiment: E∘half-cell analysis of autoxidation catalysed by redox indicators
Source: R Soc Open Sci. 2017 Nov 8;4(11):170708. doi: 10.1098/rsos.170708 (PMC5717635; doi:10.1098/rsos.170708)
Supplement: output.zip [file rsos170708supp2.zip › B3LYP_6-311++Gdp_reducing_agents/C4H8O5_o_erythrose.out]

pikachu 127.0.1
Q-Chem Developer Version! Running on 127.0.1.*
                  Welcome to Q-Chem
     A Quantum Leap Into The Future Of Chemistry


 Q-Chem 4.4, Q-Chem, Inc., Pleasanton, CA (2016)

 Y. Shao,  Z. Gan,  E. Epifanovsky,  A. T. B. Gilbert,  M. Wormit,  
 J. Kussmann,  A. W. Lange,  A. Behn,  J. Deng,  X. Feng,  D. Ghosh,  
 M. Goldey,  P. R. Horn,  L. D. Jacobson,  I. Kaliman,  F. Rob,  
 R. Z. Khaliullin,  T. Kus,  A. Landau,  J. Liu,  E. I. Proynov,  Y. M. Rhee,  
 R. M. Richard,  M. A. Rohrdanz,  R. P. Steele,  E. J. Sundstrom,  
 H. L. Woodcock III,  P. M. Zimmerman,  D. Zuev,  B. Albrecht,  E. Alguire,  
 B. Austin,  S. A. Baeppler,  G. J. O. Beran,  Y. A. Bernard,  E. Berquist,  
 K. Brandhorst,  K. B. Bravaya,  S. T. Brown,  D. Casanova,  C.-M. Chang,  
 Y. Chen,  S. H. Chien,  K. D. Closser,  M. P. Coons,  D. L. Crittenden,  
 S. Dasgupta,  M. Diedenhofen,  R. A. DiStasio Jr.,  H. Do,  A. D. Dutoi,  
 R. G. Edgar,  P.-T. Fang,  S. Fatehi,  Q. Feng,  L. Fusti-Molnar,  
 A. Ghysels,  A. Golubeva-Zadorozhnaya,  J. Gomes,  A. Gunina,  
 M. W. D. Hanson-Heine,  P. H. P. Harbach,  A. W. Hauser,  J. E. Herr,  
 E. G. Hohenstein,  Z. C. Holden,  K. Hui,  T.-C. Jagau,  H. Ji,  B. Kaduk,  
 K. Khistyaev,  Jaehoon Kim,  Jihan Kim,  R. A. King,  P. Klunzinger,  
 K. Koh,  D. Kosenkov,  T. Kowalczyk,  C. M. Krauter,  A. Kunitsa,  
 K. U. Lao,  A. Laurent,  K. V. Lawler,  J. Lee,  D. Lefrancois,  S. Lehtola,  
 S. V. Levchenko,  C. Y. Lin,  Y.-S. Lin,  F. Liu,  E. Livshits,  
 R. C. Lochan,  A. Luenser,  P. Manohar,  S. F. Manzer,  S.-P. Mao,  Y. Mao,  
 N. Mardirossian,  A. V. Marenich,  L. A. Martinez-Martinez,  S. A. Maurer,  
 N. J. Mayhall,  J.-M. Mewes,  A. F. Morrison,  K. Nanda,  T. S. Nguyen-Beck,  
 C. M. Oana,  R. Olivares-Amaya,  D. P. O'Neill,  J. A. Parkhill,  
 T. M. Perrine,  R. Peverati,  P. A. Pieniazek,  F. Plasser,  A. Prociuk,  
 D. R. Rehn,  E. Rosta,  N. J. Russ,  N. Sergueev,  S. M. Sharada,  
 S. Sharma,  D. W. Small,  A. Sodt,  T. Stauch,  T. Stein,  D. Stuck,  
 Y.-C. Su,  A. J. W. Thom,  T. Tsuchimochi,  L. Vogt,  O. Vydrov,  T. Wang,  
 M. A. Watson,  J. Wenzel,  A. White,  C. F. Williams,  V. Vanovschi,  
 K. Yao,  S. Yeganeh,  S. R. Yost,  Z.-Q. You,  I. Y. Zhang,  X. Zhang,  
 Y. Zhao,  B. R. Brooks,  G. K. L. Chan,  D. M. Chipman,  C. J. Cramer,  
 W. A. Goddard III,  M. S. Gordon,  W. J. Hehre,  A. Klamt,  
 H. F. Schaefer III,  M. W. Schmidt,  C. D. Sherrill,  D. G. Truhlar,  
 A. Warshel,  X. Xu,  A. Aspuru-Guzik,  R. Baer,  A. T. Bell,  N. A. Besley,  
 J.-D. Chai,  A. Dreuw,  B. D. Dunietz,  T. R. Furlani,  S. R. Gwaltney,  
 C.-P. Hsu,  Y. Jung,  J. Kong,  D. S. Lambrecht,  W. Liang,  C. Ochsenfeld,  
 V. A. Rassolov,  L. V. Slipchenko,  J. E. Subotnik,  T. Van Voorhis,  
 J. M. Herbert,  A. I. Krylov,  P. M. W. Gill,  M. Head-Gordon

 Contributors to earlier versions of Q-Chem not listed above: 
 R. D. Adamson,  J. Baker,  E. F. C. Byrd,  A. K. Chakraborty,  C.-L. Cheng,  
 H. Dachsel,  R. J. Doerksen,  G. Hawkins,  A. Heyden,  S. Hirata,  
 G. Kedziora,  F. J. Keil,  C. Kelley,  P. P. Korambath,  W. Kurlancheek,  
 A. M. Lee,  M. S. Lee,  D. Liotard,  I. Lotan,  P. E. Maslen,  N. Nair,  
 D. Neuhauser,  R. Olson,  B. Peters,  J. Ritchie,  N. E. Schultz,  
 N. Shenvi,  A. C. Simmonett,  K. S. Thanthiriwatte,  Q. Wu,  W. Zhang

 Please cite Q-Chem as follows:
 Y. Shao et al., Mol. Phys. 113, 184-215 (2015)
 DOI: 10.1080/00268976.2014.952696

 Q-Chem 4.4.2 for Intel X86 EM64T Linux

 Parts of Q-Chem use Armadillo 5.200.1 (Boston Tea Smuggler).
 http://arma.sourceforge.net/

 Q-Chem begins on Tue Dec 13 15:45:34 2016  


Host: 0

     Scratch files written to /scratch/cher/qchem6078//
FILE_GEOM_ORG=        593

Checking the input file for inconsistencies... 	...done.

--------------------------------------------------------------
User input:
--------------------------------------------------------------
$molecule
0 1
  C   -0.7996806   -0.2520336    0.1361995
  C    0.4712940    0.4230645   -0.4341288
  O    0.5816458    1.8181428   -0.1159283
  C    1.7521838   -0.3053297    0.0237156
  O    2.7846827    0.5088942    0.2688288
  O    1.8354303   -1.5105468    0.1460811
  C   -2.0685313    0.4669429   -0.3130362
  O   -3.1176651    0.0763587    0.5595961
  H   -3.9591992    0.2986843    0.1355346
  H   -2.2657549    0.1734678   -1.3545498
  H   -1.9123612    1.5565135   -0.2876082
  O   -0.8766306   -1.5879973   -0.3001372
  H   -0.7545188   -0.1882088    1.2406526
  H    0.4332072    0.3641450   -1.5283322
  H    0.2430542    1.9456554    0.7871068
  H   -0.0240424   -2.0070524   -0.0704551
  H    2.4483148    1.4221177    0.1336267
$end

$rem
   BASIS  =  6-311++G**
   JOB_TYPE  =  optimization
   METHOD  =  B3LYP
$end

--------------------------------------------------------------
 ----------------------------------------------------------------
             Standard Nuclear Orientation (Angstroms)
    I     Atom           X                Y                Z
 ----------------------------------------------------------------
    1      C      -0.7996806002    -0.2520335893     0.1361995078
    2      C       0.4712940027     0.4230644927    -0.4341288071
    3      O       0.5816458189     1.8181427945    -0.1159283205
    4      C       1.7521837985    -0.3053297160     0.0237155907
    5      O       2.7846827084     0.5088941758     0.2688287762
    6      O       1.8354302872    -1.5105468158     0.1460811010
    7      C      -2.0685312961     0.4669429194    -0.3130361900
    8      O      -3.1176650940     0.0763587378     0.5595961208
    9      H      -3.9591991947     0.2986843425     0.1355346246
   10      H      -2.2657549062     0.1734678119    -1.3545497859
   11      H      -1.9123611849     1.5565135180    -0.2876082009
   12      O      -0.8766306167    -1.5879972925    -0.3001371796
   13      H      -0.7545187919    -0.1882087798     1.2406526069
   14      H       0.4332071945     0.3641449832    -1.5283322063
   15      H       0.2430542264     1.9456554061     0.7871067807
   16      H      -0.0240424193    -2.0070523990    -0.0704550816
   17      H       2.4483148166     1.4221176780     0.1336266702
 ----------------------------------------------------------------
 Molecular Point Group                 C1    NOp =  1
 Largest Abelian Subgroup              C1    NOp =  1
 Nuclear Repulsion Energy =   493.7088309596 hartrees
 There are       36 alpha and       36 beta electrons
 Requested basis set is 6-311++G(d,p)
 There are 94 shells and 254 basis functions

 Total QAlloc Memory Limit   2000 MB
 Mega-Array Size        61 MB
 MEM_STATIC part        62 MB
 A cutoff of  1.0D-11 yielded   4018 shell pairs
 There are     29391 function pairs (     31435 Cartesian)

 -------------------------------------------------------
 OpenMP Integral Computing Module                       
 Release: version 1.0, May 2013, Q-Chem Inc. Pittsburgh 
 -------------------------------------------------------
 Integral Job Info:
 Integral job number is                      11
 Integral operator is                         1
 short-range coefficients                     0
 long-range coefficients              100000000
 Omega coefficients                           0
 if combine SR and LR in K                    0
 Integral screening is                        0
 Integral computing path is                   2
 max size of driver memory is            800000
 size of driver memory is                593474
 size of scratch memory is              2260544
 max col of scratch BK array               1296
 max len of scratch array in speh3          155
 max len of scratch index in speh4           18
 max int batch size is                      520
 min int batch size is                       52
 fixed nKL is                                52
 max L of basis functions is                  2
 order of int derivative is                   0
 number of shells is                         94
 number of basis is                         263
 number of cartesian basis is               263
 number of contracted shell pairs          4018
 number of primitive shell pairs           9707
 maxK2 (contraction) of shell pair           36
 max number of K2 of shell pair               1
 max number of CS2 of shell pair            684
 max number of PS2 of shell pair           1278
 mem total for path MDJ                   55944
 -------------------------------------------------------
 Smallest overlap matrix eigenvalue = 1.20E-05

 Scale SEOQF with 1.000000e-01/1.000000e-01/1.000000e-01

 Standard Electronic Orientation quadrupole field applied
 Nucleus-field energy     =     0.0000000137 hartrees
 Guess from superposition of atomic densities
 Warning:  Energy on first SCF cycle will be non-variational
 A restricted hybrid HF-DFT SCF calculation will be
 performed using Pulay DIIS extrapolation
 Exchange:     0.2000 Hartree-Fock + 0.0800 Slater + 0.7200 B88
 Correlation:  0.1900 VWN1RPA + 0.8100 LYP
 Using SG-1 standard quadrature grid
 SCF converges when DIIS error is below 1.0E-08
 ---------------------------------------
  Cycle       Energy         DIIS Error
 ---------------------------------------
    1    -535.0730389078      3.94E-02
    2    -533.3021273813      6.16E-03
    3    -532.8942824365      1.05E-02
    4    -533.5083837753      1.72E-03
    5    -533.5243874810      6.67E-04
    6    -533.5266139548      1.95E-04
    7    -533.5268640294      4.15E-05
    8    -533.5268738290      1.40E-05
    9    -533.5268751768      3.14E-06
   10    -533.5268752241      1.42E-06
   11    -533.5268751945      1.73E-07
   12    -533.5268751907      6.06E-08
   13    -533.5268751847      2.20E-08
   14    -533.5268751876      7.64E-09 Convergence criterion met
 ---------------------------------------
 SCF time:  CPU 240.55 s  wall 289.21 s
 SCF   energy in the final basis set = -533.5268751876
 Total energy in the final basis set = -533.5268751876

 --------------------------------------------------------------

                    Orbital Energies (a.u.)
 --------------------------------------------------------------

 Alpha MOs
 -- Occupied --
-19.195 -19.187 -19.141 -19.141 -19.130 -10.334 -10.275 -10.255
-10.238  -1.140  -1.083  -1.059  -1.046  -1.031  -0.797  -0.737
 -0.641  -0.631  -0.587  -0.562  -0.552  -0.519  -0.483  -0.481
 -0.455  -0.450  -0.441  -0.414  -0.405  -0.378  -0.372  -0.354
 -0.348  -0.306  -0.291  -0.289
 -- Virtual --
 -0.041  -0.025  -0.016  -0.000   0.013   0.021   0.035   0.040
  0.049   0.063   0.068   0.073   0.083   0.093   0.098   0.104
  0.108   0.109   0.114   0.119   0.132   0.136   0.140   0.146
  0.152   0.158   0.166   0.178   0.182   0.192   0.195   0.209
  0.216   0.226   0.236   0.238   0.244   0.251   0.256   0.264
  0.269   0.279   0.284   0.296   0.296   0.298   0.303   0.313
  0.322   0.331   0.334   0.347   0.353   0.356   0.373   0.383
  0.390   0.400   0.420   0.424   0.458   0.484   0.494   0.509
  0.522   0.543   0.557   0.574   0.581   0.609   0.617   0.631
  0.645   0.672   0.684   0.697   0.703   0.728   0.737   0.753
  0.805   0.868   0.904   0.927   0.974   0.986   1.034   1.058
  1.072   1.084   1.094   1.112   1.128   1.143   1.154   1.155
  1.165   1.187   1.197   1.211   1.245   1.250   1.294   1.302
  1.326   1.347   1.399   1.418   1.420   1.450   1.470   1.483
  1.503   1.535   1.545   1.559   1.579   1.586   1.589   1.604
  1.619   1.667   1.676   1.692   1.732   1.756   1.773   1.797
  1.825   1.847   1.891   1.926   1.963   1.988   2.019   2.030
  2.054   2.093   2.119   2.151   2.176   2.197   2.220   2.280
  2.327   2.460   2.475   2.518   2.532   2.541   2.579   2.597
  2.627   2.663   2.711   2.767   2.804   2.823   2.855   2.877
  2.916   2.923   2.946   2.971   3.034   3.054   3.067   3.100
  3.110   3.118   3.158   3.171   3.181   3.223   3.244   3.298
  3.323   3.338   3.401   3.454   3.558   3.639   3.760   3.777
  3.841   3.851   3.872   3.883   3.928   4.026   4.034   4.101
  4.160   4.284   4.961   5.035   5.045   5.077   5.094   5.180
  5.304   5.376   5.389   5.432   5.511   5.593   5.647   5.715
  5.872  23.738  23.753  23.796  23.826  49.837  49.877  49.895
 49.941  49.998
 --------------------------------------------------------------

          Ground-State Mulliken Net Atomic Charges

     Atom                 Charge (a.u.)
  ----------------------------------------
      1 C                    -0.226100
      2 C                    -0.182451
      3 O                    -0.295939
      4 C                     0.010342
      5 O                    -0.141714
      6 O                    -0.288368
      7 C                    -0.304566
      8 O                    -0.257665
      9 H                     0.255248
     10 H                     0.179289
     11 H                     0.140557
     12 O                    -0.210399
     13 H                     0.223778
     14 H                     0.280806
     15 H                     0.276897
     16 H                     0.274067
     17 H                     0.266218
  ----------------------------------------
  Sum of atomic charges =    -0.000000

 -----------------------------------------------------------------
                    Cartesian Multipole Moments
 -----------------------------------------------------------------
    Charge (ESU x 10^10)
                -0.0000
    Dipole Moment (Debye)
         X      -1.4895      Y       4.2228      Z      -0.6050
       Tot       4.5185
    Quadrupole Moments (Debye-Ang)
        XX     -56.4832     XY      -0.1408     YY     -57.4740
        XZ       2.6537     YZ       2.0571     ZZ     -52.2849
    Octopole Moments (Debye-Ang^2)
       XXX     -56.4240    XXY      26.1389    XYY       3.2389
       YYY       6.0459    XXZ     -19.6520    XYZ       3.3030
       YYZ       9.0914    XZZ       5.4226    YZZ       3.1266
       ZZZ      -0.0548
    Hexadecapole Moments (Debye-Ang^3)
      XXXX   -1032.6386   XXXY      -3.1220   XXYY    -268.4252
      XYYY      10.9492   YYYY    -398.4940   XXXZ      30.1781
      XXYZ       0.2537   XYYZ      -0.7265   YYYZ      17.4588
      XXZZ    -223.0777   XYZZ       2.4250   YYZZ     -82.3951
      XZZZ       2.1460   YZZZ       1.6859   ZZZZ    -102.1121
 -----------------------------------------------------------------
 Calculating analytic gradient of the SCF energy
 Gradient of SCF Energy
            1           2           3           4           5           6
    1   0.0008497   0.0001644   0.0033927  -0.0024188   0.0041752   0.0004230
    2  -0.0037672   0.0002657   0.0011706   0.0095623  -0.0036684  -0.0114209
    3  -0.0008581   0.0019266  -0.0080110  -0.0005642   0.0013238   0.0011020
            7           8           9          10          11          12
    1  -0.0049641   0.0079204  -0.0048954   0.0006543   0.0012405  -0.0062385
    2  -0.0015855  -0.0029916   0.0023848   0.0001238   0.0024376   0.0028636
    3   0.0029426   0.0040409  -0.0043114  -0.0020749  -0.0007287  -0.0027189
           13          14          15          16          17
    1   0.0003660  -0.0007973  -0.0018379   0.0058001  -0.0038344
    2   0.0013624   0.0002839  -0.0012669  -0.0004034   0.0046491
    3   0.0015891  -0.0011632   0.0062639   0.0020913  -0.0008497
 Max gradient component =       1.142E-02
 RMS gradient           =       3.768E-03
 Gradient time:  CPU 75.75 s  wall 95.46 s
 Geometry Optimization Parameters
   NAtoms,    NIC,     NZ,  NCons,   NDum,   NFix, NCnnct, MaxDiis
       17     110       0       0       0       0       0       0


** GEOMETRY OPTIMIZATION IN DELOCALIZED INTERNAL COORDINATES **
   Searching for a Minimum

   Optimization Cycle:   1

                       Coordinates (Angstroms)
     ATOM                X               Y               Z
      1  C        -0.7996806002   -0.2520335893    0.1361995078
      2  C         0.4712940027    0.4230644927   -0.4341288071
      3  O         0.5816458189    1.8181427945   -0.1159283205
      4  C         1.7521837985   -0.3053297160    0.0237155907
      5  O         2.7846827084    0.5088941758    0.2688287762
      6  O         1.8354302872   -1.5105468158    0.1460811010
      7  C        -2.0685312961    0.4669429194   -0.3130361900
      8  O        -3.1176650940    0.0763587378    0.5595961208
      9  H        -3.9591991947    0.2986843425    0.1355346246
     10  H        -2.2657549062    0.1734678119   -1.3545497859
     11  H        -1.9123611849    1.5565135180   -0.2876082009
     12  O        -0.8766306167   -1.5879972925   -0.3001371796
     13  H        -0.7545187919   -0.1882087798    1.2406526069
     14  H         0.4332071945    0.3641449832   -1.5283322063
     15  H         0.2430542264    1.9456554061    0.7871067807
     16  H        -0.0240424193   -2.0070523990   -0.0704550816
     17  H         2.4483148166    1.4221176780    0.1336266702
   Point Group: c1    Number of degrees of freedom:    45


   Energy is   -533.526875188


 Attempting to Generate Delocalized Internal Coordinates

 45 Hessian modes will be used to form the next step
  Hessian Eigenvalues:
     0.002825    0.003490    0.005737    0.008464    0.010995    0.013078
     0.014651    0.023904    0.045094    0.045727    0.049773    0.051770
     0.054733    0.062182    0.071466    0.079974    0.108791    0.135798
     0.160000    0.160000    0.160000    0.160000    0.165793    0.180865
     0.198109    0.204161    0.219915    0.249994    0.250000    0.278190
     0.282546    0.297945    0.328964    0.335718    0.336934    0.340777
     0.402573    0.425493    0.443968    0.508931    0.518974    0.528052
     0.537437    0.577528    0.979678

 Minimum Search - Taking Simple RFO Step
 Searching for Lamda that Minimizes Along All modes
 Value Taken    Lamda =  -0.00124382
 Step Taken.  Stepsize is  0.185044

                             Maximum     Tolerance    Cnvgd?
         Gradient           0.009026      0.000300      NO
         Displacement       0.071311      0.001200      NO
         Energy change     *********      0.000001      NO


 New Cartesian Coordinates Obtained by Inverse Iteration

 Displacement from previous Coordinates is:  0.302096
 ----------------------------------------------------------------
             Standard Nuclear Orientation (Angstroms)
    I     Atom           X                Y                Z
 ----------------------------------------------------------------
    1      C      -0.8015242420    -0.2578891546     0.1339412863
    2      C       0.4752258870     0.4285322853    -0.4134490069
    3      O       0.5635525708     1.8222875197    -0.0808208767
    4      C       1.7605938798    -0.2950478973     0.0438886015
    5      O       2.8162777443     0.5035924310     0.2294643848
    6      O       1.8350644664    -1.4917810089     0.1914111998
    7      C      -2.0657230393     0.4667477167    -0.3180770485
    8      O      -3.1238435111     0.0871659058     0.5530175142
    9      H      -3.9659684733     0.3009738707     0.1408446366
   10      H      -2.2691502029     0.1718245025    -1.3549876571
   11      H      -1.9118123995     1.5525071822    -0.2896259711
   12      O      -0.8820018015    -1.5917239763    -0.3161466434
   13      H      -0.7702499860    -0.2156707986     1.2372218901
   14      H       0.4551021560     0.3771198074    -1.5066911049
   15      H       0.1862725594     1.9632816419     0.7977764227
   16      H      -0.0501612576    -2.0389897951    -0.0883493725
   17      H       2.5197743986     1.4198880349     0.0677477523
 ----------------------------------------------------------------
 Molecular Point Group                 C1    NOp =  1
 Largest Abelian Subgroup              C1    NOp =  1
 Nuclear Repulsion Energy =   492.9980287594 hartrees
 There are       36 alpha and       36 beta electrons
 Applying Cartesian multipole field
    Component          Value
    ---------          -----
     (2,0,0)        1.00000E-11
     (0,2,0)        2.00000E-11
     (0,0,2)       -3.00000E-11
 Nucleus-field energy     =     0.0000000138 hartrees
 Requested basis set is 6-311++G(d,p)
 There are 94 shells and 254 basis functions
 A cutoff of  1.0D-11 yielded   4015 shell pairs
 There are     29385 function pairs (     31429 Cartesian)
 Smallest overlap matrix eigenvalue = 1.19E-05
 Guess MOs from SCF MO coefficient file
 Reading MOs from coefficient file
 Reading MOs from coefficient file
 A restricted hybrid HF-DFT SCF calculation will be
 performed using Pulay DIIS extrapolation
 Exchange:     0.2000 Hartree-Fock + 0.0800 Slater + 0.7200 B88
 Correlation:  0.1900 VWN1RPA + 0.8100 LYP
 Using SG-1 standard quadrature grid
 SCF converges when DIIS error is below 1.0E-08
 Geometry optimization detected.  Setting ReadMinima to 0
 Setting SaveMinima to 0
 ---------------------------------------
  Cycle       Energy         DIIS Error
 ---------------------------------------
    1    -533.5420723188      8.88E-04
    2    -533.5272525023      1.14E-04
    3    -533.5272390167      1.40E-04
    4    -533.5273453341      5.15E-05
    5    -533.5273592466      1.54E-05
    6    -533.5273600581      6.09E-06
    7    -533.5273602454      1.33E-06
    8    -533.5273603669      3.33E-07
    9    -533.5273603163      1.27E-07
   10    -533.5273603030      5.96E-08
   11    -533.5273603097      1.32E-08
   12    -533.5273603103      3.93E-09 Convergence criterion met
 ---------------------------------------
 SCF time:  CPU 204.60 s  wall 243.48 s
 SCF   energy in the final basis set = -533.5273603103
 Total energy in the final basis set = -533.5273603103

 --------------------------------------------------------------

                    Orbital Energies (a.u.)
 --------------------------------------------------------------

 Alpha MOs
 -- Occupied --
-19.194 -19.182 -19.140 -19.139 -19.130 -10.333 -10.274 -10.254
-10.237  -1.140  -1.080  -1.059  -1.046  -1.030  -0.797  -0.737
 -0.644  -0.631  -0.584  -0.561  -0.553  -0.519  -0.484  -0.479
 -0.453  -0.450  -0.441  -0.413  -0.404  -0.375  -0.369  -0.353
 -0.347  -0.305  -0.290  -0.289
 -- Virtual --
 -0.040  -0.022  -0.015  -0.001   0.013   0.020   0.035   0.040
  0.049   0.064   0.069   0.073   0.084   0.093   0.098   0.104
  0.108   0.110   0.114   0.120   0.132   0.137   0.141   0.146
  0.152   0.158   0.165   0.180   0.182   0.192   0.194   0.209
  0.216   0.227   0.234   0.238   0.244   0.253   0.256   0.266
  0.269   0.280   0.286   0.295   0.297   0.299   0.305   0.312
  0.323   0.330   0.335   0.348   0.354   0.357   0.376   0.383
  0.392   0.400   0.416   0.422   0.461   0.485   0.496   0.517
  0.523   0.544   0.562   0.574   0.583   0.604   0.622   0.632
  0.644   0.674   0.683   0.698   0.701   0.728   0.739   0.755
  0.806   0.870   0.900   0.925   0.977   0.988   1.035   1.056
  1.070   1.082   1.093   1.114   1.124   1.140   1.153   1.157
  1.166   1.187   1.199   1.208   1.250   1.254   1.301   1.311
  1.330   1.352   1.405   1.422   1.427   1.457   1.470   1.483
  1.504   1.533   1.547   1.555   1.581   1.586   1.589   1.606
  1.625   1.672   1.677   1.689   1.733   1.753   1.759   1.800
  1.826   1.846   1.896   1.924   1.965   1.986   2.022   2.037
  2.050   2.093   2.117   2.147   2.174   2.193   2.217   2.280
  2.331   2.466   2.480   2.521   2.525   2.536   2.574   2.600
  2.624   2.657   2.703   2.765   2.800   2.819   2.858   2.876
  2.905   2.917   2.941   2.969   3.035   3.048   3.072   3.100
  3.110   3.119   3.164   3.173   3.183   3.221   3.243   3.296
  3.321   3.345   3.399   3.455   3.557   3.645   3.769   3.785
  3.850   3.861   3.871   3.895   3.928   4.025   4.034   4.097
  4.161   4.286   4.957   5.035   5.046   5.076   5.088   5.182
  5.308   5.371   5.384   5.425   5.522   5.604   5.660   5.725
  5.872  23.737  23.754  23.803  23.831  49.839  49.880  49.897
 49.943  50.002
 --------------------------------------------------------------

          Ground-State Mulliken Net Atomic Charges

     Atom                 Charge (a.u.)
  ----------------------------------------
      1 C                    -0.231944
      2 C                    -0.172851
      3 O                    -0.298134
      4 C                     0.017070
      5 O                    -0.144265
      6 O                    -0.289024
      7 C                    -0.307967
      8 O                    -0.263555
      9 H                     0.256115
     10 H                     0.179913
     11 H                     0.141000
     12 O                    -0.214714
     13 H                     0.230405
     14 H                     0.280630
     15 H                     0.274226
     16 H                     0.275070
     17 H                     0.268023
  ----------------------------------------
  Sum of atomic charges =    -0.000000

 -----------------------------------------------------------------
                    Cartesian Multipole Moments
 -----------------------------------------------------------------
    Charge (ESU x 10^10)
                -0.0000
    Dipole Moment (Debye)
         X      -1.4386      Y       4.1396      Z      -0.6831
       Tot       4.4353
    Quadrupole Moments (Debye-Ang)
        XX     -56.2184     XY      -0.0549     YY     -57.0912
        XZ       2.3221     YZ       1.9460     ZZ     -52.2943
    Octopole Moments (Debye-Ang^2)
       XXX     -55.6071    XXY      26.8172    XYY       3.3281
       YYY       4.6405    XXZ     -20.0752    XYZ       3.0638
       YYZ       8.2665    XZZ       5.3419    YZZ       3.0854
       ZZZ      -0.4754
    Hexadecapole Moments (Debye-Ang^3)
      XXXX   -1038.6369   XXXY      -0.1613   XXYY    -267.9977
      XYYY       9.8991   YYYY    -395.0654   XXXZ      28.6405
      XXYZ      -0.5464   XYYZ      -2.8835   YYYZ      17.4121
      XXZZ    -224.1158   XYZZ       2.1559   YYZZ     -82.0639
      XZZZ       1.2778   YZZZ       1.7041   ZZZZ    -101.2668
 -----------------------------------------------------------------
 Calculating analytic gradient of the SCF energy
 Gradient of SCF Energy
            1           2           3           4           5           6
    1  -0.0006953   0.0008853  -0.0002218   0.0006480   0.0013751   0.0002912
    2  -0.0007813  -0.0010048   0.0013971   0.0040675  -0.0035781  -0.0025482
    3  -0.0010089  -0.0021062   0.0000063   0.0022698   0.0007366  -0.0004779
            7           8           9          10          11          12
    1  -0.0008620   0.0007979  -0.0006493   0.0001646   0.0001047  -0.0011476
    2  -0.0003491  -0.0000566   0.0003394   0.0001968   0.0004673   0.0011446
    3   0.0015431  -0.0007917   0.0000314  -0.0003572  -0.0000762   0.0006159
           13          14          15          16          17
    1  -0.0000863  -0.0002588  -0.0009948   0.0014964  -0.0008475
    2   0.0003329  -0.0000888   0.0001570  -0.0014819   0.0017860
    3   0.0005221   0.0003009   0.0008445  -0.0003489  -0.0017035
 Max gradient component =       4.068E-03
 RMS gradient           =       1.226E-03
 Gradient time:  CPU 75.15 s  wall 88.33 s
 Geometry Optimization Parameters
   NAtoms,    NIC,     NZ,  NCons,   NDum,   NFix, NCnnct, MaxDiis
       17     110       0       0       0       0       0       0

 Cartesian Hessian Update
 Hessian Updated using BFGS Update


** GEOMETRY OPTIMIZATION IN DELOCALIZED INTERNAL COORDINATES **
   Searching for a Minimum

   Optimization Cycle:   2

                       Coordinates (Angstroms)
     ATOM                X               Y               Z
      1  C        -0.8015242420   -0.2578891546    0.1339412863
      2  C         0.4752258870    0.4285322853   -0.4134490069
      3  O         0.5635525708    1.8222875197   -0.0808208767
      4  C         1.7605938798   -0.2950478973    0.0438886015
      5  O         2.8162777443    0.5035924310    0.2294643848
      6  O         1.8350644664   -1.4917810089    0.1914111998
      7  C        -2.0657230393    0.4667477167   -0.3180770485
      8  O        -3.1238435111    0.0871659058    0.5530175142
      9  H        -3.9659684733    0.3009738707    0.1408446366
     10  H        -2.2691502029    0.1718245025   -1.3549876571
     11  H        -1.9118123995    1.5525071822   -0.2896259711
     12  O        -0.8820018015   -1.5917239763   -0.3161466434
     13  H        -0.7702499860   -0.2156707986    1.2372218901
     14  H         0.4551021560    0.3771198074   -1.5066911049
     15  H         0.1862725594    1.9632816419    0.7977764227
     16  H        -0.0501612576   -2.0389897951   -0.0883493725
     17  H         2.5197743986    1.4198880349    0.0677477523
   Point Group: c1    Number of degrees of freedom:    45


   Energy is   -533.527360310

 Hessian Updated using BFGS Update

 43 Hessian modes will be used to form the next step
  Hessian Eigenvalues:
     0.002839    0.004367    0.005568    0.008977    0.012018    0.013017
     0.014522    0.025435    0.044779    0.045756    0.049341    0.051740
     0.054730    0.061312    0.071490    0.079018    0.108307    0.135543
     0.145105    0.165430    0.165786    0.188904    0.199082    0.203912
     0.221115    0.249842    0.261277    0.279122    0.290160    0.298213
     0.324690    0.332666    0.336639    0.341259    0.404089    0.419972
     0.442824    0.460965    0.514146    0.525667    0.536371    0.579127
     0.934217

 Minimum Search - Taking Simple RFO Step
 Searching for Lamda that Minimizes Along All modes
 Value Taken    Lamda =  -0.00069171
 Step Taken.  Stepsize is  0.266714

                             Maximum     Tolerance    Cnvgd?
         Gradient           0.002752      0.000300      NO
         Displacement       0.126725      0.001200      NO
         Energy change     -0.000485      0.000001      NO


 New Cartesian Coordinates Obtained by Inverse Iteration

 Displacement from previous Coordinates is:  0.463978
 ----------------------------------------------------------------
             Standard Nuclear Orientation (Angstroms)
    I     Atom           X                Y                Z
 ----------------------------------------------------------------
    1      C      -0.7981926386    -0.2447752027     0.1341745643
    2      C       0.4722687819     0.4365880763    -0.4321480190
    3      O       0.5848080539     1.8237849229    -0.0863866806
    4      C       1.7627018142    -0.3020290095    -0.0212760405
    5      O       2.7945630859     0.4948771532     0.2740271389
    6      O       1.8416428288    -1.4991562722     0.0736676318
    7      C      -2.0683785925     0.4560989168    -0.3349425463
    8      O      -3.1164984682     0.1148112670     0.5671343755
    9      H      -3.9648828797     0.2925986775     0.1605319372
   10      H      -2.2880812737     0.1122669502    -1.3512222017
   11      H      -1.9229243052     1.5403167621    -0.3543611291
   12      O      -0.8742097501    -1.5914878281    -0.2807008688
   13      H      -0.7660441331    -0.1817922769     1.2342011802
   14      H       0.4322190412     0.3994618273    -1.5247773142
   15      H       0.2370338621     1.9709692432     0.7983467680
   16      H      -0.0536252382    -2.0368957529    -0.0304564017
   17      H       2.4990285604     1.4171808133     0.2013536133
 ----------------------------------------------------------------
 Molecular Point Group                 C1    NOp =  1
 Largest Abelian Subgroup              C1    NOp =  1
 Nuclear Repulsion Energy =   493.4815806657 hartrees
 There are       36 alpha and       36 beta electrons
 Applying Cartesian multipole field
    Component          Value
    ---------          -----
     (2,0,0)        1.00000E-11
     (0,2,0)        2.00000E-11
     (0,0,2)       -3.00000E-11
 Nucleus-field energy     =     0.0000000138 hartrees
 Requested basis set is 6-311++G(d,p)
 There are 94 shells and 254 basis functions
 A cutoff of  1.0D-11 yielded   4013 shell pairs
 There are     29369 function pairs (     31413 Cartesian)
 Smallest overlap matrix eigenvalue = 1.20E-05
 Guess MOs from SCF MO coefficient file
 Reading MOs from coefficient file
 Reading MOs from coefficient file
 A restricted hybrid HF-DFT SCF calculation will be
 performed using Pulay DIIS extrapolation
 Exchange:     0.2000 Hartree-Fock + 0.0800 Slater + 0.7200 B88
 Correlation:  0.1900 VWN1RPA + 0.8100 LYP
 Using SG-1 standard quadrature grid
 SCF converges when DIIS error is below 1.0E-08
 Geometry optimization detected.  Setting ReadMinima to 0
 Setting SaveMinima to 0
 ---------------------------------------
  Cycle       Energy         DIIS Error
 ---------------------------------------
    1    -533.5231388324      1.47E-03
    2    -533.5266853154      2.17E-04
    3    -533.5263040875      3.61E-04
    4    -533.5270284001      5.99E-05
    5    -533.5270441340      3.12E-05
    6    -533.5270485617      9.37E-06
    7    -533.5270494898      2.38E-06
    8    -533.5270493832      4.40E-07
    9    -533.5270493748      2.34E-07
   10    -533.5270493922      5.46E-08
   11    -533.5270493940      2.37E-08
   12    -533.5270493928      3.29E-09 Convergence criterion met
 ---------------------------------------
 SCF time:  CPU 207.47 s  wall 255.62 s
 SCF   energy in the final basis set = -533.5270493928
 Total energy in the final basis set = -533.5270493928

 --------------------------------------------------------------

                    Orbital Energies (a.u.)
 --------------------------------------------------------------

 Alpha MOs
 -- Occupied --
-19.192 -19.182 -19.138 -19.138 -19.129 -10.331 -10.274 -10.255
-10.237  -1.140  -1.082  -1.059  -1.046  -1.031  -0.798  -0.738
 -0.645  -0.633  -0.585  -0.561  -0.555  -0.519  -0.483  -0.479
 -0.453  -0.450  -0.442  -0.413  -0.403  -0.375  -0.369  -0.352
 -0.348  -0.306  -0.291  -0.288
 -- Virtual --
 -0.037  -0.023  -0.015   0.000   0.013   0.021   0.036   0.040
  0.049   0.064   0.068   0.074   0.084   0.093   0.098   0.103
  0.108   0.111   0.115   0.119   0.130   0.137   0.141   0.147
  0.152   0.158   0.165   0.181   0.185   0.191   0.194   0.207
  0.219   0.227   0.236   0.241   0.244   0.254   0.257   0.266
  0.271   0.279   0.285   0.296   0.298   0.300   0.305   0.314
  0.323   0.333   0.335   0.348   0.354   0.359   0.375   0.382
  0.392   0.398   0.421   0.422   0.462   0.489   0.496   0.513
  0.528   0.542   0.563   0.578   0.580   0.617   0.621   0.636
  0.645   0.673   0.681   0.697   0.703   0.731   0.739   0.751
  0.808   0.869   0.901   0.925   0.978   0.989   1.040   1.058
  1.071   1.081   1.091   1.107   1.129   1.144   1.153   1.158
  1.165   1.186   1.199   1.214   1.245   1.255   1.302   1.305
  1.337   1.358   1.402   1.422   1.432   1.455   1.479   1.481
  1.502   1.536   1.548   1.558   1.578   1.583   1.594   1.605
  1.627   1.673   1.678   1.686   1.731   1.761   1.775   1.800
  1.828   1.846   1.898   1.930   1.960   1.986   2.022   2.041
  2.059   2.101   2.120   2.149   2.171   2.196   2.222   2.281
  2.334   2.467   2.485   2.523   2.533   2.538   2.579   2.600
  2.633   2.658   2.696   2.764   2.804   2.812   2.855   2.879
  2.907   2.917   2.945   2.969   3.036   3.052   3.078   3.099
  3.111   3.120   3.160   3.181   3.187   3.217   3.242   3.303
  3.322   3.348   3.405   3.460   3.558   3.650   3.778   3.792
  3.857   3.869   3.876   3.899   3.928   4.023   4.036   4.104
  4.164   4.290   4.964   5.037   5.048   5.076   5.096   5.184
  5.306   5.371   5.383   5.425   5.533   5.616   5.671   5.736
  5.877  23.740  23.756  23.811  23.835  49.841  49.884  49.898
 49.944  50.006
 --------------------------------------------------------------

          Ground-State Mulliken Net Atomic Charges

     Atom                 Charge (a.u.)
  ----------------------------------------
      1 C                    -0.205967
      2 C                    -0.198113
      3 O                    -0.300479
      4 C                     0.016926
      5 O                    -0.144883
      6 O                    -0.288313
      7 C                    -0.300857
      8 O                    -0.268882
      9 H                     0.257145
     10 H                     0.180120
     11 H                     0.148391
     12 O                    -0.217991
     13 H                     0.227947
     14 H                     0.273395
     15 H                     0.277671
     16 H                     0.277981
     17 H                     0.265908
  ----------------------------------------
  Sum of atomic charges =    -0.000000

 -----------------------------------------------------------------
                    Cartesian Multipole Moments
 -----------------------------------------------------------------
    Charge (ESU x 10^10)
                -0.0000
    Dipole Moment (Debye)
         X      -1.5095      Y       4.0879      Z      -0.4825
       Tot       4.3844
    Quadrupole Moments (Debye-Ang)
        XX     -56.1805     XY       0.4089     YY     -57.1063
        XZ       3.0748     YZ       1.8468     ZZ     -52.1370
    Octopole Moments (Debye-Ang^2)
       XXX     -57.0013    XXY      25.5479    XYY       3.2064
       YYY       4.6311    XXZ     -18.5736    XYZ       3.4274
       YYZ      10.3681    XZZ       5.4697    YZZ       2.9157
       ZZZ       1.0511
    Hexadecapole Moments (Debye-Ang^3)
      XXXX   -1031.3525   XXXY       5.1111   XXYY    -268.3648
      XYYY      12.2247   YYYY    -395.3277   XXXZ      33.5116
      XXYZ      -0.1872   XYYZ       1.9752   YYYZ      14.2318
      XXZZ    -223.3559   XYZZ       3.1756   YYZZ     -81.6772
      XZZZ       4.7043   YZZZ      -0.7469   ZZZZ    -101.7969
 -----------------------------------------------------------------
 Calculating analytic gradient of the SCF energy
 Gradient of SCF Energy
            1           2           3           4           5           6
    1  -0.0007132  -0.0016139  -0.0011737   0.0037590  -0.0034324  -0.0019764
    2   0.0017796  -0.0012550   0.0002512  -0.0036816   0.0015245   0.0049131
    3  -0.0002704   0.0016926   0.0032473  -0.0077778   0.0006512   0.0021313
            7           8           9          10          11          12
    1   0.0015836  -0.0037005   0.0025744  -0.0003243  -0.0008821   0.0037942
    2   0.0001269   0.0011392  -0.0006650   0.0003381  -0.0012940  -0.0012702
    3  -0.0002696  -0.0033104   0.0025540   0.0006824   0.0002360   0.0011942
           13          14          15          16          17
    1  -0.0002008   0.0008946   0.0022833  -0.0026030   0.0017313
    2  -0.0007271  -0.0003834   0.0007470   0.0000805  -0.0016239
    3  -0.0006767   0.0007285  -0.0029469   0.0001379   0.0019963
 Max gradient component =       7.778E-03
 RMS gradient           =       2.233E-03
 Gradient time:  CPU 75.32 s  wall 89.84 s
 Geometry Optimization Parameters
   NAtoms,    NIC,     NZ,  NCons,   NDum,   NFix, NCnnct, MaxDiis
       17     110       0       0       0       0       0       0

 Cartesian Hessian Update
 Hessian Updated using BFGS Update


** GEOMETRY OPTIMIZATION IN DELOCALIZED INTERNAL COORDINATES **
   Searching for a Minimum

   Optimization Cycle:   3

                       Coordinates (Angstroms)
     ATOM                X               Y               Z
      1  C        -0.7981926386   -0.2447752027    0.1341745643
      2  C         0.4722687819    0.4365880763   -0.4321480190
      3  O         0.5848080539    1.8237849229   -0.0863866806
      4  C         1.7627018142   -0.3020290095   -0.0212760405
      5  O         2.7945630859    0.4948771532    0.2740271389
      6  O         1.8416428288   -1.4991562722    0.0736676318
      7  C        -2.0683785925    0.4560989168   -0.3349425463
      8  O        -3.1164984682    0.1148112670    0.5671343755
      9  H        -3.9648828797    0.2925986775    0.1605319372
     10  H        -2.2880812737    0.1122669502   -1.3512222017
     11  H        -1.9229243052    1.5403167621   -0.3543611291
     12  O        -0.8742097501   -1.5914878281   -0.2807008688
     13  H        -0.7660441331   -0.1817922769    1.2342011802
     14  H         0.4322190412    0.3994618273   -1.5247773142
     15  H         0.2370338621    1.9709692432    0.7983467680
     16  H        -0.0536252382   -2.0368957529   -0.0304564017
     17  H         2.4990285604    1.4171808133    0.2013536133
   Point Group: c1    Number of degrees of freedom:    45


   Energy is   -533.527049393

 Hessian Updated using BFGS Update

 44 Hessian modes will be used to form the next step
  Hessian Eigenvalues:
     0.003008    0.004357    0.005480    0.010867    0.012847    0.013913
     0.018213    0.034219    0.045438    0.046298    0.050847    0.053700
     0.054741    0.061421    0.071497    0.082726    0.109178    0.135638
     0.155976    0.160131    0.164151    0.167774    0.189571    0.199016
     0.205151    0.220553    0.250336    0.254707    0.278182    0.287370
     0.297275    0.327025    0.334175    0.336640    0.341084    0.397822
     0.421797    0.443874    0.476755    0.514711    0.527182    0.537087
     0.578122    0.947132

 Minimum Search - Taking Simple RFO Step
 Searching for Lamda that Minimizes Along All modes
 Value Taken    Lamda =  -0.00099400
 Step Taken.  Stepsize is  0.162009

                             Maximum     Tolerance    Cnvgd?
         Gradient           0.004312      0.000300      NO
         Displacement       0.078031      0.001200      NO
         Energy change      0.000311      0.000001      NO


 New Cartesian Coordinates Obtained by Inverse Iteration

 Displacement from previous Coordinates is:  0.200739
 ----------------------------------------------------------------
             Standard Nuclear Orientation (Angstroms)
    I     Atom           X                Y                Z
 ----------------------------------------------------------------
    1      C      -0.8002993283    -0.2538518143     0.1337846156
    2      C       0.4738067272     0.4254408962    -0.4235859412
    3      O       0.5743193239     1.8158310900    -0.0915052194
    4      C       1.7605603787    -0.2997078187     0.0215241693
    5      O       2.7966845774     0.5115300522     0.2601897880
    6      O       1.8595044418    -1.4984698816     0.1056781812
    7      C      -2.0641600411     0.4625732806    -0.3276953092
    8      O      -3.1113591446     0.1201902629     0.5739644267
    9      H      -3.9576652568     0.3067066962     0.1603599225
   10      H      -2.2852368003     0.1288350116    -1.3481524041
   11      H      -1.9056656795     1.5467954256    -0.3391716933
   12      O      -0.8849843626    -1.5920802944    -0.3029429062
   13      H      -0.7668716034    -0.2012339445     1.2352767598
   14      H       0.4467564609     0.3771985018    -1.5171440224
   15      H       0.2093706441     1.9604149652     0.7896009360
   16      H      -0.0571034819    -2.0351594261    -0.0653130440
   17      H       2.4837718936     1.4278052649     0.1622977477
 ----------------------------------------------------------------
 Molecular Point Group                 C1    NOp =  1
 Largest Abelian Subgroup              C1    NOp =  1
 Nuclear Repulsion Energy =   493.4137678459 hartrees
 There are       36 alpha and       36 beta electrons
 Applying Cartesian multipole field
    Component          Value
    ---------          -----
     (2,0,0)        1.00000E-11
     (0,2,0)        2.00000E-11
     (0,0,2)       -3.00000E-11
 Nucleus-field energy     =     0.0000000138 hartrees
 Requested basis set is 6-311++G(d,p)
 There are 94 shells and 254 basis functions
 A cutoff of  1.0D-11 yielded   4015 shell pairs
 There are     29385 function pairs (     31429 Cartesian)
 Smallest overlap matrix eigenvalue = 1.19E-05
 Guess MOs from SCF MO coefficient file
 Reading MOs from coefficient file
 Reading MOs from coefficient file
 A restricted hybrid HF-DFT SCF calculation will be
 performed using Pulay DIIS extrapolation
 Exchange:     0.2000 Hartree-Fock + 0.0800 Slater + 0.7200 B88
 Correlation:  0.1900 VWN1RPA + 0.8100 LYP
 Using SG-1 standard quadrature grid
 SCF converges when DIIS error is below 1.0E-08
 Geometry optimization detected.  Setting ReadMinima to 0
 Setting SaveMinima to 0
 ---------------------------------------
  Cycle       Energy         DIIS Error
 ---------------------------------------
    1    -533.5210848952      6.84E-04
    2    -533.5273959213      8.19E-05
    3    -533.5273874692      1.04E-04
    4    -533.5274477533      2.62E-05
    5    -533.5274503830      1.26E-05
    6    -533.5274517011      3.76E-06
    7    -533.5274519254      1.05E-06
    8    -533.5274517487      2.47E-07
    9    -533.5274517433      1.08E-07
   10    -533.5274517562      3.34E-08
   11    -533.5274517538      1.15E-08
   12    -533.5274517513      2.17E-09 Convergence criterion met
 ---------------------------------------
 SCF time:  CPU 202.58 s  wall 245.97 s
 SCF   energy in the final basis set = -533.5274517513
 Total energy in the final basis set = -533.5274517513

 --------------------------------------------------------------

                    Orbital Energies (a.u.)
 --------------------------------------------------------------

 Alpha MOs
 -- Occupied --
-19.192 -19.183 -19.139 -19.139 -19.131 -10.331 -10.274 -10.255
-10.237  -1.139  -1.082  -1.059  -1.047  -1.032  -0.798  -0.738
 -0.644  -0.632  -0.585  -0.562  -0.555  -0.519  -0.482  -0.479
 -0.453  -0.451  -0.442  -0.413  -0.404  -0.376  -0.371  -0.353
 -0.348  -0.307  -0.291  -0.289
 -- Virtual --
 -0.039  -0.022  -0.015   0.001   0.012   0.021   0.035   0.040
  0.049   0.064   0.068   0.074   0.084   0.093   0.098   0.103
  0.108   0.110   0.115   0.119   0.131   0.137   0.140   0.146
  0.152   0.158   0.165   0.180   0.183   0.192   0.194   0.208
  0.218   0.227   0.236   0.239   0.244   0.252   0.257   0.266
  0.270   0.279   0.285   0.296   0.297   0.299   0.305   0.313
  0.323   0.332   0.335   0.348   0.352   0.358   0.374   0.382
  0.391   0.399   0.420   0.422   0.461   0.487   0.496   0.513
  0.526   0.544   0.561   0.577   0.581   0.612   0.620   0.634
  0.644   0.674   0.681   0.696   0.702   0.730   0.739   0.751
  0.812   0.869   0.902   0.927   0.976   0.987   1.039   1.056
  1.071   1.086   1.092   1.110   1.125   1.142   1.153   1.157
  1.166   1.185   1.200   1.210   1.250   1.253   1.303   1.306
  1.329   1.353   1.402   1.421   1.427   1.456   1.471   1.481
  1.502   1.533   1.545   1.557   1.580   1.584   1.592   1.604
  1.627   1.672   1.678   1.688   1.735   1.759   1.771   1.801
  1.827   1.849   1.897   1.927   1.964   1.988   2.024   2.037
  2.059   2.097   2.120   2.149   2.172   2.190   2.223   2.280
  2.332   2.465   2.482   2.523   2.532   2.536   2.580   2.599
  2.631   2.659   2.702   2.766   2.805   2.818   2.854   2.881
  2.904   2.916   2.948   2.970   3.036   3.051   3.074   3.100
  3.110   3.119   3.162   3.177   3.184   3.216   3.243   3.303
  3.322   3.347   3.400   3.458   3.562   3.650   3.774   3.787
  3.853   3.864   3.874   3.895   3.928   4.027   4.037   4.102
  4.162   4.289   4.961   5.036   5.048   5.075   5.094   5.180
  5.308   5.373   5.386   5.428   5.528   5.609   5.664   5.730
  5.875  23.740  23.756  23.808  23.833  49.841  49.882  49.897
 49.943  50.007
 --------------------------------------------------------------

          Ground-State Mulliken Net Atomic Charges

     Atom                 Charge (a.u.)
  ----------------------------------------
      1 C                    -0.218485
      2 C                    -0.189447
      3 O                    -0.299030
      4 C                     0.013203
      5 O                    -0.145332
      6 O                    -0.288681
      7 C                    -0.301397
      8 O                    -0.266017
      9 H                     0.256857
     10 H                     0.180457
     11 H                     0.145376
     12 O                    -0.213135
     13 H                     0.229744
     14 H                     0.280456
     15 H                     0.275981
     16 H                     0.273388
     17 H                     0.266061
  ----------------------------------------
  Sum of atomic charges =    -0.000000

 -----------------------------------------------------------------
                    Cartesian Multipole Moments
 -----------------------------------------------------------------
    Charge (ESU x 10^10)
                 0.0000
    Dipole Moment (Debye)
         X      -1.5735      Y       4.0808      Z      -0.5203
       Tot       4.4045
    Quadrupole Moments (Debye-Ang)
        XX     -56.5318     XY       0.2788     YY     -57.0790
        XZ       2.9248     YZ       1.8345     ZZ     -52.2391
    Octopole Moments (Debye-Ang^2)
       XXX     -57.5851    XXY      25.6056    XYY       2.9896
       YYY       4.8083    XXZ     -18.9700    XYZ       3.3078
       YYZ       9.4961    XZZ       5.4329    YZZ       2.8031
       ZZZ       0.3140
    Hexadecapole Moments (Debye-Ang^3)
      XXXX   -1037.1063   XXXY       3.5740   XXYY    -268.7606
      XYYY      12.6723   YYYY    -394.7656   XXXZ      32.1297
      XXYZ      -0.8932   XYYZ       0.3612   YYYZ      14.7562
      XXZZ    -223.7873   XYZZ       3.0292   YYZZ     -82.0258
      XZZZ       3.6994   YZZZ      -0.5639   ZZZZ    -101.9627
 -----------------------------------------------------------------
 Calculating analytic gradient of the SCF energy
 Gradient of SCF Energy
            1           2           3           4           5           6
    1  -0.0000067  -0.0001074   0.0000759  -0.0011435  -0.0009850   0.0011133
    2  -0.0005544  -0.0003362  -0.0004181  -0.0001667   0.0007005   0.0007391
    3   0.0005786  -0.0010478   0.0002282   0.0038766  -0.0016097  -0.0015308
            7           8           9          10          11          12
    1   0.0001559  -0.0002849   0.0006738  -0.0000267   0.0000385  -0.0000150
    2  -0.0002331  -0.0000486   0.0000959   0.0000682  -0.0002488   0.0001420
    3  -0.0001496  -0.0008407   0.0005104   0.0000093   0.0000790  -0.0001791
           13          14          15          16          17
    1   0.0001052  -0.0001894   0.0007653  -0.0008203   0.0006513
    2   0.0000296   0.0003309  -0.0001327   0.0007200  -0.0006876
    3  -0.0001563  -0.0000766  -0.0006938   0.0003382   0.0006641
 Max gradient component =       3.877E-03
 RMS gradient           =       7.958E-04
 Gradient time:  CPU 75.54 s  wall 86.26 s
 Geometry Optimization Parameters
   NAtoms,    NIC,     NZ,  NCons,   NDum,   NFix, NCnnct, MaxDiis
       17     110       0       0       0       0       0       0

 Cartesian Hessian Update
 Hessian Updated using BFGS Update


** GEOMETRY OPTIMIZATION IN DELOCALIZED INTERNAL COORDINATES **
   Searching for a Minimum

   Optimization Cycle:   4

                       Coordinates (Angstroms)
     ATOM                X               Y               Z
      1  C        -0.8002993283   -0.2538518143    0.1337846156
      2  C         0.4738067272    0.4254408962   -0.4235859412
      3  O         0.5743193239    1.8158310900   -0.0915052194
      4  C         1.7605603787   -0.2997078187    0.0215241693
      5  O         2.7966845774    0.5115300522    0.2601897880
      6  O         1.8595044418   -1.4984698816    0.1056781812
      7  C        -2.0641600411    0.4625732806   -0.3276953092
      8  O        -3.1113591446    0.1201902629    0.5739644267
      9  H        -3.9576652568    0.3067066962    0.1603599225
     10  H        -2.2852368003    0.1288350116   -1.3481524041
     11  H        -1.9056656795    1.5467954256   -0.3391716933
     12  O        -0.8849843626   -1.5920802944   -0.3029429062
     13  H        -0.7668716034   -0.2012339445    1.2352767598
     14  H         0.4467564609    0.3771985018   -1.5171440224
     15  H         0.2093706441    1.9604149652    0.7896009360
     16  H        -0.0571034819   -2.0351594261   -0.0653130440
     17  H         2.4837718936    1.4278052649    0.1622977477
   Point Group: c1    Number of degrees of freedom:    45


   Energy is   -533.527451751

 Hessian Updated using BFGS Update

 45 Hessian modes will be used to form the next step
  Hessian Eigenvalues:
     0.003036    0.004202    0.005431    0.011332    0.012816    0.014243
     0.021588    0.034791    0.045556    0.046223    0.050319    0.054671
     0.058685    0.061298    0.071439    0.080784    0.108904    0.135736
     0.145504    0.159940    0.160062    0.164437    0.169773    0.187262
     0.199093    0.209123    0.220928    0.252510    0.260621    0.277889
     0.286346    0.298020    0.326055    0.333358    0.336648    0.341129
     0.398188    0.422815    0.445823    0.461886    0.514046    0.525329
     0.535667    0.577413    0.940277

 Minimum Search - Taking Simple RFO Step
 Searching for Lamda that Minimizes Along All modes
 Value Taken    Lamda =  -0.00052947
 Step Taken.  Stepsize is  0.260146

                             Maximum     Tolerance    Cnvgd?
         Gradient           0.001981      0.000300      NO
         Displacement       0.120593      0.001200      NO
         Energy change     -0.000402      0.000001      NO


 New Cartesian Coordinates Obtained by Inverse Iteration

 Displacement from previous Coordinates is:  0.417059
 ----------------------------------------------------------------
             Standard Nuclear Orientation (Angstroms)
    I     Atom           X                Y                Z
 ----------------------------------------------------------------
    1      C      -0.7979332830    -0.2595053010     0.1255823829
    2      C       0.4771919550     0.4276780812    -0.4170849349
    3      O       0.5628280751     1.8183226583    -0.0799235365
    4      C       1.7574655369    -0.2986389368     0.0467754487
    5      O       2.8067698129     0.5079430399     0.2433910492
    6      O       1.8169615836    -1.4884328889     0.2504212242
    7      C      -2.0624758391     0.4695106455    -0.3168784751
    8      O      -3.1070129107     0.1088817242     0.5800378567
    9      H      -3.9533341805     0.3006090595     0.1612654829
   10      H      -2.2834183630     0.1566302111    -1.3451242399
   11      H      -1.8995825337     1.5551254004    -0.3088966093
   12      O      -0.8795630959    -1.5869983594    -0.3431558330
   13      H      -0.7618357867    -0.2276189929     1.2290833159
   14      H       0.4609038847     0.3777145612    -1.5113849750
   15      H       0.1682268674     1.9507534803     0.7939739570
   16      H      -0.0382056338    -2.0256922740    -0.1336182619
   17      H       2.5044426598     1.4165361586     0.0527021551
 ----------------------------------------------------------------
 Molecular Point Group                 C1    NOp =  1
 Largest Abelian Subgroup              C1    NOp =  1
 Nuclear Repulsion Energy =   493.6448916549 hartrees
 There are       36 alpha and       36 beta electrons
 Applying Cartesian multipole field
    Component          Value
    ---------          -----
     (2,0,0)        1.00000E-11
     (0,2,0)        2.00000E-11
     (0,0,2)       -3.00000E-11
 Nucleus-field energy     =     0.0000000137 hartrees
 Requested basis set is 6-311++G(d,p)
 There are 94 shells and 254 basis functions
 A cutoff of  1.0D-11 yielded   4016 shell pairs
 There are     29390 function pairs (     31435 Cartesian)
 Smallest overlap matrix eigenvalue = 1.18E-05
 Guess MOs from SCF MO coefficient file
 Reading MOs from coefficient file
 Reading MOs from coefficient file
 A restricted hybrid HF-DFT SCF calculation will be
 performed using Pulay DIIS extrapolation
 Exchange:     0.2000 Hartree-Fock + 0.0800 Slater + 0.7200 B88
 Correlation:  0.1900 VWN1RPA + 0.8100 LYP
 Using SG-1 standard quadrature grid
 SCF converges when DIIS error is below 1.0E-08
 Geometry optimization detected.  Setting ReadMinima to 0
 Setting SaveMinima to 0
 ---------------------------------------
  Cycle       Energy         DIIS Error
 ---------------------------------------
    1    -533.5062175261      1.70E-03
    2    -533.5266565747      2.22E-04
    3    -533.5263256610      3.52E-04
    4    -533.5270402564      8.08E-05
    5    -533.5270744815      2.56E-05
    6    -533.5270786346      1.06E-05
    7    -533.5270789976      3.25E-06
    8    -533.5270790102      3.49E-07
    9    -533.5270790096      2.26E-07
   10    -533.5270790226      5.72E-08
   11    -533.5270790204      1.91E-08
   12    -533.5270790201      2.83E-09 Convergence criterion met
 ---------------------------------------
 SCF time:  CPU 206.56 s  wall 245.74 s
 SCF   energy in the final basis set = -533.5270790201
 Total energy in the final basis set = -533.5270790201

 --------------------------------------------------------------

                    Orbital Energies (a.u.)
 --------------------------------------------------------------

 Alpha MOs
 -- Occupied --
-19.194 -19.183 -19.141 -19.139 -19.130 -10.333 -10.274 -10.254
-10.237  -1.140  -1.081  -1.060  -1.046  -1.031  -0.797  -0.737
 -0.643  -0.631  -0.584  -0.562  -0.553  -0.519  -0.484  -0.479
 -0.454  -0.451  -0.441  -0.414  -0.404  -0.376  -0.370  -0.355
 -0.347  -0.306  -0.290  -0.290
 -- Virtual --
 -0.039  -0.022  -0.015  -0.002   0.013   0.021   0.035   0.040
  0.049   0.063   0.069   0.072   0.084   0.093   0.097   0.105
  0.107   0.110   0.114   0.120   0.132   0.137   0.141   0.146
  0.153   0.157   0.165   0.180   0.182   0.193   0.195   0.208
  0.216   0.227   0.234   0.237   0.244   0.253   0.257   0.267
  0.270   0.280   0.286   0.296   0.297   0.301   0.304   0.312
  0.322   0.329   0.335   0.346   0.353   0.357   0.375   0.385
  0.391   0.402   0.416   0.422   0.463   0.485   0.496   0.519
  0.524   0.544   0.563   0.572   0.584   0.597   0.623   0.630
  0.642   0.673   0.682   0.698   0.700   0.726   0.739   0.755
  0.797   0.871   0.898   0.920   0.974   0.988   1.032   1.057
  1.073   1.078   1.094   1.117   1.125   1.138   1.153   1.159
  1.167   1.188   1.199   1.207   1.246   1.252   1.301   1.305
  1.335   1.355   1.403   1.422   1.426   1.458   1.469   1.485
  1.505   1.533   1.547   1.557   1.581   1.587   1.591   1.606
  1.622   1.671   1.676   1.685   1.731   1.753   1.754   1.800
  1.828   1.851   1.899   1.922   1.964   1.990   2.023   2.036
  2.051   2.091   2.118   2.148   2.173   2.197   2.216   2.279
  2.327   2.464   2.481   2.521   2.524   2.535   2.573   2.602
  2.623   2.654   2.708   2.762   2.800   2.824   2.860   2.876
  2.905   2.915   2.942   2.969   3.037   3.048   3.072   3.104
  3.109   3.118   3.163   3.173   3.182   3.215   3.243   3.293
  3.318   3.347   3.403   3.456   3.556   3.644   3.767   3.783
  3.847   3.855   3.871   3.892   3.929   4.021   4.038   4.098
  4.162   4.291   4.958   5.035   5.048   5.077   5.089   5.182
  5.311   5.373   5.387   5.429   5.521   5.600   5.655   5.724
  5.871  23.740  23.756  23.802  23.830  49.838  49.880  49.896
 49.943  49.997
 --------------------------------------------------------------

          Ground-State Mulliken Net Atomic Charges

     Atom                 Charge (a.u.)
  ----------------------------------------
      1 C                    -0.242243
      2 C                    -0.175245
      3 O                    -0.295705
      4 C                     0.024282
      5 O                    -0.143229
      6 O                    -0.284889
      7 C                    -0.317356
      8 O                    -0.261665
      9 H                     0.256014
     10 H                     0.180793
     11 H                     0.142703
     12 O                    -0.212924
     13 H                     0.234963
     14 H                     0.278259
     15 H                     0.276351
     16 H                     0.271902
     17 H                     0.267989
  ----------------------------------------
  Sum of atomic charges =     0.000000

 -----------------------------------------------------------------
                    Cartesian Multipole Moments
 -----------------------------------------------------------------
    Charge (ESU x 10^10)
                -0.0000
    Dipole Moment (Debye)
         X      -1.4339      Y       4.0596      Z      -0.8785
       Tot       4.3941
    Quadrupole Moments (Debye-Ang)
        XX     -56.0135     XY      -0.0660     YY     -57.1663
        XZ       1.9500     YZ       2.0504     ZZ     -52.5104
    Octopole Moments (Debye-Ang^2)
       XXX     -55.4331    XXY      25.2359    XYY       3.3952
       YYY       4.3144    XXZ     -21.0632    XYZ       3.3569
       YYZ       7.2284    XZZ       5.4413    YZZ       2.9834
       ZZZ      -1.4368
    Hexadecapole Moments (Debye-Ang^3)
      XXXX   -1028.7439   XXXY       1.7975   XXYY    -266.3876
      XYYY      10.0624   YYYY    -394.7564   XXXZ      24.8448
      XXYZ      -0.6218   XYYZ      -4.3023   YYYZ      18.0719
      XXZZ    -223.9496   XYZZ       2.5802   YYZZ     -82.5879
      XZZZ      -0.0755   YZZZ       1.8559   ZZZZ    -104.2879
 -----------------------------------------------------------------
 Calculating analytic gradient of the SCF energy
 Gradient of SCF Energy
            1           2           3           4           5           6
    1  -0.0004094   0.0009328   0.0003834   0.0014351   0.0013100  -0.0010777
    2  -0.0010592   0.0003768   0.0008989   0.0018842  -0.0012912  -0.0030676
    3   0.0000247   0.0018170  -0.0015251  -0.0061127   0.0031689   0.0032763
            7           8           9          10          11          12
    1  -0.0015498   0.0028713  -0.0017067   0.0003601   0.0007208  -0.0020104
    2  -0.0001153  -0.0012512   0.0009376  -0.0002079   0.0009557   0.0012478
    3   0.0008346   0.0015661  -0.0015553  -0.0006684  -0.0001668   0.0003480
           13          14          15          16          17
    1   0.0002144   0.0002102  -0.0021287   0.0020239  -0.0015794
    2   0.0007551  -0.0002937  -0.0005015  -0.0003279   0.0010596
    3   0.0006117  -0.0000306   0.0018818  -0.0012654  -0.0022050
 Max gradient component =       6.113E-03
 RMS gradient           =       1.655E-03
 Gradient time:  CPU 75.28 s  wall 93.59 s
 Geometry Optimization Parameters
   NAtoms,    NIC,     NZ,  NCons,   NDum,   NFix, NCnnct, MaxDiis
       17     110       0       0       0       0       0       0

 Cartesian Hessian Update
 Hessian Updated using BFGS Update


** GEOMETRY OPTIMIZATION IN DELOCALIZED INTERNAL COORDINATES **
   Searching for a Minimum

   Optimization Cycle:   5

                       Coordinates (Angstroms)
     ATOM                X               Y               Z
      1  C        -0.7979332830   -0.2595053010    0.1255823829
      2  C         0.4771919550    0.4276780812   -0.4170849349
      3  O         0.5628280751    1.8183226583   -0.0799235365
      4  C         1.7574655369   -0.2986389368    0.0467754487
      5  O         2.8067698129    0.5079430399    0.2433910492
      6  O         1.8169615836   -1.4884328889    0.2504212242
      7  C        -2.0624758391    0.4695106455   -0.3168784751
      8  O        -3.1070129107    0.1088817242    0.5800378567
      9  H        -3.9533341805    0.3006090595    0.1612654829
     10  H        -2.2834183630    0.1566302111   -1.3451242399
     11  H        -1.8995825337    1.5551254004   -0.3088966093
     12  O        -0.8795630959   -1.5869983594   -0.3431558330
     13  H        -0.7618357867   -0.2276189929    1.2290833159
     14  H         0.4609038847    0.3777145612   -1.5113849750
     15  H         0.1682268674    1.9507534803    0.7939739570
     16  H        -0.0382056338   -2.0256922740   -0.1336182619
     17  H         2.5044426598    1.4165361586    0.0527021551
   Point Group: c1    Number of degrees of freedom:    45


   Energy is   -533.527079020

 Hessian Updated using BFGS Update

 45 Hessian modes will be used to form the next step
  Hessian Eigenvalues:
     0.003010    0.005379    0.007020    0.011932    0.012782    0.016690
     0.031409    0.036942    0.045524    0.046230    0.051620    0.054671
     0.057516    0.061460    0.072098    0.081764    0.109447    0.135591
     0.156913    0.160021    0.160238    0.164341    0.169081    0.196411
     0.199111    0.206696    0.220703    0.253685    0.256377    0.278492
     0.286345    0.297236    0.327234    0.334289    0.336634    0.341096
     0.399399    0.422543    0.444318    0.470216    0.514236    0.526715
     0.536439    0.577134    0.946304

 Minimum Search - Taking Simple RFO Step
 Searching for Lamda that Minimizes Along All modes
 Value Taken    Lamda =  -0.00093364
 Step Taken.  Stepsize is  0.186358

                             Maximum     Tolerance    Cnvgd?
         Gradient           0.004253      0.000300      NO
         Displacement       0.094539      0.001200      NO
         Energy change      0.000373      0.000001      NO


 New Cartesian Coordinates Obtained by Inverse Iteration

 Displacement from previous Coordinates is:  0.335472
 ----------------------------------------------------------------
             Standard Nuclear Orientation (Angstroms)
    I     Atom           X                Y                Z
 ----------------------------------------------------------------
    1      C      -0.8002479232    -0.2483728627     0.1328237928
    2      C       0.4740781944     0.4368734611    -0.4162087609
    3      O       0.5759826934     1.8234568226    -0.0674405068
    4      C       1.7565277127    -0.3019941777     0.0208940544
    5      O       2.8089980583     0.4948549119     0.2386606741
    6      O       1.8297475861    -1.5004490873     0.1392229690
    7      C      -2.0681700010     0.4621926372    -0.3303006006
    8      O      -3.1149597312     0.1186054723     0.5722457866
    9      H      -3.9620441120     0.2881560694     0.1505278456
   10      H      -2.2870001350     0.1229600511    -1.3495759750
   11      H      -1.9154276864     1.5477125205    -0.3472719978
   12      O      -0.8724978834    -1.5875073081    -0.3059078175
   13      H      -0.7716993087    -0.1984369409     1.2349071498
   14      H       0.4466800677     0.3986327037    -1.5103395550
   15      H       0.2034402852     1.9579937643     0.8133148507
   16      H      -0.0413152267    -2.0258708597    -0.0660150797
   17      H       2.5093361589     1.4140110897     0.1176291773
 ----------------------------------------------------------------
 Molecular Point Group                 C1    NOp =  1
 Largest Abelian Subgroup              C1    NOp =  1
 Nuclear Repulsion Energy =   493.4268532069 hartrees
 There are       36 alpha and       36 beta electrons
 Applying Cartesian multipole field
    Component          Value
    ---------          -----
     (2,0,0)        1.00000E-11
     (0,2,0)        2.00000E-11
     (0,0,2)       -3.00000E-11
 Nucleus-field energy     =     0.0000000138 hartrees
 Requested basis set is 6-311++G(d,p)
 There are 94 shells and 254 basis functions
 A cutoff of  1.0D-11 yielded   4013 shell pairs
 There are     29369 function pairs (     31413 Cartesian)
 Smallest overlap matrix eigenvalue = 1.19E-05
 Guess MOs from SCF MO coefficient file
 Reading MOs from coefficient file
 Reading MOs from coefficient file
 A restricted hybrid HF-DFT SCF calculation will be
 performed using Pulay DIIS extrapolation
 Exchange:     0.2000 Hartree-Fock + 0.0800 Slater + 0.7200 B88
 Correlation:  0.1900 VWN1RPA + 0.8100 LYP
 Using SG-1 standard quadrature grid
 SCF converges when DIIS error is below 1.0E-08
 Geometry optimization detected.  Setting ReadMinima to 0
 Setting SaveMinima to 0
 ---------------------------------------
  Cycle       Energy         DIIS Error
 ---------------------------------------
    1    -533.5214394434      1.20E-03
    2    -533.5273443337      1.40E-04
    3    -533.5273399964      1.76E-04
    4    -533.5275117242      4.34E-05
    5    -533.5275200694      2.11E-05
    6    -533.5275220867      7.77E-06
    7    -533.5275226848      2.65E-06
    8    -533.5275226244      4.44E-07
    9    -533.5275225851      1.65E-07
   10    -533.5275225965      5.70E-08
   11    -533.5275225984      1.76E-08
   12    -533.5275225962      3.67E-09 Convergence criterion met
 ---------------------------------------
 SCF time:  CPU 206.68 s  wall 243.22 s
 SCF   energy in the final basis set = -533.5275225962
 Total energy in the final basis set = -533.5275225962

 --------------------------------------------------------------

                    Orbital Energies (a.u.)
 --------------------------------------------------------------

 Alpha MOs
 -- Occupied --
-19.194 -19.183 -19.140 -19.139 -19.129 -10.332 -10.274 -10.254
-10.237  -1.140  -1.082  -1.060  -1.046  -1.030  -0.797  -0.737
 -0.644  -0.632  -0.585  -0.561  -0.554  -0.519  -0.484  -0.479
 -0.453  -0.451  -0.442  -0.413  -0.405  -0.376  -0.369  -0.354
 -0.348  -0.306  -0.290  -0.288
 -- Virtual --
 -0.039  -0.022  -0.015  -0.000   0.013   0.021   0.035   0.040
  0.049   0.064   0.069   0.073   0.084   0.093   0.097   0.104
  0.108   0.110   0.114   0.119   0.131   0.137   0.141   0.146
  0.152   0.157   0.165   0.181   0.184   0.192   0.194   0.207
  0.217   0.227   0.235   0.239   0.244   0.253   0.257   0.266
  0.270   0.280   0.286   0.296   0.297   0.299   0.305   0.313
  0.323   0.331   0.334   0.348   0.353   0.358   0.374   0.383
  0.392   0.399   0.419   0.421   0.462   0.487   0.496   0.515
  0.524   0.544   0.563   0.575   0.581   0.609   0.620   0.633
  0.643   0.673   0.681   0.696   0.702   0.729   0.739   0.751
  0.808   0.870   0.901   0.923   0.977   0.988   1.037   1.056
  1.071   1.081   1.093   1.111   1.124   1.142   1.154   1.157
  1.167   1.185   1.199   1.213   1.250   1.254   1.301   1.306
  1.331   1.357   1.403   1.421   1.426   1.457   1.473   1.483
  1.502   1.535   1.547   1.556   1.580   1.584   1.592   1.605
  1.626   1.673   1.677   1.687   1.732   1.759   1.764   1.798
  1.827   1.849   1.899   1.925   1.962   1.989   2.023   2.038
  2.055   2.094   2.118   2.149   2.170   2.199   2.219   2.280
  2.331   2.464   2.482   2.522   2.530   2.532   2.579   2.600
  2.629   2.657   2.703   2.765   2.800   2.817   2.854   2.878
  2.908   2.918   2.945   2.968   3.036   3.049   3.073   3.101
  3.109   3.120   3.163   3.175   3.184   3.214   3.241   3.299
  3.322   3.346   3.404   3.457   3.558   3.647   3.771   3.786
  3.851   3.860   3.872   3.895   3.928   4.024   4.038   4.100
  4.162   4.289   4.959   5.035   5.049   5.077   5.091   5.184
  5.308   5.372   5.384   5.427   5.526   5.606   5.661   5.730
  5.875  23.739  23.755  23.806  23.832  49.840  49.881  49.897
 49.943  50.004
 --------------------------------------------------------------

          Ground-State Mulliken Net Atomic Charges

     Atom                 Charge (a.u.)
  ----------------------------------------
      1 C                    -0.225036
      2 C                    -0.184753
      3 O                    -0.297145
      4 C                     0.016983
      5 O                    -0.145752
      6 O                    -0.288450
      7 C                    -0.307298
      8 O                    -0.265548
      9 H                     0.256764
     10 H                     0.180513
     11 H                     0.147761
     12 O                    -0.217552
     13 H                     0.230530
     14 H                     0.278151
     15 H                     0.276692
     16 H                     0.276584
     17 H                     0.267556
  ----------------------------------------
  Sum of atomic charges =     0.000000

 -----------------------------------------------------------------
                    Cartesian Multipole Moments
 -----------------------------------------------------------------
    Charge (ESU x 10^10)
                -0.0000
    Dipole Moment (Debye)
         X      -1.4772      Y       4.0644      Z      -0.6190
       Tot       4.3686
    Quadrupole Moments (Debye-Ang)
        XX     -56.1462     XY       0.3511     YY     -57.2583
        XZ       2.7867     YZ       1.7923     ZZ     -52.2184
    Octopole Moments (Debye-Ang^2)
       XXX     -56.4418    XXY      25.0128    XYY       3.2971
       YYY       4.4403    XXZ     -19.7093    XYZ       3.2445
       YYZ       8.8704    XZZ       5.5098    YZZ       2.9734
       ZZZ       0.0193
    Hexadecapole Moments (Debye-Ang^3)
      XXXX   -1033.3996   XXXY       6.7905   XXYY    -268.0499
      XYYY      12.0637   YYYY    -396.5336   XXXZ      32.6747
      XXYZ      -1.1210   XYYZ      -0.6893   YYYZ      14.9633
      XXZZ    -223.7357   XYZZ       3.1102   YYZZ     -81.7317
      XZZZ       3.4043   YZZZ       0.0611   ZZZZ    -101.6820
 -----------------------------------------------------------------
 Calculating analytic gradient of the SCF energy
 Gradient of SCF Energy
            1           2           3           4           5           6
    1  -0.0001276   0.0003232  -0.0000077  -0.0000623   0.0004401  -0.0008585
    2   0.0002132  -0.0000276   0.0004733   0.0000603  -0.0002543  -0.0002762
    3  -0.0000522  -0.0003472   0.0000490   0.0006327   0.0001343  -0.0004614
            7           8           9          10          11          12
    1  -0.0003249   0.0003643  -0.0002583   0.0000605  -0.0001240   0.0009255
    2   0.0001814  -0.0004057   0.0003362   0.0000066   0.0000486  -0.0001032
    3   0.0002505  -0.0000710  -0.0000666  -0.0000969  -0.0001222   0.0002187
           13          14          15          16          17
    1   0.0000426  -0.0000990  -0.0002298   0.0000046  -0.0000686
    2  -0.0000554  -0.0000796   0.0000447  -0.0002176   0.0000555
    3  -0.0000301   0.0000237   0.0001843   0.0001357  -0.0003812
 Max gradient component =       9.255E-04
 RMS gradient           =       2.872E-04
 Gradient time:  CPU 75.43 s  wall 86.66 s
 Geometry Optimization Parameters
   NAtoms,    NIC,     NZ,  NCons,   NDum,   NFix, NCnnct, MaxDiis
       17     110       0       0       0       0       0       0

 Cartesian Hessian Update
 Hessian Updated using BFGS Update


** GEOMETRY OPTIMIZATION IN DELOCALIZED INTERNAL COORDINATES **
   Searching for a Minimum

   Optimization Cycle:   6

                       Coordinates (Angstroms)
     ATOM                X               Y               Z
      1  C        -0.8002479232   -0.2483728627    0.1328237928
      2  C         0.4740781944    0.4368734611   -0.4162087609
      3  O         0.5759826934    1.8234568226   -0.0674405068
      4  C         1.7565277127   -0.3019941777    0.0208940544
      5  O         2.8089980583    0.4948549119    0.2386606741
      6  O         1.8297475861   -1.5004490873    0.1392229690
      7  C        -2.0681700010    0.4621926372   -0.3303006006
      8  O        -3.1149597312    0.1186054723    0.5722457866
      9  H        -3.9620441120    0.2881560694    0.1505278456
     10  H        -2.2870001350    0.1229600511   -1.3495759750
     11  H        -1.9154276864    1.5477125205   -0.3472719978
     12  O        -0.8724978834   -1.5875073081   -0.3059078175
     13  H        -0.7716993087   -0.1984369409    1.2349071498
     14  H         0.4466800677    0.3986327037   -1.5103395550
     15  H         0.2034402852    1.9579937643    0.8133148507
     16  H        -0.0413152267   -2.0258708597   -0.0660150797
     17  H         2.5093361589    1.4140110897    0.1176291773
   Point Group: c1    Number of degrees of freedom:    45


   Energy is   -533.527522596

 Hessian Updated using BFGS Update

 45 Hessian modes will be used to form the next step
  Hessian Eigenvalues:
     0.003132    0.005350    0.007365    0.011911    0.012654    0.017106
     0.028654    0.042387    0.045573    0.046577    0.052126    0.054666
     0.057132    0.061350    0.071398    0.080711    0.109372    0.135606
     0.148134    0.159967    0.160041    0.164352    0.170276    0.187652
     0.199045    0.213329    0.220611    0.252038    0.262637    0.277912
     0.287033    0.297631    0.327807    0.334613    0.336616    0.341112
     0.398156    0.422654    0.444626    0.470108    0.514185    0.526242
     0.536081    0.577215    0.945545

 Minimum Search - Taking Simple RFO Step
 Searching for Lamda that Minimizes Along All modes
 Value Taken    Lamda =  -0.00025491
 Step Taken.  Stepsize is  0.211523

                             Maximum     Tolerance    Cnvgd?
         Gradient           0.002389      0.000300      NO
         Displacement       0.092458      0.001200      NO
         Energy change     -0.000444      0.000001      NO


 New Cartesian Coordinates Obtained by Inverse Iteration

 Displacement from previous Coordinates is:  0.411121
 ----------------------------------------------------------------
             Standard Nuclear Orientation (Angstroms)
    I     Atom           X                Y                Z
 ----------------------------------------------------------------
    1      C      -0.7979020722    -0.2667338833     0.1202278365
    2      C       0.4788584378     0.4103421532    -0.4359063354
    3      O       0.5665357887     1.8062160726    -0.1263031322
    4      C       1.7715696886    -0.2928786422     0.0301920130
    5      O       2.7861879305     0.5373602290     0.2961000178
    6      O       1.8857147723    -1.4872484846     0.1420478419
    7      C      -2.0588487274     0.4696405567    -0.3186644588
    8      O      -3.0978055334     0.1439509217     0.6005618201
    9      H      -3.9488493519     0.3199716497     0.1937297168
   10      H      -2.3029288014     0.1389007727    -1.3342098937
   11      H      -1.8864208572     1.5512673832    -0.3323060386
   12      O      -0.9040997745    -1.5982345539    -0.3351706551
   13      H      -0.7569143924    -0.2314322129     1.2218768031
   14      H       0.4627414578     0.3453948689    -1.5287543396
   15      H       0.1950362239     1.9661731334     0.7486830939
   16      H      -0.0821744675    -2.0583383554    -0.1109740351
   17      H       2.4607284273     1.4484666586     0.1960357526
 ----------------------------------------------------------------
 Molecular Point Group                 C1    NOp =  1
 Largest Abelian Subgroup              C1    NOp =  1
 Nuclear Repulsion Energy =   492.9642695915 hartrees
 There are       36 alpha and       36 beta electrons
 Applying Cartesian multipole field
    Component          Value
    ---------          -----
     (2,0,0)        1.00000E-11
     (0,2,0)        2.00000E-11
     (0,0,2)       -3.00000E-11
 Nucleus-field energy     =     0.0000000137 hartrees
 Requested basis set is 6-311++G(d,p)
 There are 94 shells and 254 basis functions
 A cutoff of  1.0D-11 yielded   4016 shell pairs
 There are     29393 function pairs (     31438 Cartesian)
 Smallest overlap matrix eigenvalue = 1.21E-05
 Guess MOs from SCF MO coefficient file
 Reading MOs from coefficient file
 Reading MOs from coefficient file
 A restricted hybrid HF-DFT SCF calculation will be
 performed using Pulay DIIS extrapolation
 Exchange:     0.2000 Hartree-Fock + 0.0800 Slater + 0.7200 B88
 Correlation:  0.1900 VWN1RPA + 0.8100 LYP
 Using SG-1 standard quadrature grid
 SCF converges when DIIS error is below 1.0E-08
 Geometry optimization detected.  Setting ReadMinima to 0
 Setting SaveMinima to 0
 ---------------------------------------
  Cycle       Energy         DIIS Error
 ---------------------------------------
    1    -533.5196016006      1.04E-03
    2    -533.5270758536      1.58E-04
    3    -533.5269340363      2.38E-04
    4    -533.5272522817      4.23E-05
    5    -533.5272593006      2.30E-05
    6    -533.5272625714      6.54E-06
    7    -533.5272628599      1.50E-06
    8    -533.5272627518      3.95E-07
    9    -533.5272627901      1.49E-07
   10    -533.5272627976      6.56E-08
   11    -533.5272627927      1.33E-08
   12    -533.5272627954      5.37E-09 Convergence criterion met
 ---------------------------------------
 SCF time:  CPU 206.15 s  wall 244.43 s
 SCF   energy in the final basis set = -533.5272627954
 Total energy in the final basis set = -533.5272627954

 --------------------------------------------------------------

                    Orbital Energies (a.u.)
 --------------------------------------------------------------

 Alpha MOs
 -- Occupied --
-19.191 -19.183 -19.139 -19.138 -19.133 -10.331 -10.274 -10.255
-10.237  -1.139  -1.083  -1.058  -1.047  -1.032  -0.798  -0.738
 -0.643  -0.633  -0.586  -0.562  -0.555  -0.519  -0.481  -0.478
 -0.454  -0.451  -0.443  -0.414  -0.402  -0.376  -0.371  -0.353
 -0.347  -0.307  -0.292  -0.290
 -- Virtual --
 -0.038  -0.022  -0.015   0.001   0.012   0.021   0.035   0.039
  0.048   0.064   0.068   0.075   0.084   0.093   0.098   0.103
  0.108   0.111   0.115   0.119   0.130   0.137   0.140   0.146
  0.153   0.159   0.164   0.178   0.181   0.191   0.194   0.208
  0.218   0.227   0.236   0.239   0.244   0.251   0.256   0.266
  0.270   0.279   0.285   0.296   0.298   0.301   0.306   0.312
  0.322   0.332   0.336   0.346   0.352   0.358   0.374   0.383
  0.391   0.399   0.420   0.423   0.462   0.487   0.496   0.513
  0.528   0.543   0.561   0.577   0.582   0.608   0.620   0.634
  0.644   0.674   0.681   0.696   0.702   0.731   0.739   0.753
  0.809   0.869   0.899   0.927   0.974   0.987   1.041   1.057
  1.072   1.087   1.093   1.113   1.125   1.139   1.154   1.158
  1.166   1.186   1.199   1.205   1.243   1.253   1.301   1.307
  1.332   1.356   1.400   1.419   1.431   1.455   1.467   1.481
  1.502   1.529   1.543   1.558   1.578   1.585   1.594   1.603
  1.627   1.671   1.678   1.685   1.735   1.756   1.775   1.803
  1.827   1.847   1.899   1.924   1.963   1.987   2.022   2.036
  2.058   2.097   2.121   2.145   2.169   2.180   2.224   2.277
  2.331   2.466   2.484   2.523   2.529   2.538   2.580   2.601
  2.629   2.657   2.700   2.763   2.805   2.820   2.857   2.880
  2.893   2.910   2.950   2.969   3.037   3.052   3.075   3.100
  3.108   3.115   3.160   3.178   3.183   3.211   3.244   3.303
  3.317   3.348   3.394   3.458   3.561   3.652   3.777   3.787
  3.851   3.866   3.873   3.894   3.928   4.026   4.038   4.103
  4.159   4.288   4.963   5.038   5.049   5.074   5.096   5.172
  5.308   5.371   5.386   5.424   5.529   5.608   5.666   5.730
  5.871  23.740  23.754  23.809  23.833  49.842  49.883  49.896
 49.941  50.006
 --------------------------------------------------------------

          Ground-State Mulliken Net Atomic Charges

     Atom                 Charge (a.u.)
  ----------------------------------------
      1 C                    -0.205717
      2 C                    -0.193023
      3 O                    -0.300585
      4 C                     0.017147
      5 O                    -0.144752
      6 O                    -0.287767
      7 C                    -0.314094
      8 O                    -0.267128
      9 H                     0.257661
     10 H                     0.180689
     11 H                     0.143711
     12 O                    -0.211568
     13 H                     0.234566
     14 H                     0.280608
     15 H                     0.275591
     16 H                     0.270301
     17 H                     0.264361
  ----------------------------------------
  Sum of atomic charges =    -0.000000

 -----------------------------------------------------------------
                    Cartesian Multipole Moments
 -----------------------------------------------------------------
    Charge (ESU x 10^10)
                 0.0000
    Dipole Moment (Debye)
         X      -1.6684      Y       4.0021      Z      -0.5951
       Tot       4.3766
    Quadrupole Moments (Debye-Ang)
        XX     -56.7491     XY       0.3267     YY     -56.7036
        XZ       2.6223     YZ       2.0345     ZZ     -52.5532
    Octopole Moments (Debye-Ang^2)
       XXX     -59.0059    XXY      25.0688    XYY       2.7608
       YYY       4.4200    XXZ     -19.1894    XYZ       3.8643
       YYZ       9.3256    XZZ       5.4336    YZZ       2.4132
       ZZZ      -0.2693
    Hexadecapole Moments (Debye-Ang^3)
      XXXX   -1037.4494   XXXY       2.9737   XXYY    -269.4168
      XYYY      13.3915   YYYY    -391.2849   XXXZ      26.7983
      XXYZ      -0.5255   XYYZ      -0.3157   YYYZ      15.9256
      XXZZ    -225.0646   XYZZ       3.0451   YYZZ     -83.2517
      XZZZ       2.1265   YZZZ      -0.8903   ZZZZ    -105.1471
 -----------------------------------------------------------------
 Calculating analytic gradient of the SCF energy
 Gradient of SCF Energy
            1           2           3           4           5           6
    1  -0.0001252  -0.0010636  -0.0002838   0.0003703  -0.0017939   0.0023821
    2  -0.0007585  -0.0001883  -0.0012713  -0.0006769   0.0010299   0.0017994
    3  -0.0002459   0.0006558   0.0004369  -0.0011836  -0.0010192   0.0010817
            7           8           9          10          11          12
    1   0.0009524  -0.0014758   0.0010837   0.0000060   0.0000816  -0.0017717
    2  -0.0000713   0.0003458  -0.0000964  -0.0000763  -0.0001835   0.0000459
    3  -0.0002338  -0.0012103   0.0009845   0.0003430   0.0002258   0.0001703
           13          14          15          16          17
    1  -0.0000237   0.0002818   0.0012628  -0.0007699   0.0008870
    2   0.0001258   0.0002546   0.0000277   0.0005500  -0.0008565
    3  -0.0000902   0.0000108  -0.0011842  -0.0003993   0.0016581
 Max gradient component =       2.382E-03
 RMS gradient           =       8.888E-04
 Gradient time:  CPU 75.35 s  wall 95.74 s
 Geometry Optimization Parameters
   NAtoms,    NIC,     NZ,  NCons,   NDum,   NFix, NCnnct, MaxDiis
       17     110       0       0       0       0       0       0

 Cartesian Hessian Update
 Hessian Updated using BFGS Update


** GEOMETRY OPTIMIZATION IN DELOCALIZED INTERNAL COORDINATES **
   Searching for a Minimum

   Optimization Cycle:   7

                       Coordinates (Angstroms)
     ATOM                X               Y               Z
      1  C        -0.7979020722   -0.2667338833    0.1202278365
      2  C         0.4788584378    0.4103421532   -0.4359063354
      3  O         0.5665357887    1.8062160726   -0.1263031322
      4  C         1.7715696886   -0.2928786422    0.0301920130
      5  O         2.7861879305    0.5373602290    0.2961000178
      6  O         1.8857147723   -1.4872484846    0.1420478419
      7  C        -2.0588487274    0.4696405567   -0.3186644588
      8  O        -3.0978055334    0.1439509217    0.6005618201
      9  H        -3.9488493519    0.3199716497    0.1937297168
     10  H        -2.3029288014    0.1389007727   -1.3342098937
     11  H        -1.8864208572    1.5512673832   -0.3323060386
     12  O        -0.9040997745   -1.5982345539   -0.3351706551
     13  H        -0.7569143924   -0.2314322129    1.2218768031
     14  H         0.4627414578    0.3453948689   -1.5287543396
     15  H         0.1950362239    1.9661731334    0.7486830939
     16  H        -0.0821744675   -2.0583383554   -0.1109740351
     17  H         2.4607284273    1.4484666586    0.1960357526
   Point Group: c1    Number of degrees of freedom:    45


   Energy is   -533.527262795

 Hessian Updated using BFGS Update

 45 Hessian modes will be used to form the next step
  Hessian Eigenvalues:
     0.005295    0.005647    0.007475    0.012063    0.012383    0.017197
     0.031634    0.043919    0.045645    0.048364    0.052050    0.054668
     0.058971    0.061477    0.072639    0.083340    0.109419    0.135609
     0.159560    0.160023    0.160752    0.165537    0.170626    0.197043
     0.198944    0.220426    0.231140    0.255486    0.276252    0.283139
     0.296476    0.326791    0.333903    0.336535    0.341010    0.363311
     0.408755    0.423525    0.446151    0.471950    0.514210    0.527052
     0.536486    0.577648    0.946427

 Minimum Search - Taking Simple RFO Step
 Searching for Lamda that Minimizes Along All modes
 Value Taken    Lamda =  -0.00055179
 Step Taken.  Stepsize is  0.144638

                             Maximum     Tolerance    Cnvgd?
         Gradient           0.006585      0.000300      NO
         Displacement       0.065506      0.001200      NO
         Energy change      0.000260      0.000001      NO


 New Cartesian Coordinates Obtained by Inverse Iteration

 Displacement from previous Coordinates is:  0.286029
 ----------------------------------------------------------------
             Standard Nuclear Orientation (Angstroms)
    I     Atom           X                Y                Z
 ----------------------------------------------------------------
    1      C      -0.7992171371    -0.2532613872     0.1282224722
    2      C       0.4759380005     0.4293263741    -0.4221446393
    3      O       0.5733620365     1.8186531083    -0.0845743932
    4      C       1.7603858075    -0.2999163877     0.0250387792
    5      O       2.8017168264     0.5070133869     0.2584823509
    6      O       1.8444032686    -1.4974541145     0.1422501093
    7      C      -2.0652723506     0.4652292112    -0.3269259730
    8      O      -3.1076171695     0.1318121451     0.5850597439
    9      H      -3.9567759879     0.2931376102     0.1651577317
   10      H      -2.2949148220     0.1248966245    -1.3432449215
   11      H      -1.9052379829     1.5493763366    -0.3473713659
   12      O      -0.8813219124    -1.5894336810    -0.3179345462
   13      H      -0.7669606806    -0.2091145596     1.2303268784
   14      H       0.4527754374     0.3826722621    -1.5160172054
   15      H       0.1984081039     1.9601467704     0.7937009405
   16      H      -0.0523265530    -2.0338441972    -0.0829107347
   17      H       2.4940838644     1.4235787652     0.1400507801
 ----------------------------------------------------------------
 Molecular Point Group                 C1    NOp =  1
 Largest Abelian Subgroup              C1    NOp =  1
 Nuclear Repulsion Energy =   493.3444337432 hartrees
 There are       36 alpha and       36 beta electrons
 Applying Cartesian multipole field
    Component          Value
    ---------          -----
     (2,0,0)        1.00000E-11
     (0,2,0)        2.00000E-11
     (0,0,2)       -3.00000E-11
 Nucleus-field energy     =     0.0000000138 hartrees
 Requested basis set is 6-311++G(d,p)
 There are 94 shells and 254 basis functions
 A cutoff of  1.0D-11 yielded   4014 shell pairs
 There are     29373 function pairs (     31417 Cartesian)
 Smallest overlap matrix eigenvalue = 1.19E-05
 Guess MOs from SCF MO coefficient file
 Reading MOs from coefficient file
 Reading MOs from coefficient file
 A restricted hybrid HF-DFT SCF calculation will be
 performed using Pulay DIIS extrapolation
 Exchange:     0.2000 Hartree-Fock + 0.0800 Slater + 0.7200 B88
 Correlation:  0.1900 VWN1RPA + 0.8100 LYP
 Using SG-1 standard quadrature grid
 SCF converges when DIIS error is below 1.0E-08
 Geometry optimization detected.  Setting ReadMinima to 0
 Setting SaveMinima to 0
 ---------------------------------------
  Cycle       Energy         DIIS Error
 ---------------------------------------
    1    -533.5270900689      7.31E-04
    2    -533.5274805650      1.04E-04
    3    -533.5274301629      1.51E-04
    4    -533.5275573448      2.27E-05
    5    -533.5275593156      1.29E-05
    6    -533.5275601633      4.79E-06
    7    -533.5275602550      8.74E-07
    8    -533.5275602471      2.90E-07
    9    -533.5275602594      9.07E-08
   10    -533.5275602631      4.26E-08
   11    -533.5275602605      7.67E-09 Convergence criterion met
 ---------------------------------------
 SCF time:  CPU 193.21 s  wall 232.37 s
 SCF   energy in the final basis set = -533.5275602605
 Total energy in the final basis set = -533.5275602605

 --------------------------------------------------------------

                    Orbital Energies (a.u.)
 --------------------------------------------------------------

 Alpha MOs
 -- Occupied --
-19.193 -19.183 -19.140 -19.139 -19.130 -10.332 -10.274 -10.254
-10.237  -1.139  -1.082  -1.059  -1.046  -1.031  -0.797  -0.737
 -0.643  -0.632  -0.585  -0.561  -0.555  -0.519  -0.483  -0.478
 -0.453  -0.451  -0.442  -0.413  -0.404  -0.376  -0.370  -0.353
 -0.348  -0.307  -0.291  -0.289
 -- Virtual --
 -0.039  -0.022  -0.015   0.000   0.013   0.021   0.035   0.040
  0.049   0.064   0.069   0.074   0.084   0.093   0.097   0.104
  0.108   0.110   0.114   0.119   0.130   0.137   0.141   0.146
  0.153   0.158   0.165   0.180   0.183   0.192   0.194   0.207
  0.217   0.227   0.236   0.239   0.244   0.253   0.257   0.266
  0.270   0.279   0.286   0.296   0.297   0.300   0.305   0.313
  0.322   0.331   0.335   0.347   0.352   0.358   0.374   0.383
  0.392   0.399   0.420   0.421   0.462   0.487   0.496   0.515
  0.525   0.544   0.562   0.575   0.581   0.608   0.620   0.633
  0.643   0.673   0.680   0.696   0.702   0.729   0.739   0.751
  0.808   0.870   0.900   0.924   0.976   0.987   1.038   1.056
  1.071   1.083   1.093   1.112   1.124   1.141   1.154   1.157
  1.167   1.186   1.199   1.210   1.247   1.253   1.302   1.305
  1.332   1.358   1.402   1.420   1.427   1.457   1.471   1.483
  1.502   1.533   1.546   1.556   1.580   1.585   1.592   1.604
  1.626   1.672   1.678   1.686   1.733   1.758   1.767   1.799
  1.826   1.849   1.900   1.925   1.962   1.989   2.024   2.037
  2.057   2.094   2.119   2.149   2.170   2.193   2.220   2.279
  2.330   2.464   2.483   2.523   2.529   2.533   2.579   2.600
  2.629   2.656   2.704   2.764   2.802   2.818   2.855   2.879
  2.904   2.914   2.946   2.968   3.037   3.050   3.074   3.101
  3.108   3.118   3.162   3.176   3.184   3.211   3.242   3.300
  3.320   3.346   3.401   3.457   3.559   3.648   3.772   3.786
  3.850   3.861   3.872   3.894   3.928   4.025   4.039   4.101
  4.161   4.289   4.960   5.036   5.049   5.076   5.092   5.181
  5.308   5.372   5.385   5.427   5.526   5.606   5.662   5.730
  5.874  23.739  23.755  23.807  23.832  49.840  49.882  49.896
 49.942  50.004
 --------------------------------------------------------------

          Ground-State Mulliken Net Atomic Charges

     Atom                 Charge (a.u.)
  ----------------------------------------
      1 C                    -0.217896
      2 C                    -0.188856
      3 O                    -0.298351
      4 C                     0.018141
      5 O                    -0.145498
      6 O                    -0.288396
      7 C                    -0.311603
      8 O                    -0.266031
      9 H                     0.257214
     10 H                     0.180564
     11 H                     0.147181
     12 O                    -0.215800
     13 H                     0.232363
     14 H                     0.279016
     15 H                     0.276813
     16 H                     0.274387
     17 H                     0.266752
  ----------------------------------------
  Sum of atomic charges =    -0.000000

 -----------------------------------------------------------------
                    Cartesian Multipole Moments
 -----------------------------------------------------------------
    Charge (ESU x 10^10)
                 0.0000
    Dipole Moment (Debye)
         X      -1.5380      Y       4.0253      Z      -0.6279
       Tot       4.3547
    Quadrupole Moments (Debye-Ang)
        XX     -56.2899     XY       0.4172     YY     -57.1161
        XZ       2.7308     YZ       1.8493     ZZ     -52.3425
    Octopole Moments (Debye-Ang^2)
       XXX     -57.2505    XXY      24.6252    XYY       3.1416
       YYY       4.3454    XXZ     -19.7034    XYZ       3.4627
       YYZ       8.9280    XZZ       5.5094    YZZ       2.7664
       ZZZ      -0.1732
    Hexadecapole Moments (Debye-Ang^3)
      XXXX   -1033.2948   XXXY       7.1565   XXYY    -268.4367
      XYYY      12.7963   YYYY    -395.1236   XXXZ      30.8682
      XXYZ      -1.1245   XYYZ      -0.6469   YYYZ      15.1583
      XXZZ    -224.1476   XYZZ       3.2167   YYZZ     -82.2527
      XZZZ       2.9770   YZZZ      -0.3439   ZZZZ    -102.9680
 -----------------------------------------------------------------
 Calculating analytic gradient of the SCF energy
 Gradient of SCF Energy
            1           2           3           4           5           6
    1  -0.0000752  -0.0000014  -0.0000756  -0.0000390  -0.0000989   0.0001525
    2  -0.0000785  -0.0000149  -0.0000120  -0.0001562   0.0001365   0.0001384
    3   0.0000721   0.0000262   0.0000031  -0.0000157  -0.0000355   0.0000309
            7           8           9          10          11          12
    1  -0.0000305   0.0000600   0.0000415   0.0000318   0.0000013  -0.0000961
    2   0.0000865  -0.0002653   0.0002528  -0.0000492  -0.0000085   0.0000922
    3   0.0000418  -0.0001845   0.0000914  -0.0000282  -0.0000287   0.0000548
           13          14          15          16          17
    1   0.0000368   0.0000420   0.0000697  -0.0001242   0.0001054
    2   0.0000117  -0.0000335  -0.0000095   0.0000643  -0.0001549
    3   0.0000041   0.0000020  -0.0000657  -0.0000160   0.0000478
 Max gradient component =       2.653E-04
 RMS gradient           =       8.987E-05
 Gradient time:  CPU 76.15 s  wall 90.03 s
 Geometry Optimization Parameters
   NAtoms,    NIC,     NZ,  NCons,   NDum,   NFix, NCnnct, MaxDiis
       17     110       0       0       0       0       0       0

 Cartesian Hessian Update
 Hessian Updated using BFGS Update


** GEOMETRY OPTIMIZATION IN DELOCALIZED INTERNAL COORDINATES **
   Searching for a Minimum

   Optimization Cycle:   8

                       Coordinates (Angstroms)
     ATOM                X               Y               Z
      1  C        -0.7992171371   -0.2532613872    0.1282224722
      2  C         0.4759380005    0.4293263741   -0.4221446393
      3  O         0.5733620365    1.8186531083   -0.0845743932
      4  C         1.7603858075   -0.2999163877    0.0250387792
      5  O         2.8017168264    0.5070133869    0.2584823509
      6  O         1.8444032686   -1.4974541145    0.1422501093
      7  C        -2.0652723506    0.4652292112   -0.3269259730
      8  O        -3.1076171695    0.1318121451    0.5850597439
      9  H        -3.9567759879    0.2931376102    0.1651577317
     10  H        -2.2949148220    0.1248966245   -1.3432449215
     11  H        -1.9052379829    1.5493763366   -0.3473713659
     12  O        -0.8813219124   -1.5894336810   -0.3179345462
     13  H        -0.7669606806   -0.2091145596    1.2303268784
     14  H         0.4527754374    0.3826722621   -1.5160172054
     15  H         0.1984081039    1.9601467704    0.7937009405
     16  H        -0.0523265530   -2.0338441972   -0.0829107347
     17  H         2.4940838644    1.4235787652    0.1400507801
   Point Group: c1    Number of degrees of freedom:    45


   Energy is   -533.527560261

 Hessian Updated using BFGS Update

 45 Hessian modes will be used to form the next step
  Hessian Eigenvalues:
     0.005270    0.005759    0.007457    0.011964    0.012437    0.017208
     0.031720    0.044028    0.045668    0.048357    0.052051    0.054667
     0.058918    0.061463    0.072614    0.083303    0.109435    0.135604
     0.159233    0.160022    0.160563    0.165572    0.170489    0.197612
     0.198943    0.220300    0.230458    0.255357    0.276199    0.283066
     0.296516    0.326523    0.333619    0.336367    0.340941    0.351955
     0.406634    0.422864    0.445159    0.470543    0.514215    0.527121
     0.536577    0.577675    0.946096

 Minimum Search - Taking Simple RFO Step
 Searching for Lamda that Minimizes Along All modes
 Value Taken    Lamda =  -0.00000824
 Step Taken.  Stepsize is  0.026494

                             Maximum     Tolerance    Cnvgd?
         Gradient           0.000456      0.000300      NO
         Displacement       0.015730      0.001200      NO
         Energy change     -0.000297      0.000001      NO


 New Cartesian Coordinates Obtained by Inverse Iteration

 Displacement from previous Coordinates is:  0.029953
 ----------------------------------------------------------------
             Standard Nuclear Orientation (Angstroms)
    I     Atom           X                Y                Z
 ----------------------------------------------------------------
    1      C      -0.7993340050    -0.2516500168     0.1283844306
    2      C       0.4758386357     0.4310277963    -0.4215026468
    3      O       0.5752328965     1.8193930630    -0.0808464220
    4      C       1.7593920319    -0.3007423266     0.0239562802
    5      O       2.8024186366     0.5042033576     0.2565911537
    6      O       1.8410640692    -1.4985679767     0.1405548458
    7      C      -2.0658764476     0.4654583306    -0.3279100786
    8      O      -3.1075819025     0.1360540732     0.5865382526
    9      H      -3.9571721640     0.2858872920     0.1632168351
   10      H      -2.2966881789     0.1211135903    -1.3425303365
   11      H      -1.9059125690     1.5495643407    -0.3528957346
   12      O      -0.8796858058    -1.5885000708    -0.3165996614
   13      H      -0.7679041593    -0.2063659631     1.2304646409
   14      H       0.4519097712     0.3866953919    -1.5154700507
   15      H       0.1999064085     1.9595051878     0.7975472525
   16      H      -0.0499115186    -2.0316132898    -0.0813954874
   17      H       2.4957330502     1.4213554879     0.1390627336
 ----------------------------------------------------------------
 Molecular Point Group                 C1    NOp =  1
 Largest Abelian Subgroup              C1    NOp =  1
 Nuclear Repulsion Energy =   493.3729613861 hartrees
 There are       36 alpha and       36 beta electrons
 Applying Cartesian multipole field
    Component          Value
    ---------          -----
     (2,0,0)        1.00000E-11
     (0,2,0)        2.00000E-11
     (0,0,2)       -3.00000E-11
 Nucleus-field energy     =     0.0000000138 hartrees
 Requested basis set is 6-311++G(d,p)
 There are 94 shells and 254 basis functions
 A cutoff of  1.0D-11 yielded   4012 shell pairs
 There are     29333 function pairs (     31369 Cartesian)
 Smallest overlap matrix eigenvalue = 1.20E-05
 Guess MOs from SCF MO coefficient file
 Reading MOs from coefficient file
 Reading MOs from coefficient file
 A restricted hybrid HF-DFT SCF calculation will be
 performed using Pulay DIIS extrapolation
 Exchange:     0.2000 Hartree-Fock + 0.0800 Slater + 0.7200 B88
 Correlation:  0.1900 VWN1RPA + 0.8100 LYP
 Using SG-1 standard quadrature grid
 SCF converges when DIIS error is below 1.0E-08
 Geometry optimization detected.  Setting ReadMinima to 0
 Setting SaveMinima to 0
 ---------------------------------------
  Cycle       Energy         DIIS Error
 ---------------------------------------
    1    -533.5276744258      8.54E-05
    2    -533.5275655876      1.39E-05
    3    -533.5275654568      1.60E-05
    4    -533.5275669274      4.24E-06
    5    -533.5275669253      1.20E-06
    6    -533.5275669547      6.48E-07
    7    -533.5275669748      1.23E-07
    8    -533.5275669668      3.12E-08
    9    -533.5275669670      1.23E-08
   10    -533.5275669665      4.20E-09 Convergence criterion met
 ---------------------------------------
 SCF time:  CPU 165.88 s  wall 200.56 s
 SCF   energy in the final basis set = -533.5275669665
 Total energy in the final basis set = -533.5275669665

 --------------------------------------------------------------

                    Orbital Energies (a.u.)
 --------------------------------------------------------------

 Alpha MOs
 -- Occupied --
-19.193 -19.183 -19.140 -19.139 -19.130 -10.332 -10.274 -10.254
-10.237  -1.140  -1.082  -1.059  -1.046  -1.031  -0.797  -0.737
 -0.643  -0.632  -0.585  -0.561  -0.555  -0.519  -0.483  -0.478
 -0.453  -0.451  -0.442  -0.413  -0.404  -0.376  -0.370  -0.354
 -0.348  -0.307  -0.290  -0.289
 -- Virtual --
 -0.039  -0.022  -0.015   0.000   0.013   0.021   0.035   0.040
  0.049   0.064   0.069   0.074   0.084   0.093   0.097   0.104
  0.108   0.110   0.114   0.119   0.130   0.137   0.141   0.146
  0.153   0.158   0.165   0.180   0.183   0.192   0.194   0.207
  0.217   0.227   0.236   0.239   0.244   0.253   0.257   0.266
  0.270   0.279   0.286   0.296   0.297   0.300   0.305   0.313
  0.322   0.331   0.335   0.347   0.352   0.358   0.373   0.383
  0.392   0.398   0.420   0.421   0.462   0.487   0.496   0.515
  0.525   0.544   0.562   0.575   0.581   0.608   0.620   0.633
  0.643   0.673   0.680   0.696   0.701   0.729   0.739   0.751
  0.808   0.870   0.901   0.924   0.976   0.987   1.038   1.057
  1.071   1.083   1.093   1.111   1.124   1.141   1.154   1.157
  1.167   1.186   1.199   1.210   1.247   1.253   1.301   1.305
  1.332   1.359   1.402   1.420   1.427   1.457   1.472   1.483
  1.501   1.534   1.546   1.556   1.579   1.585   1.592   1.604
  1.626   1.672   1.678   1.686   1.732   1.758   1.767   1.799
  1.826   1.850   1.900   1.925   1.962   1.989   2.024   2.037
  2.057   2.094   2.119   2.149   2.170   2.194   2.219   2.279
  2.330   2.464   2.483   2.523   2.529   2.533   2.580   2.600
  2.630   2.656   2.704   2.764   2.801   2.818   2.855   2.879
  2.905   2.915   2.947   2.968   3.037   3.050   3.074   3.101
  3.108   3.118   3.162   3.176   3.185   3.210   3.242   3.300
  3.321   3.346   3.401   3.457   3.559   3.648   3.772   3.786
  3.850   3.860   3.872   3.894   3.928   4.024   4.039   4.101
  4.160   4.290   4.960   5.036   5.050   5.076   5.092   5.182
  5.308   5.372   5.385   5.427   5.526   5.605   5.661   5.730
  5.874  23.739  23.755  23.807  23.832  49.840  49.882  49.896
 49.942  50.004
 --------------------------------------------------------------

          Ground-State Mulliken Net Atomic Charges

     Atom                 Charge (a.u.)
  ----------------------------------------
      1 C                    -0.216281
      2 C                    -0.189706
      3 O                    -0.298085
      4 C                     0.018315
      5 O                    -0.145526
      6 O                    -0.288395
      7 C                    -0.313107
      8 O                    -0.266381
      9 H                     0.257437
     10 H                     0.180472
     11 H                     0.148077
     12 O                    -0.216594
     13 H                     0.232341
     14 H                     0.278748
     15 H                     0.277076
     16 H                     0.274737
     17 H                     0.266873
  ----------------------------------------
  Sum of atomic charges =    -0.000000

 -----------------------------------------------------------------
                    Cartesian Multipole Moments
 -----------------------------------------------------------------
    Charge (ESU x 10^10)
                 0.0000
    Dipole Moment (Debye)
         X      -1.5314      Y       4.0087      Z      -0.6355
       Tot       4.3381
    Quadrupole Moments (Debye-Ang)
        XX     -56.2489     XY       0.5072     YY     -57.1585
        XZ       2.7785     YZ       1.8282     ZZ     -52.3314
    Octopole Moments (Debye-Ang^2)
       XXX     -57.2047    XXY      24.2272    XYY       3.1943
       YYY       4.2656    XXZ     -19.8048    XYZ       3.4812
       YYZ       8.8945    XZZ       5.5411    YZZ       2.7671
       ZZZ      -0.1841
    Hexadecapole Moments (Debye-Ang^3)
      XXXX   -1032.5589   XXXY       8.9391   XXYY    -268.5243
      XYYY      13.0334   YYYY    -395.4578   XXXZ      31.5950
      XXYZ      -1.2936   XYYZ      -0.5361   YYYZ      14.9735
      XXZZ    -224.1447   XYZZ       3.3473   YYZZ     -82.1893
      XZZZ       3.1752   YZZZ      -0.4224   ZZZZ    -102.9387
 -----------------------------------------------------------------
 Calculating analytic gradient of the SCF energy
 Gradient of SCF Energy
            1           2           3           4           5           6
    1  -0.0000594   0.0000228   0.0000112  -0.0000720  -0.0000016  -0.0000625
    2   0.0000252   0.0000201  -0.0000240  -0.0001502   0.0000785   0.0000839
    3   0.0000804  -0.0000076   0.0000001   0.0000399  -0.0000013  -0.0000177
            7           8           9          10          11          12
    1  -0.0000315   0.0000592  -0.0000109   0.0000351  -0.0000198   0.0000957
    2   0.0001215  -0.0002770   0.0002509  -0.0000553   0.0000068  -0.0000096
    3   0.0000489  -0.0001100   0.0000587  -0.0000160  -0.0000579   0.0000319
           13          14          15          16          17
    1   0.0000207   0.0000072   0.0000404  -0.0000696   0.0000349
    2   0.0000242  -0.0000246  -0.0000094   0.0000068  -0.0000677
    3  -0.0000136  -0.0000046  -0.0000276   0.0000028  -0.0000062
 Max gradient component =       2.770E-04
 RMS gradient           =       7.273E-05
 Gradient time:  CPU 75.48 s  wall 91.43 s
 Geometry Optimization Parameters
   NAtoms,    NIC,     NZ,  NCons,   NDum,   NFix, NCnnct, MaxDiis
       17     110       0       0       0       0       0       0

 Cartesian Hessian Update
 Hessian Updated using BFGS Update


** GEOMETRY OPTIMIZATION IN DELOCALIZED INTERNAL COORDINATES **
   Searching for a Minimum

   Optimization Cycle:   9

                       Coordinates (Angstroms)
     ATOM                X               Y               Z
      1  C        -0.7993340050   -0.2516500168    0.1283844306
      2  C         0.4758386357    0.4310277963   -0.4215026468
      3  O         0.5752328965    1.8193930630   -0.0808464220
      4  C         1.7593920319   -0.3007423266    0.0239562802
      5  O         2.8024186366    0.5042033576    0.2565911537
      6  O         1.8410640692   -1.4985679767    0.1405548458
      7  C        -2.0658764476    0.4654583306   -0.3279100786
      8  O        -3.1075819025    0.1360540732    0.5865382526
      9  H        -3.9571721640    0.2858872920    0.1632168351
     10  H        -2.2966881789    0.1211135903   -1.3425303365
     11  H        -1.9059125690    1.5495643407   -0.3528957346
     12  O        -0.8796858058   -1.5885000708   -0.3165996614
     13  H        -0.7679041593   -0.2063659631    1.2304646409
     14  H         0.4519097712    0.3866953919   -1.5154700507
     15  H         0.1999064085    1.9595051878    0.7975472525
     16  H        -0.0499115186   -2.0316132898   -0.0813954874
     17  H         2.4957330502    1.4213554879    0.1390627336
   Point Group: c1    Number of degrees of freedom:    45


   Energy is   -533.527566966

 Hessian Updated using BFGS Update

 45 Hessian modes will be used to form the next step
  Hessian Eigenvalues:
     0.002457    0.005945    0.006707    0.008130    0.012157    0.017204
     0.031720    0.044127    0.045626    0.048888    0.052055    0.054732
     0.059314    0.061470    0.073244    0.083522    0.109323    0.135509
     0.159441    0.160019    0.161809    0.165573    0.172222    0.198360
     0.200523    0.220225    0.234396    0.257119    0.276062    0.282667
     0.296575    0.326904    0.334167    0.336537    0.341094    0.399011
     0.420513    0.436005    0.466587    0.507434    0.514721    0.527339
     0.538371    0.581370    0.944870

 Minimum Search - Taking Simple RFO Step
 Searching for Lamda that Minimizes Along All modes
 Value Taken    Lamda =  -0.00001744
 Step Taken.  Stepsize is  0.079977

                             Maximum     Tolerance    Cnvgd?
         Gradient           0.000140      0.000300     YES
         Displacement       0.055665      0.001200      NO
         Energy change     -0.000007      0.000001      NO


 New Cartesian Coordinates Obtained by Inverse Iteration

 Displacement from previous Coordinates is:  0.067968
 ----------------------------------------------------------------
             Standard Nuclear Orientation (Angstroms)
    I     Atom           X                Y                Z
 ----------------------------------------------------------------
    1      C      -0.7996192593    -0.2484826671     0.1282318854
    2      C       0.4762518125     0.4335773996    -0.4203796011
    3      O       0.5783057157     1.8204858238    -0.0748024899
    4      C       1.7587751249    -0.3024018554     0.0219550693
    5      O       2.8041967023     0.4993049426     0.2545559221
    6      O       1.8373811863    -1.5007720542     0.1364713791
    7      C      -2.0664151374     0.4678489813    -0.3293121755
    8      O      -3.1061405390     0.1507247415     0.5924150389
    9      H      -3.9564545345     0.2635604352     0.1592907400
   10      H      -2.3022548970     0.1144947350    -1.3394188532
   11      H      -1.9045570765     1.5513981141    -0.3652443442
   12      O      -0.8792730010    -1.5861399463    -0.3153831838
   13      H      -0.7697851348    -0.2021671697     1.2303175781
   14      H       0.4513025669     0.3932459508    -1.5144872434
   15      H       0.1999234740     1.9590005655     0.8026263354
   16      H      -0.0489474753    -2.0283391779    -0.0795600085
   17      H       2.4987392211     1.4174794484     0.1398899583
 ----------------------------------------------------------------
 Molecular Point Group                 C1    NOp =  1
 Largest Abelian Subgroup              C1    NOp =  1
 Nuclear Repulsion Energy =   493.3521738086 hartrees
 There are       36 alpha and       36 beta electrons
 Applying Cartesian multipole field
    Component          Value
    ---------          -----
     (2,0,0)        1.00000E-11
     (0,2,0)        2.00000E-11
     (0,0,2)       -3.00000E-11
 Nucleus-field energy     =     0.0000000137 hartrees
 Requested basis set is 6-311++G(d,p)
 There are 94 shells and 254 basis functions
 A cutoff of  1.0D-11 yielded   4012 shell pairs
 There are     29333 function pairs (     31369 Cartesian)
 Smallest overlap matrix eigenvalue = 1.21E-05
 Guess MOs from SCF MO coefficient file
 Reading MOs from coefficient file
 Reading MOs from coefficient file
 A restricted hybrid HF-DFT SCF calculation will be
 performed using Pulay DIIS extrapolation
 Exchange:     0.2000 Hartree-Fock + 0.0800 Slater + 0.7200 B88
 Correlation:  0.1900 VWN1RPA + 0.8100 LYP
 Using SG-1 standard quadrature grid
 SCF converges when DIIS error is below 1.0E-08
 Geometry optimization detected.  Setting ReadMinima to 0
 Setting SaveMinima to 0
 ---------------------------------------
  Cycle       Energy         DIIS Error
 ---------------------------------------
    1    -533.5272250421      2.16E-04
    2    -533.5275724042      3.50E-05
    3    -533.5275757072      2.48E-05
    4    -533.5275779116      1.58E-05
    5    -533.5275792044      2.67E-06
    6    -533.5275793282      1.73E-06
    7    -533.5275793182      3.00E-07
    8    -533.5275792854      6.48E-08
    9    -533.5275792881      2.31E-08
   10    -533.5275792893      9.82E-09 Convergence criterion met
 ---------------------------------------
 SCF time:  CPU 170.30 s  wall 197.88 s
 SCF   energy in the final basis set = -533.5275792893
 Total energy in the final basis set = -533.5275792893

 --------------------------------------------------------------

                    Orbital Energies (a.u.)
 --------------------------------------------------------------

 Alpha MOs
 -- Occupied --
-19.193 -19.183 -19.140 -19.139 -19.130 -10.332 -10.274 -10.254
-10.237  -1.140  -1.082  -1.059  -1.046  -1.031  -0.797  -0.737
 -0.643  -0.632  -0.585  -0.561  -0.555  -0.520  -0.483  -0.478
 -0.453  -0.451  -0.442  -0.413  -0.404  -0.376  -0.370  -0.354
 -0.348  -0.307  -0.290  -0.289
 -- Virtual --
 -0.039  -0.022  -0.015   0.000   0.013   0.021   0.035   0.040
  0.049   0.064   0.069   0.074   0.085   0.093   0.097   0.104
  0.108   0.110   0.114   0.119   0.130   0.137   0.141   0.146
  0.153   0.157   0.165   0.180   0.183   0.192   0.194   0.207
  0.218   0.227   0.236   0.239   0.244   0.253   0.257   0.266
  0.270   0.279   0.286   0.296   0.297   0.300   0.305   0.313
  0.322   0.331   0.335   0.347   0.351   0.358   0.373   0.383
  0.393   0.398   0.420   0.420   0.462   0.487   0.496   0.515
  0.525   0.544   0.562   0.575   0.580   0.608   0.619   0.633
  0.643   0.673   0.679   0.695   0.701   0.729   0.739   0.750
  0.808   0.870   0.901   0.923   0.976   0.987   1.038   1.057
  1.070   1.082   1.093   1.111   1.124   1.141   1.154   1.157
  1.167   1.185   1.198   1.211   1.245   1.254   1.300   1.304
  1.333   1.362   1.402   1.420   1.428   1.457   1.472   1.483
  1.500   1.534   1.545   1.556   1.579   1.585   1.593   1.605
  1.626   1.672   1.678   1.685   1.732   1.758   1.766   1.799
  1.826   1.850   1.902   1.924   1.962   1.990   2.025   2.038
  2.057   2.092   2.119   2.149   2.168   2.195   2.218   2.279
  2.328   2.464   2.483   2.523   2.527   2.533   2.581   2.601
  2.632   2.654   2.704   2.763   2.801   2.818   2.854   2.879
  2.905   2.914   2.947   2.968   3.037   3.050   3.074   3.101
  3.107   3.118   3.161   3.175   3.186   3.205   3.242   3.299
  3.321   3.346   3.402   3.457   3.559   3.648   3.773   3.785
  3.848   3.859   3.872   3.894   3.928   4.025   4.040   4.100
  4.160   4.289   4.960   5.035   5.051   5.076   5.092   5.182
  5.308   5.371   5.384   5.426   5.526   5.604   5.661   5.730
  5.874  23.739  23.755  23.806  23.832  49.840  49.881  49.896
 49.941  50.004
 --------------------------------------------------------------

          Ground-State Mulliken Net Atomic Charges

     Atom                 Charge (a.u.)
  ----------------------------------------
      1 C                    -0.209208
      2 C                    -0.192408
      3 O                    -0.297568
      4 C                     0.018524
      5 O                    -0.145329
      6 O                    -0.288401
      7 C                    -0.319057
      8 O                    -0.267467
      9 H                     0.258249
     10 H                     0.180136
     11 H                     0.150122
     12 O                    -0.218141
     13 H                     0.232759
     14 H                     0.278249
     15 H                     0.277590
     16 H                     0.275006
     17 H                     0.266943
  ----------------------------------------
  Sum of atomic charges =    -0.000000

 -----------------------------------------------------------------
                    Cartesian Multipole Moments
 -----------------------------------------------------------------
    Charge (ESU x 10^10)
                -0.0000
    Dipole Moment (Debye)
         X      -1.5293      Y       3.9454      Z      -0.6562
       Tot       4.2820
    Quadrupole Moments (Debye-Ang)
        XX     -56.1975     XY       0.8040     YY     -57.2314
        XZ       2.8974     YZ       1.7739     ZZ     -52.3299
    Octopole Moments (Debye-Ang^2)
       XXX     -57.2037    XXY      22.9818    XYY       3.2760
       YYY       3.9770    XXZ     -20.1026    XYZ       3.5723
       YYZ       8.8281    XZZ       5.6073    YZZ       2.7051
       ZZZ      -0.2418
    Hexadecapole Moments (Debye-Ang^3)
      XXXX   -1031.8769   XXXY      14.5670   XXYY    -269.0604
      XYYY      13.9475   YYYY    -395.9783   XXXZ      33.3908
      XXYZ      -1.8109   XYYZ      -0.2534   YYYZ      14.5183
      XXZZ    -224.3114   XYZZ       3.7248   YYZZ     -82.1420
      XZZZ       3.6473   YZZZ      -0.7009   ZZZZ    -103.0453
 -----------------------------------------------------------------
 Calculating analytic gradient of the SCF energy
 Gradient of SCF Energy
            1           2           3           4           5           6
    1  -0.0000287   0.0000352   0.0000406  -0.0000311   0.0001850  -0.0001927
    2   0.0001679   0.0000764   0.0000175  -0.0000730  -0.0001454  -0.0000534
    3   0.0000567  -0.0000194  -0.0000349   0.0000274   0.0000663  -0.0000222
            7           8           9          10          11          12
    1  -0.0000074   0.0000416  -0.0000544   0.0000199  -0.0000213   0.0001768
    2   0.0001332  -0.0002560   0.0002199  -0.0000733   0.0000396  -0.0001258
    3  -0.0000053   0.0000749  -0.0000274   0.0000131  -0.0000903  -0.0000474
           13          14          15          16          17
    1  -0.0000363  -0.0000501  -0.0000322   0.0000453  -0.0000901
    2   0.0000130   0.0000195   0.0000077  -0.0000353   0.0000674
    3  -0.0000224   0.0000049   0.0000326   0.0000735  -0.0000800
 Max gradient component =       2.560E-04
 RMS gradient           =       8.780E-05
 Gradient time:  CPU 75.48 s  wall 91.27 s
 Geometry Optimization Parameters
   NAtoms,    NIC,     NZ,  NCons,   NDum,   NFix, NCnnct, MaxDiis
       17     110       0       0       0       0       0       0

 Cartesian Hessian Update
 Hessian Updated using BFGS Update


** GEOMETRY OPTIMIZATION IN DELOCALIZED INTERNAL COORDINATES **
   Searching for a Minimum

   Optimization Cycle:  10

                       Coordinates (Angstroms)
     ATOM                X               Y               Z
      1  C        -0.7996192593   -0.2484826671    0.1282318854
      2  C         0.4762518125    0.4335773996   -0.4203796011
      3  O         0.5783057157    1.8204858238   -0.0748024899
      4  C         1.7587751249   -0.3024018554    0.0219550693
      5  O         2.8041967023    0.4993049426    0.2545559221
      6  O         1.8373811863   -1.5007720542    0.1364713791
      7  C        -2.0664151374    0.4678489813   -0.3293121755
      8  O        -3.1061405390    0.1507247415    0.5924150389
      9  H        -3.9564545345    0.2635604352    0.1592907400
     10  H        -2.3022548970    0.1144947350   -1.3394188532
     11  H        -1.9045570765    1.5513981141   -0.3652443442
     12  O        -0.8792730010   -1.5861399463   -0.3153831838
     13  H        -0.7697851348   -0.2021671697    1.2303175781
     14  H         0.4513025669    0.3932459508   -1.5144872434
     15  H         0.1999234740    1.9590005655    0.8026263354
     16  H        -0.0489474753   -2.0283391779   -0.0795600085
     17  H         2.4987392211    1.4174794484    0.1398899583
   Point Group: c1    Number of degrees of freedom:    45


   Energy is   -533.527579289

 Hessian Updated using BFGS Update

 45 Hessian modes will be used to form the next step
  Hessian Eigenvalues:
     0.001178    0.005908    0.006557    0.008188    0.012205    0.017250
     0.031725    0.044195    0.045634    0.048992    0.052147    0.054738
     0.059496    0.061473    0.073191    0.083719    0.109286    0.135522
     0.159629    0.160341    0.162345    0.167196    0.172477    0.198565
     0.200813    0.220235    0.236576    0.257327    0.276775    0.286401
     0.296562    0.326941    0.334231    0.336635    0.341108    0.398758
     0.420275    0.437112    0.465939    0.514135    0.526891    0.535098
     0.561180    0.589512    0.945005

 Minimum Search - Taking Simple RFO Step
 Searching for Lamda that Minimizes Along All modes
 Value Taken    Lamda =  -0.00001762
 Step Taken.  Stepsize is  0.108659

                             Maximum     Tolerance    Cnvgd?
         Gradient           0.000601      0.000300      NO
         Displacement       0.076933      0.001200      NO
         Energy change     -0.000012      0.000001      NO


 New Cartesian Coordinates Obtained by Inverse Iteration

 Displacement from previous Coordinates is:  0.082873
 ----------------------------------------------------------------
             Standard Nuclear Orientation (Angstroms)
    I     Atom           X                Y                Z
 ----------------------------------------------------------------
    1      C      -0.7997631687    -0.2450198414     0.1273222428
    2      C       0.4773205397     0.4346667026    -0.4207937520
    3      O       0.5823563623     1.8208227708    -0.0733368111
    4      C       1.7580991923    -0.3039247231     0.0218130373
    5      O       2.8043524105     0.4959557593     0.2564687889
    6      O       1.8343708317    -1.5026975170     0.1344848552
    7      C      -2.0663433560     0.4731398392    -0.3291421155
    8      O      -3.1037776462     0.1693746469     0.6004039411
    9      H      -3.9537369916     0.2300122380     0.1566097757
   10      H      -2.3089818246     0.1127722559    -1.3348156137
   11      H      -1.9013775046     1.5557741339    -0.3746900072
   12      O      -0.8820684768    -1.5828619090    -0.3160822419
   13      H      -0.7699431982    -0.1989355212     1.2294151964
   14      H       0.4529223062     0.3952138866    -1.5149705364
   15      H       0.1999717026     1.9601668810     0.8022366554
   16      H      -0.0519638525    -2.0265218303    -0.0818039589
   17      H       2.4999914231     1.4148804950     0.1440465509
 ----------------------------------------------------------------
 Molecular Point Group                 C1    NOp =  1
 Largest Abelian Subgroup              C1    NOp =  1
 Nuclear Repulsion Energy =   493.3359830266 hartrees
 There are       36 alpha and       36 beta electrons
 Applying Cartesian multipole field
    Component          Value
    ---------          -----
     (2,0,0)        1.00000E-11
     (0,2,0)        2.00000E-11
     (0,0,2)       -3.00000E-11
 Nucleus-field energy     =     0.0000000137 hartrees
 Requested basis set is 6-311++G(d,p)
 There are 94 shells and 254 basis functions
 A cutoff of  1.0D-11 yielded   4012 shell pairs
 There are     29333 function pairs (     31369 Cartesian)
 Smallest overlap matrix eigenvalue = 1.24E-05
 Guess MOs from SCF MO coefficient file
 Reading MOs from coefficient file
 Reading MOs from coefficient file
 A restricted hybrid HF-DFT SCF calculation will be
 performed using Pulay DIIS extrapolation
 Exchange:     0.2000 Hartree-Fock + 0.0800 Slater + 0.7200 B88
 Correlation:  0.1900 VWN1RPA + 0.8100 LYP
 Using SG-1 standard quadrature grid
 SCF converges when DIIS error is below 1.0E-08
 Geometry optimization detected.  Setting ReadMinima to 0
 Setting SaveMinima to 0
 ---------------------------------------
  Cycle       Energy         DIIS Error
 ---------------------------------------
    1    -533.5267596485      2.66E-04
    2    -533.5275808049      4.73E-05
    3    -533.5275898402      2.22E-05
    4    -533.5275910809      1.61E-05
    5    -533.5275926735      2.29E-06
    6    -533.5275928384      1.32E-06
    7    -533.5275927768      4.05E-07
    8    -533.5275927505      1.12E-07
    9    -533.5275927560      2.87E-08
   10    -533.5275927570      1.13E-08
   11    -533.5275927568      2.82E-09 Convergence criterion met
 ---------------------------------------
 SCF time:  CPU 182.58 s  wall 217.69 s
 SCF   energy in the final basis set = -533.5275927568
 Total energy in the final basis set = -533.5275927568

 --------------------------------------------------------------

                    Orbital Energies (a.u.)
 --------------------------------------------------------------

 Alpha MOs
 -- Occupied --
-19.193 -19.183 -19.140 -19.139 -19.130 -10.332 -10.274 -10.254
-10.237  -1.140  -1.082  -1.059  -1.046  -1.031  -0.797  -0.737
 -0.643  -0.633  -0.585  -0.560  -0.556  -0.520  -0.483  -0.477
 -0.453  -0.451  -0.443  -0.413  -0.404  -0.375  -0.370  -0.354
 -0.348  -0.307  -0.291  -0.289
 -- Virtual --
 -0.039  -0.022  -0.014   0.000   0.013   0.021   0.035   0.040
  0.049   0.064   0.069   0.074   0.085   0.094   0.097   0.104
  0.108   0.110   0.114   0.119   0.130   0.137   0.141   0.146
  0.153   0.157   0.165   0.180   0.183   0.192   0.194   0.206
  0.218   0.227   0.236   0.238   0.244   0.253   0.256   0.266
  0.270   0.280   0.286   0.296   0.297   0.301   0.305   0.312
  0.322   0.331   0.335   0.346   0.350   0.358   0.372   0.383
  0.394   0.398   0.419   0.421   0.462   0.488   0.496   0.515
  0.525   0.545   0.562   0.575   0.580   0.607   0.618   0.633
  0.642   0.673   0.678   0.694   0.701   0.729   0.740   0.750
  0.808   0.870   0.901   0.923   0.976   0.986   1.037   1.057
  1.069   1.082   1.093   1.110   1.123   1.141   1.154   1.158
  1.168   1.185   1.197   1.210   1.242   1.254   1.298   1.304
  1.334   1.367   1.402   1.419   1.429   1.458   1.472   1.484
  1.498   1.534   1.545   1.556   1.578   1.585   1.593   1.606
  1.627   1.672   1.680   1.685   1.732   1.758   1.766   1.799
  1.825   1.851   1.905   1.923   1.961   1.990   2.026   2.038
  2.057   2.091   2.119   2.149   2.167   2.195   2.218   2.279
  2.327   2.464   2.484   2.523   2.523   2.534   2.583   2.602
  2.634   2.651   2.703   2.762   2.800   2.818   2.853   2.879
  2.904   2.913   2.948   2.968   3.037   3.051   3.074   3.100
  3.107   3.118   3.160   3.175   3.187   3.200   3.242   3.299
  3.321   3.345   3.402   3.457   3.559   3.648   3.773   3.784
  3.845   3.858   3.872   3.895   3.927   4.025   4.040   4.100
  4.159   4.289   4.960   5.035   5.053   5.076   5.092   5.182
  5.309   5.370   5.384   5.426   5.526   5.604   5.661   5.731
  5.875  23.739  23.754  23.806  23.832  49.840  49.881  49.896
 49.941  50.004
 --------------------------------------------------------------

          Ground-State Mulliken Net Atomic Charges

     Atom                 Charge (a.u.)
  ----------------------------------------
      1 C                    -0.195305
      2 C                    -0.198138
      3 O                    -0.297436
      4 C                     0.020406
      5 O                    -0.145199
      6 O                    -0.288502
      7 C                    -0.329201
      8 O                    -0.268986
      9 H                     0.259452
     10 H                     0.179525
     11 H                     0.151971
     12 O                    -0.219980
     13 H                     0.233231
     14 H                     0.278051
     15 H                     0.278148
     16 H                     0.275021
     17 H                     0.266941
  ----------------------------------------
  Sum of atomic charges =    -0.000000

 -----------------------------------------------------------------
                    Cartesian Multipole Moments
 -----------------------------------------------------------------
    Charge (ESU x 10^10)
                -0.0000
    Dipole Moment (Debye)
         X      -1.5317      Y       3.8536      Z      -0.6856
       Tot       4.2032
    Quadrupole Moments (Debye-Ang)
        XX     -56.1851     XY       1.2112     YY     -57.2712
        XZ       3.0104     YZ       1.7372     ZZ     -52.3572
    Octopole Moments (Debye-Ang^2)
       XXX     -57.0949    XXY      21.2251    XYY       3.3777
       YYY       3.5870    XXZ     -20.4736    XYZ       3.7404
       YYZ       8.7478    XZZ       5.6915    YZZ       2.5700
       ZZZ      -0.3787
    Hexadecapole Moments (Debye-Ang^3)
      XXXX   -1031.5511   XXXY      22.1226   XXYY    -269.7964
      XYYY      15.0839   YYYY    -396.1163   XXXZ      35.0075
      XXYZ      -2.4138   XYYZ       0.0218   YYYZ      14.2638
      XXZZ    -224.5582   XYZZ       4.1284   YYZZ     -82.2166
      XZZZ       4.0093   YZZZ      -0.9653   ZZZZ    -103.3849
 -----------------------------------------------------------------
 Calculating analytic gradient of the SCF energy
 Gradient of SCF Energy
            1           2           3           4           5           6
    1   0.0000119  -0.0000010   0.0001304  -0.0000120   0.0001331  -0.0002750
    2   0.0002224   0.0000752  -0.0000591  -0.0000528  -0.0000925  -0.0001123
    3   0.0000333  -0.0000702   0.0000158   0.0000962   0.0000139  -0.0000274
            7           8           9          10          11          12
    1   0.0000532  -0.0000462  -0.0000358  -0.0000006  -0.0000229   0.0001906
    2   0.0002028  -0.0002187   0.0001779  -0.0000934   0.0000544  -0.0001730
    3  -0.0001038   0.0002021  -0.0000693   0.0000550  -0.0001173  -0.0000407
           13          14          15          16          17
    1  -0.0000646  -0.0000421  -0.0000377   0.0000991  -0.0000804
    2  -0.0000073  -0.0000012   0.0000227  -0.0000951   0.0001498
    3  -0.0000128  -0.0000032   0.0000515   0.0000430  -0.0000661
 Max gradient component =       2.750E-04
 RMS gradient           =       1.043E-04
 Gradient time:  CPU 75.54 s  wall 93.74 s
 Geometry Optimization Parameters
   NAtoms,    NIC,     NZ,  NCons,   NDum,   NFix, NCnnct, MaxDiis
       17     110       0       0       0       0       0       0

 Cartesian Hessian Update
 Hessian Updated using BFGS Update


** GEOMETRY OPTIMIZATION IN DELOCALIZED INTERNAL COORDINATES **
   Searching for a Minimum

   Optimization Cycle:  11

                       Coordinates (Angstroms)
     ATOM                X               Y               Z
      1  C        -0.7997631687   -0.2450198414    0.1273222428
      2  C         0.4773205397    0.4346667026   -0.4207937520
      3  O         0.5823563623    1.8208227708   -0.0733368111
      4  C         1.7580991923   -0.3039247231    0.0218130373
      5  O         2.8043524105    0.4959557593    0.2564687889
      6  O         1.8343708317   -1.5026975170    0.1344848552
      7  C        -2.0663433560    0.4731398392   -0.3291421155
      8  O        -3.1037776462    0.1693746469    0.6004039411
      9  H        -3.9537369916    0.2300122380    0.1566097757
     10  H        -2.3089818246    0.1127722559   -1.3348156137
     11  H        -1.9013775046    1.5557741339   -0.3746900072
     12  O        -0.8820684768   -1.5828619090   -0.3160822419
     13  H        -0.7699431982   -0.1989355212    1.2294151964
     14  H         0.4529223062    0.3952138866   -1.5149705364
     15  H         0.1999717026    1.9601668810    0.8022366554
     16  H        -0.0519638525   -2.0265218303   -0.0818039589
     17  H         2.4999914231    1.4148804950    0.1440465509
   Point Group: c1    Number of degrees of freedom:    45


   Energy is   -533.527592757

 Hessian Updated using BFGS Update

 45 Hessian modes will be used to form the next step
  Hessian Eigenvalues:
     0.000510    0.005938    0.006506    0.007847    0.012187    0.017418
     0.031724    0.044382    0.045678    0.049812    0.052200    0.054834
     0.059373    0.061498    0.073157    0.083606    0.109277    0.135585
     0.160176    0.160849    0.162141    0.167182    0.172744    0.198695
     0.202592    0.220269    0.236171    0.260583    0.277360    0.288547
     0.297114    0.327006    0.334192    0.336791    0.341142    0.398344
     0.421102    0.436143    0.465437    0.514049    0.525247    0.528374
     0.538382    0.581085    0.945360

 Minimum Search - Taking Simple RFO Step
 Searching for Lamda that Minimizes Along All modes
 Value Taken    Lamda =  -0.00002759
 Step Taken.  Stepsize is  0.204588

                             Maximum     Tolerance    Cnvgd?
         Gradient           0.000567      0.000300      NO
         Displacement       0.141628      0.001200      NO
         Energy change     -0.000013      0.000001      NO


 New Cartesian Coordinates Obtained by Inverse Iteration

 Displacement from previous Coordinates is:  0.162929
 ----------------------------------------------------------------
             Standard Nuclear Orientation (Angstroms)
    I     Atom           X                Y                Z
 ----------------------------------------------------------------
    1      C      -0.8000469009    -0.2379217235     0.1258742680
    2      C       0.4796813126     0.4355925027    -0.4230378300
    3      O       0.5886544295     1.8220632874    -0.0778006442
    4      C       1.7574484587    -0.3071685176     0.0217653807
    5      O       2.8043981543     0.4889797733     0.2643820316
    6      O       1.8304666118    -1.5066754832     0.1299204345
    7      C      -2.0656579827     0.4852444296    -0.3271539237
    8      O      -3.1008079321     0.1988951589     0.6113116619
    9      H      -3.9445468005     0.1596428233     0.1540208097
   10      H      -2.3174699824     0.1197527884    -1.3281916706
   11      H      -1.8957298343     1.5664514079    -0.3817539407
   12      O      -0.8903420150    -1.5755768824    -0.3170385658
   13      H      -0.7687614123    -0.1923067712     1.2279400937
   14      H       0.4562021579     0.3943241682    -1.5171878417
   15      H       0.1979725049     1.9659514223     0.7933634700
   16      H      -0.0619250726    -2.0233771858    -0.0843993338
   17      H       2.5018930521     1.4089470691     0.1551516076
 ----------------------------------------------------------------
 Molecular Point Group                 C1    NOp =  1
 Largest Abelian Subgroup              C1    NOp =  1
 Nuclear Repulsion Energy =   493.2636596834 hartrees
 There are       36 alpha and       36 beta electrons
 Applying Cartesian multipole field
    Component          Value
    ---------          -----
     (2,0,0)        1.00000E-11
     (0,2,0)        2.00000E-11
     (0,0,2)       -3.00000E-11
 Nucleus-field energy     =     0.0000000137 hartrees
 Requested basis set is 6-311++G(d,p)
 There are 94 shells and 254 basis functions
 A cutoff of  1.0D-11 yielded   4013 shell pairs
 There are     29345 function pairs (     31381 Cartesian)
 Smallest overlap matrix eigenvalue = 1.30E-05
 Guess MOs from SCF MO coefficient file
 Reading MOs from coefficient file
 Reading MOs from coefficient file
 A restricted hybrid HF-DFT SCF calculation will be
 performed using Pulay DIIS extrapolation
 Exchange:     0.2000 Hartree-Fock + 0.0800 Slater + 0.7200 B88
 Correlation:  0.1900 VWN1RPA + 0.8100 LYP
 Using SG-1 standard quadrature grid
 SCF converges when DIIS error is below 1.0E-08
 Geometry optimization detected.  Setting ReadMinima to 0
 Setting SaveMinima to 0
 ---------------------------------------
  Cycle       Energy         DIIS Error
 ---------------------------------------
    1    -533.5243696337      4.75E-04
    2    -533.5275748653      9.77E-05
    3    -533.5275970530      7.28E-05
    4    -533.5276184898      3.96E-05
    5    -533.5276269190      4.34E-06
    6    -533.5276272751      3.24E-06
    7    -533.5276272039      9.29E-07
    8    -533.5276271272      1.99E-07
    9    -533.5276271355      6.67E-08
   10    -533.5276271388      2.54E-08
   11    -533.5276271386      6.33E-09 Convergence criterion met
 ---------------------------------------
 SCF time:  CPU 188.12 s  wall 229.99 s
 SCF   energy in the final basis set = -533.5276271386
 Total energy in the final basis set = -533.5276271386

 --------------------------------------------------------------

                    Orbital Energies (a.u.)
 --------------------------------------------------------------

 Alpha MOs
 -- Occupied --
-19.193 -19.183 -19.140 -19.139 -19.131 -10.332 -10.274 -10.254
-10.237  -1.139  -1.082  -1.059  -1.046  -1.031  -0.797  -0.737
 -0.643  -0.633  -0.585  -0.560  -0.556  -0.520  -0.483  -0.476
 -0.453  -0.452  -0.443  -0.413  -0.404  -0.375  -0.370  -0.354
 -0.348  -0.308  -0.291  -0.288
 -- Virtual --
 -0.038  -0.022  -0.014   0.000   0.012   0.021   0.035   0.040
  0.049   0.063   0.069   0.074   0.085   0.094   0.096   0.103
  0.108   0.111   0.115   0.118   0.129   0.137   0.141   0.146
  0.153   0.157   0.165   0.180   0.183   0.192   0.194   0.206
  0.218   0.228   0.236   0.238   0.244   0.253   0.256   0.266
  0.270   0.280   0.287   0.296   0.296   0.302   0.305   0.312
  0.322   0.331   0.335   0.343   0.350   0.359   0.370   0.382
  0.394   0.400   0.417   0.421   0.463   0.488   0.496   0.514
  0.525   0.546   0.560   0.576   0.580   0.605   0.617   0.634
  0.642   0.671   0.677   0.693   0.700   0.728   0.740   0.749
  0.809   0.870   0.901   0.923   0.976   0.985   1.038   1.058
  1.066   1.082   1.093   1.109   1.122   1.140   1.153   1.157
  1.168   1.185   1.195   1.208   1.236   1.254   1.294   1.305
  1.336   1.372   1.402   1.419   1.431   1.458   1.471   1.486
  1.496   1.533   1.543   1.555   1.575   1.586   1.593   1.607
  1.628   1.672   1.682   1.686   1.732   1.757   1.766   1.799
  1.822   1.852   1.910   1.923   1.960   1.991   2.027   2.038
  2.058   2.089   2.120   2.149   2.165   2.193   2.216   2.277
  2.325   2.466   2.485   2.518   2.524   2.535   2.587   2.604
  2.639   2.647   2.702   2.760   2.800   2.819   2.853   2.879
  2.902   2.911   2.949   2.969   3.038   3.052   3.073   3.097
  3.107   3.116   3.158   3.175   3.188   3.195   3.243   3.298
  3.322   3.345   3.402   3.458   3.559   3.647   3.774   3.781
  3.841   3.857   3.873   3.895   3.927   4.025   4.040   4.100
  4.157   4.288   4.961   5.036   5.055   5.077   5.092   5.182
  5.308   5.368   5.384   5.425   5.525   5.603   5.661   5.731
  5.875  23.739  23.754  23.807  23.832  49.840  49.881  49.896
 49.940  50.004
 --------------------------------------------------------------

          Ground-State Mulliken Net Atomic Charges

     Atom                 Charge (a.u.)
  ----------------------------------------
      1 C                    -0.166108
      2 C                    -0.209142
      3 O                    -0.297426
      4 C                     0.022891
      5 O                    -0.144204
      6 O                    -0.288687
      7 C                    -0.347933
      8 O                    -0.271729
      9 H                     0.261796
     10 H                     0.178195
     11 H                     0.154008
     12 O                    -0.223215
     13 H                     0.233311
     14 H                     0.277812
     15 H                     0.278876
     16 H                     0.275007
     17 H                     0.266550
  ----------------------------------------
  Sum of atomic charges =    -0.000000

 -----------------------------------------------------------------
                    Cartesian Multipole Moments
 -----------------------------------------------------------------
    Charge (ESU x 10^10)
                -0.0000
    Dipole Moment (Debye)
         X      -1.5326      Y       3.6837      Z      -0.7227
       Tot       4.0547
    Quadrupole Moments (Debye-Ang)
        XX     -56.2611     XY       1.9793     YY     -57.3044
        XZ       3.1601     YZ       1.6905     ZZ     -52.4227
    Octopole Moments (Debye-Ang^2)
       XXX     -56.3158    XXY      17.9128    XYY       3.4487
       YYY       2.9458    XXZ     -20.9683    XYZ       4.0394
       YYZ       8.7149    XZZ       5.8005    YZZ       2.2887
       ZZZ      -0.5813
    Hexadecapole Moments (Debye-Ang^3)
      XXXX   -1034.0431   XXXY      36.6129   XXYY    -271.1628
      XYYY      17.0757   YYYY    -396.1840   XXXZ      37.0639
      XXYZ      -3.3602   XYYZ       0.4644   YYYZ      14.1458
      XXZZ    -224.9585   XYZZ       4.7769   YYZZ     -82.4550
      XZZZ       4.4488   YZZZ      -1.2608   ZZZZ    -103.9535
 -----------------------------------------------------------------
 Calculating analytic gradient of the SCF energy
 Gradient of SCF Energy
            1           2           3           4           5           6
    1   0.0000283  -0.0000587  -0.0000107   0.0000686   0.0001869  -0.0000639
    2   0.0001894   0.0000029   0.0000414   0.0001186  -0.0002711  -0.0001451
    3  -0.0000411   0.0001016  -0.0000837  -0.0000067  -0.0000003   0.0000596
            7           8           9          10          11          12
    1   0.0001059   0.0000497  -0.0001718  -0.0000027   0.0000398   0.0000196
    2   0.0002861  -0.0003810   0.0002734  -0.0001392   0.0000897  -0.0001164
    3  -0.0002490   0.0002490  -0.0000125   0.0000999  -0.0001618  -0.0000783
           13          14          15          16          17
    1  -0.0000934  -0.0000293  -0.0000565   0.0001308  -0.0001426
    2  -0.0000409   0.0000353   0.0000132  -0.0000478   0.0000915
    3   0.0000087  -0.0000051   0.0000648   0.0000650  -0.0000101
 Max gradient component =       3.810E-04
 RMS gradient           =       1.286E-04
 Gradient time:  CPU 75.22 s  wall 86.79 s
 Geometry Optimization Parameters
   NAtoms,    NIC,     NZ,  NCons,   NDum,   NFix, NCnnct, MaxDiis
       17     110       0       0       0       0       0       0

 Cartesian Hessian Update
 Hessian Updated using BFGS Update
**WARNING** Hereditary positive definiteness endangered


** GEOMETRY OPTIMIZATION IN DELOCALIZED INTERNAL COORDINATES **
   Searching for a Minimum

   Optimization Cycle:  12

                       Coordinates (Angstroms)
     ATOM                X               Y               Z
      1  C        -0.8000469009   -0.2379217235    0.1258742680
      2  C         0.4796813126    0.4355925027   -0.4230378300
      3  O         0.5886544295    1.8220632874   -0.0778006442
      4  C         1.7574484587   -0.3071685176    0.0217653807
      5  O         2.8043981543    0.4889797733    0.2643820316
      6  O         1.8304666118   -1.5066754832    0.1299204345
      7  C        -2.0656579827    0.4852444296   -0.3271539237
      8  O        -3.1008079321    0.1988951589    0.6113116619
      9  H        -3.9445468005    0.1596428233    0.1540208097
     10  H        -2.3174699824    0.1197527884   -1.3281916706
     11  H        -1.8957298343    1.5664514079   -0.3817539407
     12  O        -0.8903420150   -1.5755768824   -0.3170385658
     13  H        -0.7687614123   -0.1923067712    1.2279400937
     14  H         0.4562021579    0.3943241682   -1.5171878417
     15  H         0.1979725049    1.9659514223    0.7933634700
     16  H        -0.0619250726   -2.0233771858   -0.0843993338
     17  H         2.5018930521    1.4089470691    0.1551516076
   Point Group: c1    Number of degrees of freedom:    45


   Energy is   -533.527627139

 Hessian Updated using BFGS Update
**WARNING** Hereditary positive definiteness endangered

 45 Hessian modes will be used to form the next step
  Hessian Eigenvalues:
    -0.000675    0.005030    0.006094    0.007674    0.012155    0.017388
     0.031545    0.044312    0.045237    0.048885    0.052037    0.054615
     0.059037    0.061450    0.072945    0.083483    0.109046    0.135335
     0.157353    0.160275    0.161675    0.166939    0.172134    0.198593
     0.199489    0.217838    0.235780    0.257503    0.277277    0.285318
     0.297019    0.326954    0.334097    0.336674    0.341133    0.394391
     0.419224    0.434356    0.461434    0.489048    0.514135    0.527250
     0.537057    0.577095    0.945133
**WARNING** Hessian does not have the Desired Local Structure

 Minimum Search - Taking Simple RFO Step
 Searching for Lamda that Minimizes Along All modes
 Value Taken    Lamda =  -0.00076810
 Calculated Step too Large.  Step scaled by  0.105301
 Step Taken.  Stepsize is  0.300000

                             Maximum     Tolerance    Cnvgd?
         Gradient           0.000312      0.000300      NO
         Displacement       0.195822      0.001200      NO
         Energy change     -0.000034      0.000001      NO


 New Cartesian Coordinates Obtained by Inverse Iteration

 Displacement from previous Coordinates is:  0.252852
 ----------------------------------------------------------------
             Standard Nuclear Orientation (Angstroms)
    I     Atom           X                Y                Z
 ----------------------------------------------------------------
    1      C      -0.8018553531    -0.2247062986     0.1265390194
    2      C       0.4819892869     0.4381690742    -0.4255053417
    3      O       0.6025685368     1.8238019314    -0.0811815369
    4      C       1.7536341988    -0.3127053725     0.0213338287
    5      O       2.8037145021     0.4770692842     0.2701921106
    6      O       1.8185704705    -1.5131684833     0.1257147078
    7      C      -2.0659923737     0.5039332771    -0.3246051086
    8      O      -3.1042618020     0.2332419835     0.6157726770
    9      H      -3.9211698552     0.0453748212     0.1479635125
   10      H      -2.3223489260     0.1367553785    -1.3232151521
   11      H      -1.8936351384     1.5840092534    -0.3843382445
   12      O      -0.9036422310    -1.5628793068    -0.3132572048
   13      H      -0.7685803340    -0.1772877431     1.2284520465
   14      H       0.4584822741     0.3946812555    -1.5195903683
   15      H       0.2041129063     1.9741208459     0.7853181040
   16      H      -0.0776553573    -2.0168460748    -0.0836413574
   17      H       2.5074979443     1.3992544416     0.1612143149
 ----------------------------------------------------------------
 Molecular Point Group                 C1    NOp =  1
 Largest Abelian Subgroup              C1    NOp =  1
 Nuclear Repulsion Energy =   493.2409406245 hartrees
 There are       36 alpha and       36 beta electrons
 Applying Cartesian multipole field
    Component          Value
    ---------          -----
     (2,0,0)        1.00000E-11
     (0,2,0)        2.00000E-11
     (0,0,2)       -3.00000E-11
 Nucleus-field energy     =     0.0000000137 hartrees
 Requested basis set is 6-311++G(d,p)
 There are 94 shells and 254 basis functions
 A cutoff of  1.0D-11 yielded   4013 shell pairs
 There are     29345 function pairs (     31381 Cartesian)
 Smallest overlap matrix eigenvalue = 1.39E-05
 Guess MOs from SCF MO coefficient file
 Reading MOs from coefficient file
 Reading MOs from coefficient file
 A restricted hybrid HF-DFT SCF calculation will be
 performed using Pulay DIIS extrapolation
 Exchange:     0.2000 Hartree-Fock + 0.0800 Slater + 0.7200 B88
 Correlation:  0.1900 VWN1RPA + 0.8100 LYP
 Using SG-1 standard quadrature grid
 SCF converges when DIIS error is below 1.0E-08
 Geometry optimization detected.  Setting ReadMinima to 0
 Setting SaveMinima to 0
 ---------------------------------------
  Cycle       Energy         DIIS Error
 ---------------------------------------
    1    -533.5213592352      6.80E-04
    2    -533.5275929375      1.63E-04
    3    -533.5276034809      1.59E-04
    4    -533.5277267174      5.52E-05
    5    -533.5277425186      6.06E-06
    6    -533.5277434877      3.53E-06
    7    -533.5277432822      1.09E-06
    8    -533.5277432554      3.95E-07
    9    -533.5277432623      1.34E-07
   10    -533.5277432674      4.10E-08
   11    -533.5277432697      9.74E-09 Convergence criterion met
 ---------------------------------------
 SCF time:  CPU 192.70 s  wall 231.30 s
 SCF   energy in the final basis set = -533.5277432697
 Total energy in the final basis set = -533.5277432697

 --------------------------------------------------------------

                    Orbital Energies (a.u.)
 --------------------------------------------------------------

 Alpha MOs
 -- Occupied --
-19.193 -19.183 -19.140 -19.139 -19.132 -10.332 -10.274 -10.254
-10.237  -1.139  -1.082  -1.059  -1.046  -1.031  -0.797  -0.737
 -0.643  -0.634  -0.585  -0.559  -0.558  -0.521  -0.483  -0.475
 -0.453  -0.451  -0.444  -0.413  -0.404  -0.375  -0.369  -0.354
 -0.348  -0.309  -0.292  -0.287
 -- Virtual --
 -0.038  -0.022  -0.014   0.000   0.012   0.021   0.034   0.040
  0.048   0.063   0.068   0.075   0.086   0.094   0.095   0.103
  0.108   0.111   0.115   0.118   0.129   0.137   0.142   0.146
  0.153   0.157   0.165   0.179   0.183   0.191   0.195   0.205
  0.219   0.228   0.236   0.237   0.245   0.253   0.255   0.266
  0.270   0.280   0.287   0.296   0.296   0.302   0.306   0.312
  0.322   0.330   0.335   0.339   0.350   0.360   0.368   0.381
  0.392   0.404   0.415   0.422   0.463   0.489   0.497   0.514
  0.525   0.548   0.560   0.578   0.580   0.603   0.616   0.637
  0.641   0.670   0.676   0.692   0.700   0.726   0.741   0.749
  0.810   0.870   0.902   0.924   0.976   0.982   1.037   1.058
  1.062   1.080   1.093   1.109   1.121   1.140   1.152   1.156
  1.170   1.186   1.191   1.206   1.230   1.254   1.292   1.306
  1.337   1.378   1.402   1.419   1.434   1.457   1.470   1.488
  1.496   1.534   1.541   1.555   1.570   1.586   1.592   1.608
  1.629   1.672   1.683   1.692   1.732   1.758   1.766   1.800
  1.819   1.852   1.913   1.927   1.959   1.992   2.028   2.041
  2.059   2.088   2.122   2.150   2.162   2.193   2.214   2.274
  2.323   2.470   2.485   2.515   2.526   2.538   2.595   2.606
  2.638   2.651   2.702   2.758   2.799   2.819   2.853   2.880
  2.899   2.910   2.948   2.970   3.039   3.053   3.072   3.093
  3.105   3.115   3.155   3.173   3.186   3.192   3.243   3.297
  3.323   3.345   3.403   3.460   3.559   3.647   3.775   3.781
  3.836   3.856   3.875   3.896   3.927   4.025   4.039   4.100
  4.155   4.285   4.961   5.036   5.057   5.079   5.093   5.182
  5.308   5.366   5.383   5.424   5.525   5.604   5.662   5.731
  5.875  23.739  23.753  23.807  23.832  49.840  49.882  49.896
 49.940  50.004
 --------------------------------------------------------------

          Ground-State Mulliken Net Atomic Charges

     Atom                 Charge (a.u.)
  ----------------------------------------
      1 C                    -0.123015
      2 C                    -0.224310
      3 O                    -0.297975
      4 C                     0.026363
      5 O                    -0.143453
      6 O                    -0.289337
      7 C                    -0.372915
      8 O                    -0.275262
      9 H                     0.264953
     10 H                     0.176319
     11 H                     0.156551
     12 O                    -0.229214
     13 H                     0.231299
     14 H                     0.277237
     15 H                     0.280017
     16 H                     0.276159
     17 H                     0.266582
  ----------------------------------------
  Sum of atomic charges =    -0.000000

 -----------------------------------------------------------------
                    Cartesian Multipole Moments
 -----------------------------------------------------------------
    Charge (ESU x 10^10)
                -0.0000
    Dipole Moment (Debye)
         X      -1.4816      Y       3.4463      Z      -0.7610
       Tot       3.8276
    Quadrupole Moments (Debye-Ang)
        XX     -56.6233     XY       3.1062     YY     -57.2913
        XZ       3.2964     YZ       1.6414     ZZ     -52.4543
    Octopole Moments (Debye-Ang^2)
       XXX     -53.1225    XXY      13.0314    XYY       3.4809
       YYY       2.1292    XXZ     -21.4733    XYZ       4.3949
       YYZ       8.6654    XZZ       5.9390    YZZ       1.9548
       ZZZ      -0.7712
    Hexadecapole Moments (Debye-Ang^3)
      XXXX   -1046.2622   XXXY      57.7675   XXYY    -272.3117
      XYYY      19.2976   YYYY    -396.1702   XXXZ      39.3671
      XXYZ      -4.5489   XYYZ       0.8811   YYYZ      14.3001
      XXZZ    -225.2085   XYZZ       5.4725   YYZZ     -82.5558
      XZZZ       4.7887   YZZZ      -1.2849   ZZZZ    -104.1037
 -----------------------------------------------------------------
 Calculating analytic gradient of the SCF energy
 Gradient of SCF Energy
            1           2           3           4           5           6
    1  -0.0000703  -0.0000733   0.0002980   0.0000688  -0.0000622  -0.0002240
    2   0.0001009   0.0000272  -0.0001606   0.0001436  -0.0000217  -0.0002191
    3   0.0000765  -0.0000470   0.0000774   0.0001298  -0.0000459  -0.0000095
            7           8           9          10          11          12
    1   0.0000623   0.0002974  -0.0002969   0.0000007   0.0000042   0.0000469
    2   0.0006600  -0.0008185   0.0004275  -0.0003107   0.0001412  -0.0000453
    3  -0.0003718   0.0002988   0.0000428   0.0002420  -0.0004100  -0.0000910
           13          14          15          16          17
    1  -0.0001497   0.0000369  -0.0000427   0.0001309  -0.0000269
    2  -0.0000686  -0.0000301   0.0000355  -0.0000915   0.0002302
    3   0.0000513  -0.0000180   0.0000763   0.0000329  -0.0000347
 Max gradient component =       8.185E-04
 RMS gradient           =       2.202E-04
 Gradient time:  CPU 76.05 s  wall 93.40 s
 Geometry Optimization Parameters
   NAtoms,    NIC,     NZ,  NCons,   NDum,   NFix, NCnnct, MaxDiis
       17     110       0       0       0       0       0       0

 Cartesian Hessian Update
 Hessian Updated using BFGS Update
**WARNING** Hereditary positive definiteness endangered


** GEOMETRY OPTIMIZATION IN DELOCALIZED INTERNAL COORDINATES **
   Searching for a Minimum

   Optimization Cycle:  13

                       Coordinates (Angstroms)
     ATOM                X               Y               Z
      1  C        -0.8018553531   -0.2247062986    0.1265390194
      2  C         0.4819892869    0.4381690742   -0.4255053417
      3  O         0.6025685368    1.8238019314   -0.0811815369
      4  C         1.7536341988   -0.3127053725    0.0213338287
      5  O         2.8037145021    0.4770692842    0.2701921106
      6  O         1.8185704705   -1.5131684833    0.1257147078
      7  C        -2.0659923737    0.5039332771   -0.3246051086
      8  O        -3.1042618020    0.2332419835    0.6157726770
      9  H        -3.9211698552    0.0453748212    0.1479635125
     10  H        -2.3223489260    0.1367553785   -1.3232151521
     11  H        -1.8936351384    1.5840092534   -0.3843382445
     12  O        -0.9036422310   -1.5628793068   -0.3132572048
     13  H        -0.7685803340   -0.1772877431    1.2284520465
     14  H         0.4584822741    0.3946812555   -1.5195903683
     15  H         0.2041129063    1.9741208459    0.7853181040
     16  H        -0.0776553573   -2.0168460748   -0.0836413574
     17  H         2.5074979443    1.3992544416    0.1612143149
   Point Group: c1    Number of degrees of freedom:    45


   Energy is   -533.527743270

 Hessian Updated using BFGS Update
**WARNING** Hereditary positive definiteness endangered

 45 Hessian modes will be used to form the next step
  Hessian Eigenvalues:
    -0.000861    0.004656    0.006038    0.007649    0.012148    0.017386
     0.031353    0.043851    0.045217    0.047386    0.051994    0.054158
     0.058914    0.061292    0.072945    0.083370    0.108955    0.135171
     0.157325    0.159757    0.161021    0.165414    0.172134    0.192794
     0.198602    0.212662    0.235657    0.254144    0.277251    0.282094
     0.296902    0.326849    0.334058    0.336516    0.341115    0.394198
     0.419216    0.434356    0.461253    0.488967    0.514108    0.527251
     0.537060    0.576893    0.945039
**WARNING** Hessian does not have the Desired Local Structure

 Minimum Search - Taking Simple RFO Step
 Searching for Lamda that Minimizes Along All modes
 Value Taken    Lamda =  -0.00112783
 Calculated Step too Large.  Step scaled by  0.147649
 Step Taken.  Stepsize is  0.300000

                             Maximum     Tolerance    Cnvgd?
         Gradient           0.000603      0.000300      NO
         Displacement       0.180553      0.001200      NO
         Energy change     -0.000116      0.000001      NO


 New Cartesian Coordinates Obtained by Inverse Iteration

 Displacement from previous Coordinates is:  0.257044
 ----------------------------------------------------------------
             Standard Nuclear Orientation (Angstroms)
    I     Atom           X                Y                Z
 ----------------------------------------------------------------
    1      C      -0.8038966372    -0.2126652736     0.1290919002
    2      C       0.4828876724     0.4396720433    -0.4276571063
    3      O       0.6106082698     1.8265186410    -0.0903442537
    4      C       1.7500097049    -0.3185180457     0.0206591329
    5      O       2.8043906459     0.4637602000     0.2734309247
    6      O       1.8073282929    -1.5197362587     0.1233048047
    7      C      -2.0657196177     0.5230341002    -0.3201700943
    8      O      -3.1152585081     0.2595130919     0.6102027777
    9      H      -3.8866783316    -0.0666275788     0.1421347877
   10      H      -2.3187625994     0.1664552412    -1.3230484587
   11      H      -1.8912676510     1.6026653748    -0.3708044341
   12      O      -0.9167642970    -1.5515046517    -0.3070267796
   13      H      -0.7677614842    -0.1631497683     1.2307659644
   14      H       0.4571176700     0.3914714311    -1.5215089596
   15      H       0.2054476813     1.9851082063     0.7716021408
   16      H      -0.0930335879    -2.0109173960    -0.0793031521
   17      H       2.5127815259     1.3877389104     0.1658368124
 ----------------------------------------------------------------
 Molecular Point Group                 C1    NOp =  1
 Largest Abelian Subgroup              C1    NOp =  1
 Nuclear Repulsion Energy =   493.1192431142 hartrees
 There are       36 alpha and       36 beta electrons
 Applying Cartesian multipole field
    Component          Value
    ---------          -----
     (2,0,0)        1.00000E-11
     (0,2,0)        2.00000E-11
     (0,0,2)       -3.00000E-11
 Nucleus-field energy     =     0.0000000137 hartrees
 Requested basis set is 6-311++G(d,p)
 There are 94 shells and 254 basis functions
 A cutoff of  1.0D-11 yielded   4016 shell pairs
 There are     29371 function pairs (     31408 Cartesian)
 Smallest overlap matrix eigenvalue = 1.47E-05
 Guess MOs from SCF MO coefficient file
 Reading MOs from coefficient file
 Reading MOs from coefficient file
 A restricted hybrid HF-DFT SCF calculation will be
 performed using Pulay DIIS extrapolation
 Exchange:     0.2000 Hartree-Fock + 0.0800 Slater + 0.7200 B88
 Correlation:  0.1900 VWN1RPA + 0.8100 LYP
 Using SG-1 standard quadrature grid
 SCF converges when DIIS error is below 1.0E-08
 Geometry optimization detected.  Setting ReadMinima to 0
 Setting SaveMinima to 0
 ---------------------------------------
  Cycle       Energy         DIIS Error
 ---------------------------------------
    1    -533.5214427293      6.49E-04
    2    -533.5278537016      1.61E-04
    3    -533.5278695878      1.53E-04
    4    -533.5279818737      5.57E-05
    5    -533.5279980834      5.36E-06
    6    -533.5279988979      3.69E-06
    7    -533.5279987053      1.21E-06
    8    -533.5279986400      3.53E-07
    9    -533.5279986532      1.17E-07
   10    -533.5279986575      3.97E-08
   11    -533.5279986582      8.33E-09 Convergence criterion met
 ---------------------------------------
 SCF time:  CPU 192.60 s  wall 229.30 s
 SCF   energy in the final basis set = -533.5279986582
 Total energy in the final basis set = -533.5279986582

 --------------------------------------------------------------

                    Orbital Energies (a.u.)
 --------------------------------------------------------------

 Alpha MOs
 -- Occupied --
-19.193 -19.183 -19.140 -19.139 -19.132 -10.332 -10.274 -10.254
-10.238  -1.140  -1.082  -1.060  -1.046  -1.031  -0.797  -0.737
 -0.644  -0.634  -0.586  -0.559  -0.558  -0.521  -0.483  -0.476
 -0.454  -0.451  -0.445  -0.413  -0.404  -0.375  -0.368  -0.354
 -0.348  -0.310  -0.294  -0.287
 -- Virtual --
 -0.038  -0.022  -0.013   0.000   0.011   0.021   0.034   0.041
  0.048   0.063   0.068   0.075   0.086   0.093   0.095   0.103
  0.108   0.111   0.115   0.117   0.128   0.137   0.142   0.146
  0.152   0.157   0.165   0.178   0.183   0.190   0.196   0.205
  0.219   0.228   0.235   0.237   0.245   0.252   0.254   0.265
  0.270   0.280   0.287   0.295   0.296   0.302   0.306   0.313
  0.322   0.328   0.335   0.338   0.350   0.360   0.366   0.380
  0.390   0.408   0.414   0.422   0.463   0.488   0.499   0.513
  0.526   0.547   0.561   0.578   0.583   0.603   0.614   0.641
  0.641   0.669   0.676   0.691   0.701   0.725   0.740   0.749
  0.811   0.870   0.903   0.924   0.975   0.981   1.037   1.057
  1.060   1.078   1.093   1.109   1.119   1.139   1.151   1.155
  1.171   1.186   1.187   1.204   1.226   1.254   1.290   1.306
  1.339   1.379   1.403   1.420   1.438   1.453   1.472   1.488
  1.497   1.533   1.538   1.553   1.565   1.586   1.592   1.609
  1.630   1.671   1.683   1.701   1.732   1.760   1.766   1.801
  1.818   1.852   1.912   1.931   1.959   1.993   2.028   2.043
  2.062   2.088   2.123   2.151   2.162   2.193   2.213   2.271
  2.321   2.474   2.486   2.516   2.530   2.543   2.601   2.609
  2.631   2.666   2.701   2.758   2.799   2.821   2.854   2.879
  2.898   2.910   2.946   2.971   3.039   3.052   3.072   3.092
  3.101   3.116   3.152   3.171   3.185   3.191   3.242   3.296
  3.324   3.344   3.404   3.461   3.558   3.647   3.776   3.783
  3.830   3.855   3.876   3.897   3.926   4.025   4.037   4.100
  4.153   4.282   4.961   5.035   5.057   5.081   5.093   5.182
  5.307   5.364   5.382   5.423   5.524   5.604   5.661   5.730
  5.875  23.739  23.752  23.806  23.833  49.840  49.881  49.897
 49.940  50.004
 --------------------------------------------------------------

          Ground-State Mulliken Net Atomic Charges

     Atom                 Charge (a.u.)
  ----------------------------------------
      1 C                    -0.087746
      2 C                    -0.233911
      3 O                    -0.298195
      4 C                     0.025719
      5 O                    -0.141921
      6 O                    -0.289745
      7 C                    -0.389555
      8 O                    -0.277954
      9 H                     0.267715
     10 H                     0.174755
     11 H                     0.157311
     12 O                    -0.235492
     13 H                     0.227979
     14 H                     0.276929
     15 H                     0.280359
     16 H                     0.277552
     17 H                     0.266200
  ----------------------------------------
  Sum of atomic charges =    -0.000000

 -----------------------------------------------------------------
                    Cartesian Multipole Moments
 -----------------------------------------------------------------
    Charge (ESU x 10^10)
                 0.0000
    Dipole Moment (Debye)
         X      -1.3839      Y       3.2387      Z      -0.7634
       Tot       3.6038
    Quadrupole Moments (Debye-Ang)
        XX     -57.2835     XY       4.1114     YY     -57.2001
        XZ       3.3424     YZ       1.6291     ZZ     -52.4686
    Octopole Moments (Debye-Ang^2)
       XXX     -48.0104    XXY       8.6418    XYY       3.2772
       YYY       1.5753    XXZ     -21.6090    XYZ       4.6760
       YYZ       8.7486    XZZ       6.0168    YZZ       1.6572
       ZZZ      -0.8037
    Hexadecapole Moments (Debye-Ang^3)
      XXXX   -1068.1791   XXXY      77.1454   XXYY    -272.6637
      XYYY      21.2330   YYYY    -396.3495   XXXZ      40.7942
      XXYZ      -5.2715   XYYZ       1.0648   YYYZ      14.9561
      XXZZ    -225.2161   XYZZ       6.0504   YYZZ     -82.6881
      XZZZ       4.9035   YZZZ      -0.9207   ZZZZ    -103.7333
 -----------------------------------------------------------------
 Calculating analytic gradient of the SCF energy
 Gradient of SCF Energy
            1           2           3           4           5           6
    1   0.0000629  -0.0000265  -0.0000455   0.0001493   0.0002506  -0.0000642
    2   0.0001451  -0.0000207   0.0000805   0.0003954  -0.0004683  -0.0003617
    3  -0.0000715   0.0002051  -0.0001600   0.0000438  -0.0000179   0.0000753
            7           8           9          10          11          12
    1   0.0000259   0.0001740  -0.0003615   0.0000640   0.0000379   0.0000731
    2   0.0009304  -0.0017460   0.0011647  -0.0004539   0.0002615  -0.0000212
    3  -0.0005197   0.0006208   0.0000028   0.0003590  -0.0006308  -0.0001592
           13          14          15          16          17
    1  -0.0001828  -0.0000381  -0.0001324   0.0002397  -0.0002265
    2  -0.0000735   0.0000588   0.0000447  -0.0001426   0.0002068
    3   0.0000488  -0.0000116   0.0001200   0.0001044  -0.0000095
 Max gradient component =       1.746E-03
 RMS gradient           =       3.936E-04
 Gradient time:  CPU 75.32 s  wall 91.81 s
 Geometry Optimization Parameters
   NAtoms,    NIC,     NZ,  NCons,   NDum,   NFix, NCnnct, MaxDiis
       17     110       0       0       0       0       0       0

 Cartesian Hessian Update
 Hessian Updated using BFGS Update
**WARNING** Hereditary positive definiteness endangered


** GEOMETRY OPTIMIZATION IN DELOCALIZED INTERNAL COORDINATES **
   Searching for a Minimum

   Optimization Cycle:  14

                       Coordinates (Angstroms)
     ATOM                X               Y               Z
      1  C        -0.8038966372   -0.2126652736    0.1290919002
      2  C         0.4828876724    0.4396720433   -0.4276571063
      3  O         0.6106082698    1.8265186410   -0.0903442537
      4  C         1.7500097049   -0.3185180457    0.0206591329
      5  O         2.8043906459    0.4637602000    0.2734309247
      6  O         1.8073282929   -1.5197362587    0.1233048047
      7  C        -2.0657196177    0.5230341002   -0.3201700943
      8  O        -3.1152585081    0.2595130919    0.6102027777
      9  H        -3.8866783316   -0.0666275788    0.1421347877
     10  H        -2.3187625994    0.1664552412   -1.3230484587
     11  H        -1.8912676510    1.6026653748   -0.3708044341
     12  O        -0.9167642970   -1.5515046517   -0.3070267796
     13  H        -0.7677614842   -0.1631497683    1.2307659644
     14  H         0.4571176700    0.3914714311   -1.5215089596
     15  H         0.2054476813    1.9851082063    0.7716021408
     16  H        -0.0930335879   -2.0109173960   -0.0793031521
     17  H         2.5127815259    1.3877389104    0.1658368124
   Point Group: c1    Number of degrees of freedom:    45


   Energy is   -533.527998658

 Hessian Updated using BFGS Update
**WARNING** Hereditary positive definiteness endangered

 45 Hessian modes will be used to form the next step
  Hessian Eigenvalues:
    -0.002504    0.004671    0.005976    0.007642    0.012111    0.017379
     0.031203    0.043402    0.045019    0.047126    0.051971    0.054162
     0.058830    0.061269    0.072937    0.083337    0.108948    0.134908
     0.157286    0.159322    0.160896    0.165109    0.172024    0.190525
     0.198534    0.212797    0.235496    0.253038    0.277227    0.280759
     0.296899    0.326851    0.334047    0.336452    0.341112    0.394173
     0.418961    0.434112    0.461188    0.488815    0.514100    0.527249
     0.536720    0.576764    0.944956
**WARNING** Hessian does not have the Desired Local Structure

 Minimum Search - Taking Simple RFO Step
 Searching for Lamda that Minimizes Along All modes
 Value Taken    Lamda =  -0.00304538
 Calculated Step too Large.  Step scaled by  0.126929
 Step Taken.  Stepsize is  0.300000

                             Maximum     Tolerance    Cnvgd?
         Gradient           0.000780      0.000300      NO
         Displacement       0.174257      0.001200      NO
         Energy change     -0.000255      0.000001      NO


 New Cartesian Coordinates Obtained by Inverse Iteration

 Displacement from previous Coordinates is:  0.264185
 ----------------------------------------------------------------
             Standard Nuclear Orientation (Angstroms)
    I     Atom           X                Y                Z
 ----------------------------------------------------------------
    1      C      -0.8079539714    -0.1989249020     0.1319956131
    2      C       0.4829053671     0.4421779139    -0.4288073588
    3      O       0.6243023079     1.8278282728    -0.0927758229
    4      C       1.7438792749    -0.3238974685     0.0206239935
    5      O       2.8027515272     0.4521537399     0.2734545944
    6      O       1.7921813479    -1.5254834486     0.1240677594
    7      C      -2.0672603574     0.5406250662    -0.3198721939
    8      O      -3.1298609135     0.2811388384     0.5962356467
    9      H      -3.8403345637    -0.1789823902     0.1451097505
   10      H      -2.3123004135     0.1926931526    -1.3275362227
   11      H      -1.8952493395     1.6201551430    -0.3612932604
   12      O      -0.9322312470    -1.5384121171    -0.2998682220
   13      H      -0.7707621974    -0.1465341258     1.2334285707
   14      H       0.4560637844     0.3913162078    -1.5225210363
   15      H       0.2175609731     1.9924436906     0.7671463351
   16      H      -0.1112446958    -2.0036283417    -0.0743431351
   17      H       2.5189818659     1.3781490361     0.1621209957
 ----------------------------------------------------------------
 Molecular Point Group                 C1    NOp =  1
 Largest Abelian Subgroup              C1    NOp =  1
 Nuclear Repulsion Energy =   493.1327438933 hartrees
 There are       36 alpha and       36 beta electrons
 Applying Cartesian multipole field
    Component          Value
    ---------          -----
     (2,0,0)        1.00000E-11
     (0,2,0)        2.00000E-11
     (0,0,2)       -3.00000E-11
 Nucleus-field energy     =     0.0000000138 hartrees
 Requested basis set is 6-311++G(d,p)
 There are 94 shells and 254 basis functions
 A cutoff of  1.0D-11 yielded   4019 shell pairs
 There are     29379 function pairs (     31416 Cartesian)
 Smallest overlap matrix eigenvalue = 1.50E-05
 Guess MOs from SCF MO coefficient file
 Reading MOs from coefficient file
 Reading MOs from coefficient file
 A restricted hybrid HF-DFT SCF calculation will be
 performed using Pulay DIIS extrapolation
 Exchange:     0.2000 Hartree-Fock + 0.0800 Slater + 0.7200 B88
 Correlation:  0.1900 VWN1RPA + 0.8100 LYP
 Using SG-1 standard quadrature grid
 SCF converges when DIIS error is below 1.0E-08
 Geometry optimization detected.  Setting ReadMinima to 0
 Setting SaveMinima to 0
 ---------------------------------------
  Cycle       Energy         DIIS Error
 ---------------------------------------
    1    -533.5224442835      6.70E-04
    2    -533.5283270805      1.65E-04
    3    -533.5283361371      1.61E-04
    4    -533.5284629453      5.56E-05
    5    -533.5284788412      7.17E-06
    6    -533.5284794286      6.00E-06
    7    -533.5284795731      1.31E-06
    8    -533.5284794476      3.11E-07
    9    -533.5284794646      1.33E-07
   10    -533.5284794684      3.65E-08
   11    -533.5284794704      8.49E-09 Convergence criterion met
 ---------------------------------------
 SCF time:  CPU 190.80 s  wall 226.80 s
 SCF   energy in the final basis set = -533.5284794704
 Total energy in the final basis set = -533.5284794704

 --------------------------------------------------------------

                    Orbital Energies (a.u.)
 --------------------------------------------------------------

 Alpha MOs
 -- Occupied --
-19.193 -19.183 -19.140 -19.139 -19.133 -10.332 -10.274 -10.254
-10.238  -1.140  -1.082  -1.060  -1.046  -1.031  -0.797  -0.738
 -0.644  -0.635  -0.586  -0.560  -0.556  -0.521  -0.484  -0.476
 -0.454  -0.451  -0.446  -0.414  -0.404  -0.375  -0.368  -0.354
 -0.348  -0.310  -0.295  -0.287
 -- Virtual --
 -0.038  -0.022  -0.012   0.000   0.011   0.021   0.034   0.041
  0.047   0.062   0.067   0.075   0.086   0.092   0.095   0.103
  0.109   0.111   0.115   0.117   0.128   0.136   0.142   0.146
  0.152   0.157   0.166   0.178   0.182   0.189   0.198   0.205
  0.220   0.227   0.234   0.236   0.246   0.250   0.254   0.265
  0.270   0.280   0.286   0.294   0.296   0.302   0.305   0.314
  0.321   0.325   0.337   0.340   0.350   0.360   0.364   0.379
  0.388   0.410   0.413   0.421   0.464   0.486   0.502   0.513
  0.526   0.548   0.563   0.577   0.584   0.605   0.612   0.640
  0.646   0.670   0.676   0.692   0.701   0.724   0.740   0.749
  0.812   0.872   0.903   0.925   0.975   0.981   1.035   1.055
  1.060   1.075   1.092   1.109   1.119   1.138   1.150   1.154
  1.175   1.182   1.186   1.203   1.223   1.255   1.289   1.306
  1.339   1.380   1.402   1.420   1.441   1.449   1.473   1.488
  1.498   1.532   1.537   1.553   1.561   1.586   1.592   1.609
  1.631   1.669   1.685   1.711   1.733   1.762   1.769   1.803
  1.817   1.852   1.911   1.932   1.957   1.993   2.026   2.044
  2.065   2.091   2.126   2.152   2.161   2.195   2.212   2.269
  2.319   2.475   2.486   2.518   2.535   2.550   2.604   2.614
  2.624   2.685   2.701   2.760   2.799   2.822   2.854   2.879
  2.899   2.909   2.943   2.970   3.037   3.049   3.071   3.096
  3.097   3.117   3.150   3.169   3.184   3.191   3.242   3.295
  3.322   3.344   3.405   3.462   3.558   3.647   3.777   3.791
  3.825   3.854   3.876   3.897   3.926   4.025   4.035   4.100
  4.153   4.280   4.962   5.035   5.057   5.083   5.095   5.182
  5.307   5.363   5.382   5.421   5.524   5.604   5.660   5.729
  5.875  23.739  23.752  23.806  23.834  49.840  49.881  49.897
 49.939  50.004
 --------------------------------------------------------------

          Ground-State Mulliken Net Atomic Charges

     Atom                 Charge (a.u.)
  ----------------------------------------
      1 C                    -0.065955
      2 C                    -0.241766
      3 O                    -0.299105
      4 C                     0.025589
      5 O                    -0.141928
      6 O                    -0.290358
      7 C                    -0.394505
      8 O                    -0.280203
      9 H                     0.270137
     10 H                     0.173818
     11 H                     0.158961
     12 O                    -0.241725
     13 H                     0.223980
     14 H                     0.276334
     15 H                     0.281060
     16 H                     0.278994
     17 H                     0.266672
  ----------------------------------------
  Sum of atomic charges =    -0.000000

 -----------------------------------------------------------------
                    Cartesian Multipole Moments
 -----------------------------------------------------------------
    Charge (ESU x 10^10)
                -0.0000
    Dipole Moment (Debye)
         X      -1.2474      Y       3.0427      Z      -0.7425
       Tot       3.3712
    Quadrupole Moments (Debye-Ang)
        XX     -58.1740     XY       5.0662     YY     -57.0226
        XZ       3.2279     YZ       1.6147     ZZ     -52.4219
    Octopole Moments (Debye-Ang^2)
       XXX     -41.2644    XXY       4.5745    XYY       2.9365
       YYY       1.0253    XXZ     -21.2635    XYZ       4.9063
       YYZ       8.7947    XZZ       6.0775    YZZ       1.4269
       ZZZ      -0.7225
    Hexadecapole Moments (Debye-Ang^3)
      XXXX   -1097.0300   XXXY      94.2793   XXYY    -271.7654
      XYYY      22.5705   YYYY    -396.0956   XXXZ      39.7507
      XXYZ      -5.9103   XYYZ       0.9238   YYYZ      15.6092
      XXZZ    -224.8587   XYZZ       6.4082   YYZZ     -82.5438
      XZZZ       4.4019   YZZZ      -0.4504   ZZZZ    -103.0586
 -----------------------------------------------------------------
 Calculating analytic gradient of the SCF energy
 Gradient of SCF Energy
            1           2           3           4           5           6
    1   0.0000300  -0.0000207   0.0004845   0.0000988  -0.0001481  -0.0002989
    2   0.0000203   0.0001128  -0.0002503   0.0002799   0.0000141  -0.0002809
    3   0.0001521  -0.0000780   0.0001763   0.0001929  -0.0000496  -0.0000371
            7           8           9          10          11          12
    1   0.0001261   0.0003292  -0.0006482   0.0001240  -0.0000533   0.0001245
    2   0.0012345  -0.0026458   0.0017199  -0.0006580   0.0002005   0.0001432
    3  -0.0006740   0.0008954  -0.0000645   0.0005416  -0.0009719  -0.0002085
           13          14          15          16          17
    1  -0.0002519   0.0000597  -0.0000684   0.0001337  -0.0000209
    2  -0.0001307  -0.0000635   0.0000595  -0.0000739   0.0003183
    3   0.0000872  -0.0000164   0.0000495   0.0000846  -0.0000797
 Max gradient component =       2.646E-03
 RMS gradient           =       5.607E-04
 Gradient time:  CPU 75.25 s  wall 90.51 s
 Geometry Optimization Parameters
   NAtoms,    NIC,     NZ,  NCons,   NDum,   NFix, NCnnct, MaxDiis
       17     110       0       0       0       0       0       0

 Cartesian Hessian Update
 Hessian Updated using BFGS Update
**WARNING** Hereditary positive definiteness endangered


** GEOMETRY OPTIMIZATION IN DELOCALIZED INTERNAL COORDINATES **
   Searching for a Minimum

   Optimization Cycle:  15

                       Coordinates (Angstroms)
     ATOM                X               Y               Z
      1  C        -0.8079539714   -0.1989249020    0.1319956131
      2  C         0.4829053671    0.4421779139   -0.4288073588
      3  O         0.6243023079    1.8278282728   -0.0927758229
      4  C         1.7438792749   -0.3238974685    0.0206239935
      5  O         2.8027515272    0.4521537399    0.2734545944
      6  O         1.7921813479   -1.5254834486    0.1240677594
      7  C        -2.0672603574    0.5406250662   -0.3198721939
      8  O        -3.1298609135    0.2811388384    0.5962356467
      9  H        -3.8403345637   -0.1789823902    0.1451097505
     10  H        -2.3123004135    0.1926931526   -1.3275362227
     11  H        -1.8952493395    1.6201551430   -0.3612932604
     12  O        -0.9322312470   -1.5384121171   -0.2998682220
     13  H        -0.7707621974   -0.1465341258    1.2334285707
     14  H         0.4560637844    0.3913162078   -1.5225210363
     15  H         0.2175609731    1.9924436906    0.7671463351
     16  H        -0.1112446958   -2.0036283417   -0.0743431351
     17  H         2.5189818659    1.3781490361    0.1621209957
   Point Group: c1    Number of degrees of freedom:    45


   Energy is   -533.528479470

 Hessian Updated using BFGS Update
**WARNING** Hereditary positive definiteness endangered

 45 Hessian modes will be used to form the next step
  Hessian Eigenvalues:
    -0.002241    0.004665    0.005917    0.007623    0.012109    0.017348
     0.030599    0.042044    0.044851    0.046567    0.051922    0.054120
     0.058727    0.061258    0.072937    0.083246    0.108946    0.134832
     0.157043    0.157620    0.160681    0.164486    0.171945    0.184307
     0.198498    0.212830    0.235236    0.250423    0.276861    0.278811
     0.296883    0.326852    0.334008    0.336400    0.341107    0.394016
     0.418367    0.434023    0.461066    0.488765    0.514004    0.527237
     0.536550    0.576655    0.944950
**WARNING** Hessian does not have the Desired Local Structure

 Minimum Search - Taking Simple RFO Step
 Searching for Lamda that Minimizes Along All modes
 Value Taken    Lamda =  -0.00337025
 Calculated Step too Large.  Step scaled by  0.174445
 Step Taken.  Stepsize is  0.300000

                             Maximum     Tolerance    Cnvgd?
         Gradient           0.000983      0.000300      NO
         Displacement       0.167065      0.001200      NO
         Energy change     -0.000481      0.000001      NO


 New Cartesian Coordinates Obtained by Inverse Iteration

 Displacement from previous Coordinates is:  0.252507
 ----------------------------------------------------------------
             Standard Nuclear Orientation (Angstroms)
    I     Atom           X                Y                Z
 ----------------------------------------------------------------
    1      C      -0.8112670122    -0.1885084363     0.1340616985
    2      C       0.4816642866     0.4431547880    -0.4304767322
    3      O       0.6251403173     1.8310971777    -0.1037591107
    4      C       1.7394392545    -0.3294224128     0.0202864816
    5      O       2.8031179780     0.4385138658     0.2761037601
    6      O       1.7810647114    -1.5315272613     0.1230571734
    7      C      -2.0671764679     0.5577243305    -0.3189185612
    8      O      -3.1454653065     0.3013493428     0.5782550084
    9      H      -3.7842296172    -0.2767123917     0.1562502489
   10      H      -2.3023409553     0.2255722502    -1.3344065000
   11      H      -1.8957391844     1.6371358664    -0.3431130761
   12      O      -0.9449811863    -1.5291097270    -0.2935125834
   13      H      -0.7720028616    -0.1335493376     1.2351794326
   14      H       0.4519785899     0.3874992197    -1.5238995026
   15      H       0.2152685952     2.0026048718     0.7534345567
   16      H      -0.1259628749    -1.9990791862    -0.0695697575
   17      H       2.5229204827     1.3660753072     0.1681934705
 ----------------------------------------------------------------
 Molecular Point Group                 C1    NOp =  1
 Largest Abelian Subgroup              C1    NOp =  1
 Nuclear Repulsion Energy =   493.0015053617 hartrees
 There are       36 alpha and       36 beta electrons
 Applying Cartesian multipole field
    Component          Value
    ---------          -----
     (2,0,0)        1.00000E-11
     (0,2,0)        2.00000E-11
     (0,0,2)       -3.00000E-11
 Nucleus-field energy     =     0.0000000138 hartrees
 Requested basis set is 6-311++G(d,p)
 There are 94 shells and 254 basis functions
 A cutoff of  1.0D-11 yielded   4020 shell pairs
 There are     29384 function pairs (     31422 Cartesian)
 Smallest overlap matrix eigenvalue = 1.49E-05
 Guess MOs from SCF MO coefficient file
 Reading MOs from coefficient file
 Reading MOs from coefficient file
 A restricted hybrid HF-DFT SCF calculation will be
 performed using Pulay DIIS extrapolation
 Exchange:     0.2000 Hartree-Fock + 0.0800 Slater + 0.7200 B88
 Correlation:  0.1900 VWN1RPA + 0.8100 LYP
 Using SG-1 standard quadrature grid
 SCF converges when DIIS error is below 1.0E-08
 Geometry optimization detected.  Setting ReadMinima to 0
 Setting SaveMinima to 0
 ---------------------------------------
  Cycle       Energy         DIIS Error
 ---------------------------------------
    1    -533.5227100478      6.43E-04
    2    -533.5290306750      1.54E-04
    3    -533.5290540747      1.40E-04
    4    -533.5291438666      5.65E-05
    5    -533.5291605325      5.80E-06
    6    -533.5291609970      5.47E-06
    7    -533.5291610255      1.01E-06
    8    -533.5291609126      3.00E-07
    9    -533.5291609328      1.01E-07
   10    -533.5291609341      3.70E-08
   11    -533.5291609352      6.16E-09 Convergence criterion met
 ---------------------------------------
 SCF time:  CPU 190.61 s  wall 226.12 s
 SCF   energy in the final basis set = -533.5291609352
 Total energy in the final basis set = -533.5291609352

 --------------------------------------------------------------

                    Orbital Energies (a.u.)
 --------------------------------------------------------------

 Alpha MOs
 -- Occupied --
-19.194 -19.183 -19.140 -19.139 -19.134 -10.333 -10.275 -10.254
-10.238  -1.140  -1.082  -1.060  -1.047  -1.032  -0.798  -0.737
 -0.644  -0.636  -0.587  -0.560  -0.555  -0.521  -0.484  -0.477
 -0.454  -0.451  -0.446  -0.415  -0.405  -0.376  -0.368  -0.355
 -0.349  -0.311  -0.296  -0.287
 -- Virtual --
 -0.038  -0.023  -0.011   0.000   0.010   0.021   0.034   0.042
  0.047   0.061   0.067   0.076   0.086   0.091   0.096   0.102
  0.110   0.110   0.115   0.116   0.128   0.135   0.142   0.146
  0.152   0.156   0.167   0.178   0.182   0.188   0.199   0.205
  0.219   0.226   0.233   0.236   0.245   0.249   0.254   0.265
  0.270   0.278   0.285   0.293   0.295   0.302   0.305   0.315
  0.317   0.324   0.338   0.343   0.350   0.359   0.362   0.379
  0.386   0.409   0.413   0.420   0.463   0.484   0.504   0.513
  0.526   0.548   0.564   0.575   0.585   0.607   0.611   0.639
  0.650   0.669   0.676   0.697   0.702   0.723   0.739   0.750
  0.813   0.873   0.903   0.925   0.974   0.980   1.034   1.055
  1.059   1.074   1.092   1.108   1.119   1.137   1.149   1.153
  1.178   1.180   1.186   1.201   1.219   1.258   1.288   1.306
  1.340   1.380   1.401   1.418   1.441   1.449   1.473   1.484
  1.499   1.530   1.537   1.551   1.559   1.584   1.593   1.610
  1.631   1.664   1.687   1.719   1.734   1.761   1.773   1.804
  1.817   1.851   1.910   1.928   1.955   1.994   2.023   2.044
  2.068   2.093   2.128   2.153   2.163   2.195   2.211   2.268
  2.317   2.475   2.485   2.521   2.537   2.561   2.605   2.613
  2.621   2.700   2.704   2.761   2.799   2.825   2.854   2.877
  2.903   2.909   2.940   2.966   3.033   3.047   3.070   3.093
  3.099   3.118   3.145   3.168   3.185   3.195   3.247   3.292
  3.320   3.343   3.404   3.462   3.558   3.645   3.776   3.801
  3.817   3.853   3.877   3.897   3.927   4.025   4.032   4.099
  4.153   4.278   4.961   5.035   5.055   5.084   5.095   5.182
  5.306   5.364   5.381   5.419   5.523   5.603   5.657   5.728
  5.874  23.738  23.752  23.806  23.835  49.839  49.880  49.897
 49.938  50.003
 --------------------------------------------------------------

          Ground-State Mulliken Net Atomic Charges

     Atom                 Charge (a.u.)
  ----------------------------------------
      1 C                    -0.068989
      2 C                    -0.245426
      3 O                    -0.298554
      4 C                     0.021502
      5 O                    -0.140577
      6 O                    -0.289981
      7 C                    -0.380072
      8 O                    -0.279404
      9 H                     0.271371
     10 H                     0.173435
     11 H                     0.159645
     12 O                    -0.246383
     13 H                     0.220902
     14 H                     0.276103
     15 H                     0.280731
     16 H                     0.279398
     17 H                     0.266300
  ----------------------------------------
  Sum of atomic charges =    -0.000000

 -----------------------------------------------------------------
                    Cartesian Multipole Moments
 -----------------------------------------------------------------
    Charge (ESU x 10^10)
                 0.0000
    Dipole Moment (Debye)
         X      -1.0846      Y       2.8774      Z      -0.6729
       Tot       3.1478
    Quadrupole Moments (Debye-Ang)
        XX     -59.2136     XY       5.8369     YY     -56.8215
        XZ       3.0248     YZ       1.6195     ZZ     -52.3996
    Octopole Moments (Debye-Ang^2)
       XXX     -33.6345    XXY       1.3380    XYY       2.4100
       YYY       0.6582    XXZ     -20.3492    XYZ       5.1525
       YYZ       9.0167    XZZ       6.0840    YZZ       1.1820
       ZZZ      -0.4654
    Hexadecapole Moments (Debye-Ang^3)
      XXXX   -1130.0683   XXXY     108.6169   XXYY    -270.5010
      XYYY      24.2962   YYYY    -396.5045   XXXZ      37.1961
      XXYZ      -6.2327   XYYZ       0.6870   YYYZ      16.5298
      XXZZ    -224.2533   XYZZ       6.9512   YYZZ     -82.6679
      XZZZ       3.6919   YZZZ       0.1049   ZZZZ    -102.3802
 -----------------------------------------------------------------
 Calculating analytic gradient of the SCF energy
 Gradient of SCF Energy
            1           2           3           4           5           6
    1   0.0001702  -0.0000100  -0.0003759   0.0002554   0.0005312   0.0001044
    2   0.0002131   0.0000227   0.0003577   0.0005883  -0.0009014  -0.0004358
    3  -0.0001259   0.0004382  -0.0003263  -0.0000370  -0.0000059   0.0001759
            7           8           9          10          11          12
    1   0.0001451   0.0004493  -0.0010120   0.0002227  -0.0001055   0.0002928
    2   0.0013168  -0.0032503   0.0024262  -0.0007912   0.0003478   0.0000785
    3  -0.0007548   0.0014153  -0.0003603   0.0006442  -0.0010760  -0.0003559
           13          14          15          16          17
    1  -0.0002263  -0.0001239  -0.0001900   0.0002744  -0.0004020
    2  -0.0001177   0.0001358   0.0000622  -0.0002091   0.0001563
    3   0.0000293  -0.0000100   0.0001063   0.0002001   0.0000428
 Max gradient component =       3.250E-03
 RMS gradient           =       7.360E-04
 Gradient time:  CPU 75.64 s  wall 94.52 s
 Geometry Optimization Parameters
   NAtoms,    NIC,     NZ,  NCons,   NDum,   NFix, NCnnct, MaxDiis
       17     110       0       0       0       0       0       0

 Cartesian Hessian Update
 Hessian Updated using BFGS Update
**WARNING** Hereditary positive definiteness endangered


** GEOMETRY OPTIMIZATION IN DELOCALIZED INTERNAL COORDINATES **
   Searching for a Minimum

   Optimization Cycle:  16

                       Coordinates (Angstroms)
     ATOM                X               Y               Z
      1  C        -0.8112670122   -0.1885084363    0.1340616985
      2  C         0.4816642866    0.4431547880   -0.4304767322
      3  O         0.6251403173    1.8310971777   -0.1037591107
      4  C         1.7394392545   -0.3294224128    0.0202864816
      5  O         2.8031179780    0.4385138658    0.2761037601
      6  O         1.7810647114   -1.5315272613    0.1230571734
      7  C        -2.0671764679    0.5577243305   -0.3189185612
      8  O        -3.1454653065    0.3013493428    0.5782550084
      9  H        -3.7842296172   -0.2767123917    0.1562502489
     10  H        -2.3023409553    0.2255722502   -1.3344065000
     11  H        -1.8957391844    1.6371358664   -0.3431130761
     12  O        -0.9449811863   -1.5291097270   -0.2935125834
     13  H        -0.7720028616   -0.1335493376    1.2351794326
     14  H         0.4519785899    0.3874992197   -1.5238995026
     15  H         0.2152685952    2.0026048718    0.7534345567
     16  H        -0.1259628749   -1.9990791862   -0.0695697575
     17  H         2.5229204827    1.3660753072    0.1681934705
   Point Group: c1    Number of degrees of freedom:    45


   Energy is   -533.529160935

 Hessian Updated using BFGS Update
**WARNING** Hereditary positive definiteness endangered

 45 Hessian modes will be used to form the next step
  Hessian Eigenvalues:
    -0.003876    0.004670    0.005479    0.007553    0.011981    0.017225
     0.025808    0.037045    0.044722    0.046138    0.051894    0.054054
     0.058433    0.061215    0.072937    0.082938    0.108934    0.134018
     0.145070    0.157129    0.160569    0.163522    0.170238    0.175385
     0.198475    0.212316    0.234023    0.245084    0.274684    0.277471
     0.296884    0.326817    0.334009    0.336346    0.341098    0.393858
     0.418358    0.433708    0.460303    0.488271    0.513948    0.527235
     0.536054    0.576220    0.944864
**WARNING** Hessian does not have the Desired Local Structure

 Minimum Search - Taking Simple RFO Step
 Searching for Lamda that Minimizes Along All modes
 Value Taken    Lamda =  -0.00538054
 Calculated Step too Large.  Step scaled by  0.159227
 Step Taken.  Stepsize is  0.300000

                             Maximum     Tolerance    Cnvgd?
         Gradient           0.001610      0.000300      NO
         Displacement       0.160324      0.001200      NO
         Energy change     -0.000681      0.000001      NO


 New Cartesian Coordinates Obtained by Inverse Iteration

 Displacement from previous Coordinates is:  0.304656
 ----------------------------------------------------------------
             Standard Nuclear Orientation (Angstroms)
    I     Atom           X                Y                Z
 ----------------------------------------------------------------
    1      C      -0.8194157164    -0.1714310315     0.1362081748
    2      C       0.4809033453     0.4468375687    -0.4307128072
    3      O       0.6560371425     1.8269526590    -0.0914110497
    4      C       1.7271883238    -0.3330671610     0.0233873234
    5      O       2.7932761426     0.4346740933     0.2727841665
    6      O       1.7569174738    -1.5346191818     0.1321103641
    7      C      -2.0730993145     0.5716931012    -0.3266138409
    8      O      -3.1632654838     0.3083796945     0.5509498201
    9      H      -3.7139127937    -0.3830173909     0.1770305251
   10      H      -2.2938886298     0.2430316255    -1.3468237202
   11      H      -1.9138494598     1.6516710218    -0.3429423431
   12      O      -0.9673538023    -1.5120769810    -0.2864710443
   13      H      -0.7826655383    -0.1134872196     1.2372400810
   14      H       0.4553715378     0.3916724738    -1.5242241361
   15      H       0.2529604837     2.0006278354     0.7680061997
   16      H      -0.1521526089    -1.9891227724    -0.0667768202
   17      H       2.5283776469     1.3640999325     0.1454251141
 ----------------------------------------------------------------
 Molecular Point Group                 C1    NOp =  1
 Largest Abelian Subgroup              C1    NOp =  1
 Nuclear Repulsion Energy =   493.4675754553 hartrees
 There are       36 alpha and       36 beta electrons
 Applying Cartesian multipole field
    Component          Value
    ---------          -----
     (2,0,0)        1.00000E-11
     (0,2,0)        2.00000E-11
     (0,0,2)       -3.00000E-11
 Nucleus-field energy     =     0.0000000138 hartrees
 Requested basis set is 6-311++G(d,p)
 There are 94 shells and 254 basis functions
 A cutoff of  1.0D-11 yielded   4022 shell pairs
 There are     29390 function pairs (     31428 Cartesian)
 Smallest overlap matrix eigenvalue = 1.41E-05
 Guess MOs from SCF MO coefficient file
 Reading MOs from coefficient file
 Reading MOs from coefficient file
 A restricted hybrid HF-DFT SCF calculation will be
 performed using Pulay DIIS extrapolation
 Exchange:     0.2000 Hartree-Fock + 0.0800 Slater + 0.7200 B88
 Correlation:  0.1900 VWN1RPA + 0.8100 LYP
 Using SG-1 standard quadrature grid
 SCF converges when DIIS error is below 1.0E-08
 Geometry optimization detected.  Setting ReadMinima to 0
 Setting SaveMinima to 0
 ---------------------------------------
  Cycle       Energy         DIIS Error
 ---------------------------------------
    1    -533.5266907476      7.77E-04
    2    -533.5297205257      1.65E-04
    3    -533.5297208884      1.67E-04
    4    -533.5298508981      6.54E-05
    5    -533.5298718642      2.10E-05
    6    -533.5298744818      5.76E-06
    7    -533.5298750180      1.17E-06
    8    -533.5298748656      3.25E-07
    9    -533.5298748911      1.56E-07
   10    -533.5298748983      3.49E-08
   11    -533.5298748980      8.99E-09 Convergence criterion met
 ---------------------------------------
 SCF time:  CPU 193.25 s  wall 233.53 s
 SCF   energy in the final basis set = -533.5298748980
 Total energy in the final basis set = -533.5298748980

 --------------------------------------------------------------

                    Orbital Energies (a.u.)
 --------------------------------------------------------------

 Alpha MOs
 -- Occupied --
-19.193 -19.184 -19.141 -19.139 -19.136 -10.332 -10.275 -10.255
-10.237  -1.140  -1.083  -1.061  -1.048  -1.032  -0.798  -0.738
 -0.645  -0.637  -0.587  -0.562  -0.555  -0.520  -0.485  -0.479
 -0.454  -0.450  -0.446  -0.415  -0.404  -0.376  -0.368  -0.355
 -0.350  -0.311  -0.298  -0.287
 -- Virtual --
 -0.038  -0.023  -0.010  -0.000   0.010   0.021   0.035   0.042
  0.047   0.061   0.066   0.076   0.086   0.091   0.097   0.102
  0.110   0.110   0.115   0.116   0.128   0.135   0.142   0.147
  0.152   0.156   0.167   0.179   0.182   0.187   0.201   0.205
  0.220   0.223   0.232   0.235   0.243   0.248   0.254   0.266
  0.271   0.276   0.284   0.293   0.295   0.302   0.305   0.313
  0.317   0.325   0.340   0.348   0.351   0.354   0.362   0.379
  0.385   0.408   0.412   0.419   0.464   0.483   0.506   0.514
  0.526   0.552   0.563   0.572   0.583   0.607   0.614   0.639
  0.648   0.670   0.675   0.701   0.704   0.722   0.739   0.751
  0.812   0.874   0.904   0.925   0.975   0.981   1.030   1.056
  1.060   1.072   1.090   1.106   1.124   1.136   1.149   1.153
  1.176   1.182   1.191   1.201   1.214   1.266   1.287   1.304
  1.339   1.380   1.400   1.415   1.440   1.452   1.474   1.480
  1.506   1.530   1.539   1.557   1.557   1.582   1.594   1.609
  1.634   1.658   1.689   1.725   1.735   1.766   1.782   1.811
  1.819   1.852   1.908   1.923   1.952   1.991   2.022   2.043
  2.069   2.096   2.130   2.153   2.164   2.198   2.212   2.268
  2.316   2.476   2.483   2.524   2.538   2.568   2.604   2.607
  2.627   2.703   2.721   2.767   2.799   2.824   2.854   2.879
  2.907   2.908   2.939   2.966   3.032   3.046   3.069   3.091
  3.104   3.118   3.143   3.168   3.184   3.200   3.257   3.291
  3.318   3.344   3.405   3.462   3.555   3.648   3.776   3.805
  3.818   3.855   3.878   3.898   3.930   4.024   4.031   4.099
  4.152   4.281   4.962   5.035   5.055   5.086   5.096   5.181
  5.310   5.366   5.380   5.418   5.525   5.604   5.655   5.728
  5.876  23.740  23.753  23.807  23.837  49.840  49.882  49.896
 49.939  50.003
 --------------------------------------------------------------

          Ground-State Mulliken Net Atomic Charges

     Atom                 Charge (a.u.)
  ----------------------------------------
      1 C                    -0.089794
      2 C                    -0.259059
      3 O                    -0.301518
      4 C                     0.031191
      5 O                    -0.144783
      6 O                    -0.290828
      7 C                    -0.352924
      8 O                    -0.276341
      9 H                     0.271056
     10 H                     0.173752
     11 H                     0.163799
     12 O                    -0.248720
     13 H                     0.217852
     14 H                     0.275291
     15 H                     0.282667
     16 H                     0.279004
     17 H                     0.269354
  ----------------------------------------
  Sum of atomic charges =     0.000000

 -----------------------------------------------------------------
                    Cartesian Multipole Moments
 -----------------------------------------------------------------
    Charge (ESU x 10^10)
                 0.0000
    Dipole Moment (Debye)
         X      -0.8848      Y       2.7271      Z      -0.6247
       Tot       2.9343
    Quadrupole Moments (Debye-Ang)
        XX     -60.4958     XY       6.5476     YY     -56.4610
        XZ       2.5745     YZ       1.5882     ZZ     -52.2420
    Octopole Moments (Debye-Ang^2)
       XXX     -24.2958    XXY      -1.4639    XYY       1.8930
       YYY       0.1272    XXZ     -19.2581    XYZ       5.3068
       YYZ       8.8975    XZZ       6.1451    YZZ       1.0801
       ZZZ      -0.2705
    Hexadecapole Moments (Debye-Ang^3)
      XXXX   -1168.2148   XXXY     117.5314   XXYY    -267.1251
      XYYY      23.9506   YYYY    -394.5527   XXXZ      31.1588
      XXYZ      -6.9135   XYYZ      -0.1605   YYYZ      17.1625
      XXZZ    -223.2368   XYZZ       6.6875   YYZZ     -81.9503
      XZZZ       1.7881   YZZZ       0.7336   ZZZZ    -101.3718
 -----------------------------------------------------------------
 Calculating analytic gradient of the SCF energy
 Gradient of SCF Energy
            1           2           3           4           5           6
    1  -0.0000305   0.0000614   0.0028155  -0.0003104  -0.0019689  -0.0013755
    2  -0.0005063   0.0006114  -0.0018866  -0.0004756   0.0025257   0.0001585
    3   0.0009333  -0.0012536   0.0015037   0.0008333  -0.0002569  -0.0005687
            7           8           9          10          11          12
    1   0.0001700   0.0013844  -0.0015243   0.0000797  -0.0003853   0.0001234
    2   0.0013813  -0.0037589   0.0025849  -0.0010701  -0.0002311   0.0005721
    3  -0.0006643   0.0014635  -0.0005780   0.0008322  -0.0015492  -0.0002721
           13          14          15          16          17
    1  -0.0004450   0.0005182   0.0002306  -0.0003165   0.0009730
    2  -0.0003590  -0.0006145   0.0000406   0.0002277   0.0007999
    3   0.0001832  -0.0000205  -0.0001636  -0.0000831  -0.0003393
 Max gradient component =       3.759E-03
 RMS gradient           =       1.156E-03
 Gradient time:  CPU 75.40 s  wall 89.87 s
 Geometry Optimization Parameters
   NAtoms,    NIC,     NZ,  NCons,   NDum,   NFix, NCnnct, MaxDiis
       17     110       0       0       0       0       0       0

 Cartesian Hessian Update
 Hessian Updated using BFGS Update


** GEOMETRY OPTIMIZATION IN DELOCALIZED INTERNAL COORDINATES **
   Searching for a Minimum

   Optimization Cycle:  17

                       Coordinates (Angstroms)
     ATOM                X               Y               Z
      1  C        -0.8194157164   -0.1714310315    0.1362081748
      2  C         0.4809033453    0.4468375687   -0.4307128072
      3  O         0.6560371425    1.8269526590   -0.0914110497
      4  C         1.7271883238   -0.3330671610    0.0233873234
      5  O         2.7932761426    0.4346740933    0.2727841665
      6  O         1.7569174738   -1.5346191818    0.1321103641
      7  C        -2.0730993145    0.5716931012   -0.3266138409
      8  O        -3.1632654838    0.3083796945    0.5509498201
      9  H        -3.7139127937   -0.3830173909    0.1770305251
     10  H        -2.2938886298    0.2430316255   -1.3468237202
     11  H        -1.9138494598    1.6516710218   -0.3429423431
     12  O        -0.9673538023   -1.5120769810   -0.2864710443
     13  H        -0.7826655383   -0.1134872196    1.2372400810
     14  H         0.4553715378    0.3916724738   -1.5242241361
     15  H         0.2529604837    2.0006278354    0.7680061997
     16  H        -0.1521526089   -1.9891227724   -0.0667768202
     17  H         2.5283776469    1.3640999325    0.1454251141
   Point Group: c1    Number of degrees of freedom:    45


   Energy is   -533.529874898

 Hessian Updated using BFGS Update

 45 Hessian modes will be used to form the next step
  Hessian Eigenvalues:
     0.000448    0.004681    0.006282    0.007688    0.012152    0.017463
     0.032794    0.044620    0.045667    0.051707    0.053931    0.056674
     0.061164    0.061450    0.072937    0.084090    0.108938    0.135152
     0.156887    0.160482    0.162199    0.166969    0.172234    0.197703
     0.210913    0.217196    0.238206    0.268036    0.277301    0.296749
     0.326817    0.333774    0.336356    0.341056    0.391873    0.416767
     0.427413    0.444814    0.477123    0.511534    0.526771    0.535279
     0.554783    0.613998    0.946088

 Minimum Search - Taking Simple RFO Step
 Searching for Lamda that Minimizes Along All modes
 Value Taken    Lamda =  -0.00252807
 Calculated Step too Large.  Step scaled by  0.339501
 Step Taken.  Stepsize is  0.300000

                             Maximum     Tolerance    Cnvgd?
         Gradient           0.005733      0.000300      NO
         Displacement       0.157700      0.001200      NO
         Energy change     -0.000714      0.000001      NO


 New Cartesian Coordinates Obtained by Inverse Iteration

 Displacement from previous Coordinates is:  0.262805
 ----------------------------------------------------------------
             Standard Nuclear Orientation (Angstroms)
    I     Atom           X                Y                Z
 ----------------------------------------------------------------
    1      C      -0.8252012128    -0.1594540095     0.1373189625
    2      C       0.4791533956     0.4480071005    -0.4323291231
    3      O       0.6664862992     1.8270409622    -0.0963750316
    4      C       1.7188605490    -0.3375074233     0.0256337534
    5      O       2.7879194903     0.4259573055     0.2760392868
    6      O       1.7405458905    -1.5390010985     0.1359253078
    7      C      -2.0759097642     0.5857703154    -0.3304784164
    8      O      -3.1812270583     0.3145090612     0.5220307051
    9      H      -3.6378554054    -0.4687783048     0.2050617781
   10      H      -2.2807964904     0.2723525062    -1.3594542255
   11      H      -1.9253377005     1.6659740548    -0.3273515908
   12      O      -0.9845710661    -1.5003870008    -0.2817179302
   13      H      -0.7880729255    -0.0998912559     1.2381696945
   14      H       0.4541399733     0.3881160030    -1.5255842482
   15      H       0.2646022020     2.0067212802     0.7621932221
   16      H      -0.1722407791    -1.9833596287    -0.0652383340
   17      H       2.5309333516     1.3567483998     0.1433221967
 ----------------------------------------------------------------
 Molecular Point Group                 C1    NOp =  1
 Largest Abelian Subgroup              C1    NOp =  1
 Nuclear Repulsion Energy =   493.6296519177 hartrees
 There are       36 alpha and       36 beta electrons
 Applying Cartesian multipole field
    Component          Value
    ---------          -----
     (2,0,0)        1.00000E-11
     (0,2,0)        2.00000E-11
     (0,0,2)       -3.00000E-11
 Nucleus-field energy     =     0.0000000138 hartrees
 Requested basis set is 6-311++G(d,p)
 There are 94 shells and 254 basis functions
 A cutoff of  1.0D-11 yielded   4024 shell pairs
 There are     29398 function pairs (     31436 Cartesian)
 Smallest overlap matrix eigenvalue = 1.36E-05
 Guess MOs from SCF MO coefficient file
 Reading MOs from coefficient file
 Reading MOs from coefficient file
 A restricted hybrid HF-DFT SCF calculation will be
 performed using Pulay DIIS extrapolation
 Exchange:     0.2000 Hartree-Fock + 0.0800 Slater + 0.7200 B88
 Correlation:  0.1900 VWN1RPA + 0.8100 LYP
 Using SG-1 standard quadrature grid
 SCF converges when DIIS error is below 1.0E-08
 Geometry optimization detected.  Setting ReadMinima to 0
 Setting SaveMinima to 0
 ---------------------------------------
  Cycle       Energy         DIIS Error
 ---------------------------------------
    1    -533.5271815245      6.68E-04
    2    -533.5306246563      1.46E-04
    3    -533.5306624405      1.19E-04
    4    -533.5307203564      5.96E-05
    5    -533.5307387622      8.87E-06
    6    -533.5307392464      6.78E-06
    7    -533.5307396006      7.17E-07
    8    -533.5307394830      3.03E-07
    9    -533.5307395190      1.07E-07
   10    -533.5307395201      3.17E-08
   11    -533.5307395209      5.01E-09 Convergence criterion met
 ---------------------------------------
 SCF time:  CPU 191.40 s  wall 227.99 s
 SCF   energy in the final basis set = -533.5307395209
 Total energy in the final basis set = -533.5307395209

 --------------------------------------------------------------

                    Orbital Energies (a.u.)
 --------------------------------------------------------------

 Alpha MOs
 -- Occupied --
-19.193 -19.184 -19.141 -19.139 -19.137 -10.333 -10.275 -10.255
-10.237  -1.140  -1.083  -1.062  -1.048  -1.033  -0.798  -0.738
 -0.646  -0.639  -0.588  -0.563  -0.554  -0.520  -0.486  -0.480
 -0.455  -0.450  -0.446  -0.416  -0.404  -0.377  -0.369  -0.355
 -0.351  -0.311  -0.299  -0.288
 -- Virtual --
 -0.039  -0.023  -0.008  -0.000   0.009   0.021   0.035   0.042
  0.047   0.060   0.066   0.076   0.086   0.090   0.097   0.102
  0.110   0.111   0.115   0.116   0.128   0.134   0.141   0.147
  0.152   0.156   0.168   0.179   0.181   0.186   0.201   0.206
  0.218   0.222   0.232   0.235   0.242   0.248   0.254   0.266
  0.271   0.274   0.284   0.292   0.294   0.302   0.306   0.311
  0.317   0.326   0.341   0.348   0.351   0.356   0.361   0.379
  0.384   0.405   0.412   0.418   0.463   0.482   0.506   0.514
  0.526   0.553   0.560   0.571   0.580   0.606   0.617   0.638
  0.644   0.671   0.676   0.701   0.708   0.721   0.739   0.752
  0.810   0.874   0.903   0.925   0.975   0.980   1.028   1.057
  1.062   1.071   1.089   1.103   1.127   1.135   1.149   1.153
  1.175   1.182   1.197   1.201   1.210   1.275   1.285   1.302
  1.338   1.378   1.402   1.409   1.438   1.454   1.468   1.476
  1.510   1.530   1.540   1.556   1.559   1.579   1.596   1.607
  1.634   1.649   1.692   1.728   1.737   1.767   1.786   1.813
  1.826   1.853   1.905   1.917   1.950   1.987   2.019   2.042
  2.067   2.096   2.129   2.152   2.167   2.199   2.211   2.270
  2.314   2.475   2.481   2.527   2.539   2.564   2.600   2.606
  2.629   2.703   2.726   2.770   2.797   2.821   2.856   2.879
  2.906   2.913   2.940   2.964   3.032   3.046   3.068   3.090
  3.105   3.116   3.141   3.168   3.184   3.205   3.267   3.296
  3.317   3.344   3.403   3.462   3.554   3.648   3.774   3.796
  3.829   3.856   3.881   3.897   3.933   4.024   4.029   4.099
  4.151   4.282   4.962   5.034   5.053   5.086   5.094   5.180
  5.310   5.370   5.380   5.418   5.525   5.602   5.652   5.727
  5.876  23.741  23.753  23.807  23.838  49.840  49.882  49.896
 49.938  50.003
 --------------------------------------------------------------

          Ground-State Mulliken Net Atomic Charges

     Atom                 Charge (a.u.)
  ----------------------------------------
      1 C                    -0.123851
      2 C                    -0.269665
      3 O                    -0.301587
      4 C                     0.036303
      5 O                    -0.145704
      6 O                    -0.290297
      7 C                    -0.319398
      8 O                    -0.268371
      9 H                     0.268475
     10 H                     0.174406
     11 H                     0.165240
     12 O                    -0.248402
     13 H                     0.216368
     14 H                     0.275493
     15 H                     0.282792
     16 H                     0.277700
     17 H                     0.270495
  ----------------------------------------
  Sum of atomic charges =    -0.000000

 -----------------------------------------------------------------
                    Cartesian Multipole Moments
 -----------------------------------------------------------------
    Charge (ESU x 10^10)
                 0.0000
    Dipole Moment (Debye)
         X      -0.6715      Y       2.6171      Z      -0.5174
       Tot       2.7509
    Quadrupole Moments (Debye-Ang)
        XX     -61.8187     XY       7.0094     YY     -56.1259
        XZ       2.1067     YZ       1.5884     ZZ     -52.1587
    Octopole Moments (Debye-Ang^2)
       XXX     -14.9200    XXY      -3.1691    XYY       1.2378
       YYY      -0.1464    XXZ     -17.6679    XYZ       5.5438
       YYZ       9.0765    XZZ       6.1404    YZZ       0.9043
       ZZZ       0.1297
    Hexadecapole Moments (Debye-Ang^3)
      XXXX   -1206.6820   XXXY     123.4528   XXYY    -264.2801
      XYYY      24.4997   YYYY    -393.6600   XXXZ      24.6650
      XXYZ      -7.2198   XYYZ      -0.9099   YYYZ      18.2335
      XXZZ    -222.1936   XYZZ       6.8129   YYZZ     -81.7913
      XZZZ      -0.0782   YZZZ       1.4412   ZZZZ    -100.5575
 -----------------------------------------------------------------
 Calculating analytic gradient of the SCF energy
 Gradient of SCF Energy
            1           2           3           4           5           6
    1   0.0001549   0.0001892   0.0034671  -0.0004952  -0.0025029  -0.0016818
    2  -0.0007488   0.0007187  -0.0023405  -0.0008006   0.0034135   0.0003755
    3   0.0010143  -0.0014773   0.0018442   0.0009903  -0.0003848  -0.0007326
            7           8           9          10          11          12
    1   0.0001843   0.0017960  -0.0018956   0.0000382  -0.0006871   0.0001169
    2   0.0009733  -0.0030615   0.0023777  -0.0011326  -0.0005251   0.0007509
    3  -0.0002910   0.0014317  -0.0007461   0.0008844  -0.0015941  -0.0003395
           13          14          15          16          17
    1  -0.0004964   0.0006651   0.0003479  -0.0005131   0.0013125
    2  -0.0004448  -0.0008040   0.0000003   0.0003511   0.0008968
    3   0.0001746  -0.0000151  -0.0002441  -0.0001790  -0.0003359
 Max gradient component =       3.467E-03
 RMS gradient           =       1.291E-03
 Gradient time:  CPU 75.42 s  wall 104.55 s
 Geometry Optimization Parameters
   NAtoms,    NIC,     NZ,  NCons,   NDum,   NFix, NCnnct, MaxDiis
       17     110       0       0       0       0       0       0

 Cartesian Hessian Update
 Hessian Updated using BFGS Update
**WARNING** Hereditary positive definiteness endangered


** GEOMETRY OPTIMIZATION IN DELOCALIZED INTERNAL COORDINATES **
   Searching for a Minimum

   Optimization Cycle:  18

                       Coordinates (Angstroms)
     ATOM                X               Y               Z
      1  C        -0.8252012128   -0.1594540095    0.1373189625
      2  C         0.4791533956    0.4480071005   -0.4323291231
      3  O         0.6664862992    1.8270409622   -0.0963750316
      4  C         1.7188605490   -0.3375074233    0.0256337534
      5  O         2.7879194903    0.4259573055    0.2760392868
      6  O         1.7405458905   -1.5390010985    0.1359253078
      7  C        -2.0759097642    0.5857703154   -0.3304784164
      8  O        -3.1812270583    0.3145090612    0.5220307051
      9  H        -3.6378554054   -0.4687783048    0.2050617781
     10  H        -2.2807964904    0.2723525062   -1.3594542255
     11  H        -1.9253377005    1.6659740548   -0.3273515908
     12  O        -0.9845710661   -1.5003870008   -0.2817179302
     13  H        -0.7880729255   -0.0998912559    1.2381696945
     14  H         0.4541399733    0.3881160030   -1.5255842482
     15  H         0.2646022020    2.0067212802    0.7621932221
     16  H        -0.1722407791   -1.9833596287   -0.0652383340
     17  H         2.5309333516    1.3567483998    0.1433221967
   Point Group: c1    Number of degrees of freedom:    45


   Energy is   -533.530739521

 Hessian Updated using BFGS Update

 45 Hessian modes will be used to form the next step
  Hessian Eigenvalues:
     0.000017    0.006151    0.006784    0.007670    0.012210    0.017459
     0.032613    0.044619    0.045668    0.051498    0.053415    0.058165
     0.060251    0.061703    0.072944    0.084117    0.110879    0.137964
     0.158219    0.160701    0.162636    0.167534    0.172358    0.197002
     0.208261    0.229645    0.242662    0.268850    0.277434    0.297186
     0.326948    0.333206    0.335844    0.341097    0.393938    0.415659
     0.427809    0.452360    0.476297    0.513179    0.527106    0.535279
     0.571880    0.937534    1.345930
**WARNING** Magnitude of eigenvalue   1 too small.  Replaced by     0.000100

 Minimum Search - Taking Simple RFO Step
 Searching for Lamda that Minimizes Along All modes
 Value Taken    Lamda =  -0.00296863
 Calculated Step too Large.  Step scaled by  0.317236
 Step Taken.  Stepsize is  0.300000

                             Maximum     Tolerance    Cnvgd?
         Gradient           0.007049      0.000300      NO
         Displacement       0.157722      0.001200      NO
         Energy change     -0.000865      0.000001      NO


 New Cartesian Coordinates Obtained by Inverse Iteration

 Displacement from previous Coordinates is:  0.246049
 ----------------------------------------------------------------
             Standard Nuclear Orientation (Angstroms)
    I     Atom           X                Y                Z
 ----------------------------------------------------------------
    1      C      -0.8303052321    -0.1505146558     0.1375874708
    2      C       0.4769376088     0.4483907134    -0.4337712521
    3      O       0.6698914552     1.8280345082    -0.1039548009
    4      C       1.7120389389    -0.3415341460     0.0274302259
    5      O       2.7836146747     0.4173580627     0.2811909426
    6      O       1.7278650281    -1.5430381746     0.1374348339
    7      C      -2.0778839544     0.5970732381    -0.3352583295
    8      O      -3.1994957620     0.3210452518     0.4895735260
    9      H      -3.5596267641    -0.5359478124     0.2436962544
   10      H      -2.2658371618     0.3006546513    -1.3734639424
   11      H      -1.9361290116     1.6769082765    -0.3110344114
   12      O      -0.9994898087    -1.4915265896    -0.2791865511
   13      H      -0.7927860279    -0.0903067405     1.2382372637
   14      H       0.4517844761     0.3836868879    -1.5267253147
   15      H       0.2684756615     2.0130820951     0.7535514970
   16      H      -0.1897669331    -1.9798422036    -0.0657742453
   17      H       2.5321415617     1.3492949049     0.1476328400
 ----------------------------------------------------------------
 Molecular Point Group                 C1    NOp =  1
 Largest Abelian Subgroup              C1    NOp =  1
 Nuclear Repulsion Energy =   493.7089938413 hartrees
 There are       36 alpha and       36 beta electrons
 Applying Cartesian multipole field
    Component          Value
    ---------          -----
     (2,0,0)        1.00000E-11
     (0,2,0)        2.00000E-11
     (0,0,2)       -3.00000E-11
 Nucleus-field energy     =     0.0000000139 hartrees
 Requested basis set is 6-311++G(d,p)
 There are 94 shells and 254 basis functions
 A cutoff of  1.0D-11 yielded   4027 shell pairs
 There are     29450 function pairs (     31496 Cartesian)
 Smallest overlap matrix eigenvalue = 1.34E-05
 Guess MOs from SCF MO coefficient file
 Reading MOs from coefficient file
 Reading MOs from coefficient file
 A restricted hybrid HF-DFT SCF calculation will be
 performed using Pulay DIIS extrapolation
 Exchange:     0.2000 Hartree-Fock + 0.0800 Slater + 0.7200 B88
 Correlation:  0.1900 VWN1RPA + 0.8100 LYP
 Using SG-1 standard quadrature grid
 SCF converges when DIIS error is below 1.0E-08
 Geometry optimization detected.  Setting ReadMinima to 0
 Setting SaveMinima to 0
 ---------------------------------------
  Cycle       Energy         DIIS Error
 ---------------------------------------
    1    -533.5286946827      6.55E-04
    2    -533.5315157669      1.42E-04
    3    -533.5315569156      1.09E-04
    4    -533.5316048249      5.75E-05
    5    -533.5316223093      5.19E-06
    6    -533.5316224303      4.87E-06
    7    -533.5316225693      7.41E-07
    8    -533.5316225398      2.95E-07
    9    -533.5316225606      9.27E-08
   10    -533.5316225562      2.86E-08
   11    -533.5316225592      5.05E-09 Convergence criterion met
 ---------------------------------------
 SCF time:  CPU 190.02 s  wall 224.53 s
 SCF   energy in the final basis set = -533.5316225592
 Total energy in the final basis set = -533.5316225592

 --------------------------------------------------------------

                    Orbital Energies (a.u.)
 --------------------------------------------------------------

 Alpha MOs
 -- Occupied --
-19.194 -19.185 -19.142 -19.139 -19.139 -10.333 -10.276 -10.256
-10.237  -1.141  -1.084  -1.063  -1.049  -1.033  -0.799  -0.738
 -0.647  -0.640  -0.590  -0.564  -0.553  -0.518  -0.487  -0.482
 -0.455  -0.450  -0.446  -0.417  -0.405  -0.378  -0.370  -0.355
 -0.351  -0.310  -0.300  -0.289
 -- Virtual --
 -0.039  -0.024  -0.007  -0.001   0.008   0.022   0.035   0.043
  0.046   0.059   0.065   0.076   0.087   0.090   0.098   0.102
  0.110   0.111   0.115   0.117   0.128   0.133   0.140   0.147
  0.151   0.155   0.168   0.178   0.181   0.185   0.199   0.206
  0.216   0.222   0.232   0.236   0.241   0.247   0.254   0.266
  0.271   0.273   0.284   0.292   0.293   0.301   0.307   0.309
  0.318   0.326   0.342   0.346   0.349   0.360   0.363   0.379
  0.384   0.401   0.411   0.417   0.461   0.481   0.504   0.514
  0.526   0.551   0.560   0.571   0.578   0.605   0.619   0.637
  0.642   0.671   0.679   0.701   0.711   0.720   0.739   0.754
  0.809   0.873   0.902   0.925   0.975   0.976   1.026   1.056
  1.065   1.071   1.088   1.101   1.127   1.134   1.150   1.153
  1.176   1.183   1.198   1.203   1.208   1.275   1.290   1.300
  1.335   1.375   1.403   1.406   1.434   1.455   1.458   1.475
  1.514   1.530   1.540   1.556   1.560   1.578   1.597   1.605
  1.635   1.640   1.695   1.728   1.738   1.765   1.785   1.813
  1.833   1.858   1.898   1.914   1.947   1.982   2.016   2.040
  2.064   2.095   2.126   2.151   2.171   2.199   2.210   2.271
  2.312   2.474   2.481   2.530   2.540   2.546   2.601   2.608
  2.630   2.702   2.719   2.773   2.795   2.818   2.857   2.881
  2.904   2.920   2.941   2.963   3.032   3.047   3.068   3.089
  3.104   3.115   3.142   3.168   3.184   3.207   3.267   3.308
  3.316   3.344   3.402   3.463   3.553   3.648   3.770   3.784
  3.837   3.857   3.887   3.897   3.937   4.023   4.027   4.099
  4.149   4.282   4.962   5.034   5.049   5.085   5.090   5.178
  5.310   5.375   5.380   5.416   5.524   5.601   5.650   5.726
  5.875  23.741  23.752  23.806  23.838  49.840  49.882  49.895
 49.937  50.002
 --------------------------------------------------------------

          Ground-State Mulliken Net Atomic Charges

     Atom                 Charge (a.u.)
  ----------------------------------------
      1 C                    -0.154534
      2 C                    -0.278127
      3 O                    -0.300417
      4 C                     0.039999
      5 O                    -0.145685
      6 O                    -0.289403
      7 C                    -0.293939
      8 O                    -0.258838
      9 H                     0.264800
     10 H                     0.175335
     11 H                     0.165385
     12 O                    -0.246160
     13 H                     0.215421
     14 H                     0.276249
     15 H                     0.282312
     16 H                     0.276639
     17 H                     0.270964
  ----------------------------------------
  Sum of atomic charges =    -0.000000

 -----------------------------------------------------------------
                    Cartesian Multipole Moments
 -----------------------------------------------------------------
    Charge (ESU x 10^10)
                -0.0000
    Dipole Moment (Debye)
         X      -0.4526      Y       2.5300      Z      -0.3725
       Tot       2.5970
    Quadrupole Moments (Debye-Ang)
        XX     -63.1330     XY       7.3074     YY     -55.8317
        XZ       1.5685     YZ       1.5742     ZZ     -52.0745
    Octopole Moments (Debye-Ang^2)
       XXX      -5.8495    XXY      -4.0732    XYY       0.6743
       YYY      -0.3764    XXZ     -15.6893    XYZ       5.8445
       YYZ       9.3512    XZZ       6.0818    YZZ       0.7195
       ZZZ       0.6913
    Hexadecapole Moments (Debye-Ang^3)
      XXXX   -1243.5874   XXXY     126.4012   XXYY    -261.9447
      XYYY      25.3093   YYYY    -393.0875   XXXZ      17.0724
      XXYZ      -7.6115   XYYZ      -1.7123   YYYZ      19.2368
      XXZZ    -221.0510   XYZZ       7.0956   YYZZ     -81.7577
      XZZZ      -2.2138   YZZZ       2.0435   ZZZZ     -99.8078
 -----------------------------------------------------------------
 Calculating analytic gradient of the SCF energy
 Gradient of SCF Energy
            1           2           3           4           5           6
    1   0.0007169   0.0003602   0.0033809  -0.0005915  -0.0025290  -0.0016435
    2  -0.0008429   0.0006158  -0.0022119  -0.0010632   0.0037176   0.0006068
    3   0.0008748  -0.0013015   0.0018310   0.0008926  -0.0004715  -0.0007362
            7           8           9          10          11          12
    1   0.0002107   0.0016850  -0.0016897  -0.0000726  -0.0013222   0.0001444
    2  -0.0001211  -0.0011157   0.0018666  -0.0010734  -0.0010290   0.0008394
    3   0.0005566   0.0010677  -0.0009967   0.0007762  -0.0012932  -0.0004641
           13          14          15          16          17
    1  -0.0005266   0.0007062   0.0004286  -0.0006936   0.0014357
    2  -0.0004956  -0.0008313  -0.0000739   0.0004570   0.0007546
    3   0.0000758  -0.0000045  -0.0003264  -0.0002823  -0.0001985
 Max gradient component =       3.718E-03
 RMS gradient           =       1.219E-03
 Gradient time:  CPU 75.69 s  wall 91.18 s
 Geometry Optimization Parameters
   NAtoms,    NIC,     NZ,  NCons,   NDum,   NFix, NCnnct, MaxDiis
       17     110       0       0       0       0       0       0

 Cartesian Hessian Update
 Hessian Updated using BFGS Update


** GEOMETRY OPTIMIZATION IN DELOCALIZED INTERNAL COORDINATES **
   Searching for a Minimum

   Optimization Cycle:  19

                       Coordinates (Angstroms)
     ATOM                X               Y               Z
      1  C        -0.8303052321   -0.1505146558    0.1375874708
      2  C         0.4769376088    0.4483907134   -0.4337712521
      3  O         0.6698914552    1.8280345082   -0.1039548009
      4  C         1.7120389389   -0.3415341460    0.0274302259
      5  O         2.7836146747    0.4173580627    0.2811909426
      6  O         1.7278650281   -1.5430381746    0.1374348339
      7  C        -2.0778839544    0.5970732381   -0.3352583295
      8  O        -3.1994957620    0.3210452518    0.4895735260
      9  H        -3.5596267641   -0.5359478124    0.2436962544
     10  H        -2.2658371618    0.3006546513   -1.3734639424
     11  H        -1.9361290116    1.6769082765   -0.3110344114
     12  O        -0.9994898087   -1.4915265896   -0.2791865511
     13  H        -0.7927860279   -0.0903067405    1.2382372637
     14  H         0.4517844761    0.3836868879   -1.5267253147
     15  H         0.2684756615    2.0130820951    0.7535514970
     16  H        -0.1897669331   -1.9798422036   -0.0657742453
     17  H         2.5321415617    1.3492949049    0.1476328400
   Point Group: c1    Number of degrees of freedom:    45


   Energy is   -533.531622559

 Hessian Updated using BFGS Update

 45 Hessian modes will be used to form the next step
  Hessian Eigenvalues:
     0.000606    0.005310    0.006643    0.007589    0.012081    0.017254
     0.024605    0.036347    0.044785    0.045807    0.051910    0.057867
     0.058414    0.061586    0.072920    0.083290    0.108624    0.129756
     0.149767    0.159664    0.160824    0.162877    0.169687    0.173612
     0.199041    0.226322    0.239601    0.269138    0.277537    0.296758
     0.324403    0.329789    0.335665    0.341085    0.390175    0.400438
     0.425296    0.450762    0.469137    0.513125    0.527106    0.533871
     0.571484    0.886952    1.000069

 Minimum Search - Taking Simple RFO Step
 Searching for Lamda that Minimizes Along All modes
 Value Taken    Lamda =  -0.00217263
 Calculated Step too Large.  Step scaled by  0.458506
 Step Taken.  Stepsize is  0.300000

                             Maximum     Tolerance    Cnvgd?
         Gradient           0.006583      0.000300      NO
         Displacement       0.158660      0.001200      NO
         Energy change     -0.000883      0.000001      NO


 New Cartesian Coordinates Obtained by Inverse Iteration

 Displacement from previous Coordinates is:  0.234908
 ----------------------------------------------------------------
             Standard Nuclear Orientation (Angstroms)
    I     Atom           X                Y                Z
 ----------------------------------------------------------------
    1      C      -0.8334545761    -0.1471968495     0.1360636449
    2      C       0.4736930046     0.4473024377    -0.4359163821
    3      O       0.6564168606     1.8316283160    -0.1185927135
    4      C       1.7088487789    -0.3450574745     0.0265194019
    5      O       2.7815358420     0.4080736082     0.2917087258
    6      O       1.7243253824    -1.5469498227     0.1302600841
    7      C      -2.0761883230     0.6050145975    -0.3413574073
    8      O      -3.2135731894     0.3341138842     0.4561218928
    9      H      -3.4864065508    -0.5767143958     0.2984213815
   10      H      -2.2477699801     0.3274786841    -1.3894328041
   11      H      -1.9379465470     1.6833526602    -0.2946982997
   12      O      -1.0106352857    -1.4886991536    -0.2788318457
   13      H      -0.7934666175    -0.0869501308     1.2363470263
   14      H       0.4459666438     0.3781746876    -1.5284840954
   15      H       0.2539289295     2.0200447530     0.7376902597
   16      H      -0.2030550686    -1.9815681443    -0.0683022277
   17      H       2.5292094454     1.3407706100     0.1696493653
 ----------------------------------------------------------------
 Molecular Point Group                 C1    NOp =  1
 Largest Abelian Subgroup              C1    NOp =  1
 Nuclear Repulsion Energy =   493.6342892263 hartrees
 There are       36 alpha and       36 beta electrons
 Applying Cartesian multipole field
    Component          Value
    ---------          -----
     (2,0,0)        1.00000E-11
     (0,2,0)        2.00000E-11
     (0,0,2)       -3.00000E-11
 Nucleus-field energy     =     0.0000000139 hartrees
 Requested basis set is 6-311++G(d,p)
 There are 94 shells and 254 basis functions
 A cutoff of  1.0D-11 yielded   4029 shell pairs
 There are     29455 function pairs (     31501 Cartesian)
 Smallest overlap matrix eigenvalue = 1.35E-05
 Guess MOs from SCF MO coefficient file
 Reading MOs from coefficient file
 Reading MOs from coefficient file
 A restricted hybrid HF-DFT SCF calculation will be
 performed using Pulay DIIS extrapolation
 Exchange:     0.2000 Hartree-Fock + 0.0800 Slater + 0.7200 B88
 Correlation:  0.1900 VWN1RPA + 0.8100 LYP
 Using SG-1 standard quadrature grid
 SCF converges when DIIS error is below 1.0E-08
 Geometry optimization detected.  Setting ReadMinima to 0
 Setting SaveMinima to 0
 ---------------------------------------
  Cycle       Energy         DIIS Error
 ---------------------------------------
    1    -533.5288344676      6.65E-04
    2    -533.5322569900      1.40E-04
    3    -533.5322875607      1.17E-04
    4    -533.5323461543      5.57E-05
    5    -533.5323624508      7.93E-06
    6    -533.5323626706      6.58E-06
    7    -533.5323628923      6.38E-07
    8    -533.5323629276      2.76E-07
    9    -533.5323629286      9.21E-08
   10    -533.5323629162      2.61E-08
   11    -533.5323629220      5.49E-09 Convergence criterion met
 ---------------------------------------
 SCF time:  CPU 191.15 s  wall 231.41 s
 SCF   energy in the final basis set = -533.5323629220
 Total energy in the final basis set = -533.5323629220

 --------------------------------------------------------------

                    Orbital Energies (a.u.)
 --------------------------------------------------------------

 Alpha MOs
 -- Occupied --
-19.195 -19.185 -19.142 -19.140 -19.139 -10.334 -10.277 -10.257
-10.236  -1.142  -1.085  -1.064  -1.051  -1.034  -0.800  -0.738
 -0.648  -0.641  -0.591  -0.565  -0.552  -0.517  -0.489  -0.483
 -0.455  -0.450  -0.446  -0.418  -0.406  -0.379  -0.372  -0.355
 -0.352  -0.310  -0.301  -0.290
 -- Virtual --
 -0.040  -0.025  -0.006  -0.001   0.008   0.022   0.035   0.043
  0.046   0.059   0.065   0.077   0.087   0.090   0.098   0.101
  0.109   0.111   0.115   0.117   0.128   0.132   0.140   0.147
  0.151   0.155   0.167   0.176   0.181   0.184   0.198   0.206
  0.215   0.221   0.232   0.237   0.240   0.247   0.253   0.267
  0.270   0.273   0.284   0.291   0.293   0.300   0.307   0.308
  0.318   0.325   0.342   0.343   0.348   0.361   0.366   0.380
  0.384   0.397   0.411   0.417   0.460   0.479   0.502   0.513
  0.525   0.549   0.560   0.569   0.578   0.604   0.618   0.637
  0.642   0.671   0.682   0.700   0.714   0.720   0.738   0.757
  0.809   0.872   0.901   0.924   0.971   0.975   1.026   1.054
  1.067   1.073   1.087   1.101   1.125   1.133   1.151   1.153
  1.180   1.183   1.196   1.204   1.208   1.263   1.296   1.300
  1.333   1.369   1.401   1.410   1.429   1.449   1.459   1.473
  1.515   1.528   1.539   1.556   1.560   1.578   1.593   1.605
  1.630   1.637   1.698   1.728   1.739   1.760   1.779   1.809
  1.836   1.863   1.892   1.912   1.946   1.979   2.012   2.037
  2.063   2.092   2.122   2.149   2.175   2.197   2.207   2.272
  2.309   2.472   2.479   2.518   2.534   2.542   2.600   2.612
  2.629   2.699   2.706   2.776   2.794   2.817   2.856   2.882
  2.902   2.927   2.941   2.961   3.032   3.047   3.068   3.086
  3.102   3.113   3.144   3.167   3.185   3.208   3.265   3.312
  3.316   3.343   3.403   3.465   3.554   3.646   3.761   3.776
  3.844   3.858   3.893   3.897   3.941   4.022   4.025   4.098
  4.147   4.282   4.961   5.034   5.046   5.082   5.087   5.177
  5.307   5.378   5.384   5.414   5.523   5.600   5.649   5.724
  5.873  23.740  23.751  23.806  23.839  49.839  49.880  49.895
 49.935  50.002
 --------------------------------------------------------------

          Ground-State Mulliken Net Atomic Charges

     Atom                 Charge (a.u.)
  ----------------------------------------
      1 C                    -0.175666
      2 C                    -0.280400
      3 O                    -0.297012
      4 C                     0.036667
      5 O                    -0.143430
      6 O                    -0.287813
      7 C                    -0.277976
      8 O                    -0.250353
      9 H                     0.261432
     10 H                     0.176046
     11 H                     0.163168
     12 O                    -0.243049
     13 H                     0.214822
     14 H                     0.277263
     15 H                     0.280600
     16 H                     0.276020
     17 H                     0.269681
  ----------------------------------------
  Sum of atomic charges =    -0.000000

 -----------------------------------------------------------------
                    Cartesian Multipole Moments
 -----------------------------------------------------------------
    Charge (ESU x 10^10)
                 0.0000
    Dipole Moment (Debye)
         X      -0.2591      Y       2.4529      Z      -0.1708
       Tot       2.4725
    Quadrupole Moments (Debye-Ang)
        XX     -64.2932     XY       7.4798     YY     -55.6646
        XZ       0.9968     YZ       1.5315     ZZ     -51.9957
    Octopole Moments (Debye-Ang^2)
       XXX       1.7754    XXY      -4.3801    XYY       0.3248
       YYY      -0.6060    XXZ     -13.1692    XYZ       6.2680
       YYZ       9.8409    XZZ       5.8954    YZZ       0.4846
       ZZZ       1.5199
    Hexadecapole Moments (Debye-Ang^3)
      XXXX   -1273.8475   XXXY     128.0615   XXYY    -260.9198
      XYYY      26.9516   YYYY    -393.6153   XXXZ       8.6124
      XXYZ      -8.1959   XYYZ      -2.3576   YYYZ      20.0018
      XXZZ    -219.5650   XYZZ       7.8043   YYZZ     -82.0519
      XZZZ      -4.4453   YZZZ       2.3608   ZZZZ     -99.3292
 -----------------------------------------------------------------
 Calculating analytic gradient of the SCF energy
 Gradient of SCF Energy
            1           2           3           4           5           6
    1   0.0014563   0.0004236   0.0014452  -0.0004797  -0.0013772  -0.0006820
    2  -0.0002681   0.0002273  -0.0007435  -0.0012006   0.0025098   0.0008981
    3   0.0003859  -0.0000578   0.0008677   0.0001939  -0.0004418  -0.0003035
            7           8           9          10          11          12
    1  -0.0001382   0.0021029  -0.0012726  -0.0001757  -0.0021706   0.0001932
    2  -0.0021599   0.0031278   0.0001480  -0.0008614  -0.0016516   0.0006747
    3   0.0021374  -0.0003404  -0.0008425   0.0001287  -0.0004394  -0.0007221
           13          14          15          16          17
    1  -0.0003025   0.0004183   0.0004056  -0.0008064   0.0009597
    2  -0.0005030  -0.0004264  -0.0002084   0.0004509  -0.0000137
    3  -0.0001946   0.0000283  -0.0003694  -0.0003013   0.0002708
 Max gradient component =       3.128E-03
 RMS gradient           =       1.046E-03
 Gradient time:  CPU 75.95 s  wall 91.75 s
 Geometry Optimization Parameters
   NAtoms,    NIC,     NZ,  NCons,   NDum,   NFix, NCnnct, MaxDiis
       17     110       0       0       0       0       0       0

 Cartesian Hessian Update
 Hessian Updated using BFGS Update


** GEOMETRY OPTIMIZATION IN DELOCALIZED INTERNAL COORDINATES **
   Searching for a Minimum

   Optimization Cycle:  20

                       Coordinates (Angstroms)
     ATOM                X               Y               Z
      1  C        -0.8334545761   -0.1471968495    0.1360636449
      2  C         0.4736930046    0.4473024377   -0.4359163821
      3  O         0.6564168606    1.8316283160   -0.1185927135
      4  C         1.7088487789   -0.3450574745    0.0265194019
      5  O         2.7815358420    0.4080736082    0.2917087258
      6  O         1.7243253824   -1.5469498227    0.1302600841
      7  C        -2.0761883230    0.6050145975   -0.3413574073
      8  O        -3.2135731894    0.3341138842    0.4561218928
      9  H        -3.4864065508   -0.5767143958    0.2984213815
     10  H        -2.2477699801    0.3274786841   -1.3894328041
     11  H        -1.9379465470    1.6833526602   -0.2946982997
     12  O        -1.0106352857   -1.4886991536   -0.2788318457
     13  H        -0.7934666175   -0.0869501308    1.2363470263
     14  H         0.4459666438    0.3781746876   -1.5284840954
     15  H         0.2539289295    2.0200447530    0.7376902597
     16  H        -0.2030550686   -1.9815681443   -0.0683022277
     17  H         2.5292094454    1.3407706100    0.1696493653
   Point Group: c1    Number of degrees of freedom:    45


   Energy is   -533.532362922

 Hessian Updated using BFGS Update

 45 Hessian modes will be used to form the next step
  Hessian Eigenvalues:
     0.000465    0.006160    0.007480    0.007866    0.012236    0.017434
     0.031660    0.044087    0.045374    0.046005    0.051936    0.057729
     0.058673    0.061582    0.072937    0.083621    0.113140    0.140967
     0.159465    0.160445    0.161915    0.163920    0.171916    0.174819
     0.200506    0.231734    0.242825    0.269751    0.277697    0.297141
     0.325637    0.330263    0.335638    0.341097    0.389501    0.398680
     0.425433    0.450226    0.468759    0.513235    0.527107    0.534357
     0.571383    0.834562    0.971888

 Minimum Search - Taking Simple RFO Step
 Searching for Lamda that Minimizes Along All modes
 Value Taken    Lamda =  -0.00154661
 Calculated Step too Large.  Step scaled by  0.358242
 Step Taken.  Stepsize is  0.300000

                             Maximum     Tolerance    Cnvgd?
         Gradient           0.004017      0.000300      NO
         Displacement       0.118590      0.001200      NO
         Energy change     -0.000740      0.000001      NO


 New Cartesian Coordinates Obtained by Inverse Iteration

 Displacement from previous Coordinates is:  0.295140
 ----------------------------------------------------------------
             Standard Nuclear Orientation (Angstroms)
    I     Atom           X                Y                Z
 ----------------------------------------------------------------
    1      C      -0.8419370071    -0.1326880804     0.1353945588
    2      C       0.4710487022     0.4483563985    -0.4393306283
    3      O       0.6781400469     1.8274707035    -0.1177878401
    4      C       1.6957792743    -0.3495060060     0.0311650350
    5      O       2.7706693868     0.4023301817     0.2918354320
    6      O       1.7002425978    -1.5509847136     0.1429910360
    7      C      -2.0820788559     0.6187672708    -0.3482237612
    8      O      -3.2307476711     0.3004137360     0.4154370744
    9      H      -3.4012640977    -0.6441549419     0.3290475883
   10      H      -2.2266360620     0.3685957605    -1.4070401033
   11      H      -1.9593204610     1.6975592661    -0.2687920670
   12      O      -1.0290816350    -1.4759917832    -0.2700009016
   13      H      -0.8037262359    -0.0675518485     1.2358234577
   14      H       0.4469175663     0.3749134071    -1.5317096026
   15      H       0.2773187482     2.0224374662     0.7378334923
   16      H      -0.2237866472    -1.9730733051    -0.0597792582
   17      H       2.5298910996     1.3359247559     0.1503024950
 ----------------------------------------------------------------
 Molecular Point Group                 C1    NOp =  1
 Largest Abelian Subgroup              C1    NOp =  1
 Nuclear Repulsion Energy =   494.1658168352 hartrees
 There are       36 alpha and       36 beta electrons
 Applying Cartesian multipole field
    Component          Value
    ---------          -----
     (2,0,0)        1.00000E-11
     (0,2,0)        2.00000E-11
     (0,0,2)       -3.00000E-11
 Nucleus-field energy     =     0.0000000139 hartrees
 Requested basis set is 6-311++G(d,p)
 There are 94 shells and 254 basis functions
 A cutoff of  1.0D-11 yielded   4033 shell pairs
 There are     29448 function pairs (     31492 Cartesian)
 Smallest overlap matrix eigenvalue = 1.34E-05
 Guess MOs from SCF MO coefficient file
 Reading MOs from coefficient file
 Reading MOs from coefficient file
 A restricted hybrid HF-DFT SCF calculation will be
 performed using Pulay DIIS extrapolation
 Exchange:     0.2000 Hartree-Fock + 0.0800 Slater + 0.7200 B88
 Correlation:  0.1900 VWN1RPA + 0.8100 LYP
 Using SG-1 standard quadrature grid
 SCF converges when DIIS error is below 1.0E-08
 Geometry optimization detected.  Setting ReadMinima to 0
 Setting SaveMinima to 0
 ---------------------------------------
  Cycle       Energy         DIIS Error
 ---------------------------------------
    1    -533.5303004460      7.64E-04
    2    -533.5325374805      1.40E-04
    3    -533.5325193265      1.55E-04
    4    -533.5326395555      4.79E-05
    5    -533.5326503504      1.65E-05
    6    -533.5326518773      5.03E-06
    7    -533.5326521195      9.87E-07
    8    -533.5326520096      2.76E-07
    9    -533.5326520269      1.24E-07
   10    -533.5326520284      2.76E-08
   11    -533.5326520305      5.98E-09 Convergence criterion met
 ---------------------------------------
 SCF time:  CPU 192.44 s  wall 220.68 s
 SCF   energy in the final basis set = -533.5326520305
 Total energy in the final basis set = -533.5326520305

 --------------------------------------------------------------

                    Orbital Energies (a.u.)
 --------------------------------------------------------------

 Alpha MOs
 -- Occupied --
-19.195 -19.186 -19.143 -19.142 -19.138 -10.335 -10.277 -10.259
-10.236  -1.142  -1.086  -1.065  -1.051  -1.034  -0.801  -0.738
 -0.648  -0.642  -0.592  -0.566  -0.553  -0.516  -0.491  -0.484
 -0.456  -0.450  -0.446  -0.420  -0.406  -0.380  -0.373  -0.355
 -0.353  -0.309  -0.302  -0.290
 -- Virtual --
 -0.040  -0.025  -0.005  -0.001   0.008   0.022   0.036   0.043
  0.045   0.059   0.064   0.076   0.086   0.091   0.098   0.100
  0.109   0.111   0.115   0.119   0.128   0.131   0.139   0.147
  0.150   0.156   0.167   0.175   0.181   0.185   0.197   0.207
  0.215   0.222   0.231   0.237   0.238   0.246   0.253   0.266
  0.269   0.273   0.284   0.291   0.292   0.301   0.306   0.308
  0.319   0.326   0.339   0.343   0.348   0.359   0.368   0.380
  0.386   0.394   0.412   0.417   0.459   0.478   0.499   0.514
  0.524   0.550   0.561   0.569   0.577   0.604   0.616   0.636
  0.643   0.671   0.683   0.699   0.716   0.719   0.737   0.760
  0.808   0.870   0.900   0.923   0.966   0.975   1.022   1.054
  1.068   1.075   1.087   1.099   1.127   1.132   1.151   1.152
  1.182   1.185   1.194   1.202   1.210   1.250   1.292   1.302
  1.331   1.368   1.397   1.414   1.427   1.446   1.459   1.475
  1.522   1.529   1.540   1.556   1.564   1.578   1.587   1.608
  1.626   1.639   1.702   1.728   1.740   1.750   1.781   1.810
  1.835   1.861   1.897   1.912   1.943   1.975   2.011   2.036
  2.062   2.090   2.120   2.149   2.178   2.197   2.209   2.273
  2.308   2.470   2.474   2.503   2.535   2.540   2.599   2.618
  2.627   2.686   2.702   2.782   2.794   2.815   2.856   2.886
  2.902   2.929   2.939   2.962   3.032   3.046   3.065   3.084
  3.103   3.115   3.148   3.167   3.184   3.212   3.263   3.312
  3.318   3.343   3.406   3.469   3.552   3.647   3.756   3.776
  3.847   3.859   3.894   3.898   3.944   4.020   4.023   4.098
  4.146   4.282   4.962   5.033   5.044   5.078   5.086   5.177
  5.309   5.376   5.386   5.413   5.523   5.600   5.649   5.721
  5.874  23.741  23.749  23.805  23.839  49.839  49.881  49.895
 49.935  50.002
 --------------------------------------------------------------

          Ground-State Mulliken Net Atomic Charges

     Atom                 Charge (a.u.)
  ----------------------------------------
      1 C                    -0.181780
      2 C                    -0.286501
      3 O                    -0.298671
      4 C                     0.044932
      5 O                    -0.144760
      6 O                    -0.288465
      7 C                    -0.274124
      8 O                    -0.244976
      9 H                     0.259175
     10 H                     0.177320
     11 H                     0.160929
     12 O                    -0.244319
     13 H                     0.212879
     14 H                     0.277687
     15 H                     0.281392
     16 H                     0.277558
     17 H                     0.271724
  ----------------------------------------
  Sum of atomic charges =    -0.000000

 -----------------------------------------------------------------
                    Cartesian Multipole Moments
 -----------------------------------------------------------------
    Charge (ESU x 10^10)
                 0.0000
    Dipole Moment (Debye)
         X      -0.0193      Y       2.4704      Z      -0.0841
       Tot       2.4719
    Quadrupole Moments (Debye-Ang)
        XX     -65.6167     XY       7.3772     YY     -55.2879
        XZ       0.4266     YZ       1.5259     ZZ     -51.8516
    Octopole Moments (Debye-Ang^2)
       XXX      11.0616    XXY      -3.6885    XYY      -0.2597
       YYY      -0.4037    XXZ     -11.7495    XYZ       6.3755
       YYZ       9.9415    XZZ       5.8808    YZZ       0.5291
       ZZZ       1.9345
    Hexadecapole Moments (Debye-Ang^3)
      XXXX   -1306.2869   XXXY     122.1022   XXYY    -257.2130
      XYYY      25.3441   YYYY    -391.5071   XXXZ       1.2916
      XXYZ      -8.1804   XYYZ      -3.6486   YYYZ      21.5403
      XXZZ    -218.2588   XYZZ       7.1095   YYZZ     -81.6107
      XZZZ      -7.1526   YZZZ       3.7716   ZZZZ     -98.2974
 -----------------------------------------------------------------
 Calculating analytic gradient of the SCF energy
 Gradient of SCF Energy
            1           2           3           4           5           6
    1   0.0011225   0.0005230   0.0038569  -0.0009887  -0.0028191  -0.0017286
    2  -0.0010859   0.0006891  -0.0025962  -0.0011770   0.0044250   0.0006840
    3   0.0004156  -0.0014361   0.0020016   0.0008637  -0.0005254  -0.0008431
            7           8           9          10          11          12
    1  -0.0001861   0.0008372  -0.0009086   0.0000163  -0.0014370   0.0001516
    2  -0.0009347   0.0013046   0.0004308  -0.0006446  -0.0013381   0.0007641
    3   0.0019461  -0.0012023   0.0005238   0.0005676  -0.0009185  -0.0005069
           13          14          15          16          17
    1  -0.0006335   0.0008364   0.0004727  -0.0007739   0.0016588
    2  -0.0006319  -0.0009905  -0.0001277   0.0003701   0.0008588
    3  -0.0000312  -0.0000375  -0.0002316  -0.0004182  -0.0001675
 Max gradient component =       4.425E-03
 RMS gradient           =       1.324E-03
 Gradient time:  CPU 76.09 s  wall 93.09 s
 Geometry Optimization Parameters
   NAtoms,    NIC,     NZ,  NCons,   NDum,   NFix, NCnnct, MaxDiis
       17     110       0       0       0       0       0       0

 Cartesian Hessian Update
 Hessian Updated using BFGS Update


** GEOMETRY OPTIMIZATION IN DELOCALIZED INTERNAL COORDINATES **
   Searching for a Minimum

   Optimization Cycle:  21

                       Coordinates (Angstroms)
     ATOM                X               Y               Z
      1  C        -0.8419370071   -0.1326880804    0.1353945588
      2  C         0.4710487022    0.4483563985   -0.4393306283
      3  O         0.6781400469    1.8274707035   -0.1177878401
      4  C         1.6957792743   -0.3495060060    0.0311650350
      5  O         2.7706693868    0.4023301817    0.2918354320
      6  O         1.7002425978   -1.5509847136    0.1429910360
      7  C        -2.0820788559    0.6187672708   -0.3482237612
      8  O        -3.2307476711    0.3004137360    0.4154370744
      9  H        -3.4012640977   -0.6441549419    0.3290475883
     10  H        -2.2266360620    0.3685957605   -1.4070401033
     11  H        -1.9593204610    1.6975592661   -0.2687920670
     12  O        -1.0290816350   -1.4759917832   -0.2700009016
     13  H        -0.8037262359   -0.0675518485    1.2358234577
     14  H         0.4469175663    0.3749134071   -1.5317096026
     15  H         0.2773187482    2.0224374662    0.7378334923
     16  H        -0.2237866472   -1.9730733051   -0.0597792582
     17  H         2.5298910996    1.3359247559    0.1503024950
   Point Group: c1    Number of degrees of freedom:    45


   Energy is   -533.532652031

 Hessian Updated using BFGS Update

 45 Hessian modes will be used to form the next step
  Hessian Eigenvalues:
     0.003051    0.006214    0.007626    0.008244    0.012236    0.017476
     0.032615    0.044709    0.045608    0.051754    0.053991    0.057193
     0.059302    0.061798    0.072962    0.083941    0.113585    0.139318
     0.159193    0.160656    0.162698    0.168641    0.173146    0.189760
     0.205848    0.234240    0.250736    0.268395    0.277679    0.297324
     0.327364    0.335387    0.336589    0.341195    0.393047    0.398289
     0.422387    0.447417    0.473001    0.513200    0.527110    0.535308
     0.568362    0.726724    0.953317

 Minimum Search - Taking Simple RFO Step
 Searching for Lamda that Minimizes Along All modes
 Value Taken    Lamda =  -0.00075961
 Step Taken.  Stepsize is  0.282278

                             Maximum     Tolerance    Cnvgd?
         Gradient           0.007485      0.000300      NO
         Displacement       0.101759      0.001200      NO
         Energy change     -0.000289      0.000001      NO


 New Cartesian Coordinates Obtained by Inverse Iteration

 Displacement from previous Coordinates is:  0.286979
 ----------------------------------------------------------------
             Standard Nuclear Orientation (Angstroms)
    I     Atom           X                Y                Z
 ----------------------------------------------------------------
    1      C      -0.8429261987    -0.1300573853     0.1429788070
    2      C       0.4661825141     0.4422989496    -0.4436901151
    3      O       0.6588407032     1.8313125939    -0.1545979057
    4      C       1.6938409175    -0.3534910497     0.0307795143
    5      O       2.7709398640     0.3938340974     0.2945695833
    6      O       1.6987990626    -1.5547795091     0.1449458033
    7      C      -2.0772361558     0.6307982053    -0.3378887504
    8      O      -3.2438303880     0.2764091525     0.3749975241
    9      H      -3.3535466028    -0.6813094618     0.3168206249
   10      H      -2.1916758165     0.4361227304    -1.4139095790
   11      H      -1.9607063398     1.7045118695    -0.1985793262
   12      O      -1.0407704085    -1.4758134294    -0.2514530757
   13      H      -0.7928370439    -0.0605013217     1.2427870782
   14      H       0.4327981472     0.3524915131    -1.5344800587
   15      H       0.2624237308     2.0388831731     0.7004870907
   16      H      -0.2350806397    -1.9751459862    -0.0467680952
   17      H       2.5262134035     1.3272541259     0.1601668869
 ----------------------------------------------------------------
 Molecular Point Group                 C1    NOp =  1
 Largest Abelian Subgroup              C1    NOp =  1
 Nuclear Repulsion Energy =   494.1345604127 hartrees
 There are       36 alpha and       36 beta electrons
 Applying Cartesian multipole field
    Component          Value
    ---------          -----
     (2,0,0)        1.00000E-11
     (0,2,0)        2.00000E-11
     (0,0,2)       -3.00000E-11
 Nucleus-field energy     =     0.0000000139 hartrees
 Requested basis set is 6-311++G(d,p)
 There are 94 shells and 254 basis functions
 A cutoff of  1.0D-11 yielded   4037 shell pairs
 There are     29456 function pairs (     31498 Cartesian)
 Smallest overlap matrix eigenvalue = 1.36E-05
 Guess MOs from SCF MO coefficient file
 Reading MOs from coefficient file
 Reading MOs from coefficient file
 A restricted hybrid HF-DFT SCF calculation will be
 performed using Pulay DIIS extrapolation
 Exchange:     0.2000 Hartree-Fock + 0.0800 Slater + 0.7200 B88
 Correlation:  0.1900 VWN1RPA + 0.8100 LYP
 Using SG-1 standard quadrature grid
 SCF converges when DIIS error is below 1.0E-08
 Geometry optimization detected.  Setting ReadMinima to 0
 Setting SaveMinima to 0
 ---------------------------------------
  Cycle       Energy         DIIS Error
 ---------------------------------------
    1    -533.5286512306      6.83E-04
    2    -533.5330820716      1.01E-04
    3    -533.5330829831      1.07E-04
    4    -533.5331430705      3.21E-05
    5    -533.5331483920      5.29E-06
    6    -533.5331484321      2.77E-06
    7    -533.5331485170      1.10E-06
    8    -533.5331485590      2.53E-07
    9    -533.5331485574      6.92E-08
   10    -533.5331485514      2.80E-08
   11    -533.5331485524      4.42E-09 Convergence criterion met
 ---------------------------------------
 SCF time:  CPU 190.56 s  wall 225.38 s
 SCF   energy in the final basis set = -533.5331485524
 Total energy in the final basis set = -533.5331485524

 --------------------------------------------------------------

                    Orbital Energies (a.u.)
 --------------------------------------------------------------

 Alpha MOs
 -- Occupied --
-19.196 -19.187 -19.144 -19.143 -19.138 -10.336 -10.278 -10.260
-10.237  -1.143  -1.086  -1.066  -1.052  -1.034  -0.802  -0.738
 -0.649  -0.643  -0.593  -0.566  -0.552  -0.515  -0.492  -0.485
 -0.456  -0.450  -0.445  -0.421  -0.407  -0.382  -0.375  -0.355
 -0.353  -0.310  -0.301  -0.291
 -- Virtual --
 -0.041  -0.026  -0.005  -0.001   0.007   0.023   0.036   0.043
  0.046   0.059   0.064   0.077   0.086   0.091   0.098   0.100
  0.109   0.110   0.116   0.120   0.128   0.130   0.139   0.147
  0.149   0.155   0.166   0.175   0.180   0.185   0.196   0.206
  0.215   0.221   0.231   0.236   0.238   0.247   0.253   0.264
  0.269   0.273   0.284   0.290   0.292   0.301   0.305   0.309
  0.319   0.326   0.337   0.344   0.347   0.359   0.370   0.379
  0.387   0.392   0.412   0.417   0.457   0.476   0.498   0.513
  0.524   0.550   0.559   0.569   0.578   0.604   0.615   0.636
  0.644   0.672   0.686   0.698   0.717   0.719   0.736   0.766
  0.809   0.868   0.899   0.924   0.960   0.974   1.020   1.052
  1.068   1.080   1.087   1.101   1.125   1.130   1.149   1.153
  1.179   1.186   1.192   1.196   1.210   1.239   1.292   1.301
  1.331   1.368   1.399   1.413   1.433   1.447   1.460   1.472
  1.520   1.526   1.539   1.554   1.563   1.578   1.585   1.610
  1.621   1.639   1.708   1.728   1.742   1.746   1.774   1.806
  1.834   1.859   1.895   1.911   1.944   1.975   2.009   2.032
  2.062   2.085   2.118   2.145   2.185   2.195   2.208   2.273
  2.303   2.464   2.472   2.495   2.537   2.541   2.596   2.621
  2.625   2.677   2.696   2.781   2.795   2.820   2.855   2.887
  2.901   2.934   2.936   2.962   3.031   3.049   3.065   3.085
  3.101   3.113   3.149   3.165   3.184   3.216   3.263   3.313
  3.316   3.342   3.407   3.470   3.553   3.645   3.751   3.772
  3.851   3.862   3.894   3.900   3.945   4.014   4.021   4.098
  4.148   4.278   4.961   5.033   5.044   5.074   5.084   5.175
  5.304   5.375   5.389   5.413   5.521   5.602   5.648   5.718
  5.872  23.740  23.747  23.804  23.839  49.838  49.879  49.896
 49.932  50.001
 --------------------------------------------------------------

          Ground-State Mulliken Net Atomic Charges

     Atom                 Charge (a.u.)
  ----------------------------------------
      1 C                    -0.182998
      2 C                    -0.279635
      3 O                    -0.294884
      4 C                     0.038329
      5 O                    -0.141318
      6 O                    -0.286823
      7 C                    -0.270496
      8 O                    -0.241349
      9 H                     0.257878
     10 H                     0.177724
     11 H                     0.152857
     12 O                    -0.246296
     13 H                     0.212215
     14 H                     0.279321
     15 H                     0.278028
     16 H                     0.277858
     17 H                     0.269589
  ----------------------------------------
  Sum of atomic charges =    -0.000000

 -----------------------------------------------------------------
                    Cartesian Multipole Moments
 -----------------------------------------------------------------
    Charge (ESU x 10^10)
                 0.0000
    Dipole Moment (Debye)
         X       0.1384      Y       2.4878      Z       0.0295
       Tot       2.4919
    Quadrupole Moments (Debye-Ang)
        XX     -66.4234     XY       7.2177     YY     -55.0796
        XZ       0.2014     YZ       1.7335     ZZ     -51.8827
    Octopole Moments (Debye-Ang^2)
       XXX      16.2567    XXY      -2.8146    XYY      -0.6107
       YYY       0.0557    XXZ     -10.5864    XYZ       6.2545
       YYZ      10.4517    XZZ       5.8626    YZZ       0.4121
       ZZZ       2.4497
    Hexadecapole Moments (Debye-Ang^3)
      XXXX   -1324.7766   XXXY     118.9581   XXYY    -255.9623
      XYYY      25.7856   YYYY    -391.5716   XXXZ      -1.7730
      XXYZ      -6.4725   XYYZ      -4.0695   YYYZ      24.2178
      XXZZ    -217.6407   XYZZ       6.8473   YYZZ     -82.1317
      XZZZ      -8.3699   YZZZ       5.6540   ZZZZ     -97.0574
 -----------------------------------------------------------------
 Calculating analytic gradient of the SCF energy
 Gradient of SCF Energy
            1           2           3           4           5           6
    1   0.0012652   0.0006300   0.0012301  -0.0008208  -0.0009507  -0.0005401
    2  -0.0001849   0.0003192  -0.0006100  -0.0011260   0.0023040   0.0006074
    3  -0.0008431   0.0002187   0.0002687   0.0001350  -0.0004264  -0.0002676
            7           8           9          10          11          12
    1  -0.0009768   0.0010717  -0.0004277  -0.0000343  -0.0012995   0.0001043
    2  -0.0023559   0.0043624  -0.0011660  -0.0004036  -0.0013358   0.0002877
    3   0.0032932  -0.0024568   0.0008806  -0.0002493  -0.0001281  -0.0003262
           13          14          15          16          17
    1  -0.0001402   0.0003711   0.0002670  -0.0005157   0.0007665
    2  -0.0005442  -0.0003821  -0.0002006   0.0001945   0.0002338
    3  -0.0001583   0.0000025  -0.0000051  -0.0003174   0.0003795
 Max gradient component =       4.362E-03
 RMS gradient           =       1.135E-03
 Gradient time:  CPU 75.95 s  wall 90.26 s
 Geometry Optimization Parameters
   NAtoms,    NIC,     NZ,  NCons,   NDum,   NFix, NCnnct, MaxDiis
       17     110       0       0       0       0       0       0

 Cartesian Hessian Update
 Hessian Updated using BFGS Update


** GEOMETRY OPTIMIZATION IN DELOCALIZED INTERNAL COORDINATES **
   Searching for a Minimum

   Optimization Cycle:  22

                       Coordinates (Angstroms)
     ATOM                X               Y               Z
      1  C        -0.8429261987   -0.1300573853    0.1429788070
      2  C         0.4661825141    0.4422989496   -0.4436901151
      3  O         0.6588407032    1.8313125939   -0.1545979057
      4  C         1.6938409175   -0.3534910497    0.0307795143
      5  O         2.7709398640    0.3938340974    0.2945695833
      6  O         1.6987990626   -1.5547795091    0.1449458033
      7  C        -2.0772361558    0.6307982053   -0.3378887504
      8  O        -3.2438303880    0.2764091525    0.3749975241
      9  H        -3.3535466028   -0.6813094618    0.3168206249
     10  H        -2.1916758165    0.4361227304   -1.4139095790
     11  H        -1.9607063398    1.7045118695   -0.1985793262
     12  O        -1.0407704085   -1.4758134294   -0.2514530757
     13  H        -0.7928370439   -0.0605013217    1.2427870782
     14  H         0.4327981472    0.3524915131   -1.5344800587
     15  H         0.2624237308    2.0388831731    0.7004870907
     16  H        -0.2350806397   -1.9751459862   -0.0467680952
     17  H         2.5262134035    1.3272541259    0.1601668869
   Point Group: c1    Number of degrees of freedom:    45


   Energy is   -533.533148552

 Hessian Updated using BFGS Update

 45 Hessian modes will be used to form the next step
  Hessian Eigenvalues:
     0.002632    0.006271    0.007542    0.008540    0.012280    0.017519
     0.032983    0.044664    0.045934    0.051695    0.054718    0.057137
     0.060401    0.061526    0.073073    0.083861    0.113402    0.136849
     0.159225    0.160731    0.162688    0.168493    0.173188    0.195003
     0.207993    0.236688    0.264107    0.272134    0.278116    0.297663
     0.327524    0.334951    0.340619    0.342719    0.359347    0.395226
     0.428002    0.440975    0.468342    0.513281    0.526996    0.538979
     0.552219    0.594596    0.949074

 Minimum Search - Taking Simple RFO Step
 Searching for Lamda that Minimizes Along All modes
 Value Taken    Lamda =  -0.00053039
 Step Taken.  Stepsize is  0.267842

                             Maximum     Tolerance    Cnvgd?
         Gradient           0.003679      0.000300      NO
         Displacement       0.112540      0.001200      NO
         Energy change     -0.000497      0.000001      NO


 New Cartesian Coordinates Obtained by Inverse Iteration

 Displacement from previous Coordinates is:  0.386280
 ----------------------------------------------------------------
             Standard Nuclear Orientation (Angstroms)
    I     Atom           X                Y                Z
 ----------------------------------------------------------------
    1      C      -0.8451991074    -0.1189999419     0.1624822527
    2      C       0.4604869653     0.4382359843    -0.4432672207
    3      O       0.6554535947     1.8325975518    -0.1817088369
    4      C       1.6901139956    -0.3585183208     0.0294985134
    5      O       2.7754912694     0.3825472833     0.2744156519
    6      O       1.6896660888    -1.5582627586     0.1595236049
    7      C      -2.0752718612     0.6448604658    -0.3206413883
    8      O      -3.2535054862     0.2211004448     0.3318791491
    9      H      -3.3217360652    -0.7367486770     0.2304932837
   10      H      -2.1526225076     0.5152207376    -1.4102985875
   11      H      -1.9805571847     1.7105173780    -0.1121734501
   12      O      -1.0541423071    -1.4678257636    -0.2148523003
   13      H      -0.7852855105    -0.0373387624     1.2612959073
   14      H       0.4133114871     0.3327586522    -1.5320273452
   15      H       0.2697404256     2.0554142518     0.6744444089
   16      H      -0.2482347244    -1.9679216680    -0.0120192327
   17      H       2.5337196769     1.3151814100     0.1301215968
 ----------------------------------------------------------------
 Molecular Point Group                 C1    NOp =  1
 Largest Abelian Subgroup              C1    NOp =  1
 Nuclear Repulsion Energy =   494.3924447136 hartrees
 There are       36 alpha and       36 beta electrons
 Applying Cartesian multipole field
    Component          Value
    ---------          -----
     (2,0,0)        1.00000E-11
     (0,2,0)        2.00000E-11
     (0,0,2)       -3.00000E-11
 Nucleus-field energy     =     0.0000000140 hartrees
 Requested basis set is 6-311++G(d,p)
 There are 94 shells and 254 basis functions
 A cutoff of  1.0D-11 yielded   4037 shell pairs
 There are     29456 function pairs (     31498 Cartesian)
 Smallest overlap matrix eigenvalue = 1.37E-05
 Guess MOs from SCF MO coefficient file
 Reading MOs from coefficient file
 Reading MOs from coefficient file
 A restricted hybrid HF-DFT SCF calculation will be
 performed using Pulay DIIS extrapolation
 Exchange:     0.2000 Hartree-Fock + 0.0800 Slater + 0.7200 B88
 Correlation:  0.1900 VWN1RPA + 0.8100 LYP
 Using SG-1 standard quadrature grid
 SCF converges when DIIS error is below 1.0E-08
 Geometry optimization detected.  Setting ReadMinima to 0
 Setting SaveMinima to 0
 ---------------------------------------
  Cycle       Energy         DIIS Error
 ---------------------------------------
    1    -533.5287732417      8.39E-04
    2    -533.5334708995      1.02E-04
    3    -533.5334805172      1.11E-04
    4    -533.5335455693      3.24E-05
    5    -533.5335508968      9.57E-06
    6    -533.5335512133      5.53E-06
    7    -533.5335514082      1.44E-06
    8    -533.5335514006      2.42E-07
    9    -533.5335513967      6.42E-08
   10    -533.5335513979      3.43E-08
   11    -533.5335513980      5.21E-09 Convergence criterion met
 ---------------------------------------
 SCF time:  CPU 192.02 s  wall 228.53 s
 SCF   energy in the final basis set = -533.5335513980
 Total energy in the final basis set = -533.5335513980

 --------------------------------------------------------------

                    Orbital Energies (a.u.)
 --------------------------------------------------------------

 Alpha MOs
 -- Occupied --
-19.197 -19.187 -19.144 -19.144 -19.136 -10.336 -10.278 -10.260
-10.237  -1.144  -1.086  -1.066  -1.053  -1.033  -0.802  -0.738
 -0.649  -0.643  -0.594  -0.566  -0.553  -0.515  -0.493  -0.485
 -0.457  -0.451  -0.444  -0.423  -0.408  -0.382  -0.375  -0.355
 -0.353  -0.311  -0.300  -0.292
 -- Virtual --
 -0.042  -0.027  -0.004  -0.002   0.007   0.023   0.036   0.044
  0.046   0.059   0.064   0.077   0.086   0.090   0.098   0.100
  0.109   0.110   0.116   0.121   0.127   0.130   0.139   0.148
  0.148   0.155   0.165   0.177   0.180   0.185   0.196   0.207
  0.215   0.221   0.230   0.235   0.238   0.249   0.253   0.263
  0.270   0.273   0.283   0.290   0.291   0.302   0.304   0.310
  0.318   0.327   0.334   0.344   0.348   0.358   0.374   0.378
  0.389   0.392   0.412   0.416   0.455   0.474   0.497   0.513
  0.524   0.549   0.558   0.570   0.578   0.605   0.615   0.636
  0.644   0.674   0.688   0.697   0.714   0.721   0.735   0.771
  0.810   0.868   0.899   0.924   0.958   0.973   1.014   1.052
  1.064   1.084   1.087   1.102   1.122   1.130   1.146   1.153
  1.172   1.184   1.189   1.195   1.211   1.238   1.291   1.300
  1.332   1.371   1.399   1.411   1.441   1.449   1.458   1.472
  1.519   1.524   1.538   1.549   1.561   1.578   1.587   1.609
  1.619   1.641   1.713   1.727   1.743   1.750   1.771   1.804
  1.832   1.862   1.890   1.906   1.944   1.976   2.009   2.030
  2.060   2.082   2.115   2.142   2.189   2.194   2.209   2.273
  2.298   2.464   2.470   2.495   2.537   2.543   2.594   2.621
  2.624   2.672   2.692   2.779   2.796   2.826   2.853   2.885
  2.902   2.932   2.936   2.962   3.031   3.051   3.065   3.090
  3.101   3.114   3.149   3.165   3.182   3.220   3.267   3.310
  3.316   3.342   3.406   3.467   3.553   3.643   3.753   3.770
  3.852   3.867   3.895   3.900   3.947   4.008   4.021   4.096
  4.152   4.276   4.960   5.032   5.049   5.072   5.081   5.175
  5.303   5.374   5.388   5.417   5.520   5.605   5.647   5.715
  5.871  23.739  23.747  23.804  23.838  49.837  49.878  49.899
 49.929  50.001
 --------------------------------------------------------------

          Ground-State Mulliken Net Atomic Charges

     Atom                 Charge (a.u.)
  ----------------------------------------
      1 C                    -0.184447
      2 C                    -0.271412
      3 O                    -0.292279
      4 C                     0.035931
      5 O                    -0.139585
      6 O                    -0.286554
      7 C                    -0.268087
      8 O                    -0.239276
      9 H                     0.256569
     10 H                     0.177898
     11 H                     0.148288
     12 O                    -0.251877
     13 H                     0.211368
     14 H                     0.280094
     15 H                     0.275822
     16 H                     0.278569
     17 H                     0.268976
  ----------------------------------------
  Sum of atomic charges =     0.000000

 -----------------------------------------------------------------
                    Cartesian Multipole Moments
 -----------------------------------------------------------------
    Charge (ESU x 10^10)
                 0.0000
    Dipole Moment (Debye)
         X       0.2674      Y       2.5624      Z       0.0015
       Tot       2.5763
    Quadrupole Moments (Debye-Ang)
        XX     -66.9659     XY       6.9549     YY     -54.7817
        XZ       0.3230     YZ       2.0820     ZZ     -51.9124
    Octopole Moments (Debye-Ang^2)
       XXX      20.1833    XXY      -1.4713    XYY      -1.2630
       YYY       0.7396    XXZ     -11.0379    XYZ       5.4412
       YYZ      10.5716    XZZ       6.0508    YZZ       0.5479
       ZZZ       2.4764
    Hexadecapole Moments (Debye-Ang^3)
      XXXX   -1338.4838   XXXY     113.2282   XXYY    -253.2005
      XYYY      24.7143   YYYY    -390.3242   XXXZ       0.3326
      XXYZ      -3.0304   XYYZ      -4.2933   YYYZ      27.5227
      XXZZ    -217.8176   XYZZ       5.5627   YYZZ     -82.0615
      XZZZ      -8.3805   YZZZ       8.5195   ZZZZ     -94.8537
 -----------------------------------------------------------------
 Calculating analytic gradient of the SCF energy
 Gradient of SCF Energy
            1           2           3           4           5           6
    1   0.0004060   0.0004931   0.0002055  -0.0006151  -0.0001287   0.0001462
    2   0.0000644   0.0004064   0.0000441  -0.0008575   0.0009657   0.0006618
    3  -0.0009843   0.0004967  -0.0002894  -0.0001910  -0.0001553   0.0000010
            7           8           9          10          11          12
    1  -0.0006283   0.0009982  -0.0004710  -0.0000587  -0.0004697  -0.0001031
    2  -0.0024273   0.0030037  -0.0008004  -0.0001547  -0.0008444   0.0002630
    3   0.0025996  -0.0018857   0.0006156  -0.0004666   0.0000803  -0.0000797
           13          14          15          16          17
    1   0.0000856   0.0001521   0.0000960  -0.0003363   0.0002283
    2  -0.0002911  -0.0000531  -0.0001736   0.0003133  -0.0001205
    3   0.0000062   0.0000405  -0.0000034  -0.0001246   0.0003402
 Max gradient component =       3.004E-03
 RMS gradient           =       8.189E-04
 Gradient time:  CPU 76.15 s  wall 92.33 s
 Geometry Optimization Parameters
   NAtoms,    NIC,     NZ,  NCons,   NDum,   NFix, NCnnct, MaxDiis
       17     110       0       0       0       0       0       0

 Cartesian Hessian Update
 Hessian Updated using BFGS Update


** GEOMETRY OPTIMIZATION IN DELOCALIZED INTERNAL COORDINATES **
   Searching for a Minimum

   Optimization Cycle:  23

                       Coordinates (Angstroms)
     ATOM                X               Y               Z
      1  C        -0.8451991074   -0.1189999419    0.1624822527
      2  C         0.4604869653    0.4382359843   -0.4432672207
      3  O         0.6554535947    1.8325975518   -0.1817088369
      4  C         1.6901139956   -0.3585183208    0.0294985134
      5  O         2.7754912694    0.3825472833    0.2744156519
      6  O         1.6896660888   -1.5582627586    0.1595236049
      7  C        -2.0752718612    0.6448604658   -0.3206413883
      8  O        -3.2535054862    0.2211004448    0.3318791491
      9  H        -3.3217360652   -0.7367486770    0.2304932837
     10  H        -2.1526225076    0.5152207376   -1.4102985875
     11  H        -1.9805571847    1.7105173780   -0.1121734501
     12  O        -1.0541423071   -1.4678257636   -0.2148523003
     13  H        -0.7852855105   -0.0373387624    1.2612959073
     14  H         0.4133114871    0.3327586522   -1.5320273452
     15  H         0.2697404256    2.0554142518    0.6744444089
     16  H        -0.2482347244   -1.9679216680   -0.0120192327
     17  H         2.5337196769    1.3151814100    0.1301215968
   Point Group: c1    Number of degrees of freedom:    45


   Energy is   -533.533551398

 Hessian Updated using BFGS Update

 45 Hessian modes will be used to form the next step
  Hessian Eigenvalues:
     0.002112    0.006303    0.007125    0.007813    0.012215    0.017520
     0.032943    0.044607    0.045793    0.051730    0.055460    0.056954
     0.060711    0.061069    0.073033    0.083790    0.113347    0.137528
     0.160262    0.160924    0.162687    0.168371    0.173225    0.196742
     0.205167    0.217928    0.239593    0.265647    0.276997    0.299065
     0.327425    0.335086    0.337889    0.340997    0.368213    0.395887
     0.422598    0.440340    0.469131    0.511781    0.524114    0.529767
     0.539093    0.583332    0.947495

 Minimum Search - Taking Simple RFO Step
 Searching for Lamda that Minimizes Along All modes
 Value Taken    Lamda =  -0.00037814
 Step Taken.  Stepsize is  0.276073

                             Maximum     Tolerance    Cnvgd?
         Gradient           0.002472      0.000300      NO
         Displacement       0.112549      0.001200      NO
         Energy change     -0.000403      0.000001      NO


 New Cartesian Coordinates Obtained by Inverse Iteration

 Displacement from previous Coordinates is:  0.429522
 ----------------------------------------------------------------
             Standard Nuclear Orientation (Angstroms)
    I     Atom           X                Y                Z
 ----------------------------------------------------------------
    1      C      -0.8498585030    -0.1015340186     0.1833389344
    2      C       0.4539072254     0.4359971122    -0.4402379035
    3      O       0.6601215677     1.8327108473    -0.2006084114
    4      C       1.6825428395    -0.3653122308     0.0309518049
    5      O       2.7800839531     0.3660981003     0.2466053895
    6      O       1.6705673033    -1.5627676370     0.1828528992
    7      C      -2.0786235151     0.6622672301    -0.3056062361
    8      O      -3.2570043268     0.1535822327     0.2849541380
    9      H      -3.2635221702    -0.7997758674     0.1351313732
   10      H      -2.1194785456     0.5952862338    -1.4025392628
   11      H      -2.0218067811     1.7168810543    -0.0314901256
   12      O      -1.0685309103    -1.4538479371    -0.1770221756
   13      H      -0.7836299873    -0.0063220594     1.2807363726
   14      H       0.3933833128     0.3160799007    -1.5268263564
   15      H       0.2884030295     2.0712681883     0.6573404102
   16      H      -0.2630938715    -1.9564804356     0.0233504244
   17      H       2.5479681288     1.2986875534     0.0862347320
 ----------------------------------------------------------------
 Molecular Point Group                 C1    NOp =  1
 Largest Abelian Subgroup              C1    NOp =  1
 Nuclear Repulsion Energy =   494.8622018069 hartrees
 There are       36 alpha and       36 beta electrons
 Applying Cartesian multipole field
    Component          Value
    ---------          -----
     (2,0,0)        1.00000E-11
     (0,2,0)        2.00000E-11
     (0,0,2)       -3.00000E-11
 Nucleus-field energy     =     0.0000000140 hartrees
 Requested basis set is 6-311++G(d,p)
 There are 94 shells and 254 basis functions
 A cutoff of  1.0D-11 yielded   4039 shell pairs
 There are     29483 function pairs (     31530 Cartesian)
 Smallest overlap matrix eigenvalue = 1.38E-05
 Guess MOs from SCF MO coefficient file
 Reading MOs from coefficient file
 Reading MOs from coefficient file
 A restricted hybrid HF-DFT SCF calculation will be
 performed using Pulay DIIS extrapolation
 Exchange:     0.2000 Hartree-Fock + 0.0800 Slater + 0.7200 B88
 Correlation:  0.1900 VWN1RPA + 0.8100 LYP
 Using SG-1 standard quadrature grid
 SCF converges when DIIS error is below 1.0E-08
 Geometry optimization detected.  Setting ReadMinima to 0
 Setting SaveMinima to 0
 ---------------------------------------
  Cycle       Energy         DIIS Error
 ---------------------------------------
    1    -533.5268075711      9.70E-04
    2    -533.5336359739      1.16E-04
    3    -533.5336456475      1.29E-04
    4    -533.5337313824      3.62E-05
    5    -533.5337376227      1.25E-05
    6    -533.5337385215      6.31E-06
    7    -533.5337388130      1.57E-06
    8    -533.5337387810      2.51E-07
    9    -533.5337387643      7.14E-08
   10    -533.5337387720      3.75E-08
   11    -533.5337387725      9.05E-09 Convergence criterion met
 ---------------------------------------
 SCF time:  CPU 193.44 s  wall 231.77 s
 SCF   energy in the final basis set = -533.5337387725
 Total energy in the final basis set = -533.5337387725

 --------------------------------------------------------------

                    Orbital Energies (a.u.)
 --------------------------------------------------------------

 Alpha MOs
 -- Occupied --
-19.198 -19.187 -19.145 -19.145 -19.134 -10.337 -10.279 -10.260
-10.237  -1.144  -1.086  -1.067  -1.053  -1.031  -0.802  -0.737
 -0.649  -0.643  -0.595  -0.566  -0.553  -0.514  -0.493  -0.486
 -0.458  -0.451  -0.442  -0.424  -0.408  -0.382  -0.375  -0.356
 -0.353  -0.312  -0.300  -0.291
 -- Virtual --
 -0.043  -0.027  -0.004  -0.002   0.007   0.024   0.037   0.043
  0.047   0.060   0.063   0.077   0.085   0.090   0.098   0.100
  0.109   0.111   0.117   0.122   0.127   0.131   0.139   0.147
  0.148   0.154   0.165   0.178   0.180   0.185   0.197   0.208
  0.214   0.221   0.229   0.234   0.238   0.251   0.253   0.261
  0.270   0.273   0.282   0.290   0.291   0.303   0.304   0.310
  0.318   0.326   0.331   0.344   0.350   0.358   0.377   0.379
  0.390   0.393   0.411   0.416   0.455   0.474   0.497   0.515
  0.523   0.548   0.556   0.572   0.579   0.606   0.613   0.634
  0.644   0.677   0.689   0.696   0.712   0.722   0.735   0.775
  0.812   0.868   0.899   0.924   0.955   0.972   1.007   1.050
  1.057   1.085   1.089   1.102   1.119   1.130   1.144   1.154
  1.165   1.182   1.189   1.197   1.213   1.237   1.288   1.299
  1.331   1.371   1.399   1.411   1.447   1.453   1.458   1.478
  1.517   1.524   1.538   1.546   1.560   1.580   1.586   1.610
  1.620   1.643   1.715   1.729   1.745   1.754   1.769   1.803
  1.831   1.867   1.883   1.904   1.945   1.975   2.010   2.029
  2.058   2.078   2.110   2.139   2.188   2.195   2.211   2.274
  2.293   2.467   2.469   2.498   2.537   2.544   2.593   2.620
  2.624   2.671   2.687   2.779   2.796   2.830   2.850   2.883
  2.905   2.930   2.937   2.962   3.031   3.052   3.065   3.093
  3.104   3.116   3.149   3.165   3.178   3.220   3.270   3.307
  3.316   3.341   3.407   3.463   3.552   3.642   3.756   3.770
  3.852   3.871   3.895   3.899   3.951   4.006   4.020   4.095
  4.155   4.276   4.959   5.031   5.055   5.070   5.080   5.176
  5.302   5.371   5.389   5.421   5.520   5.610   5.643   5.713
  5.871  23.739  23.747  23.802  23.837  49.836  49.877  49.903
 49.924  50.000
 --------------------------------------------------------------

          Ground-State Mulliken Net Atomic Charges

     Atom                 Charge (a.u.)
  ----------------------------------------
      1 C                    -0.178341
      2 C                    -0.268210
      3 O                    -0.290486
      4 C                     0.038161
      5 O                    -0.139388
      6 O                    -0.287380
      7 C                    -0.273119
      8 O                    -0.237144
      9 H                     0.254606
     10 H                     0.177836
     11 H                     0.148416
     12 O                    -0.260604
     13 H                     0.210068
     14 H                     0.280444
     15 H                     0.274815
     16 H                     0.280803
     17 H                     0.269523
  ----------------------------------------
  Sum of atomic charges =     0.000000

 -----------------------------------------------------------------
                    Cartesian Multipole Moments
 -----------------------------------------------------------------
    Charge (ESU x 10^10)
                 0.0000
    Dipole Moment (Debye)
         X       0.4484      Y       2.6673      Z      -0.0510
       Tot       2.7052
    Quadrupole Moments (Debye-Ang)
        XX     -67.6258     XY       6.5589     YY     -54.4324
        XZ       0.4258     YZ       2.4666     ZZ     -51.8851
    Octopole Moments (Debye-Ang^2)
       XXX      25.5324    XXY       0.6574    XYY      -1.9437
       YYY       1.3842    XXZ     -11.5539    XYZ       4.5176
       YYZ      10.4494    XZZ       6.2043    YZZ       0.7841
       ZZZ       2.4364
    Hexadecapole Moments (Debye-Ang^3)
      XXXX   -1354.5499   XXXY     104.1076   XXYY    -249.6277
      XYYY      23.3108   YYYY    -388.6460   XXXZ       1.8308
      XXYZ       0.7237   XYYZ      -4.5676   YYYZ      30.9300
      XXZZ    -217.4047   XYZZ       4.1736   YYZZ     -81.7783
      XZZZ      -8.7904   YZZZ      11.5229   ZZZZ     -92.7957
 -----------------------------------------------------------------
 Calculating analytic gradient of the SCF energy
 Gradient of SCF Energy
            1           2           3           4           5           6
    1  -0.0009696   0.0001269  -0.0000951  -0.0002176   0.0000866   0.0001620
    2  -0.0002527   0.0003760   0.0000698  -0.0004526   0.0002366   0.0003121
    3  -0.0002618  -0.0001475  -0.0000358   0.0000170  -0.0000009   0.0000287
            7           8           9          10          11          12
    1   0.0000148   0.0010800  -0.0001012  -0.0000026  -0.0001015  -0.0000615
    2  -0.0011292   0.0002862   0.0001662   0.0001087  -0.0000696   0.0003096
    3   0.0006351  -0.0006146   0.0000362  -0.0002197   0.0001312   0.0002946
           13          14          15          16          17
    1   0.0001519  -0.0000448   0.0000034  -0.0001288   0.0000973
    2   0.0000376  -0.0000092   0.0000095   0.0000417  -0.0000408
    3   0.0001228   0.0000500  -0.0000837  -0.0000776   0.0001262
 Max gradient component =       1.129E-03
 RMS gradient           =       3.264E-04
 Gradient time:  CPU 76.53 s  wall 90.44 s
 Geometry Optimization Parameters
   NAtoms,    NIC,     NZ,  NCons,   NDum,   NFix, NCnnct, MaxDiis
       17     110       0       0       0       0       0       0

 Cartesian Hessian Update
 Hessian Updated using BFGS Update


** GEOMETRY OPTIMIZATION IN DELOCALIZED INTERNAL COORDINATES **
   Searching for a Minimum

   Optimization Cycle:  24

                       Coordinates (Angstroms)
     ATOM                X               Y               Z
      1  C        -0.8498585030   -0.1015340186    0.1833389344
      2  C         0.4539072254    0.4359971122   -0.4402379035
      3  O         0.6601215677    1.8327108473   -0.2006084114
      4  C         1.6825428395   -0.3653122308    0.0309518049
      5  O         2.7800839531    0.3660981003    0.2466053895
      6  O         1.6705673033   -1.5627676370    0.1828528992
      7  C        -2.0786235151    0.6622672301   -0.3056062361
      8  O        -3.2570043268    0.1535822327    0.2849541380
      9  H        -3.2635221702   -0.7997758674    0.1351313732
     10  H        -2.1194785456    0.5952862338   -1.4025392628
     11  H        -2.0218067811    1.7168810543   -0.0314901256
     12  O        -1.0685309103   -1.4538479371   -0.1770221756
     13  H        -0.7836299873   -0.0063220594    1.2807363726
     14  H         0.3933833128    0.3160799007   -1.5268263564
     15  H         0.2884030295    2.0712681883    0.6573404102
     16  H        -0.2630938715   -1.9564804356    0.0233504244
     17  H         2.5479681288    1.2986875534    0.0862347320
   Point Group: c1    Number of degrees of freedom:    45


   Energy is   -533.533738773

 Hessian Updated using BFGS Update

 45 Hessian modes will be used to form the next step
  Hessian Eigenvalues:
     0.002662    0.006263    0.007348    0.007910    0.012223    0.017516
     0.032903    0.044578    0.045723    0.051754    0.055463    0.056601
     0.060181    0.061107    0.072979    0.083844    0.113169    0.137211
     0.159701    0.160757    0.162538    0.167722    0.173223    0.187397
     0.203997    0.213168    0.238907    0.265416    0.276937    0.301077
     0.327725    0.335383    0.337383    0.340986    0.368815    0.395035
     0.417816    0.440708    0.469402    0.508989    0.519661    0.528261
     0.539616    0.582080    0.946562

 Minimum Search - Taking Simple RFO Step
 Searching for Lamda that Minimizes Along All modes
 Value Taken    Lamda =  -0.00001906
 Step Taken.  Stepsize is  0.041224

                             Maximum     Tolerance    Cnvgd?
         Gradient           0.000869      0.000300      NO
         Displacement       0.018039      0.001200      NO
         Energy change     -0.000187      0.000001      NO


 New Cartesian Coordinates Obtained by Inverse Iteration

 Displacement from previous Coordinates is:  0.052990
 ----------------------------------------------------------------
             Standard Nuclear Orientation (Angstroms)
    I     Atom           X                Y                Z
 ----------------------------------------------------------------
    1      C      -0.8497618081    -0.1012895609     0.1805325482
    2      C       0.4551086479     0.4369977847    -0.4391861206
    3      O       0.6616197743     1.8327085105    -0.1944779784
    4      C       1.6833215587    -0.3654292969     0.0313480309
    5      O       2.7809482969     0.3654133241     0.2469147337
    6      O       1.6710675122    -1.5630978154     0.1825885505
    7      C      -2.0808066270     0.6618056084    -0.3088585311
    8      O      -3.2577165933     0.1576795718     0.2922270256
    9      H      -3.2672904751    -0.7961595990     0.1451327386
   10      H      -2.1267790340     0.5844270800    -1.4045318831
   11      H      -2.0209999643     1.7188319908    -0.0447869301
   12      O      -1.0653269137    -1.4537457031    -0.1823366814
   13      H      -0.7864914655    -0.0073821239     1.2780168098
   14      H       0.3968708788     0.3206181451    -1.5263509769
   15      H       0.2888482591     2.0683811034     0.6638460588
   16      H      -0.2594505193    -1.9548195579     0.0206868656
   17      H       2.5482672215     1.2978788056     0.0864017472
 ----------------------------------------------------------------
 Molecular Point Group                 C1    NOp =  1
 Largest Abelian Subgroup              C1    NOp =  1
 Nuclear Repulsion Energy =   494.7532750865 hartrees
 There are       36 alpha and       36 beta electrons
 Applying Cartesian multipole field
    Component          Value
    ---------          -----
     (2,0,0)        1.00000E-11
     (0,2,0)        2.00000E-11
     (0,0,2)       -3.00000E-11
 Nucleus-field energy     =     0.0000000140 hartrees
 Requested basis set is 6-311++G(d,p)
 There are 94 shells and 254 basis functions
 A cutoff of  1.0D-11 yielded   4039 shell pairs
 There are     29483 function pairs (     31530 Cartesian)
 Smallest overlap matrix eigenvalue = 1.38E-05
 Guess MOs from SCF MO coefficient file
 Reading MOs from coefficient file
 Reading MOs from coefficient file
 A restricted hybrid HF-DFT SCF calculation will be
 performed using Pulay DIIS extrapolation
 Exchange:     0.2000 Hartree-Fock + 0.0800 Slater + 0.7200 B88
 Correlation:  0.1900 VWN1RPA + 0.8100 LYP
 Using SG-1 standard quadrature grid
 SCF converges when DIIS error is below 1.0E-08
 Geometry optimization detected.  Setting ReadMinima to 0
 Setting SaveMinima to 0
 ---------------------------------------
  Cycle       Energy         DIIS Error
 ---------------------------------------
    1    -533.5329374165      1.17E-04
    2    -533.5337471100      1.89E-05
    3    -533.5337465164      2.17E-05
    4    -533.5337491229      7.22E-06
    5    -533.5337493549      2.61E-06
    6    -533.5337494487      6.44E-07
    7    -533.5337494495      2.97E-07
    8    -533.5337494430      3.62E-08
    9    -533.5337494433      7.19E-09 Convergence criterion met
 ---------------------------------------
 SCF time:  CPU 158.42 s  wall 195.82 s
 SCF   energy in the final basis set = -533.5337494433
 Total energy in the final basis set = -533.5337494433

 --------------------------------------------------------------

                    Orbital Energies (a.u.)
 --------------------------------------------------------------

 Alpha MOs
 -- Occupied --
-19.198 -19.187 -19.145 -19.145 -19.135 -10.337 -10.279 -10.260
-10.237  -1.144  -1.087  -1.067  -1.053  -1.031  -0.802  -0.737
 -0.649  -0.643  -0.594  -0.566  -0.553  -0.514  -0.493  -0.486
 -0.457  -0.451  -0.442  -0.424  -0.408  -0.382  -0.375  -0.356
 -0.353  -0.312  -0.300  -0.291
 -- Virtual --
 -0.043  -0.027  -0.004  -0.002   0.007   0.024   0.037   0.043
  0.046   0.060   0.063   0.076   0.085   0.090   0.098   0.100
  0.109   0.111   0.117   0.122   0.127   0.131   0.139   0.147
  0.148   0.154   0.165   0.178   0.180   0.185   0.196   0.208
  0.214   0.221   0.229   0.234   0.238   0.251   0.253   0.262
  0.270   0.273   0.282   0.290   0.291   0.303   0.304   0.310
  0.318   0.326   0.331   0.344   0.350   0.358   0.377   0.378
  0.390   0.393   0.411   0.416   0.455   0.474   0.497   0.515
  0.522   0.549   0.556   0.572   0.578   0.606   0.613   0.634
  0.644   0.677   0.689   0.696   0.713   0.721   0.735   0.774
  0.812   0.868   0.899   0.923   0.955   0.972   1.008   1.051
  1.057   1.085   1.089   1.102   1.119   1.130   1.144   1.154
  1.166   1.182   1.189   1.197   1.213   1.237   1.288   1.299
  1.331   1.371   1.399   1.411   1.447   1.453   1.457   1.478
  1.517   1.524   1.538   1.546   1.560   1.579   1.586   1.609
  1.619   1.643   1.714   1.729   1.744   1.753   1.769   1.803
  1.830   1.866   1.884   1.904   1.944   1.975   2.010   2.030
  2.058   2.079   2.110   2.139   2.188   2.195   2.211   2.274
  2.294   2.466   2.469   2.498   2.536   2.543   2.593   2.620
  2.624   2.671   2.688   2.779   2.796   2.829   2.850   2.883
  2.906   2.929   2.936   2.961   3.031   3.051   3.064   3.093
  3.104   3.116   3.149   3.165   3.179   3.220   3.269   3.307
  3.315   3.341   3.407   3.462   3.553   3.642   3.756   3.770
  3.852   3.869   3.895   3.898   3.950   4.006   4.020   4.095
  4.154   4.276   4.959   5.031   5.054   5.070   5.080   5.176
  5.303   5.371   5.388   5.421   5.520   5.608   5.641   5.713
  5.871  23.739  23.747  23.802  23.836  49.836  49.878  49.902
 49.925  50.000
 --------------------------------------------------------------

          Ground-State Mulliken Net Atomic Charges

     Atom                 Charge (a.u.)
  ----------------------------------------
      1 C                    -0.178791
      2 C                    -0.268713
      3 O                    -0.290833
      4 C                     0.038096
      5 O                    -0.139183
      6 O                    -0.287365
      7 C                    -0.273556
      8 O                    -0.237139
      9 H                     0.254626
     10 H                     0.178078
     11 H                     0.148963
     12 O                    -0.260227
     13 H                     0.210289
     14 H                     0.280288
     15 H                     0.275115
     16 H                     0.280758
     17 H                     0.269593
  ----------------------------------------
  Sum of atomic charges =    -0.000000

 -----------------------------------------------------------------
                    Cartesian Multipole Moments
 -----------------------------------------------------------------
    Charge (ESU x 10^10)
                -0.0000
    Dipole Moment (Debye)
         X       0.4412      Y       2.6677      Z      -0.0560
       Tot       2.7045
    Quadrupole Moments (Debye-Ang)
        XX     -67.5724     XY       6.5759     YY     -54.4841
        XZ       0.4351     YZ       2.4110     ZZ     -51.8768
    Octopole Moments (Debye-Ang^2)
       XXX      25.2589    XXY       0.5204    XYY      -1.9441
       YYY       1.3436    XXZ     -11.6355    XYZ       4.6097
       YYZ      10.4133    XZZ       6.2162    YZZ       0.8120
       ZZZ       2.3861
    Hexadecapole Moments (Debye-Ang^3)
      XXXX   -1354.6971   XXXY     104.8938   XXYY    -249.9285
      XYYY      23.4225   YYYY    -388.9577   XXXZ       2.0523
      XXYZ       0.2785   XYYZ      -4.6061   YYYZ      30.4901
      XXZZ    -217.5933   XYZZ       4.3511   YYZZ     -81.7122
      XZZZ      -8.6742   YZZZ      11.2048   ZZZZ     -92.9560
 -----------------------------------------------------------------
 Calculating analytic gradient of the SCF energy
 Gradient of SCF Energy
            1           2           3           4           5           6
    1  -0.0003404   0.0001958  -0.0000751  -0.0001161   0.0000446   0.0001441
    2  -0.0002792   0.0001456  -0.0000975  -0.0000884   0.0001312   0.0001642
    3   0.0000276  -0.0000563   0.0000396  -0.0000241   0.0000591   0.0000249
            7           8           9          10          11          12
    1  -0.0002226   0.0002783  -0.0000877   0.0000363   0.0000211   0.0000956
    2  -0.0002314  -0.0000617   0.0000666   0.0000491   0.0000653   0.0001371
    3   0.0001513  -0.0001928   0.0000296  -0.0000695  -0.0000574   0.0001151
           13          14          15          16          17
    1   0.0000924  -0.0000062  -0.0000218  -0.0000495   0.0000113
    2   0.0000012  -0.0000183   0.0000251   0.0000905  -0.0000993
    3   0.0000168   0.0000215  -0.0000692  -0.0000399   0.0000235
 Max gradient component =       3.404E-04
 RMS gradient           =       1.188E-04
 Gradient time:  CPU 76.38 s  wall 97.81 s
 Geometry Optimization Parameters
   NAtoms,    NIC,     NZ,  NCons,   NDum,   NFix, NCnnct, MaxDiis
       17     110       0       0       0       0       0       0

 Cartesian Hessian Update
 Hessian Updated using BFGS Update


** GEOMETRY OPTIMIZATION IN DELOCALIZED INTERNAL COORDINATES **
   Searching for a Minimum

   Optimization Cycle:  25

                       Coordinates (Angstroms)
     ATOM                X               Y               Z
      1  C        -0.8497618081   -0.1012895609    0.1805325482
      2  C         0.4551086479    0.4369977847   -0.4391861206
      3  O         0.6616197743    1.8327085105   -0.1944779784
      4  C         1.6833215587   -0.3654292969    0.0313480309
      5  O         2.7809482969    0.3654133241    0.2469147337
      6  O         1.6710675122   -1.5630978154    0.1825885505
      7  C        -2.0808066270    0.6618056084   -0.3088585311
      8  O        -3.2577165933    0.1576795718    0.2922270256
      9  H        -3.2672904751   -0.7961595990    0.1451327386
     10  H        -2.1267790340    0.5844270800   -1.4045318831
     11  H        -2.0209999643    1.7188319908   -0.0447869301
     12  O        -1.0653269137   -1.4537457031   -0.1823366814
     13  H        -0.7864914655   -0.0073821239    1.2780168098
     14  H         0.3968708788    0.3206181451   -1.5263509769
     15  H         0.2888482591    2.0683811034    0.6638460588
     16  H        -0.2594505193   -1.9548195579    0.0206868656
     17  H         2.5482672215    1.2978788056    0.0864017472
   Point Group: c1    Number of degrees of freedom:    45


   Energy is   -533.533749443

 Hessian Updated using BFGS Update

 45 Hessian modes will be used to form the next step
  Hessian Eigenvalues:
     0.002817    0.005959    0.007263    0.007814    0.012213    0.017413
     0.033098    0.044543    0.045669    0.051645    0.055444    0.056042
     0.059059    0.061613    0.072510    0.083696    0.113141    0.137254
     0.152853    0.160279    0.162448    0.168359    0.175688    0.184506
     0.203459    0.213190    0.238881    0.263970    0.272989    0.312114
     0.328389    0.334094    0.337726    0.340990    0.360768    0.394698
     0.407659    0.440608    0.467930    0.501410    0.516667    0.527747
     0.537215    0.581412    0.944323

 Minimum Search - Taking Simple RFO Step
 Searching for Lamda that Minimizes Along All modes
 Value Taken    Lamda =  -0.00000288
 Step Taken.  Stepsize is  0.011885

                             Maximum     Tolerance    Cnvgd?
         Gradient           0.000265      0.000300     YES
         Displacement       0.005214      0.001200      NO
         Energy change     -0.000011      0.000001      NO


 New Cartesian Coordinates Obtained by Inverse Iteration

 Displacement from previous Coordinates is:  0.019050
 ----------------------------------------------------------------
             Standard Nuclear Orientation (Angstroms)
    I     Atom           X                Y                Z
 ----------------------------------------------------------------
    1      C      -0.8498500104    -0.1001307338     0.1798681156
    2      C       0.4551476071     0.4380093773    -0.4385898694
    3      O       0.6627387976     1.8333821584    -0.1921925028
    4      C       1.6827316995    -0.3656054300     0.0315596737
    5      O       2.7814090158     0.3641535198     0.2447670441
    6      O       1.6687866809    -1.5631880232     0.1842144289
    7      C      -2.0815202411     0.6619504418    -0.3101147757
    8      O      -3.2578185157     0.1561842306     0.2920028591
    9      H      -3.2635173070    -0.7980766308     0.1466753812
   10      H      -2.1279357902     0.5828763720    -1.4055238935
   11      H      -2.0231133352     1.7190722074    -0.0466710982
   12      O      -1.0652518397    -1.4529064676    -0.1832400169
   13      H      -0.7885051672    -0.0060736215     1.2773899706
   14      H       0.3974412101     0.3229520097    -1.5259575154
   15      H       0.2912148212     2.0677780859     0.6670742414
   16      H      -0.2600357807    -1.9544961230     0.0217915143
   17      H       2.5495069041     1.2969368942     0.0841124500
 ----------------------------------------------------------------
 Molecular Point Group                 C1    NOp =  1
 Largest Abelian Subgroup              C1    NOp =  1
 Nuclear Repulsion Energy =   494.7613319932 hartrees
 There are       36 alpha and       36 beta electrons
 Applying Cartesian multipole field
    Component          Value
    ---------          -----
     (2,0,0)        1.00000E-11
     (0,2,0)        2.00000E-11
     (0,0,2)       -3.00000E-11
 Nucleus-field energy     =     0.0000000140 hartrees
 Requested basis set is 6-311++G(d,p)
 There are 94 shells and 254 basis functions
 A cutoff of  1.0D-11 yielded   4039 shell pairs
 There are     29483 function pairs (     31530 Cartesian)
 Smallest overlap matrix eigenvalue = 1.38E-05
 Guess MOs from SCF MO coefficient file
 Reading MOs from coefficient file
 Reading MOs from coefficient file
 A restricted hybrid HF-DFT SCF calculation will be
 performed using Pulay DIIS extrapolation
 Exchange:     0.2000 Hartree-Fock + 0.0800 Slater + 0.7200 B88
 Correlation:  0.1900 VWN1RPA + 0.8100 LYP
 Using SG-1 standard quadrature grid
 SCF converges when DIIS error is below 1.0E-08
 Geometry optimization detected.  Setting ReadMinima to 0
 Setting SaveMinima to 0
 ---------------------------------------
  Cycle       Energy         DIIS Error
 ---------------------------------------
    1    -533.5333429175      5.18E-05
    2    -533.5337510151      6.55E-06
    3    -533.5337508876      7.68E-06
    4    -533.5337511771      2.13E-06
    5    -533.5337511538      8.49E-07
    6    -533.5337511778      3.67E-07
    7    -533.5337511883      8.63E-08
    8    -533.5337511798      1.95E-08
    9    -533.5337511802      5.07E-09 Convergence criterion met
 ---------------------------------------
 SCF time:  CPU 152.68 s  wall 184.31 s
 SCF   energy in the final basis set = -533.5337511802
 Total energy in the final basis set = -533.5337511802

 --------------------------------------------------------------

                    Orbital Energies (a.u.)
 --------------------------------------------------------------

 Alpha MOs
 -- Occupied --
-19.198 -19.187 -19.145 -19.145 -19.134 -10.337 -10.279 -10.260
-10.237  -1.145  -1.087  -1.067  -1.053  -1.031  -0.802  -0.737
 -0.649  -0.643  -0.594  -0.566  -0.553  -0.514  -0.493  -0.486
 -0.457  -0.451  -0.442  -0.424  -0.408  -0.382  -0.375  -0.356
 -0.353  -0.312  -0.300  -0.291
 -- Virtual --
 -0.043  -0.027  -0.004  -0.002   0.007   0.024   0.037   0.043
  0.046   0.060   0.063   0.076   0.085   0.090   0.098   0.100
  0.109   0.111   0.117   0.122   0.127   0.131   0.139   0.147
  0.148   0.154   0.165   0.178   0.180   0.185   0.196   0.208
  0.214   0.221   0.229   0.234   0.238   0.251   0.252   0.262
  0.270   0.273   0.282   0.290   0.291   0.303   0.304   0.310
  0.318   0.326   0.331   0.344   0.350   0.358   0.377   0.378
  0.390   0.393   0.411   0.416   0.455   0.475   0.497   0.515
  0.522   0.549   0.556   0.572   0.578   0.606   0.613   0.634
  0.644   0.677   0.689   0.696   0.713   0.721   0.735   0.774
  0.812   0.868   0.899   0.923   0.955   0.972   1.008   1.051
  1.057   1.085   1.089   1.102   1.120   1.130   1.144   1.154
  1.166   1.182   1.189   1.197   1.213   1.237   1.288   1.298
  1.330   1.371   1.399   1.411   1.447   1.453   1.456   1.478
  1.517   1.524   1.538   1.546   1.561   1.579   1.587   1.610
  1.619   1.643   1.714   1.729   1.744   1.753   1.768   1.803
  1.830   1.866   1.885   1.905   1.944   1.974   2.010   2.030
  2.058   2.078   2.110   2.139   2.188   2.195   2.211   2.274
  2.295   2.466   2.470   2.498   2.536   2.543   2.594   2.620
  2.624   2.671   2.688   2.779   2.796   2.828   2.850   2.883
  2.906   2.928   2.936   2.960   3.031   3.051   3.064   3.093
  3.104   3.116   3.149   3.164   3.179   3.220   3.269   3.307
  3.315   3.341   3.407   3.462   3.552   3.642   3.757   3.769
  3.852   3.869   3.895   3.898   3.950   4.006   4.020   4.094
  4.154   4.276   4.959   5.031   5.054   5.070   5.080   5.176
  5.303   5.371   5.388   5.421   5.520   5.608   5.640   5.712
  5.871  23.739  23.747  23.802  23.836  49.836  49.878  49.902
 49.925  50.000
 --------------------------------------------------------------

          Ground-State Mulliken Net Atomic Charges

     Atom                 Charge (a.u.)
  ----------------------------------------
      1 C                    -0.179310
      2 C                    -0.268119
      3 O                    -0.290751
      4 C                     0.038369
      5 O                    -0.139270
      6 O                    -0.287588
      7 C                    -0.273842
      8 O                    -0.237066
      9 H                     0.254458
     10 H                     0.178075
     11 H                     0.149249
     12 O                    -0.260754
     13 H                     0.210337
     14 H                     0.280144
     15 H                     0.275150
     16 H                     0.281163
     17 H                     0.269754
  ----------------------------------------
  Sum of atomic charges =    -0.000000

 -----------------------------------------------------------------
                    Cartesian Multipole Moments
 -----------------------------------------------------------------
    Charge (ESU x 10^10)
                 0.0000
    Dipole Moment (Debye)
         X       0.4565      Y       2.6694      Z      -0.0530
       Tot       2.7087
    Quadrupole Moments (Debye-Ang)
        XX     -67.6030     XY       6.5678     YY     -54.4830
        XZ       0.4254     YZ       2.4034     ZZ     -51.8645
    Octopole Moments (Debye-Ang^2)
       XXX      25.5976    XXY       0.5917    XYY      -1.9502
       YYY       1.2773    XXZ     -11.6011    XYZ       4.6245
       YYZ      10.4129    XZZ       6.2320    YZZ       0.8393
       ZZZ       2.4022
    Hexadecapole Moments (Debye-Ang^3)
      XXXX   -1355.6465   XXXY     104.4959   XXYY    -249.7983
      XYYY      23.3280   YYYY    -389.0282   XXXZ       1.9546
      XXYZ       0.2460   XYYZ      -4.6673   YYYZ      30.4683
      XXZZ    -217.5537   XYZZ       4.3401   YYZZ     -81.6575
      XZZZ      -8.7114   YZZZ      11.2213   ZZZZ     -92.9180
 -----------------------------------------------------------------
 Calculating analytic gradient of the SCF energy
 Gradient of SCF Energy
            1           2           3           4           5           6
    1   0.0000031   0.0000843   0.0000178  -0.0000070  -0.0000146  -0.0000052
    2  -0.0001745   0.0001030  -0.0000543   0.0000517   0.0000632  -0.0000111
    3   0.0000413  -0.0000184   0.0000355   0.0000037   0.0000452   0.0000168
            7           8           9          10          11          12
    1  -0.0000975   0.0000097   0.0000191   0.0000281  -0.0000128   0.0000026
    2  -0.0000159  -0.0000359  -0.0000002  -0.0000176  -0.0000081   0.0000702
    3  -0.0000189  -0.0000261  -0.0000153  -0.0000116  -0.0000440   0.0000362
           13          14          15          16          17
    1  -0.0000162  -0.0000024  -0.0000408   0.0000336  -0.0000018
    2   0.0000254  -0.0000278   0.0000196  -0.0000193   0.0000315
    3  -0.0000084   0.0000050  -0.0000349  -0.0000011  -0.0000050
 Max gradient component =       1.745E-04
 RMS gradient           =       4.297E-05
 Gradient time:  CPU 76.18 s  wall 92.67 s
 Geometry Optimization Parameters
   NAtoms,    NIC,     NZ,  NCons,   NDum,   NFix, NCnnct, MaxDiis
       17     110       0       0       0       0       0       0

 Cartesian Hessian Update
 Hessian Updated using BFGS Update


** GEOMETRY OPTIMIZATION IN DELOCALIZED INTERNAL COORDINATES **
   Searching for a Minimum

   Optimization Cycle:  26

                       Coordinates (Angstroms)
     ATOM                X               Y               Z
      1  C        -0.8498500104   -0.1001307338    0.1798681156
      2  C         0.4551476071    0.4380093773   -0.4385898694
      3  O         0.6627387976    1.8333821584   -0.1921925028
      4  C         1.6827316995   -0.3656054300    0.0315596737
      5  O         2.7814090158    0.3641535198    0.2447670441
      6  O         1.6687866809   -1.5631880232    0.1842144289
      7  C        -2.0815202411    0.6619504418   -0.3101147757
      8  O        -3.2578185157    0.1561842306    0.2920028591
      9  H        -3.2635173070   -0.7980766308    0.1466753812
     10  H        -2.1279357902    0.5828763720   -1.4055238935
     11  H        -2.0231133352    1.7190722074   -0.0466710982
     12  O        -1.0652518397   -1.4529064676   -0.1832400169
     13  H        -0.7885051672   -0.0060736215    1.2773899706
     14  H         0.3974412101    0.3229520097   -1.5259575154
     15  H         0.2912148212    2.0677780859    0.6670742414
     16  H        -0.2600357807   -1.9544961230    0.0217915143
     17  H         2.5495069041    1.2969368942    0.0841124500
   Point Group: c1    Number of degrees of freedom:    45


   Energy is   -533.533751180

 Hessian Updated using BFGS Update

 45 Hessian modes will be used to form the next step
  Hessian Eigenvalues:
     0.002818    0.005349    0.007526    0.007667    0.012148    0.017234
     0.032647    0.044603    0.045434    0.050853    0.054895    0.056557
     0.059108    0.061155    0.073492    0.083539    0.113357    0.137163
     0.156750    0.160120    0.162765    0.168986    0.178195    0.184082
     0.202894    0.213333    0.238778    0.263288    0.269135    0.311552
     0.328700    0.335036    0.337616    0.340961    0.372200    0.397894
     0.402680    0.439662    0.471653    0.491948    0.516260    0.527734
     0.536411    0.581357    0.947961

 Minimum Search - Taking Simple RFO Step
 Searching for Lamda that Minimizes Along All modes
 Value Taken    Lamda =   0.00000000
 Step Taken.  Stepsize is  0.005006

                             Maximum     Tolerance    Cnvgd?
         Gradient           0.000062      0.000300     YES
         Displacement       0.003263      0.001200      NO
         Energy change     -0.000002      0.000001      NO


 New Cartesian Coordinates Obtained by Inverse Iteration

 Displacement from previous Coordinates is:  0.005761
 ----------------------------------------------------------------
             Standard Nuclear Orientation (Angstroms)
    I     Atom           X                Y                Z
 ----------------------------------------------------------------
    1      C      -0.8499416935    -0.0999009682     0.1796735465
    2      C       0.4550303409     0.4381030327    -0.4384361361
    3      O       0.6625743679     1.8335505693    -0.1920085748
    4      C       1.6826054056    -0.3655603071     0.0318977699
    5      O       2.7816667795     0.3639614857     0.2437506757
    6      O       1.6683872710    -1.5629873137     0.1856845751
    7      C      -2.0816405051     0.6620358938    -0.3102280767
    8      O      -3.2578734897     0.1556805338     0.2917856046
    9      H      -3.2632592591    -0.7985784224     0.1461617925
   10      H      -2.1282132716     0.5831265886    -1.4056360556
   11      H      -2.0235360369     1.7190484691    -0.0463563230
   12      O      -1.0651505162    -1.4527689545    -0.1836469564
   13      H      -0.7888202291    -0.0061720228     1.2772345773
   14      H       0.3975723041     0.3232680893    -1.5258404620
   15      H       0.2923005903     2.0675185858     0.6679351086
   16      H      -0.2600907098    -1.9542555555     0.0222081934
   17      H       2.5498174009     1.2967485634     0.0829867478
 ----------------------------------------------------------------
 Molecular Point Group                 C1    NOp =  1
 Largest Abelian Subgroup              C1    NOp =  1
 Nuclear Repulsion Energy =   494.7626310990 hartrees
 There are       36 alpha and       36 beta electrons
 Applying Cartesian multipole field
    Component          Value
    ---------          -----
     (2,0,0)        1.00000E-11
     (0,2,0)        2.00000E-11
     (0,0,2)       -3.00000E-11
 Nucleus-field energy     =     0.0000000140 hartrees
 Requested basis set is 6-311++G(d,p)
 There are 94 shells and 254 basis functions
 A cutoff of  1.0D-11 yielded   4039 shell pairs
 There are     29483 function pairs (     31530 Cartesian)
 Smallest overlap matrix eigenvalue = 1.38E-05
 Guess MOs from SCF MO coefficient file
 Reading MOs from coefficient file
 Reading MOs from coefficient file
 A restricted hybrid HF-DFT SCF calculation will be
 performed using Pulay DIIS extrapolation
 Exchange:     0.2000 Hartree-Fock + 0.0800 Slater + 0.7200 B88
 Correlation:  0.1900 VWN1RPA + 0.8100 LYP
 Using SG-1 standard quadrature grid
 SCF converges when DIIS error is below 1.0E-08
 Geometry optimization detected.  Setting ReadMinima to 0
 Setting SaveMinima to 0
 ---------------------------------------
  Cycle       Energy         DIIS Error
 ---------------------------------------
    1    -533.5336287759      2.23E-05
    2    -533.5337514518      2.22E-06
    3    -533.5337514932      2.52E-06
    4    -533.5337515966      6.81E-07
    5    -533.5337515879      1.57E-07
    6    -533.5337515850      1.43E-07
    7    -533.5337515875      1.78E-08
    8    -533.5337515895      5.23E-09 Convergence criterion met
 ---------------------------------------
 SCF time:  CPU 133.07 s  wall 158.44 s
 SCF   energy in the final basis set = -533.5337515895
 Total energy in the final basis set = -533.5337515895

 --------------------------------------------------------------

                    Orbital Energies (a.u.)
 --------------------------------------------------------------

 Alpha MOs
 -- Occupied --
-19.198 -19.187 -19.145 -19.144 -19.134 -10.337 -10.279 -10.260
-10.237  -1.145  -1.086  -1.067  -1.053  -1.031  -0.802  -0.737
 -0.649  -0.643  -0.594  -0.566  -0.553  -0.514  -0.493  -0.486
 -0.457  -0.451  -0.442  -0.424  -0.408  -0.382  -0.375  -0.356
 -0.353  -0.312  -0.300  -0.291
 -- Virtual --
 -0.043  -0.027  -0.004  -0.002   0.007   0.024   0.037   0.043
  0.046   0.060   0.063   0.076   0.085   0.090   0.098   0.100
  0.109   0.111   0.117   0.122   0.127   0.131   0.139   0.147
  0.148   0.154   0.165   0.178   0.180   0.185   0.197   0.208
  0.214   0.221   0.229   0.234   0.238   0.251   0.252   0.262
  0.270   0.273   0.282   0.290   0.291   0.303   0.304   0.310
  0.318   0.326   0.331   0.344   0.350   0.358   0.377   0.378
  0.390   0.393   0.411   0.416   0.455   0.475   0.497   0.515
  0.522   0.549   0.556   0.572   0.578   0.605   0.613   0.634
  0.644   0.677   0.688   0.696   0.713   0.721   0.735   0.774
  0.811   0.868   0.899   0.923   0.955   0.972   1.008   1.051
  1.057   1.085   1.088   1.102   1.119   1.130   1.144   1.154
  1.166   1.182   1.189   1.197   1.213   1.238   1.288   1.298
  1.330   1.371   1.399   1.411   1.447   1.453   1.456   1.478
  1.517   1.524   1.538   1.546   1.561   1.579   1.587   1.610
  1.619   1.643   1.714   1.729   1.744   1.753   1.768   1.803
  1.830   1.866   1.885   1.905   1.944   1.974   2.010   2.030
  2.058   2.078   2.110   2.139   2.188   2.195   2.211   2.274
  2.295   2.466   2.470   2.498   2.536   2.543   2.594   2.620
  2.625   2.671   2.688   2.779   2.796   2.828   2.850   2.883
  2.906   2.928   2.936   2.960   3.031   3.051   3.064   3.093
  3.104   3.116   3.149   3.164   3.179   3.220   3.269   3.307
  3.315   3.341   3.407   3.462   3.552   3.642   3.757   3.769
  3.852   3.869   3.896   3.898   3.950   4.006   4.020   4.094
  4.154   4.276   4.959   5.031   5.054   5.070   5.080   5.176
  5.303   5.371   5.388   5.421   5.520   5.608   5.640   5.712
  5.871  23.739  23.747  23.802  23.836  49.836  49.878  49.902
 49.925  50.000
 --------------------------------------------------------------

          Ground-State Mulliken Net Atomic Charges

     Atom                 Charge (a.u.)
  ----------------------------------------
      1 C                    -0.179585
      2 C                    -0.267592
      3 O                    -0.290656
      4 C                     0.038268
      5 O                    -0.139301
      6 O                    -0.287584
      7 C                    -0.273928
      8 O                    -0.237120
      9 H                     0.254448
     10 H                     0.178075
     11 H                     0.149341
     12 O                    -0.260872
     13 H                     0.210351
     14 H                     0.280119
     15 H                     0.275092
     16 H                     0.281189
     17 H                     0.269755
  ----------------------------------------
  Sum of atomic charges =    -0.000000

 -----------------------------------------------------------------
                    Cartesian Multipole Moments
 -----------------------------------------------------------------
    Charge (ESU x 10^10)
                 0.0000
    Dipole Moment (Debye)
         X       0.4604      Y       2.6697      Z      -0.0531
       Tot       2.7096
    Quadrupole Moments (Debye-Ang)
        XX     -67.6041     XY       6.5677     YY     -54.4844
        XZ       0.4251     YZ       2.4067     ZZ     -51.8617
    Octopole Moments (Debye-Ang^2)
       XXX      25.6429    XXY       0.6010    XYY      -1.9405
       YYY       1.2579    XXZ     -11.6077    XYZ       4.6287
       YYZ      10.4096    XZZ       6.2377    YZZ       0.8484
       ZZZ       2.4026
    Hexadecapole Moments (Debye-Ang^3)
      XXXX   -1355.7944   XXXY     104.4235   XXYY    -249.7530
      XYYY      23.3089   YYYY    -389.0420   XXXZ       1.9517
      XXYZ       0.2757   XYYZ      -4.6981   YYYZ      30.5103
      XXZZ    -217.5521   XYZZ       4.3349   YYZZ     -81.6438
      XZZZ      -8.7363   YZZZ      11.2619   ZZZZ     -92.9084
 -----------------------------------------------------------------
 Calculating analytic gradient of the SCF energy
 Gradient of SCF Energy
            1           2           3           4           5           6
    1   0.0000415   0.0000196   0.0000093   0.0000166  -0.0000124  -0.0000017
    2  -0.0000718   0.0000376  -0.0000230   0.0000641   0.0000144  -0.0000020
    3   0.0000084  -0.0000070   0.0000188   0.0000232   0.0000305   0.0000217
            7           8           9          10          11          12
    1  -0.0000195  -0.0000178   0.0000107   0.0000084  -0.0000133   0.0000092
    2   0.0000271  -0.0000293  -0.0000406  -0.0000350  -0.0000164   0.0000286
    3  -0.0000446  -0.0000066  -0.0000206  -0.0000120  -0.0000291   0.0000309
           13          14          15          16          17
    1  -0.0000182  -0.0000039  -0.0000422   0.0000319  -0.0000181
    2   0.0000103  -0.0000164   0.0000183  -0.0000033   0.0000375
    3  -0.0000049   0.0000020  -0.0000215   0.0000044   0.0000063
 Max gradient component =       7.184E-05
 RMS gradient           =       2.571E-05
 Gradient time:  CPU 76.17 s  wall 91.93 s
 Geometry Optimization Parameters
   NAtoms,    NIC,     NZ,  NCons,   NDum,   NFix, NCnnct, MaxDiis
       17     110       0       0       0       0       0       0

 Cartesian Hessian Update
 Hessian Updated using BFGS Update


** GEOMETRY OPTIMIZATION IN DELOCALIZED INTERNAL COORDINATES **
   Searching for a Minimum

   Optimization Cycle:  27

                       Coordinates (Angstroms)
     ATOM                X               Y               Z
      1  C        -0.8499416935   -0.0999009682    0.1796735465
      2  C         0.4550303409    0.4381030327   -0.4384361361
      3  O         0.6625743679    1.8335505693   -0.1920085748
      4  C         1.6826054056   -0.3655603071    0.0318977699
      5  O         2.7816667795    0.3639614857    0.2437506757
      6  O         1.6683872710   -1.5629873137    0.1856845751
      7  C        -2.0816405051    0.6620358938   -0.3102280767
      8  O        -3.2578734897    0.1556805338    0.2917856046
      9  H        -3.2632592591   -0.7985784224    0.1461617925
     10  H        -2.1282132716    0.5831265886   -1.4056360556
     11  H        -2.0235360369    1.7190484691   -0.0463563230
     12  O        -1.0651505162   -1.4527689545   -0.1836469564
     13  H        -0.7888202291   -0.0061720228    1.2772345773
     14  H         0.3975723041    0.3232680893   -1.5258404620
     15  H         0.2923005903    2.0675185858    0.6679351086
     16  H        -0.2600907098   -1.9542555555    0.0222081934
     17  H         2.5498174009    1.2967485634    0.0829867478
   Point Group: c1    Number of degrees of freedom:    45


   Energy is   -533.533751589

 Hessian Updated using BFGS Update

 45 Hessian modes will be used to form the next step
  Hessian Eigenvalues:
     0.002818    0.003050    0.006885    0.007578    0.011558    0.016854
     0.032978    0.044631    0.045869    0.051505    0.054635    0.056716
     0.060114    0.062660    0.073572    0.083066    0.112870    0.138222
     0.157150    0.159538    0.161918    0.170428    0.176907    0.190203
     0.201682    0.214238    0.238856    0.264651    0.274853    0.305226
     0.328222    0.334639    0.337600    0.341124    0.366675    0.387524
     0.409431    0.440993    0.468943    0.509068    0.517393    0.528092
     0.548549    0.594356    0.945568

 Minimum Search - Taking Simple RFO Step
 Searching for Lamda that Minimizes Along All modes
 Value Taken    Lamda =   0.00000000
 Step Taken.  Stepsize is  0.008141

                             Maximum     Tolerance    Cnvgd?
         Gradient           0.000037      0.000300     YES
         Displacement       0.005527      0.001200      NO
         Energy change     -0.000000      0.000001     YES

 Final energy is   -533.53375158949325     


 ******************************
 **  OPTIMIZATION CONVERGED  **
 ******************************

                       Coordinates (Angstroms)
     ATOM                X               Y               Z
      1  C        -0.8499416935   -0.0999009682    0.1796735465
      2  C         0.4550303409    0.4381030327   -0.4384361361
      3  O         0.6625743679    1.8335505693   -0.1920085748
      4  C         1.6826054056   -0.3655603071    0.0318977699
      5  O         2.7816667795    0.3639614857    0.2437506757
      6  O         1.6683872710   -1.5629873137    0.1856845751
      7  C        -2.0816405051    0.6620358938   -0.3102280767
      8  O        -3.2578734897    0.1556805338    0.2917856046
      9  H        -3.2632592591   -0.7985784224    0.1461617925
     10  H        -2.1282132716    0.5831265886   -1.4056360556
     11  H        -2.0235360369    1.7190484691   -0.0463563230
     12  O        -1.0651505162   -1.4527689545   -0.1836469564
     13  H        -0.7888202291   -0.0061720228    1.2772345773
     14  H         0.3975723041    0.3232680893   -1.5258404620
     15  H         0.2923005903    2.0675185858    0.6679351086
     16  H        -0.2600907098   -1.9542555555    0.0222081934
     17  H         2.5498174009    1.2967485634    0.0829867478

Z-matrix Print:
$molecule
0 1
O 
H  1 0.970560
C  1 1.417240 2 108.234035
H  3 1.103250 1 110.154138 2 -68.907775 0
C  3 1.528932 1 105.737964 2 173.785761 0
H  5 1.091000 3 111.248840 1 178.195037 0
H  5 1.099234 3 108.521668 1 -62.841419 0
O  5 1.415041 3 110.792979 1 59.622835 0
H  8 0.965321 5 107.109283 3 -52.474645 0
C  3 1.540928 1 111.041902 2 51.706083 0
H  10 1.094960 3 108.499954 1 57.420098 0
O  10 1.432157 3 113.197311 1 175.155427 0
H  12 0.965063 10 109.508527 3 32.677416 0
C  10 1.540789 3 111.725712 1 -60.147831 0
O  14 1.207346 10 123.148227 3 38.375759 0
O  14 1.336046 10 114.771267 3 -142.434333 0
H  16 0.974521 14 107.504294 10 2.396930 0
$end


 --------------------------------------------------------------

                    Orbital Energies (a.u.)
 --------------------------------------------------------------

 Alpha MOs
 -- Occupied --
-19.198 -19.187 -19.145 -19.144 -19.134 -10.337 -10.279 -10.260
-10.237  -1.145  -1.086  -1.067  -1.053  -1.031  -0.802  -0.737
 -0.649  -0.643  -0.594  -0.566  -0.553  -0.514  -0.493  -0.486
 -0.457  -0.451  -0.442  -0.424  -0.408  -0.382  -0.375  -0.356
 -0.353  -0.312  -0.300  -0.291
 -- Virtual --
 -0.043  -0.027  -0.004  -0.002   0.007   0.024   0.037   0.043
  0.046   0.060   0.063   0.076   0.085   0.090   0.098   0.100
  0.109   0.111   0.117   0.122   0.127   0.131   0.139   0.147
  0.148   0.154   0.165   0.178   0.180   0.185   0.197   0.208
  0.214   0.221   0.229   0.234   0.238   0.251   0.252   0.262
  0.270   0.273   0.282   0.290   0.291   0.303   0.304   0.310
  0.318   0.326   0.331   0.344   0.350   0.358   0.377   0.378
  0.390   0.393   0.411   0.416   0.455   0.475   0.497   0.515
  0.522   0.549   0.556   0.572   0.578   0.605   0.613   0.634
  0.644   0.677   0.688   0.696   0.713   0.721   0.735   0.774
  0.811   0.868   0.899   0.923   0.955   0.972   1.008   1.051
  1.057   1.085   1.088   1.102   1.119   1.130   1.144   1.154
  1.166   1.182   1.189   1.197   1.213   1.238   1.288   1.298
  1.330   1.371   1.399   1.411   1.447   1.453   1.456   1.478
  1.517   1.524   1.538   1.546   1.561   1.579   1.587   1.610
  1.619   1.643   1.714   1.729   1.744   1.753   1.768   1.803
  1.830   1.866   1.885   1.905   1.944   1.974   2.010   2.030
  2.058   2.078   2.110   2.139   2.188   2.195   2.211   2.274
  2.295   2.466   2.470   2.498   2.536   2.543   2.594   2.620
  2.625   2.671   2.688   2.779   2.796   2.828   2.850   2.883
  2.906   2.928   2.936   2.960   3.031   3.051   3.064   3.093
  3.104   3.116   3.149   3.164   3.179   3.220   3.269   3.307
  3.315   3.341   3.407   3.462   3.552   3.642   3.757   3.769
  3.852   3.869   3.896   3.898   3.950   4.006   4.020   4.094
  4.154   4.276   4.959   5.031   5.054   5.070   5.080   5.176
  5.303   5.371   5.388   5.421   5.520   5.608   5.640   5.712
  5.871  23.739  23.747  23.802  23.836  49.836  49.878  49.902
 49.925  50.000
 --------------------------------------------------------------

          Ground-State Mulliken Net Atomic Charges

     Atom                 Charge (a.u.)
  ----------------------------------------
      1 C                    -0.179585
      2 C                    -0.267592
      3 O                    -0.290656
      4 C                     0.038268
      5 O                    -0.139301
      6 O                    -0.287584
      7 C                    -0.273928
      8 O                    -0.237120
      9 H                     0.254448
     10 H                     0.178075
     11 H                     0.149341
     12 O                    -0.260872
     13 H                     0.210351
     14 H                     0.280119
     15 H                     0.275092
     16 H                     0.281189
     17 H                     0.269755
  ----------------------------------------
  Sum of atomic charges =    -0.000000

 -----------------------------------------------------------------
                    Cartesian Multipole Moments
 -----------------------------------------------------------------
    Charge (ESU x 10^10)
                 0.0000
    Dipole Moment (Debye)
         X       0.4604      Y       2.6697      Z      -0.0531
       Tot       2.7096
    Quadrupole Moments (Debye-Ang)
        XX     -67.6041     XY       6.5677     YY     -54.4844
        XZ       0.4251     YZ       2.4067     ZZ     -51.8617
    Octopole Moments (Debye-Ang^2)
       XXX      25.6429    XXY       0.6010    XYY      -1.9405
       YYY       1.2579    XXZ     -11.6077    XYZ       4.6287
       YYZ      10.4096    XZZ       6.2377    YZZ       0.8484
       ZZZ       2.4026
    Hexadecapole Moments (Debye-Ang^3)
      XXXX   -1355.7944   XXXY     104.4235   XXYY    -249.7530
      XYYY      23.3089   YYYY    -389.0420   XXXZ       1.9517
      XXYZ       0.2757   XYYZ      -4.6981   YYYZ      30.5103
      XXZZ    -217.5521   XYZZ       4.3349   YYZZ     -81.6438
      XZZZ      -8.7363   YZZZ      11.2619   ZZZZ     -92.9084
 -----------------------------------------------------------------
Archival summary:
1\1\pikachu\OPT\ProcedureUnspecified\BasisUnspecified\548\cher\TueDec1318:09:152016TueDec1318:09:152016\0\\#,OPT,ProcedureUnspecified,BasisUnspecified,\\0,1\O\H,1,0.97056\C,1,1.41724,2,108.234\H,3,1.10325,1,110.154,2,-68.9078,0\C,3,1.52893,1,105.738,2,173.786,0\H,5,1.091,3,111.249,1,178.195,0\H,5,1.09923,3,108.522,1,-62.8414,0\O,5,1.41504,3,110.793,1,59.6228,0\H,8,0.965321,5,107.109,3,-52.4746,0\C,3,1.54093,1,111.042,2,51.7061,0\H,10,1.09496,3,108.5,1,57.4201,0\O,10,1.43216,3,113.197,1,175.155,0\H,12,0.965063,10,109.509,3,32.6774,0\C,10,1.54079,3,111.726,1,-60.1478,0\O,14,1.20735,10,123.148,3,38.3758,0\O,14,1.33605,10,114.771,3,-142.434,0\H,16,0.974521,14,107.504,10,2.39693,0\\\@

 Total job time:  8620.55s(wall), 7173.87s(cpu) 
 Tue Dec 13 18:09:15 2016

        *************************************************************
        *                                                           *
        *  Thank you very much for using Q-Chem.  Have a nice day.  *
        *                                                           *
        *************************************************************


 
User input: 2 of 3 
 
pikachu 127.0.1
Q-Chem Developer Version! Running on 127.0.1.*
                  Welcome to Q-Chem
     A Quantum Leap Into The Future Of Chemistry


 Q-Chem 4.4, Q-Chem, Inc., Pleasanton, CA (2016)

 Y. Shao,  Z. Gan,  E. Epifanovsky,  A. T. B. Gilbert,  M. Wormit,  
 J. Kussmann,  A. W. Lange,  A. Behn,  J. Deng,  X. Feng,  D. Ghosh,  
 M. Goldey,  P. R. Horn,  L. D. Jacobson,  I. Kaliman,  F. Rob,  
 R. Z. Khaliullin,  T. Kus,  A. Landau,  J. Liu,  E. I. Proynov,  Y. M. Rhee,  
 R. M. Richard,  M. A. Rohrdanz,  R. P. Steele,  E. J. Sundstrom,  
 H. L. Woodcock III,  P. M. Zimmerman,  D. Zuev,  B. Albrecht,  E. Alguire,  
 B. Austin,  S. A. Baeppler,  G. J. O. Beran,  Y. A. Bernard,  E. Berquist,  
 K. Brandhorst,  K. B. Bravaya,  S. T. Brown,  D. Casanova,  C.-M. Chang,  
 Y. Chen,  S. H. Chien,  K. D. Closser,  M. P. Coons,  D. L. Crittenden,  
 S. Dasgupta,  M. Diedenhofen,  R. A. DiStasio Jr.,  H. Do,  A. D. Dutoi,  
 R. G. Edgar,  P.-T. Fang,  S. Fatehi,  Q. Feng,  L. Fusti-Molnar,  
 A. Ghysels,  A. Golubeva-Zadorozhnaya,  J. Gomes,  A. Gunina,  
 M. W. D. Hanson-Heine,  P. H. P. Harbach,  A. W. Hauser,  J. E. Herr,  
 E. G. Hohenstein,  Z. C. Holden,  K. Hui,  T.-C. Jagau,  H. Ji,  B. Kaduk,  
 K. Khistyaev,  Jaehoon Kim,  Jihan Kim,  R. A. King,  P. Klunzinger,  
 K. Koh,  D. Kosenkov,  T. Kowalczyk,  C. M. Krauter,  A. Kunitsa,  
 K. U. Lao,  A. Laurent,  K. V. Lawler,  J. Lee,  D. Lefrancois,  S. Lehtola,  
 S. V. Levchenko,  C. Y. Lin,  Y.-S. Lin,  F. Liu,  E. Livshits,  
 R. C. Lochan,  A. Luenser,  P. Manohar,  S. F. Manzer,  S.-P. Mao,  Y. Mao,  
 N. Mardirossian,  A. V. Marenich,  L. A. Martinez-Martinez,  S. A. Maurer,  
 N. J. Mayhall,  J.-M. Mewes,  A. F. Morrison,  K. Nanda,  T. S. Nguyen-Beck,  
 C. M. Oana,  R. Olivares-Amaya,  D. P. O'Neill,  J. A. Parkhill,  
 T. M. Perrine,  R. Peverati,  P. A. Pieniazek,  F. Plasser,  A. Prociuk,  
 D. R. Rehn,  E. Rosta,  N. J. Russ,  N. Sergueev,  S. M. Sharada,  
 S. Sharma,  D. W. Small,  A. Sodt,  T. Stauch,  T. Stein,  D. Stuck,  
 Y.-C. Su,  A. J. W. Thom,  T. Tsuchimochi,  L. Vogt,  O. Vydrov,  T. Wang,  
 M. A. Watson,  J. Wenzel,  A. White,  C. F. Williams,  V. Vanovschi,  
 K. Yao,  S. Yeganeh,  S. R. Yost,  Z.-Q. You,  I. Y. Zhang,  X. Zhang,  
 Y. Zhao,  B. R. Brooks,  G. K. L. Chan,  D. M. Chipman,  C. J. Cramer,  
 W. A. Goddard III,  M. S. Gordon,  W. J. Hehre,  A. Klamt,  
 H. F. Schaefer III,  M. W. Schmidt,  C. D. Sherrill,  D. G. Truhlar,  
 A. Warshel,  X. Xu,  A. Aspuru-Guzik,  R. Baer,  A. T. Bell,  N. A. Besley,  
 J.-D. Chai,  A. Dreuw,  B. D. Dunietz,  T. R. Furlani,  S. R. Gwaltney,  
 C.-P. Hsu,  Y. Jung,  J. Kong,  D. S. Lambrecht,  W. Liang,  C. Ochsenfeld,  
 V. A. Rassolov,  L. V. Slipchenko,  J. E. Subotnik,  T. Van Voorhis,  
 J. M. Herbert,  A. I. Krylov,  P. M. W. Gill,  M. Head-Gordon

 Contributors to earlier versions of Q-Chem not listed above: 
 R. D. Adamson,  J. Baker,  E. F. C. Byrd,  A. K. Chakraborty,  C.-L. Cheng,  
 H. Dachsel,  R. J. Doerksen,  G. Hawkins,  A. Heyden,  S. Hirata,  
 G. Kedziora,  F. J. Keil,  C. Kelley,  P. P. Korambath,  W. Kurlancheek,  
 A. M. Lee,  M. S. Lee,  D. Liotard,  I. Lotan,  P. E. Maslen,  N. Nair,  
 D. Neuhauser,  R. Olson,  B. Peters,  J. Ritchie,  N. E. Schultz,  
 N. Shenvi,  A. C. Simmonett,  K. S. Thanthiriwatte,  Q. Wu,  W. Zhang

 Please cite Q-Chem as follows:
 Y. Shao et al., Mol. Phys. 113, 184-215 (2015)
 DOI: 10.1080/00268976.2014.952696

 Q-Chem 4.4.2 for Intel X86 EM64T Linux

 Parts of Q-Chem use Armadillo 5.200.1 (Boston Tea Smuggler).
 http://arma.sourceforge.net/

 Q-Chem begins on Tue Dec 13 18:09:15 2016  


Host: 0

     Scratch files written to /scratch/cher/qchem6078//
The previous job contains 0 fragments, simply inherited here
FILE_GEOM_ORG=        593

Checking the input file for inconsistencies... 	...done.

--------------------------------------------------------------
User input:
--------------------------------------------------------------

$molecule
   read
$end

$rem
   BASIS 6-311++G**
   JOB_TYPE FREQUENCY
   METHOD B3LYP
$end

--------------------------------------------------------------
 ----------------------------------------------------------------
             Standard Nuclear Orientation (Angstroms)
    I     Atom           X                Y                Z
 ----------------------------------------------------------------
    1      C       0.7934907842    -0.1482857455    -0.2021466036
    2      C      -0.4924814659     0.4467834310     0.4033514909
    3      O      -0.6840187110     1.8276079707     0.0751564756
    4      C      -1.7396667266    -0.3649231558     0.0037383921
    5      O      -2.8315594612     0.3673068375    -0.2342302968
    6      O      -1.7455491180    -1.5695907236    -0.0764203345
    7      C       2.0445357149     0.6229102511     0.2194890933
    8      O       3.2025445639     0.0624167149    -0.3697500420
    9      H       3.1966181137    -0.8811157045    -0.1658949283
   10      H       2.1091671956     0.6104368985     1.3167500142
   11      H       1.9971756865     1.6625796474    -0.1078098377
   12      O       0.9953602455    -1.4795849179     0.2399615819
   13      H       0.7144919410    -0.1209273576    -1.3022247218
   14      H      -0.4176299592     0.3977969357     1.4946508236
   15      H      -0.3255278929     2.0027399601    -0.8035698535
   16      H       0.1796112001    -1.9801217564     0.0787077022
   17      H      -2.5833962779     1.3044556394    -0.1349425090
 ----------------------------------------------------------------
 Molecular Point Group                 C1    NOp =  1
 Largest Abelian Subgroup              C1    NOp =  1
 Nuclear Repulsion Energy =   494.7626310990 hartrees
 There are       36 alpha and       36 beta electrons
 Requested basis set is 6-311++G(d,p)
 There are 94 shells and 254 basis functions

 Total QAlloc Memory Limit   2000 MB
 Mega-Array Size        61 MB
 MEM_STATIC part        62 MB
 A cutoff of  1.0D-11 yielded   4039 shell pairs
 There are     29483 function pairs (     31530 Cartesian)

 -------------------------------------------------------
 OpenMP Integral Computing Module                       
 Release: version 1.0, May 2013, Q-Chem Inc. Pittsburgh 
 -------------------------------------------------------
 Integral Job Info:
 Integral job number is                      11
 Integral operator is                         1
 short-range coefficients                     0
 long-range coefficients              100000000
 Omega coefficients                           0
 if combine SR and LR in K                    0
 Integral screening is                        0
 Integral computing path is                   2
 max size of driver memory is            800000
 size of driver memory is                593474
 size of scratch memory is              2260544
 max col of scratch BK array               1296
 max len of scratch array in speh3          155
 max len of scratch index in speh4           18
 max int batch size is                      520
 min int batch size is                       52
 fixed nKL is                                52
 max L of basis functions is                  2
 order of int derivative is                   0
 number of shells is                         94
 number of basis is                         263
 number of cartesian basis is               263
 number of contracted shell pairs          4039
 number of primitive shell pairs           9751
 maxK2 (contraction) of shell pair           36
 max number of K2 of shell pair               1
 max number of CS2 of shell pair            685
 max number of PS2 of shell pair           1284
 mem total for path MDJ                   55944
 -------------------------------------------------------
 Smallest overlap matrix eigenvalue = 1.38E-05
 Guess from superposition of atomic densities
 Warning:  Energy on first SCF cycle will be non-variational
 A restricted hybrid HF-DFT SCF calculation will be
 performed using Pulay DIIS extrapolation
 Exchange:     0.2000 Hartree-Fock + 0.0800 Slater + 0.7200 B88
 Correlation:  0.1900 VWN1RPA + 0.8100 LYP
 Using SG-1 standard quadrature grid
 SCF converges when DIIS error is below 1.0E-08
 ---------------------------------------
  Cycle       Energy         DIIS Error
 ---------------------------------------
    1    -535.1037445797      3.96E-02
    2    -533.3141737878      6.12E-03
    3    -532.9316476083      1.03E-02
    4    -533.5160011336      1.68E-03
    5    -533.5314385157      6.47E-04
    6    -533.5335178340      1.92E-04
    7    -533.5337628954      4.03E-05
    8    -533.5337726006      1.21E-05
    9    -533.5337738646      2.90E-06
   10    -533.5337738367      1.33E-06
   11    -533.5337738153      1.81E-07
   12    -533.5337738041      5.67E-08
   13    -533.5337738003      2.76E-08
   14    -533.5337738026      7.10E-09 Convergence criterion met
 ---------------------------------------
 SCF time:  CPU 243.92 s  wall 295.20 s
 SCF   energy in the final basis set = -533.5337738026
 Total energy in the final basis set = -533.5337738026

 --------------------------------------------------------------

                    Orbital Energies (a.u.)
 --------------------------------------------------------------

 Alpha MOs
 -- Occupied --
-19.198 -19.187 -19.145 -19.144 -19.134 -10.337 -10.279 -10.260
-10.237  -1.145  -1.086  -1.067  -1.053  -1.031  -0.802  -0.737
 -0.649  -0.643  -0.594  -0.566  -0.553  -0.514  -0.493  -0.486
 -0.457  -0.451  -0.442  -0.424  -0.408  -0.382  -0.375  -0.356
 -0.353  -0.312  -0.300  -0.291
 -- Virtual --
 -0.043  -0.027  -0.004  -0.002   0.007   0.024   0.037   0.043
  0.046   0.060   0.063   0.076   0.085   0.090   0.098   0.100
  0.109   0.111   0.117   0.122   0.127   0.131   0.139   0.147
  0.148   0.154   0.165   0.178   0.180   0.185   0.197   0.208
  0.214   0.221   0.229   0.234   0.238   0.251   0.252   0.262
  0.270   0.272   0.282   0.290   0.291   0.303   0.304   0.310
  0.318   0.326   0.331   0.344   0.350   0.358   0.377   0.378
  0.390   0.393   0.411   0.416   0.455   0.475   0.497   0.515
  0.522   0.549   0.556   0.572   0.578   0.605   0.613   0.634
  0.644   0.677   0.689   0.696   0.713   0.721   0.735   0.774
  0.812   0.868   0.899   0.923   0.955   0.972   1.008   1.051
  1.057   1.085   1.088   1.102   1.120   1.130   1.144   1.154
  1.166   1.182   1.189   1.197   1.213   1.238   1.288   1.298
  1.330   1.371   1.399   1.411   1.447   1.453   1.456   1.478
  1.517   1.524   1.538   1.546   1.561   1.579   1.587   1.610
  1.619   1.643   1.714   1.729   1.744   1.753   1.768   1.803
  1.830   1.866   1.885   1.905   1.944   1.974   2.010   2.030
  2.058   2.078   2.110   2.139   2.188   2.195   2.211   2.274
  2.295   2.466   2.470   2.498   2.536   2.543   2.594   2.620
  2.625   2.671   2.688   2.779   2.796   2.828   2.850   2.883
  2.906   2.928   2.936   2.960   3.031   3.051   3.064   3.093
  3.104   3.116   3.149   3.164   3.179   3.220   3.269   3.307
  3.315   3.341   3.407   3.462   3.552   3.642   3.757   3.769
  3.852   3.869   3.896   3.898   3.950   4.006   4.020   4.094
  4.154   4.276   4.959   5.031   5.054   5.070   5.080   5.176
  5.303   5.371   5.388   5.421   5.520   5.608   5.640   5.712
  5.871  23.739  23.747  23.802  23.836  49.836  49.877  49.902
 49.925  50.000
 --------------------------------------------------------------

          Ground-State Mulliken Net Atomic Charges

     Atom                 Charge (a.u.)
  ----------------------------------------
      1 C                    -0.178555
      2 C                    -0.268400
      3 O                    -0.290563
      4 C                     0.038550
      5 O                    -0.139212
      6 O                    -0.287760
      7 C                    -0.274112
      8 O                    -0.237164
      9 H                     0.254459
     10 H                     0.178026
     11 H                     0.149283
     12 O                    -0.261116
     13 H                     0.210286
     14 H                     0.280154
     15 H                     0.275063
     16 H                     0.281298
     17 H                     0.269761
  ----------------------------------------
  Sum of atomic charges =     0.000000

 -----------------------------------------------------------------
                    Cartesian Multipole Moments
 -----------------------------------------------------------------
    Charge (ESU x 10^10)
                -0.0000
    Dipole Moment (Debye)
         X      -0.4206      Y       2.6749      Z      -0.1033
       Tot       2.7097
    Quadrupole Moments (Debye-Ang)
        XX     -67.7306     XY      -6.4909     YY     -54.6985
        XZ       1.0720     YZ      -2.1726     ZZ     -51.6056
    Octopole Moments (Debye-Ang^2)
       XXX     -14.4899    XXY       4.2254    XYY       5.3768
       YYY       3.2360    XXZ      12.7567    XYZ       3.9358
       YYZ      -9.5011    XZZ      -4.5417    YZZ       3.2637
       ZZZ      -0.0161
    Hexadecapole Moments (Debye-Ang^3)
      XXXX   -1356.9659   XXXY     -94.4377   XXYY    -247.8721
      XYYY     -19.3170   YYYY    -394.1869   XXXZ      18.5577
      XXYZ       2.1946   XYYZ      -1.0883   YYYZ     -20.0580
      XXZZ    -218.0869   XYZZ      -2.3796   YYZZ     -78.9205
      XZZZ       1.7047   YZZZ      -1.9636   ZZZZ     -90.9907
 -----------------------------------------------------------------
 Calculating MO derivatives via CPSCF
   1         3          51      0.187697    0.031351
   2         3          51      0.022897    0.003688
   3         3          51      0.001631    0.000266
   4        20          34      0.000090    0.000017
   5        54           0      0.000000    0.000000    Roots Converged
 Calculating analytic Hessian of the SCF energy
 Polarizability Matrix (a.u.)
            1           2           3
    1 -78.1015885   2.0441874  -0.6521600
    2   2.0441874 -72.5138639   0.6727078
    3  -0.6521600   0.6727078 -55.6355257

 Direct stationary perturbation theory relativistic correction:

 rels  =       0.185387421609
 relv  =      -0.864592848139
 rel2e =       0.367362380870
 E_rel =      -0.311843045660

 Hessian of the SCF Energy
            1           2           3           4           5           6
    1   0.4832335   0.0217381   0.0162177  -0.1367286   0.0119313   0.0376827
    2   0.0217381   0.4593575  -0.0011929   0.0042401  -0.0732588  -0.0108645
    3   0.0162177  -0.0011929   0.5763179   0.0379426  -0.0217428  -0.1023328
    4  -0.1367286   0.0042401   0.0379426   0.4476623  -0.0103355  -0.0042082
    5   0.0119313  -0.0732588  -0.0217428  -0.0103355   0.4417195  -0.0172722
    6   0.0376827  -0.0108645  -0.1023328  -0.0042082  -0.0172722   0.5747201
    7   0.0034116   0.0258294  -0.0113812  -0.0699182   0.0101505   0.0207045
    8  -0.0012645  -0.0281165   0.0138216   0.0282612  -0.1879328   0.0094356
    9  -0.0010588  -0.0082602  -0.0000140   0.0070797   0.0465484  -0.0906369
   10  -0.0334439  -0.0052743  -0.0055932  -0.1323193  -0.0434118  -0.0104580
   11   0.0031321   0.0283758   0.0053808  -0.0118480  -0.0791451  -0.0059089
   12   0.0106795   0.0142759   0.0080329  -0.0130194  -0.0170508  -0.1006108
   13  -0.0016544  -0.0063734  -0.0054975  -0.0350983   0.0236867  -0.0130053
   14  -0.0008370  -0.0033803   0.0001488  -0.0043099  -0.0027507   0.0016689
   15  -0.0015264  -0.0056069  -0.0031427  -0.0179612   0.0094724   0.0181402
   16   0.0020364   0.0057401  -0.0019321   0.0106485  -0.0206392  -0.0045095
   17   0.0053306  -0.0116909  -0.0005813  -0.0052534  -0.0283521  -0.0065829
   18  -0.0010565  -0.0012353  -0.0020473  -0.0009953  -0.0092754   0.0196691
   19  -0.1290279  -0.0521606  -0.0328545  -0.0266161  -0.0048650  -0.0030856
   20  -0.0288687  -0.0981605  -0.0173407   0.0114083   0.0154488   0.0037204
   21  -0.0348546  -0.0230152  -0.0966890   0.0145045   0.0091678   0.0026842
   22  -0.0482715   0.0183438   0.0201111  -0.0054664  -0.0092426  -0.0027324
   23  -0.0043176   0.0032125   0.0050190  -0.0021496  -0.0026572   0.0000765
   24   0.0013434   0.0018053   0.0035550  -0.0014553  -0.0003565   0.0012771
   25  -0.0019383   0.0054684  -0.0012281   0.0000470   0.0010055   0.0001307
   26  -0.0015619   0.0027429   0.0006063  -0.0005192  -0.0011980   0.0000309
   27   0.0004837   0.0008599   0.0017385  -0.0000514   0.0002739  -0.0000443
   28  -0.0055492   0.0000891  -0.0302964   0.0018247   0.0001077  -0.0015221
   29  -0.0055192  -0.0000559  -0.0173872   0.0007019   0.0000054   0.0000161
   30  -0.0029963   0.0019142  -0.0129776   0.0004392  -0.0002486   0.0001384
   31   0.0064499  -0.0218728   0.0110653   0.0007197  -0.0008268   0.0004483
   32   0.0018841  -0.0127041   0.0073749  -0.0002290  -0.0021276   0.0003028
   33  -0.0001566  -0.0101702   0.0020603   0.0003575   0.0009974  -0.0000383
   34  -0.0935782  -0.0013415  -0.0125617   0.0006211   0.0280943  -0.0113293
   35   0.0317076  -0.1924414   0.0513035   0.0089351  -0.0323127   0.0086324
   36  -0.0227086   0.0410313  -0.0854216  -0.0019277  -0.0048947   0.0049145
   37  -0.0545307  -0.0011406  -0.0145918  -0.0021991   0.0020252   0.0300795
   38  -0.0017532  -0.0459398  -0.0092747   0.0005263   0.0008522  -0.0116529
   39  -0.0160795  -0.0069872  -0.2789481   0.0001805   0.0004210  -0.0143082
   40   0.0003101   0.0008596   0.0306618  -0.0494925  -0.0007068  -0.0238436
   41   0.0006359   0.0006201  -0.0126445  -0.0026464  -0.0433596  -0.0076046
   42   0.0019938  -0.0002283  -0.0161963  -0.0188712   0.0055363  -0.3044079
   43   0.0011350   0.0032544  -0.0031946   0.0011865   0.0023392  -0.0093877
   44   0.0010458   0.0000590   0.0032858  -0.0161019  -0.0097791   0.0385261
   45  -0.0005439  -0.0010355   0.0049669   0.0005962  -0.0009718  -0.0095881
   46   0.0087247   0.0019814   0.0027050   0.0019770   0.0021923  -0.0007352
   47  -0.0327637  -0.0266817  -0.0067259  -0.0000496  -0.0014189  -0.0008797
   48   0.0124201   0.0080015   0.0006836  -0.0013403  -0.0008542   0.0011608
   49  -0.0005785   0.0006186   0.0004276  -0.0068485   0.0084949  -0.0042286
   50  -0.0005198  -0.0019378  -0.0000505  -0.0006303   0.0062666  -0.0016441
   51   0.0001604   0.0007080   0.0004144  -0.0012703   0.0002499  -0.0007371
            7           8           9          10          11          12
    1   0.0034116  -0.0012645  -0.0010588  -0.0334439   0.0031321   0.0106795
    2   0.0258294  -0.0281165  -0.0082602  -0.0052743   0.0283758   0.0142759
    3  -0.0113812   0.0138216  -0.0000140  -0.0055932   0.0053808   0.0080329
    4  -0.0699182   0.0282612   0.0070797  -0.1323193  -0.0118480  -0.0130194
    5   0.0101505  -0.1879328   0.0465484  -0.0434118  -0.0791451  -0.0170508
    6   0.0207045   0.0094356  -0.0906369  -0.0104580  -0.0059089  -0.1006108
    7   0.1535807   0.0000393  -0.1875306  -0.0050158  -0.0129298   0.0054237
    8   0.0000393   0.3329228  -0.1231972   0.0086973  -0.0393957   0.0106489
    9  -0.1875306  -0.1231972   0.5116343  -0.0033011  -0.0005953   0.0028149
   10  -0.0050158   0.0086973  -0.0033011   0.5202630  -0.0194920   0.0746456
   11  -0.0129298  -0.0393957  -0.0005953  -0.0194920   1.0012412   0.0427198
   12   0.0054237   0.0106489   0.0028149   0.0746456   0.0427198   0.2483637
   13  -0.0023372  -0.0043545   0.0008046  -0.2646151   0.0314507  -0.0512901
   14  -0.0168952   0.0028042  -0.0030587   0.0898548  -0.1366281   0.0189213
   15   0.0021128  -0.0024090   0.0041614  -0.0483902   0.0038295  -0.0655602
   16   0.0001475  -0.0092151   0.0006604  -0.1060986  -0.0340341  -0.0090787
   17  -0.0095872  -0.0090471   0.0006519  -0.0397073  -0.7124269  -0.0504196
   18  -0.0026968  -0.0034322   0.0009991  -0.0099850  -0.0487743  -0.0804043
   19   0.0003463  -0.0019286   0.0002673  -0.0024310   0.0004815  -0.0003581
   20  -0.0043075  -0.0017815   0.0006994   0.0009125  -0.0039117  -0.0033037
   21   0.0003100   0.0008261   0.0001023   0.0018158  -0.0035238  -0.0027821
   22  -0.0001445   0.0007526  -0.0004571   0.0017854   0.0044029   0.0029741
   23   0.0020207   0.0016864  -0.0001150  -0.0004088  -0.0012279  -0.0000049
   24   0.0000484  -0.0002360   0.0003150  -0.0003719  -0.0004625   0.0003092
   25  -0.0000839  -0.0011195   0.0001432  -0.0008250   0.0007954  -0.0002896
   26   0.0001582  -0.0003057  -0.0000229  -0.0000215   0.0010185   0.0002339
   27   0.0000629   0.0000153   0.0000522  -0.0000557  -0.0001732  -0.0001271
   28  -0.0001125   0.0002195   0.0003049   0.0002855  -0.0004287   0.0001868
   29   0.0002848  -0.0000142  -0.0002093   0.0001199  -0.0000383   0.0001924
   30  -0.0003778   0.0001124   0.0002966  -0.0002586  -0.0000867   0.0004644
   31  -0.0007509   0.0011327   0.0000411   0.0001189  -0.0007885  -0.0001144
   32   0.0028177   0.0011700  -0.0003336   0.0001983  -0.0004315   0.0001512
   33  -0.0008287  -0.0005105  -0.0001341  -0.0001274   0.0000783  -0.0000358
   34  -0.0054442   0.0083537   0.0011660   0.0016522  -0.0145396  -0.0013643
   35   0.0092857  -0.0039153  -0.0014824  -0.0039461  -0.0137408  -0.0024841
   36   0.0026254  -0.0037793   0.0024436  -0.0004215   0.0011750  -0.0002903
   37   0.0005495  -0.0019205  -0.0005025   0.0021072   0.0019974   0.0013599
   38  -0.0007333   0.0020634  -0.0004644  -0.0007239  -0.0007830   0.0003402
   39   0.0001824  -0.0017021   0.0026944  -0.0012404  -0.0008574  -0.0003535
   40   0.0022070   0.0026605  -0.0027630  -0.0008584  -0.0008121  -0.0311393
   41   0.0000773  -0.0153799   0.0400659   0.0007280   0.0027344  -0.0167967
   42   0.0007137   0.0078861  -0.0049371  -0.0026720  -0.0020836  -0.0097014
   43  -0.0797238  -0.0281332   0.1830972   0.0009388  -0.0032425   0.0020389
   44  -0.0070426  -0.0520319   0.0495238   0.0009347  -0.0025096   0.0023328
   45   0.1731427   0.0914061  -0.4230895   0.0008299  -0.0010542   0.0011090
   46  -0.0032741  -0.0008884   0.0003122  -0.0014676   0.0215323   0.0012743
   47  -0.0008871   0.0017428  -0.0000223   0.0058098  -0.0023441   0.0005956
   48  -0.0003161   0.0004647  -0.0004902   0.0009744   0.0021157   0.0013995
   49   0.0065625  -0.0012926   0.0017363   0.0199237   0.0343230   0.0080711
   50   0.0017189  -0.0044690   0.0002719   0.0057304  -0.0407872  -0.0003521
   51  -0.0021952   0.0006494  -0.0062120   0.0046093   0.0082208  -0.0026281
           13          14          15          16          17          18
    1  -0.0016544  -0.0008370  -0.0015264   0.0020364   0.0053306  -0.0010565
    2  -0.0063734  -0.0033803  -0.0056069   0.0057401  -0.0116909  -0.0012353
    3  -0.0054975   0.0001488  -0.0031427  -0.0019321  -0.0005813  -0.0020473
    4  -0.0350983  -0.0043099  -0.0179612   0.0106485  -0.0052534  -0.0009953
    5   0.0236867  -0.0027507   0.0094724  -0.0206392  -0.0283521  -0.0092754
    6  -0.0130053   0.0016689   0.0181402  -0.0045095  -0.0065829   0.0196691
    7  -0.0023372  -0.0168952   0.0021128   0.0001475  -0.0095872  -0.0026968
    8  -0.0043545   0.0028042  -0.0024090  -0.0092151  -0.0090471  -0.0034322
    9   0.0008046  -0.0030587   0.0041614   0.0006604   0.0006519   0.0009991
   10  -0.2646151   0.0898548  -0.0483902  -0.1060986  -0.0397073  -0.0099850
   11   0.0314507  -0.1366281   0.0038295  -0.0340341  -0.7124269  -0.0487743
   12  -0.0512901   0.0189213  -0.0655602  -0.0090787  -0.0504196  -0.0804043
   13   0.3801178  -0.0024889   0.0856300   0.0088559   0.0493076   0.0018253
   14  -0.0024889   0.6390386   0.0247507   0.0681803  -0.0834901   0.0104171
   15   0.0856300   0.0247507   0.0540784   0.0025253   0.0065032   0.0143625
   16   0.0088559   0.0681803   0.0025253   0.1122799  -0.0017403   0.0168645
   17   0.0493076  -0.0834901   0.0065032  -0.0017403   0.8298216   0.0502895
   18   0.0018253   0.0104171   0.0143625   0.0168645   0.0502895   0.0406366
   19   0.0007377  -0.0001499   0.0003982   0.0008173   0.0008390  -0.0000180
   20   0.0022274  -0.0003048   0.0015506  -0.0003918   0.0010557   0.0002313
   21   0.0017920   0.0000940   0.0012679  -0.0001468   0.0007061   0.0006366
   22  -0.0028815  -0.0000499  -0.0013932  -0.0007759  -0.0019691  -0.0004465
   23  -0.0001565   0.0007061  -0.0000831  -0.0003833   0.0012001   0.0000383
   24   0.0001891   0.0001102  -0.0000246   0.0001048   0.0003855   0.0000449
   25   0.0006818  -0.0005273   0.0002165   0.0009769  -0.0005651   0.0000624
   26  -0.0001874  -0.0002419  -0.0001114   0.0001786  -0.0005501  -0.0000406
   27   0.0000754   0.0000250   0.0000347  -0.0000734   0.0001027  -0.0000534
   28   0.0001177   0.0000659  -0.0000350  -0.0000582   0.0000765   0.0001676
   29   0.0000565   0.0000149  -0.0000526   0.0000197  -0.0000484   0.0000795
   30  -0.0000354   0.0000312  -0.0001155   0.0001151   0.0001778  -0.0000155
   31  -0.0000302   0.0004145  -0.0000292  -0.0002263   0.0006077   0.0000418
   32  -0.0002474   0.0004737  -0.0001458  -0.0002062   0.0005246   0.0000156
   33   0.0000802  -0.0001617   0.0000382   0.0000656  -0.0001424  -0.0000252
   34  -0.0016074   0.0044854   0.0000904  -0.0169497   0.0086551  -0.0020024
   35   0.0001621   0.0043612   0.0009219  -0.0023958   0.0122014   0.0009966
   36   0.0003319  -0.0000866  -0.0004281  -0.0006270  -0.0001257   0.0041984
   37  -0.0001766  -0.0001929  -0.0002515   0.0001359  -0.0012507  -0.0005138
   38   0.0000488   0.0001100   0.0000032  -0.0003045   0.0007799  -0.0003056
   39   0.0008315  -0.0002838   0.0003392   0.0006542   0.0004081   0.0005883
   40  -0.0036371  -0.0003114   0.0035014  -0.0015352  -0.0016986   0.0036589
   41  -0.0021949   0.0004667   0.0010917  -0.0008451  -0.0013718   0.0020826
   42  -0.0004021  -0.0006458   0.0004059  -0.0007272  -0.0001296   0.0012706
   43  -0.0015149   0.0003419  -0.0023136  -0.0005387   0.0010999  -0.0003347
   44   0.0000362   0.0007183  -0.0002078  -0.0002782  -0.0004353  -0.0009635
   45  -0.0008664  -0.0011633  -0.0007038  -0.0007419  -0.0012402  -0.0006075
   46   0.0031691  -0.0074633   0.0002103  -0.0000304  -0.0131172  -0.0009108
   47  -0.0009587  -0.0000609  -0.0004673  -0.0053283  -0.0035114  -0.0005141
   48  -0.0003121  -0.0005013   0.0003226   0.0001415  -0.0015756  -0.0055814
   49  -0.0801272  -0.1301170  -0.0227847  -0.0096853   0.0089725  -0.0036605
   50  -0.0900144  -0.4218368  -0.0390391   0.0016433   0.0053411   0.0003905
   51  -0.0201510  -0.0502660  -0.0231762  -0.0032948   0.0015725   0.0063287
           19          20          21          22          23          24
    1  -0.1290279  -0.0288687  -0.0348546  -0.0482715  -0.0043176   0.0013434
    2  -0.0521606  -0.0981605  -0.0230152   0.0183438   0.0032125   0.0018053
    3  -0.0328545  -0.0173407  -0.0966890   0.0201111   0.0050190   0.0035550
    4  -0.0266161   0.0114083   0.0145045  -0.0054664  -0.0021496  -0.0014553
    5  -0.0048650   0.0154488   0.0091678  -0.0092426  -0.0026572  -0.0003565
    6  -0.0030856   0.0037204   0.0026842  -0.0027324   0.0000765   0.0012771
    7   0.0003463  -0.0043075   0.0003100  -0.0001445   0.0020207   0.0000484
    8  -0.0019286  -0.0017815   0.0008261   0.0007526   0.0016864  -0.0002360
    9   0.0002673   0.0006994   0.0001023  -0.0004571  -0.0001150   0.0003150
   10  -0.0024310   0.0009125   0.0018158   0.0017854  -0.0004088  -0.0003719
   11   0.0004815  -0.0039117  -0.0035238   0.0044029  -0.0012279  -0.0004625
   12  -0.0003581  -0.0033037  -0.0027821   0.0029741  -0.0000049   0.0003092
   13   0.0007377   0.0022274   0.0017920  -0.0028815  -0.0001565   0.0001891
   14  -0.0001499  -0.0003048   0.0000940  -0.0000499   0.0007061   0.0001102
   15   0.0003982   0.0015506   0.0012679  -0.0013932  -0.0000831  -0.0000246
   16   0.0008173  -0.0003918  -0.0001468  -0.0007759  -0.0003833   0.0001048
   17   0.0008390   0.0010557   0.0007061  -0.0019691   0.0012001   0.0003855
   18  -0.0000180   0.0002313   0.0006366  -0.0004465   0.0000383   0.0000449
   19   0.4340902  -0.0126544   0.0055893  -0.1694416   0.0677180   0.0581296
   20  -0.0126544   0.6097771  -0.0465087   0.0268018  -0.1158148  -0.0069042
   21   0.0055893  -0.0465087   0.5664552   0.0644514  -0.0290978  -0.1002533
   22  -0.1694416   0.0268018   0.0644514   0.2699460  -0.0681773  -0.1154563
   23   0.0677180  -0.1158148  -0.0290978  -0.0681773   0.6060231  -0.0719775
   24   0.0581296  -0.0069042  -0.1002533  -0.1154563  -0.0719775   0.1397531
   25  -0.0055684   0.0402011  -0.0064083  -0.0336309  -0.0317765   0.0244259
   26   0.0020732  -0.0187588   0.0041432   0.0129834  -0.4809337   0.0948532
   27   0.0028437  -0.0209235   0.0027423   0.0148424   0.1203610  -0.0423080
   28  -0.0500815   0.0001744  -0.0265703  -0.0095207   0.0067330   0.0374880
   29  -0.0001820  -0.0543891   0.0137937   0.0062842   0.0010280  -0.0184954
   30  -0.0267501   0.0099802  -0.2869409   0.0134436  -0.0076273  -0.0129025
   31  -0.0486653  -0.0024902  -0.0042441  -0.0082177   0.0370526  -0.0047161
   32   0.0035274  -0.2831471   0.0781590   0.0078716  -0.0162353  -0.0002410
   33  -0.0045325   0.0849155  -0.0798858   0.0032948  -0.0181943   0.0057127
   34  -0.0004460  -0.0370682   0.0118276   0.0020811  -0.0046933  -0.0006605
   35  -0.0033375  -0.0444171   0.0111720   0.0002987   0.0014621   0.0002235
   36   0.0023900  -0.0068682   0.0047482   0.0002901   0.0012309   0.0018915
   37  -0.0024762  -0.0021533  -0.0283565   0.0030120   0.0007406   0.0017705
   38  -0.0020918   0.0001956  -0.0194743   0.0013183   0.0004603   0.0017377
   39  -0.0000654  -0.0018409  -0.0116004   0.0003704   0.0008255   0.0024735
   40   0.0010739   0.0000272   0.0017820   0.0002083  -0.0002746  -0.0009354
   41  -0.0005755   0.0003170   0.0006218  -0.0000860  -0.0000851   0.0000670
   42  -0.0014022   0.0001403   0.0005644  -0.0000688  -0.0001478   0.0003655
   43  -0.0008534   0.0023666  -0.0008786   0.0005367  -0.0011782   0.0001120
   44   0.0010487   0.0005193  -0.0002281  -0.0004407  -0.0001344  -0.0000727
   45  -0.0003127   0.0011147  -0.0002118   0.0003831  -0.0006646  -0.0002371
   46  -0.0009003   0.0033864  -0.0004909   0.0001475  -0.0002934   0.0000859
   47   0.0023749  -0.0074797   0.0028852   0.0013469   0.0015536  -0.0003969
   48  -0.0001782   0.0014742  -0.0007455   0.0002134   0.0003943   0.0000885
   49  -0.0005576   0.0004283  -0.0001224   0.0006338  -0.0004558  -0.0001020
   50  -0.0001175   0.0008518   0.0002789  -0.0004386  -0.0002438  -0.0000396
   51  -0.0000607  -0.0001368  -0.0000923   0.0001799  -0.0000332  -0.0000604
           25          26          27          28          29          30
    1  -0.0019383  -0.0015619   0.0004837  -0.0055492  -0.0055192  -0.0029963
    2   0.0054684   0.0027429   0.0008599   0.0000891  -0.0000559   0.0019142
    3  -0.0012281   0.0006063   0.0017385  -0.0302964  -0.0173872  -0.0129776
    4   0.0000470  -0.0005192  -0.0000514   0.0018247   0.0007019   0.0004392
    5   0.0010055  -0.0011980   0.0002739   0.0001077   0.0000054  -0.0002486
    6   0.0001307   0.0000309  -0.0000443  -0.0015221   0.0000161   0.0001384
    7  -0.0000839   0.0001582   0.0000629  -0.0001125   0.0002848  -0.0003778
    8  -0.0011195  -0.0003057   0.0000153   0.0002195  -0.0000142   0.0001124
    9   0.0001432  -0.0000229   0.0000522   0.0003049  -0.0002093   0.0002966
   10  -0.0008250  -0.0000215  -0.0000557   0.0002855   0.0001199  -0.0002586
   11   0.0007954   0.0010185  -0.0001732  -0.0004287  -0.0000383  -0.0000867
   12  -0.0002896   0.0002339  -0.0001271   0.0001868   0.0001924   0.0004644
   13   0.0006818  -0.0001874   0.0000754   0.0001177   0.0000565  -0.0000354
   14  -0.0005273  -0.0002419   0.0000250   0.0000659   0.0000149   0.0000312
   15   0.0002165  -0.0001114   0.0000347  -0.0000350  -0.0000526  -0.0001155
   16   0.0009769   0.0001786  -0.0000734  -0.0000582   0.0000197   0.0001151
   17  -0.0005651  -0.0005501   0.0001027   0.0000765  -0.0000484   0.0001778
   18   0.0000624  -0.0000406  -0.0000534   0.0001676   0.0000795  -0.0000155
   19  -0.0055684   0.0020732   0.0028437  -0.0500815  -0.0001820  -0.0267501
   20   0.0402011  -0.0187588  -0.0209235   0.0001744  -0.0543891   0.0099802
   21  -0.0064083   0.0041432   0.0027423  -0.0265703   0.0137937  -0.2869409
   22  -0.0336309   0.0129834   0.0148424  -0.0095207   0.0062842   0.0134436
   23  -0.0317765  -0.4809337   0.1203610   0.0067330   0.0010280  -0.0076273
   24   0.0244259   0.0948532  -0.0423080   0.0374880  -0.0184954  -0.0129025
   25   0.0425778  -0.0139628  -0.0200651   0.0005908  -0.0004196   0.0006251
   26  -0.0139628   0.4980359  -0.0980663  -0.0014288   0.0005275   0.0007516
   27  -0.0200651  -0.0980663   0.0409259   0.0002857  -0.0014297  -0.0000385
   28   0.0005908  -0.0014288   0.0002857   0.0635971  -0.0031383   0.0189413
   29  -0.0004196   0.0005275  -0.0014297  -0.0031383   0.0510500  -0.0053628
   30   0.0006251   0.0007516  -0.0000385   0.0189413  -0.0053628   0.3175059
   31  -0.0052432   0.0021560   0.0021960   0.0015824   0.0035618  -0.0021496
   32   0.0025073   0.0008460  -0.0008839  -0.0008445   0.0005001   0.0010813
   33   0.0027669  -0.0025122  -0.0004828  -0.0000296   0.0298548  -0.0087238
   34   0.0025619   0.0000046   0.0002240   0.0018077   0.0011681   0.0009045
   35   0.0000107  -0.0007909  -0.0007928   0.0017436   0.0021701   0.0002870
   36  -0.0001207  -0.0000687  -0.0015906   0.0015849  -0.0001082   0.0021416
   37  -0.0002374   0.0001461  -0.0005442  -0.0042386  -0.0022243  -0.0014570
   38  -0.0003929  -0.0001622   0.0001551  -0.0033539  -0.0010453  -0.0010035
   39   0.0000528   0.0001622  -0.0003982  -0.0011639  -0.0011298   0.0005046
   40   0.0000329   0.0000417   0.0001442  -0.0003223  -0.0000887  -0.0008696
   41   0.0000107  -0.0000063  -0.0000671  -0.0000035   0.0001617   0.0001539
   42   0.0000020  -0.0000035  -0.0001149   0.0007048   0.0002986   0.0004810
   43   0.0002232   0.0001378  -0.0000352   0.0001329  -0.0004442   0.0002764
   44   0.0002146   0.0000097   0.0000612  -0.0002891  -0.0000828  -0.0001832
   45   0.0000684  -0.0000150  -0.0000185  -0.0000375  -0.0001170   0.0000136
   46  -0.0001346  -0.0002953  -0.0002953  -0.0000588  -0.0001434   0.0001425
   47  -0.0015747  -0.0002240   0.0004668   0.0002754   0.0002466   0.0000414
   48  -0.0003880   0.0000289  -0.0003275   0.0000262   0.0000530   0.0002069
   49  -0.0000306   0.0000973  -0.0000376   0.0000031  -0.0000372   0.0000069
   50   0.0001247  -0.0000088   0.0000156   0.0000018  -0.0000302  -0.0000190
   51   0.0000059   0.0000306   0.0000101  -0.0000355   0.0000037  -0.0000387
           31          32          33          34          35          36
    1   0.0064499   0.0018841  -0.0001566  -0.0935782   0.0317076  -0.0227086
    2  -0.0218728  -0.0127041  -0.0101702  -0.0013415  -0.1924414   0.0410313
    3   0.0110653   0.0073749   0.0020603  -0.0125617   0.0513035  -0.0854216
    4   0.0007197  -0.0002290   0.0003575   0.0006211   0.0089351  -0.0019277
    5  -0.0008268  -0.0021276   0.0009974   0.0280943  -0.0323127  -0.0048947
    6   0.0004483   0.0003028  -0.0000383  -0.0113293   0.0086324   0.0049145
    7  -0.0007509   0.0028177  -0.0008287  -0.0054442   0.0092857   0.0026254
    8   0.0011327   0.0011700  -0.0005105   0.0083537  -0.0039153  -0.0037793
    9   0.0000411  -0.0003336  -0.0001341   0.0011660  -0.0014824   0.0024436
   10   0.0001189   0.0001983  -0.0001274   0.0016522  -0.0039461  -0.0004215
   11  -0.0007885  -0.0004315   0.0000783  -0.0145396  -0.0137408   0.0011750
   12  -0.0001144   0.0001512  -0.0000358  -0.0013643  -0.0024841  -0.0002903
   13  -0.0000302  -0.0002474   0.0000802  -0.0016074   0.0001621   0.0003319
   14   0.0004145   0.0004737  -0.0001617   0.0044854   0.0043612  -0.0000866
   15  -0.0000292  -0.0001458   0.0000382   0.0000904   0.0009219  -0.0004281
   16  -0.0002263  -0.0002062   0.0000656  -0.0169497  -0.0023958  -0.0006270
   17   0.0006077   0.0005246  -0.0001424   0.0086551   0.0122014  -0.0001257
   18   0.0000418   0.0000156  -0.0000252  -0.0020024   0.0009966   0.0041984
   19  -0.0486653   0.0035274  -0.0045325  -0.0004460  -0.0033375   0.0023900
   20  -0.0024902  -0.2831471   0.0849155  -0.0370682  -0.0444171  -0.0068682
   21  -0.0042441   0.0781590  -0.0798858   0.0118276   0.0111720   0.0047482
   22  -0.0082177   0.0078716   0.0032948   0.0020811   0.0002987   0.0002901
   23   0.0370526  -0.0162353  -0.0181943  -0.0046933   0.0014621   0.0012309
   24  -0.0047161  -0.0002410   0.0057127  -0.0006605   0.0002235   0.0018915
   25  -0.0052432   0.0025073   0.0027669   0.0025619   0.0000107  -0.0001207
   26   0.0021560   0.0008460  -0.0025122   0.0000046  -0.0007909  -0.0000687
   27   0.0021960  -0.0008839  -0.0004828   0.0002240  -0.0007928  -0.0015906
   28   0.0015824  -0.0008445  -0.0000296   0.0018077   0.0017436   0.0015849
   29   0.0035618   0.0005001   0.0298548   0.0011681   0.0021701  -0.0001082
   30  -0.0021496   0.0010813  -0.0087238   0.0009045   0.0002870   0.0021416
   31   0.0601138  -0.0132601   0.0000766  -0.0061940  -0.0050928  -0.0017830
   32  -0.0132601   0.3122937  -0.0829434  -0.0035848  -0.0013965  -0.0011880
   33   0.0000766  -0.0829434   0.0793347  -0.0014888  -0.0010196   0.0004459
   34  -0.0061940  -0.0035848  -0.0014888   0.4658741   0.1708212   0.0999469
   35  -0.0050928  -0.0013965  -0.0010196   0.1708212   0.4379905  -0.0444243
   36  -0.0017830  -0.0011880   0.0004459   0.0999469  -0.0444243   0.1043462
   37   0.0008695  -0.0000148   0.0006911   0.0034339   0.0040770  -0.0071280
   38   0.0007025   0.0005530   0.0000964   0.0055670  -0.0188467   0.0405594
   39  -0.0004001  -0.0006382   0.0004290  -0.0017858   0.0150990  -0.0083642
   40  -0.0000245   0.0000094  -0.0001382   0.0017846  -0.0021497  -0.0020696
   41   0.0002175  -0.0000003   0.0000180  -0.0006282   0.0012649   0.0006293
   42  -0.0000650  -0.0001289   0.0001247  -0.0010902   0.0000173   0.0025588
   43  -0.0012692  -0.0009701  -0.0001005  -0.0012605  -0.0012664   0.0009296
   44   0.0001784   0.0003958   0.0001130  -0.0007490   0.0015433  -0.0013220
   45  -0.0006848  -0.0006037   0.0004385   0.0011240  -0.0009182  -0.0009021
   46   0.0009855   0.0008503  -0.0000422  -0.3542158  -0.2069244  -0.0713471
   47  -0.0015857  -0.0005197  -0.0005216  -0.1645724  -0.1524193  -0.0216606
   48   0.0003344   0.0000280   0.0007394  -0.0828129  -0.0374270  -0.0304216
   49  -0.0002184  -0.0003091   0.0001119  -0.0001209  -0.0019289   0.0000344
   50  -0.0001066  -0.0001947   0.0001025   0.0000275  -0.0007129  -0.0000995
   51  -0.0000173  -0.0000063   0.0000025  -0.0001876  -0.0001048  -0.0002701
           37          38          39          40          41          42
    1  -0.0545307  -0.0017532  -0.0160795   0.0003101   0.0006359   0.0019938
    2  -0.0011406  -0.0459398  -0.0069872   0.0008596   0.0006201  -0.0002283
    3  -0.0145918  -0.0092747  -0.2789481   0.0306618  -0.0126445  -0.0161963
    4  -0.0021991   0.0005263   0.0001805  -0.0494925  -0.0026464  -0.0188712
    5   0.0020252   0.0008522   0.0004210  -0.0007068  -0.0433596   0.0055363
    6   0.0300795  -0.0116529  -0.0143082  -0.0238436  -0.0076046  -0.3044079
    7   0.0005495  -0.0007333   0.0001824   0.0022070   0.0000773   0.0007137
    8  -0.0019205   0.0020634  -0.0017021   0.0026605  -0.0153799   0.0078861
    9  -0.0005025  -0.0004644   0.0026944  -0.0027630   0.0400659  -0.0049371
   10   0.0021072  -0.0007239  -0.0012404  -0.0008584   0.0007280  -0.0026720
   11   0.0019974  -0.0007830  -0.0008574  -0.0008121   0.0027344  -0.0020836
   12   0.0013599   0.0003402  -0.0003535  -0.0311393  -0.0167967  -0.0097014
   13  -0.0001766   0.0000488   0.0008315  -0.0036371  -0.0021949  -0.0004021
   14  -0.0001929   0.0001100  -0.0002838  -0.0003114   0.0004667  -0.0006458
   15  -0.0002515   0.0000032   0.0003392   0.0035014   0.0010917   0.0004059
   16   0.0001359  -0.0003045   0.0006542  -0.0015352  -0.0008451  -0.0007272
   17  -0.0012507   0.0007799   0.0004081  -0.0016986  -0.0013718  -0.0001296
   18  -0.0005138  -0.0003056   0.0005883   0.0036589   0.0020826   0.0012706
   19  -0.0024762  -0.0020918  -0.0000654   0.0010739  -0.0005755  -0.0014022
   20  -0.0021533   0.0001956  -0.0018409   0.0000272   0.0003170   0.0001403
   21  -0.0283565  -0.0194743  -0.0116004   0.0017820   0.0006218   0.0005644
   22   0.0030120   0.0013183   0.0003704   0.0002083  -0.0000860  -0.0000688
   23   0.0007406   0.0004603   0.0008255  -0.0002746  -0.0000851  -0.0001478
   24   0.0017705   0.0017377   0.0024735  -0.0009354   0.0000670   0.0003655
   25  -0.0002374  -0.0003929   0.0000528   0.0000329   0.0000107   0.0000020
   26   0.0001461  -0.0001622   0.0001622   0.0000417  -0.0000063  -0.0000035
   27  -0.0005442   0.0001551  -0.0003982   0.0001442  -0.0000671  -0.0001149
   28  -0.0042386  -0.0033539  -0.0011639  -0.0003223  -0.0000035   0.0007048
   29  -0.0022243  -0.0010453  -0.0011298  -0.0000887   0.0001617   0.0002986
   30  -0.0014570  -0.0010035   0.0005046  -0.0008696   0.0001539   0.0004810
   31   0.0008695   0.0007025  -0.0004001  -0.0000245   0.0002175  -0.0000650
   32  -0.0000148   0.0005530  -0.0006382   0.0000094  -0.0000003  -0.0001289
   33   0.0006911   0.0000964   0.0004290  -0.0001382   0.0000180   0.0001247
   34   0.0034339   0.0055670  -0.0017858   0.0017846  -0.0006282  -0.0010902
   35   0.0040770  -0.0188467   0.0150990  -0.0021497   0.0012649   0.0000173
   36  -0.0071280   0.0405594  -0.0083642  -0.0020696   0.0006293   0.0025588
   37   0.0575566  -0.0022506   0.0176060  -0.0041506   0.0020801   0.0020391
   38  -0.0022506   0.0617602  -0.0015576   0.0018609  -0.0009306  -0.0008007
   39   0.0176060  -0.0015576   0.3079559   0.0016621  -0.0002547   0.0001688
   40  -0.0041506   0.0018609   0.0016621   0.0546400   0.0005063   0.0211906
   41   0.0020801  -0.0009306  -0.0002547   0.0005063   0.0612478  -0.0099420
   42   0.0020391  -0.0008007   0.0001688   0.0211906  -0.0099420   0.3294527
   43   0.0007351  -0.0001491   0.0007432  -0.0003107   0.0035598  -0.0017718
   44   0.0003292  -0.0002513  -0.0018966  -0.0000396  -0.0050744   0.0001896
   45  -0.0010886   0.0006238  -0.0009651   0.0001986   0.0031535   0.0009179
   46  -0.0005199   0.0017008  -0.0016509   0.0000199  -0.0004111   0.0000965
   47  -0.0002296   0.0010990   0.0001064   0.0002324  -0.0000180  -0.0001692
   48   0.0007034   0.0010538  -0.0000188   0.0000018  -0.0005403  -0.0005155
   49   0.0001291   0.0000288   0.0001028   0.0000545  -0.0004249   0.0003299
   50  -0.0000183   0.0000853   0.0001260  -0.0001166  -0.0005866   0.0002112
   51   0.0001844  -0.0000361  -0.0001975  -0.0010427  -0.0000338  -0.0004370
           43          44          45          46          47          48
    1   0.0011350   0.0010458  -0.0005439   0.0087247  -0.0327637   0.0124201
    2   0.0032544   0.0000590  -0.0010355   0.0019814  -0.0266817   0.0080015
    3  -0.0031946   0.0032858   0.0049669   0.0027050  -0.0067259   0.0006836
    4   0.0011865  -0.0161019   0.0005962   0.0019770  -0.0000496  -0.0013403
    5   0.0023392  -0.0097791  -0.0009718   0.0021923  -0.0014189  -0.0008542
    6  -0.0093877   0.0385261  -0.0095881  -0.0007352  -0.0008797   0.0011608
    7  -0.0797238  -0.0070426   0.1731427  -0.0032741  -0.0008871  -0.0003161
    8  -0.0281332  -0.0520319   0.0914061  -0.0008884   0.0017428   0.0004647
    9   0.1830972   0.0495238  -0.4230895   0.0003122  -0.0000223  -0.0004902
   10   0.0009388   0.0009347   0.0008299  -0.0014676   0.0058098   0.0009744
   11  -0.0032425  -0.0025096  -0.0010542   0.0215323  -0.0023441   0.0021157
   12   0.0020389   0.0023328   0.0011090   0.0012743   0.0005956   0.0013995
   13  -0.0015149   0.0000362  -0.0008664   0.0031691  -0.0009587  -0.0003121
   14   0.0003419   0.0007183  -0.0011633  -0.0074633  -0.0000609  -0.0005013
   15  -0.0023136  -0.0002078  -0.0007038   0.0002103  -0.0004673   0.0003226
   16  -0.0005387  -0.0002782  -0.0007419  -0.0000304  -0.0053283   0.0001415
   17   0.0010999  -0.0004353  -0.0012402  -0.0131172  -0.0035114  -0.0015756
   18  -0.0003347  -0.0009635  -0.0006075  -0.0009108  -0.0005141  -0.0055814
   19  -0.0008534   0.0010487  -0.0003127  -0.0009003   0.0023749  -0.0001782
   20   0.0023666   0.0005193   0.0011147   0.0033864  -0.0074797   0.0014742
   21  -0.0008786  -0.0002281  -0.0002118  -0.0004909   0.0028852  -0.0007455
   22   0.0005367  -0.0004407   0.0003831   0.0001475   0.0013469   0.0002134
   23  -0.0011782  -0.0001344  -0.0006646  -0.0002934   0.0015536   0.0003943
   24   0.0001120  -0.0000727  -0.0002371   0.0000859  -0.0003969   0.0000885
   25   0.0002232   0.0002146   0.0000684  -0.0001346  -0.0015747  -0.0003880
   26   0.0001378   0.0000097  -0.0000150  -0.0002953  -0.0002240   0.0000289
   27  -0.0000352   0.0000612  -0.0000185  -0.0002953   0.0004668  -0.0003275
   28   0.0001329  -0.0002891  -0.0000375  -0.0000588   0.0002754   0.0000262
   29  -0.0004442  -0.0000828  -0.0001170  -0.0001434   0.0002466   0.0000530
   30   0.0002764  -0.0001832   0.0000136   0.0001425   0.0000414   0.0002069
   31  -0.0012692   0.0001784  -0.0006848   0.0009855  -0.0015857   0.0003344
   32  -0.0009701   0.0003958  -0.0006037   0.0008503  -0.0005197   0.0000280
   33  -0.0001005   0.0001130   0.0004385  -0.0000422  -0.0005216   0.0007394
   34  -0.0012605  -0.0007490   0.0011240  -0.3542158  -0.1645724  -0.0828129
   35  -0.0012664   0.0015433  -0.0009182  -0.2069244  -0.1524193  -0.0374270
   36   0.0009296  -0.0013220  -0.0009021  -0.0713471  -0.0216606  -0.0304216
   37   0.0007351   0.0003292  -0.0010886  -0.0005199  -0.0002296   0.0007034
   38  -0.0001491  -0.0002513   0.0006238   0.0017008   0.0010990   0.0010538
   39   0.0007432  -0.0018966  -0.0009651  -0.0016509   0.0001064  -0.0000188
   40  -0.0003107  -0.0000396   0.0001986   0.0000199   0.0002324   0.0000018
   41   0.0035598  -0.0050744   0.0031535  -0.0004111  -0.0000180  -0.0005403
   42  -0.0017718   0.0001896   0.0009179   0.0000965  -0.0001692  -0.0005155
   43   0.0811267   0.0230180  -0.1732382   0.0007508  -0.0001035   0.0000089
   44   0.0230180   0.0672840  -0.0893743  -0.0003822  -0.0002250   0.0001434
   45  -0.1732382  -0.0893743   0.4277984   0.0000305   0.0001555   0.0000533
   46   0.0007508  -0.0003822   0.0000305   0.3435386   0.1976531   0.0704114
   47  -0.0001035  -0.0002250   0.0001555   0.1976531   0.1903191   0.0271111
   48   0.0000089   0.0001434   0.0000533   0.0704114   0.0271111   0.0330894
   49  -0.0012946  -0.0014824   0.0011404   0.0012884   0.0003608   0.0001121
   50  -0.0006304  -0.0000056   0.0007041   0.0006221  -0.0000584   0.0000299
   51   0.0040487   0.0000728   0.0010259   0.0002039  -0.0000043   0.0003565
           49          50          51
    1  -0.0005785  -0.0005198   0.0001604
    2   0.0006186  -0.0019378   0.0007080
    3   0.0004276  -0.0000505   0.0004144
    4  -0.0068485  -0.0006303  -0.0012703
    5   0.0084949   0.0062666   0.0002499
    6  -0.0042286  -0.0016441  -0.0007371
    7   0.0065625   0.0017189  -0.0021952
    8  -0.0012926  -0.0044690   0.0006494
    9   0.0017363   0.0002719  -0.0062120
   10   0.0199237   0.0057304   0.0046093
   11   0.0343230  -0.0407872   0.0082208
   12   0.0080711  -0.0003521  -0.0026281
   13  -0.0801272  -0.0900144  -0.0201510
   14  -0.1301170  -0.4218368  -0.0502660
   15  -0.0227847  -0.0390391  -0.0231762
   16  -0.0096853   0.0016433  -0.0032948
   17   0.0089725   0.0053411   0.0015725
   18  -0.0036605   0.0003905   0.0063287
   19  -0.0005576  -0.0001175  -0.0000607
   20   0.0004283   0.0008518  -0.0001368
   21  -0.0001224   0.0002789  -0.0000923
   22   0.0006338  -0.0004386   0.0001799
   23  -0.0004558  -0.0002438  -0.0000332
   24  -0.0001020  -0.0000396  -0.0000604
   25  -0.0000306   0.0001247   0.0000059
   26   0.0000973  -0.0000088   0.0000306
   27  -0.0000376   0.0000156   0.0000101
   28   0.0000031   0.0000018  -0.0000355
   29  -0.0000372  -0.0000302   0.0000037
   30   0.0000069  -0.0000190  -0.0000387
   31  -0.0002184  -0.0001066  -0.0000173
   32  -0.0003091  -0.0001947  -0.0000063
   33   0.0001119   0.0001025   0.0000025
   34  -0.0001209   0.0000275  -0.0001876
   35  -0.0019289  -0.0007129  -0.0001048
   36   0.0000344  -0.0000995  -0.0002701
   37   0.0001291  -0.0000183   0.0001844
   38   0.0000288   0.0000853  -0.0000361
   39   0.0001028   0.0001260  -0.0001975
   40   0.0000545  -0.0001166  -0.0010427
   41  -0.0004249  -0.0005866  -0.0000338
   42   0.0003299   0.0002112  -0.0004370
   43  -0.0012946  -0.0006304   0.0040487
   44  -0.0014824  -0.0000056   0.0000728
   45   0.0011404   0.0007041   0.0010259
   46   0.0012884   0.0006221   0.0002039
   47   0.0003608  -0.0000584  -0.0000043
   48   0.0001121   0.0000299   0.0003565
   49   0.0708664   0.0827237   0.0188625
   50   0.0827237   0.4583269   0.0391135
   51   0.0188625   0.0391135   0.0257113
 Gradient time:  CPU 4323.24 s  wall 5190.73 s
 **********************************************************************
 **                                                                  **
 **                       VIBRATIONAL ANALYSIS                       **
 **                       --------------------                       **
 **                                                                  **
 **        VIBRATIONAL FREQUENCIES (CM**-1) AND NORMAL MODES         **
 **     FORCE CONSTANTS (mDYN/ANGSTROM) AND REDUCED MASSES (AMU)     **
 **                  INFRARED INTENSITIES (KM/MOL)                   **
 **                                                                  **
 **********************************************************************


 Mode:                 1                      2                      3
 Frequency:        58.63                  78.51                 115.01
 Force Cnst:      0.0127                 0.0266                 0.0267
 Red. Mass:       6.2549                 7.3234                 3.4217
 IR Active:          YES                    YES                    YES
 IR Intens:        4.882                  1.790                  6.514
 Raman Active:       YES                    YES                    YES
               X      Y      Z        X      Y      Z        X      Y      Z
 C          0.027 -0.015 -0.017   -0.023 -0.073  0.126    0.023 -0.075  0.092
 C          0.011  0.025 -0.104   -0.021 -0.035  0.091    0.003 -0.019 -0.003
 O          0.024  0.004 -0.193    0.017 -0.003  0.206    0.077 -0.038 -0.129
 C         -0.005  0.006 -0.028    0.010  0.007 -0.094   -0.018  0.011 -0.001
 O         -0.121 -0.017  0.401    0.023  0.028 -0.098   -0.000  0.049  0.023
 O          0.050  0.027 -0.306    0.034  0.019 -0.261   -0.060  0.013 -0.016
 C          0.004  0.019 -0.016   -0.004  0.042 -0.162    0.001 -0.097  0.179
 O          0.043 -0.050  0.123   -0.071 -0.010 -0.253   -0.002  0.231 -0.149
 H          0.012 -0.032  0.207    0.011  0.028 -0.076    0.263  0.201 -0.289
 H         -0.066  0.133 -0.010    0.162  0.228 -0.171    0.131 -0.447  0.166
 H          0.023 -0.017 -0.128   -0.088 -0.014 -0.327   -0.149  0.002  0.520
 O          0.001  0.015  0.097    0.022  0.024  0.421   -0.041 -0.095  0.050
 H          0.074 -0.101 -0.022   -0.090 -0.327  0.129    0.099 -0.022  0.087
 H         -0.003  0.123 -0.098   -0.083 -0.131  0.090   -0.060  0.072  0.006
 H         -0.321 -0.160 -0.367    0.034  0.072  0.229    0.033 -0.163 -0.172
 H          0.050 -0.017 -0.039    0.109 -0.074  0.298   -0.049 -0.063 -0.007
 H         -0.167 -0.016  0.475    0.002  0.017  0.047    0.035  0.042  0.000
 TransDip  -0.068 -0.019 -0.003    0.022 -0.011  0.035    0.062 -0.051  0.018

 Mode:                 4                      5                      6
 Frequency:       164.17                 277.81                 282.08
 Force Cnst:      0.0650                 0.2092                 0.2522
 Red. Mass:       4.0923                 4.6000                 5.3786
 IR Active:          YES                    YES                    YES
 IR Intens:        6.469                 47.617                  5.119
 Raman Active:       YES                    YES                    YES
               X      Y      Z        X      Y      Z        X      Y      Z
 C          0.000  0.129  0.104   -0.102 -0.023  0.087    0.071  0.116  0.112
 C         -0.027  0.126  0.054   -0.016  0.007  0.135   -0.046 -0.083  0.048
 O         -0.118  0.088 -0.053    0.254 -0.014 -0.060   -0.090 -0.114 -0.082
 C          0.060  0.000  0.007    0.036  0.035  0.064   -0.097 -0.045 -0.010
 O         -0.015 -0.128 -0.019    0.021 -0.017 -0.052   -0.004  0.118  0.006
 O          0.185  0.001 -0.040    0.139  0.042 -0.029   -0.241 -0.038 -0.032
 C          0.109 -0.085  0.146   -0.182  0.073  0.014    0.115  0.086  0.093
 O         -0.059 -0.166 -0.128   -0.248 -0.023  0.023   -0.048 -0.118 -0.052
 H         -0.223 -0.211 -0.333   -0.435 -0.048 -0.092   -0.356 -0.162 -0.249
 H          0.238 -0.341  0.134   -0.153  0.185  0.017    0.216  0.040  0.086
 H          0.224 -0.010  0.365   -0.218  0.034 -0.092    0.217  0.095  0.108
 O         -0.090  0.080 -0.006    0.108 -0.048 -0.095    0.315  0.098 -0.019
 H          0.037  0.232  0.101   -0.206  0.061  0.092    0.089  0.183  0.112
 H         -0.084  0.199  0.061   -0.048  0.131  0.140   -0.139 -0.007  0.058
 H         -0.088  0.048 -0.049   -0.185 -0.383 -0.316   -0.044 -0.187 -0.079
 H         -0.117  0.137 -0.062    0.135 -0.103 -0.045    0.430 -0.062 -0.069
 H         -0.130 -0.097 -0.027   -0.095 -0.007  0.095    0.162  0.081 -0.023
 TransDip  -0.074  0.028  0.018   -0.210 -0.061  0.034    0.062 -0.036  0.008

 Mode:                 7                      8                      9
 Frequency:       324.63                 341.01                 388.01
 Force Cnst:      0.1836                 0.1073                 0.2783
 Red. Mass:       2.9576                 1.5666                 3.1376
 IR Active:          YES                    YES                    YES
 IR Intens:       62.563                 20.634                 35.158
 Raman Active:       YES                    YES                    YES
               X      Y      Z        X      Y      Z        X      Y      Z
 C         -0.039 -0.008  0.007    0.002 -0.014 -0.029   -0.026 -0.059  0.129
 C          0.030 -0.029  0.060   -0.014  0.001 -0.077   -0.065  0.044  0.183
 O         -0.155 -0.076 -0.105    0.056  0.026  0.000   -0.081 -0.011 -0.069
 C          0.082 -0.022  0.043   -0.027  0.024 -0.056   -0.063  0.073  0.079
 O          0.196  0.105  0.076   -0.100 -0.046  0.045   -0.118 -0.021 -0.042
 O          0.055 -0.021 -0.058    0.026  0.019  0.026    0.046  0.086 -0.048
 C         -0.074  0.018 -0.013   -0.027 -0.013  0.030    0.067 -0.017 -0.067
 O         -0.079  0.012  0.019   -0.045 -0.006  0.002    0.124  0.008 -0.014
 H         -0.115  0.006 -0.009   -0.133 -0.036 -0.134    0.409  0.092  0.374
 H         -0.087  0.081 -0.011   -0.048 -0.088  0.030    0.148  0.207 -0.071
 H         -0.081  0.008 -0.060    0.010  0.013  0.099    0.005 -0.075 -0.251
 O         -0.063 -0.011 -0.011    0.073  0.009  0.021    0.064 -0.112 -0.089
 H         -0.087  0.003  0.011    0.050 -0.048 -0.031   -0.199  0.026  0.140
 H          0.070  0.032  0.061   -0.044 -0.090 -0.074   -0.125  0.167  0.194
 H          0.685  0.126  0.281    0.780  0.282  0.351    0.390 -0.055  0.116
 H         -0.087  0.018 -0.009    0.094 -0.033  0.051    0.032 -0.078 -0.035
 H          0.450  0.074 -0.170   -0.102 -0.019 -0.211   -0.194  0.009 -0.158
 TransDip   0.245  0.040  0.048    0.135  0.021 -0.051    0.098 -0.001  0.162

 Mode:                10                     11                     12
 Frequency:       399.41                 447.33                 527.07
 Force Cnst:      0.3653                 0.1542                 0.5046
 Red. Mass:       3.8869                 1.3080                 3.0832
 IR Active:          YES                    YES                    YES
 IR Intens:       10.699                118.701                 21.705
 Raman Active:       YES                    YES                    YES
               X      Y      Z        X      Y      Z        X      Y      Z
 C          0.003  0.128  0.091    0.005  0.017 -0.010   -0.125  0.039 -0.158
 C          0.014 -0.019  0.078    0.001 -0.007 -0.036    0.004  0.024  0.121
 O          0.216 -0.049 -0.033    0.003  0.009  0.008    0.048 -0.017 -0.028
 C         -0.021 -0.101  0.003    0.011 -0.006 -0.024   -0.033 -0.028  0.159
 O         -0.006 -0.089  0.016    0.015  0.009  0.013    0.012 -0.028 -0.046
 O         -0.133 -0.106 -0.044    0.006 -0.009  0.011   -0.038 -0.013 -0.075
 C          0.090  0.131 -0.011   -0.017 -0.013  0.044   -0.057 -0.144 -0.058
 O          0.027 -0.001 -0.028   -0.093 -0.039 -0.060    0.068  0.007  0.030
 H          0.065  0.045  0.187    0.471  0.157  0.837    0.190  0.005  0.021
 H          0.179  0.317 -0.015    0.011 -0.079  0.040   -0.254 -0.563 -0.050
 H          0.124  0.081 -0.180    0.019  0.005  0.102    0.100 -0.020  0.328
 O         -0.203  0.098 -0.034    0.031  0.027 -0.014    0.050  0.179  0.052
 H         -0.013  0.244  0.085    0.067  0.043 -0.012   -0.330 -0.039 -0.144
 H         -0.066 -0.011  0.085   -0.012 -0.027 -0.035    0.235  0.081  0.103
 H          0.550 -0.133  0.088   -0.019  0.032  0.003    0.166 -0.129 -0.002
 H         -0.278  0.226 -0.087    0.036  0.011  0.022    0.202 -0.045  0.024
 H          0.006 -0.081 -0.114    0.040  0.004  0.004   -0.034 -0.024  0.016
 TransDip   0.068  0.047  0.065    0.241  0.054  0.247    0.051 -0.131  0.051

 Mode:                13                     14                     15
 Frequency:       561.02                 621.10                 627.28
 Force Cnst:      0.9647                 0.2620                 0.8110
 Red. Mass:       5.2021                 1.1526                 3.4982
 IR Active:          YES                    YES                    YES
 IR Intens:       10.777                110.813                 40.202
 Raman Active:       YES                    YES                    YES
               X      Y      Z        X      Y      Z        X      Y      Z
 C         -0.010 -0.051  0.065   -0.025  0.005  0.011    0.151 -0.027 -0.079
 C          0.017  0.190  0.017   -0.022  0.015  0.008    0.210  0.023  0.017
 O          0.002  0.349 -0.010    0.008  0.033  0.003   -0.062 -0.042 -0.012
 C          0.044 -0.129  0.031   -0.005 -0.019 -0.037    0.057  0.075  0.180
 O          0.122 -0.096  0.023    0.018  0.002  0.019   -0.019 -0.128 -0.068
 O         -0.199 -0.139 -0.057   -0.012 -0.029 -0.018   -0.132  0.106 -0.080
 C         -0.046 -0.045 -0.023   -0.006 -0.015 -0.005    0.006  0.063  0.048
 O         -0.020  0.010  0.012    0.015  0.002  0.004   -0.106 -0.002 -0.004
 H          0.007  0.006 -0.009    0.017 -0.008 -0.046   -0.140  0.013  0.063
 H         -0.025  0.077 -0.021   -0.014 -0.047 -0.005   -0.012  0.081  0.051
 H         -0.142 -0.076 -0.109    0.013 -0.007  0.017   -0.031  0.057  0.023
 O          0.079 -0.118 -0.008    0.040 -0.010 -0.045   -0.003 -0.057  0.002
 H         -0.059 -0.088  0.075   -0.085  0.018  0.013    0.279 -0.050 -0.081
 H         -0.041  0.369  0.023   -0.087  0.037  0.014    0.528  0.054 -0.004
 H          0.055  0.405  0.018   -0.032  0.000 -0.022    0.070  0.100  0.075
 H          0.263 -0.282 -0.399   -0.292  0.206  0.912   -0.216  0.157  0.349
 H          0.134 -0.097 -0.012    0.071 -0.005 -0.024   -0.403 -0.061  0.120
 TransDip   0.089 -0.026 -0.049   -0.226  0.090  0.233    0.064  0.137  0.136

 Mode:                16                     17                     18
 Frequency:       742.71                 745.02                 884.52
 Force Cnst:      0.9136                 0.4547                 1.2329
 Red. Mass:       2.8109                 1.3903                 2.6747
 IR Active:          YES                    YES                    YES
 IR Intens:       11.183                 90.328                 30.296
 Raman Active:       YES                    YES                    YES
               X      Y      Z        X      Y      Z        X      Y      Z
 C         -0.063  0.017  0.064    0.003 -0.005 -0.008   -0.116  0.023 -0.080
 C          0.007  0.022  0.031   -0.035 -0.001 -0.034   -0.136 -0.037 -0.040
 O         -0.027 -0.070 -0.018    0.003  0.020 -0.024    0.012  0.013  0.002
 C          0.179  0.084 -0.205   -0.072 -0.047  0.059    0.027  0.039  0.045
 O          0.081 -0.099  0.019   -0.001  0.064 -0.064    0.089 -0.062  0.015
 O         -0.105  0.089  0.063    0.047 -0.057  0.004   -0.020  0.061 -0.009
 C         -0.043 -0.062 -0.039    0.020  0.024  0.017    0.095  0.207 -0.008
 O          0.020  0.006  0.010    0.002 -0.002 -0.006    0.036 -0.021 -0.014
 H          0.074 -0.003 -0.032   -0.014  0.001  0.010   -0.246  0.027  0.222
 H         -0.048 -0.057 -0.038    0.037  0.039  0.015    0.004 -0.322 -0.006
 H         -0.049 -0.061 -0.030    0.035  0.020 -0.000    0.394  0.368  0.468
 O          0.013  0.044 -0.011   -0.002 -0.016 -0.002   -0.004 -0.140  0.034
 H         -0.216  0.053  0.072    0.056 -0.011 -0.010   -0.227 -0.175 -0.065
 H         -0.241 -0.049  0.050    0.044  0.021 -0.036   -0.138 -0.078 -0.041
 H          0.152 -0.037  0.065    0.243  0.123  0.097    0.019 -0.052 -0.009
 H          0.069 -0.035 -0.040   -0.030  0.013  0.050   -0.004 -0.137 -0.001
 H         -0.420 -0.057  0.707   -0.135 -0.004  0.924   -0.042 -0.027 -0.036
 TransDip  -0.017  0.022  0.103   -0.053 -0.003  0.300   -0.107  0.138  0.025

 Mode:                19                     20                     21
 Frequency:       899.81                1023.70                1060.26
 Force Cnst:      1.9179                 2.1635                 1.4279
 Red. Mass:       4.0205                 3.5041                 2.1559
 IR Active:          YES                    YES                    YES
 IR Intens:        9.710                 74.711                 46.211
 Raman Active:       YES                    YES                    YES
               X      Y      Z        X      Y      Z        X      Y      Z
 C         -0.071 -0.040  0.081    0.147 -0.105 -0.149    0.207  0.015  0.093
 C         -0.205 -0.062 -0.233   -0.141 -0.199  0.182   -0.083  0.029 -0.030
 O          0.032 -0.025  0.026   -0.026  0.195 -0.043    0.010 -0.026  0.016
 C         -0.007  0.056  0.238   -0.019  0.038 -0.055   -0.032  0.006  0.058
 O          0.148 -0.094 -0.002    0.047 -0.045  0.017    0.030 -0.012 -0.002
 O         -0.022  0.104 -0.053   -0.003  0.044  0.017   -0.001  0.009 -0.009
 C         -0.034 -0.080  0.093    0.020 -0.004  0.052   -0.069 -0.021 -0.173
 O          0.049 -0.007 -0.027   -0.024 -0.001 -0.008   -0.006 -0.002  0.031
 H          0.215 -0.041 -0.183    0.031 -0.013 -0.067   -0.181  0.020  0.134
 H          0.170  0.415  0.077   -0.035  0.145  0.054   -0.122 -0.488 -0.173
 H         -0.168 -0.237 -0.389   -0.059 -0.062 -0.121   -0.193  0.108  0.280
 O          0.015  0.101 -0.036   -0.017  0.065  0.006    0.007  0.007 -0.009
 H          0.245  0.103  0.050    0.301 -0.058 -0.164    0.182 -0.060  0.086
 H         -0.177 -0.093 -0.228   -0.119 -0.388  0.164   -0.418  0.081  0.002
 H         -0.032  0.166  0.039    0.202 -0.583 -0.115    0.032 -0.019  0.027
 H          0.068 -0.016  0.084   -0.060  0.135 -0.026   -0.203  0.374 -0.164
 H         -0.057 -0.037 -0.112    0.013 -0.036  0.097    0.002 -0.006  0.010
 TransDip  -0.096  0.017  0.022    0.036 -0.270  0.047   -0.149  0.158 -0.015

 Mode:                22                     23                     24
 Frequency:      1073.31                1095.36                1116.10
 Force Cnst:      2.9675                 2.8246                 3.0245
 Red. Mass:       4.3722                 3.9957                 4.1209
 IR Active:          YES                    YES                    YES
 IR Intens:       94.590                 58.916                 10.090
 Raman Active:       YES                    YES                    YES
               X      Y      Z        X      Y      Z        X      Y      Z
 C         -0.028 -0.106  0.089    0.073  0.127 -0.182   -0.028  0.354  0.061
 C          0.107 -0.101  0.011   -0.153  0.270  0.061    0.076 -0.224 -0.025
 O         -0.014  0.057 -0.023    0.017 -0.117  0.042   -0.006  0.096 -0.042
 C          0.007  0.001 -0.016    0.022 -0.017 -0.030   -0.039  0.008  0.026
 O         -0.028  0.007 -0.005    0.022  0.014  0.015   -0.000 -0.019 -0.010
 O          0.001 -0.002  0.003   -0.009 -0.033  0.002    0.012  0.043  0.001
 C         -0.283  0.176  0.102   -0.166  0.020  0.120   -0.135 -0.072 -0.061
 O          0.249 -0.124 -0.125    0.094 -0.054 -0.076    0.030 -0.010  0.000
 H         -0.345 -0.055  0.259    0.134 -0.056 -0.071    0.330 -0.045 -0.170
 H         -0.071 -0.119  0.065   -0.272  0.277  0.113   -0.232 -0.026 -0.062
 H         -0.552  0.204  0.296   -0.085 -0.068 -0.179    0.130 -0.073 -0.094
 O         -0.014  0.074 -0.036    0.027 -0.118  0.060    0.035 -0.167  0.074
 H          0.046 -0.012  0.088    0.474  0.190 -0.203    0.040  0.519  0.078
 H          0.196 -0.035  0.006   -0.058  0.141  0.048    0.200 -0.382 -0.044
 H         -0.033  0.180 -0.008    0.141 -0.398  0.042    0.013  0.033 -0.052
 H          0.019  0.006  0.016   -0.039  0.007 -0.023   -0.123  0.120 -0.073
 H         -0.006  0.003  0.007   -0.052  0.028 -0.036    0.010 -0.020  0.034
 TransDip  -0.273 -0.006  0.151   -0.115  0.216 -0.016   -0.066  0.063 -0.046

 Mode:                25                     26                     27
 Frequency:      1193.48                1202.20                1227.81
 Force Cnst:      1.2671                 1.2517                 1.1809
 Red. Mass:       1.5099                 1.4700                 1.3295
 IR Active:          YES                    YES                    YES
 IR Intens:       37.582                 16.891                  3.764
 Raman Active:       YES                    YES                    YES
               X      Y      Z        X      Y      Z        X      Y      Z
 C          0.037 -0.027 -0.029    0.039 -0.030  0.010   -0.029 -0.028  0.100
 C          0.034 -0.014  0.040    0.005 -0.038 -0.019    0.006  0.078 -0.044
 O          0.020 -0.034 -0.009   -0.006  0.017 -0.002   -0.019  0.011  0.019
 C         -0.133  0.025 -0.044    0.126 -0.019  0.061   -0.052  0.008 -0.026
 O          0.031 -0.070  0.005   -0.038  0.065 -0.010    0.016 -0.021  0.004
 O          0.005  0.059  0.008   -0.005 -0.053 -0.009   -0.000  0.006  0.003
 C         -0.024  0.028  0.047   -0.036  0.041  0.036   -0.033  0.025 -0.017
 O         -0.003 -0.014 -0.017   -0.006 -0.018 -0.015   -0.005 -0.008  0.004
 H          0.230 -0.037 -0.144    0.343 -0.056 -0.219    0.226 -0.034 -0.136
 H         -0.287  0.095  0.066   -0.400  0.072  0.062   -0.124 -0.028 -0.005
 H          0.265  0.007 -0.058    0.405  0.035 -0.040    0.321  0.061  0.046
 O          0.008  0.005  0.005    0.001  0.012 -0.008    0.014  0.015 -0.029
 H         -0.208 -0.106 -0.009   -0.245 -0.203  0.031    0.097 -0.378  0.086
 H         -0.183  0.319  0.068   -0.335  0.005  0.011    0.479 -0.299 -0.094
 H         -0.141  0.413  0.019   -0.016  0.045  0.000    0.121 -0.459 -0.025
 H         -0.089  0.187 -0.118   -0.082  0.159 -0.074   -0.069  0.157 -0.088
 H          0.470 -0.172  0.146   -0.406  0.151 -0.124    0.146 -0.051  0.038
 TransDip  -0.061  0.173 -0.071    0.129 -0.024 -0.012    0.040 -0.038 -0.029

 Mode:                28                     29                     30
 Frequency:      1294.53                1317.75                1369.37
 Force Cnst:      1.2752                 1.2502                 1.3418
 Red. Mass:       1.2915                 1.2220                 1.2145
 IR Active:          YES                    YES                    YES
 IR Intens:        4.655                182.408                 16.194
 Raman Active:       YES                    YES                    YES
               X      Y      Z        X      Y      Z        X      Y      Z
 C         -0.026 -0.035  0.022    0.021  0.045 -0.014   -0.018 -0.029 -0.049
 C         -0.085 -0.051  0.059   -0.083 -0.021  0.016    0.012  0.038  0.016
 O          0.019 -0.013 -0.012    0.015 -0.010 -0.011    0.004 -0.005 -0.015
 C          0.031  0.001 -0.041   -0.010  0.010 -0.035    0.034 -0.001  0.020
 O          0.005  0.012  0.010    0.030  0.010  0.014   -0.024  0.002 -0.007
 O         -0.001 -0.010  0.006    0.002 -0.024  0.005   -0.007 -0.004 -0.003
 C         -0.035  0.026 -0.054    0.024 -0.032  0.037   -0.072  0.033 -0.005
 O         -0.012 -0.003  0.022    0.004  0.003 -0.006   -0.013 -0.021  0.038
 H          0.197 -0.029 -0.126   -0.108  0.018  0.076    0.299 -0.057 -0.176
 H          0.114 -0.117 -0.065    0.107  0.088  0.034    0.752 -0.001 -0.071
 H          0.294  0.075  0.053   -0.261 -0.067 -0.029    0.003  0.079  0.108
 O         -0.007  0.010 -0.007    0.032 -0.012  0.008    0.025 -0.008  0.017
 H          0.572  0.106 -0.017   -0.384 -0.330  0.014   -0.095  0.060 -0.046
 H          0.381  0.361  0.042    0.462  0.070 -0.022   -0.163 -0.304  0.016
 H         -0.103  0.353  0.018   -0.069  0.218  0.003   -0.045  0.110 -0.010
 H          0.029 -0.053  0.034   -0.210  0.411 -0.185   -0.130  0.260 -0.117
 H         -0.174  0.058 -0.060   -0.280  0.090 -0.094    0.148 -0.042  0.038
 TransDip  -0.006  0.029 -0.063   -0.302  0.299 -0.081    0.089  0.093 -0.008

 Mode:                31                     32                     33
 Frequency:      1370.25                1379.01                1385.60
 Force Cnst:      1.4767                 2.0708                 1.3831
 Red. Mass:       1.3349                 1.8483                 1.2227
 IR Active:          YES                    YES                    YES
 IR Intens:       32.162                426.809                 11.114
[truncated: 31,626 more chars]
