# Supplementary material for: A DFT investigation of the blue bottle experiment: E∘half-cell analysis of autoxidation catalysed by redox indicators
Source: R Soc Open Sci. 2017 Nov 8;4(11):170708. doi: 10.1098/rsos.170708 (PMC5717635; doi:10.1098/rsos.170708)
Supplement: output.zip [file rsos170708supp2.zip › B3LYP_6-311++Gdp_reducing_agents/C4H8O5_o_threose.out]

pikachu 127.0.1
Q-Chem Developer Version! Running on 127.0.1.*
                  Welcome to Q-Chem
     A Quantum Leap Into The Future Of Chemistry


 Q-Chem 4.4, Q-Chem, Inc., Pleasanton, CA (2016)

 Y. Shao,  Z. Gan,  E. Epifanovsky,  A. T. B. Gilbert,  M. Wormit,  
 J. Kussmann,  A. W. Lange,  A. Behn,  J. Deng,  X. Feng,  D. Ghosh,  
 M. Goldey,  P. R. Horn,  L. D. Jacobson,  I. Kaliman,  F. Rob,  
 R. Z. Khaliullin,  T. Kus,  A. Landau,  J. Liu,  E. I. Proynov,  Y. M. Rhee,  
 R. M. Richard,  M. A. Rohrdanz,  R. P. Steele,  E. J. Sundstrom,  
 H. L. Woodcock III,  P. M. Zimmerman,  D. Zuev,  B. Albrecht,  E. Alguire,  
 B. Austin,  S. A. Baeppler,  G. J. O. Beran,  Y. A. Bernard,  E. Berquist,  
 K. Brandhorst,  K. B. Bravaya,  S. T. Brown,  D. Casanova,  C.-M. Chang,  
 Y. Chen,  S. H. Chien,  K. D. Closser,  M. P. Coons,  D. L. Crittenden,  
 S. Dasgupta,  M. Diedenhofen,  R. A. DiStasio Jr.,  H. Do,  A. D. Dutoi,  
 R. G. Edgar,  P.-T. Fang,  S. Fatehi,  Q. Feng,  L. Fusti-Molnar,  
 A. Ghysels,  A. Golubeva-Zadorozhnaya,  J. Gomes,  A. Gunina,  
 M. W. D. Hanson-Heine,  P. H. P. Harbach,  A. W. Hauser,  J. E. Herr,  
 E. G. Hohenstein,  Z. C. Holden,  K. Hui,  T.-C. Jagau,  H. Ji,  B. Kaduk,  
 K. Khistyaev,  Jaehoon Kim,  Jihan Kim,  R. A. King,  P. Klunzinger,  
 K. Koh,  D. Kosenkov,  T. Kowalczyk,  C. M. Krauter,  A. Kunitsa,  
 K. U. Lao,  A. Laurent,  K. V. Lawler,  J. Lee,  D. Lefrancois,  S. Lehtola,  
 S. V. Levchenko,  C. Y. Lin,  Y.-S. Lin,  F. Liu,  E. Livshits,  
 R. C. Lochan,  A. Luenser,  P. Manohar,  S. F. Manzer,  S.-P. Mao,  Y. Mao,  
 N. Mardirossian,  A. V. Marenich,  L. A. Martinez-Martinez,  S. A. Maurer,  
 N. J. Mayhall,  J.-M. Mewes,  A. F. Morrison,  K. Nanda,  T. S. Nguyen-Beck,  
 C. M. Oana,  R. Olivares-Amaya,  D. P. O'Neill,  J. A. Parkhill,  
 T. M. Perrine,  R. Peverati,  P. A. Pieniazek,  F. Plasser,  A. Prociuk,  
 D. R. Rehn,  E. Rosta,  N. J. Russ,  N. Sergueev,  S. M. Sharada,  
 S. Sharma,  D. W. Small,  A. Sodt,  T. Stauch,  T. Stein,  D. Stuck,  
 Y.-C. Su,  A. J. W. Thom,  T. Tsuchimochi,  L. Vogt,  O. Vydrov,  T. Wang,  
 M. A. Watson,  J. Wenzel,  A. White,  C. F. Williams,  V. Vanovschi,  
 K. Yao,  S. Yeganeh,  S. R. Yost,  Z.-Q. You,  I. Y. Zhang,  X. Zhang,  
 Y. Zhao,  B. R. Brooks,  G. K. L. Chan,  D. M. Chipman,  C. J. Cramer,  
 W. A. Goddard III,  M. S. Gordon,  W. J. Hehre,  A. Klamt,  
 H. F. Schaefer III,  M. W. Schmidt,  C. D. Sherrill,  D. G. Truhlar,  
 A. Warshel,  X. Xu,  A. Aspuru-Guzik,  R. Baer,  A. T. Bell,  N. A. Besley,  
 J.-D. Chai,  A. Dreuw,  B. D. Dunietz,  T. R. Furlani,  S. R. Gwaltney,  
 C.-P. Hsu,  Y. Jung,  J. Kong,  D. S. Lambrecht,  W. Liang,  C. Ochsenfeld,  
 V. A. Rassolov,  L. V. Slipchenko,  J. E. Subotnik,  T. Van Voorhis,  
 J. M. Herbert,  A. I. Krylov,  P. M. W. Gill,  M. Head-Gordon

 Contributors to earlier versions of Q-Chem not listed above: 
 R. D. Adamson,  J. Baker,  E. F. C. Byrd,  A. K. Chakraborty,  C.-L. Cheng,  
 H. Dachsel,  R. J. Doerksen,  G. Hawkins,  A. Heyden,  S. Hirata,  
 G. Kedziora,  F. J. Keil,  C. Kelley,  P. P. Korambath,  W. Kurlancheek,  
 A. M. Lee,  M. S. Lee,  D. Liotard,  I. Lotan,  P. E. Maslen,  N. Nair,  
 D. Neuhauser,  R. Olson,  B. Peters,  J. Ritchie,  N. E. Schultz,  
 N. Shenvi,  A. C. Simmonett,  K. S. Thanthiriwatte,  Q. Wu,  W. Zhang

 Please cite Q-Chem as follows:
 Y. Shao et al., Mol. Phys. 113, 184-215 (2015)
 DOI: 10.1080/00268976.2014.952696

 Q-Chem 4.4.2 for Intel X86 EM64T Linux

 Parts of Q-Chem use Armadillo 5.200.1 (Boston Tea Smuggler).
 http://arma.sourceforge.net/

 Q-Chem begins on Tue Dec 13 20:10:48 2016  


Host: 0

     Scratch files written to /scratch/cher/qchem6990//
FILE_GEOM_ORG=        593

Checking the input file for inconsistencies... 	...done.

--------------------------------------------------------------
User input:
--------------------------------------------------------------
$molecule
0 1
  C   -0.7584900    0.3281118    0.0948657
  C    0.4665080   -0.2356984   -0.6495947
  H    0.3786587   -0.0362155   -1.7238467
  C    1.7488872    0.4571261   -0.1573570
  O    1.9935335    1.6084768   -0.4208556
  O    2.5565758   -0.3215321    0.5806930
  C   -2.0653453   -0.1158267   -0.5646366
  O   -3.1323643    0.5331664    0.1020949
  H   -3.9629732    0.2186921   -0.2846951
  O    0.5154912   -1.6531828   -0.3865899
  H   -2.1474642   -1.2139365   -0.5000990
  H   -2.0320019    0.1510295   -1.6350287
  H    0.8861465   -2.1007726   -1.1620165
  O   -0.6910838   -0.0256715    1.4642220
  H   -0.7001046    1.4202211    0.0617066
  H   -0.8070534   -0.9889237    1.5152213
  H    2.0982146   -1.1824257    0.6725783
$end

$rem
   BASIS  =  6-311++G**
   JOB_TYPE  =  optimization
   METHOD  =  B3LYP
$end

--------------------------------------------------------------
 ----------------------------------------------------------------
             Standard Nuclear Orientation (Angstroms)
    I     Atom           X                Y                Z
 ----------------------------------------------------------------
    1      C      -0.7584900163     0.3281118013     0.0948656944
    2      C       0.4665079824    -0.2356984210    -0.6495946908
    3      H       0.3786586757    -0.0362155621    -1.7238466979
    4      C       1.7488871817     0.4571261038    -0.1573570239
    5      O       1.9935334748     1.6084767950    -0.4208556688
    6      O       2.5565757894    -0.3215320643     0.5806930013
    7      C      -2.0653453177    -0.1158267299    -0.5646365818
    8      O      -3.1323643173     0.5331663902     0.1020948993
    9      H      -3.9629732178     0.2186920716    -0.2846950844
   10      O       0.5154911906    -1.6531828108    -0.3865898373
   11      H      -2.1474642121    -1.2139365279    -0.5000989398
   12      H      -2.0320019247     0.1510294297    -1.6350286921
   13      H       0.8861464886    -2.1007726384    -1.1620164224
   14      O      -0.6910838073    -0.0256714464     1.4642220074
   15      H      -0.7001046218     1.4202211004     0.0617065527
   16      H      -0.8070534024    -0.9889236451     1.5152213446
   17      H       2.0982145940    -1.1824256631     0.6725783364
 ----------------------------------------------------------------
 Molecular Point Group                 C1    NOp =  1
 Largest Abelian Subgroup              C1    NOp =  1
 Nuclear Repulsion Energy =   494.9451606004 hartrees
 There are       36 alpha and       36 beta electrons
 Requested basis set is 6-311++G(d,p)
 There are 94 shells and 254 basis functions

 Total QAlloc Memory Limit   2000 MB
 Mega-Array Size        61 MB
 MEM_STATIC part        62 MB
 A cutoff of  1.0D-11 yielded   4031 shell pairs
 There are     29564 function pairs (     31629 Cartesian)

 -------------------------------------------------------
 OpenMP Integral Computing Module                       
 Release: version 1.0, May 2013, Q-Chem Inc. Pittsburgh 
 -------------------------------------------------------
 Integral Job Info:
 Integral job number is                      11
 Integral operator is                         1
 short-range coefficients                     0
 long-range coefficients              100000000
 Omega coefficients                           0
 if combine SR and LR in K                    0
 Integral screening is                        0
 Integral computing path is                   2
 max size of driver memory is            800000
 size of driver memory is                593474
 size of scratch memory is              2260544
 max col of scratch BK array               1296
 max len of scratch array in speh3          155
 max len of scratch index in speh4           18
 max int batch size is                      520
 min int batch size is                       52
 fixed nKL is                                52
 max L of basis functions is                  2
 order of int derivative is                   0
 number of shells is                         94
 number of basis is                         263
 number of cartesian basis is               263
 number of contracted shell pairs          4031
 number of primitive shell pairs           9677
 maxK2 (contraction) of shell pair           36
 max number of K2 of shell pair               1
 max number of CS2 of shell pair            690
 max number of PS2 of shell pair           1284
 mem total for path MDJ                   56152
 -------------------------------------------------------
 Smallest overlap matrix eigenvalue = 9.73E-06

 Scale SEOQF with 1.000000e-01/1.000000e-01/1.000000e-01

 Standard Electronic Orientation quadrupole field applied
 Nucleus-field energy     =     0.0000000090 hartrees
 Guess from superposition of atomic densities
 Warning:  Energy on first SCF cycle will be non-variational
 A restricted hybrid HF-DFT SCF calculation will be
 performed using Pulay DIIS extrapolation
 Exchange:     0.2000 Hartree-Fock + 0.0800 Slater + 0.7200 B88
 Correlation:  0.1900 VWN1RPA + 0.8100 LYP
 Using SG-1 standard quadrature grid
 SCF converges when DIIS error is below 1.0E-08
 ---------------------------------------
  Cycle       Energy         DIIS Error
 ---------------------------------------
    1    -535.0484200775      3.93E-02
    2    -533.2912723536      6.24E-03
    3    -532.8338882103      1.09E-02
    4    -533.5036503078      1.85E-03
    5    -533.5222651474      6.84E-04
    6    -533.5246098546      2.02E-04
    7    -533.5248796674      4.73E-05
    8    -533.5248930580      1.32E-05
    9    -533.5248941747      4.10E-06
   10    -533.5248942777      1.36E-06
   11    -533.5248942274      2.89E-07
   12    -533.5248942017      6.35E-08
   13    -533.5248941992      2.94E-08
   14    -533.5248942028      1.02E-08
   15    -533.5248942041      3.22E-09 Convergence criterion met
 ---------------------------------------
 SCF time:  CPU 254.21 s  wall 254.76 s
 SCF   energy in the final basis set = -533.5248942041
 Total energy in the final basis set = -533.5248942041

 --------------------------------------------------------------

                    Orbital Energies (a.u.)
 --------------------------------------------------------------

 Alpha MOs
 -- Occupied --
-19.186 -19.181 -19.143 -19.141 -19.122 -10.317 -10.271 -10.250
-10.242  -1.124  -1.081  -1.054  -1.038  -1.035  -0.802  -0.727
 -0.637  -0.623  -0.590  -0.566  -0.538  -0.510  -0.492  -0.475
 -0.461  -0.439  -0.425  -0.408  -0.398  -0.385  -0.369  -0.345
 -0.335  -0.302  -0.299  -0.284
 -- Virtual --
 -0.043  -0.022  -0.015  -0.000   0.013   0.017   0.031   0.039
  0.043   0.057   0.071   0.077   0.085   0.088   0.098   0.103
  0.109   0.115   0.118   0.124   0.126   0.129   0.143   0.148
  0.152   0.164   0.168   0.176   0.186   0.191   0.198   0.207
  0.211   0.226   0.228   0.237   0.244   0.246   0.254   0.265
  0.267   0.273   0.287   0.297   0.304   0.308   0.310   0.319
  0.327   0.329   0.338   0.356   0.357   0.366   0.377   0.384
  0.393   0.403   0.409   0.437   0.466   0.480   0.499   0.526
  0.529   0.538   0.561   0.578   0.580   0.593   0.613   0.632
  0.640   0.663   0.691   0.702   0.711   0.732   0.747   0.758
  0.787   0.860   0.930   0.935   0.965   1.004   1.023   1.050
  1.078   1.081   1.107   1.115   1.122   1.138   1.147   1.168
  1.185   1.194   1.206   1.234   1.244   1.281   1.292   1.320
  1.331   1.337   1.374   1.393   1.421   1.468   1.470   1.495
  1.516   1.523   1.556   1.580   1.583   1.593   1.626   1.637
  1.656   1.663   1.683   1.719   1.743   1.770   1.789   1.793
  1.824   1.867   1.898   1.935   1.967   1.998   2.002   2.029
  2.065   2.085   2.102   2.151   2.172   2.186   2.208   2.242
  2.343   2.453   2.471   2.495   2.514   2.561   2.590   2.605
  2.642   2.654   2.716   2.750   2.799   2.832   2.843   2.889
  2.926   2.933   2.948   3.004   3.037   3.066   3.083   3.093
  3.123   3.132   3.156   3.173   3.203   3.207   3.245   3.271
  3.315   3.368   3.373   3.461   3.561   3.661   3.769   3.785
  3.796   3.855   3.868   3.939   3.972   4.010   4.031   4.122
  4.184   4.246   4.968   5.033   5.048   5.089   5.136   5.159
  5.315   5.376   5.385   5.426   5.518   5.635   5.644   5.666
  5.869  23.753  23.771  23.810  23.835  49.864  49.881  49.899
 49.941  50.020
 --------------------------------------------------------------

          Ground-State Mulliken Net Atomic Charges

     Atom                 Charge (a.u.)
  ----------------------------------------
      1 C                     0.082406
      2 C                    -0.400199
      3 H                     0.217647
      4 C                    -0.022505
      5 O                    -0.237117
      6 O                    -0.125101
      7 C                    -0.390356
      8 O                    -0.248192
      9 H                     0.251286
     10 O                    -0.326135
     11 H                     0.167084
     12 H                     0.146830
     13 H                     0.290632
     14 O                    -0.185326
     15 H                     0.250452
     16 H                     0.247314
     17 H                     0.281279
  ----------------------------------------
  Sum of atomic charges =     0.000000

 -----------------------------------------------------------------
                    Cartesian Multipole Moments
 -----------------------------------------------------------------
    Charge (ESU x 10^10)
                -0.0000
    Dipole Moment (Debye)
         X      -2.6566      Y      -5.2981      Z      -3.7963
       Tot       7.0384
    Quadrupole Moments (Debye-Ang)
        XX     -55.8651     XY      -4.4241     YY     -54.5031
        XZ       3.2309     YZ       0.8801     ZZ     -52.4561
    Octopole Moments (Debye-Ang^2)
       XXX     -59.0800    XXY     -28.4778    XYY      -0.2895
       YYY     -20.3671    XXZ     -16.9362    XYZ       7.5318
       YYZ       1.9062    XZZ       3.6101    YZZ     -11.5966
       ZZZ      -6.2460
    Hexadecapole Moments (Debye-Ang^3)
      XXXX   -1008.6217   XXXY      -6.0689   XXYY    -253.4945
      XYYY     -34.9457   YYYY    -290.2663   XXXZ      40.8142
      XXYZ      -0.2252   XYYZ      -2.1616   YYYZ      16.5370
      XXZZ    -224.4637   XYZZ      -6.5235   YYZZ     -69.5639
      XZZZ      -1.8357   YZZZ      -2.5366   ZZZZ    -208.8968
 -----------------------------------------------------------------
 Calculating analytic gradient of the SCF energy
 Gradient of SCF Energy
            1           2           3           4           5           6
    1   0.0004075   0.0008522  -0.0002436  -0.0023657   0.0014533   0.0041051
    2  -0.0028502  -0.0011505   0.0004063  -0.0083725   0.0101451   0.0026732
    3   0.0009036   0.0002917  -0.0016523   0.0010042  -0.0021652   0.0013132
            7           8           9          10          11          12
    1  -0.0050880   0.0080509  -0.0049105  -0.0037329   0.0009937   0.0003740
    2   0.0028220   0.0028918  -0.0030858   0.0020723  -0.0022896  -0.0005991
    3   0.0023776   0.0046304  -0.0039291   0.0080880  -0.0006380  -0.0024063
           13          14          15          16          17
    1   0.0035499   0.0011851   0.0001649  -0.0007402  -0.0040557
    2  -0.0012341   0.0082055   0.0012436  -0.0065219  -0.0043560
    3  -0.0054380   0.0005908  -0.0000563  -0.0020253  -0.0008890
 Max gradient component =       1.015E-02
 RMS gradient           =       3.715E-03
 Gradient time:  CPU 75.68 s  wall 75.71 s
 Geometry Optimization Parameters
   NAtoms,    NIC,     NZ,  NCons,   NDum,   NFix, NCnnct, MaxDiis
       17     110       0       0       0       0       0       0


** GEOMETRY OPTIMIZATION IN DELOCALIZED INTERNAL COORDINATES **
   Searching for a Minimum

   Optimization Cycle:   1

                       Coordinates (Angstroms)
     ATOM                X               Y               Z
      1  C        -0.7584900163    0.3281118013    0.0948656944
      2  C         0.4665079824   -0.2356984210   -0.6495946908
      3  H         0.3786586757   -0.0362155621   -1.7238466979
      4  C         1.7488871817    0.4571261038   -0.1573570239
      5  O         1.9935334748    1.6084767950   -0.4208556688
      6  O         2.5565757894   -0.3215320643    0.5806930013
      7  C        -2.0653453177   -0.1158267299   -0.5646365818
      8  O        -3.1323643173    0.5331663902    0.1020948993
      9  H        -3.9629732178    0.2186920716   -0.2846950844
     10  O         0.5154911906   -1.6531828108   -0.3865898373
     11  H        -2.1474642121   -1.2139365279   -0.5000989398
     12  H        -2.0320019247    0.1510294297   -1.6350286921
     13  H         0.8861464886   -2.1007726384   -1.1620164224
     14  O        -0.6910838073   -0.0256714464    1.4642220074
     15  H        -0.7001046218    1.4202211004    0.0617065527
     16  H        -0.8070534024   -0.9889236451    1.5152213446
     17  H         2.0982145940   -1.1824256631    0.6725783364
   Point Group: c1    Number of degrees of freedom:    45


   Energy is   -533.524894204


 Attempting to Generate Delocalized Internal Coordinates

 45 Hessian modes will be used to form the next step
  Hessian Eigenvalues:
     0.003839    0.004094    0.005254    0.008994    0.010022    0.013539
     0.013566    0.023198    0.042480    0.048611    0.052142    0.054062
     0.055484    0.061606    0.073240    0.074981    0.109413    0.136148
     0.160000    0.160000    0.160000    0.160000    0.169664    0.170700
     0.198139    0.202535    0.219684    0.250000    0.250000    0.284867
     0.286575    0.294538    0.332807    0.333454    0.341123    0.343350
     0.392433    0.430800    0.431121    0.514567    0.530620    0.535768
     0.536400    0.565594    1.017738

 Minimum Search - Taking Simple RFO Step
 Searching for Lamda that Minimizes Along All modes
 Value Taken    Lamda =  -0.00136074
 Step Taken.  Stepsize is  0.191156

                             Maximum     Tolerance    Cnvgd?
         Gradient           0.008407      0.000300      NO
         Displacement       0.067082      0.001200      NO
         Energy change     *********      0.000001      NO


 New Cartesian Coordinates Obtained by Inverse Iteration

 Displacement from previous Coordinates is:  0.319867
 ----------------------------------------------------------------
             Standard Nuclear Orientation (Angstroms)
    I     Atom           X                Y                Z
 ----------------------------------------------------------------
    1      C      -0.7574009287     0.3092182306     0.1119119982
    2      C       0.4671944679    -0.2420806272    -0.6451693809
    3      H       0.3647601201    -0.0323113424    -1.7134634690
    4      C       1.7505452641     0.4640802390    -0.1694458065
    5      O       1.9978422825     1.5967129497    -0.4822233319
    6      O       2.5731839120    -0.2782653579     0.5871313983
    7      C      -2.0599623430    -0.1174189843    -0.5649627831
    8      O      -3.1352106142     0.5453488377     0.0801978495
    9      H      -3.9654856640     0.2492177653    -0.3051242289
   10      O       0.5255145750    -1.6649024392    -0.4118873478
   11      H      -2.1656495049    -1.2101996214    -0.5024655852
   12      H      -2.0090723080     0.1568268234    -1.6291697485
   13      H       0.8391263340    -2.1139742246    -1.2037327214
   14      O      -0.6982591665    -0.0639208202     1.4787802590
   15      H      -0.6965288837     1.3996340476     0.0943877603
   16      H      -0.8222621870    -1.0189164494     1.5423700467
   17      H       2.1387991839    -1.1364108437     0.7395272883
 ----------------------------------------------------------------
 Molecular Point Group                 C1    NOp =  1
 Largest Abelian Subgroup              C1    NOp =  1
 Nuclear Repulsion Energy =   493.8244953127 hartrees
 There are       36 alpha and       36 beta electrons
 Applying Cartesian multipole field
    Component          Value
    ---------          -----
     (2,0,0)        1.00000E-11
     (0,2,0)        2.00000E-11
     (0,0,2)       -3.00000E-11
 Nucleus-field energy     =     0.0000000089 hartrees
 Requested basis set is 6-311++G(d,p)
 There are 94 shells and 254 basis functions
 A cutoff of  1.0D-11 yielded   4031 shell pairs
 There are     29564 function pairs (     31629 Cartesian)
 Smallest overlap matrix eigenvalue = 9.78E-06
 Guess MOs from SCF MO coefficient file
 Reading MOs from coefficient file
 Reading MOs from coefficient file
 A restricted hybrid HF-DFT SCF calculation will be
 performed using Pulay DIIS extrapolation
 Exchange:     0.2000 Hartree-Fock + 0.0800 Slater + 0.7200 B88
 Correlation:  0.1900 VWN1RPA + 0.8100 LYP
 Using SG-1 standard quadrature grid
 SCF converges when DIIS error is below 1.0E-08
 Geometry optimization detected.  Setting ReadMinima to 0
 Setting SaveMinima to 0
 ---------------------------------------
  Cycle       Energy         DIIS Error
 ---------------------------------------
    1    -533.5413233974      9.99E-04
    2    -533.5253011642      1.38E-04
    3    -533.5252115114      1.96E-04
    4    -533.5254306159      5.30E-05
    5    -533.5254438392      2.14E-05
    6    -533.5254459005      5.19E-06
    7    -533.5254458610      1.97E-06
    8    -533.5254460277      3.24E-07
    9    -533.5254460489      1.27E-07
   10    -533.5254460453      5.19E-08
   11    -533.5254460475      7.69E-09 Convergence criterion met
 ---------------------------------------
 SCF time:  CPU 196.02 s  wall 196.28 s
 SCF   energy in the final basis set = -533.5254460475
 Total energy in the final basis set = -533.5254460475

 --------------------------------------------------------------

                    Orbital Energies (a.u.)
 --------------------------------------------------------------

 Alpha MOs
 -- Occupied --
-19.181 -19.181 -19.142 -19.140 -19.122 -10.317 -10.270 -10.250
-10.242  -1.124  -1.079  -1.053  -1.040  -1.035  -0.803  -0.727
 -0.639  -0.626  -0.588  -0.565  -0.537  -0.511  -0.492  -0.475
 -0.462  -0.440  -0.426  -0.405  -0.398  -0.383  -0.366  -0.344
 -0.336  -0.303  -0.300  -0.284
 -- Virtual --
 -0.042  -0.021  -0.014  -0.000   0.012   0.018   0.031   0.040
  0.043   0.057   0.072   0.077   0.085   0.088   0.098   0.104
  0.109   0.116   0.118   0.123   0.126   0.130   0.143   0.148
  0.152   0.164   0.167   0.175   0.183   0.192   0.199   0.208
  0.211   0.226   0.229   0.237   0.245   0.247   0.254   0.265
  0.268   0.274   0.286   0.297   0.303   0.308   0.310   0.320
  0.326   0.330   0.339   0.356   0.359   0.364   0.376   0.384
  0.391   0.401   0.411   0.437   0.469   0.480   0.499   0.528
  0.537   0.541   0.562   0.577   0.579   0.593   0.613   0.632
  0.642   0.664   0.692   0.706   0.711   0.735   0.750   0.757
  0.789   0.859   0.931   0.940   0.962   1.007   1.018   1.050
  1.079   1.083   1.104   1.113   1.128   1.139   1.146   1.171
  1.181   1.193   1.208   1.228   1.240   1.282   1.295   1.324
  1.326   1.345   1.382   1.400   1.425   1.467   1.470   1.497
  1.518   1.525   1.556   1.573   1.583   1.593   1.624   1.640
  1.655   1.666   1.686   1.712   1.744   1.760   1.784   1.799
  1.831   1.866   1.899   1.937   1.966   1.998   2.004   2.034
  2.072   2.090   2.105   2.153   2.171   2.178   2.209   2.245
  2.347   2.458   2.472   2.499   2.515   2.557   2.591   2.598
  2.642   2.648   2.693   2.739   2.795   2.835   2.846   2.889
  2.923   2.929   2.948   3.001   3.034   3.067   3.087   3.097
  3.119   3.130   3.160   3.175   3.200   3.212   3.242   3.274
  3.314   3.367   3.378   3.460   3.562   3.667   3.779   3.794
  3.805   3.862   3.875   3.939   3.970   4.009   4.030   4.121
  4.186   4.244   4.964   5.034   5.049   5.081   5.137   5.159
  5.317   5.372   5.381   5.415   5.531   5.650   5.656   5.676
  5.872  23.753  23.771  23.814  23.840  49.865  49.885  49.902
 49.943  50.023
 --------------------------------------------------------------

          Ground-State Mulliken Net Atomic Charges

     Atom                 Charge (a.u.)
  ----------------------------------------
      1 C                     0.043876
      2 C                    -0.377136
      3 H                     0.215961
      4 C                    -0.022337
      5 O                    -0.233628
      6 O                    -0.125569
      7 C                    -0.368735
      8 O                    -0.254503
      9 H                     0.252808
     10 O                    -0.326303
     11 H                     0.166779
     12 H                     0.147224
     13 H                     0.289879
     14 O                    -0.190610
     15 H                     0.249941
     16 H                     0.249052
     17 H                     0.283304
  ----------------------------------------
  Sum of atomic charges =    -0.000000

 -----------------------------------------------------------------
                    Cartesian Multipole Moments
 -----------------------------------------------------------------
    Charge (ESU x 10^10)
                -0.0000
    Dipole Moment (Debye)
         X      -2.6758      Y      -5.2363      Z      -3.5984
       Tot       6.8940
    Quadrupole Moments (Debye-Ang)
        XX     -55.8678     XY      -4.2817     YY     -54.5089
        XZ       3.7536     YZ       0.9856     ZZ     -52.2078
    Octopole Moments (Debye-Ang^2)
       XXX     -59.2830    XXY     -28.2378    XYY      -0.9164
       YYY     -19.6430    XXZ     -15.6007    XYZ       7.4269
       YYZ       2.6512    XZZ       3.4548    YZZ     -12.3674
       ZZZ      -5.1603
    Hexadecapole Moments (Debye-Ang^3)
      XXXX   -1011.5643   XXXY     -10.8332   XXYY    -254.4138
      XYYY     -33.7512   YYYY    -289.7051   XXXZ      45.5556
      XXYZ      -0.7819   XYYZ      -0.7558   YYYZ      19.1425
      XXZZ    -225.1050   XYZZ      -7.8403   YYZZ     -68.9099
      XZZZ       0.0039   YZZZ      -0.7424   ZZZZ    -213.0915
 -----------------------------------------------------------------
 Calculating analytic gradient of the SCF energy
 Gradient of SCF Energy
            1           2           3           4           5           6
    1   0.0007370   0.0004557  -0.0005656  -0.0008930   0.0007665   0.0023755
    2   0.0004691   0.0017915  -0.0008111   0.0001187   0.0007680   0.0017995
    3  -0.0002948  -0.0003262  -0.0002856   0.0027876  -0.0010758  -0.0009871
            7           8           9          10          11          12
    1  -0.0009473   0.0007832  -0.0006262  -0.0008672   0.0001460  -0.0001323
    2   0.0010863  -0.0005619   0.0001121  -0.0018428  -0.0003919  -0.0002201
    3   0.0011274  -0.0001374  -0.0002919  -0.0006351  -0.0003076  -0.0003350
           13          14          15          16          17
    1   0.0002425  -0.0004131   0.0002587   0.0000717  -0.0013920
    2  -0.0005991   0.0001667  -0.0000291  -0.0007590  -0.0010968
    3  -0.0006552   0.0005911  -0.0005241   0.0005665   0.0007832
 Max gradient component =       2.788E-03
 RMS gradient           =       9.116E-04
 Gradient time:  CPU 76.19 s  wall 76.22 s
 Geometry Optimization Parameters
   NAtoms,    NIC,     NZ,  NCons,   NDum,   NFix, NCnnct, MaxDiis
       17     110       0       0       0       0       0       0

 Cartesian Hessian Update
 Hessian Updated using BFGS Update


** GEOMETRY OPTIMIZATION IN DELOCALIZED INTERNAL COORDINATES **
   Searching for a Minimum

   Optimization Cycle:   2

                       Coordinates (Angstroms)
     ATOM                X               Y               Z
      1  C        -0.7574009287    0.3092182306    0.1119119982
      2  C         0.4671944679   -0.2420806272   -0.6451693809
      3  H         0.3647601201   -0.0323113424   -1.7134634690
      4  C         1.7505452641    0.4640802390   -0.1694458065
      5  O         1.9978422825    1.5967129497   -0.4822233319
      6  O         2.5731839120   -0.2782653579    0.5871313983
      7  C        -2.0599623430   -0.1174189843   -0.5649627831
      8  O        -3.1352106142    0.5453488377    0.0801978495
      9  H        -3.9654856640    0.2492177653   -0.3051242289
     10  O         0.5255145750   -1.6649024392   -0.4118873478
     11  H        -2.1656495049   -1.2101996214   -0.5024655852
     12  H        -2.0090723080    0.1568268234   -1.6291697485
     13  H         0.8391263340   -2.1139742246   -1.2037327214
     14  O        -0.6982591665   -0.0639208202    1.4787802590
     15  H        -0.6965288837    1.3996340476    0.0943877603
     16  H        -0.8222621870   -1.0189164494    1.5423700467
     17  H         2.1387991839   -1.1364108437    0.7395272883
   Point Group: c1    Number of degrees of freedom:    45


   Energy is   -533.525446048

 Hessian Updated using BFGS Update

 43 Hessian modes will be used to form the next step
  Hessian Eigenvalues:
     0.003839    0.004608    0.005219    0.009029    0.010631    0.013455
     0.013556    0.023844    0.042764    0.048695    0.051772    0.054040
     0.059595    0.060807    0.073224    0.075085    0.109539    0.135806
     0.150406    0.162296    0.169836    0.174646    0.200027    0.202738
     0.220408    0.249973    0.258511    0.284783    0.293109    0.295401
     0.329171    0.333148    0.340427    0.343225    0.395611    0.428068
     0.435437    0.480830    0.524138    0.532916    0.536300    0.565444
     0.993163

 Minimum Search - Taking Simple RFO Step
 Searching for Lamda that Minimizes Along All modes
 Value Taken    Lamda =  -0.00035664
 Step Taken.  Stepsize is  0.170702

                             Maximum     Tolerance    Cnvgd?
         Gradient           0.002961      0.000300      NO
         Displacement       0.078373      0.001200      NO
         Energy change     -0.000552      0.000001      NO


 New Cartesian Coordinates Obtained by Inverse Iteration

 Displacement from previous Coordinates is:  0.234808
 ----------------------------------------------------------------
             Standard Nuclear Orientation (Angstroms)
    I     Atom           X                Y                Z
 ----------------------------------------------------------------
    1      C      -0.7589193471     0.3121871195     0.1096512931
    2      C       0.4662200511    -0.2435984768    -0.6431866809
    3      H       0.3669539671    -0.0360488459    -1.7112814109
    4      C       1.7493623711     0.4610292940    -0.1730474641
    5      O       1.9586353940     1.6153032065    -0.4202654652
    6      O       2.5802829560    -0.2862238567     0.5687855592
    7      C      -2.0580428996    -0.1205806902    -0.5671832277
    8      O      -3.1349333758     0.5577821055     0.0615193141
    9      H      -3.9644515719     0.2541000747    -0.3138249813
   10      O       0.5284809142    -1.6614385490    -0.3957046633
   11      H      -2.1713985377    -1.2099658431    -0.4854918087
   12      H      -2.0006638025     0.1391084883    -1.6333874042
   13      H       0.8324937216    -2.1205264664    -1.1826567052
   14      O      -0.7000147593    -0.0522316266     1.4780920570
   15      H      -0.7004757611     1.4021775162     0.0879027048
   16      H      -0.8278502268    -1.0037793524     1.5496735895
   17      H       2.1814554463    -1.1646559146     0.6770674909
 ----------------------------------------------------------------
 Molecular Point Group                 C1    NOp =  1
 Largest Abelian Subgroup              C1    NOp =  1
 Nuclear Repulsion Energy =   494.4574835134 hartrees
 There are       36 alpha and       36 beta electrons
 Applying Cartesian multipole field
    Component          Value
    ---------          -----
     (2,0,0)        1.00000E-11
     (0,2,0)        2.00000E-11
     (0,0,2)       -3.00000E-11
 Nucleus-field energy     =     0.0000000090 hartrees
 Requested basis set is 6-311++G(d,p)
 There are 94 shells and 254 basis functions
 A cutoff of  1.0D-11 yielded   4027 shell pairs
 There are     29537 function pairs (     31599 Cartesian)
 Smallest overlap matrix eigenvalue = 9.93E-06
 Guess MOs from SCF MO coefficient file
 Reading MOs from coefficient file
 Reading MOs from coefficient file
 A restricted hybrid HF-DFT SCF calculation will be
 performed using Pulay DIIS extrapolation
 Exchange:     0.2000 Hartree-Fock + 0.0800 Slater + 0.7200 B88
 Correlation:  0.1900 VWN1RPA + 0.8100 LYP
 Using SG-1 standard quadrature grid
 SCF converges when DIIS error is below 1.0E-08
 Geometry optimization detected.  Setting ReadMinima to 0
 Setting SaveMinima to 0
 ---------------------------------------
  Cycle       Energy         DIIS Error
 ---------------------------------------
    1    -533.5256225768      1.05E-03
    2    -533.5253075246      1.05E-04
    3    -533.5253414418      1.09E-04
    4    -533.5254099608      2.95E-05
    5    -533.5254133599      1.19E-05
    6    -533.5254144181      4.58E-06
    7    -533.5254144795      2.79E-06
    8    -533.5254144700      2.46E-07
    9    -533.5254144956      1.26E-07
   10    -533.5254145041      3.30E-08
   11    -533.5254145034      1.20E-08
   12    -533.5254145029      2.33E-09 Convergence criterion met
 ---------------------------------------
 SCF time:  CPU 206.42 s  wall 207.35 s
 SCF   energy in the final basis set = -533.5254145029
 Total energy in the final basis set = -533.5254145029

 --------------------------------------------------------------

                    Orbital Energies (a.u.)
 --------------------------------------------------------------

 Alpha MOs
 -- Occupied --
-19.182 -19.180 -19.141 -19.139 -19.121 -10.316 -10.269 -10.250
-10.241  -1.124  -1.080  -1.053  -1.040  -1.035  -0.803  -0.728
 -0.640  -0.626  -0.589  -0.566  -0.537  -0.511  -0.491  -0.475
 -0.462  -0.439  -0.426  -0.404  -0.398  -0.382  -0.367  -0.343
 -0.335  -0.302  -0.299  -0.284
 -- Virtual --
 -0.042  -0.022  -0.013   0.000   0.013   0.018   0.031   0.039
  0.043   0.058   0.073   0.077   0.086   0.088   0.098   0.104
  0.109   0.116   0.118   0.124   0.126   0.130   0.145   0.149
  0.153   0.164   0.167   0.176   0.184   0.194   0.198   0.209
  0.211   0.227   0.229   0.238   0.245   0.248   0.255   0.265
  0.269   0.275   0.287   0.297   0.304   0.309   0.310   0.320
  0.327   0.330   0.339   0.356   0.358   0.365   0.376   0.384
  0.392   0.403   0.411   0.437   0.469   0.482   0.501   0.530
  0.536   0.543   0.563   0.579   0.580   0.594   0.615   0.634
  0.642   0.666   0.693   0.707   0.712   0.735   0.750   0.757
  0.784   0.861   0.931   0.936   0.963   1.005   1.027   1.050
  1.080   1.082   1.104   1.112   1.123   1.139   1.147   1.171
  1.182   1.193   1.206   1.232   1.238   1.283   1.297   1.324
  1.331   1.345   1.383   1.401   1.425   1.465   1.470   1.496
  1.520   1.525   1.556   1.576   1.585   1.594   1.625   1.636
  1.658   1.666   1.688   1.714   1.743   1.771   1.785   1.793
  1.829   1.862   1.899   1.937   1.970   1.999   2.005   2.035
  2.077   2.094   2.107   2.155   2.170   2.185   2.210   2.244
  2.348   2.461   2.474   2.501   2.517   2.556   2.591   2.598
  2.646   2.650   2.696   2.739   2.800   2.834   2.846   2.893
  2.924   2.932   2.947   3.002   3.036   3.071   3.087   3.101
  3.122   3.133   3.162   3.175   3.203   3.214   3.246   3.273
  3.318   3.372   3.382   3.463   3.561   3.670   3.783   3.797
  3.810   3.867   3.879   3.936   3.969   4.010   4.029   4.123
  4.190   4.246   4.970   5.035   5.049   5.083   5.137   5.161
  5.318   5.373   5.381   5.418   5.537   5.656   5.661   5.684
  5.877  23.756  23.772  23.817  23.843  49.866  49.887  49.903
 49.945  50.025
 --------------------------------------------------------------

          Ground-State Mulliken Net Atomic Charges

     Atom                 Charge (a.u.)
  ----------------------------------------
      1 C                     0.052013
      2 C                    -0.378351
      3 H                     0.213434
      4 C                    -0.013703
      5 O                    -0.233712
      6 O                    -0.128415
      7 C                    -0.380151
      8 O                    -0.255549
      9 H                     0.252645
     10 O                    -0.327763
     11 H                     0.166592
     12 H                     0.147465
     13 H                     0.289877
     14 O                    -0.186785
     15 H                     0.252416
     16 H                     0.248837
     17 H                     0.281149
  ----------------------------------------
  Sum of atomic charges =    -0.000000

 -----------------------------------------------------------------
                    Cartesian Multipole Moments
 -----------------------------------------------------------------
    Charge (ESU x 10^10)
                -0.0000
    Dipole Moment (Debye)
         X      -2.5808      Y      -5.3597      Z      -3.7458
       Tot       7.0298
    Quadrupole Moments (Debye-Ang)
        XX     -55.4533     XY      -4.2498     YY     -54.4972
        XZ       3.2805     YZ       0.8710     ZZ     -52.1925
    Octopole Moments (Debye-Ang^2)
       XXX     -57.3630    XXY     -28.8101    XYY      -0.3059
       YYY     -20.9466    XXZ     -16.1289    XYZ       7.0068
       YYZ       2.0340    XZZ       3.4982    YZZ     -12.0641
       ZZZ      -5.6042
    Hexadecapole Moments (Debye-Ang^3)
      XXXX   -1005.1777   XXXY      -8.1640   XXYY    -253.1067
      XYYY     -32.8763   YYYY    -291.6590   XXXZ      40.9956
      XXYZ      -2.1006   XYYZ      -2.3369   YYYZ      17.6800
      XXZZ    -223.5051   XYZZ      -6.1266   YYZZ     -68.9719
      XZZZ      -2.9310   YZZZ      -2.4729   ZZZZ    -209.5378
 -----------------------------------------------------------------
 Calculating analytic gradient of the SCF energy
 Gradient of SCF Energy
            1           2           3           4           5           6
    1   0.0000741  -0.0013502   0.0002729   0.0038720  -0.0016733  -0.0019483
    2   0.0003196   0.0016067   0.0000825  -0.0004290  -0.0013733   0.0000741
    3  -0.0010631   0.0008152   0.0007442  -0.0061090   0.0026480   0.0013865
            7           8           9          10          11          12
    1   0.0003818  -0.0015466   0.0011277  -0.0001259  -0.0000553  -0.0000762
    2   0.0000781  -0.0013308   0.0009800  -0.0009086   0.0003684  -0.0000154
    3   0.0002368  -0.0011549   0.0007514  -0.0013969   0.0000713   0.0004589
           13          14          15          16          17
    1   0.0000508  -0.0002447  -0.0000031   0.0000988   0.0011455
    2   0.0005502  -0.0019440  -0.0001798   0.0014812   0.0006401
    3   0.0016346   0.0004366  -0.0000751   0.0004362   0.0001793
 Max gradient component =       6.109E-03
 RMS gradient           =       1.398E-03
 Gradient time:  CPU 76.31 s  wall 76.35 s
 Geometry Optimization Parameters
   NAtoms,    NIC,     NZ,  NCons,   NDum,   NFix, NCnnct, MaxDiis
       17     110       0       0       0       0       0       0

 Cartesian Hessian Update
 Hessian Updated using BFGS Update


** GEOMETRY OPTIMIZATION IN DELOCALIZED INTERNAL COORDINATES **
   Searching for a Minimum

   Optimization Cycle:   3

                       Coordinates (Angstroms)
     ATOM                X               Y               Z
      1  C        -0.7589193471    0.3121871195    0.1096512931
      2  C         0.4662200511   -0.2435984768   -0.6431866809
      3  H         0.3669539671   -0.0360488459   -1.7112814109
      4  C         1.7493623711    0.4610292940   -0.1730474641
      5  O         1.9586353940    1.6153032065   -0.4202654652
      6  O         2.5802829560   -0.2862238567    0.5687855592
      7  C        -2.0580428996   -0.1205806902   -0.5671832277
      8  O        -3.1349333758    0.5577821055    0.0615193141
      9  H        -3.9644515719    0.2541000747   -0.3138249813
     10  O         0.5284809142   -1.6614385490   -0.3957046633
     11  H        -2.1713985377   -1.2099658431   -0.4854918087
     12  H        -2.0006638025    0.1391084883   -1.6333874042
     13  H         0.8324937216   -2.1205264664   -1.1826567052
     14  O        -0.7000147593   -0.0522316266    1.4780920570
     15  H        -0.7004757611    1.4021775162    0.0879027048
     16  H        -0.8278502268   -1.0037793524    1.5496735895
     17  H         2.1814554463   -1.1646559146    0.6770674909
   Point Group: c1    Number of degrees of freedom:    45


   Energy is   -533.525414503

 Hessian Updated using BFGS Update

 44 Hessian modes will be used to form the next step
  Hessian Eigenvalues:
     0.003851    0.003918    0.005228    0.009715    0.013193    0.013532
     0.020240    0.032440    0.042542    0.048672    0.052249    0.054089
     0.058739    0.060787    0.073231    0.075525    0.109466    0.136048
     0.158291    0.160714    0.161391    0.169273    0.170725    0.199914
     0.204587    0.220016    0.249953    0.251389    0.283815    0.284921
     0.293834    0.330538    0.333135    0.341405    0.343221    0.385004
     0.426581    0.431280    0.494421    0.525577    0.533437    0.536156
     0.565482    1.001494

 Minimum Search - Taking Simple RFO Step
 Searching for Lamda that Minimizes Along All modes
 Value Taken    Lamda =  -0.00041470
 Step Taken.  Stepsize is  0.124483

                             Maximum     Tolerance    Cnvgd?
         Gradient           0.002049      0.000300      NO
         Displacement       0.064248      0.001200      NO
         Energy change      0.000032      0.000001      NO


 New Cartesian Coordinates Obtained by Inverse Iteration

 Displacement from previous Coordinates is:  0.150462
 ----------------------------------------------------------------
             Standard Nuclear Orientation (Angstroms)
    I     Atom           X                Y                Z
 ----------------------------------------------------------------
    1      C      -0.7650643679     0.3190784336     0.1111891542
    2      C       0.4652599123    -0.2361173382    -0.6328922829
    3      H       0.3751720680    -0.0277350405    -1.7021193030
    4      C       1.7434704838     0.4655761172    -0.1504948297
    5      O       1.9713810090     1.6129349333    -0.4147111285
    6      O       2.5923466914    -0.3067774310     0.5437378435
    7      C      -2.0586417875    -0.1233406869    -0.5690425168
    8      O      -3.1391948427     0.5563444771     0.0524441552
    9      H      -3.9658811472     0.2389854655    -0.3193632446
   10      O       0.5283795929    -1.6514143207    -0.3799284847
   11      H      -2.1682843321    -1.2125328447    -0.4787214249
   12      H      -1.9976651793     0.1289984936    -1.6370305519
   13      H       0.8288790226    -2.1117671432    -1.1680596750
   14      O      -0.7090085205    -0.0404760307     1.4797287068
   15      H      -0.7118853924     1.4094755212     0.0873523778
   16      H      -0.8322909686    -0.9933077061     1.5482200341
   17      H       2.1901622978    -1.1852867162     0.6363533673
 ----------------------------------------------------------------
 Molecular Point Group                 C1    NOp =  1
 Largest Abelian Subgroup              C1    NOp =  1
 Nuclear Repulsion Energy =   494.6058177343 hartrees
 There are       36 alpha and       36 beta electrons
 Applying Cartesian multipole field
    Component          Value
    ---------          -----
     (2,0,0)        1.00000E-11
     (0,2,0)        2.00000E-11
     (0,0,2)       -3.00000E-11
 Nucleus-field energy     =     0.0000000091 hartrees
 Requested basis set is 6-311++G(d,p)
 There are 94 shells and 254 basis functions
 A cutoff of  1.0D-11 yielded   4023 shell pairs
 There are     29502 function pairs (     31553 Cartesian)
 Smallest overlap matrix eigenvalue = 9.99E-06
 Guess MOs from SCF MO coefficient file
 Reading MOs from coefficient file
 Reading MOs from coefficient file
 A restricted hybrid HF-DFT SCF calculation will be
 performed using Pulay DIIS extrapolation
 Exchange:     0.2000 Hartree-Fock + 0.0800 Slater + 0.7200 B88
 Correlation:  0.1900 VWN1RPA + 0.8100 LYP
 Using SG-1 standard quadrature grid
 SCF converges when DIIS error is below 1.0E-08
 Geometry optimization detected.  Setting ReadMinima to 0
 Setting SaveMinima to 0
 ---------------------------------------
  Cycle       Energy         DIIS Error
 ---------------------------------------
    1    -533.5256297262      5.93E-04
    2    -533.5254447290      5.62E-05
    3    -533.5254629229      5.15E-05
    4    -533.5254753859      2.40E-05
    5    -533.5254780769      7.67E-06
    6    -533.5254782661      3.93E-06
    7    -533.5254784233      8.54E-07
    8    -533.5254783656      2.50E-07
    9    -533.5254783819      6.24E-08
   10    -533.5254783879      4.07E-08
   11    -533.5254783848      8.91E-09 Convergence criterion met
 ---------------------------------------
 SCF time:  CPU 193.80 s  wall 194.11 s
 SCF   energy in the final basis set = -533.5254783848
 Total energy in the final basis set = -533.5254783848

 --------------------------------------------------------------

                    Orbital Energies (a.u.)
 --------------------------------------------------------------

 Alpha MOs
 -- Occupied --
-19.183 -19.179 -19.141 -19.139 -19.121 -10.316 -10.269 -10.249
-10.241  -1.125  -1.081  -1.053  -1.040  -1.035  -0.803  -0.728
 -0.640  -0.626  -0.590  -0.567  -0.537  -0.511  -0.492  -0.475
 -0.461  -0.439  -0.426  -0.405  -0.398  -0.383  -0.368  -0.344
 -0.335  -0.302  -0.300  -0.284
 -- Virtual --
 -0.043  -0.021  -0.013   0.001   0.013   0.018   0.031   0.040
  0.043   0.057   0.073   0.077   0.086   0.088   0.098   0.104
  0.109   0.116   0.118   0.124   0.126   0.130   0.144   0.150
  0.153   0.164   0.167   0.175   0.184   0.195   0.197   0.209
  0.210   0.227   0.228   0.239   0.245   0.249   0.256   0.267
  0.269   0.275   0.286   0.296   0.305   0.309   0.310   0.320
  0.327   0.330   0.340   0.356   0.357   0.365   0.376   0.384
  0.392   0.403   0.412   0.435   0.471   0.481   0.500   0.530
  0.534   0.542   0.562   0.580   0.581   0.595   0.616   0.634
  0.642   0.666   0.693   0.707   0.712   0.735   0.750   0.756
  0.789   0.862   0.930   0.936   0.965   1.003   1.021   1.049
  1.078   1.083   1.106   1.113   1.125   1.139   1.147   1.172
  1.184   1.195   1.207   1.233   1.240   1.281   1.295   1.322
  1.331   1.345   1.383   1.400   1.426   1.465   1.469   1.495
  1.518   1.525   1.556   1.576   1.584   1.592   1.625   1.639
  1.656   1.665   1.688   1.719   1.741   1.771   1.787   1.791
  1.835   1.869   1.900   1.940   1.967   2.001   2.005   2.035
  2.077   2.094   2.108   2.154   2.170   2.193   2.213   2.244
  2.349   2.460   2.474   2.499   2.517   2.558   2.591   2.600
  2.644   2.650   2.698   2.743   2.804   2.836   2.847   2.890
  2.926   2.934   2.947   3.002   3.041   3.072   3.086   3.098
  3.122   3.136   3.160   3.175   3.203   3.213   3.245   3.274
  3.319   3.371   3.383   3.463   3.563   3.671   3.783   3.795
  3.809   3.867   3.878   3.939   3.969   4.012   4.032   4.124
  4.191   4.247   4.970   5.035   5.049   5.087   5.137   5.162
  5.319   5.373   5.381   5.420   5.537   5.656   5.659   5.685
  5.877  23.758  23.774  23.817  23.843  49.865  49.886  49.903
 49.945  50.028
 --------------------------------------------------------------

          Ground-State Mulliken Net Atomic Charges

     Atom                 Charge (a.u.)
  ----------------------------------------
      1 C                     0.064458
      2 C                    -0.387761
      3 H                     0.215738
      4 C                    -0.009414
      5 O                    -0.235562
      6 O                    -0.129703
      7 C                    -0.386564
      8 O                    -0.254843
      9 H                     0.252098
     10 O                    -0.330747
     11 H                     0.166514
     12 H                     0.147936
     13 H                     0.291415
     14 O                    -0.184535
     15 H                     0.252881
     16 H                     0.248045
     17 H                     0.280043
  ----------------------------------------
  Sum of atomic charges =     0.000000

 -----------------------------------------------------------------
                    Cartesian Multipole Moments
 -----------------------------------------------------------------
    Charge (ESU x 10^10)
                 0.0000
    Dipole Moment (Debye)
         X      -2.6179      Y      -5.3849      Z      -3.7407
       Tot       7.0600
    Quadrupole Moments (Debye-Ang)
        XX     -55.8052     XY      -4.1315     YY     -54.4016
        XZ       3.2998     YZ       0.9616     ZZ     -52.2472
    Octopole Moments (Debye-Ang^2)
       XXX     -57.9156    XXY     -29.3864    XYY      -0.1584
       YYY     -21.3140    XXZ     -15.9607    XYZ       7.0641
       YYZ       1.8305    XZZ       3.4253    YZZ     -11.8404
       ZZZ      -5.9395
    Hexadecapole Moments (Debye-Ang^3)
      XXXX   -1014.7356   XXXY      -5.8163   XXYY    -253.7843
      XYYY     -32.8413   YYYY    -290.4206   XXXZ      41.0945
      XXYZ      -1.3772   XYYZ      -2.4858   YYYZ      17.6177
      XXZZ    -224.0945   XYZZ      -5.3656   YYZZ     -68.8909
      XZZZ      -3.0468   YZZZ      -2.5108   ZZZZ    -207.4851
 -----------------------------------------------------------------
 Calculating analytic gradient of the SCF energy
 Gradient of SCF Energy
            1           2           3           4           5           6
    1   0.0000161   0.0009461  -0.0001444  -0.0017848   0.0003043  -0.0015475
    2   0.0000775  -0.0005441   0.0004027   0.0018097  -0.0017472  -0.0017964
    3   0.0000491  -0.0019898   0.0003825   0.0026108  -0.0011415  -0.0007191
            7           8           9          10          11          12
    1   0.0002602  -0.0006844   0.0008782  -0.0002141  -0.0000208   0.0000764
    2  -0.0004420  -0.0006741   0.0005269   0.0005315   0.0002727   0.0000075
    3  -0.0003723  -0.0002705   0.0003003   0.0000796   0.0002094   0.0003345
           13          14          15          16          17
    1   0.0004617   0.0000409  -0.0000507  -0.0000919   0.0015546
    2   0.0006855  -0.0008398  -0.0001046   0.0011114   0.0007227
    3   0.0012596  -0.0000765   0.0003068  -0.0002361  -0.0007267
 Max gradient component =       2.611E-03
 RMS gradient           =       8.891E-04
 Gradient time:  CPU 76.90 s  wall 76.92 s
 Geometry Optimization Parameters
   NAtoms,    NIC,     NZ,  NCons,   NDum,   NFix, NCnnct, MaxDiis
       17     110       0       0       0       0       0       0

 Cartesian Hessian Update
 Hessian Updated using BFGS Update


** GEOMETRY OPTIMIZATION IN DELOCALIZED INTERNAL COORDINATES **
   Searching for a Minimum

   Optimization Cycle:   4

                       Coordinates (Angstroms)
     ATOM                X               Y               Z
      1  C        -0.7650643679    0.3190784336    0.1111891542
      2  C         0.4652599123   -0.2361173382   -0.6328922829
      3  H         0.3751720680   -0.0277350405   -1.7021193030
      4  C         1.7434704838    0.4655761172   -0.1504948297
      5  O         1.9713810090    1.6129349333   -0.4147111285
      6  O         2.5923466914   -0.3067774310    0.5437378435
      7  C        -2.0586417875   -0.1233406869   -0.5690425168
      8  O        -3.1391948427    0.5563444771    0.0524441552
      9  H        -3.9658811472    0.2389854655   -0.3193632446
     10  O         0.5283795929   -1.6514143207   -0.3799284847
     11  H        -2.1682843321   -1.2125328447   -0.4787214249
     12  H        -1.9976651793    0.1289984936   -1.6370305519
     13  H         0.8288790226   -2.1117671432   -1.1680596750
     14  O        -0.7090085205   -0.0404760307    1.4797287068
     15  H        -0.7118853924    1.4094755212    0.0873523778
     16  H        -0.8322909686   -0.9933077061    1.5482200341
     17  H         2.1901622978   -1.1852867162    0.6363533673
   Point Group: c1    Number of degrees of freedom:    45


   Energy is   -533.525478385

 Hessian Updated using BFGS Update

 45 Hessian modes will be used to form the next step
  Hessian Eigenvalues:
     0.003811    0.004547    0.005234    0.009293    0.013239    0.013491
     0.023419    0.042433    0.045742    0.048686    0.052500    0.054039
     0.060439    0.061311    0.073221    0.075618    0.109540    0.135747
     0.148808    0.159856    0.160000    0.162220    0.169092    0.172385
     0.199027    0.203129    0.219867    0.249764    0.254635    0.284714
     0.290291    0.293801    0.329222    0.333135    0.340373    0.343214
     0.387253    0.426632    0.432118    0.479902    0.522004    0.532751
     0.536171    0.565443    0.992815

 Minimum Search - Taking Simple RFO Step
 Searching for Lamda that Minimizes Along All modes
 Value Taken    Lamda =  -0.00034717
 Step Taken.  Stepsize is  0.153411

                             Maximum     Tolerance    Cnvgd?
         Gradient           0.002552      0.000300      NO
         Displacement       0.068260      0.001200      NO
         Energy change     -0.000064      0.000001      NO


 New Cartesian Coordinates Obtained by Inverse Iteration

 Displacement from previous Coordinates is:  0.298672
 ----------------------------------------------------------------
             Standard Nuclear Orientation (Angstroms)
    I     Atom           X                Y                Z
 ----------------------------------------------------------------
    1      C      -0.7568713892     0.3175481685     0.1057937206
    2      C       0.4704822718    -0.2351112479    -0.6452608340
    3      H       0.3775808337    -0.0205430610    -1.7140156314
    4      C       1.7517362945     0.4628984697    -0.1591288343
    5      O       2.0008159749     1.6013342973    -0.4487260770
    6      O       2.5645947409    -0.2951613185     0.5921031041
    7      C      -2.0557077542    -0.1248520218    -0.5661051590
    8      O      -3.1317919612     0.5489510990     0.0687166175
    9      H      -3.9610098479     0.2243161246    -0.2963945665
   10      O       0.5280524559    -1.6547963664    -0.4106361969
   11      H      -2.1599059729    -1.2159131030    -0.4804227654
   12      H      -2.0050354483     0.1305783287    -1.6349571492
   13      H       0.7999576556    -2.1068487827    -1.2163342540
   14      O      -0.6910281101    -0.0441352519     1.4732075265
   15      H      -0.7046235556     1.4084441382     0.0820811904
   16      H      -0.8052099543    -1.0004502836     1.5373369009
   17      H       2.1250983059    -1.1536210061     0.7194046047
 ----------------------------------------------------------------
 Molecular Point Group                 C1    NOp =  1
 Largest Abelian Subgroup              C1    NOp =  1
 Nuclear Repulsion Energy =   494.5310270602 hartrees
 There are       36 alpha and       36 beta electrons
 Applying Cartesian multipole field
    Component          Value
    ---------          -----
     (2,0,0)        1.00000E-11
     (0,2,0)        2.00000E-11
     (0,0,2)       -3.00000E-11
 Nucleus-field energy     =     0.0000000089 hartrees
 Requested basis set is 6-311++G(d,p)
 There are 94 shells and 254 basis functions
 A cutoff of  1.0D-11 yielded   4033 shell pairs
 There are     29571 function pairs (     31636 Cartesian)
 Smallest overlap matrix eigenvalue = 9.80E-06
 Guess MOs from SCF MO coefficient file
 Reading MOs from coefficient file
 Reading MOs from coefficient file
 A restricted hybrid HF-DFT SCF calculation will be
 performed using Pulay DIIS extrapolation
 Exchange:     0.2000 Hartree-Fock + 0.0800 Slater + 0.7200 B88
 Correlation:  0.1900 VWN1RPA + 0.8100 LYP
 Using SG-1 standard quadrature grid
 SCF converges when DIIS error is below 1.0E-08
 Geometry optimization detected.  Setting ReadMinima to 0
 Setting SaveMinima to 0
 ---------------------------------------
  Cycle       Energy         DIIS Error
 ---------------------------------------
    1    -533.5170317411      8.35E-04
    2    -533.5254858485      6.41E-05
    3    -533.5255132198      6.02E-05
    4    -533.5255308968      2.97E-05
    5    -533.5255354753      1.09E-05
    6    -533.5255364718      4.78E-06
    7    -533.5255364939      1.17E-06
    8    -533.5255363977      1.97E-07
    9    -533.5255363943      1.16E-07
   10    -533.5255364048      3.10E-08
   11    -533.5255364025      1.13E-08
   12    -533.5255364021      2.82E-09 Convergence criterion met
 ---------------------------------------
 SCF time:  CPU 203.65 s  wall 204.10 s
 SCF   energy in the final basis set = -533.5255364021
 Total energy in the final basis set = -533.5255364021

 --------------------------------------------------------------

                    Orbital Energies (a.u.)
 --------------------------------------------------------------

 Alpha MOs
 -- Occupied --
-19.183 -19.180 -19.142 -19.140 -19.121 -10.316 -10.270 -10.250
-10.242  -1.124  -1.081  -1.053  -1.040  -1.036  -0.803  -0.728
 -0.639  -0.625  -0.588  -0.567  -0.538  -0.512  -0.492  -0.475
 -0.462  -0.439  -0.426  -0.405  -0.398  -0.384  -0.367  -0.345
 -0.335  -0.303  -0.300  -0.284
 -- Virtual --
 -0.043  -0.021  -0.014  -0.000   0.012   0.018   0.031   0.040
  0.043   0.057   0.072   0.077   0.085   0.088   0.098   0.104
  0.109   0.115   0.118   0.124   0.126   0.130   0.143   0.149
  0.153   0.164   0.167   0.175   0.184   0.193   0.200   0.208
  0.209   0.226   0.229   0.238   0.245   0.247   0.255   0.266
  0.269   0.275   0.285   0.297   0.304   0.309   0.310   0.320
  0.327   0.329   0.339   0.356   0.357   0.364   0.375   0.384
  0.392   0.402   0.411   0.438   0.470   0.480   0.498   0.527
  0.536   0.541   0.562   0.578   0.580   0.594   0.614   0.633
  0.642   0.665   0.693   0.706   0.710   0.734   0.749   0.756
  0.786   0.860   0.931   0.940   0.962   1.003   1.019   1.050
  1.079   1.082   1.104   1.114   1.126   1.138   1.147   1.170
  1.182   1.194   1.205   1.230   1.239   1.278   1.296   1.322
  1.328   1.345   1.384   1.402   1.424   1.468   1.469   1.497
  1.517   1.524   1.557   1.574   1.584   1.593   1.626   1.639
  1.655   1.666   1.688   1.714   1.744   1.764   1.787   1.797
  1.834   1.871   1.901   1.938   1.967   1.999   2.004   2.034
  2.074   2.090   2.109   2.153   2.169   2.181   2.211   2.243
  2.347   2.457   2.472   2.498   2.516   2.558   2.592   2.600
  2.644   2.650   2.687   2.743   2.800   2.834   2.851   2.890
  2.927   2.932   2.947   3.002   3.037   3.069   3.087   3.097
  3.118   3.134   3.160   3.175   3.201   3.213   3.241   3.274
  3.317   3.369   3.379   3.464   3.563   3.669   3.780   3.793
  3.804   3.861   3.874   3.942   3.969   4.012   4.030   4.122
  4.189   4.245   4.966   5.034   5.049   5.082   5.138   5.160
  5.320   5.373   5.381   5.420   5.532   5.650   5.654   5.679
  5.874  23.755  23.773  23.814  23.841  49.866  49.885  49.901
 49.943  50.025
 --------------------------------------------------------------

          Ground-State Mulliken Net Atomic Charges

     Atom                 Charge (a.u.)
  ----------------------------------------
      1 C                     0.045702
      2 C                    -0.390093
      3 H                     0.214616
      4 C                    -0.008704
      5 O                    -0.235553
      6 O                    -0.124976
      7 C                    -0.375717
      8 O                    -0.253448
      9 H                     0.251923
     10 O                    -0.325938
     11 H                     0.166306
     12 H                     0.148750
     13 H                     0.291659
     14 O                    -0.187016
     15 H                     0.251058
     16 H                     0.247998
     17 H                     0.283432
  ----------------------------------------
  Sum of atomic charges =    -0.000000

 -----------------------------------------------------------------
                    Cartesian Multipole Moments
 -----------------------------------------------------------------
    Charge (ESU x 10^10)
                 0.0000
    Dipole Moment (Debye)
         X      -2.7456      Y      -5.3226      Z      -3.6637
       Tot       7.0207
    Quadrupole Moments (Debye-Ang)
        XX     -56.1165     XY      -3.9101     YY     -54.5003
        XZ       3.4397     YZ       1.0027     ZZ     -52.1215
    Octopole Moments (Debye-Ang^2)
       XXX     -59.4760    XXY     -28.7964    XYY      -1.2439
       YYY     -20.2910    XXZ     -15.3476    XYZ       6.9772
       YYZ       2.1689    XZZ       3.3364    YZZ     -12.4723
       ZZZ      -5.7406
    Hexadecapole Moments (Debye-Ang^3)
      XXXX   -1010.2530   XXXY      -6.0134   XXYY    -255.2073
      XYYY     -33.1492   YYYY    -289.2409   XXXZ      39.7264
      XXYZ      -0.8516   XYYZ      -1.4662   YYYZ      18.1253
      XXZZ    -224.9059   XYZZ      -7.1658   YYZZ     -68.4096
      XZZZ      -2.4866   YZZZ      -1.5690   ZZZZ    -210.9762
 -----------------------------------------------------------------
 Calculating analytic gradient of the SCF energy
 Gradient of SCF Energy
            1           2           3           4           5           6
    1  -0.0002251   0.0009290  -0.0003290  -0.0009446   0.0005004   0.0011693
    2  -0.0004800  -0.0006679  -0.0002244  -0.0005627   0.0011345   0.0002741
    3   0.0005906   0.0008274  -0.0004719   0.0010291  -0.0006253  -0.0004869
            7           8           9          10          11          12
    1  -0.0005868   0.0011875  -0.0006415  -0.0006138   0.0001247   0.0000476
    2   0.0002422   0.0003511  -0.0004077   0.0003161  -0.0003327  -0.0001196
    3  -0.0000193   0.0009223  -0.0006739   0.0005904   0.0000505  -0.0003222
           13          14          15          16          17
    1   0.0002358   0.0002814   0.0000772   0.0000416  -0.0012537
    2  -0.0002770   0.0014100   0.0000870  -0.0007967   0.0000536
    3  -0.0012276  -0.0003865   0.0000707  -0.0003226   0.0004552
 Max gradient component =       1.410E-03
 RMS gradient           =       6.289E-04
 Gradient time:  CPU 75.60 s  wall 75.62 s
 Geometry Optimization Parameters
   NAtoms,    NIC,     NZ,  NCons,   NDum,   NFix, NCnnct, MaxDiis
       17     110       0       0       0       0       0       0

 Cartesian Hessian Update
 Hessian Updated using BFGS Update


** GEOMETRY OPTIMIZATION IN DELOCALIZED INTERNAL COORDINATES **
   Searching for a Minimum

   Optimization Cycle:   5

                       Coordinates (Angstroms)
     ATOM                X               Y               Z
      1  C        -0.7568713892    0.3175481685    0.1057937206
      2  C         0.4704822718   -0.2351112479   -0.6452608340
      3  H         0.3775808337   -0.0205430610   -1.7140156314
      4  C         1.7517362945    0.4628984697   -0.1591288343
      5  O         2.0008159749    1.6013342973   -0.4487260770
      6  O         2.5645947409   -0.2951613185    0.5921031041
      7  C        -2.0557077542   -0.1248520218   -0.5661051590
      8  O        -3.1317919612    0.5489510990    0.0687166175
      9  H        -3.9610098479    0.2243161246   -0.2963945665
     10  O         0.5280524559   -1.6547963664   -0.4106361969
     11  H        -2.1599059729   -1.2159131030   -0.4804227654
     12  H        -2.0050354483    0.1305783287   -1.6349571492
     13  H         0.7999576556   -2.1068487827   -1.2163342540
     14  O        -0.6910281101   -0.0441352519    1.4732075265
     15  H        -0.7046235556    1.4084441382    0.0820811904
     16  H        -0.8052099543   -1.0004502836    1.5373369009
     17  H         2.1250983059   -1.1536210061    0.7194046047
   Point Group: c1    Number of degrees of freedom:    45


   Energy is   -533.525536402

 Hessian Updated using BFGS Update

 45 Hessian modes will be used to form the next step
  Hessian Eigenvalues:
     0.003850    0.005172    0.006148    0.009253    0.013256    0.013629
     0.028493    0.041095    0.042538    0.048726    0.052337    0.054094
     0.060591    0.062468    0.073372    0.075442    0.109469    0.135892
     0.159763    0.159913    0.160675    0.161341    0.169376    0.174748
     0.200591    0.205292    0.219916    0.249920    0.252026    0.284511
     0.285646    0.293772    0.330270    0.333138    0.340967    0.343209
     0.385373    0.426593    0.431596    0.489232    0.524181    0.533641
     0.536334    0.565750    0.998251

 Minimum Search - Taking Simple RFO Step
 Searching for Lamda that Minimizes Along All modes
 Value Taken    Lamda =  -0.00015707
 Step Taken.  Stepsize is  0.100641

                             Maximum     Tolerance    Cnvgd?
         Gradient           0.001297      0.000300      NO
         Displacement       0.048220      0.001200      NO
         Energy change     -0.000058      0.000001      NO


 New Cartesian Coordinates Obtained by Inverse Iteration

 Displacement from previous Coordinates is:  0.189544
 ----------------------------------------------------------------
             Standard Nuclear Orientation (Angstroms)
    I     Atom           X                Y                Z
 ----------------------------------------------------------------
    1      C      -0.7599965352     0.3158858615     0.1092957041
    2      C       0.4695228292    -0.2391440079    -0.6375050420
    3      H       0.3766077303    -0.0303133746    -1.7068471685
    4      C       1.7497005149     0.4658299697    -0.1574983050
    5      O       1.9737189141     1.6148983538    -0.4211785435
    6      O       2.5861710221    -0.2927019625     0.5669002054
    7      C      -2.0568522254    -0.1224479644    -0.5690857731
    8      O      -3.1352766551     0.5589647398     0.0547525642
    9      H      -3.9642258600     0.2343790750    -0.3084215054
   10      O       0.5321207907    -1.6572357810    -0.3931314652
   11      H      -2.1681969603    -1.2120177719    -0.4803988594
   12      H      -1.9984515944     0.1298101539    -1.6377566809
   13      H       0.7976463431    -2.1176486025    -1.1948966400
   14      O      -0.7027482072    -0.0452496370     1.4780357575
   15      H      -0.7052899874     1.4064095825     0.0842765367
   16      H      -0.8223530293    -0.9996663355     1.5470738709
   17      H       2.1750374493    -1.1671141159     0.6730475415
 ----------------------------------------------------------------
 Molecular Point Group                 C1    NOp =  1
 Largest Abelian Subgroup              C1    NOp =  1
 Nuclear Repulsion Energy =   494.2578841327 hartrees
 There are       36 alpha and       36 beta electrons
 Applying Cartesian multipole field
    Component          Value
    ---------          -----
     (2,0,0)        1.00000E-11
     (0,2,0)        2.00000E-11
     (0,0,2)       -3.00000E-11
 Nucleus-field energy     =     0.0000000091 hartrees
 Requested basis set is 6-311++G(d,p)
 There are 94 shells and 254 basis functions
 A cutoff of  1.0D-11 yielded   4027 shell pairs
 There are     29536 function pairs (     31598 Cartesian)
 Smallest overlap matrix eigenvalue = 1.00E-05
 Guess MOs from SCF MO coefficient file
 Reading MOs from coefficient file
 Reading MOs from coefficient file
 A restricted hybrid HF-DFT SCF calculation will be
 performed using Pulay DIIS extrapolation
 Exchange:     0.2000 Hartree-Fock + 0.0800 Slater + 0.7200 B88
 Correlation:  0.1900 VWN1RPA + 0.8100 LYP
 Using SG-1 standard quadrature grid
 SCF converges when DIIS error is below 1.0E-08
 Geometry optimization detected.  Setting ReadMinima to 0
 Setting SaveMinima to 0
 ---------------------------------------
  Cycle       Energy         DIIS Error
 ---------------------------------------
    1    -533.5248475170      6.10E-04
    2    -533.5255803044      6.03E-05
    3    -533.5255767283      8.02E-05
    4    -533.5256123417      2.15E-05
    5    -533.5256143328      1.02E-05
    6    -533.5256146289      3.57E-06
    7    -533.5256148195      1.10E-06
    8    -533.5256148303      1.32E-07
    9    -533.5256148220      8.38E-08
   10    -533.5256148303      2.02E-08
   11    -533.5256148315      8.02E-09 Convergence criterion met
 ---------------------------------------
 SCF time:  CPU 188.88 s  wall 189.12 s
 SCF   energy in the final basis set = -533.5256148315
 Total energy in the final basis set = -533.5256148315

 --------------------------------------------------------------

                    Orbital Energies (a.u.)
 --------------------------------------------------------------

 Alpha MOs
 -- Occupied --
-19.183 -19.180 -19.142 -19.139 -19.121 -10.316 -10.270 -10.250
-10.242  -1.124  -1.081  -1.053  -1.040  -1.035  -0.803  -0.728
 -0.640  -0.626  -0.588  -0.567  -0.537  -0.511  -0.492  -0.475
 -0.461  -0.439  -0.426  -0.404  -0.398  -0.383  -0.367  -0.344
 -0.335  -0.302  -0.300  -0.284
 -- Virtual --
 -0.043  -0.021  -0.014   0.000   0.012   0.018   0.031   0.039
  0.043   0.057   0.073   0.077   0.086   0.088   0.098   0.104
  0.109   0.116   0.118   0.124   0.126   0.130   0.144   0.150
  0.153   0.163   0.167   0.175   0.184   0.194   0.198   0.208
  0.210   0.227   0.229   0.238   0.245   0.247   0.256   0.266
  0.269   0.275   0.286   0.296   0.304   0.309   0.310   0.320
  0.327   0.329   0.339   0.356   0.356   0.365   0.375   0.384
  0.393   0.402   0.411   0.437   0.470   0.481   0.499   0.528
  0.535   0.541   0.562   0.579   0.580   0.595   0.614   0.633
  0.642   0.666   0.693   0.707   0.711   0.735   0.750   0.756
  0.786   0.861   0.931   0.938   0.963   1.002   1.023   1.049
  1.079   1.083   1.104   1.113   1.124   1.139   1.147   1.171
  1.182   1.194   1.205   1.231   1.238   1.280   1.296   1.323
  1.331   1.346   1.385   1.402   1.425   1.465   1.469   1.496
  1.518   1.524   1.556   1.574   1.584   1.592   1.624   1.638
  1.655   1.666   1.689   1.715   1.742   1.766   1.786   1.793
  1.833   1.868   1.900   1.938   1.967   2.000   2.004   2.034
  2.076   2.091   2.109   2.153   2.169   2.185   2.211   2.243
  2.348   2.458   2.473   2.499   2.517   2.557   2.591   2.599
  2.645   2.651   2.688   2.741   2.801   2.833   2.850   2.891
  2.925   2.932   2.946   3.001   3.038   3.070   3.085   3.098
  3.119   3.135   3.159   3.175   3.201   3.213   3.242   3.272
  3.317   3.371   3.380   3.462   3.562   3.669   3.782   3.793
  3.807   3.863   3.875   3.938   3.968   4.011   4.031   4.122
  4.188   4.245   4.969   5.034   5.049   5.083   5.137   5.161
  5.318   5.372   5.380   5.418   5.534   5.653   5.657   5.681
  5.875  23.755  23.772  23.815  23.841  49.865  49.886  49.902
 49.944  50.025
 --------------------------------------------------------------

          Ground-State Mulliken Net Atomic Charges

     Atom                 Charge (a.u.)
  ----------------------------------------
      1 C                     0.048192
      2 C                    -0.383161
      3 H                     0.213800
      4 C                    -0.006643
      5 O                    -0.235276
      6 O                    -0.127384
      7 C                    -0.382383
      8 O                    -0.254204
      9 H                     0.252022
     10 O                    -0.328863
     11 H                     0.165900
     12 H                     0.148585
     13 H                     0.291679
     14 O                    -0.184738
     15 H                     0.252416
     16 H                     0.248093
     17 H                     0.281965
  ----------------------------------------
  Sum of atomic charges =     0.000000

 -----------------------------------------------------------------
                    Cartesian Multipole Moments
 -----------------------------------------------------------------
    Charge (ESU x 10^10)
                 0.0000
    Dipole Moment (Debye)
         X      -2.6690      Y      -5.3912      Z      -3.7237
       Tot       7.0749
    Quadrupole Moments (Debye-Ang)
        XX     -55.8426     XY      -3.9416     YY     -54.4922
        XZ       3.3054     YZ       0.9846     ZZ     -52.1566
    Octopole Moments (Debye-Ang^2)
       XXX     -58.4028    XXY     -29.2318    XYY      -0.7881
       YYY     -21.2296    XXZ     -15.5656    XYZ       6.8211
       YYZ       1.8299    XZZ       3.3701    YZZ     -12.2703
       ZZZ      -5.9311
    Hexadecapole Moments (Debye-Ang^3)
      XXXX   -1011.3246   XXXY      -5.5273   XXYY    -254.9373
      XYYY     -32.5626   YYYY    -291.3185   XXXZ      39.1005
      XXYZ      -1.6785   XYYZ      -2.2217   YYYZ      17.9866
      XXZZ    -224.4714   XYZZ      -6.0111   YYZZ     -68.6209
      XZZZ      -3.4827   YZZZ      -2.2040   ZZZZ    -208.9670
 -----------------------------------------------------------------
 Calculating analytic gradient of the SCF energy
 Gradient of SCF Energy
            1           2           3           4           5           6
    1   0.0000049   0.0003265  -0.0001404   0.0001958   0.0000468   0.0000928
    2   0.0000124  -0.0000526  -0.0000133  -0.0000509   0.0001101   0.0001258
    3  -0.0000393   0.0001586   0.0000054  -0.0006950   0.0002035   0.0002399
            7           8           9          10          11          12
    1   0.0000329  -0.0000898  -0.0000485  -0.0006980   0.0000432  -0.0000477
    2   0.0000407  -0.0001507   0.0001192  -0.0000677   0.0000322  -0.0000719
    3  -0.0000709   0.0001555  -0.0001034  -0.0001831   0.0000684   0.0000202
           13          14          15          16          17
    1   0.0002824   0.0000513  -0.0000453  -0.0000897   0.0000828
    2  -0.0000919  -0.0000859   0.0000127  -0.0000068   0.0001385
    3   0.0000486   0.0001162  -0.0001110   0.0001561   0.0000305
 Max gradient component =       6.980E-04
 RMS gradient           =       1.791E-04
 Gradient time:  CPU 75.14 s  wall 75.16 s
 Geometry Optimization Parameters
   NAtoms,    NIC,     NZ,  NCons,   NDum,   NFix, NCnnct, MaxDiis
       17     110       0       0       0       0       0       0

 Cartesian Hessian Update
 Hessian Updated using BFGS Update


** GEOMETRY OPTIMIZATION IN DELOCALIZED INTERNAL COORDINATES **
   Searching for a Minimum

   Optimization Cycle:   6

                       Coordinates (Angstroms)
     ATOM                X               Y               Z
      1  C        -0.7599965352    0.3158858615    0.1092957041
      2  C         0.4695228292   -0.2391440079   -0.6375050420
      3  H         0.3766077303   -0.0303133746   -1.7068471685
      4  C         1.7497005149    0.4658299697   -0.1574983050
      5  O         1.9737189141    1.6148983538   -0.4211785435
      6  O         2.5861710221   -0.2927019625    0.5669002054
      7  C        -2.0568522254   -0.1224479644   -0.5690857731
      8  O        -3.1352766551    0.5589647398    0.0547525642
      9  H        -3.9642258600    0.2343790750   -0.3084215054
     10  O         0.5321207907   -1.6572357810   -0.3931314652
     11  H        -2.1681969603   -1.2120177719   -0.4803988594
     12  H        -1.9984515944    0.1298101539   -1.6377566809
     13  H         0.7976463431   -2.1176486025   -1.1948966400
     14  O        -0.7027482072   -0.0452496370    1.4780357575
     15  H        -0.7052899874    1.4064095825    0.0842765367
     16  H        -0.8223530293   -0.9996663355    1.5470738709
     17  H         2.1750374493   -1.1671141159    0.6730475415
   Point Group: c1    Number of degrees of freedom:    45


   Energy is   -533.525614832

 Hessian Updated using BFGS Update

 45 Hessian modes will be used to form the next step
  Hessian Eigenvalues:
     0.003877    0.004886    0.005377    0.009857    0.013086    0.013816
     0.030544    0.041640    0.042797    0.048757    0.053244    0.054073
     0.059952    0.061049    0.073459    0.075163    0.109462    0.135860
     0.159235    0.159842    0.160851    0.161637    0.170712    0.174491
     0.200460    0.205607    0.220609    0.249523    0.259669    0.284915
     0.287448    0.293781    0.331070    0.333162    0.341020    0.343209
     0.385467    0.426635    0.435356    0.491762    0.522614    0.533298
     0.536201    0.566562    0.997564

 Minimum Search - Taking Simple RFO Step
 Searching for Lamda that Minimizes Along All modes
 Value Taken    Lamda =  -0.00002453
 Step Taken.  Stepsize is  0.051009

                             Maximum     Tolerance    Cnvgd?
         Gradient           0.000771      0.000300      NO
         Displacement       0.020106      0.001200      NO
         Energy change     -0.000078      0.000001      NO


 New Cartesian Coordinates Obtained by Inverse Iteration

 Displacement from previous Coordinates is:  0.057249
 ----------------------------------------------------------------
             Standard Nuclear Orientation (Angstroms)
    I     Atom           X                Y                Z
 ----------------------------------------------------------------
    1      C      -0.7608114879     0.3182538504     0.1083705830
    2      C       0.4699255004    -0.2373182390    -0.6354615616
    3      H       0.3803721539    -0.0292789174    -1.7051467960
    4      C       1.7487250398     0.4664420857    -0.1525688217
    5      O       1.9707438511     1.6171694191    -0.4096344659
    6      O       2.5881885942    -0.2978219145     0.5620169350
    7      C      -2.0561170242    -0.1235168517    -0.5703333656
    8      O      -3.1356109187     0.5606362364     0.0488032047
    9      H      -3.9641130590     0.2279552624    -0.3073513896
   10      O       0.5355705344    -1.6545551967    -0.3885041866
   11      H      -2.1678259037    -1.2125762543    -0.4769342363
   12      H      -1.9961662666     0.1244953818    -1.6398274101
   13      H       0.7847867942    -2.1173616729    -1.1937303037
   14      O      -0.7039746209    -0.0399127884     1.4775623506
   15      H      -0.7074148797     1.4087448168     0.0816414175
   16      H      -0.8184530454    -0.9946336707     1.5474305227
   17      H       2.1793092777    -1.1740833639     0.6603297205
 ----------------------------------------------------------------
 Molecular Point Group                 C1    NOp =  1
 Largest Abelian Subgroup              C1    NOp =  1
 Nuclear Repulsion Energy =   494.4055171303 hartrees
 There are       36 alpha and       36 beta electrons
 Applying Cartesian multipole field
    Component          Value
    ---------          -----
     (2,0,0)        1.00000E-11
     (0,2,0)        2.00000E-11
     (0,0,2)       -3.00000E-11
 Nucleus-field energy     =     0.0000000091 hartrees
 Requested basis set is 6-311++G(d,p)
 There are 94 shells and 254 basis functions
 A cutoff of  1.0D-11 yielded   4025 shell pairs
 There are     29530 function pairs (     31592 Cartesian)
 Smallest overlap matrix eigenvalue = 1.01E-05
 Guess MOs from SCF MO coefficient file
 Reading MOs from coefficient file
 Reading MOs from coefficient file
 A restricted hybrid HF-DFT SCF calculation will be
 performed using Pulay DIIS extrapolation
 Exchange:     0.2000 Hartree-Fock + 0.0800 Slater + 0.7200 B88
 Correlation:  0.1900 VWN1RPA + 0.8100 LYP
 Using SG-1 standard quadrature grid
 SCF converges when DIIS error is below 1.0E-08
 Geometry optimization detected.  Setting ReadMinima to 0
 Setting SaveMinima to 0
 ---------------------------------------
  Cycle       Energy         DIIS Error
 ---------------------------------------
    1    -533.5274777770      1.86E-04
    2    -533.5256291100      2.33E-05
    3    -533.5256315125      1.52E-05
    4    -533.5256325293      1.04E-05
    5    -533.5256328878      1.83E-06
    6    -533.5256329328      1.39E-06
    7    -533.5256329214      2.13E-07
    8    -533.5256329168      5.58E-08
    9    -533.5256329110      1.33E-08
   10    -533.5256329126      7.98E-09 Convergence criterion met
 ---------------------------------------
 SCF time:  CPU 169.90 s  wall 170.06 s
 SCF   energy in the final basis set = -533.5256329126
 Total energy in the final basis set = -533.5256329126

 --------------------------------------------------------------

                    Orbital Energies (a.u.)
 --------------------------------------------------------------

 Alpha MOs
 -- Occupied --
-19.183 -19.179 -19.142 -19.139 -19.121 -10.316 -10.270 -10.250
-10.242  -1.124  -1.081  -1.053  -1.040  -1.035  -0.803  -0.728
 -0.640  -0.626  -0.588  -0.567  -0.537  -0.512  -0.492  -0.475
 -0.461  -0.439  -0.426  -0.404  -0.398  -0.383  -0.368  -0.344
 -0.335  -0.302  -0.300  -0.284
 -- Virtual --
 -0.043  -0.021  -0.013   0.000   0.012   0.018   0.031   0.039
  0.043   0.057   0.073   0.077   0.086   0.088   0.097   0.104
  0.109   0.116   0.118   0.124   0.126   0.130   0.144   0.150
  0.153   0.163   0.166   0.175   0.184   0.195   0.198   0.208
  0.210   0.227   0.229   0.238   0.245   0.248   0.256   0.266
  0.269   0.275   0.286   0.296   0.305   0.309   0.310   0.320
  0.327   0.329   0.339   0.355   0.356   0.365   0.375   0.384
  0.393   0.402   0.412   0.436   0.471   0.481   0.498   0.528
  0.535   0.541   0.562   0.578   0.581   0.595   0.615   0.634
  0.641   0.666   0.693   0.708   0.711   0.735   0.750   0.755
  0.786   0.862   0.930   0.938   0.963   1.001   1.023   1.049
  1.079   1.083   1.104   1.113   1.124   1.138   1.148   1.171
  1.183   1.194   1.205   1.232   1.238   1.278   1.296   1.322
  1.332   1.346   1.386   1.403   1.426   1.465   1.469   1.496
  1.517   1.524   1.556   1.574   1.584   1.592   1.624   1.638
  1.654   1.666   1.689   1.716   1.741   1.768   1.787   1.791
  1.834   1.869   1.900   1.938   1.967   2.000   2.004   2.034
  2.077   2.091   2.110   2.153   2.168   2.187   2.212   2.243
  2.348   2.457   2.473   2.499   2.517   2.557   2.592   2.600
  2.645   2.652   2.686   2.742   2.803   2.833   2.852   2.891
  2.926   2.933   2.946   3.002   3.040   3.070   3.084   3.099
  3.119   3.136   3.159   3.175   3.201   3.213   3.241   3.272
  3.318   3.371   3.381   3.463   3.562   3.670   3.782   3.793
  3.807   3.863   3.875   3.939   3.968   4.011   4.031   4.122
  4.189   4.245   4.970   5.034   5.049   5.083   5.137   5.162
  5.319   5.372   5.380   5.419   5.535   5.653   5.657   5.682
  5.876  23.756  23.773  23.815  23.842  49.865  49.886  49.902
 49.944  50.026
 --------------------------------------------------------------

          Ground-State Mulliken Net Atomic Charges

     Atom                 Charge (a.u.)
  ----------------------------------------
      1 C                     0.048533
      2 C                    -0.385501
      3 H                     0.213734
      4 C                    -0.001547
      5 O                    -0.235893
      6 O                    -0.127864
      7 C                    -0.385446
      8 O                    -0.254109
      9 H                     0.251851
     10 O                    -0.329892
     11 H                     0.165567
     12 H                     0.148947
     13 H                     0.292284
     14 O                    -0.183388
     15 H                     0.252936
     16 H                     0.247731
     17 H                     0.282057
  ----------------------------------------
  Sum of atomic charges =    -0.000000

 -----------------------------------------------------------------
                    Cartesian Multipole Moments
 -----------------------------------------------------------------
    Charge (ESU x 10^10)
                -0.0000
    Dipole Moment (Debye)
         X      -2.6808      Y      -5.4206      Z      -3.7412
       Tot       7.1110
    Quadrupole Moments (Debye-Ang)
        XX     -55.9052     XY      -3.8264     YY     -54.4764
        XZ       3.2324     YZ       0.9949     ZZ     -52.1396
    Octopole Moments (Debye-Ang^2)
       XXX     -58.3745    XXY     -29.4315    XYY      -0.8241
       YYY     -21.5297    XXZ     -15.4552    XYZ       6.6567
       YYZ       1.6475    XZZ       3.3697    YZZ     -12.2692
       ZZZ      -6.0935
    Hexadecapole Moments (Debye-Ang^3)
      XXXX   -1011.7052   XXXY      -3.9278   XXYY    -255.1707
      XYYY     -32.1414   YYYY    -291.3094   XXXZ      37.5343
      XXYZ      -1.7464   XYYZ      -2.4615   YYYZ      17.7728
      XXZZ    -224.4657   XYZZ      -5.6132   YYZZ     -68.5033
      XZZZ      -4.1934   YZZZ      -2.4674   ZZZZ    -208.0613
 -----------------------------------------------------------------
 Calculating analytic gradient of the SCF energy
 Gradient of SCF Energy
            1           2           3           4           5           6
    1  -0.0000458   0.0003538  -0.0000892  -0.0000641  -0.0000860  -0.0003055
    2   0.0000673  -0.0002877   0.0000922   0.0003217  -0.0002929  -0.0003696
    3   0.0000713  -0.0000765   0.0000690  -0.0003635   0.0000226   0.0000541
            7           8           9          10          11          12
    1   0.0001854  -0.0002511   0.0001639  -0.0003167  -0.0000024  -0.0000324
    2  -0.0001614  -0.0001569   0.0001604   0.0002583   0.0000699  -0.0000431
    3  -0.0002041   0.0000818  -0.0000023  -0.0001001   0.0000933   0.0001055
           13          14          15          16          17
    1   0.0002452   0.0001083  -0.0000531  -0.0000726   0.0002622
    2   0.0000920  -0.0001995  -0.0000125   0.0002632   0.0001987
    3   0.0002394  -0.0000447   0.0000128   0.0000346   0.0000068
 Max gradient component =       3.696E-04
 RMS gradient           =       1.790E-04
 Gradient time:  CPU 75.11 s  wall 75.12 s
 Geometry Optimization Parameters
   NAtoms,    NIC,     NZ,  NCons,   NDum,   NFix, NCnnct, MaxDiis
       17     110       0       0       0       0       0       0

 Cartesian Hessian Update
 Hessian Updated using BFGS Update


** GEOMETRY OPTIMIZATION IN DELOCALIZED INTERNAL COORDINATES **
   Searching for a Minimum

   Optimization Cycle:   7

                       Coordinates (Angstroms)
     ATOM                X               Y               Z
      1  C        -0.7608114879    0.3182538504    0.1083705830
      2  C         0.4699255004   -0.2373182390   -0.6354615616
      3  H         0.3803721539   -0.0292789174   -1.7051467960
      4  C         1.7487250398    0.4664420857   -0.1525688217
      5  O         1.9707438511    1.6171694191   -0.4096344659
      6  O         2.5881885942   -0.2978219145    0.5620169350
      7  C        -2.0561170242   -0.1235168517   -0.5703333656
      8  O        -3.1356109187    0.5606362364    0.0488032047
      9  H        -3.9641130590    0.2279552624   -0.3073513896
     10  O         0.5355705344   -1.6545551967   -0.3885041866
     11  H        -2.1678259037   -1.2125762543   -0.4769342363
     12  H        -1.9961662666    0.1244953818   -1.6398274101
     13  H         0.7847867942   -2.1173616729   -1.1937303037
     14  O        -0.7039746209   -0.0399127884    1.4775623506
     15  H        -0.7074148797    1.4087448168    0.0816414175
     16  H        -0.8184530454   -0.9946336707    1.5474305227
     17  H         2.1793092777   -1.1740833639    0.6603297205
   Point Group: c1    Number of degrees of freedom:    45


   Energy is   -533.525632913

 Hessian Updated using BFGS Update

 45 Hessian modes will be used to form the next step
  Hessian Eigenvalues:
     0.001891    0.003971    0.005248    0.008221    0.012844    0.013648
     0.030104    0.041415    0.043158    0.048844    0.053034    0.054079
     0.060795    0.067385    0.073430    0.075532    0.109463    0.136052
     0.159601    0.159887    0.161483    0.162819    0.172056    0.179051
     0.202829    0.207542    0.220433    0.249517    0.263828    0.285135
     0.293744    0.329288    0.333016    0.339621    0.342176    0.343480
     0.413811    0.427885    0.455557    0.498917    0.530709    0.534216
     0.536232    0.566792    1.006994

 Minimum Search - Taking Simple RFO Step
 Searching for Lamda that Minimizes Along All modes
 Value Taken    Lamda =  -0.00004243
 Step Taken.  Stepsize is  0.138303

                             Maximum     Tolerance    Cnvgd?
         Gradient           0.000336      0.000300      NO
         Displacement       0.060173      0.001200      NO
         Energy change     -0.000018      0.000001      NO


 New Cartesian Coordinates Obtained by Inverse Iteration

 Displacement from previous Coordinates is:  0.140067
 ----------------------------------------------------------------
             Standard Nuclear Orientation (Angstroms)
    I     Atom           X                Y                Z
 ----------------------------------------------------------------
    1      C      -0.7621339482     0.3210341619     0.1075340093
    2      C       0.4719582176    -0.2361764125    -0.6286499058
    3      H       0.3884276991    -0.0326056782    -1.6996361084
    4      C       1.7481142811     0.4699623902    -0.1421498866
    5      O       1.9600032174     1.6258718924    -0.3838380724
    6      O       2.5995325244    -0.3007224731     0.5503809777
    7      C      -2.0545044784    -0.1238382003    -0.5745711340
    8      O      -3.1359419125     0.5666999801     0.0340645082
    9      H      -3.9638548343     0.2157009983    -0.3054249227
   10      O       0.5435115112    -1.6526310447    -0.3762448137
   11      H      -2.1686622959    -1.2120219239    -0.4738448725
   12      H      -1.9893206918     0.1165694319    -1.6456437558
   13      H       0.7422146785    -2.1227049856    -1.1909593262
   14      O      -0.7098282441    -0.0326564398     1.4777539503
   15      H      -0.7093313966     1.4114516056     0.0775011750
   16      H      -0.8113066978    -0.9888112362     1.5482791546
   17      H       2.1982569097    -1.1824838829     0.6321112201
 ----------------------------------------------------------------
 Molecular Point Group                 C1    NOp =  1
 Largest Abelian Subgroup              C1    NOp =  1
 Nuclear Repulsion Energy =   494.4205094183 hartrees
 There are       36 alpha and       36 beta electrons
 Applying Cartesian multipole field
    Component          Value
    ---------          -----
     (2,0,0)        1.00000E-11
     (0,2,0)        2.00000E-11
     (0,0,2)       -3.00000E-11
 Nucleus-field energy     =     0.0000000092 hartrees
 Requested basis set is 6-311++G(d,p)
 There are 94 shells and 254 basis functions
 A cutoff of  1.0D-11 yielded   4025 shell pairs
 There are     29509 function pairs (     31560 Cartesian)
 Smallest overlap matrix eigenvalue = 1.03E-05
 Guess MOs from SCF MO coefficient file
 Reading MOs from coefficient file
 Reading MOs from coefficient file
 A restricted hybrid HF-DFT SCF calculation will be
 performed using Pulay DIIS extrapolation
 Exchange:     0.2000 Hartree-Fock + 0.0800 Slater + 0.7200 B88
 Correlation:  0.1900 VWN1RPA + 0.8100 LYP
 Using SG-1 standard quadrature grid
 SCF converges when DIIS error is below 1.0E-08
 Geometry optimization detected.  Setting ReadMinima to 0
 Setting SaveMinima to 0
 ---------------------------------------
  Cycle       Energy         DIIS Error
 ---------------------------------------
    1    -533.5267780865      4.53E-04
    2    -533.5256386058      5.81E-05
    3    -533.5256549927      3.17E-05
    4    -533.5256582588      2.21E-05
    5    -533.5256606802      3.82E-06
    6    -533.5256607407      2.59E-06
    7    -533.5256607943      6.72E-07
    8    -533.5256607724      1.33E-07
    9    -533.5256607839      3.81E-08
   10    -533.5256607879      2.12E-08
   11    -533.5256607880      3.76E-09 Convergence criterion met
 ---------------------------------------
 SCF time:  CPU 186.80 s  wall 187.68 s
 SCF   energy in the final basis set = -533.5256607880
 Total energy in the final basis set = -533.5256607880

 --------------------------------------------------------------

                    Orbital Energies (a.u.)
 --------------------------------------------------------------

 Alpha MOs
 -- Occupied --
-19.183 -19.179 -19.142 -19.139 -19.121 -10.316 -10.270 -10.249
-10.242  -1.124  -1.081  -1.053  -1.040  -1.035  -0.803  -0.729
 -0.640  -0.625  -0.587  -0.568  -0.538  -0.512  -0.492  -0.475
 -0.461  -0.439  -0.427  -0.403  -0.398  -0.384  -0.368  -0.344
 -0.335  -0.302  -0.300  -0.284
 -- Virtual --
 -0.044  -0.021  -0.013   0.000   0.012   0.018   0.031   0.039
  0.043   0.057   0.073   0.077   0.086   0.088   0.097   0.104
  0.109   0.116   0.118   0.124   0.126   0.130   0.143   0.150
  0.153   0.163   0.166   0.174   0.184   0.195   0.198   0.208
  0.210   0.226   0.229   0.238   0.245   0.248   0.257   0.267
  0.269   0.275   0.285   0.296   0.305   0.309   0.310   0.320
  0.327   0.330   0.339   0.353   0.356   0.365   0.375   0.384
  0.394   0.402   0.412   0.436   0.472   0.481   0.497   0.527
  0.534   0.541   0.562   0.577   0.582   0.596   0.614   0.634
  0.641   0.666   0.693   0.709   0.710   0.736   0.750   0.754
  0.785   0.863   0.930   0.938   0.963   0.998   1.024   1.048
  1.077   1.084   1.103   1.114   1.123   1.138   1.149   1.171
  1.183   1.195   1.203   1.232   1.239   1.275   1.296   1.321
  1.335   1.348   1.387   1.406   1.427   1.463   1.470   1.496
  1.516   1.524   1.556   1.573   1.583   1.591   1.622   1.638
  1.652   1.665   1.691   1.717   1.740   1.767   1.788   1.790
  1.836   1.871   1.901   1.938   1.966   2.001   2.004   2.034
  2.079   2.090   2.113   2.152   2.167   2.188   2.213   2.242
  2.347   2.455   2.473   2.498   2.517   2.557   2.591   2.602
  2.645   2.655   2.677   2.743   2.804   2.832   2.856   2.892
  2.926   2.933   2.945   3.002   3.042   3.068   3.082   3.100
  3.117   3.140   3.157   3.176   3.201   3.213   3.239   3.271
  3.319   3.370   3.382   3.464   3.562   3.670   3.781   3.791
  3.809   3.862   3.875   3.939   3.967   4.012   4.032   4.121
  4.189   4.246   4.971   5.035   5.049   5.083   5.138   5.164
  5.318   5.371   5.380   5.419   5.535   5.653   5.658   5.683
  5.876  23.755  23.773  23.815  23.841  49.865  49.886  49.902
 49.944  50.027
 --------------------------------------------------------------

          Ground-State Mulliken Net Atomic Charges

     Atom                 Charge (a.u.)
  ----------------------------------------
      1 C                     0.041816
      2 C                    -0.385334
      3 H                     0.213026
      4 C                     0.008331
      5 O                    -0.236893
      6 O                    -0.127938
      7 C                    -0.390461
      8 O                    -0.253548
      9 H                     0.251472
     10 O                    -0.331391
     11 H                     0.164344
     12 H                     0.149719
     13 H                     0.293487
     14 O                    -0.179729
     15 H                     0.253981
     16 H                     0.247069
     17 H                     0.282049
  ----------------------------------------
  Sum of atomic charges =     0.000000

 -----------------------------------------------------------------
                    Cartesian Multipole Moments
 -----------------------------------------------------------------
    Charge (ESU x 10^10)
                 0.0000
    Dipole Moment (Debye)
         X      -2.7041      Y      -5.4928      Z      -3.7790
       Tot       7.1948
    Quadrupole Moments (Debye-Ang)
        XX     -56.0117     XY      -3.5320     YY     -54.4709
        XZ       3.1129     YZ       1.0429     ZZ     -52.1188
    Octopole Moments (Debye-Ang^2)
       XXX     -58.2591    XXY     -29.8643    XYY      -1.0613
       YYY     -22.3483    XXZ     -15.1193    XYZ       6.1985
       YYZ       1.1804    XZZ       3.3481    YZZ     -12.3119
       ZZZ      -6.4809
    Hexadecapole Moments (Debye-Ang^3)
      XXXX   -1013.0749   XXXY      -0.9034   XXYY    -256.1621
      XYYY     -31.1210   YYYY    -292.2058   XXXZ      33.9089
      XXYZ      -2.1048   XYYZ      -2.9580   YYYZ      17.5854
      XXZZ    -224.6934   XYZZ      -4.7552   YYZZ     -68.3109
      XZZZ      -5.7942   YZZZ      -2.9408   ZZZZ    -206.2751
 -----------------------------------------------------------------
 Calculating analytic gradient of the SCF energy
 Gradient of SCF Energy
            1           2           3           4           5           6
    1  -0.0000979   0.0004095  -0.0000945  -0.0003947   0.0000201  -0.0002320
    2   0.0000226  -0.0004930   0.0001264   0.0004326  -0.0003747  -0.0003587
    3   0.0001658  -0.0002516   0.0000730   0.0002596  -0.0001893  -0.0000824
            7           8           9          10          11          12
    1   0.0002715  -0.0002379   0.0001878  -0.0001399  -0.0000216  -0.0000129
    2  -0.0003029   0.0000370   0.0000593   0.0003783   0.0000648  -0.0000241
    3  -0.0002790   0.0000987   0.0000363   0.0000886   0.0000799   0.0001055
           13          14          15          16          17
    1   0.0001296   0.0002016  -0.0000465  -0.0001102   0.0001680
    2   0.0001202  -0.0001212  -0.0000162   0.0003017   0.0001480
    3   0.0001887  -0.0001607   0.0000655  -0.0000565  -0.0001420
 Max gradient component =       4.930E-04
 RMS gradient           =       2.074E-04
 Gradient time:  CPU 75.11 s  wall 75.14 s
 Geometry Optimization Parameters
   NAtoms,    NIC,     NZ,  NCons,   NDum,   NFix, NCnnct, MaxDiis
       17     110       0       0       0       0       0       0

 Cartesian Hessian Update
 Hessian Updated using BFGS Update


** GEOMETRY OPTIMIZATION IN DELOCALIZED INTERNAL COORDINATES **
   Searching for a Minimum

   Optimization Cycle:   8

                       Coordinates (Angstroms)
     ATOM                X               Y               Z
      1  C        -0.7621339482    0.3210341619    0.1075340093
      2  C         0.4719582176   -0.2361764125   -0.6286499058
      3  H         0.3884276991   -0.0326056782   -1.6996361084
      4  C         1.7481142811    0.4699623902   -0.1421498866
      5  O         1.9600032174    1.6258718924   -0.3838380724
      6  O         2.5995325244   -0.3007224731    0.5503809777
      7  C        -2.0545044784   -0.1238382003   -0.5745711340
      8  O        -3.1359419125    0.5666999801    0.0340645082
      9  H        -3.9638548343    0.2157009983   -0.3054249227
     10  O         0.5435115112   -1.6526310447   -0.3762448137
     11  H        -2.1686622959   -1.2120219239   -0.4738448725
     12  H        -1.9893206918    0.1165694319   -1.6456437558
     13  H         0.7422146785   -2.1227049856   -1.1909593262
     14  O        -0.7098282441   -0.0326564398    1.4777539503
     15  H        -0.7093313966    1.4114516056    0.0775011750
     16  H        -0.8113066978   -0.9888112362    1.5482791546
     17  H         2.1982569097   -1.1824838829    0.6321112201
   Point Group: c1    Number of degrees of freedom:    45


   Energy is   -533.525660788

 Hessian Updated using BFGS Update

 45 Hessian modes will be used to form the next step
  Hessian Eigenvalues:
     0.001271    0.003975    0.005235    0.007929    0.012798    0.013727
     0.029964    0.042449    0.044337    0.048852    0.053034    0.054084
     0.060780    0.068610    0.073429    0.075741    0.109466    0.136025
     0.159598    0.159942    0.161394    0.163418    0.172624    0.178999
     0.202796    0.206732    0.220716    0.249808    0.264628    0.285371
     0.293821    0.329470    0.333005    0.340181    0.342361    0.343626
     0.411038    0.427755    0.460103    0.494973    0.530327    0.533900
     0.536254    0.566240    1.004742

 Minimum Search - Taking Simple RFO Step
 Searching for Lamda that Minimizes Along All modes
 Value Taken    Lamda =  -0.00001884
 Step Taken.  Stepsize is  0.095104

                             Maximum     Tolerance    Cnvgd?
         Gradient           0.000574      0.000300      NO
         Displacement       0.043639      0.001200      NO
         Energy change     -0.000028      0.000001      NO


 New Cartesian Coordinates Obtained by Inverse Iteration

 Displacement from previous Coordinates is:  0.083589
 ----------------------------------------------------------------
             Standard Nuclear Orientation (Angstroms)
    I     Atom           X                Y                Z
 ----------------------------------------------------------------
    1      C      -0.7628032323     0.3209748934     0.1074503480
    2      C       0.4732512300    -0.2369384337    -0.6247831949
    3      H       0.3928548750    -0.0379563959    -1.6968920495
    4      C       1.7480646588     0.4725775680    -0.1384306286
    5      O       1.9513548357     1.6317550599    -0.3722191454
    6      O       2.6067595830    -0.2979001857     0.5450297821
    7      C      -2.0542682236    -0.1222925241    -0.5777618894
    8      O      -3.1361326658     0.5717070290     0.0256857923
    9      H      -3.9642901918     0.2112990786    -0.3035110388
   10      O       0.5511415134    -1.6531799952    -0.3686374211
   11      H      -2.1711898208    -1.2101723291    -0.4756779675
   12      H      -1.9854673658     0.1160000214    -1.6493039425
   13      H       0.7133306900    -2.1284742833    -1.1883019757
   14      O      -0.7144390604    -0.0326757468     1.4779383051
   15      H      -0.7090443738     1.4113617678     0.0770314293
   16      H      -0.8031736177    -0.9903999292     1.5472566224
   17      H       2.2111857057    -1.1830474122     0.6217891712
 ----------------------------------------------------------------
 Molecular Point Group                 C1    NOp =  1
 Largest Abelian Subgroup              C1    NOp =  1
 Nuclear Repulsion Energy =   494.3166136550 hartrees
 There are       36 alpha and       36 beta electrons
 Applying Cartesian multipole field
    Component          Value
    ---------          -----
     (2,0,0)        1.00000E-11
     (0,2,0)        2.00000E-11
     (0,0,2)       -3.00000E-11
 Nucleus-field energy     =     0.0000000092 hartrees
 Requested basis set is 6-311++G(d,p)
 There are 94 shells and 254 basis functions
 A cutoff of  1.0D-11 yielded   4023 shell pairs
 There are     29477 function pairs (     31528 Cartesian)
 Smallest overlap matrix eigenvalue = 1.05E-05
 Guess MOs from SCF MO coefficient file
 Reading MOs from coefficient file
 Reading MOs from coefficient file
 A restricted hybrid HF-DFT SCF calculation will be
 performed using Pulay DIIS extrapolation
 Exchange:     0.2000 Hartree-Fock + 0.0800 Slater + 0.7200 B88
 Correlation:  0.1900 VWN1RPA + 0.8100 LYP
 Using SG-1 standard quadrature grid
 SCF converges when DIIS error is below 1.0E-08
 Geometry optimization detected.  Setting ReadMinima to 0
 Setting SaveMinima to 0
 ---------------------------------------
  Cycle       Energy         DIIS Error
 ---------------------------------------
    1    -533.5261714152      2.71E-04
    2    -533.5256615442      4.01E-05
    3    -533.5256672182      2.59E-05
    4    -533.5256698991      1.64E-05
    5    -533.5256711715      2.46E-06
    6    -533.5256710752      1.72E-06
    7    -533.5256710728      4.85E-07
    8    -533.5256710973      8.83E-08
    9    -533.5256710985      2.44E-08
   10    -533.5256710997      1.33E-08
   11    -533.5256711001      2.31E-09 Convergence criterion met
 ---------------------------------------
 SCF time:  CPU 183.13 s  wall 183.47 s
 SCF   energy in the final basis set = -533.5256711001
 Total energy in the final basis set = -533.5256711001

 --------------------------------------------------------------

                    Orbital Energies (a.u.)
 --------------------------------------------------------------

 Alpha MOs
 -- Occupied --
-19.183 -19.179 -19.142 -19.139 -19.121 -10.316 -10.270 -10.249
-10.242  -1.124  -1.081  -1.053  -1.040  -1.035  -0.803  -0.729
 -0.640  -0.625  -0.587  -0.569  -0.538  -0.512  -0.492  -0.476
 -0.461  -0.440  -0.427  -0.403  -0.398  -0.384  -0.368  -0.344
 -0.334  -0.302  -0.299  -0.284
 -- Virtual --
 -0.044  -0.020  -0.014   0.001   0.012   0.018   0.031   0.039
  0.043   0.057   0.073   0.077   0.087   0.088   0.096   0.104
  0.109   0.116   0.118   0.124   0.126   0.130   0.143   0.151
  0.153   0.162   0.165   0.174   0.184   0.194   0.198   0.208
  0.210   0.226   0.229   0.238   0.245   0.248   0.257   0.267
  0.268   0.275   0.284   0.295   0.305   0.309   0.311   0.320
  0.327   0.330   0.339   0.352   0.356   0.365   0.375   0.384
  0.394   0.401   0.413   0.435   0.472   0.481   0.496   0.526
  0.533   0.540   0.562   0.577   0.583   0.597   0.614   0.633
  0.640   0.667   0.692   0.709   0.711   0.736   0.749   0.753
  0.785   0.864   0.930   0.938   0.963   0.997   1.025   1.047
  1.077   1.084   1.102   1.114   1.122   1.138   1.149   1.171
  1.182   1.195   1.203   1.232   1.240   1.274   1.297   1.320
  1.336   1.349   1.388   1.408   1.428   1.462   1.470   1.496
  1.515   1.525   1.555   1.572   1.583   1.590   1.621   1.638
  1.651   1.665   1.692   1.717   1.740   1.767   1.787   1.790
  1.837   1.871   1.900   1.938   1.966   2.001   2.005   2.034
  2.079   2.088   2.115   2.152   2.166   2.188   2.213   2.242
  2.347   2.454   2.472   2.497   2.518   2.557   2.591   2.603
  2.644   2.657   2.671   2.743   2.804   2.831   2.859   2.892
  2.925   2.933   2.945   3.002   3.043   3.065   3.080   3.100
  3.117   3.141   3.156   3.176   3.200   3.213   3.238   3.269
  3.319   3.370   3.382   3.464   3.561   3.670   3.779   3.790
  3.810   3.861   3.874   3.939   3.967   4.012   4.032   4.121
  4.188   4.246   4.972   5.035   5.049   5.081   5.138   5.164
  5.318   5.370   5.380   5.419   5.535   5.652   5.658   5.682
  5.876  23.754  23.773  23.814  23.841  49.864  49.886  49.902
 49.944  50.026
 --------------------------------------------------------------

          Ground-State Mulliken Net Atomic Charges

     Atom                 Charge (a.u.)
  ----------------------------------------
      1 C                     0.033432
      2 C                    -0.383397
      3 H                     0.212485
      4 C                     0.013709
      5 O                    -0.237217
      6 O                    -0.127795
      7 C                    -0.390978
      8 O                    -0.253131
      9 H                     0.251332
     10 O                    -0.331977
     11 H                     0.163222
     12 H                     0.150038
     13 H                     0.294090
     14 O                    -0.177535
     15 H                     0.254495
     16 H                     0.246867
     17 H                     0.282360
  ----------------------------------------
  Sum of atomic charges =     0.000000

 -----------------------------------------------------------------
                    Cartesian Multipole Moments
 -----------------------------------------------------------------
    Charge (ESU x 10^10)
                -0.0000
    Dipole Moment (Debye)
         X      -2.7136      Y      -5.5333      Z      -3.7926
       Tot       7.2364
    Quadrupole Moments (Debye-Ang)
        XX     -56.0498     XY      -3.3589     YY     -54.4713
        XZ       3.0938     YZ       1.0757     ZZ     -52.1215
    Octopole Moments (Debye-Ang^2)
       XXX     -58.1595    XXY     -30.0365    XYY      -1.2644
       YYY     -22.8535    XXZ     -14.8629    XYZ       5.8725
       YYZ       0.9626    XZZ       3.3797    YZZ     -12.3552
       ZZZ      -6.6405
    Hexadecapole Moments (Debye-Ang^3)
      XXXX   -1013.3002   XXXY       0.5462   XXYY    -256.8899
      XYYY     -30.2966   YYYY    -292.9761   XXXZ      31.9421
      XXYZ      -2.3559   XYYZ      -3.1097   YYYZ      17.7295
      XXZZ    -224.9505   XYZZ      -4.3408   YYZZ     -68.2444
      XZZZ      -6.5386   YZZZ      -3.0104   ZZZZ    -205.5873
 -----------------------------------------------------------------
 Calculating analytic gradient of the SCF energy
 Gradient of SCF Energy
            1           2           3           4           5           6
    1  -0.0000573   0.0000994  -0.0000163  -0.0001354  -0.0000587  -0.0000787
    2   0.0000757  -0.0002229   0.0000414   0.0002269  -0.0001273  -0.0001609
    3   0.0000939  -0.0001318   0.0000155   0.0001175  -0.0001458  -0.0000631
            7           8           9          10          11          12
    1   0.0001915  -0.0001307   0.0000509   0.0001416  -0.0000208  -0.0000228
    2  -0.0001816   0.0001071  -0.0000154   0.0001751   0.0000343  -0.0000142
    3  -0.0001143   0.0000372   0.0000423   0.0000588   0.0000338   0.0000426
           13          14          15          16          17
    1  -0.0000250   0.0001841  -0.0000457  -0.0001087   0.0000325
    2   0.0000396  -0.0000472   0.0000043   0.0001362  -0.0000711
    3   0.0000911  -0.0000956   0.0000066   0.0000147  -0.0000034
 Max gradient component =       2.269E-04
 RMS gradient           =       1.018E-04
 Gradient time:  CPU 75.36 s  wall 75.38 s
 Geometry Optimization Parameters
   NAtoms,    NIC,     NZ,  NCons,   NDum,   NFix, NCnnct, MaxDiis
       17     110       0       0       0       0       0       0

 Cartesian Hessian Update
 Hessian Updated using BFGS Update


** GEOMETRY OPTIMIZATION IN DELOCALIZED INTERNAL COORDINATES **
   Searching for a Minimum

   Optimization Cycle:   9

                       Coordinates (Angstroms)
     ATOM                X               Y               Z
      1  C        -0.7628032323    0.3209748934    0.1074503480
      2  C         0.4732512300   -0.2369384337   -0.6247831949
      3  H         0.3928548750   -0.0379563959   -1.6968920495
      4  C         1.7480646588    0.4725775680   -0.1384306286
      5  O         1.9513548357    1.6317550599   -0.3722191454
      6  O         2.6067595830   -0.2979001857    0.5450297821
      7  C        -2.0542682236   -0.1222925241   -0.5777618894
      8  O        -3.1361326658    0.5717070290    0.0256857923
      9  H        -3.9642901918    0.2112990786   -0.3035110388
     10  O         0.5511415134   -1.6531799952   -0.3686374211
     11  H        -2.1711898208   -1.2101723291   -0.4756779675
     12  H        -1.9854673658    0.1160000214   -1.6493039425
     13  H         0.7133306900   -2.1284742833   -1.1883019757
     14  O        -0.7144390604   -0.0326757468    1.4779383051
     15  H        -0.7090443738    1.4113617678    0.0770314293
     16  H        -0.8031736177   -0.9903999292    1.5472566224
     17  H         2.2111857057   -1.1830474122    0.6217891712
   Point Group: c1    Number of degrees of freedom:    45


   Energy is   -533.525671100

 Hessian Updated using BFGS Update

 45 Hessian modes will be used to form the next step
  Hessian Eigenvalues:
     0.001423    0.003929    0.005226    0.008014    0.012614    0.013328
     0.030023    0.042322    0.043791    0.048853    0.053026    0.054084
     0.060777    0.065390    0.073430    0.075839    0.109527    0.136073
     0.159570    0.159896    0.161635    0.163481    0.172730    0.180822
     0.201626    0.206540    0.220841    0.250387    0.264310    0.285550
     0.293848    0.329590    0.331031    0.334085    0.341092    0.343256
     0.396501    0.426073    0.447172    0.495026    0.525774    0.533587
     0.536245    0.566522    1.001774

 Minimum Search - Taking Simple RFO Step
 Searching for Lamda that Minimizes Along All modes
 Value Taken    Lamda =  -0.00000325
 Step Taken.  Stepsize is  0.013775

                             Maximum     Tolerance    Cnvgd?
         Gradient           0.000355      0.000300      NO
         Displacement       0.011172      0.001200      NO
         Energy change     -0.000010      0.000001      NO


 New Cartesian Coordinates Obtained by Inverse Iteration

 Displacement from previous Coordinates is:  0.015702
 ----------------------------------------------------------------
             Standard Nuclear Orientation (Angstroms)
    I     Atom           X                Y                Z
 ----------------------------------------------------------------
    1      C      -0.7631362206     0.3203103659     0.1077184630
    2      C       0.4729887372    -0.2376736362    -0.6242200028
    3      H       0.3925291563    -0.0398014436    -1.6965472669
    4      C       1.7480238647     0.4728444997    -0.1388222164
    5      O       1.9502162627     1.6322326513    -0.3728733305
    6      O       2.6077278600    -0.2958423738     0.5452176904
    7      C      -2.0548099805    -0.1215809824    -0.5781546054
    8      O      -3.1362591091     0.5723916815     0.0255447810
    9      H      -3.9646958616     0.2130298049    -0.3042489172
   10      O       0.5508834712    -1.6541628096    -0.3677981605
   11      H      -2.1722496461    -1.2095960956    -0.4771916463
   12      H      -1.9854209664     0.1175634967    -1.6495488865
   13      H       0.7116532744    -2.1298191853    -1.1876206752
   14      O      -0.7157078132    -0.0341804968     1.4781134328
   15      H      -0.7086194610     1.4106854381     0.0778408636
   16      H      -0.7987773441    -0.9926088424     1.5462072809
   17      H       2.2127883156    -1.1811538893     0.6230453932
 ----------------------------------------------------------------
 Molecular Point Group                 C1    NOp =  1
 Largest Abelian Subgroup              C1    NOp =  1
 Nuclear Repulsion Energy =   494.2643800304 hartrees
 There are       36 alpha and       36 beta electrons
 Applying Cartesian multipole field
    Component          Value
    ---------          -----
     (2,0,0)        1.00000E-11
     (0,2,0)        2.00000E-11
     (0,0,2)       -3.00000E-11
 Nucleus-field energy     =     0.0000000092 hartrees
 Requested basis set is 6-311++G(d,p)
 There are 94 shells and 254 basis functions
 A cutoff of  1.0D-11 yielded   4023 shell pairs
 There are     29477 function pairs (     31528 Cartesian)
 Smallest overlap matrix eigenvalue = 1.05E-05
 Guess MOs from SCF MO coefficient file
 Reading MOs from coefficient file
 Reading MOs from coefficient file
 A restricted hybrid HF-DFT SCF calculation will be
 performed using Pulay DIIS extrapolation
 Exchange:     0.2000 Hartree-Fock + 0.0800 Slater + 0.7200 B88
 Correlation:  0.1900 VWN1RPA + 0.8100 LYP
 Using SG-1 standard quadrature grid
 SCF converges when DIIS error is below 1.0E-08
 Geometry optimization detected.  Setting ReadMinima to 0
 Setting SaveMinima to 0
 ---------------------------------------
  Cycle       Energy         DIIS Error
 ---------------------------------------
    1    -533.5255024683      3.93E-05
    2    -533.5256731350      6.66E-06
    3    -533.5256731191      7.08E-06
    4    -533.5256734575      3.32E-06
    5    -533.5256735209      9.74E-07
    6    -533.5256735426      2.17E-07
    7    -533.5256735193      9.31E-08
    8    -533.5256735246      1.06E-08
    9    -533.5256735241      3.39E-09 Convergence criterion met
 ---------------------------------------
 SCF time:  CPU 150.80 s  wall 150.94 s
 SCF   energy in the final basis set = -533.5256735241
 Total energy in the final basis set = -533.5256735241

 --------------------------------------------------------------

                    Orbital Energies (a.u.)
 --------------------------------------------------------------

 Alpha MOs
 -- Occupied --
-19.184 -19.179 -19.142 -19.139 -19.121 -10.316 -10.270 -10.249
-10.242  -1.124  -1.081  -1.053  -1.040  -1.035  -0.803  -0.729
 -0.640  -0.625  -0.587  -0.569  -0.538  -0.512  -0.491  -0.475
 -0.461  -0.440  -0.427  -0.403  -0.398  -0.384  -0.368  -0.344
 -0.334  -0.302  -0.299  -0.284
 -- Virtual --
 -0.044  -0.020  -0.014   0.000   0.012   0.018   0.031   0.039
  0.043   0.057   0.073   0.077   0.087   0.088   0.096   0.104
  0.109   0.116   0.118   0.124   0.126   0.130   0.143   0.151
  0.153   0.162   0.165   0.174   0.184   0.194   0.198   0.208
  0.210   0.226   0.229   0.238   0.245   0.247   0.258   0.267
  0.268   0.275   0.284   0.295   0.305   0.309   0.311   0.320
  0.327   0.330   0.339   0.352   0.356   0.365   0.375   0.384
  0.394   0.401   0.413   0.435   0.472   0.481   0.496   0.526
  0.533   0.540   0.562   0.577   0.583   0.597   0.614   0.633
  0.640   0.667   0.692   0.709   0.711   0.736   0.749   0.753
  0.785   0.864   0.930   0.938   0.963   0.997   1.025   1.047
  1.077   1.085   1.102   1.114   1.123   1.138   1.149   1.171
  1.181   1.195   1.203   1.232   1.240   1.275   1.297   1.320
  1.336   1.349   1.388   1.408   1.428   1.461   1.470   1.497
  1.515   1.525   1.556   1.571   1.583   1.590   1.620   1.637
  1.651   1.665   1.692   1.716   1.739   1.766   1.787   1.790
  1.837   1.871   1.900   1.938   1.966   2.001   2.005   2.034
  2.079   2.088   2.115   2.152   2.166   2.187   2.212   2.242
  2.346   2.454   2.472   2.497   2.518   2.556   2.591   2.603
  2.644   2.657   2.671   2.743   2.804   2.831   2.859   2.892
  2.925   2.933   2.945   3.002   3.043   3.064   3.080   3.100
  3.117   3.141   3.156   3.176   3.200   3.213   3.238   3.269
  3.319   3.370   3.382   3.464   3.561   3.670   3.779   3.790
  3.810   3.861   3.874   3.939   3.967   4.012   4.032   4.120
  4.188   4.246   4.971   5.035   5.049   5.081   5.138   5.164
  5.317   5.370   5.380   5.418   5.535   5.652   5.658   5.682
  5.876  23.754  23.773  23.814  23.840  49.864  49.886  49.902
 49.944  50.026
 --------------------------------------------------------------

          Ground-State Mulliken Net Atomic Charges

     Atom                 Charge (a.u.)
  ----------------------------------------
      1 C                     0.031452
      2 C                    -0.383182
      3 H                     0.212442
      4 C                     0.013600
      5 O                    -0.237097
      6 O                    -0.127501
      7 C                    -0.389823
      8 O                    -0.253015
      9 H                     0.251365
     10 O                    -0.331803
     11 H                     0.163152
     12 H                     0.149883
     13 H                     0.294119
     14 O                    -0.177296
     15 H                     0.254425
     16 H                     0.246933
     17 H                     0.282347
  ----------------------------------------
  Sum of atomic charges =     0.000000

 -----------------------------------------------------------------
                    Cartesian Multipole Moments
 -----------------------------------------------------------------
    Charge (ESU x 10^10)
                -0.0000
    Dipole Moment (Debye)
         X      -2.7021      Y      -5.5327      Z      -3.7934
       Tot       7.2320
    Quadrupole Moments (Debye-Ang)
        XX     -56.0429     XY      -3.3749     YY     -54.4739
        XZ       3.1262     YZ       1.0823     ZZ     -52.1302
    Octopole Moments (Debye-Ang^2)
       XXX     -58.0927    XXY     -29.9838    XYY      -1.2582
       YYY     -22.8727    XXZ     -14.8929    XYZ       5.8444
       YYZ       0.9621    XZZ       3.4291    YZZ     -12.3559
       ZZZ      -6.6521
    Hexadecapole Moments (Debye-Ang^3)
      XXXX   -1013.1338   XXXY       0.3004   XXYY    -256.9710
      XYYY     -30.2563   YYYY    -293.1369   XXXZ      32.0787
      XXYZ      -2.3694   XYYZ      -3.0918   YYYZ      17.8350
      XXZZ    -225.0168   XYZZ      -4.3932   YYZZ     -68.2548
      XZZZ      -6.4971   YZZZ      -2.9316   ZZZZ    -205.6691
 -----------------------------------------------------------------
 Calculating analytic gradient of the SCF energy
 Gradient of SCF Energy
            1           2           3           4           5           6
    1  -0.0000525  -0.0000084  -0.0000014  -0.0000287   0.0000163   0.0000521
    2   0.0000284  -0.0000768  -0.0000253  -0.0000171  -0.0000098   0.0000518
    3   0.0000247  -0.0000068  -0.0000126   0.0000343  -0.0000551  -0.0000209
            7           8           9          10          11          12
    1   0.0000747  -0.0000253  -0.0000106   0.0000300  -0.0000141  -0.0000113
    2  -0.0000424   0.0000609  -0.0000241   0.0000217  -0.0000098  -0.0000195
    3  -0.0000115   0.0000131   0.0000259   0.0000100   0.0000202   0.0000128
           13          14          15          16          17
    1  -0.0000286   0.0001289  -0.0000206  -0.0000692  -0.0000314
    2  -0.0000198   0.0000244   0.0000091   0.0000513  -0.0000030
    3   0.0000180  -0.0000432  -0.0000230   0.0000259  -0.0000119
 Max gradient component =       1.289E-04
 RMS gradient           =       3.694E-05
 Gradient time:  CPU 75.29 s  wall 75.30 s
 Geometry Optimization Parameters
   NAtoms,    NIC,     NZ,  NCons,   NDum,   NFix, NCnnct, MaxDiis
       17     110       0       0       0       0       0       0

 Cartesian Hessian Update
 Hessian Updated using BFGS Update


** GEOMETRY OPTIMIZATION IN DELOCALIZED INTERNAL COORDINATES **
   Searching for a Minimum

   Optimization Cycle:  10

                       Coordinates (Angstroms)
     ATOM                X               Y               Z
      1  C        -0.7631362206    0.3203103659    0.1077184630
      2  C         0.4729887372   -0.2376736362   -0.6242200028
      3  H         0.3925291563   -0.0398014436   -1.6965472669
      4  C         1.7480238647    0.4728444997   -0.1388222164
      5  O         1.9502162627    1.6322326513   -0.3728733305
      6  O         2.6077278600   -0.2958423738    0.5452176904
      7  C        -2.0548099805   -0.1215809824   -0.5781546054
      8  O        -3.1362591091    0.5723916815    0.0255447810
      9  H        -3.9646958616    0.2130298049   -0.3042489172
     10  O         0.5508834712   -1.6541628096   -0.3677981605
     11  H        -2.1722496461   -1.2095960956   -0.4771916463
     12  H        -1.9854209664    0.1175634967   -1.6495488865
     13  H         0.7116532744   -2.1298191853   -1.1876206752
     14  O        -0.7157078132   -0.0341804968    1.4781134328
     15  H        -0.7086194610    1.4106854381    0.0778408636
     16  H        -0.7987773441   -0.9926088424    1.5462072809
     17  H         2.2127883156   -1.1811538893    0.6230453932
   Point Group: c1    Number of degrees of freedom:    45


   Energy is   -533.525673524

 Hessian Updated using BFGS Update

 45 Hessian modes will be used to form the next step
  Hessian Eigenvalues:
     0.001425    0.003498    0.005264    0.007853    0.008064    0.013000
     0.030031    0.042244    0.043557    0.048897    0.053033    0.054083
     0.060783    0.066898    0.073515    0.075836    0.109399    0.136095
     0.159606    0.159831    0.161042    0.164426    0.173007    0.181567
     0.201903    0.208446    0.220869    0.250507    0.267511    0.285354
     0.293803    0.329754    0.333263    0.340937    0.343215    0.356785
     0.412016    0.424414    0.455350    0.495825    0.528104    0.535197
     0.536317    0.572229    1.003951

 Minimum Search - Taking Simple RFO Step
 Searching for Lamda that Minimizes Along All modes
 Value Taken    Lamda =  -0.00000145
 Step Taken.  Stepsize is  0.016199

                             Maximum     Tolerance    Cnvgd?
         Gradient           0.000078      0.000300     YES
         Displacement       0.011821      0.001200      NO
         Energy change     -0.000002      0.000001      NO


 New Cartesian Coordinates Obtained by Inverse Iteration

 Displacement from previous Coordinates is:  0.021272
 ----------------------------------------------------------------
             Standard Nuclear Orientation (Angstroms)
    I     Atom           X                Y                Z
 ----------------------------------------------------------------
    1      C      -0.7635137028     0.3192473304     0.1085009293
    2      C       0.4725015590    -0.2384126396    -0.6237112981
    3      H       0.3911736328    -0.0418182616    -1.6962091293
    4      C       1.7475930439     0.4733874783    -0.1401143914
    5      O       1.9487835135     1.6327051075    -0.3755647284
    6      O       2.6080241163    -0.2936536662     0.5448601444
    7      C      -2.0553754042    -0.1206688172    -0.5784515323
    8      O      -3.1362885409     0.5735195438     0.0255407877
    9      H      -3.9649969536     0.2164330623    -0.3060716311
   10      O       0.5512373440    -1.6548038731    -0.3660234356
   11      H      -2.1736906631    -1.2087396770    -0.4788741027
   12      H      -1.9851671675     0.1196623386    -1.6495819106
   13      H       0.7126029704    -2.1311225232    -1.1853828815
   14      O      -0.7171599641    -0.0372255241     1.4785177798
   15      H      -0.7082009790     1.4096199767     0.0800008555
   16      H      -0.7942490152    -0.9963629382     1.5446449907
   17      H       2.2138607499    -1.1791287345     0.6245817505
 ----------------------------------------------------------------
 Molecular Point Group                 C1    NOp =  1
 Largest Abelian Subgroup              C1    NOp =  1
 Nuclear Repulsion Energy =   494.2383917063 hartrees
 There are       36 alpha and       36 beta electrons
 Applying Cartesian multipole field
    Component          Value
    ---------          -----
     (2,0,0)        1.00000E-11
     (0,2,0)        2.00000E-11
     (0,0,2)       -3.00000E-11
 Nucleus-field energy     =     0.0000000092 hartrees
 Requested basis set is 6-311++G(d,p)
 There are 94 shells and 254 basis functions
 A cutoff of  1.0D-11 yielded   4023 shell pairs
 There are     29477 function pairs (     31528 Cartesian)
 Smallest overlap matrix eigenvalue = 1.06E-05
 Guess MOs from SCF MO coefficient file
 Reading MOs from coefficient file
 Reading MOs from coefficient file
 A restricted hybrid HF-DFT SCF calculation will be
 performed using Pulay DIIS extrapolation
 Exchange:     0.2000 Hartree-Fock + 0.0800 Slater + 0.7200 B88
 Correlation:  0.1900 VWN1RPA + 0.8100 LYP
 Using SG-1 standard quadrature grid
 SCF converges when DIIS error is below 1.0E-08
 Geometry optimization detected.  Setting ReadMinima to 0
 Setting SaveMinima to 0
 ---------------------------------------
  Cycle       Energy         DIIS Error
 ---------------------------------------
    1    -533.5256511290      5.10E-05
    2    -533.5256740646      7.30E-06
    3    -533.5256739851      5.89E-06
    4    -533.5256743711      2.61E-06
    5    -533.5256743461      7.82E-07
    6    -533.5256743582      3.29E-07
    7    -533.5256743616      1.18E-07
    8    -533.5256743614      1.28E-08
    9    -533.5256743606      4.33E-09 Convergence criterion met
 ---------------------------------------
 SCF time:  CPU 151.18 s  wall 151.44 s
 SCF   energy in the final basis set = -533.5256743606
 Total energy in the final basis set = -533.5256743606

 --------------------------------------------------------------

                    Orbital Energies (a.u.)
 --------------------------------------------------------------

 Alpha MOs
 -- Occupied --
-19.184 -19.179 -19.142 -19.139 -19.121 -10.316 -10.270 -10.249
-10.242  -1.124  -1.081  -1.053  -1.040  -1.035  -0.803  -0.729
 -0.639  -0.625  -0.587  -0.569  -0.538  -0.512  -0.491  -0.475
 -0.461  -0.440  -0.427  -0.403  -0.398  -0.384  -0.368  -0.344
 -0.335  -0.302  -0.299  -0.284
 -- Virtual --
 -0.044  -0.020  -0.014   0.000   0.012   0.018   0.031   0.039
  0.043   0.057   0.073   0.077   0.087   0.088   0.096   0.104
  0.109   0.116   0.118   0.124   0.126   0.130   0.143   0.151
  0.153   0.162   0.165   0.174   0.184   0.194   0.198   0.208
  0.210   0.226   0.229   0.238   0.245   0.247   0.258   0.267
  0.268   0.275   0.284   0.295   0.305   0.309   0.311   0.320
  0.327   0.330   0.339   0.352   0.356   0.365   0.374   0.384
  0.395   0.401   0.412   0.435   0.472   0.481   0.496   0.526
  0.533   0.540   0.562   0.577   0.583   0.597   0.614   0.633
  0.640   0.667   0.692   0.709   0.711   0.736   0.749   0.753
  0.785   0.864   0.931   0.938   0.963   0.998   1.025   1.047
  1.077   1.085   1.102   1.114   1.123   1.139   1.149   1.170
  1.181   1.195   1.203   1.232   1.241   1.275   1.297   1.319
  1.336   1.349   1.388   1.408   1.428   1.462   1.470   1.497
  1.516   1.525   1.556   1.571   1.583   1.590   1.620   1.637
  1.651   1.666   1.691   1.716   1.739   1.766   1.787   1.790
  1.836   1.871   1.900   1.938   1.965   2.000   2.005   2.034
  2.079   2.088   2.115   2.152   2.166   2.187   2.212   2.242
  2.346   2.454   2.472   2.497   2.518   2.556   2.591   2.603
  2.643   2.657   2.671   2.743   2.804   2.831   2.859   2.892
  2.925   2.933   2.945   3.002   3.042   3.064   3.080   3.100
  3.117   3.141   3.156   3.176   3.200   3.213   3.238   3.269
  3.318   3.370   3.382   3.463   3.561   3.670   3.779   3.790
  3.810   3.861   3.874   3.939   3.968   4.012   4.032   4.120
  4.187   4.246   4.971   5.035   5.049   5.080   5.138   5.164
  5.317   5.369   5.380   5.418   5.535   5.652   5.658   5.682
  5.876  23.753  23.773  23.814  23.840  49.864  49.886  49.902
 49.944  50.026
 --------------------------------------------------------------

          Ground-State Mulliken Net Atomic Charges

     Atom                 Charge (a.u.)
  ----------------------------------------
      1 C                     0.029078
      2 C                    -0.383263
      3 H                     0.212486
      4 C                     0.013723
      5 O                    -0.237014
      6 O                    -0.127418
      7 C                    -0.387850
      8 O                    -0.252934
      9 H                     0.251403
     10 O                    -0.331773
     11 H                     0.163095
     12 H                     0.149612
     13 H                     0.294159
     14 O                    -0.177199
     15 H                     0.254358
     16 H                     0.247097
     17 H                     0.282440
  ----------------------------------------
  Sum of atomic charges =     0.000000

 -----------------------------------------------------------------
                    Cartesian Multipole Moments
 -----------------------------------------------------------------
    Charge (ESU x 10^10)
                 0.0000
    Dipole Moment (Debye)
         X      -2.6881      Y      -5.5304      Z      -3.7934
       Tot       7.2250
    Quadrupole Moments (Debye-Ang)
        XX     -56.0347     XY      -3.4081     YY     -54.4669
        XZ       3.1727     YZ       1.0943     ZZ     -52.1479
    Octopole Moments (Debye-Ang^2)
       XXX     -58.0054    XXY     -29.8979    XYY      -1.2246
       YYY     -22.9059    XXZ     -14.9474    XYZ       5.8410
       YYZ       0.9959    XZZ       3.4842    YZZ     -12.3400
       ZZZ      -6.6408
    Hexadecapole Moments (Debye-Ang^3)
      XXXX   -1012.8128   XXXY      -0.1001   XXYY    -256.9706
      XYYY     -30.2217   YYYY    -293.2448   XXXZ      32.5370
      XXYZ      -2.3254   XYYZ      -3.0370   YYYZ      18.0625
      XXZZ    -225.0318   XYZZ      -4.4663   YYZZ     -68.2893
      XZZZ      -6.3048   YZZZ      -2.7332   ZZZZ    -205.8256
 -----------------------------------------------------------------
 Calculating analytic gradient of the SCF energy
 Gradient of SCF Energy
            1           2           3           4           5           6
    1  -0.0000002  -0.0000836   0.0000091   0.0000546   0.0000072   0.0000344
    2   0.0000054   0.0000381  -0.0000396  -0.0000741   0.0000720   0.0000654
    3  -0.0000390   0.0000333  -0.0000243  -0.0000506  -0.0000299  -0.0000119
            7           8           9          10          11          12
    1  -0.0000205   0.0000370  -0.0000299  -0.0000023   0.0000010  -0.0000036
    2   0.0000287   0.0000162  -0.0000146  -0.0000483  -0.0000131  -0.0000232
    3   0.0000585  -0.0000125   0.0000163   0.0000240   0.0000118  -0.0000095
           13          14          15          16          17
    1  -0.0000182   0.0000598   0.0000061  -0.0000275  -0.0000235
    2  -0.0000417   0.0000263   0.0000097   0.0000004  -0.0000075
    3  -0.0000055   0.0000223  -0.0000518   0.0000446   0.0000240
 Max gradient component =       8.359E-05
 RMS gradient           =       3.470E-05
 Gradient time:  CPU 75.79 s  wall 75.82 s
 Geometry Optimization Parameters
   NAtoms,    NIC,     NZ,  NCons,   NDum,   NFix, NCnnct, MaxDiis
       17     110       0       0       0       0       0       0

 Cartesian Hessian Update
 Hessian Updated using BFGS Update


** GEOMETRY OPTIMIZATION IN DELOCALIZED INTERNAL COORDINATES **
   Searching for a Minimum

   Optimization Cycle:  11

                       Coordinates (Angstroms)
     ATOM                X               Y               Z
      1  C        -0.7635137028    0.3192473304    0.1085009293
      2  C         0.4725015590   -0.2384126396   -0.6237112981
      3  H         0.3911736328   -0.0418182616   -1.6962091293
      4  C         1.7475930439    0.4733874783   -0.1401143914
      5  O         1.9487835135    1.6327051075   -0.3755647284
      6  O         2.6080241163   -0.2936536662    0.5448601444
      7  C        -2.0553754042   -0.1206688172   -0.5784515323
      8  O        -3.1362885409    0.5735195438    0.0255407877
      9  H        -3.9649969536    0.2164330623   -0.3060716311
     10  O         0.5512373440   -1.6548038731   -0.3660234356
     11  H        -2.1736906631   -1.2087396770   -0.4788741027
     12  H        -1.9851671675    0.1196623386   -1.6495819106
     13  H         0.7126029704   -2.1311225232   -1.1853828815
     14  O        -0.7171599641   -0.0372255241    1.4785177798
     15  H        -0.7082009790    1.4096199767    0.0800008555
     16  H        -0.7942490152   -0.9963629382    1.5446449907
     17  H         2.2138607499   -1.1791287345    0.6245817505
   Point Group: c1    Number of degrees of freedom:    45


   Energy is   -533.525674361

 Hessian Updated using BFGS Update

 45 Hessian modes will be used to form the next step
  Hessian Eigenvalues:
     0.001396    0.003260    0.005177    0.005768    0.008072    0.012980
     0.030236    0.042435    0.045001    0.049146    0.053070    0.054123
     0.060895    0.068033    0.073541    0.076101    0.109463    0.136095
     0.159373    0.160014    0.160722    0.165192    0.174381    0.181525
     0.203181    0.206737    0.220961    0.251213    0.267532    0.286905
     0.293678    0.330095    0.333322    0.340971    0.343217    0.355627
     0.416345    0.427735    0.468592    0.496616    0.531348    0.535646
     0.538366    0.572163    1.008940

 Minimum Search - Taking Simple RFO Step
 Searching for Lamda that Minimizes Along All modes
 Value Taken    Lamda =   0.00000000
 Step Taken.  Stepsize is  0.009367

                             Maximum     Tolerance    Cnvgd?
         Gradient           0.000111      0.000300     YES
         Displacement       0.007071      0.001200      NO
         Energy change     -0.000001      0.000001     YES

 Final energy is   -533.52567436056540     


 ******************************
 **  OPTIMIZATION CONVERGED  **
 ******************************

                       Coordinates (Angstroms)
     ATOM                X               Y               Z
      1  C        -0.7635137028    0.3192473304    0.1085009293
      2  C         0.4725015590   -0.2384126396   -0.6237112981
      3  H         0.3911736328   -0.0418182616   -1.6962091293
      4  C         1.7475930439    0.4733874783   -0.1401143914
      5  O         1.9487835135    1.6327051075   -0.3755647284
      6  O         2.6080241163   -0.2936536662    0.5448601444
      7  C        -2.0553754042   -0.1206688172   -0.5784515323
      8  O        -3.1362885409    0.5735195438    0.0255407877
      9  H        -3.9649969536    0.2164330623   -0.3060716311
     10  O         0.5512373440   -1.6548038731   -0.3660234356
     11  H        -2.1736906631   -1.2087396770   -0.4788741027
     12  H        -1.9851671675    0.1196623386   -1.6495819106
     13  H         0.7126029704   -2.1311225232   -1.1853828815
     14  O        -0.7171599641   -0.0372255241    1.4785177798
     15  H        -0.7082009790    1.4096199767    0.0800008555
     16  H        -0.7942490152   -0.9963629382    1.5446449907
     17  H         2.2138607499   -1.1791287345    0.6245817505

Z-matrix Print:
$molecule
0 1
O 
H  1 0.961389
C  1 1.441793 2 110.094063
H  3 1.093396 1 110.855180 2 12.523463 0
C  3 1.538305 1 110.677824 2 -105.630798 0
O  5 1.199972 3 121.623256 1 172.510747 0
O  5 1.340852 3 115.328104 1 -6.976523 0
H  7 0.972515 5 107.616713 3 -1.998269 0
C  3 1.541056 1 108.322994 2 133.249547 0
H  9 1.092147 3 107.954471 1 168.768686 0
O  9 1.416393 3 110.014456 1 53.584728 0
H  11 0.964500 9 108.299121 3 -65.451111 0
C  9 1.527854 3 111.121570 1 -72.274220 0
H  13 1.099005 9 109.594162 3 66.550114 0
H  13 1.100004 9 108.719947 3 -51.460825 0
O  13 1.419534 9 108.163491 3 -171.915435 0
H  16 0.961372 13 109.145813 9 -171.900302 0
$end


 --------------------------------------------------------------

                    Orbital Energies (a.u.)
 --------------------------------------------------------------

 Alpha MOs
 -- Occupied --
-19.184 -19.179 -19.142 -19.139 -19.121 -10.316 -10.270 -10.249
-10.242  -1.124  -1.081  -1.053  -1.040  -1.035  -0.803  -0.729
 -0.639  -0.625  -0.587  -0.569  -0.538  -0.512  -0.491  -0.475
 -0.461  -0.440  -0.427  -0.403  -0.398  -0.384  -0.368  -0.344
 -0.335  -0.302  -0.299  -0.284
 -- Virtual --
 -0.044  -0.020  -0.014   0.000   0.012   0.018   0.031   0.039
  0.043   0.057   0.073   0.077   0.087   0.088   0.096   0.104
  0.109   0.116   0.118   0.124   0.126   0.130   0.143   0.151
  0.153   0.162   0.165   0.174   0.184   0.194   0.198   0.208
  0.210   0.226   0.229   0.238   0.245   0.247   0.258   0.267
  0.268   0.275   0.284   0.295   0.305   0.309   0.311   0.320
  0.327   0.330   0.339   0.352   0.356   0.365   0.374   0.384
  0.395   0.401   0.412   0.435   0.472   0.481   0.496   0.526
  0.533   0.540   0.562   0.577   0.583   0.597   0.614   0.633
  0.640   0.667   0.692   0.709   0.711   0.736   0.749   0.753
  0.785   0.864   0.931   0.938   0.963   0.998   1.025   1.047
  1.077   1.085   1.102   1.114   1.123   1.139   1.149   1.170
  1.181   1.195   1.203   1.232   1.241   1.275   1.297   1.319
  1.336   1.349   1.388   1.408   1.428   1.462   1.470   1.497
  1.516   1.525   1.556   1.571   1.583   1.590   1.620   1.637
  1.651   1.666   1.691   1.716   1.739   1.766   1.787   1.790
  1.836   1.871   1.900   1.938   1.965   2.000   2.005   2.034
  2.079   2.088   2.115   2.152   2.166   2.187   2.212   2.242
  2.346   2.454   2.472   2.497   2.518   2.556   2.591   2.603
  2.643   2.657   2.671   2.743   2.804   2.831   2.859   2.892
  2.925   2.933   2.945   3.002   3.042   3.064   3.080   3.100
  3.117   3.141   3.156   3.176   3.200   3.213   3.238   3.269
  3.318   3.370   3.382   3.463   3.561   3.670   3.779   3.790
  3.810   3.861   3.874   3.939   3.968   4.012   4.032   4.120
  4.187   4.246   4.971   5.035   5.049   5.080   5.138   5.164
  5.317   5.369   5.380   5.418   5.535   5.652   5.658   5.682
  5.876  23.753  23.773  23.814  23.840  49.864  49.886  49.902
 49.944  50.026
 --------------------------------------------------------------

          Ground-State Mulliken Net Atomic Charges

     Atom                 Charge (a.u.)
  ----------------------------------------
      1 C                     0.029078
      2 C                    -0.383263
      3 H                     0.212486
      4 C                     0.013723
      5 O                    -0.237014
      6 O                    -0.127418
      7 C                    -0.387850
      8 O                    -0.252934
      9 H                     0.251403
     10 O                    -0.331773
     11 H                     0.163095
     12 H                     0.149612
     13 H                     0.294159
     14 O                    -0.177199
     15 H                     0.254358
     16 H                     0.247097
     17 H                     0.282440
  ----------------------------------------
  Sum of atomic charges =     0.000000

 -----------------------------------------------------------------
                    Cartesian Multipole Moments
 -----------------------------------------------------------------
    Charge (ESU x 10^10)
                 0.0000
    Dipole Moment (Debye)
         X      -2.6881      Y      -5.5304      Z      -3.7934
       Tot       7.2250
    Quadrupole Moments (Debye-Ang)
        XX     -56.0347     XY      -3.4081     YY     -54.4669
        XZ       3.1727     YZ       1.0943     ZZ     -52.1479
    Octopole Moments (Debye-Ang^2)
       XXX     -58.0054    XXY     -29.8979    XYY      -1.2246
       YYY     -22.9059    XXZ     -14.9474    XYZ       5.8410
       YYZ       0.9959    XZZ       3.4842    YZZ     -12.3400
       ZZZ      -6.6408
    Hexadecapole Moments (Debye-Ang^3)
      XXXX   -1012.8128   XXXY      -0.1001   XXYY    -256.9706
      XYYY     -30.2217   YYYY    -293.2448   XXXZ      32.5370
      XXYZ      -2.3254   XYYZ      -3.0370   YYYZ      18.0625
      XXZZ    -225.0318   XYZZ      -4.4663   YYZZ     -68.2893
      XZZZ      -6.3048   YZZZ      -2.7332   ZZZZ    -205.8256
 -----------------------------------------------------------------
Archival summary:
1\1\pikachu\OPT\ProcedureUnspecified\BasisUnspecified\548\cher\TueDec1320:59:352016TueDec1320:59:352016\0\\#,OPT,ProcedureUnspecified,BasisUnspecified,\\0,1\O\H,1,0.961389\C,1,1.44179,2,110.094\H,3,1.0934,1,110.855,2,12.5235,0\C,3,1.53831,1,110.678,2,-105.631,0\O,5,1.19997,3,121.623,1,172.511,0\O,5,1.34085,3,115.328,1,-6.97652,0\H,7,0.972515,5,107.617,3,-1.99827,0\C,3,1.54106,1,108.323,2,133.25,0\H,9,1.09215,3,107.954,1,168.769,0\O,9,1.41639,3,110.014,1,53.5847,0\H,11,0.9645,9,108.299,3,-65.4511,0\C,9,1.52785,3,111.122,1,-72.2742,0\H,13,1.09901,9,109.594,3,66.5501,0\H,13,1.1,9,108.72,3,-51.4608,0\O,13,1.41953,9,108.163,3,-171.915,0\H,16,0.961372,13,109.146,9,-171.9,0\\\@

 Total job time:  2926.37s(wall), 2921.49s(cpu) 
 Tue Dec 13 20:59:35 2016

        *************************************************************
        *                                                           *
        *  Thank you very much for using Q-Chem.  Have a nice day.  *
        *                                                           *
        *************************************************************


 
User input: 2 of 3 
 
pikachu 127.0.1
Q-Chem Developer Version! Running on 127.0.1.*
                  Welcome to Q-Chem
     A Quantum Leap Into The Future Of Chemistry


 Q-Chem 4.4, Q-Chem, Inc., Pleasanton, CA (2016)

 Y. Shao,  Z. Gan,  E. Epifanovsky,  A. T. B. Gilbert,  M. Wormit,  
 J. Kussmann,  A. W. Lange,  A. Behn,  J. Deng,  X. Feng,  D. Ghosh,  
 M. Goldey,  P. R. Horn,  L. D. Jacobson,  I. Kaliman,  F. Rob,  
 R. Z. Khaliullin,  T. Kus,  A. Landau,  J. Liu,  E. I. Proynov,  Y. M. Rhee,  
 R. M. Richard,  M. A. Rohrdanz,  R. P. Steele,  E. J. Sundstrom,  
 H. L. Woodcock III,  P. M. Zimmerman,  D. Zuev,  B. Albrecht,  E. Alguire,  
 B. Austin,  S. A. Baeppler,  G. J. O. Beran,  Y. A. Bernard,  E. Berquist,  
 K. Brandhorst,  K. B. Bravaya,  S. T. Brown,  D. Casanova,  C.-M. Chang,  
 Y. Chen,  S. H. Chien,  K. D. Closser,  M. P. Coons,  D. L. Crittenden,  
 S. Dasgupta,  M. Diedenhofen,  R. A. DiStasio Jr.,  H. Do,  A. D. Dutoi,  
 R. G. Edgar,  P.-T. Fang,  S. Fatehi,  Q. Feng,  L. Fusti-Molnar,  
 A. Ghysels,  A. Golubeva-Zadorozhnaya,  J. Gomes,  A. Gunina,  
 M. W. D. Hanson-Heine,  P. H. P. Harbach,  A. W. Hauser,  J. E. Herr,  
 E. G. Hohenstein,  Z. C. Holden,  K. Hui,  T.-C. Jagau,  H. Ji,  B. Kaduk,  
 K. Khistyaev,  Jaehoon Kim,  Jihan Kim,  R. A. King,  P. Klunzinger,  
 K. Koh,  D. Kosenkov,  T. Kowalczyk,  C. M. Krauter,  A. Kunitsa,  
 K. U. Lao,  A. Laurent,  K. V. Lawler,  J. Lee,  D. Lefrancois,  S. Lehtola,  
 S. V. Levchenko,  C. Y. Lin,  Y.-S. Lin,  F. Liu,  E. Livshits,  
 R. C. Lochan,  A. Luenser,  P. Manohar,  S. F. Manzer,  S.-P. Mao,  Y. Mao,  
 N. Mardirossian,  A. V. Marenich,  L. A. Martinez-Martinez,  S. A. Maurer,  
 N. J. Mayhall,  J.-M. Mewes,  A. F. Morrison,  K. Nanda,  T. S. Nguyen-Beck,  
 C. M. Oana,  R. Olivares-Amaya,  D. P. O'Neill,  J. A. Parkhill,  
 T. M. Perrine,  R. Peverati,  P. A. Pieniazek,  F. Plasser,  A. Prociuk,  
 D. R. Rehn,  E. Rosta,  N. J. Russ,  N. Sergueev,  S. M. Sharada,  
 S. Sharma,  D. W. Small,  A. Sodt,  T. Stauch,  T. Stein,  D. Stuck,  
 Y.-C. Su,  A. J. W. Thom,  T. Tsuchimochi,  L. Vogt,  O. Vydrov,  T. Wang,  
 M. A. Watson,  J. Wenzel,  A. White,  C. F. Williams,  V. Vanovschi,  
 K. Yao,  S. Yeganeh,  S. R. Yost,  Z.-Q. You,  I. Y. Zhang,  X. Zhang,  
 Y. Zhao,  B. R. Brooks,  G. K. L. Chan,  D. M. Chipman,  C. J. Cramer,  
 W. A. Goddard III,  M. S. Gordon,  W. J. Hehre,  A. Klamt,  
 H. F. Schaefer III,  M. W. Schmidt,  C. D. Sherrill,  D. G. Truhlar,  
 A. Warshel,  X. Xu,  A. Aspuru-Guzik,  R. Baer,  A. T. Bell,  N. A. Besley,  
 J.-D. Chai,  A. Dreuw,  B. D. Dunietz,  T. R. Furlani,  S. R. Gwaltney,  
 C.-P. Hsu,  Y. Jung,  J. Kong,  D. S. Lambrecht,  W. Liang,  C. Ochsenfeld,  
 V. A. Rassolov,  L. V. Slipchenko,  J. E. Subotnik,  T. Van Voorhis,  
 J. M. Herbert,  A. I. Krylov,  P. M. W. Gill,  M. Head-Gordon

 Contributors to earlier versions of Q-Chem not listed above: 
 R. D. Adamson,  J. Baker,  E. F. C. Byrd,  A. K. Chakraborty,  C.-L. Cheng,  
 H. Dachsel,  R. J. Doerksen,  G. Hawkins,  A. Heyden,  S. Hirata,  
 G. Kedziora,  F. J. Keil,  C. Kelley,  P. P. Korambath,  W. Kurlancheek,  
 A. M. Lee,  M. S. Lee,  D. Liotard,  I. Lotan,  P. E. Maslen,  N. Nair,  
 D. Neuhauser,  R. Olson,  B. Peters,  J. Ritchie,  N. E. Schultz,  
 N. Shenvi,  A. C. Simmonett,  K. S. Thanthiriwatte,  Q. Wu,  W. Zhang

 Please cite Q-Chem as follows:
 Y. Shao et al., Mol. Phys. 113, 184-215 (2015)
 DOI: 10.1080/00268976.2014.952696

 Q-Chem 4.4.2 for Intel X86 EM64T Linux

 Parts of Q-Chem use Armadillo 5.200.1 (Boston Tea Smuggler).
 http://arma.sourceforge.net/

 Q-Chem begins on Tue Dec 13 20:59:35 2016  


Host: 0

     Scratch files written to /scratch/cher/qchem6990//
The previous job contains 0 fragments, simply inherited here
FILE_GEOM_ORG=        593

Checking the input file for inconsistencies... 	...done.

--------------------------------------------------------------
User input:
--------------------------------------------------------------

$molecule
   read
$end

$rem
   BASIS 6-311++G**
   JOB_TYPE FREQUENCY
   METHOD B3LYP
$end

--------------------------------------------------------------
 ----------------------------------------------------------------
             Standard Nuclear Orientation (Angstroms)
    I     Atom           X                Y                Z
 ----------------------------------------------------------------
    1      C      -0.7652420329     0.3100199049     0.1139656704
    2      C       0.4647184126    -0.2504490231    -0.6262538909
    3      H       0.3711687560    -0.0643117407    -1.6996208146
    4      C       1.7424977858     0.4701444539    -0.1632111444
    5      O       1.9371650904     1.6278384499    -0.4117691537
    6      O       2.6128818123    -0.2874967963     0.5196469997
    7      C      -2.0629131017    -0.1406887124    -0.5548004294
    8      O      -3.1396305316     0.5556008829     0.0542461927
    9      H      -3.9706340893     0.1926298038    -0.2650033455
   10      O       0.5510802426    -1.6640616643    -0.3560550389
   11      H      -2.1764183501    -1.2281531869    -0.4436701635
   12      H      -2.0050714729     0.0897000796    -1.6288506604
   13      H       0.7052421328    -2.1475942913    -1.1725711341
   14      O      -0.7029113863    -0.0332809974     1.4867100445
   15      H      -0.7139775340     1.4002509573     0.0745643617
   16      H      -0.7759953599    -0.9919988382     1.5627294060
   17      H       2.2226377159    -1.1734815223     0.6119887615
 ----------------------------------------------------------------
 Molecular Point Group                 C1    NOp =  1
 Largest Abelian Subgroup              C1    NOp =  1
 Nuclear Repulsion Energy =   494.2383917063 hartrees
 There are       36 alpha and       36 beta electrons
 Requested basis set is 6-311++G(d,p)
 There are 94 shells and 254 basis functions

 Total QAlloc Memory Limit   2000 MB
 Mega-Array Size        61 MB
 MEM_STATIC part        62 MB
 A cutoff of  1.0D-11 yielded   4023 shell pairs
 There are     29477 function pairs (     31528 Cartesian)

 -------------------------------------------------------
 OpenMP Integral Computing Module                       
 Release: version 1.0, May 2013, Q-Chem Inc. Pittsburgh 
 -------------------------------------------------------
 Integral Job Info:
 Integral job number is                      11
 Integral operator is                         1
 short-range coefficients                     0
 long-range coefficients              100000000
 Omega coefficients                           0
 if combine SR and LR in K                    0
 Integral screening is                        0
 Integral computing path is                   2
 max size of driver memory is            800000
 size of driver memory is                593474
 size of scratch memory is              2260544
 max col of scratch BK array               1296
 max len of scratch array in speh3          155
 max len of scratch index in speh4           18
 max int batch size is                      520
 min int batch size is                       52
 fixed nKL is                                52
 max L of basis functions is                  2
 order of int derivative is                   0
 number of shells is                         94
 number of basis is                         263
 number of cartesian basis is               263
 number of contracted shell pairs          4023
 number of primitive shell pairs           9653
 maxK2 (contraction) of shell pair           36
 max number of K2 of shell pair               1
 max number of CS2 of shell pair            689
 max number of PS2 of shell pair           1278
 mem total for path MDJ                   56568
 -------------------------------------------------------
 Smallest overlap matrix eigenvalue = 1.06E-05
 Guess from superposition of atomic densities
 Warning:  Energy on first SCF cycle will be non-variational
 A restricted hybrid HF-DFT SCF calculation will be
 performed using Pulay DIIS extrapolation
 Exchange:     0.2000 Hartree-Fock + 0.0800 Slater + 0.7200 B88
 Correlation:  0.1900 VWN1RPA + 0.8100 LYP
 Using SG-1 standard quadrature grid
 SCF converges when DIIS error is below 1.0E-08
 ---------------------------------------
  Cycle       Energy         DIIS Error
 ---------------------------------------
    1    -535.0710095823      3.95E-02
    2    -533.2908462617      6.27E-03
    3    -532.8430310529      1.08E-02
    4    -533.5053258600      1.81E-03
    5    -533.5231034772      6.75E-04
    6    -533.5253790046      2.01E-04
    7    -533.5256448905      4.62E-05
    8    -533.5256576324      1.25E-05
    9    -533.5256587288      3.92E-06
   10    -533.5256588450      1.31E-06
   11    -533.5256588195      2.81E-07
   12    -533.5256587940      5.98E-08
   13    -533.5256587911      2.61E-08
   14    -533.5256587943      9.58E-09 Convergence criterion met
 ---------------------------------------
 SCF time:  CPU 242.47 s  wall 242.73 s
 SCF   energy in the final basis set = -533.5256587943
 Total energy in the final basis set = -533.5256587943

 --------------------------------------------------------------

                    Orbital Energies (a.u.)
 --------------------------------------------------------------

 Alpha MOs
 -- Occupied --
-19.184 -19.179 -19.142 -19.139 -19.121 -10.316 -10.270 -10.249
-10.242  -1.124  -1.081  -1.053  -1.040  -1.035  -0.803  -0.729
 -0.639  -0.625  -0.587  -0.569  -0.538  -0.512  -0.491  -0.475
 -0.461  -0.440  -0.427  -0.403  -0.398  -0.384  -0.368  -0.344
 -0.335  -0.302  -0.299  -0.284
 -- Virtual --
 -0.044  -0.020  -0.014   0.000   0.012   0.018   0.031   0.039
  0.043   0.057   0.073   0.077   0.087   0.088   0.096   0.104
  0.109   0.116   0.118   0.124   0.126   0.130   0.143   0.151
  0.153   0.162   0.165   0.174   0.184   0.194   0.198   0.208
  0.210   0.226   0.229   0.238   0.245   0.247   0.258   0.267
  0.268   0.275   0.284   0.295   0.305   0.309   0.311   0.320
  0.327   0.330   0.339   0.352   0.356   0.365   0.374   0.384
  0.395   0.401   0.412   0.435   0.472   0.481   0.496   0.526
  0.533   0.540   0.562   0.577   0.583   0.597   0.614   0.633
  0.640   0.667   0.692   0.709   0.711   0.736   0.749   0.753
  0.785   0.864   0.931   0.938   0.963   0.998   1.025   1.047
  1.077   1.085   1.102   1.114   1.123   1.138   1.149   1.170
  1.181   1.195   1.203   1.232   1.241   1.275   1.297   1.319
  1.336   1.349   1.388   1.408   1.428   1.462   1.470   1.497
  1.516   1.525   1.556   1.571   1.583   1.590   1.620   1.637
  1.651   1.666   1.691   1.716   1.739   1.766   1.787   1.790
  1.836   1.871   1.900   1.938   1.965   2.000   2.005   2.034
  2.079   2.088   2.115   2.152   2.166   2.187   2.212   2.242
  2.346   2.454   2.472   2.497   2.518   2.556   2.591   2.603
  2.643   2.657   2.671   2.743   2.804   2.831   2.859   2.892
  2.925   2.933   2.945   3.002   3.043   3.064   3.080   3.100
  3.117   3.141   3.156   3.176   3.200   3.213   3.238   3.269
  3.318   3.370   3.382   3.463   3.561   3.670   3.779   3.790
  3.810   3.861   3.874   3.939   3.968   4.012   4.032   4.120
  4.187   4.246   4.971   5.035   5.049   5.081   5.138   5.164
  5.317   5.369   5.380   5.418   5.535   5.652   5.658   5.682
  5.876  23.753  23.773  23.814  23.840  49.864  49.886  49.902
 49.944  50.026
 --------------------------------------------------------------

          Ground-State Mulliken Net Atomic Charges

     Atom                 Charge (a.u.)
  ----------------------------------------
      1 C                     0.028848
      2 C                    -0.383052
      3 H                     0.212473
      4 C                     0.013732
      5 O                    -0.236986
      6 O                    -0.127451
      7 C                    -0.387733
      8 O                    -0.252919
      9 H                     0.251405
     10 O                    -0.331756
     11 H                     0.163083
     12 H                     0.149611
     13 H                     0.294159
     14 O                    -0.177281
     15 H                     0.254345
     16 H                     0.247100
     17 H                     0.282421
  ----------------------------------------
  Sum of atomic charges =    -0.000000

 -----------------------------------------------------------------
                    Cartesian Multipole Moments
 -----------------------------------------------------------------
    Charge (ESU x 10^10)
                -0.0000
    Dipole Moment (Debye)
         X      -2.7099      Y      -5.5751      Z      -3.7117
       Tot       7.2251
    Quadrupole Moments (Debye-Ang)
        XX     -55.9326     XY      -3.3396     YY     -54.3824
        XZ       3.2480     YZ       1.1905     ZZ     -52.2403
    Octopole Moments (Debye-Ang^2)
       XXX     -57.8594    XXY     -29.6515    XYY      -1.0738
       YYY     -21.6321    XXZ     -14.0247    XYZ       5.9954
       YYZ       0.9991    XZZ       3.7540    YZZ     -12.1341
       ZZZ      -6.4412
    Hexadecapole Moments (Debye-Ang^3)
      XXXX   -1010.8971   XXXY      -0.0471   XXYY    -256.3826
      XYYY     -31.6217   YYYY    -292.2707   XXXZ      36.2485
      XXYZ      -1.9171   XYYZ      -0.9725   YYYZ      19.1780
      XXZZ    -225.8008   XYZZ      -4.9794   YYZZ     -68.4917
      XZZZ      -1.0706   YZZZ      -2.5545   ZZZZ    -205.5716
 -----------------------------------------------------------------
 Calculating MO derivatives via CPSCF
   1         3          51      0.190002    0.030012
   2         3          51      0.024147    0.003675
   3         3          51      0.001750    0.000264
   4        20          34      0.000097    0.000016
   5        54           0      0.000000    0.000000    Roots Converged
 Calculating analytic Hessian of the SCF energy
 Polarizability Matrix (a.u.)
            1           2           3
    1 -76.3150928  -0.2073340  -1.9224175
    2  -0.2073340 -69.7367301   2.0816593
    3  -1.9224175   2.0816593 -60.6685109

 Direct stationary perturbation theory relativistic correction:

 rels  =       0.185260168934
 relv  =      -0.864898842988
 rel2e =       0.367781097312
 E_rel =      -0.311857576742

 Hessian of the SCF Energy
            1           2           3           4           5           6
    1   0.4668855   0.0194169   0.0110370  -0.1348034   0.0271191   0.0266276
    2   0.0194169   0.6443270  -0.0185100   0.0065997  -0.0784748  -0.0056473
    3   0.0110370  -0.0185100   0.4477447   0.0178984  -0.0232872  -0.0806458
    4  -0.1348034   0.0065997   0.0178984   0.4264264  -0.0042672   0.0292533
    5   0.0271191  -0.0784748  -0.0232872  -0.0042672   0.4341582  -0.0296426
    6   0.0266276  -0.0056473  -0.0806458   0.0292533  -0.0296426   0.5943042
    7   0.0056477  -0.0050945   0.0231058  -0.0476206   0.0026688  -0.0241663
    8  -0.0038174   0.0042554  -0.0097467   0.0030042  -0.0537304   0.0283185
    9  -0.0032587   0.0026803  -0.0139766  -0.0226346   0.0371164  -0.3040790
   10  -0.0377086  -0.0026362   0.0013437  -0.1335647  -0.0408683  -0.0214455
   11   0.0018324   0.0152996   0.0133714  -0.0091177  -0.0717517  -0.0136410
   12   0.0133350   0.0091882   0.0184725  -0.0147839  -0.0243549  -0.1015350
   13   0.0016840   0.0004075  -0.0014631   0.0042879  -0.0272272   0.0014821
   14   0.0039158  -0.0060386  -0.0055276  -0.0173275  -0.0285385   0.0091434
   15  -0.0020151  -0.0011667  -0.0023335  -0.0052248  -0.0004740   0.0169432
   16   0.0001155  -0.0020166  -0.0052567  -0.0215942   0.0204122  -0.0282492
   17  -0.0010444  -0.0011226   0.0005770  -0.0032662  -0.0034900   0.0026872
   18  -0.0021043  -0.0023906  -0.0094729  -0.0244540   0.0147902   0.0062151
   19  -0.1407478  -0.0375729  -0.0457317  -0.0281943  -0.0037932  -0.0017521
   20  -0.0312481  -0.0996374  -0.0177504   0.0165787   0.0075684   0.0046430
   21  -0.0295027  -0.0139876  -0.0876629   0.0143388   0.0069186   0.0094347
   22  -0.0412570   0.0205808   0.0197830  -0.0065312  -0.0044800  -0.0048106
   23  -0.0045938   0.0071242   0.0052513  -0.0034312  -0.0020692  -0.0010099
   24  -0.0078569   0.0068721   0.0053826  -0.0026304  -0.0006187  -0.0011840
   25  -0.0041556   0.0039996   0.0040320  -0.0012576  -0.0009967  -0.0010982
   26   0.0025720  -0.0025041  -0.0022375   0.0012169   0.0010645   0.0002726
   27   0.0012432  -0.0013475  -0.0021864   0.0007891   0.0000945   0.0003462
   28   0.0007148   0.0307866  -0.0035961  -0.0525174   0.0102219  -0.0025247
   29   0.0050758  -0.0370246   0.0038831   0.0038773  -0.1799717   0.0463049
   30   0.0012331  -0.0183921   0.0003656   0.0017152   0.0020949  -0.0994433
   31  -0.0036407  -0.0313143   0.0045973   0.0011776  -0.0014870  -0.0003248
   32  -0.0030273  -0.0119949   0.0038459  -0.0004599  -0.0022343  -0.0004653
   33  -0.0035540  -0.0147270   0.0010846   0.0005544   0.0002831  -0.0001793
   34   0.0035610   0.0090023  -0.0238790  -0.0001224   0.0003433  -0.0010032
   35  -0.0008599   0.0020284  -0.0093873   0.0004701   0.0002901   0.0006035
   36   0.0019055   0.0063806  -0.0150517   0.0011754   0.0004228  -0.0006274
   37   0.0000132   0.0041013   0.0003316  -0.0062287   0.0006880   0.0023186
   38  -0.0004861  -0.0056102   0.0013429   0.0053216  -0.0189421  -0.0341255
   39   0.0001559   0.0027220  -0.0016811  -0.0027674   0.0134229   0.0077323
   40  -0.0628482  -0.0051827  -0.0014774   0.0038593  -0.0064755   0.0285481
   41  -0.0021519  -0.1052485   0.0528196  -0.0004557   0.0007693  -0.0046384
   42  -0.0124553   0.0075533  -0.2070148   0.0112600   0.0089023  -0.0463217
   43  -0.0511510  -0.0143682   0.0005308   0.0011662   0.0243014  -0.0011154
   44  -0.0113245  -0.3120204   0.0053576   0.0011983  -0.0116007  -0.0007983
   45   0.0012267  -0.0058166  -0.0472817  -0.0031601  -0.0131107   0.0025709
   46  -0.0014515   0.0032913  -0.0004135   0.0007977  -0.0037075   0.0014011
   47  -0.0015987  -0.0122271   0.0000080   0.0003824   0.0013526  -0.0014019
   48   0.0039290   0.0466414  -0.0082208   0.0008588   0.0034069  -0.0011253
   49  -0.0008575  -0.0000008  -0.0008422  -0.0052805   0.0075480  -0.0031408
   50   0.0002201  -0.0011314  -0.0000102  -0.0003238   0.0056001  -0.0006028
   51   0.0000541  -0.0000524   0.0024781  -0.0021882   0.0040359  -0.0024057
            7           8           9          10          11          12
    1   0.0056477  -0.0038174  -0.0032587  -0.0377086   0.0018324   0.0133350
    2  -0.0050945   0.0042554   0.0026803  -0.0026362   0.0152996   0.0091882
    3   0.0231058  -0.0097467  -0.0139766   0.0013437   0.0133714   0.0184725
    4  -0.0476206   0.0030042  -0.0226346  -0.1335647  -0.0091177  -0.0147839
    5   0.0026688  -0.0537304   0.0371164  -0.0408683  -0.0717517  -0.0243549
    6  -0.0241663   0.0283185  -0.3040790  -0.0214455  -0.0136410  -0.1015350
    7   0.0531074  -0.0038241   0.0248978  -0.0027787   0.0022881  -0.0309632
    8  -0.0038241   0.0668889  -0.0427503   0.0006995   0.0036446  -0.0123742
    9   0.0248978  -0.0427503   0.3232250  -0.0007719   0.0030380  -0.0106286
   10  -0.0027787   0.0006995  -0.0007719   0.4822260   0.1022648   0.1006823
   11   0.0022881   0.0036446   0.0030380   0.1022648   0.9786924  -0.1732512
   12  -0.0309632  -0.0123742  -0.0106286   0.1006823  -0.1732512   0.3235019
   13  -0.0001049  -0.0009210   0.0001230  -0.1255700  -0.1274201   0.0127794
   14   0.0010267  -0.0000870  -0.0006446  -0.1368109  -0.7029583   0.1202440
   15   0.0034599   0.0007012   0.0023373   0.0153410   0.1206723  -0.1037478
   16  -0.0051777  -0.0025335  -0.0011917  -0.2048012   0.0161401  -0.0840093
   17  -0.0004777   0.0008084  -0.0008554   0.0697120  -0.1339205   0.0611403
   18   0.0008654  -0.0003626   0.0001567  -0.1005539   0.0372157  -0.1146632
   19  -0.0007915  -0.0000055  -0.0012497  -0.0027465   0.0007638  -0.0004163
   20  -0.0005638   0.0004018   0.0006450   0.0002693  -0.0037532  -0.0030431
   21   0.0009232   0.0005262  -0.0006684   0.0011922  -0.0035516  -0.0044519
   22   0.0010212  -0.0001027  -0.0003446   0.0021854   0.0038465   0.0029205
   23  -0.0000868  -0.0001330  -0.0001583  -0.0006385  -0.0001484   0.0005343
   24  -0.0005542  -0.0000772   0.0006389  -0.0007919   0.0003810   0.0004338
   25   0.0000023  -0.0000460   0.0000270  -0.0002318   0.0004019   0.0003791
   26  -0.0001343   0.0000402   0.0000460  -0.0000118  -0.0002759  -0.0003905
   27   0.0000503   0.0000256   0.0000693   0.0001613  -0.0003307  -0.0000466
   28  -0.0001488   0.0053634  -0.0001451  -0.0013958  -0.0153414  -0.0008952
   29   0.0017747  -0.0234637   0.0022824   0.0088333  -0.0356803   0.0095428
   30  -0.0010440   0.0363678   0.0010295  -0.0016264  -0.0039464   0.0005988
   31  -0.0001331   0.0000745   0.0001086   0.0002275  -0.0006954   0.0002609
   32  -0.0000037   0.0000104  -0.0001923   0.0001530  -0.0002489   0.0004181
   33  -0.0001875   0.0000663   0.0000767  -0.0001160  -0.0001413   0.0000678
   34  -0.0007651   0.0004362   0.0006226   0.0002239   0.0001060  -0.0000350
   35   0.0002172   0.0001824  -0.0001229   0.0001407  -0.0000270  -0.0000751
   36  -0.0002369  -0.0001937   0.0015282  -0.0004644  -0.0001771   0.0003068
   37   0.0013042  -0.0006711  -0.0001158   0.0015349  -0.0035099   0.0000710
   38   0.0002728   0.0028446   0.0011159   0.0017112  -0.0040294   0.0003329
   39  -0.0003632   0.0027453   0.0018817  -0.0009356   0.0005950  -0.0003528
   40  -0.0046336   0.0030852   0.0035816   0.0029772   0.0019514  -0.0031273
   41   0.0015581   0.0002232  -0.0011125   0.0011936  -0.0027667   0.0020876
   42   0.0052137  -0.0029524  -0.0019674  -0.0075944  -0.0021450  -0.0043226
   43   0.0004172  -0.0004105   0.0002658  -0.0003714   0.0042517  -0.0009846
   44   0.0005103   0.0001160  -0.0004114  -0.0006100  -0.0023223   0.0005575
   45  -0.0006087   0.0004203   0.0001178  -0.0000308  -0.0003686   0.0009707
   46   0.0002005   0.0004041  -0.0003174   0.0001959  -0.0021619   0.0010006
   47   0.0003510  -0.0006191  -0.0003876  -0.0006961  -0.0005167   0.0000840
   48  -0.0002116  -0.0002687   0.0002358   0.0010123   0.0004695   0.0000650
   49   0.0004534  -0.0007353   0.0004031   0.0195981   0.0244000   0.0037859
   50  -0.0004830  -0.0013826  -0.0002887  -0.0027055  -0.0392373   0.0093593
   51  -0.0001805  -0.0004455   0.0000231   0.0145979   0.0218100  -0.0046687
           13          14          15          16          17          18
    1   0.0016840   0.0039158  -0.0020151   0.0001155  -0.0010444  -0.0021043
    2   0.0004075  -0.0060386  -0.0011667  -0.0020166  -0.0011226  -0.0023906
    3  -0.0014631  -0.0055276  -0.0023335  -0.0052567   0.0005770  -0.0094729
    4   0.0042879  -0.0173275  -0.0052248  -0.0215942  -0.0032662  -0.0244540
    5  -0.0272272  -0.0285385  -0.0004740   0.0204122  -0.0034900   0.0147902
    6   0.0014821   0.0091434   0.0169432  -0.0282492   0.0026872   0.0062151
    7  -0.0001049   0.0010267   0.0034599  -0.0051777  -0.0004777   0.0008654
    8  -0.0009210  -0.0000870   0.0007012  -0.0025335   0.0008084  -0.0003626
    9   0.0001230  -0.0006446   0.0023373  -0.0011917  -0.0008554   0.0001567
   10  -0.1255700  -0.1368109   0.0153410  -0.2048012   0.0697120  -0.1005539
   11  -0.1274201  -0.7029583   0.1206723   0.0161401  -0.1339205   0.0372157
   12   0.0127794   0.1202440  -0.1037478  -0.0840093   0.0611403  -0.1146632
   13   0.1043985   0.1252379  -0.0005144   0.0245486   0.0418182  -0.0073860
   14   0.1252379   0.8135906  -0.1690715   0.0280331  -0.0777794   0.0407798
   15  -0.0005144  -0.1690715   0.0836348  -0.0031404   0.0500946  -0.0027078
   16   0.0245486   0.0280331  -0.0031404   0.3316785   0.0912094   0.1251527
   17   0.0418182  -0.0777794   0.0500946   0.0912094   0.5943987  -0.1353418
   18  -0.0073860   0.0407798  -0.0027078   0.1251527  -0.1353418   0.1395170
   19   0.0012251   0.0006967  -0.0000495   0.0005099  -0.0002403   0.0004714
   20  -0.0004183   0.0015796   0.0005680   0.0007826  -0.0001700   0.0014473
   21   0.0003935   0.0011875   0.0003493   0.0011545   0.0000228   0.0020897
   22  -0.0011101  -0.0020608  -0.0004029  -0.0019482  -0.0000665  -0.0016868
   23   0.0002834   0.0004542  -0.0001120  -0.0000358   0.0003885  -0.0002714
   24   0.0002561  -0.0000522   0.0000704   0.0002720  -0.0001091   0.0000282
   25   0.0001003  -0.0000968  -0.0000431  -0.0000098  -0.0000029  -0.0001269
   26  -0.0000123   0.0000477   0.0000830   0.0001564  -0.0000749   0.0002128
   27  -0.0000101   0.0001476  -0.0000223   0.0000300   0.0000809   0.0000458
   28  -0.0029700  -0.0076201   0.0001946  -0.0006193  -0.0126557  -0.0009730
   29  -0.0107111  -0.0082267  -0.0029728  -0.0054874   0.0039730  -0.0016294
   30  -0.0010223  -0.0037056   0.0026972  -0.0021466  -0.0075785   0.0018766
   31  -0.0002133   0.0004925   0.0000100  -0.0000809   0.0003520  -0.0001373
   32  -0.0001066   0.0003565  -0.0000799  -0.0002437   0.0004137  -0.0002707
   33  -0.0000615   0.0000774   0.0000524   0.0000333  -0.0000137  -0.0000290
   34   0.0000132  -0.0001370   0.0000923   0.0002026  -0.0000661   0.0001901
   35   0.0000206  -0.0000490   0.0000146   0.0000679  -0.0000156   0.0000498
   36   0.0000839   0.0000108   0.0001185   0.0004096  -0.0001183   0.0002048
   37  -0.0012065  -0.0007039   0.0000105  -0.0026403  -0.0001963   0.0004991
   38  -0.0008267  -0.0001829   0.0002751   0.0006829   0.0012018   0.0000560
   39   0.0009714   0.0010527  -0.0001279  -0.0002488   0.0004779   0.0004876
   40  -0.0006451  -0.0015066   0.0006972  -0.0004629  -0.0004888   0.0026711
   41  -0.0008202   0.0016611  -0.0002808  -0.0006621   0.0012069  -0.0016205
   42   0.0018510   0.0016928   0.0011437   0.0028579  -0.0011679   0.0035471
   43   0.0002664  -0.0018415  -0.0001498   0.0001582  -0.0009299   0.0006781
   44  -0.0012766   0.0015193  -0.0001258  -0.0000917   0.0006160  -0.0002033
   45  -0.0002122   0.0004220  -0.0003590  -0.0001386   0.0002948  -0.0000983
   46  -0.0000188   0.0013178  -0.0001809  -0.0002544   0.0007474  -0.0011319
   47  -0.0000186   0.0000608  -0.0000050   0.0002761  -0.0001590   0.0000234
   48  -0.0002547  -0.0006042   0.0000144  -0.0005249  -0.0001310  -0.0003489
   49  -0.0046855   0.0073847  -0.0080845  -0.1196243  -0.1844043   0.0080262
   50   0.0019910   0.0045905   0.0018796  -0.1466896  -0.3862749   0.0475152
   51  -0.0070160   0.0048476   0.0019371  -0.0050040   0.0299401  -0.0268483
           19          20          21          22          23          24
    1  -0.1407478  -0.0312481  -0.0295027  -0.0412570  -0.0045938  -0.0078569
    2  -0.0375729  -0.0996374  -0.0139876   0.0205808   0.0071242   0.0068721
    3  -0.0457317  -0.0177504  -0.0876629   0.0197830   0.0052513   0.0053826
    4  -0.0281943   0.0165787   0.0143388  -0.0065312  -0.0034312  -0.0026304
    5  -0.0037932   0.0075684   0.0069186  -0.0044800  -0.0020692  -0.0006187
    6  -0.0017521   0.0046430   0.0094347  -0.0048106  -0.0010099  -0.0011840
    7  -0.0007915  -0.0005638   0.0009232   0.0010212  -0.0000868  -0.0005542
    8  -0.0000055   0.0004018   0.0005262  -0.0001027  -0.0001330  -0.0000772
    9  -0.0012497   0.0006450  -0.0006684  -0.0003446  -0.0001583   0.0006389
   10  -0.0027465   0.0002693   0.0011922   0.0021854  -0.0006385  -0.0007919
   11   0.0007638  -0.0037532  -0.0035516   0.0038465  -0.0001484   0.0003810
   12  -0.0004163  -0.0030431  -0.0044519   0.0029205   0.0005343   0.0004338
   13   0.0012251  -0.0004183   0.0003935  -0.0011101   0.0002834   0.0002561
   14   0.0006967   0.0015796   0.0011875  -0.0020608   0.0004542  -0.0000522
   15  -0.0000495   0.0005680   0.0003493  -0.0004029  -0.0001120   0.0000704
   16   0.0005099   0.0007826   0.0011545  -0.0019482  -0.0000358   0.0002720
   17  -0.0002403  -0.0001700   0.0000228  -0.0000665   0.0003885  -0.0001091
   18   0.0004714   0.0014473   0.0020897  -0.0016868  -0.0002714   0.0000282
   19   0.4648922   0.0246936  -0.0033419  -0.1614379   0.0313959   0.0320087
   20   0.0246936   0.5578743  -0.0307890   0.0670155  -0.1148004  -0.0472970
   21  -0.0033419  -0.0307890   0.5491343   0.0592952  -0.0474286  -0.1026694
   22  -0.1614379   0.0670155   0.0592952   0.6147525   0.0783070   0.0671593
   23   0.0313959  -0.1148004  -0.0474286   0.0783070   0.2191244   0.1544174
   24   0.0320087  -0.0472970  -0.1026694   0.0671593   0.1544174   0.1790967
   25  -0.0255554  -0.0143217  -0.0125339  -0.3914732  -0.1423863  -0.1254772
   26   0.0251517   0.0046561   0.0062467  -0.1835247  -0.0998940  -0.0856206
   27   0.0216045   0.0054105   0.0029989  -0.1601883  -0.0850278  -0.0745790
   28   0.0005658  -0.0037762  -0.0009615  -0.0007311   0.0020977   0.0006077
   29  -0.0031776  -0.0017291  -0.0009202   0.0013501   0.0012141  -0.0001672
   30  -0.0001914  -0.0001456  -0.0001469  -0.0002840   0.0003891   0.0005043
   31  -0.0555143  -0.0365144   0.0022626  -0.0063802   0.0354738   0.0040701
   32  -0.0344919  -0.2802081   0.0312365   0.0115062  -0.0174113  -0.0052615
   33   0.0046944   0.0344399  -0.0585852   0.0032665  -0.0209896   0.0020958
   34  -0.0492322  -0.0048388   0.0000889  -0.0122714   0.0038373   0.0340703
   35  -0.0029315  -0.0681610   0.0600091   0.0072058   0.0043878  -0.0227971
   36  -0.0005529   0.0574260  -0.2712445   0.0145167  -0.0062300  -0.0136592
   37   0.0002270   0.0014873   0.0004830   0.0001979  -0.0007764  -0.0003487
   38   0.0001487  -0.0000251  -0.0002879  -0.0003893   0.0001620   0.0001534
   39   0.0000704  -0.0002258   0.0004399  -0.0001799   0.0000587  -0.0001095
   40  -0.0004263   0.0076497  -0.0315267   0.0025934   0.0005857  -0.0018507
   41   0.0009849   0.0033090  -0.0063725   0.0002885   0.0010265   0.0000121
   42  -0.0031727   0.0083061  -0.0411572  -0.0011680   0.0000797   0.0042806
   43  -0.0038785  -0.0307480  -0.0017661   0.0027238   0.0011493   0.0004883
   44  -0.0021956  -0.0103413  -0.0016438   0.0007147   0.0011267   0.0003607
   45  -0.0014722  -0.0156573   0.0011749   0.0009405   0.0013108   0.0002335
   46   0.0014736   0.0035203  -0.0006641  -0.0007573  -0.0008584   0.0006677
   47   0.0006135   0.0028977  -0.0014405   0.0000649  -0.0003579  -0.0001474
   48  -0.0007169   0.0019874   0.0012901   0.0006805  -0.0006430  -0.0004283
   49  -0.0003688   0.0004324   0.0001649   0.0004235  -0.0003227  -0.0000903
   50  -0.0000403   0.0005387   0.0002741  -0.0002559  -0.0001944  -0.0000486
   51  -0.0002020   0.0000350  -0.0003255   0.0005029  -0.0001707  -0.0001355
           25          26          27          28          29          30
    1  -0.0041556   0.0025720   0.0012432   0.0007148   0.0050758   0.0012331
    2   0.0039996  -0.0025041  -0.0013475   0.0307866  -0.0370246  -0.0183921
    3   0.0040320  -0.0022375  -0.0021864  -0.0035961   0.0038831   0.0003656
    4  -0.0012576   0.0012169   0.0007891  -0.0525174   0.0038773   0.0017152
    5  -0.0009967   0.0010645   0.0000945   0.0102219  -0.1799717   0.0020949
    6  -0.0010982   0.0002726   0.0003462  -0.0025247   0.0463049  -0.0994433
    7   0.0000023  -0.0001343   0.0000503  -0.0001488   0.0017747  -0.0010440
    8  -0.0000460   0.0000402   0.0000256   0.0053634  -0.0234637   0.0363678
    9   0.0000270   0.0000460   0.0000693  -0.0001451   0.0022824   0.0010295
   10  -0.0002318  -0.0000118   0.0001613  -0.0013958   0.0088333  -0.0016264
   11   0.0004019  -0.0002759  -0.0003307  -0.0153414  -0.0356803  -0.0039464
   12   0.0003791  -0.0003905  -0.0000466  -0.0008952   0.0095428   0.0005988
   13   0.0001003  -0.0000123  -0.0000101  -0.0029700  -0.0107111  -0.0010223
   14  -0.0000968   0.0000477   0.0001476  -0.0076201  -0.0082267  -0.0037056
   15  -0.0000431   0.0000830  -0.0000223   0.0001946  -0.0029728   0.0026972
   16  -0.0000098   0.0001564   0.0000300  -0.0006193  -0.0054874  -0.0021466
   17  -0.0000029  -0.0000749   0.0000809  -0.0126557   0.0039730  -0.0075785
   18  -0.0001269   0.0002128   0.0000458  -0.0009730  -0.0016294   0.0018766
   19  -0.0255554   0.0251517   0.0216045   0.0005658  -0.0031776  -0.0001914
   20  -0.0143217   0.0046561   0.0054105  -0.0037762  -0.0017291  -0.0001456
   21  -0.0125339   0.0062467   0.0029989  -0.0009615  -0.0009202  -0.0001469
   22  -0.3914732  -0.1835247  -0.1601883  -0.0007311   0.0013501  -0.0002840
   23  -0.1423863  -0.0998940  -0.0850278   0.0020977   0.0012141   0.0003891
   24  -0.1254772  -0.0856206  -0.0745790   0.0006077  -0.0001672   0.0005043
   25   0.4176923   0.1540776   0.1356201   0.0005261   0.0002082   0.0001070
   26   0.1540776   0.0957186   0.0812303  -0.0003514  -0.0000949   0.0000802
   27   0.1356201   0.0812303   0.0726320   0.0000494   0.0000999  -0.0000524
   28   0.0005261  -0.0003514   0.0000494   0.0719134  -0.0522973  -0.0729827
   29   0.0002082  -0.0000949   0.0000999  -0.0522973   0.4353353   0.1770125
   30   0.0001070   0.0000802  -0.0000524  -0.0729827   0.1770125   0.4953088
   31   0.0021905   0.0009286  -0.0000833   0.0003824   0.0016295   0.0002746
   32  -0.0001370   0.0005836  -0.0007924   0.0025327   0.0013480   0.0001690
   33  -0.0011764   0.0005197   0.0005147  -0.0002192  -0.0002556  -0.0001550
   34   0.0010892  -0.0001984   0.0011973   0.0000684   0.0001006   0.0002291
   35  -0.0009058   0.0001522   0.0002610   0.0002727  -0.0000774  -0.0003665
   36  -0.0003107  -0.0006991   0.0000266  -0.0001552  -0.0000314   0.0004681
   37  -0.0001907   0.0000492   0.0000064  -0.0123922   0.0441068   0.0694670
   38   0.0000632   0.0000652  -0.0000183   0.0384100  -0.1534245  -0.1778943
   39  -0.0000327  -0.0000083   0.0000522   0.0733406  -0.2283457  -0.4050868
   40   0.0011040  -0.0003516  -0.0002394   0.0017142   0.0007248   0.0004764
   41  -0.0001021   0.0000022   0.0001257  -0.0005507   0.0027107  -0.0033323
   42   0.0005541   0.0003727   0.0001920  -0.0006051  -0.0002766   0.0037745
   43   0.0005652   0.0001503   0.0000672  -0.0039889   0.0041773   0.0032940
   44   0.0002306   0.0003682   0.0000767   0.0007350   0.0002561  -0.0014720
   45   0.0002741  -0.0000773  -0.0001038   0.0031846  -0.0025827  -0.0011820
   46  -0.0002999   0.0002326  -0.0002878  -0.0008930  -0.0003521  -0.0009590
   47   0.0000519   0.0000775  -0.0000250   0.0000792  -0.0008055  -0.0001721
   48  -0.0001850  -0.0000096   0.0001159  -0.0006403  -0.0003129   0.0003180
   49  -0.0000958   0.0000493  -0.0000098  -0.0002284   0.0001671   0.0034601
   50  -0.0000377   0.0000681  -0.0000110   0.0020936  -0.0043387   0.0008919
   51  -0.0000094  -0.0000211  -0.0000031   0.0063213  -0.0016312  -0.0008749
           31          32          33          34          35          36
    1  -0.0036407  -0.0030273  -0.0035540   0.0035610  -0.0008599   0.0019055
    2  -0.0313143  -0.0119949  -0.0147270   0.0090023   0.0020284   0.0063806
    3   0.0045973   0.0038459   0.0010846  -0.0238790  -0.0093873  -0.0150517
    4   0.0011776  -0.0004599   0.0005544  -0.0001224   0.0004701   0.0011754
    5  -0.0014870  -0.0022343   0.0002831   0.0003433   0.0002901   0.0004228
    6  -0.0003248  -0.0004653  -0.0001793  -0.0010032   0.0006035  -0.0006274
    7  -0.0001331  -0.0000037  -0.0001875  -0.0007651   0.0002172  -0.0002369
    8   0.0000745   0.0000104   0.0000663   0.0004362   0.0001824  -0.0001937
    9   0.0001086  -0.0001923   0.0000767   0.0006226  -0.0001229   0.0015282
   10   0.0002275   0.0001530  -0.0001160   0.0002239   0.0001407  -0.0004644
   11  -0.0006954  -0.0002489  -0.0001413   0.0001060  -0.0000270  -0.0001771
   12   0.0002609   0.0004181   0.0000678  -0.0000350  -0.0000751   0.0003068
   13  -0.0002133  -0.0001066  -0.0000615   0.0000132   0.0000206   0.0000839
   14   0.0004925   0.0003565   0.0000774  -0.0001370  -0.0000490   0.0000108
   15   0.0000100  -0.0000799   0.0000524   0.0000923   0.0000146   0.0001185
   16  -0.0000809  -0.0002437   0.0000333   0.0002026   0.0000679   0.0004096
   17   0.0003520   0.0004137  -0.0000137  -0.0000661  -0.0000156  -0.0001183
   18  -0.0001373  -0.0002707  -0.0000290   0.0001901   0.0000498   0.0002048
   19  -0.0555143  -0.0344919   0.0046944  -0.0492322  -0.0029315  -0.0005529
   20  -0.0365144  -0.2802081   0.0344399  -0.0048388  -0.0681610   0.0574260
   21   0.0022626   0.0312365  -0.0585852   0.0000889   0.0600091  -0.2712445
   22  -0.0063802   0.0115062   0.0032665  -0.0122714   0.0072058   0.0145167
   23   0.0354738  -0.0174113  -0.0209896   0.0038373   0.0043878  -0.0062300
   24   0.0040701  -0.0052615   0.0020958   0.0340703  -0.0227971  -0.0136592
   25   0.0021905  -0.0001370  -0.0011764   0.0010892  -0.0009058  -0.0003107
   26   0.0009286   0.0005836   0.0005197  -0.0001984   0.0001522  -0.0006991
   27  -0.0000833  -0.0007924   0.0005147   0.0011973   0.0002610   0.0000266
   28   0.0003824   0.0025327  -0.0002192   0.0000684   0.0002727  -0.0001552
   29   0.0016295   0.0013480  -0.0002556   0.0001006  -0.0000774  -0.0000314
   30   0.0002746   0.0001690  -0.0001550   0.0002291  -0.0003665   0.0004681
   31   0.0629125   0.0289781  -0.0076327   0.0023620   0.0000489  -0.0014066
   32   0.0289781   0.3128427  -0.0287429  -0.0028712  -0.0064888   0.0022477
   33  -0.0076327  -0.0287429   0.0571590   0.0054316   0.0306608  -0.0029722
   34   0.0023620  -0.0028712   0.0054316   0.0596477  -0.0027040  -0.0116957
   35   0.0000489  -0.0064888   0.0306608  -0.0027040   0.0665185  -0.0567142
   36  -0.0014066   0.0022477  -0.0029722  -0.0116957  -0.0567142   0.3021401
   37  -0.0004234  -0.0005164   0.0003399  -0.0001110   0.0001696  -0.0002746
   38   0.0001209   0.0001627   0.0001053   0.0000212  -0.0000379   0.0001180
   39  -0.0000196   0.0000679   0.0000256   0.0000358   0.0001409  -0.0001105
   40   0.0019337   0.0009330   0.0012310  -0.0054768  -0.0011814  -0.0037565
   41   0.0016704   0.0026622  -0.0007387  -0.0017102   0.0009866  -0.0012868
   42   0.0019974  -0.0003986   0.0021239  -0.0062853  -0.0016136  -0.0016582
   43  -0.0046925  -0.0012735  -0.0021822   0.0007625   0.0006284   0.0002401
   44  -0.0004802   0.0006772  -0.0010994  -0.0004777   0.0003066  -0.0004907
   45  -0.0028222  -0.0005923  -0.0005946   0.0006397  -0.0000498   0.0002748
   46   0.0000046  -0.0007693  -0.0004256   0.0000034  -0.0006463   0.0004855
   47   0.0008151  -0.0002724   0.0005276  -0.0008317   0.0000079  -0.0006682
   48  -0.0010489  -0.0010757  -0.0007228   0.0003834  -0.0006141   0.0003750
   49  -0.0001122  -0.0002024   0.0000039   0.0000451  -0.0000131   0.0000369
   50  -0.0000931  -0.0001984   0.0000283  -0.0000116  -0.0000039   0.0000037
   51  -0.0001061  -0.0001134   0.0000375  -0.0000830   0.0000008  -0.0001191
           37          38          39          40          41          42
    1   0.0000132  -0.0004861   0.0001559  -0.0628482  -0.0021519  -0.0124553
    2   0.0041013  -0.0056102   0.0027220  -0.0051827  -0.1052485   0.0075533
    3   0.0003316   0.0013429  -0.0016811  -0.0014774   0.0528196  -0.2070148
    4  -0.0062287   0.0053216  -0.0027674   0.0038593  -0.0004557   0.0112600
    5   0.0006880  -0.0189421   0.0134229  -0.0064755   0.0007693   0.0089023
    6   0.0023186  -0.0341255   0.0077323   0.0285481  -0.0046384  -0.0463217
    7   0.0013042   0.0002728  -0.0003632  -0.0046336   0.0015581   0.0052137
    8  -0.0006711   0.0028446   0.0027453   0.0030852   0.0002232  -0.0029524
    9  -0.0001158   0.0011159   0.0018817   0.0035816  -0.0011125  -0.0019674
   10   0.0015349   0.0017112  -0.0009356   0.0029772   0.0011936  -0.0075944
   11  -0.0035099  -0.0040294   0.0005950   0.0019514  -0.0027667  -0.0021450
   12   0.0000710   0.0003329  -0.0003528  -0.0031273   0.0020876  -0.0043226
   13  -0.0012065  -0.0008267   0.0009714  -0.0006451  -0.0008202   0.0018510
   14  -0.0007039  -0.0001829   0.0010527  -0.0015066   0.0016611   0.0016928
   15   0.0000105   0.0002751  -0.0001279   0.0006972  -0.0002808   0.0011437
   16  -0.0026403   0.0006829  -0.0002488  -0.0004629  -0.0006621   0.0028579
   17  -0.0001963   0.0012018   0.0004779  -0.0004888   0.0012069  -0.0011679
   18   0.0004991   0.0000560   0.0004876   0.0026711  -0.0016205   0.0035471
   19   0.0002270   0.0001487   0.0000704  -0.0004263   0.0009849  -0.0031727
   20   0.0014873  -0.0000251  -0.0002258   0.0076497   0.0033090   0.0083061
   21   0.0004830  -0.0002879   0.0004399  -0.0315267  -0.0063725  -0.0411572
   22   0.0001979  -0.0003893  -0.0001799   0.0025934   0.0002885  -0.0011680
   23  -0.0007764   0.0001620   0.0000587   0.0005857   0.0010265   0.0000797
   24  -0.0003487   0.0001534  -0.0001095  -0.0018507   0.0000121   0.0042806
   25  -0.0001907   0.0000632  -0.0000327   0.0011040  -0.0001021   0.0005541
   26   0.0000492   0.0000652  -0.0000083  -0.0003516   0.0000022   0.0003727
   27   0.0000064  -0.0000183   0.0000522  -0.0002394   0.0001257   0.0001920
   28  -0.0123922   0.0384100   0.0733406   0.0017142  -0.0005507  -0.0006051
   29   0.0441068  -0.1534245  -0.2283457   0.0007248   0.0027107  -0.0002766
   30   0.0694670  -0.1778943  -0.4050868   0.0004764  -0.0033323   0.0037745
   31  -0.0004234   0.0001209  -0.0000196   0.0019337   0.0016704   0.0019974
   32  -0.0005164   0.0001627   0.0000679   0.0009330   0.0026622  -0.0003986
   33   0.0003399   0.0001053   0.0000256   0.0012310  -0.0007387   0.0021239
   34  -0.0001110   0.0000212   0.0000358  -0.0054768  -0.0017102  -0.0062853
   35   0.0001696  -0.0000379   0.0001409  -0.0011814   0.0009866  -0.0016136
   36  -0.0002746   0.0001180  -0.0001105  -0.0037565  -0.0012868  -0.0016582
   37   0.0181704  -0.0439781  -0.0698283  -0.0002520   0.0004867  -0.0006971
   38  -0.0439781   0.1774394   0.2093067  -0.0013685   0.0008356   0.0013904
   39  -0.0698283   0.2093067   0.3969618   0.0006584  -0.0010378   0.0004997
   40  -0.0002520  -0.0013685   0.0006584   0.0648051   0.0426868   0.0081464
   41   0.0004867   0.0008356  -0.0010378   0.0426868   0.6056746  -0.0767412
   42  -0.0006971   0.0013904   0.0004997   0.0081464  -0.0767412   0.3478173
   43  -0.0008062   0.0010545  -0.0005456   0.0019462   0.0005677  -0.0000131
   44   0.0003335  -0.0001923   0.0002850  -0.0003325  -0.0080921   0.0075161
   45   0.0003577  -0.0005299   0.0003891   0.0015470   0.0427451  -0.0137580
   46   0.0005159   0.0007403  -0.0006026  -0.0073721  -0.0423205   0.0000668
   47  -0.0001442   0.0000819  -0.0001774  -0.0397964  -0.5048049   0.0493663
   48  -0.0004235  -0.0006620   0.0003716  -0.0045541  -0.0011124  -0.0456020
   49   0.0022876  -0.0014986   0.0002912   0.0011843  -0.0006633   0.0000437
   50  -0.0009262  -0.0003490  -0.0010799  -0.0009325  -0.0001559   0.0001156
   51  -0.0021968  -0.0006787  -0.0013728  -0.0010251   0.0004837  -0.0015768
           43          44          45          46          47          48
    1  -0.0511510  -0.0113245   0.0012267  -0.0014515  -0.0015987   0.0039290
    2  -0.0143682  -0.3120204  -0.0058166   0.0032913  -0.0122271   0.0466414
    3   0.0005308   0.0053576  -0.0472817  -0.0004135   0.0000080  -0.0082208
    4   0.0011662   0.0011983  -0.0031601   0.0007977   0.0003824   0.0008588
    5   0.0243014  -0.0116007  -0.0131107  -0.0037075   0.0013526   0.0034069
    6  -0.0011154  -0.0007983   0.0025709   0.0014011  -0.0014019  -0.0011253
    7   0.0004172   0.0005103  -0.0006087   0.0002005   0.0003510  -0.0002116
    8  -0.0004105   0.0001160   0.0004203   0.0004041  -0.0006191  -0.0002687
    9   0.0002658  -0.0004114   0.0001178  -0.0003174  -0.0003876   0.0002358
   10  -0.0003714  -0.0006100  -0.0000308   0.0001959  -0.0006961   0.0010123
   11   0.0042517  -0.0023223  -0.0003686  -0.0021619  -0.0005167   0.0004695
   12  -0.0009846   0.0005575   0.0009707   0.0010006   0.0000840   0.0000650
   13   0.0002664  -0.0012766  -0.0002122  -0.0000188  -0.0000186  -0.0002547
   14  -0.0018415   0.0015193   0.0004220   0.0013178   0.0000608  -0.0006042
   15  -0.0001498  -0.0001258  -0.0003590  -0.0001809  -0.0000050   0.0000144
   16   0.0001582  -0.0000917  -0.0001386  -0.0002544   0.0002761  -0.0005249
   17  -0.0009299   0.0006160   0.0002948   0.0007474  -0.0001590  -0.0001310
   18   0.0006781  -0.0002033  -0.0000983  -0.0011319   0.0000234  -0.0003489
   19  -0.0038785  -0.0021956  -0.0014722   0.0014736   0.0006135  -0.0007169
   20  -0.0307480  -0.0103413  -0.0156573   0.0035203   0.0028977   0.0019874
   21  -0.0017661  -0.0016438   0.0011749  -0.0006641  -0.0014405   0.0012901
   22   0.0027238   0.0007147   0.0009405  -0.0007573   0.0000649   0.0006805
   23   0.0011493   0.0011267   0.0013108  -0.0008584  -0.0003579  -0.0006430
   24   0.0004883   0.0003607   0.0002335   0.0006677  -0.0001474  -0.0004283
   25   0.0005652   0.0002306   0.0002741  -0.0002999   0.0000519  -0.0001850
   26   0.0001503   0.0003682  -0.0000773   0.0002326   0.0000775  -0.0000096
   27   0.0000672   0.0000767  -0.0001038  -0.0002878  -0.0000250   0.0001159
   28  -0.0039889   0.0007350   0.0031846  -0.0008930   0.0000792  -0.0006403
   29   0.0041773   0.0002561  -0.0025827  -0.0003521  -0.0008055  -0.0003129
   30   0.0032940  -0.0014720  -0.0011820  -0.0009590  -0.0001721   0.0003180
   31  -0.0046925  -0.0004802  -0.0028222   0.0000046   0.0008151  -0.0010489
   32  -0.0012735   0.0006772  -0.0005923  -0.0007693  -0.0002724  -0.0010757
   33  -0.0021822  -0.0010994  -0.0005946  -0.0004256   0.0005276  -0.0007228
   34   0.0007625  -0.0004777   0.0006397   0.0000034  -0.0008317   0.0003834
   35   0.0006284   0.0003066  -0.0000498  -0.0006463   0.0000079  -0.0006141
   36   0.0002401  -0.0004907   0.0002748   0.0004855  -0.0006682   0.0003750
   37  -0.0008062   0.0003335   0.0003577   0.0005159  -0.0001442  -0.0004235
   38   0.0010545  -0.0001923  -0.0005299   0.0007403   0.0000819  -0.0006620
   39  -0.0005456   0.0002850   0.0003891  -0.0006026  -0.0001774   0.0003716
   40   0.0019462  -0.0003325   0.0015470  -0.0073721  -0.0397964  -0.0045541
   41   0.0005677  -0.0080921   0.0427451  -0.0423205  -0.5048049  -0.0011124
   42  -0.0000131   0.0075161  -0.0137580   0.0000668   0.0493663  -0.0456020
   43   0.0558657   0.0128108   0.0010458   0.0006354   0.0003005  -0.0000400
   44   0.0128108   0.3380083  -0.0086761   0.0004578   0.0017041   0.0008435
   45   0.0010458  -0.0086761   0.0645248  -0.0006626   0.0023823  -0.0066741
   46   0.0006354   0.0004578  -0.0006626   0.0085452   0.0400507   0.0011678
   47   0.0003005   0.0017041   0.0023823   0.0400507   0.5132113  -0.0480013
   48  -0.0000400   0.0008435  -0.0066741   0.0011678  -0.0480013   0.0598100
   49   0.0003817  -0.0002023  -0.0001088  -0.0013252   0.0001005   0.0005678
   50   0.0001797  -0.0001294  -0.0001138   0.0000538   0.0003690   0.0000861
   51   0.0001865  -0.0000762  -0.0002048   0.0008558   0.0000348   0.0005266
           49          50          51
    1  -0.0008575   0.0002201   0.0000541
    2  -0.0000008  -0.0011314  -0.0000524
    3  -0.0008422  -0.0000102   0.0024781
    4  -0.0052805  -0.0003238  -0.0021882
    5   0.0075480   0.0056001   0.0040359
    6  -0.0031408  -0.0006028  -0.0024057
    7   0.0004534  -0.0004830  -0.0001805
    8  -0.0007353  -0.0013826  -0.0004455
    9   0.0004031  -0.0002887   0.0000231
   10   0.0195981  -0.0027055   0.0145979
   11   0.0244000  -0.0392373   0.0218100
   12   0.0037859   0.0093593  -0.0046687
   13  -0.0046855   0.0019910  -0.0070160
   14   0.0073847   0.0045905   0.0048476
   15  -0.0080845   0.0018796   0.0019371
   16  -0.1196243  -0.1466896  -0.0050040
   17  -0.1844043  -0.3862749   0.0299401
   18   0.0080262   0.0475152  -0.0268483
   19  -0.0003688  -0.0000403  -0.0002020
   20   0.0004324   0.0005387   0.0000350
   21   0.0001649   0.0002741  -0.0003255
   22   0.0004235  -0.0002559   0.0005029
   23  -0.0003227  -0.0001944  -0.0001707
   24  -0.0000903  -0.0000486  -0.0001355
   25  -0.0000958  -0.0000377  -0.0000094
   26   0.0000493   0.0000681  -0.0000211
   27  -0.0000098  -0.0000110  -0.0000031
   28  -0.0002284   0.0020936   0.0063213
   29   0.0001671  -0.0043387  -0.0016312
   30   0.0034601   0.0008919  -0.0008749
   31  -0.0001122  -0.0000931  -0.0001061
   32  -0.0002024  -0.0001984  -0.0001134
   33   0.0000039   0.0000283   0.0000375
   34   0.0000451  -0.0000116  -0.0000830
   35  -0.0000131  -0.0000039   0.0000008
   36   0.0000369   0.0000037  -0.0001191
   37   0.0022876  -0.0009262  -0.0021968
   38  -0.0014986  -0.0003490  -0.0006787
   39   0.0002912  -0.0010799  -0.0013728
   40   0.0011843  -0.0009325  -0.0010251
   41  -0.0006633  -0.0001559   0.0004837
   42   0.0000437   0.0001156  -0.0015768
   43   0.0003817   0.0001797   0.0001865
   44  -0.0002023  -0.0001294  -0.0000762
   45  -0.0001088  -0.0001138  -0.0002048
   46  -0.0013252   0.0000538   0.0008558
   47   0.0001005   0.0003690   0.0000348
   48   0.0005678   0.0000861   0.0005266
   49   0.1082047   0.1479610  -0.0045075
   50   0.1479610   0.4222295  -0.0579989
   51  -0.0045075  -0.0579989   0.0335327
 Gradient time:  CPU 4303.64 s  wall 4304.57 s
 **********************************************************************
 **                                                                  **
 **                       VIBRATIONAL ANALYSIS                       **
 **                       --------------------                       **
 **                                                                  **
 **        VIBRATIONAL FREQUENCIES (CM**-1) AND NORMAL MODES         **
 **     FORCE CONSTANTS (mDYN/ANGSTROM) AND REDUCED MASSES (AMU)     **
 **                  INFRARED INTENSITIES (KM/MOL)                   **
 **                                                                  **
 **********************************************************************


 Mode:                 1                      2                      3
 Frequency:        63.33                  70.59                 103.65
 Force Cnst:      0.0171                 0.0165                 0.0225
 Red. Mass:       7.2181                 5.6035                 3.5557
 IR Active:          YES                    YES                    YES
 IR Intens:        2.546                  2.281                  7.431
 Raman Active:       YES                    YES                    YES
               X      Y      Z        X      Y      Z        X      Y      Z
 C          0.017  0.071 -0.061   -0.010  0.079 -0.085   -0.001 -0.089 -0.004
 C          0.002  0.090 -0.101   -0.005  0.029 -0.023   -0.007 -0.019 -0.053
 H          0.023  0.194 -0.084    0.060  0.042 -0.027   -0.019  0.049 -0.039
 C          0.017 -0.007  0.009    0.007 -0.033  0.055   -0.049  0.012  0.015
 O          0.224 -0.072 -0.135   -0.022  0.017  0.274   -0.065  0.017  0.027
 O         -0.228 -0.012  0.316    0.063 -0.165 -0.162   -0.082  0.042  0.091
 C          0.012 -0.034  0.022    0.000 -0.141  0.044   -0.045 -0.172  0.142
 O         -0.025 -0.221  0.172   -0.040 -0.135 -0.033    0.057  0.213 -0.110
 H         -0.003 -0.241  0.136   -0.018 -0.242  0.031   -0.003  0.123  0.149
 O         -0.099  0.066 -0.211   -0.048  0.020 -0.038    0.039 -0.032 -0.139
 H          0.162 -0.056 -0.048    0.100 -0.131  0.233   -0.191 -0.115  0.528
 H         -0.107  0.049  0.034   -0.063 -0.320  0.001   -0.027 -0.566  0.058
 H          0.236  0.154 -0.200   -0.245  0.006 -0.066    0.147  0.030 -0.155
 O          0.103  0.127 -0.050    0.062  0.338 -0.021    0.130 -0.004  0.018
 H         -0.032  0.072 -0.101   -0.074  0.074 -0.284   -0.080 -0.088 -0.071
 H         -0.126  0.151  0.020    0.048  0.355  0.175    0.201 -0.004  0.082
 H         -0.343  0.041  0.339    0.054 -0.175 -0.284   -0.051  0.024  0.045
 TransDip  -0.027  0.040  0.017   -0.025 -0.035 -0.023   -0.000 -0.057  0.066

 Mode:                 4                      5                      6
 Frequency:       148.35                 228.65                 241.81
 Force Cnst:      0.0757                 0.0385                 0.1854
 Red. Mass:       5.8347                 1.2487                 5.3812
 IR Active:          YES                    YES                    YES
 IR Intens:        4.726                 73.479                  5.304
 Raman Active:       YES                    YES                    YES
               X      Y      Z        X      Y      Z        X      Y      Z
 C          0.062 -0.025 -0.204   -0.012  0.009 -0.042    0.104  0.087  0.084
 C          0.049 -0.159 -0.113    0.003  0.020 -0.017   -0.035 -0.000 -0.030
 H          0.149 -0.266 -0.140    0.031 -0.034 -0.028   -0.062 -0.052 -0.034
 C         -0.075 -0.034  0.024    0.010  0.010  0.001   -0.071 -0.022 -0.027
 O         -0.240  0.015  0.122    0.040  0.007  0.017   -0.168  0.005  0.020
 O         -0.055  0.065  0.100   -0.013 -0.013  0.005   -0.081  0.017  0.018
 C         -0.024  0.108 -0.096   -0.028  0.002 -0.018    0.163  0.103 -0.016
 O          0.122  0.039  0.248   -0.003  0.034 -0.009   -0.011 -0.074 -0.155
 H          0.043  0.316  0.137   -0.026 -0.560  0.729    0.092 -0.285 -0.182
 O          0.083 -0.126  0.043    0.001  0.028  0.062   -0.237  0.005  0.073
 H         -0.054  0.090 -0.276   -0.027  0.010  0.026    0.249  0.082 -0.152
 H         -0.187  0.311 -0.061   -0.072 -0.035 -0.030    0.309  0.214  0.013
 H         -0.031 -0.221  0.079   -0.133 -0.037  0.076   -0.273 -0.078  0.116
 O          0.076  0.071 -0.184   -0.005 -0.042 -0.056    0.325 -0.071  0.042
 H          0.180 -0.034 -0.278   -0.030  0.012 -0.012    0.146  0.084  0.180
 H         -0.060  0.088 -0.101    0.277 -0.070 -0.127    0.391 -0.086 -0.072
 H          0.045  0.014  0.038   -0.018 -0.015 -0.032   -0.065  0.013  0.035
 TransDip  -0.006  0.007 -0.069    0.023 -0.209  0.176    0.069 -0.026 -0.007

 Mode:                 7                      8                      9
 Frequency:       258.28                 296.20                 327.21
 Force Cnst:      0.0794                 0.1081                 0.1475
 Red. Mass:       2.0212                 2.0908                 2.3379
 IR Active:          YES                    YES                    YES
 IR Intens:       52.618                 26.174                  6.846
 Raman Active:       YES                    YES                    YES
               X      Y      Z        X      Y      Z        X      Y      Z
 C          0.037  0.001  0.054   -0.004 -0.014 -0.056   -0.009 -0.016  0.013
 C          0.012 -0.051  0.037    0.009  0.016 -0.006   -0.005 -0.027 -0.022
 H         -0.031  0.057  0.058    0.038 -0.004 -0.015   -0.039 -0.087 -0.030
 C         -0.007 -0.033  0.009    0.017  0.028  0.013   -0.019  0.010 -0.020
 O         -0.093 -0.026 -0.026    0.023  0.032  0.036    0.030  0.014  0.030
 O          0.062  0.040  0.010    0.063  0.015 -0.046   -0.069 -0.066 -0.050
 C          0.066  0.056 -0.019   -0.002 -0.072 -0.005   -0.067  0.082  0.008
 O          0.033  0.012 -0.037    0.070  0.009  0.032   -0.156  0.016 -0.039
 H          0.046 -0.494  0.506    0.027  0.111  0.029   -0.101 -0.164  0.025
 O         -0.032 -0.072 -0.123   -0.199  0.024  0.055    0.142 -0.010  0.048
 H          0.070  0.049 -0.098   -0.007 -0.059  0.085   -0.082  0.073 -0.100
 H          0.114  0.120 -0.003   -0.063 -0.155 -0.025   -0.008  0.163  0.030
 H          0.298  0.064 -0.142    0.815  0.073  0.213    0.762  0.034  0.135
 O         -0.069  0.070  0.077    0.003 -0.050 -0.062    0.128  0.005  0.014
 H          0.116 -0.004  0.018   -0.059 -0.012 -0.040    0.066 -0.018  0.008
 H         -0.430  0.105  0.166   -0.272 -0.028 -0.069   -0.382  0.052  0.099
 H          0.098  0.036  0.104   -0.066  0.102  0.236   -0.215  0.004  0.035
 TransDip   0.052 -0.082  0.211    0.133  0.055  0.079   -0.058 -0.017  0.058

 Mode:                10                     11                     12
 Frequency:       341.68                 387.72                 483.76
 Force Cnst:      0.3798                 0.1008                 0.4683
 Red. Mass:       5.5219                 1.1375                 3.3964
 IR Active:          YES                    YES                    YES
 IR Intens:       12.235                181.012                 31.885
 Raman Active:       YES                    YES                    YES
               X      Y      Z        X      Y      Z        X      Y      Z
 C         -0.046  0.006 -0.056   -0.010 -0.016  0.015   -0.066 -0.190  0.023
 C          0.037 -0.056  0.018   -0.011 -0.005  0.011   -0.060 -0.065  0.022
 H          0.194  0.016  0.015   -0.047  0.011  0.018   -0.115 -0.082  0.023
 C          0.093 -0.047  0.098   -0.014 -0.008  0.001   -0.004  0.102 -0.023
 O          0.031 -0.063 -0.003   -0.014 -0.012 -0.003    0.173  0.098  0.055
 O          0.298  0.140  0.098   -0.007 -0.016 -0.006   -0.036  0.084 -0.035
 C         -0.190  0.065  0.028   -0.002  0.016 -0.032   -0.069 -0.043 -0.147
 O         -0.290  0.017 -0.006    0.009 -0.006  0.008    0.060  0.012 -0.005
 H         -0.224 -0.014 -0.146    0.004  0.049 -0.041   -0.034  0.079  0.165
 O         -0.096 -0.075 -0.084    0.003 -0.015 -0.023   -0.082 -0.107 -0.004
 H         -0.195  0.067  0.021   -0.019  0.012 -0.121   -0.278 -0.055 -0.503
 H         -0.214  0.069  0.028    0.026  0.115 -0.011    0.080  0.309 -0.066
 H         -0.141 -0.023 -0.123    0.477  0.045  0.029   -0.323 -0.103 -0.053
 O          0.122 -0.006 -0.065   -0.043  0.047  0.035    0.090  0.053  0.098
 H          0.004  0.004 -0.058   -0.006 -0.017 -0.010   -0.152 -0.186 -0.057
 H          0.327 -0.025 -0.096    0.850 -0.027  0.005   -0.047  0.085  0.350
 H          0.490  0.083  0.271   -0.015 -0.010  0.011    0.004  0.062 -0.086
 TransDip   0.110  0.014  0.014    0.429  0.027 -0.028   -0.177 -0.026  0.029

 Mode:                13                     14                     15
 Frequency:       498.35                 624.66                 665.93
 Force Cnst:      0.7155                 1.2975                 1.2951
 Red. Mass:       4.8897                 5.6440                 4.9568
 IR Active:          YES                    YES                    YES
 IR Intens:       44.902                 14.383                 29.727
 Raman Active:       YES                    YES                    YES
               X      Y      Z        X      Y      Z        X      Y      Z
 C         -0.125 -0.057 -0.024    0.029  0.091 -0.063    0.095 -0.122 -0.016
 C         -0.053  0.144  0.165    0.001 -0.048  0.272    0.257  0.041  0.016
 H          0.158  0.282  0.168    0.303 -0.008  0.257    0.327  0.065  0.015
 C         -0.091 -0.046  0.218   -0.122  0.195  0.299    0.246  0.104  0.005
 O         -0.123 -0.125 -0.133    0.075  0.096 -0.118   -0.156  0.175 -0.124
 O          0.080 -0.095 -0.014   -0.082 -0.039 -0.121   -0.016 -0.196  0.093
 C         -0.071 -0.073 -0.168    0.059  0.057  0.056   -0.060 -0.034 -0.028
 O          0.103  0.011  0.006   -0.009 -0.011  0.003   -0.085  0.027  0.018
 H         -0.028  0.139  0.205    0.051 -0.076 -0.080   -0.077  0.012  0.007
 O          0.071  0.173  0.004   -0.010 -0.249 -0.046   -0.101  0.003  0.007
 H         -0.206 -0.079 -0.389    0.211  0.061  0.266   -0.211 -0.024 -0.125
 H         -0.002  0.157 -0.117   -0.038 -0.150  0.007   -0.069  0.068 -0.006
 H         -0.033  0.276 -0.072   -0.041  0.101 -0.264   -0.052 -0.045  0.042
 O          0.163  0.014 -0.008    0.019 -0.020 -0.123   -0.023  0.012  0.053
 H         -0.343 -0.046 -0.041    0.182  0.087 -0.095    0.013 -0.120 -0.015
 H         -0.142  0.049  0.107    0.120 -0.040 -0.271   -0.003  0.022  0.193
 H         -0.004 -0.042  0.151   -0.278  0.043 -0.102   -0.270 -0.177 -0.584
 TransDip  -0.178  0.055  0.106    0.017  0.112  0.043    0.160  0.005 -0.070

 Mode:                16                     17                     18
 Frequency:       715.84                 786.39                 875.51
 Force Cnst:      0.3470                 1.5187                 2.1788
 Red. Mass:       1.1494                 4.1682                 4.8244
 IR Active:          YES                    YES                    YES
 IR Intens:       54.920                 79.103                 16.171
 Raman Active:       YES                    YES                    YES
               X      Y      Z        X      Y      Z        X      Y      Z
 C          0.028 -0.035 -0.012   -0.148  0.232  0.071    0.194  0.005 -0.033
 C          0.035 -0.013 -0.030   -0.069  0.045  0.136    0.215  0.011  0.267
 H          0.073  0.015 -0.028   -0.300 -0.090  0.135    0.161  0.158  0.296
 C          0.005  0.015  0.007    0.186 -0.024 -0.210   -0.011 -0.124 -0.148
 O         -0.015  0.020  0.006   -0.060  0.087  0.030    0.012 -0.109  0.081
 O          0.014 -0.033 -0.048    0.032 -0.065  0.071   -0.167  0.144 -0.102
 C          0.004  0.003  0.009   -0.081 -0.041 -0.107   -0.073 -0.047 -0.154
 O         -0.014  0.004  0.002    0.065 -0.022 -0.006   -0.068  0.013  0.032
 H          0.002 -0.018 -0.015   -0.089  0.192  0.157   -0.133  0.116  0.076
 O          0.011  0.017 -0.014    0.048 -0.164 -0.010   -0.030  0.058 -0.008
 H         -0.024  0.004 -0.013    0.071 -0.044  0.038   -0.070 -0.019  0.117
 H          0.009  0.023  0.013   -0.141 -0.157 -0.136   -0.354 -0.282 -0.215
 H         -0.236 -0.075 -0.003    0.020  0.127 -0.194   -0.042  0.327 -0.167
 O         -0.020  0.005  0.023    0.063 -0.015 -0.010    0.011 -0.011  0.039
 H          0.040 -0.036 -0.010   -0.277  0.239  0.124    0.298 -0.004 -0.022
 H          0.087 -0.003  0.044   -0.018 -0.032 -0.294    0.033 -0.016  0.002
 H         -0.426  0.253  0.813   -0.278  0.090  0.317    0.073  0.067  0.057
 TransDip  -0.088  0.039  0.217   -0.188  0.214 -0.006    0.110 -0.066 -0.007

 Mode:                19                     20                     21
 Frequency:       878.84                 936.95                1050.46
 Force Cnst:      1.5491                 1.1572                 1.8952
 Red. Mass:       3.4041                 2.2373                 2.9151
 IR Active:          YES                    YES                    YES
 IR Intens:        9.561                  8.652                 25.006
 Raman Active:       YES                    YES                    YES
               X      Y      Z        X      Y      Z        X      Y      Z
 C         -0.030  0.181 -0.021   -0.092  0.036  0.068    0.042 -0.129  0.001
 C          0.105  0.015 -0.202    0.166  0.111 -0.031   -0.062  0.284 -0.057
 H          0.441 -0.074 -0.247    0.400  0.078 -0.054   -0.226  0.454 -0.010
 C         -0.070  0.021  0.129   -0.001 -0.049 -0.010    0.019 -0.025  0.006
 O          0.017 -0.028 -0.025   -0.004 -0.058  0.019   -0.017 -0.037  0.006
 O         -0.007  0.018 -0.037   -0.058  0.059 -0.051    0.011  0.019 -0.001
 C         -0.087 -0.005 -0.142    0.042 -0.075  0.098    0.072  0.064 -0.092
 O          0.029 -0.025  0.002   -0.015  0.033 -0.002   -0.043  0.021  0.047
 H         -0.120  0.190  0.148    0.006 -0.021  0.002    0.098 -0.151 -0.142
 O          0.005 -0.065  0.004   -0.004 -0.093  0.014    0.012 -0.155  0.055
 H          0.123  0.003  0.176   -0.134 -0.091 -0.344    0.117  0.103  0.321
 H         -0.294 -0.300 -0.217    0.334  0.367  0.208   -0.168 -0.306 -0.174
 H          0.049 -0.281  0.137    0.021 -0.078  0.004    0.002 -0.136  0.028
 O          0.007 -0.038  0.223   -0.012  0.018 -0.060   -0.001  0.011 -0.042
 H         -0.036  0.181  0.231   -0.510  0.058  0.063   -0.036 -0.112  0.207
 H         -0.030 -0.059  0.004   -0.025  0.015 -0.128    0.018  0.051  0.410
 H          0.042 -0.009 -0.082    0.005  0.040  0.025   -0.036  0.034  0.029
 TransDip  -0.052  0.030 -0.079    0.047  0.006  0.081    0.082  0.123  0.062

 Mode:                22                     23                     24
 Frequency:      1054.89                1085.71                1106.13
 Force Cnst:      1.6742                 3.0467                 2.0270
 Red. Mass:       2.5535                 4.3868                 2.8119
 IR Active:          YES                    YES                    YES
 IR Intens:        1.485                 97.634                 93.356
 Raman Active:       YES                    YES                    YES
               X      Y      Z        X      Y      Z        X      Y      Z
 C          0.199  0.074  0.124   -0.106  0.025 -0.150   -0.102 -0.031  0.240
 C         -0.048  0.025 -0.057   -0.049 -0.073  0.030    0.094 -0.133 -0.007
 H         -0.471  0.134  0.004    0.168 -0.322 -0.035    0.106 -0.113  0.001
 C         -0.057  0.031  0.060   -0.006  0.008 -0.041   -0.040  0.016  0.005
 O          0.007  0.010 -0.016    0.005  0.022  0.002    0.011  0.018 -0.006
 O          0.030 -0.024  0.009    0.011 -0.020  0.019   -0.001 -0.013 -0.003
 C          0.030 -0.194 -0.070    0.323 -0.120 -0.137    0.045  0.029 -0.114
 O         -0.089  0.054  0.024   -0.183  0.156  0.141   -0.027 -0.001  0.033
 H         -0.280  0.289  0.242    0.060 -0.193 -0.149   -0.142  0.164  0.142
 O          0.010 -0.026  0.006    0.004  0.032 -0.008   -0.009  0.066 -0.035
 H         -0.053 -0.207 -0.364    0.388 -0.090 -0.006    0.189  0.054  0.299
 H          0.072  0.126  0.009    0.198 -0.114 -0.116    0.111 -0.317 -0.172
 H         -0.006 -0.156  0.078   -0.004  0.229 -0.124   -0.008 -0.180  0.119
 O         -0.018  0.019 -0.042    0.013 -0.036  0.102    0.010  0.039 -0.165
 H          0.230  0.069 -0.035   -0.436  0.031 -0.188   -0.043 -0.024  0.539
 H         -0.052 -0.002 -0.332    0.016 -0.043  0.065    0.062  0.089  0.369
 H          0.037 -0.023  0.031    0.059 -0.036  0.014    0.018 -0.013  0.020
 TransDip   0.035  0.007  0.017    0.210 -0.101 -0.214   -0.049 -0.162  0.259

 Mode:                25                     26                     27
 Frequency:      1182.80                1198.83                1229.09
 Force Cnst:      1.2094                 1.0630                 1.3421
 Red. Mass:       1.4672                 1.2554                 1.5079
 IR Active:          YES                    YES                    YES
 IR Intens:       68.719                 32.543                 10.915
 Raman Active:       YES                    YES                    YES
               X      Y      Z        X      Y      Z        X      Y      Z
 C          0.059  0.001 -0.005   -0.008 -0.010 -0.042   -0.044 -0.021 -0.048
 C          0.042  0.040 -0.035   -0.070  0.019 -0.009    0.023  0.026  0.053
 H          0.030 -0.342 -0.101    0.241 -0.096 -0.059    0.235  0.445  0.099
 C         -0.124  0.028 -0.049    0.081 -0.020  0.022   -0.110  0.012 -0.105
 O          0.012  0.035 -0.008   -0.011 -0.027  0.007    0.014  0.057 -0.003
 O          0.028 -0.058  0.029   -0.009  0.036 -0.013    0.012 -0.059  0.033
 C         -0.027 -0.004  0.018    0.005 -0.021  0.039    0.006  0.011  0.028
 O          0.008 -0.007 -0.014   -0.013 -0.009 -0.032   -0.006 -0.008 -0.018
 H         -0.012  0.020  0.010   -0.309  0.379  0.314   -0.177  0.218  0.180
 O         -0.006 -0.032  0.045    0.001 -0.004  0.013    0.003 -0.010 -0.011
 H         -0.016 -0.011 -0.036    0.461 -0.082 -0.079    0.332 -0.026 -0.005
 H         -0.090  0.059  0.026    0.074  0.139  0.082    0.062  0.067  0.046
 H         -0.029  0.627 -0.353   -0.003  0.191 -0.105    0.017 -0.364  0.202
 O         -0.012 -0.001 -0.015   -0.008 -0.012 -0.014    0.006 -0.008  0.018
 H         -0.097  0.017  0.249    0.263 -0.018  0.135    0.169 -0.036 -0.152
 H          0.018  0.021  0.243    0.044  0.016  0.322   -0.011 -0.010 -0.008
 H          0.320 -0.149  0.210   -0.219  0.102 -0.120    0.397 -0.185  0.210
 TransDip  -0.096  0.247  0.020   -0.024  0.117  0.138   -0.102 -0.007 -0.027

 Mode:                28                     29                     30
 Frequency:      1247.69                1276.70                1321.68
 Force Cnst:      1.0493                 1.2787                 1.5041
 Red. Mass:       1.1440                 1.3315                 1.4614
 IR Active:          YES                    YES                    YES
 IR Intens:       28.887                 12.919                  9.518
 Raman Active:       YES                    YES                    YES
               X      Y      Z        X      Y      Z        X      Y      Z
 C         -0.002 -0.039  0.024    0.025  0.030  0.054   -0.125 -0.066  0.094
 C         -0.023  0.031 -0.023   -0.121 -0.001  0.005    0.061  0.027 -0.051
 H          0.197 -0.058 -0.060    0.745  0.107 -0.057   -0.065 -0.031 -0.053
 C          0.002 -0.003 -0.009   -0.006 -0.008 -0.051    0.012 -0.004  0.020
 O         -0.001  0.001  0.001    0.004  0.017  0.005   -0.002 -0.003 -0.003
 O          0.002 -0.001  0.002    0.013 -0.005  0.015   -0.010  0.002 -0.009
 C          0.013  0.053 -0.033   -0.014 -0.061 -0.022   -0.003 -0.017 -0.016
 O         -0.015 -0.040  0.016    0.007  0.025  0.021    0.008  0.031  0.005
 H         -0.177  0.196  0.180    0.211 -0.254 -0.209    0.119 -0.128 -0.117
 O         -0.003 -0.011  0.018    0.008 -0.003  0.002   -0.009 -0.008  0.028
 H         -0.324  0.120  0.198   -0.263 -0.045 -0.109    0.379 -0.074 -0.045
 H          0.614 -0.260 -0.076   -0.076  0.000 -0.012   -0.289  0.044 -0.007
 H         -0.001  0.205 -0.111    0.025 -0.009  0.010   -0.031  0.281 -0.150
 O         -0.002  0.012  0.019   -0.005  0.005 -0.019    0.014  0.026  0.011
 H          0.106 -0.052 -0.255    0.358  0.019  0.160    0.537 -0.115 -0.292
 H         -0.024 -0.019 -0.313    0.007  0.012  0.043   -0.031 -0.015 -0.421
 H          0.015 -0.006  0.013   -0.043  0.012 -0.028    0.043 -0.014  0.038
 TransDip  -0.033  0.158 -0.060    0.081 -0.076 -0.031    0.055  0.040 -0.072

 Mode:                31                     32                     33
 Frequency:      1348.91                1374.25                1380.20
 Force Cnst:      1.4325                 2.0282                 1.5360
 Red. Mass:       1.3362                 1.8228                 1.3685
 IR Active:          YES                    YES                    YES
 IR Intens:       15.046                423.199                  5.003
 Raman Active:       YES                    YES                    YES
               X      Y      Z        X      Y      Z        X      Y      Z
 C         -0.089  0.078 -0.070    0.020 -0.014  0.005   -0.012  0.040  0.001
 C          0.062  0.024  0.004   -0.075 -0.001 -0.009    0.003 -0.131 -0.073
 H         -0.339 -0.025  0.029    0.057 -0.135 -0.042   -0.044  0.847  0.080
 C          0.007 -0.003  0.020    0.170 -0.034  0.091    0.035 -0.007  0.021
 O         -0.001  0.003 -0.005   -0.019  0.046 -0.023    0.000  0.015 -0.005
 O         -0.013 -0.001 -0.008   -0.121  0.001 -0.060   -0.017  0.004 -0.011
 C         -0.022 -0.051 -0.001    0.004  0.001 -0.001    0.010  0.001 -0.001
 O          0.002  0.012  0.026    0.001 -0.001 -0.002    0.001 -0.002  0.000
 H          0.103 -0.125 -0.093   -0.005  0.006  0.006   -0.004  0.004  0.006
 O         -0.002 -0.005 -0.002    0.006  0.010 -0.009    0.002 -0.011  0.062
 H         -0.242 -0.023 -0.055   -0.009 -0.000 -0.009   -0.065  0.011  0.005
 H          0.444 -0.026  0.019   -0.045 -0.011 -0.005    0.010 -0.002 -0.003
 H         -0.013 -0.049  0.021    0.034 -0.065  0.045   -0.015  0.400 -0.193
 O          0.001 -0.031 -0.008   -0.001  0.012 -0.004   -0.000 -0.013 -0.005
 H          0.597  0.061  0.107   -0.065 -0.007  0.145   -0.123  0.044 -0.059
 H          0.041  0.009  0.411   -0.015  0.006 -0.070    0.031  0.000  0.137
 H          0.100 -0.039  0.062    0.760 -0.293  0.455    0.026 -0.007  0.012
 TransDip   0.048 -0.073  0.088    0.526 -0.263  0.298    0.053 -0.045  0.018

 Mode:                34                     35                     36
 Frequency:      1428.33                1449.62                1515.97
 Force Cnst:      1.4462                 1.8340                 1.4671
 Red. Mass:       1.2032                 1.4813                 1.0835
 IR Active:          YES                    YES                    YES
 IR Intens:       45.976                  3.612                  4.393
 Raman Active:       YES                    YES                    YES
               X      Y      Z        X      Y      Z        X      Y      Z
 C         -0.004 -0.056 -0.086    0.076  0.009  0.034   -0.007 -0.006 -0.011
 C          0.003 -0.024  0.006   -0.015 -0.006 -0.003   -0.001 -0.001  0.000
 H         -0.074  0.144  0.039    0.045 -0.006 -0.010   -0.007  0.011  0.002
 C         -0.007  0.004 -0.007    0.004  0.000  0.005   -0.000 -0.000  0.000
 O          0.001 -0.004  0.002   -0.001  0.001 -0.001    0.000  0.000  0.000
 O          0.007  0.000  0.004   -0.003  0.000 -0.002    0.000  0.000  0.000
 C         -0.032 -0.007  0.007   -0.172 -0.017 -0.047    0.013 -0.054 -0.057
 O         -0.002  0.012  0.012    0.013  0.035  0.032    0.002 -0.009 -0.008
 H          0.045 -0.053 -0.043    0.211 -0.241 -0.197   -0.019  0.019  0.019
 O          0.001  0.001  0.007    0.001  0.002 -0.000    0.000 -0.000  0.000
 H          0.151 -0.042 -0.069    0.605 -0.086  0.147   -0.126  0.065  0.694
 H          0.226 -0.072  0.002    0.546  0.071  0.003   -0.020  0.677  0.126
 H         -0.004  0.036 -0.017   -0.002 -0.001  0.002    0.003  0.003 -0.001
 O          0.006  0.053  0.025   -0.006 -0.013 -0.008    0.002  0.006  0.006
 H          0.034 -0.040  0.782   -0.221  0.016 -0.240    0.048 -0.007  0.088
 H         -0.046  0.004 -0.490    0.002 -0.002  0.099   -0.016 -0.001 -0.074
 H         -0.054  0.021 -0.044    0.014 -0.005  0.010   -0.002  0.001 -0.002
 TransDip  -0.053  0.034 -0.208   -0.007 -0.007  0.060    0.063  0.015 -0.017

 Mode:                37                     38                     39
 Frequency:      1845.53                2971.30                3009.97
 Force Cnst:     20.4332                 5.5002                 5.8906
 Red. Mass:      10.1822                 1.0574                 1.1035
 IR Active:          YES                    YES                    YES
 IR Intens:      296.312                 54.766                 37.384
 Raman Active:       YES                    YES                    YES
               X      Y      Z        X      Y      Z        X      Y      Z
 C         -0.009  0.011  0.011    0.001  0.001 -0.000    0.000  0.008  0.002
 C         -0.018 -0.035  0.000    0.000 -0.001  0.004   -0.001  0.000 -0.006
 H          0.082  0.101 -0.005   -0.006  0.008 -0.054    0.007 -0.010  0.065
 C          0.139  0.707 -0.144   -0.000 -0.000  0.000    0.000  0.000  0.000
 O         -0.087 -0.442  0.087    0.000  0.000 -0.000   -0.000 -0.000 -0.000
 O         -0.031 -0.052  0.003   -0.000 -0.000 -0.000   -0.000 -0.000 -0.000
 C          0.000 -0.005 -0.003   -0.006 -0.024 -0.062   -0.010 -0.078  0.049
 O          0.003  0.000  0.000    0.002 -0.001 -0.001    0.001  0.000 -0.000
 H          0.007 -0.005 -0.005    0.004 -0.003 -0.003   -0.001 -0.001 -0.005
 O         -0.002 -0.010  0.001    0.000  0.000  0.000    0.000  0.000  0.000
 H         -0.017 -0.002 -0.002    0.055  0.509 -0.076    0.103  0.840 -0.090
 H         -0.001  0.002 -0.000   -0.038 -0.201  0.826    0.013  0.100 -0.490
 H         -0.010 -0.019  0.008   -0.002  0.000 -0.000   -0.001 -0.000 -0.002
 O          0.002 -0.003 -0.003   -0.000 -0.000  0.000    0.000  0.000 -0.001
 H          0.053  0.021 -0.015   -0.000 -0.007  0.001   -0.002 -0.108  0.005
 H         -0.018  0.003  0.020    0.001  0.003 -0.001   -0.003  0.003 -0.004
 H          0.394 -0.133  0.219   -0.000  0.001 -0.001    0.000  0.001 -0.000
 TransDip   0.141  0.518 -0.126    0.070 -0.109 -0.198   -0.016 -0.168  0.100

 Mode:                40                     41                     42
 Frequency:      3067.08                3095.78                3680.36
 Force Cnst:      6.0195                 6.1346                 8.4971
 Red. Mass:       1.0861                 1.0864                 1.0647
 IR Active:          YES                    YES                    YES
 IR Intens:       12.893                  7.672                123.094
 Raman Active:       YES                    YES                    YES
               X      Y      Z        X      Y      Z        X      Y      Z
 C         -0.001 -0.007 -0.001   -0.004 -0.083  0.002   -0.000 -0.000 -0.000
 C         -0.008  0.012 -0.082    0.001 -0.002  0.006   -0.000  0.001 -0.000
 H          0.089 -0.154  0.973   -0.004  0.012 -0.080   -0.000 -0.004  0.001
 C          0.000  0.001 -0.001   -0.000 -0.001  0.000    0.000 -0.005  0.002
 O         -0.000 -0.000  0.000   -0.000  0.001 -0.000   -0.000  0.002 -0.001
 O          0.000 -0.000  0.000   -0.000  0.000 -0.000   -0.023 -0.056  0.007
 C          0.000  0.003 -0.006   -0.001 -0.009  0.005   -0.000  0.000  0.000
 O          0.000 -0.000  0.000    0.000  0.000 -0.000   -0.000 -0.000 -0.000
 H         -0.000 -0.000 -0.000   -0.002  0.001 -0.001    0.000  0.000  0.000
 O         -0.000  0.001  0.002   -0.000  0.001 -0.000    0.000 -0.001 -0.001
 H         -0.002 -0.019  0.001    0.017  0.095 -0.009   -0.000 -0.002  0.000
 H         -0.001 -0.017  0.075   -0.003  0.011 -0.053    0.000 -0.000  0.000
 H          0.002  0.002 -0.011   -0.000  0.001  0.001   -0.003  0.009  0.017
 O          0.000 -0.000  0.001    0.000  0.002  0.001    0.000  0.001 -0.000
 H          0.007  0.087 -0.004    0.045  0.985 -0.027    0.001 -0.001 -0.000
 H         -0.001 -0.001  0.001   -0.002 -0.015 -0.008   -0.002 -0.009  0.001
 H          0.002 -0.003  0.002   -0.000  0.001 -0.001    0.367  0.920 -0.118
 TransDip   0.003  0.040 -0.108    0.010 -0.068  0.056    0.135  0.328 -0.017

 Mode:                43                     44                     45
 Frequency:      3808.03                3851.25                3866.92
 Force Cnst:      9.1067                 9.3241                 9.4047
 Red. Mass:       1.0659                 1.0670                 1.0675
 IR Active:          YES                    YES                    YES
 IR Intens:       32.968                 44.430                 74.202
 Raman Active:       YES                    YES                    YES
               X      Y      Z        X      Y      Z        X      Y      Z
 C         -0.000 -0.002 -0.001    0.000  0.000  0.000   -0.000  0.000 -0.000
 C          0.000  0.000 -0.000    0.000 -0.000 -0.000    0.000  0.001 -0.002
 H          0.001 -0.001 -0.001   -0.000 -0.000  0.000   -0.000  0.005  0.010
 C         -0.000 -0.000  0.000   -0.000 -0.000  0.000   -0.000  0.000 -0.000
 O          0.000  0.000 -0.000    0.000  0.000  0.000    0.000  0.000 -0.000
 O         -0.000 -0.000  0.000    0.000  0.000  0.000    0.001  0.001 -0.000
 C          0.000  0.001 -0.000    0.000 -0.002 -0.001    0.000 -0.000  0.000
 O          0.000  0.000  0.000   -0.055 -0.022 -0.020   -0.001 -0.000 -0.000
 H         -0.005 -0.002 -0.002    0.868  0.371  0.325    0.011  0.005  0.004
 O          0.000 -0.000 -0.000   -0.000  0.000  0.001    0.010 -0.033 -0.053
 H          0.002 -0.002  0.001    0.004  0.001 -0.001    0.000  0.001  0.000
 H         -0.002  0.000 -0.002    0.002 -0.001 -0.003    0.000  0.000 -0.000
 H         -0.001  0.002  0.002    0.002 -0.006 -0.010   -0.157  0.506  0.845
 O         -0.005 -0.062  0.007    0.000 -0.000  0.000   -0.000  0.000  0.000
 H          0.001  0.014  0.000    0.001  0.001  0.000   -0.000  0.000  0.000
 H          0.077  0.990 -0.097    0.000  0.006 -0.001   -0.000 -0.002  0.000
 H          0.003  0.008 -0.001   -0.000 -0.000 -0.000   -0.009 -0.018  0.000
 TransDip   0.007  0.166 -0.078    0.209  0.032  0.027   -0.042  0.193  0.192

 STANDARD THERMODYNAMIC QUANTITIES AT   298.15 K  AND     1.00 ATM

   This Molecule has  0 Imaginary Frequencies
   Zero point vibrational energy:       83.460 kcal/mol

   Atom    1 Element C  Has Mass   12.00000
   Atom    2 Element C  Has Mass   12.00000
   Atom    3 Element H  Has Mass    1.00783
   Atom    4 Element C  Has Mass   12.00000
   Atom    5 Element O  Has Mass   15.99491
   Atom    6 Element O  Has Mass   15.99491
   Atom    7 Element C  Has Mass   12.00000
   Atom    8 Element O  Has Mass   15.99491
   Atom    9 Element H  Has Mass    1.00783
   Atom   10 Element O  Has Mass   15.99491
   Atom   11 Element H  Has Mass    1.00783
   Atom   12 Element H  Has Mass    1.00783
   Atom   13 Element H  Has Mass    1.00783
   Atom   14 Element O  Has Mass   15.99491
   Atom   15 Element H  Has Mass    1.00783
   Atom   16 Element H  Has Mass    1.00783
   Atom   17 Element H  Has Mass    1.00783
   Molecular Mass:   136.037190 amu
   Principal axes and moments of inertia in amu*Bohr^2:
                             1           2           3
    Eigenvalues --      612.47749  1897.27528  2057.65702
          X               0.99993    -0.00702     0.00982
          Y               0.00683     0.99979     0.01922
          Z              -0.00995    -0.01915     0.99977
   Rotational Symmetry Number is   1
   The Molecule is an Asymmetric Top
   Translational Enthalpy:        0.889 kcal/mol
   Rotational Enthalpy:           0.889 kcal/mol
   Vibrational Enthalpy:         88.040 kcal/mol
   gas constant (RT):             0.592 kcal/mol
   Translational Entropy:        40.635  cal/mol.K
   Rotational Entropy:           29.260  cal/mol.K
   Vibrational Entropy:          28.492  cal/mol.K

   Total Enthalpy:               90.410 kcal/mol
   Total Entropy:                98.386  cal/mol.K

 ======================================================================

 STANDARD THERMODYNAMIC QUANTITIES FOR ANHARMONIC VIBRATION -- TOSH

   Zero point vibrational energy: ************ kcal/mol

   Vibrational Enthalpy:       Infinity kcal/mol
   Vibrational Entropy:             NaN  cal/mol.K

   Total Enthalpy:             Infinity kcal/mol
   Total Entropy:                   NaN  cal/mol.K

 ======================================================================

 STANDARD THERMODYNAMIC QUANTITIES FOR ANHARMONIC VIBRATION -- VPT2

   Zero point vibrational energy: ************ kcal/mol

   Vibrational Enthalpy:       Infinity kcal/mol
   Vibrational Entropy:             NaN  cal/mol.K

   Total Enthalpy:             Infinity kcal/mol
   Total Entropy:                   NaN  cal/mol.K

 ======================================================================

Archival summary:
1\1\pikachu\FREQ\ProcedureUnspecified\BasisUnspecified\548\cher\TueDec1322:15:232016TueDec1322:15:232016\0\\#,FREQ,ProcedureUnspecified,BasisUnspecified,\\0,1\O\H,1,0.961389\C,1,1.44179,2,110.094\H,3,1.0934,1,110.855,2,12.5235,0\C,3,1.53831,1,110.678,2,-105.631,0\O,5,1.19997,3,121.623,1,172.511,0\O,5,1.34085,3,115.328,1,-6.97652,0\H,7,0.972515,5,107.617,3,-1.99827,0\C,3,1.54106,1,108.323,2,133.25,0\H,9,1.09215,3,107.954,1,168.769,0\O,9,1.41639,3,110.014,1,53.5847,0\H,11,0.9645,9,108.299,3,-65.4511,0\C,9,1.52785,3,111.122,1,-72.2742,0\H,13,1.09901,9,109.594,3,66.5501,0\H,13,1.1,9,108.72,3,-51.4608,0\O,13,1.41953,9,108.163,3,-171.915,0\H,16,0.961372,13,109.146,9,-171.9,0\\\@

 Total job time:  4547.73s(wall), 4546.54s(cpu) 
 Tue Dec 13 22:15:23 2016

        *************************************************************
        *                                                           *
        *  Thank you very much for using Q-Chem.  Have a nice day.  *
        *                                                           *
        *************************************************************


 
User input: 3 of 3 
 
pikachu 127.0.1
Q-Chem Developer Version! Running on 127.0.1.*
                  Welcome to Q-Chem
     A Quantum Leap Into The Future Of Chemistry


 Q-Chem 4.4, Q-Chem, Inc., Pleasanton, CA (2016)

 Y. Shao,  Z. Gan,  E. Epifanovsky,  A. T. B. Gilbert,  M. Wormit,  
 J. Kussmann,  A. W. Lange,  A. Behn,  J. Deng,  X. Feng,  D. Ghosh,  
 M. Goldey,  P. R. Horn,  L. D. Jacobson,  I. Kaliman,  F. Rob,  
 R. Z. Khaliullin,  T. Kus,  A. Landau,  J. Liu,  E. I. Proynov,  Y. M. Rhee,  
 R. M. Richard,  M. A. Rohrdanz,  R. P. Steele,  E. J. Sundstrom,  
 H. L. Woodcock III,  P. M. Zimmerman,  D. Zuev,  B. Albrecht,  E. Alguire,  
 B. Austin,  S. A. Baeppler,  G. J. O. Beran,  Y. A. Bernard,  E. Berquist,  
 K. Brandhorst,  K. B. Bravaya,  S. T. Brown,  D. Casanova,  C.-M. Chang,  
 Y. Chen,  S. H. Chien,  K. D. Closser,  M. P. Coons,  D. L. Crittenden,  
 S. Dasgupta,  M. Diedenhofen,  R. A. DiStasio Jr.,  H. Do,  A. D. Dutoi,  
 R. G. Edgar,  P.-T. Fang,  S. Fatehi,  Q. Feng,  L. Fusti-Molnar,  
 A. Ghysels,  A. Golubeva-Zadorozhnaya,  J. Gomes,  A. Gunina,  
 M. W. D. Hanson-Heine,  P. H. P. Harbach,  A. W. Hauser,  J. E. Herr,  
 E. G. Hohenstein,  Z. C. Holden,  K. Hui,  T.-C. Jagau,  H. Ji,  B. Kaduk,  
 K. Khistyaev,  Jaehoon Kim,  Jihan Kim,  R. A. King,  P. Klunzinger,  
 K. Koh,  D. Kosenkov,  T. Kowalczyk,  C. M. Krauter,  A. Kunitsa,  
 K. U. Lao,  A. Laurent,  K. V. Lawler,  J. Lee,  D. Lefrancois,  S. Lehtola,  
 S. V. Levchenko,  C. Y. Lin,  Y.-S. Lin,  F. Liu,  E. Livshits,  
 R. C. Lochan,  A. Luenser,  P. Manohar,  S. F. Manzer,  S.-P. Mao,  Y. Mao,  
 N. Mardirossian,  A. V. Marenich,  L. A. Martinez-Martinez,  S. A. Maurer,  
 N. J. Mayhall,  J.-M. Mewes,  A. F. Morrison,  K. Nanda,  T. S. Nguyen-Beck,  
 C. M. Oana,  R. Olivares-Amaya,  D. P. O'Neill,  J. A. Parkhill,  
 T. M. Perrine,  R. Peverati,  P. A. Pieniazek,  F. Plasser,  A. Prociuk,  
 D. R. Rehn,  E. Rosta,  N. J. Russ,  N. Sergueev,  S. M. Sharada,  
 S. Sharma,  D. W. Small,  A. Sodt,  T. Stauch,  T. Stein,  D. Stuck,  
 Y.-C. Su,  A. J. W. Thom,  T. Tsuchimochi,  L. Vogt,  O. Vydrov,  T. Wang,  
 M. A. Watson,  J. Wenzel,  A. White,  C. F. Williams,  V. Vanovschi,  
 K. Yao,  S. Yeganeh,  S. R. Yost,  Z.-Q. You,  I. Y. Zhang,  X. Zhang,  
 Y. Zhao,  B. R. Brooks,  G. K. L. Chan,  D. M. Chipman,  C. J. Cramer,  
 W. A. Goddard III,  M. S. Gordon,  W. J. Hehre,  A. Klamt,  
 H. F. Schaefer III,  M. W. Schmidt,  C. D. Sherrill,  D. G. Truhlar,  
 A. Warshel,  X. Xu,  A. Aspuru-Guzik,  R. Baer,  A. T. Bell,  N. A. Besley,  
 J.-D. Chai,  A. Dreuw,  B. D. Dunietz,  T. R. Furlani,  S. R. Gwaltney,  
 C.-P. Hsu,  Y. Jung,  J. Kong,  D. S. Lambrecht,  W. Liang,  C. Ochsenfeld,  
 V. A. Rassolov,  L. V. Slipchenko,  J. E. Subotnik,  T. Van Voorhis,  
 J. M. Herbert,  A. I. Krylov,  P. M. W. Gill,  M. Head-Gordon

 Contributors to earlier versions of Q-Chem not listed above: 
 R. D. Adamson,  J. Baker,  E. F. C. Byrd,  A. K. Chakraborty,  C.-L. Cheng,  
 H. Dachsel,  R. J. Doerksen,  G. Hawkins,  A. Heyden,  S. Hirata,  
 G. Kedziora,  F. J. Keil,  C. Kelley,  P. P. Korambath,  W. Kurlancheek,  
 A. M. Lee,  M. S. Lee,  D. Liotard,  I. Lotan,  P. E. Maslen,  N. Nair,  
 D. Neuhauser,  R. Olson,  B. Peters,  J. Ritchie,  N. E. Schultz,  
 N. Shenvi,  A. C. Simmonett,  K. S. Thanthiriwatte,  Q. Wu,  W. Zhang

 Please cite Q-Chem as follows:
 Y. Shao et al., Mol. Phys. 113, 184-215 (2015)
 DOI: 10.1080/00268976.2014.952696

 Q-Chem 4.4.2 for Intel X86 EM64T Linux

 Parts of Q-Chem use Armadillo 5.200.1 (Boston Tea Smuggler).
 http://arma.sourceforge.net/

 Q-Chem begins on Tue Dec 13 22:15:23 2016  


Host: 0

     Scratch files written to /scratch/cher/qchem6990//
The previous job contains 0 fragments, simply inherited here
FILE_GEOM_ORG=        593

Checking the input file for inconsistencies... 	...done.

--------------------------------------------------------------
User input:
--------------------------------------------------------------

$molecule
   read
$end
$rem
   BASIS  =  6-311++G**
   JOB_TYPE  =  SP
   METHOD  =  B3LYP
   SOLVENT_METHOD SMD
$end
--------------------------------------------------------------
 ----------------------------------------------------------------
             Standard Nuclear Orientation (Angstroms)
    I     Atom           X                Y                Z
 ----------------------------------------------------------------
    1      C      -0.7635137028     0.3192473304     0.1085009293
    2      C       0.4725015590    -0.2384126396    -0.6237112981
    3      H       0.3911736328    -0.0418182616    -1.6962091293
    4      C       1.7475930439     0.4733874783    -0.1401143914
    5      O       1.9487835135     1.6327051075    -0.3755647284
    6      O       2.6080241163    -0.2936536662     0.5448601444
    7      C      -2.0553754042    -0.1206688172    -0.5784515323
    8      O      -3.1362885409     0.5735195438     0.0255407877
    9      H      -3.9649969536     0.2164330623    -0.3060716311
   10      O       0.5512373440    -1.6548038731    -0.3660234356
   11      H      -2.1736906631    -1.2087396770    -0.4788741027
   12      H      -1.9851671675     0.1196623386    -1.6495819106
   13      H       0.7126029704    -2.1311225232    -1.1853828815
   14      O      -0.7171599641    -0.0372255241     1.4785177798
   15      H      -0.7082009790     1.4096199767     0.0800008555
   16      H      -0.7942490152    -0.9963629382     1.5446449907
   17      H       2.2138607499    -1.1791287345     0.6245817505
 ----------------------------------------------------------------
 Nuclear Repulsion Energy =   494.2383917063 hartrees
 There are       36 alpha and       36 beta electrons
 Requested basis set is 6-311++G(d,p)
 There are 94 shells and 254 basis functions

 Total QAlloc Memory Limit   2000 MB
 Mega-Array Size        61 MB
 MEM_STATIC part        62 MB
 A cutoff of  1.0D-08 yielded   3795 shell pairs
 There are     27776 function pairs (     29681 Cartesian)

 -------------------------------------------------------
 OpenMP Integral Computing Module                       
 Release: version 1.0, May 2013, Q-Chem Inc. Pittsburgh 
 -------------------------------------------------------
 Integral Job Info:
 Integral job number is                      11
 Integral operator is                         1
 short-range coefficients                     0
 long-range coefficients              100000000
 Omega coefficients                           0
 if combine SR and LR in K                    0
 Integral screening is                        0
 Integral computing path is                   2
 max size of driver memory is            800000
 size of driver memory is                593474
 size of scratch memory is              2260544
 max col of scratch BK array               1296
 max len of scratch array in speh3          155
 max len of scratch index in speh4           18
 max int batch size is                      520
 min int batch size is                       52
 fixed nKL is                                52
 max L of basis functions is                  2
 order of int derivative is                   0
 number of shells is                         94
 number of basis is                         263
 number of cartesian basis is               263
 number of contracted shell pairs          3795
 number of primitive shell pairs           8921
 maxK2 (contraction) of shell pair           36
 max number of K2 of shell pair               1
 max number of CS2 of shell pair            660
 max number of PS2 of shell pair           1260
 mem total for path MDJ                   53448
 -------------------------------------------------------
 Smallest overlap matrix eigenvalue = 1.06E-05

 Q-Chem warning in module /home/taweetham/qchem/stvman/mkSTV.C, line 257:

 Overlap eigenvalue is smaller than square root of threshold


 Scale SEOQF with 1.000000e-01/1.000000e-01/1.000000e-01

 Standard Electronic Orientation quadrupole field applied
 Nucleus-field energy     =     0.0000000092 hartrees
 Guess from superposition of atomic densities
 Warning:  Energy on first SCF cycle will be non-variational
 A restricted hybrid HF-DFT SCF calculation will be
 performed using Pulay DIIS extrapolation
 Exchange:     0.2000 Hartree-Fock + 0.0800 Slater + 0.7200 B88
 Correlation:  0.1900 VWN1RPA + 0.8100 LYP
 Using SG-1 standard quadrature grid
 SCF converges when DIIS error is below 1.0E-05
 ---------------------------------------
  Cycle       Energy         DIIS Error
 ---------------------------------------
    1    -535.0710344167      3.95E-02
    2    -533.2908698971      6.27E-03
    3    -532.8434574802      1.08E-02
    4    -533.5057306101      1.81E-03
    5    -533.5234432111      6.75E-04
    6    -533.5256531513      2.01E-04
    7    -533.5259475947      4.62E-05
    8    -533.5259588310      1.25E-05
    9    -533.5259579439      3.94E-06 Convergence criterion met
 ---------------------------------------
 SCF time:  CPU 127.59 s  wall 127.78 s

 Citation of the SMD model:
 Marenich, A.V.; Cramer, C.J.; Truhlar, D.G.
 J. Phys. Chem. B 2009, 113, 6378-6396.
 iSolventCode=           1
 Solvent: water                                                           

 vradii
            1           2           3           4           5           6
    1   1.8500000   1.8500000   1.2000000   1.8500000   1.5200000   1.5200000
            7           8           9          10          11          12
    1   1.8500000   1.5200000   1.2000000   1.5200000   1.2000000   1.2000000
           13          14          15          16          17
    1   1.2000000   1.5200000   1.2000000   1.2000000   1.2000000
Changing PCM_TESSEL_METHOD to VTN
Changing PCM_VDW_RADII to SMD_RADIUS
 Discretize the solute cavity surface with Lebedev spheres
	Using 302 Lebedev grid points for each H atom
	Using 302 Lebedev grid points for other atoms
	Atomic van der Waals radii will be scaled by 1.20
 Removing interior tesserae...
 Keep 1808 surface tesserae and discard 3326 interior tesserae
 Molecular Surface Area = 151.362 Angst**2
 A restricted hybrid HF-DFT SCF calculation will be
 performed using Pulay DIIS extrapolation
 Polarizable Continuum solvation model will be applied
 Exchange:     0.2000 Hartree-Fock + 0.0800 Slater + 0.7200 B88
 Correlation:  0.1900 VWN1RPA + 0.8100 LYP
 Using SG-1 standard quadrature grid
 SCF converges when DIIS error is below 1.0E-05

 Citation of the SMD model:
 Marenich, A.V.; Cramer, C.J.; Truhlar, D.G.
 J. Phys. Chem. B 2009, 113, 6378-6396.
 iSolventCode=           1
 Solvent: water                                                           

 vradii
            1           2           3           4           5           6
    1   1.8500000   1.8500000   1.2000000   1.8500000   1.5200000   1.5200000
            7           8           9          10          11          12
    1   1.8500000   1.5200000   1.2000000   1.5200000   1.2000000   1.2000000
           13          14          15          16          17
    1   1.2000000   1.5200000   1.2000000   1.2000000   1.2000000
 ---------------------------------------
  Cycle       Energy         DIIS Error
 ---------------------------------------
    1    -533.5256742729      1.35E-06
 Time req'd to invert C: 8.03 s (CPU) 8.04 s (wall)
    2    -533.5641429830      7.08E-04
    3    -533.5641372244      7.08E-04
    4    -533.5641397257      7.08E-04
    5    -533.5641322996      7.08E-04
    6    -533.5641391697      7.08E-04
    7    -533.5641387524      7.08E-04
    8    -533.5641448871      7.08E-04
    9    -533.5641495811      7.08E-04
   10    -533.5641508569      7.08E-04
   11    -533.5641478506      7.08E-04
   12    -533.5641488536      7.08E-04
   13    -533.5641534876      7.08E-04
   14    -533.5641544628      7.08E-04
   15    -533.5641529432      7.08E-04
   16    -533.5641425633      7.08E-04
   17    -533.5714257682      6.05E-04
   18    -533.5729341460      3.62E-04
   19    -533.5736260330      8.43E-05
   20    -533.5736498440      4.96E-05
   21    -533.5736620806      8.19E-06 Convergence criterion met
 ---------------------------------------
 SCF time:  CPU 257.59 s  wall 258.13 s
(0)  E-EN(g) gas-phase elect-nuc energy                 -533.525674273 a.u.
(3)  G-ENP(liq) elect-nuc-pol free energy of system     -533.573662081 a.u.
(4)  G-CDS(liq) cavity-dispersion-solvent structure 
     free energy                                                5.0800 kcal/mol
(6)  G-S(liq) free energy of system                     -533.565566620 a.u.
(9)  DeltaG-S(liq) free energy of  solvation
     (9) = (6) - (0)                                          -25.0328 kcal/mol
 SCF   energy in the final basis set = -533.5655666203
 Total energy in the final basis set = -533.5655666203

 --------------------------------------------------------------

                    Orbital Energies (a.u.)
 --------------------------------------------------------------

 Alpha MOs
 -- Occupied --
-19.181 -19.150 -19.137 -19.133 -19.132 -10.322 -10.250 -10.236
-10.219  -1.127  -1.058  -1.049  -1.037  -1.026  -0.785  -0.711
 -0.632  -0.617  -0.567  -0.548  -0.521  -0.500  -0.484  -0.475
 -0.464  -0.437  -0.416  -0.399  -0.386  -0.372  -0.351  -0.344
 -0.336  -0.305  -0.291  -0.283
 -- Virtual --
 -0.017  -0.008   0.007   0.018   0.021   0.038   0.046   0.052
  0.053   0.066   0.085   0.090   0.093   0.100   0.106   0.111
  0.122   0.126   0.131   0.135   0.141   0.143   0.154   0.163
  0.169   0.176   0.180   0.184   0.194   0.208   0.217   0.221
  0.228   0.231   0.237   0.250   0.256   0.262   0.265   0.269
  0.274   0.281   0.285   0.295   0.299   0.305   0.308   0.321
  0.331   0.340   0.346   0.354   0.357   0.366   0.377   0.384
  0.397   0.405   0.417   0.439   0.483   0.498   0.515   0.547
  0.556   0.560   0.579   0.596   0.601   0.622   0.629   0.643
  0.659   0.683   0.706   0.726   0.726   0.753   0.763   0.767
  0.790   0.864   0.944   0.953   0.974   1.015   1.031   1.053
  1.086   1.089   1.107   1.118   1.130   1.138   1.157   1.160
  1.174   1.179   1.211   1.228   1.246   1.285   1.305   1.329
  1.345   1.362   1.403   1.432   1.440   1.476   1.491   1.515
  1.531   1.542   1.578   1.587   1.599   1.601   1.633   1.655
  1.664   1.688   1.709   1.731   1.749   1.781   1.796   1.806
  1.851   1.887   1.922   1.956   1.986   2.016   2.037   2.057
  2.099   2.116   2.138   2.171   2.188   2.206   2.229   2.260
  2.367   2.480   2.494   2.523   2.540   2.579   2.612   2.627
  2.658   2.666   2.705   2.760   2.812   2.843   2.866   2.894
  2.938   2.945   2.959   3.012   3.054   3.077   3.095   3.105
  3.126   3.157   3.166   3.182   3.207   3.220   3.250   3.287
  3.324   3.365   3.380   3.475   3.551   3.664   3.792   3.812
  3.840   3.864   3.881   3.958   3.978   4.016   4.023   4.131
  4.197   4.262   4.968   5.033   5.041   5.103   5.130   5.161
  5.331   5.378   5.385   5.425   5.537   5.657   5.670   5.705
  5.867  23.773  23.783  23.827  23.849  49.862  49.907  49.917
 49.951  50.016
 --------------------------------------------------------------

          Ground-State Mulliken Net Atomic Charges

     Atom                 Charge (a.u.)
  ----------------------------------------
      1 C                     0.064190
      2 C                    -0.328403
      3 H                     0.290900
      4 C                     0.087039
      5 O                    -0.370321
      6 O                    -0.205659
      7 C                    -0.408045
      8 O                    -0.401159
      9 H                     0.321595
     10 O                    -0.362285
     11 H                     0.194057
     12 H                     0.191976
     13 H                     0.347792
     14 O                    -0.307693
     15 H                     0.245218
     16 H                     0.310709
     17 H                     0.330089
  ----------------------------------------
  Sum of atomic charges =     0.000000

 -----------------------------------------------------------------
                    Cartesian Multipole Moments
 -----------------------------------------------------------------
    Charge (ESU x 10^10)
                -0.0000
    Dipole Moment (Debye)
         X      -3.2344      Y      -7.7739      Z      -5.4522
       Tot      10.0310
    Quadrupole Moments (Debye-Ang)
        XX     -57.2918     XY      -4.3318     YY     -55.1337
        XZ       4.5982     YZ       1.3502     ZZ     -51.5544
    Octopole Moments (Debye-Ang^2)
       XXX     -69.0317    XXY     -40.2446    XYY      -2.9361
       YYY     -31.4299    XXZ     -20.9011    XYZ       7.0034
       YYZ      -0.2867    XZZ       3.3516    YZZ     -15.2259
       ZZZ     -13.1089
    Hexadecapole Moments (Debye-Ang^3)
      XXXX   -1012.1464   XXXY      -1.8244   XXYY    -265.3458
      XYYY     -37.5685   YYYY    -297.4707   XXXZ      45.7672
      XXYZ      -2.4818   XYYZ      -1.6665   YYYZ      21.3952
      XXZZ    -225.2749   XYZZ      -5.0455   YYZZ     -66.6326
      XZZZ      -2.2357   YZZZ      -2.4807   ZZZZ    -203.8430
 -----------------------------------------------------------------
Archival summary:
1\1\pikachu\SP\ProcedureUnspecified\BasisUnspecified\548\cher\TueDec1322:21:492016TueDec1322:21:492016\0\\#,ProcedureUnspecified,BasisUnspecified,\\0,1\O\H,1,0.961389\C,1,1.44179,2,110.094\H,3,1.0934,1,110.855,2,12.5235,0\C,3,1.53831,1,110.678,2,-105.631,0\O,5,1.19997,3,121.623,1,172.511,0\O,5,1.34085,3,115.328,1,-6.97652,0\H,7,0.972515,5,107.617,3,-1.99827,0\C,3,1.54106,1,108.323,2,133.25,0\H,9,1.09215,3,107.954,1,168.769,0\O,9,1.41639,3,110.014,1,53.5847,0\H,11,0.9645,9,108.299,3,-65.4511,0\C,9,1.52785,3,111.122,1,-72.2742,0\H,13,1.09901,9,109.594,3,66.5501,0\H,13,1.1,9,108.72,3,-51.4608,0\O,13,1.41953,9,108.163,3,-171.915,0\H,16,0.961372,13,109.146,9,-171.9,0\\\@

 Total job time:  386.18s(wall), 385.45s(cpu) 
 Tue Dec 13 22:21:49 2016

        *************************************************************
        *                                                           *
        *  Thank you very much for using Q-Chem.  Have a nice day.  *
        *                                                           *
        *************************************************************
